# Supplementary material for: A collection of forcefield precursors for metal–organic frameworks
Source: RSC Adv. 2019 Nov 13;9(63):36492–507. doi: 10.1039/c9ra07327b (PMC9075174; doi:10.1039/c9ra07327b)
Supplement: RA-009-C9RA07327B-s4091 [file RA-009-C9RA07327B-s4091.xyz]

  648
jmolscript: load "" {1 1 1} spacegroup "x,y,z" unitcell [{     34.769000     0.000000     0.000000 }, {    -17.384500    30.110837     0.000000 }, {      0.000000     0.000000     8.316700 }]
Ag     8.757268     4.233584     4.137392     0.333871
Ag    26.141942    14.270429     6.909598     0.333897
Ag     8.757094    24.307575     1.365186     0.333886
Ag    26.723975     5.467225     4.137392     0.333832
Ag     9.339649    15.504070     6.909598     0.333829
Ag    -8.045199    25.541216     1.365186     0.333821
Ag    16.672257    20.410029     4.137392     0.333883
Ag    16.672431     0.336037     6.909598     0.333847
Ag    -0.712417    10.373183     1.365186     0.333809
Ag     8.627232    25.877253     4.179308     0.333871
Ag     8.627406     5.803262     6.951514     0.333886
Ag    -8.757442    15.840408     1.407102     0.333897
Ag    -9.339475    24.643612     4.179308     0.333832
Ag    25.429699     4.569621     6.951514     0.333821
Ag     8.044851    14.606767     1.407102     0.333829
Ag     0.712243     9.700808     4.179308     0.333883
Ag    18.096917    19.737654     6.951514     0.333809
Ag     0.712069    29.774800     1.407102     0.333847
O    -11.253335    20.114039     5.382818    -0.386884
O     10.899560    25.021202     2.708500    -0.565742
O     11.399712     4.239606     3.428975    -0.526887
O     23.515318     0.040349     8.155107    -0.387042
O     10.899734     4.947211     5.480705    -0.565727
O     -5.984614    14.276451     6.201181    -0.526734
O      6.130992    10.077194     2.610612    -0.386988
O     -6.484592    14.984056     8.252911    -0.565469
O     11.399538    24.313598     0.656770    -0.527162
O      5.592072    10.307843     5.382818    -0.386888
O     -9.734451    27.039833     2.708500    -0.565625
O     25.397538     7.752637     3.428975    -0.526899
O     22.976224    20.344989     8.155107    -0.386947
O     25.034723     6.965841     5.480705    -0.565684
O      8.013211    17.789482     6.201181    -0.526886
O     22.976398     0.270998     2.610612    -0.386990
O      7.650397    17.002686     8.252911    -0.565657
O     -9.371636    27.826629     0.656770    -0.526954
O      5.661784    29.799491     5.382818    -0.386964
O     -1.165631     8.160940     2.708500    -0.565527
O     15.356250    18.118594     3.428975    -0.526890
O      5.661436     9.725800     8.155107    -0.386731
O     16.219043    18.197785     5.480705    -0.565709
O     -2.028076    28.155439     6.201181    -0.527169
O     23.046110    19.762646     2.610612    -0.386988
O     -1.165283    28.234631     8.252911    -0.565742
O     -2.028423     8.081749     0.656770    -0.526890
O     28.637835     9.996798     2.933882    -0.386884
O      6.484940     5.089635     5.608200    -0.565742
O      5.984788    25.871231     4.887725    -0.526887
O     11.253508    20.033643     5.706088    -0.386988
O     23.869092    15.126781     0.063789    -0.565469
O      5.984962     5.797239     7.659930    -0.527162
O     -6.130818    30.070488     0.161593    -0.387042
O      6.484766    25.163626     2.835995    -0.565727
O     23.369114    15.834386     2.115519    -0.526734
O     11.792428    19.802994     2.933882    -0.386888
O     27.118951     3.071004     5.608200    -0.565625
O     -8.013038    22.358200     4.887725    -0.526899
O     -5.591898    29.839839     5.706088    -0.386990
O      9.734103    13.108151     0.063789    -0.565657
O     26.756136     2.284208     7.659930    -0.526954
O     -5.591724     9.765848     0.161593    -0.386947
O     -7.650223    23.144996     2.835995    -0.565684
O      9.371289    12.321355     2.115519    -0.526886
O     11.722716     0.311346     2.933882    -0.386964
O     18.550131    21.949897     5.608200    -0.565527
O      2.028250    11.992243     4.887725    -0.526890
O     -5.661610    10.348191     5.706088    -0.386988
O     18.549783     1.876206     0.063789    -0.565742
O     19.412923    22.029088     7.659930    -0.526890
O     11.723064    20.385037     0.161593    -0.386731
O      1.165457    11.913052     2.835995    -0.565709
O     19.412576     1.955398     2.115519    -0.527169
N      8.424529     6.035416     2.919993    -0.167249
N      2.334565     8.516248     3.285097    -0.172443
N     -8.959797    16.072261     5.692199    -0.167340
N     19.719238    18.553093     6.057302    -0.172378
N      8.424355    26.109408     0.147788    -0.167270
N      2.334391    28.590240     0.512891    -0.172524
N     25.329912     4.278148     2.919993    -0.167249
N      8.841931    27.874505     3.285097    -0.172445
N      7.945586    14.314993     5.692199    -0.167256
N      8.842104     7.800513     6.057302    -0.172636
N     -9.439262    24.352139     0.147788    -0.167269
N     -8.542743    17.837660     0.512891    -0.172492
N     18.399059    19.797273     2.919993    -0.167260
N    -11.176495    23.830921     3.285097    -0.172441
N      1.014733    29.834118     5.692199    -0.167061
N     23.592679     3.756929     6.057302    -0.172391
N      1.014386     9.760428     0.147788    -0.167466
N      6.207831    13.794076     0.512891    -0.172537
N      8.959971    24.075421     5.396707    -0.167249
N     15.049935    21.594589     5.031604    -0.172443
N      8.960145     4.001429     8.168912    -0.167270
N     15.050109     1.520597     7.803809    -0.172524
N     26.344297    14.038576     2.624501    -0.167340
N     -2.334738    11.557744     2.259398    -0.172378
N     -7.945412    25.832689     5.396707    -0.167249
N      8.542569     2.236332     5.031604    -0.172445
N     26.823762     5.758698     8.168912    -0.167269
N     25.927243    12.273177     7.803809    -0.172492
N      9.438914    15.795844     2.624501    -0.167256
N      8.542396    22.310324     2.259398    -0.172636
N     -1.014559    10.313564     5.396707    -0.167260
N     28.560995     6.279916     5.031604    -0.172441
N     16.370114    20.350409     8.168912    -0.167466
N     11.176669    16.316761     7.803809    -0.172537
N     16.369767     0.276719     2.624501    -0.167061
N     -6.208179    26.353908     2.259398    -0.172391
C      7.309835     6.788187     3.007319     0.038415
C      7.165543     7.985996     2.315369    -0.028462
C     -9.186144    18.444393     4.248420    -0.040594
C     -8.069537    17.646757     4.117016    -0.140791
C      9.404319     6.444924     2.095808     0.078118
C      5.976443     8.874868     2.510812     0.368566
C      3.602590     8.945629     3.253493     0.056356
C      4.611065     8.268436     2.567365    -0.053589
C     21.671692    17.137583     4.649285    -0.047414
C      2.977965     6.663528     1.913673    -0.113763
C      2.035377     7.380768     2.623919     0.082587
C     11.663609     4.690064     4.541750     0.493517
C     13.171019    24.885703     2.165419     0.263376
C     13.566690    26.222625     2.745925     0.201289
C     15.077403    26.466522     2.892299     0.620989
C     24.694508    16.825032     5.779524     0.038372
C    -10.218783    18.022841     5.087575    -0.028200
C      8.198009    28.481540     7.020709    -0.040837
C      9.314615    27.683904     6.889305    -0.140298
C     -7.980007    16.481769     4.868014     0.078329
C     23.361117    18.911713     5.283017     0.368536
C     20.987264    18.982474     6.025699     0.056279
C     21.995739    18.305281     5.339571    -0.053646
C      4.286844    27.174729     7.421574    -0.047650
C     20.362639    16.700374     4.685878    -0.113983
C     19.420051    17.417614     5.396124     0.083022
C     -5.720717    14.726909     7.313955     0.493168
C     13.171193     4.811712     4.937625     0.263697
C     13.566864     6.148633     5.518130     0.200857
C     15.077577     6.392531     5.664504     0.621187
C      7.309661    26.862179     0.235113     0.038230
C      7.165369    28.059988     7.859864    -0.028576
C      8.198183     8.407548     1.476214    -0.040815
C      9.314789     7.609912     1.344810    -0.140517
C      9.404145    26.518915     7.640303     0.077957
C      5.976270    28.948860     8.055306     0.368846
C      3.602416    29.019620     0.481287     0.056830
C      4.610891    28.342428     8.111860    -0.054200
C      4.287018     7.100738     1.877079    -0.047835
C      2.977791    26.737520     7.458167    -0.113938
C      2.035203    27.454760     8.168413     0.082444
C     11.663435    24.764056     1.769544     0.493895
C     -4.213134    14.848557     7.709830     0.263512
C     -3.817462    16.185478    -0.026364     0.201138
C     -2.306749    16.429376     0.120010     0.621396
C     25.235340     2.936409     3.007319     0.038409
C     24.270153     2.212544     2.315369    -0.028460
C      6.004432    12.932906     4.248420    -0.040541
C      6.136902    14.298733     4.117016    -0.140625
C     24.485373     4.921917     2.095808     0.078121
C     24.094917     0.738318     2.510812     0.368565
C      7.836063    28.757957     3.253493     0.056357
C      7.918292    29.969918     2.567365    -0.053598
C      9.091746    10.199143     4.649285    -0.047938
C     10.124733    29.358066     1.913673    -0.113761
C      9.974878    28.183141     2.623919     0.082588
C     24.875481     7.755949     4.541750     0.493524
C    -10.752835    29.074723     2.165419     0.263594
C    -12.108478    28.748924     2.745925     0.201414
C    -13.075056    29.935291     2.892299     0.621638
C      7.851014    12.973254     5.779524     0.038054
C      6.885827    12.249390     5.087575    -0.028433
C    -11.380415    22.970052     7.020709    -0.040900
C    -11.247945    24.335880     6.889305    -0.140413
C      7.101047    14.958763     4.868014     0.078182
C      6.710591    10.775163     5.283017     0.368514
C      7.836237     8.683965     6.025699     0.056700
C      7.918466     9.895927     5.339571    -0.053752
C     -8.293102    20.236289     7.421574    -0.047808
C     10.124907     9.284074     4.685878    -0.113770
C      9.975052     8.109150     5.396124     0.082674
C      7.491155    17.792795     7.313955     0.493607
C     24.016339     9.000731     4.937625     0.263697
C     22.660696     8.674932     5.518130     0.200860
C     21.694118     9.861299     5.664504     0.621188
C     -9.533834    23.010401     0.235113     0.038568
C    -10.499021    22.286536     7.859864    -0.028215
C     23.388759     2.896060     1.476214    -0.040817
C     23.521229     4.261888     1.344810    -0.140511
C    -10.283801    24.995909     7.640303     0.078215
C    -10.674257    20.812309     8.055306     0.368808
C     -9.548610    18.721112     0.481287     0.056217
C     -9.466382    19.933073     8.111860    -0.053849
C     26.476072     0.162297     1.877079    -0.047834
C     -7.259941    19.321221     7.458167    -0.113945
C     -7.409795    18.146296     8.168413     0.083108
C     -9.893693    27.829941     1.769544     0.493565
C      6.632013    19.037577     7.709830     0.263042
C      5.276370    18.711777    -0.026364     0.200933
C      4.309791    19.898144     0.120010     0.621114
C     19.608325    20.386241     3.007319     0.038410
C     20.717804    19.912297     2.315369    -0.028458
C      3.182233    28.844074     4.248420    -0.041191
C      1.933156    28.275883     4.117016    -0.140094
C     18.263808    18.743996     2.095808     0.078119
C     22.082140    20.497651     2.510812     0.368582
C    -11.438653    22.518088     3.253493     0.056357
C    -12.529357    21.983320     2.567365    -0.053595
C     21.390584     2.773810     4.649285    -0.047855
C    -13.102698    24.200080     1.913673    -0.113769
C    -12.010256    24.657764     2.623919     0.082581
C     15.614410    17.664824     4.541750     0.493526
C     -2.418705     6.261549     2.165419     0.263177
C     -1.458733     5.250427     2.745925     0.201076
C     -2.002868     3.820162     2.892299     0.621479
C     19.608499     0.312249     5.779524     0.038662
C      3.333478    29.949142     5.087575    -0.028245
C      3.181885     8.770383     7.020709    -0.040574
C      1.932809     8.202192     6.889305    -0.140662
C      0.879482    28.780841     4.868014     0.077612
C     22.082313     0.423659     5.283017     0.368472
C     23.330521     2.444097     6.025699     0.056292
C     22.239817     1.909328     5.339571    -0.053701
C      4.005736    12.810957     7.421574    -0.047880
C     21.666476     4.126088     4.685878    -0.113849
C     22.758918     4.583773     5.396124     0.082607
C     -1.769916    27.701669     7.313955     0.493783
C     14.965968    16.298394     4.937625     0.263697
C     15.925940    15.287272     5.518130     0.200861
C     15.381806    13.857007     5.664504     0.621188
C      2.223651    10.349396     0.235113     0.038286
C      3.333130     9.875451     7.859864    -0.028406
C     20.566559    18.807229     1.476214    -0.040811
C     19.317483    18.239037     1.344810    -0.140507
C      0.879134     8.707151     7.640303     0.078313
C      4.697466    10.460806     8.055306     0.368226
C      5.945673    12.481243     0.481287     0.056580
C      4.854969    11.946475     8.111860    -0.053415
C     21.390410    22.847802     1.877079    -0.047839
C      4.281629    14.163234     7.458167    -0.113660
C      5.374070    14.620919     8.168413     0.082702
C     -1.770264     7.627978     1.769544     0.493451
C     -2.418358    26.335239     7.709830     0.263732
C     -1.458386    25.324117    -0.026364     0.200772
C     -2.002521    23.893852     0.120010     0.621634
C     10.074665    23.322650     5.309381     0.038415
C     10.218957    22.124841     6.001331    -0.028462
C     26.570644    11.666444     4.068280    -0.040594
C     25.454037    12.464080     4.199684    -0.140791
C      7.980181    23.665913     6.220892     0.078118
C     11.408057    21.235969     5.805888     0.368566
C     13.781910    21.165208     5.063207     0.056356
C     12.773435    21.842401     5.749335    -0.053589
C     -4.287192    12.973254     3.667415    -0.047414
C     14.406535    23.447309     6.403027    -0.113763
C     15.349123    22.730069     5.692781     0.082587
C      5.720891    25.420773     3.774950     0.493517
C      4.213481     5.225134     6.151281     0.263376
C      3.817810     3.888212     5.570775     0.201289
C      2.307097     3.644315     5.424401     0.620988
C     10.074839     3.248658     8.081587     0.038230
C     10.219131     2.050849     0.456836    -0.028576
C      9.186317    21.703289     6.840486    -0.040815
C      8.069711    22.500925     6.971890    -0.140517
C      7.980355     3.591922     0.676397     0.077957
C     11.408230     1.161977     0.261394     0.368845
C     13.782084     1.091217     7.835413     0.056830
C     12.773609     1.768409     0.204840    -0.054201
C     13.097482    23.010099     6.439621    -0.047835
C     14.406709     3.373317     0.858533    -0.113942
C     15.349297     2.656077     0.148287     0.082445
C      5.721065     5.346781     6.547156     0.493895
C     21.597634    15.262280     0.606870     0.263512
C     21.201962    13.925359     0.026364     0.201138
C     19.691249    13.681461     8.196690     0.621396
C     -7.310008    13.285805     2.537176     0.038372
C     27.603283    12.087996     3.229125    -0.028200
C      9.186491     1.629297     1.295991    -0.040837
C      8.069885     2.426933     1.427395    -0.140298
C     25.364507    13.629068     3.448686     0.078329
C     -5.976617    11.199124     3.033683     0.368536
C     -3.602764    11.128363     2.291001     0.056279
C     -4.611239    11.805556     2.977129    -0.053646
C     13.097656     2.936108     0.895126    -0.047646
C     -2.978139    13.410463     3.630822    -0.113983
C     -2.035551    12.693223     2.920576     0.083022
C     23.105217    15.383928     1.002745     0.493168
C      4.213307    25.299125     3.379075     0.263697
C      3.817636    23.962204     2.798570     0.200857
C      2.306923    23.718306     2.652196     0.621187
C     -7.850840    27.174428     5.309381     0.038409
C     -6.885653    27.898293     6.001331    -0.028460
C     11.380068    17.177931     4.068280    -0.040541
C     11.247598    15.812104     4.199684    -0.140625
C     -7.100873    25.188920     6.220892     0.078121
C     -6.710417    29.372519     5.805888     0.368565
C      9.548437     1.352880     5.063207     0.056357
C      9.466208     0.140919     5.749335    -0.053598
C      8.292754    19.911694     3.667415    -0.047938
C      7.259767     0.752771     6.403027    -0.113761
C      7.409622     1.927696     5.692781     0.082588
C     -7.490981    22.354888     3.774950     0.493524
C     28.137335     1.036114     6.151281     0.263594
C     29.492978     1.361913     5.570775     0.201414
C     30.459556     0.175546     5.424401     0.621638
C     26.918334     7.100436     8.081587     0.038568
C     27.883521     7.824301     0.456836    -0.028215
C     -6.004259    27.214777     6.840486    -0.040817
C     -6.136729    25.848949     6.971890    -0.140511
C     27.668301     5.114928     0.676397     0.078215
C     28.058757     9.298528     0.261394     0.368808
C     26.933110    11.389725     7.835413     0.056217
C     26.850882    10.177764     0.204840    -0.053850
C     -9.091572    29.948540     6.439621    -0.047834
C     24.644441    10.789616     0.858533    -0.113949
C     24.794295    11.964541     0.148287     0.083109
C     27.278193     2.280896     6.547156     0.493565
C     10.752487    11.073260     0.606870     0.263042
C     12.108130    11.399060     0.026364     0.200933
C     13.074709    10.212693     8.196690     0.621114
C      9.533486    17.137583     2.537176     0.038054
C     10.498673    17.861447     3.229125    -0.028433
C     28.764915     7.140785     1.295991    -0.040900
C     28.632445     5.774957     1.427395    -0.140413
C     10.283453    15.152074     3.448686     0.078182
C     10.673909    19.335674     3.033683     0.368514
C      9.548263    21.426872     2.291001     0.056700
C      9.466034    20.214910     2.977129    -0.053752
C     25.677602     9.874548     0.895126    -0.047804
C      7.259593    20.826763     3.630822    -0.113770
C      7.409448    22.001687     2.920576     0.082674
C      9.893345    12.318042     1.002745     0.493607
C     -6.631839    21.110106     3.379075     0.263697
C     -5.276196    21.435905     2.798570     0.200860
C     -4.309618    20.249538     2.652196     0.621188
C     -2.223825     9.724596     5.309381     0.038410
C     -3.333304    10.198540     6.001331    -0.028458
C     14.202267     1.266763     4.068280    -0.041191
C     15.451344     1.834954     4.199684    -0.140093
C     -0.879308    11.366841     6.220892     0.078119
C     -4.697640     9.613186     5.805888     0.368582
C     28.823153     7.592749     5.063207     0.056357
C     29.913857     8.127517     5.749335    -0.053595
C     -4.006084    27.337027     3.667415    -0.047855
C     30.487198     5.910757     6.403027    -0.113769
C     29.394756     5.453073     5.692781     0.082581
C      1.770090    12.446013     3.774950     0.493526
C     19.803205    23.849288     6.151281     0.263177
C     18.843233    24.860410     5.570775     0.201076
C     19.387368    26.290675     5.424401     0.621479
C     15.160849    19.761441     8.081587     0.038286
C     14.051370    20.235386     0.456836    -0.028406
C     -3.182059    11.303608     6.840486    -0.040811
C     -1.932983    11.871800     6.971890    -0.140507
C     16.505366    21.403686     0.676397     0.078313
C     12.687034    19.650031     0.261394     0.368226
C     11.438827    17.629594     7.835413     0.056580
C     12.529531    18.164362     0.204840    -0.053415
C     -4.005910     7.263035     6.439621    -0.047839
C     13.102871    15.947603     0.858533    -0.113664
C     12.010430    15.489918     0.148287     0.082703
C     19.154764    22.482859     6.547156     0.493451
C     19.802858     3.775598     0.606870     0.263732
C     18.842886     4.786720     0.026364     0.200772
C     19.387021     6.216985     8.196690     0.621634
C     -2.223999    29.798588     2.537176     0.038662
C     14.051022     0.161695     3.229125    -0.028245
C     14.202615    21.340454     1.295991    -0.040574
C     15.451691    21.908645     1.427395    -0.140662
C     16.505018     1.329996     3.448686     0.077612
C     -4.697813    29.687178     3.033683     0.368472
C     -5.946021    27.666740     2.291001     0.056292
C     -4.855317    28.201509     2.977129    -0.053701
C     13.378764    17.299880     0.895126    -0.047875
C     -4.281976    25.984749     3.630822    -0.113849
C     -5.374418    25.527064     2.920576     0.082607
C     19.154416     2.409168     1.002745     0.493783
C      2.418532    13.812443     3.379075     0.263697
C      1.458560    14.823565     2.798570     0.200861
C      2.002694    16.253830     2.652196     0.621188
H      6.597418     6.488885     3.560379     0.104944
H     -9.250119    19.265817     3.776031     0.119752
H     10.013298    27.926898     6.292997     0.118795
H     10.189055     5.916779     2.024285     0.103906
H      3.824590     9.743867     3.717565     0.107108
H     22.335779    16.655207     4.167748     0.124773
H     20.110563    15.908459     4.223470     0.131965
H      1.142162     7.060991     2.647206     0.090533
H     23.982092    16.525731     6.332585     0.104804
H      8.134034    29.302963     6.548320     0.119854
H     10.013472     7.852906     0.748503     0.118887
H     -7.195271    15.953625     4.796490     0.103736
H     21.209264    19.780712     6.489771     0.107099
H      4.950932    26.692354     6.940037     0.125134
H      2.725716    25.945605     6.995759     0.132052
H     18.526835    17.097837     5.419411     0.090277
H      6.597244    26.562877     0.788174     0.105187
H      8.134208     9.228972     1.003826     0.119856
H     -7.370854    17.889752     3.520709     0.118923
H     10.188882    25.990771     7.568779     0.103998
H      3.824416    29.817859     0.945359     0.107030
H      4.951106     6.618362     1.395542     0.125117
H      2.725890     5.871613     1.451264     0.131953
H      1.141988    27.134983     8.191700     0.090671
H     25.850752     2.469089     3.560379     0.104948
H      5.325046    12.466790     3.776031     0.119657
H    -11.807726    24.819460     6.292997     0.118725
H     24.550391     5.865591     2.024285     0.103908
H      7.033769    28.551096     3.717565     0.107104
H      9.177451    11.015447     4.167748     0.125209
H     10.936763     9.461728     4.223470     0.131839
H     10.698421    27.569482     2.647206     0.090519
H      8.466425    12.505934     6.332585     0.105238
H    -12.059801    22.503936     6.548320     0.119855
H     22.961448     4.745468     0.748503     0.118893
H      7.166065    15.902436     4.796490     0.103932
H      7.033943     8.477104     6.489771     0.107087
H     -8.207396    21.052594     6.940037     0.125118
H     -6.448085    19.498875     6.995759     0.132074
H     10.698595     7.495491     5.419411     0.090559
H     -8.918422    22.543080     0.788174     0.104714
H     22.709372     2.429945     1.003826     0.119852
H      5.577121    14.782313     3.520709     0.118883
H    -10.218783    25.939583     7.568779     0.103746
H    -10.350905    18.514250     0.945359     0.107170
H     26.561778     0.978602     1.395542     0.125121
H     10.936589    29.535720     1.451264     0.131955
H     -6.686253    17.532637     8.191700     0.090199
H     19.705331    21.152863     3.560379     0.104937
H      3.925594    28.488766     3.776031     0.119963
H      1.793907     7.475618     6.292997     0.118913
H     17.414054    18.328466     2.024285     0.103907
H    -10.858359    21.926712     3.717565     0.107111
H     20.640791     2.439881     4.167748     0.125156
H     21.106695     4.740349     4.223470     0.132064
H    -11.840583    25.591200     2.647206     0.090529
H     19.705505     1.078871     6.332585     0.104667
H      3.925246     8.415076     6.548320     0.119747
H     19.178580    17.512463     0.748503     0.118880
H      0.029727    28.365312     4.796490     0.104111
H     23.910815     1.852720     6.489771     0.107200
H      3.255943    12.477028     6.940037     0.125009
H      3.721848    14.777495     6.995759     0.131860
H     22.928591     5.517209     5.419411     0.090525
H      2.320657    11.116018     0.788174     0.105048
H     21.309920    18.451921     1.003826     0.119855
H      1.794254    27.549308     3.520709     0.118720
H      0.029380     8.291621     7.568779     0.103826
H      6.525967    11.889866     0.945359     0.107031
H     20.640617    22.513873     1.395542     0.125121
H    -13.662479    24.814341     1.451264     0.131953
H      5.543743    15.554355     8.191700     0.090430
H     10.787082    23.621952     4.756321     0.104944
H     26.634619    10.845020     4.540669     0.119752
H      7.371202     2.183939     2.023703     0.118795
H      7.195445    24.194058     6.292415     0.103906
H     13.559910    20.366970     4.599135     0.107108
H     -4.951279    13.455630     4.148952     0.124773
H     -2.726063    14.202378     4.093230     0.131965
H     16.242338    23.049846     5.669494     0.090533
H     10.787256     3.547960     7.528526     0.105187
H      9.250292    20.881865     7.312874     0.119856
H     24.755354    12.221085     4.795991     0.118923
H      7.195618     4.120066     0.747921     0.103998
H     13.560084     0.292978     7.371341     0.107030
H     12.433394    23.492475     6.921158     0.125117
H     14.658610    24.239224     6.865436     0.131953
H     16.242512     2.975854     0.125000     0.090671
H     -6.597592    13.585106     1.984115     0.104804
H      9.250466     0.807874     1.768380     0.119854
H      7.371028    22.257931     7.568197     0.118887
H     24.579771    14.157212     3.520210     0.103736
H     -3.824764    10.330125     1.826929     0.107099
H     12.433568     3.418483     1.376663     0.125134
H     14.658784     4.165232     1.320941     0.132053
H     -1.142335    13.013000     2.897289     0.090277
H     -8.466252    27.641748     4.756321     0.104948
H     12.059454    17.644047     4.540669     0.119657
H     29.192226     5.291377     2.023703     0.118725
H     -7.165891    24.245246     6.292415     0.103908
H     10.350731     1.559741     4.599135     0.107104
H      8.207049    19.095390     4.148952     0.125209
H      6.447737    20.649109     4.093230     0.131839
H      6.686079     2.541355     5.669494     0.090519
H     26.302922     7.567757     7.528526     0.104714
H     -5.324872    27.680892     7.312874     0.119852
H     11.807379    15.328524     4.795991     0.118883
H     27.603283     4.171254     0.747921     0.103746
H     27.735405    11.596587     7.371341     0.107170
H     -9.177278    29.132235     6.921158     0.125121
H      6.447911     0.575117     6.865436     0.131955
H     24.070753    12.578200     0.125000     0.090199
H      8.918075    17.604903     1.984115     0.105238
H     29.444301     7.606901     1.768380     0.119855
H     -5.576948    25.365369     7.568197     0.118893
H     10.218435    14.208401     3.520210     0.103932
H     10.350557    21.633733     1.826929     0.107087
H     25.591896     9.058243     1.376663     0.125118
H     23.832585    10.611962     1.320941     0.132074
H      6.685905    22.615346     2.897289     0.090559
H     -2.320831     8.957974     4.756321     0.104937
H     13.458906     1.622071     4.540669     0.119963
H     15.590593    22.635219     2.023703     0.118913
H     -0.029554    11.782371     6.292415     0.103907
H     28.242859     8.184125     4.599135     0.107111
H     -3.256291    27.670956     4.148952     0.125156
H     -3.722195    25.370488     4.093230     0.132064
H     29.225083     4.519637     5.669494     0.090529
H     15.063843    18.994819     7.528526     0.105048
H     -3.925420    11.658916     7.312874     0.119855
H     15.590246     2.561529     4.795991     0.118720
H     17.355120    21.819216     0.747921     0.103826
H     10.858533    18.220971     7.371341     0.107031
H     -3.256117     7.596964     6.921158     0.125121
H     31.046979     5.296496     6.865436     0.131953
H     11.840757    14.556482     0.125000     0.090430
H     -2.321005    29.031966     1.984115     0.104667
H     13.459254    21.695761     1.768380     0.119747
H     -1.794080    12.598374     7.568197     0.118880
H     17.354773     1.745525     3.520210     0.104111
H     -6.526315    28.258117     1.826929     0.107200
H     14.128557    17.633809     1.376663     0.125009
H     13.662652    15.333342     1.320941     0.131861
H     -5.544091    24.593628     2.897289     0.090525
F     13.520099    23.996832     3.170908    -0.172917
F     13.953147     4.613582     3.834830    -0.161636
F     13.000129    27.126853     1.852711    -0.152575
F     13.029335    26.354209     3.973470    -0.131665
F     15.630230    26.635143     1.714654    -0.212921
F     15.720630    25.493942     3.448686    -0.179769
F     15.294709    27.571590     3.528526    -0.183825
F     13.520273     3.922840     5.943114    -0.173025
F     -3.431179    14.650428     6.607036    -0.161522
F     13.000303     7.052861     4.624917    -0.152446
F     13.029509     6.280217     6.745675    -0.131532
F     15.630404     6.561151     4.486860    -0.212934
F     15.720803     5.419951     6.220892    -0.179822
F     15.294883     7.497598     6.300732    -0.183798
F     -3.864053    13.959685     0.398619    -0.172993
F     13.952974    24.687574     1.062625    -0.161503
F     -4.384023    17.089707     7.397122    -0.152572
F     -4.354817    16.317063     1.201181    -0.131571
F     -1.753922    16.597997     7.259065    -0.213058
F     -1.663523    15.456796     0.676397    -0.179926
F     -2.089443    17.534444     0.756238    -0.183868
F    -10.157590    29.821472     3.170908    -0.173035
F     23.796947     9.776989     3.834830    -0.161633
F    -12.608282    27.806154     1.852711    -0.152683
F    -11.953756    28.217769     3.973470    -0.131717
F      3.887000     0.218906     1.714654    -0.213130
F      4.830109     0.867794     3.448686    -0.179971
F    -14.140726    29.570950     3.528526    -0.184011
F     24.611584     9.747480     5.943114    -0.173024
F      6.412621    19.813834     6.607036    -0.161426
F     22.160891     7.732162     4.624917    -0.152448
F     22.815418     8.143777     6.745675    -0.131536
F     21.271674    10.255751     4.486860    -0.212932
F     22.214783    10.904640     6.220892    -0.179833
F     20.628448     9.496958     6.300732    -0.183797
F      7.227258    19.784325     0.398619    -0.172812
F    -10.972227    29.850980     1.062625    -0.161608
F      4.776565    17.769007     7.397122    -0.152452
F      5.431092    18.180622     1.201181    -0.131483
F      3.887348    20.292596     7.259065    -0.212955
F      4.830457    20.941485     0.676397    -0.179752
F      3.244122    19.533803     0.756238    -0.183781
F     -3.363032     6.403672     3.170908    -0.172906
F     14.403406    15.720266     3.834830    -0.161636
F     -0.392368     5.288969     1.852711    -0.152561
F     -1.076101     5.649997     3.973470    -0.131612
F     32.635748     3.257089     1.714654    -0.213074
F     31.602239     3.749401     3.448686    -0.179920
F     -1.154505     3.079435     3.528526    -0.183816
F     14.021642    16.440517     5.943114    -0.173030
F     -2.980920    25.757111     6.607036    -0.161574
F     16.992306    15.325814     4.624917    -0.152438
F     16.308573    15.686843     6.745675    -0.131531
F     15.251422    13.293935     4.486860    -0.212933
F     14.217913    13.786247     6.220892    -0.179833
F     16.230169    13.116281     6.300732    -0.183801
F     -3.362684    26.477362     0.398619    -0.172946
F     -2.981268     5.683420     1.062625    -0.161396
F     -0.392020    25.362659     7.397122    -0.152549
F     -1.075753    25.723688     1.201181    -0.131559
F     -2.132904    23.330780     7.259065    -0.213050
F     -3.166413    23.823092     0.676397    -0.179917
F     -1.154157    23.153126     0.756238    -0.183983
F      3.864401     6.114005     5.145792    -0.172917
F      3.431353    25.497255     4.481870    -0.161636
F      4.384371     2.983984     6.463989    -0.152575
F      4.355165     3.756628     4.343230    -0.131665
F      1.754270     3.475694     6.602046    -0.212921
F      1.663870     4.616895     4.868014    -0.179769
F      2.089791     2.539247     4.788174    -0.183825
F     21.248553    16.151152     7.918081    -0.172993
F      3.431526     5.423263     7.254075    -0.161503
F     21.768523    13.021130     0.919578    -0.152572
F     21.739317    13.793774     7.115519    -0.131571
F     19.138422    13.512840     1.057635    -0.213058
F     19.048023    14.654041     7.640303    -0.179926
F     19.473943    12.576393     7.560462    -0.183868
F      3.864227    26.187997     2.373586    -0.173025
F     20.815679    15.460409     1.709664    -0.161522
F      4.384197    23.057976     3.691783    -0.152446
F      4.354991    23.830620     1.571025    -0.131532
F      1.754096    23.549686     3.829840    -0.212934
F      1.663697    24.690886     2.095808    -0.179822
F      2.089617    22.613239     2.015968    -0.183798
F     27.542090     0.289365     5.145792    -0.173035
F     -6.412447    20.333848     4.481870    -0.161633
F     29.992782     2.304683     6.463989    -0.152683
F     29.338256     1.893068     4.343230    -0.131717
F     13.497500    29.891931     6.602046    -0.213130
F     12.554391    29.243043     4.868014    -0.179971
F     31.525226     0.539887     4.788174    -0.184011
F     10.157242    10.326512     7.918081    -0.172812
F     28.356727     0.259857     7.254075    -0.161608
F     12.607935    12.341830     0.919578    -0.152452
F     11.953408    11.930215     7.115519    -0.131483
F     13.497152     9.818241     1.057635    -0.212955
F     12.554043     9.169352     7.640303    -0.179751
F     14.140378    10.577034     7.560462    -0.183781
F     -7.227084    20.363357     2.373586    -0.173024
F     10.971879    10.297003     1.709664    -0.161426
F     -4.776391    22.378675     3.691783    -0.152448
F     -5.430918    21.967060     1.571025    -0.131536
F     -3.887174    19.855086     3.829840    -0.212932
F     -4.830283    19.206197     2.095808    -0.179833
F     -3.243948    20.613879     2.015968    -0.183797
F     20.747532    23.707165     5.145792    -0.172906
F      2.981094    14.390571     4.481870    -0.161636
F     17.776868    24.821868     6.463989    -0.152561
F     18.460601    24.460840     4.343230    -0.131612
F    -15.251248    26.853748     6.602046    -0.213074
F    -14.217739    26.361436     4.868014    -0.179920
F     18.539005    27.031402     4.788174    -0.183816
F     20.747184     3.633475     7.918081    -0.172946
F     20.365768    24.427417     7.254075    -0.161396
F     17.776520     4.748178     0.919578    -0.152549
F     18.460253     4.387149     7.115519    -0.131559
F     19.517404     6.780057     1.057635    -0.213050
F     20.550913     6.287745     7.640303    -0.179917
F     18.538657     6.957711     7.560462    -0.183984
F      3.362858    13.670320     2.373586    -0.173030
F     20.365420     4.353726     1.709664    -0.161574
F      0.392194    14.785023     3.691783    -0.152438
F      1.075927    14.423994     1.571025    -0.131531
F      2.133078    16.816902     3.829840    -0.212933
F      3.166587    16.324590     2.095808    -0.179833
F      1.154331    16.994556     2.015968    -0.183801

The following XYZ coordinates are in angstroms. Other properties are in atomic units.
The sperically averaged electron density of each atom fit to a function of the form exp(a - br)
eigen_1, eigen_2 and eigen_3 are the three eigenvalues of traceless quadrupole moment tensor
  atom number  atomic symbol              X              Y              Z     net charge C6 coefficient C8 coefficient C10 coefficient fluctuating dipole atomic polarizability isotropic forcefield polarizability              a              b squared Pearson coefficient          <r^3>          <r^4>         wp_QDO          m_QDO          q_QDO       dipole_x       dipole_y       dipole_z         dipole            Qxy            Qxz            Qyz     Q(x^2-y^2)  Q(3z^2 - R^2)        eigen_1        eigen_2        eigen_3 static polarizability      alpha(xx)      alpha(xy)      alpha(xz)      alpha(yy)      alpha(yz)      alpha(zz) atomic spin moment
            1             Ag       8.757268       4.233584       4.137392       0.333871     199.897856 0.55105411E+04  0.22073880E+06                                27.022088                           24.228394       1.375278       2.087603                    0.998552      86.035075     231.356499       0.382768       0.399472      -1.190805       0.068634       0.036569       0.060976       0.098823      -0.036950      -0.064821      -0.005222       0.139096      -0.137386      -0.082539      -0.041764       0.124303             31.814623      20.152064      -6.980743       1.358637      44.823901     -10.694920      30.467903           0.000001
            2             Ag      26.141942      14.270429       6.909598       0.333897     199.921620 0.55114558E+04  0.22078553E+06                                27.024996                           24.231079       1.374740       2.087440                    0.998555      86.037518     231.371543       0.382729       0.399494      -1.190784       0.068644       0.036547       0.060921       0.098788      -0.036914      -0.064720      -0.005460       0.138757      -0.137502      -0.082647      -0.041425       0.124071             31.818244      20.154098      -6.983050       1.360507      44.830031     -10.697065      30.470603           0.000001
            3             Ag       8.757094      24.307575       1.365186       0.333886     199.926026 0.55113511E+04  0.22078064E+06                                27.025205                           24.230766       1.374460       2.087376                    0.998549      86.037240     231.371606       0.382733       0.399491      -1.190784       0.068681       0.036567       0.060959       0.098844      -0.036987      -0.064730      -0.005149       0.139157      -0.137309      -0.082435      -0.041849       0.124284             31.818859      20.153937      -6.982082       1.358611      44.830725     -10.696806      30.471916           0.000001
            4             Ag      26.723975       5.467225       4.137392       0.333832     199.914140 0.55110569E+04  0.22076489E+06                                27.023756                           24.229696       1.375031       2.087517                    0.998553      86.037397     231.366488       0.382753       0.399477      -1.190800      -0.065974       0.041180       0.060940       0.098804      -0.041783       0.036940      -0.053497      -0.133495      -0.137457      -0.082538      -0.041754       0.124292             31.817043      32.613570      14.175794       8.583836      32.368325       6.525813      30.469234           0.000001
            5             Ag       9.339649      15.504070       6.909598       0.333829     199.896376 0.55104144E+04  0.22073200E+06                                27.021764                           24.227983       1.375318       2.087635                    0.998553      86.034483     231.352460       0.382775       0.399468      -1.190811      -0.065986       0.041160       0.061028       0.098857      -0.041864       0.036763      -0.053588      -0.133560      -0.136994      -0.082323      -0.042004       0.124327             31.814560      32.610376      14.174277       8.582552      32.365638       6.524075      30.467665           0.000001
            6             Ag      -8.045199      25.541216       1.365186       0.333821     199.921727 0.55114458E+04  0.22078483E+06                                27.024725                           24.230853       1.374903       2.087479                    0.998551      86.038579     231.373549       0.382736       0.399487      -1.190790      -0.065962       0.041189       0.060938       0.098797      -0.041656       0.037005      -0.053496      -0.133495      -0.137344      -0.082601      -0.041624       0.124225             31.817717      32.613561      14.175360       8.583855      32.368836       6.525144      30.470755           0.000001
            7             Ag      16.672257      20.410029       4.137392       0.333883     199.904822 0.55107587E+04  0.22074973E+06                                27.022888                           24.229027       1.374913       2.087508                    0.998550      86.034992     231.357560       0.382759       0.399477      -1.190802      -0.002659      -0.077730       0.060957       0.098817       0.078696       0.027889       0.058732      -0.005578      -0.137263      -0.082502      -0.041774       0.124276             31.815914      44.704167      -7.193312      -9.942837      20.274588       4.170435      30.468987           0.000001
            8             Ag      16.672431       0.336037       6.909598       0.333847     199.905578 0.55108424E+04  0.22075398E+06                                27.022704                           24.229081       1.375543       2.087662                    0.998553      86.036372     231.361912       0.382762       0.399473      -1.190804      -0.002667      -0.077766       0.060941       0.098835       0.078689       0.027860       0.058780      -0.005485      -0.137213      -0.082562      -0.041709       0.124271             31.815203      44.700858      -7.193541      -9.941303      20.275568       4.171742      30.469182           0.000001
            9             Ag      -0.712417      10.373183       1.365186       0.333809     199.923982 0.55114635E+04  0.22078556E+06                                27.024822                           24.230781       1.375018       2.087510                    0.998558      86.038635     231.373173       0.382739       0.399484      -1.190794      -0.002482      -0.077796       0.060914       0.098838       0.078682       0.027880       0.058671      -0.005621      -0.137152      -0.082425      -0.041796       0.124221             31.818205      44.707924      -7.193210      -9.942814      20.275921       4.170891      30.470772           0.000001
           10             Ag       8.627232      25.877253       4.179308       0.333871     199.897872 0.55105409E+04  0.22073879E+06                                27.022090                           24.228394       1.375278       2.087603                    0.998552      86.035076     231.356504       0.382768       0.399472      -1.190805      -0.068634      -0.036569      -0.060976       0.098823      -0.036950      -0.064821      -0.005222       0.139096      -0.137386      -0.082539      -0.041764       0.124303             31.814626      20.152065      -6.980745       1.358637      44.823910     -10.694922      30.467903           0.000001
           11             Ag       8.627406       5.803262       6.951514       0.333886     199.926034 0.55113513E+04  0.22078065E+06                                27.025206                           24.230766       1.374460       2.087376                    0.998549      86.037240     231.371609       0.382733       0.399491      -1.190784      -0.068681      -0.036567      -0.060959       0.098844      -0.036987      -0.064730      -0.005149       0.139157      -0.137309      -0.082435      -0.041849       0.124284             31.818861      20.153938      -6.982083       1.358611      44.830729     -10.696807      30.471917           0.000001
           12             Ag      -8.757442      15.840408       1.407102       0.333897     199.921621 0.55114559E+04  0.22078554E+06                                27.024996                           24.231079       1.374740       2.087440                    0.998555      86.037518     231.371544       0.382729       0.399494      -1.190784      -0.068644      -0.036547      -0.060921       0.098788      -0.036914      -0.064720      -0.005460       0.138758      -0.137502      -0.082647      -0.041425       0.124071             31.818244      20.154098      -6.983050       1.360507      44.830031     -10.697065      30.470603           0.000001
           13             Ag      -9.339475      24.643612       4.179308       0.333832     199.914154 0.55110567E+04  0.22076488E+06                                27.023757                           24.229695       1.375031       2.087517                    0.998553      86.037398     231.366492       0.382753       0.399477      -1.190800       0.065974      -0.041180      -0.060940       0.098804      -0.041783       0.036940      -0.053497      -0.133495      -0.137457      -0.082538      -0.041754       0.124291             31.817046      32.613575      14.175799       8.583837      32.368329       6.525814      30.469233           0.000001
           14             Ag      25.429699       4.569621       6.951514       0.333821     199.921731 0.55114458E+04  0.22078483E+06                                27.024725                           24.230853       1.374903       2.087479                    0.998551      86.038579     231.373549       0.382736       0.399487      -1.190790       0.065962      -0.041189      -0.060938       0.098797      -0.041656       0.037005      -0.053496      -0.133495      -0.137344      -0.082601      -0.041624       0.124225             31.817718      32.613563      14.175361       8.583855      32.368837       6.525145      30.470755           0.000001
           15             Ag       8.044851      14.606767       1.407102       0.333829     199.896374 0.55104143E+04  0.22073200E+06                                27.021764                           24.227983       1.375318       2.087635                    0.998553      86.034482     231.352458       0.382775       0.399468      -1.190811       0.065986      -0.041160      -0.061028       0.098857      -0.041864       0.036763      -0.053588      -0.133560      -0.136994      -0.082323      -0.042004       0.124327             31.814560      32.610377      14.174277       8.582552      32.365638       6.524075      30.467665           0.000001
           16             Ag       0.712243       9.700808       4.179308       0.333883     199.904834 0.55107585E+04  0.22074972E+06                                27.022889                           24.229027       1.374913       2.087508                    0.998550      86.034993     231.357563       0.382759       0.399477      -1.190802       0.002659       0.077730      -0.060957       0.098817       0.078696       0.027889       0.058732      -0.005578      -0.137263      -0.082502      -0.041774       0.124276             31.815917      44.704175      -7.193315      -9.942839      20.274589       4.170435      30.468986           0.000001
           17             Ag      18.096917      19.737654       6.951514       0.333809     199.923988 0.55114635E+04  0.22078556E+06                                27.024822                           24.230781       1.375018       2.087510                    0.998558      86.038636     231.373175       0.382739       0.399484      -1.190794       0.002482       0.077796      -0.060914       0.098838       0.078682       0.027880       0.058671      -0.005621      -0.137152      -0.082425      -0.041796       0.124221             31.818206      44.707926      -7.193211      -9.942814      20.275921       4.170891      30.470772           0.000001
           18             Ag       0.712069      29.774800       1.407102       0.333847     199.905577 0.55108424E+04  0.22075398E+06                                27.022705                           24.229081       1.375543       2.087662                    0.998553      86.036371     231.361911       0.382762       0.399473      -1.190804       0.002667       0.077766      -0.060941       0.098835       0.078689       0.027860       0.058780      -0.005485      -0.137213      -0.082562      -0.041709       0.124271             31.815203      44.700858      -7.193541      -9.941303      20.275568       4.171742      30.469183           0.000001
           19              O     -11.253335      20.114039       5.382818      -0.386884      30.143674 0.49355224E+03  0.11609445E+05                                 7.726069                            6.984199       0.357505       2.208100                    0.993707      25.542414      66.334421       0.702581       0.370622      -1.130369      -0.005844      -0.047390      -0.008064       0.048425       0.021035       0.012159      -0.005066      -0.156074       0.330641      -0.136585       0.025578       0.111006              8.219820       5.838596       0.680644       0.483261      11.915655       0.774490       6.905208          -0.000000
           20              O      10.899560      25.021202       2.708500      -0.565742      39.882911 0.68344179E+03  0.17494539E+05                                 9.349228                            8.257993       0.017426       2.037023                    0.994548      29.148678      79.793359       0.639479       0.374178      -1.124095      -0.007076      -0.021231      -0.035154       0.041673      -0.020256      -0.049149      -0.018008      -0.079634       0.018863      -0.079456       0.034223       0.045233             10.056987      11.292115      -2.016481      -3.962321       7.760971       1.475181      11.117876          -0.000001
           21              O      11.399712       4.239606       3.428975      -0.526887      32.925647 0.51482378E+03  0.12204307E+05                                 8.024270                            6.978858       0.835113       2.327178                    0.997014      26.964813      69.666796       0.728300       0.354765      -1.145970      -0.020447       0.000479       0.034758       0.040328      -0.006805       0.019524      -0.004741      -0.120978       0.118389      -0.083613       0.036012       0.047601              8.642680       6.687076      -0.556925       0.942582       6.772765       2.843971      12.468198          -0.000001
           22              O      23.515318       0.040349       8.155107      -0.387042      30.144739 0.49356863E+03  0.11609886E+05                                 7.726124                            6.984200       0.356944       2.207956                    0.993714      25.542666      66.334486       0.702601       0.370610      -1.130383      -0.005744      -0.047256      -0.007995       0.048271       0.020958       0.012210      -0.005095      -0.156023       0.330381      -0.136503       0.025575       0.110928              8.219896       5.838518       0.680916       0.483345      11.915639       0.774792       6.905529          -0.000000
           23              O      10.899734       4.947211       5.480705      -0.565727      39.891050 0.68361714E+03  0.17500403E+05                                 9.351066                            8.259501       0.016245       2.036633                    0.994541      29.151529      79.808056       0.639359       0.374219      -1.124048      -0.007088      -0.021293      -0.035273       0.041807      -0.020214      -0.049258      -0.017940      -0.079554       0.019139      -0.079502       0.034353       0.045149             10.059085      11.294714      -2.017220      -3.963366       7.762402       1.475726      11.120138          -0.000001
           24              O      -5.984614      14.276451       6.201181      -0.526734      32.927646 0.51484752E+03  0.12205093E+05                                 8.024887                            6.979265       0.834423       2.327016                    0.997002      26.964348      69.667786       0.728235       0.354790      -1.145942      -0.020421       0.000525       0.034891       0.040431      -0.006844       0.019538      -0.004693      -0.120943       0.118861      -0.083678       0.036068       0.047609              8.643472       6.687669      -0.557014       0.942566       6.773047       2.844341      12.469699          -0.000001
           25              O       6.130992      10.077194       2.610612      -0.386988      30.144843 0.49356018E+03  0.11609649E+05                                 7.726205                            6.984200       0.357112       2.207989                    0.993716      25.542622      66.334472       0.702591       0.370616      -1.130377      -0.005763      -0.047265      -0.008049       0.048291       0.020957       0.012186      -0.005057      -0.155902       0.330623      -0.136481       0.025479       0.111002              8.220066       5.838686       0.680588       0.483404      11.916304       0.774720       6.905207          -0.000000
           26              O      -6.484592      14.984056       8.252911      -0.565469      39.871577 0.68318336E+03  0.17486160E+05                                 9.347307                            8.256250       0.018275       2.037328                    0.994559      29.144211      79.775452       0.639572       0.374162      -1.124114      -0.006972      -0.021369      -0.035441       0.041968      -0.020249      -0.049345      -0.017938      -0.079504       0.019200      -0.079575       0.034445       0.045130             10.054978      11.289727      -2.015881      -3.961666       7.758856       1.474854      11.116350          -0.000001
           27              O      11.399538      24.313598       0.656770      -0.527162      32.926707 0.51484332E+03  0.12204804E+05                                 8.024168                            6.978763       0.835871       2.327397                    0.997008      26.966028      69.668504       0.728345       0.354742      -1.145996      -0.020627       0.000382       0.034481       0.040181      -0.006879       0.019338      -0.004781      -0.120999       0.117900      -0.083497       0.035929       0.047568              8.642562       6.687045      -0.556797       0.942641       6.772636       2.843899      12.468004          -0.000001
           28              O       5.592072      10.307843       5.382818      -0.386888      30.144975 0.49356948E+03  0.11609986E+05                                 7.726405                            6.984426       0.356969       2.207943                    0.993703      25.542396      66.335401       0.702552       0.370633      -1.130358       0.043929       0.018645      -0.008052       0.048396       0.057038      -0.001730       0.013095       0.114394       0.330482      -0.136517       0.025561       0.110956              8.220215      10.986728       2.291194      -0.912586       6.768587       0.031267       6.905330          -0.000000
           29              O      -9.734451      27.039833       2.708500      -0.565625      39.877724 0.68333339E+03  0.17491074E+05                                 9.348494                            8.257359       0.017590       2.037078                    0.994557      29.146780      79.786643       0.639501       0.374180      -1.124093       0.022042       0.004508      -0.035361       0.041911       0.044574       0.040083      -0.033746       0.004801       0.019228      -0.079502       0.034423       0.045079             10.056177       6.896832      -0.520793       0.703533      12.154831      -4.168713      11.116869          -0.000001
           30              O      25.397538       7.752637       3.428975      -0.526899      32.925757 0.51482205E+03  0.12204237E+05                                 8.024252                            6.978800       0.835187       2.327193                    0.997017      26.964884      69.666555       0.728311       0.354761      -1.145975       0.009805      -0.017949       0.034768       0.040337       0.055783      -0.005650       0.019284       0.048703       0.118351      -0.083604       0.036000       0.047603              8.642690       6.269040       0.315586      -2.934260       7.190853      -0.605801      12.468176          -0.000001
           31              O      22.976224      20.344989       8.155107      -0.386947      30.144028 0.49355416E+03  0.11609496E+05                                 7.726180                            6.984264       0.357184       2.208037                    0.993696      25.541923      66.333059       0.702570       0.370628      -1.130366       0.043910       0.018589      -0.008087       0.048363       0.057064      -0.001672       0.013083       0.114554       0.330580      -0.136605       0.025615       0.110989              8.219964      10.986140       2.291091      -0.912503       6.768405       0.031293       6.905347          -0.000000
           32              O      25.034723       6.965841       5.480705      -0.565684      39.883640 0.68345769E+03  0.17495164E+05                                 9.349665                            8.258319       0.016856       2.036863                    0.994541      29.148905      79.796199       0.639436       0.374199      -1.124072       0.021983       0.004506      -0.035252       0.041788       0.044573       0.040186      -0.033678       0.004769       0.019198      -0.079523       0.034345       0.045178             10.057532       6.897731      -0.520889       0.703730      12.156532      -4.169259      11.118332          -0.000001
           33              O       8.013211      17.789482       6.201181      -0.526886      32.926421 0.51483265E+03  0.12204602E+05                                 8.024548                            6.979055       0.835426       2.327271                    0.997002      26.964503      69.666853       0.728266       0.354779      -1.145955       0.009798      -0.017985       0.034799       0.040379       0.055768      -0.005669       0.019259       0.048715       0.118341      -0.083587       0.036023       0.047564              8.643041       6.269189       0.315338      -2.934368       7.191016      -0.605470      12.468919          -0.000001
           34              O      22.976398       0.270998       2.610612      -0.386990      30.142192 0.49351439E+03  0.11608249E+05                                 7.725566                            6.983725       0.357528       2.208120                    0.993727      25.541997      66.330924       0.702641       0.370600      -1.130394       0.043811       0.018644      -0.008035       0.048287       0.057030      -0.001747       0.013066       0.114246       0.330616      -0.136479       0.025483       0.110997              8.219317      10.984990       2.291083      -0.912415       6.767922       0.031210       6.905039          -0.000000
           35              O       7.650397      17.002686       8.252911      -0.565657      39.877287 0.68329956E+03  0.17489831E+05                                 9.348046                            8.256862       0.017730       2.037149                    0.994565      29.146127      79.781600       0.639560       0.374154      -1.124124       0.021963       0.004551      -0.035265       0.041794       0.044475       0.040100      -0.033634       0.004762       0.018964      -0.079363       0.034285       0.045078             10.055823       6.896365      -0.520772       0.703610      12.153652      -4.168853      11.117452          -0.000001
           36              O      -9.371636      27.826629       0.656770      -0.526954      32.925305 0.51481868E+03  0.12204114E+05                                 8.024071                            6.978682       0.835324       2.327245                    0.997020      26.965253      69.666957       0.728334       0.354751      -1.145985       0.009777      -0.017935       0.034671       0.040241       0.055811      -0.005662       0.019313       0.048655       0.118423      -0.083639       0.036006       0.047633              8.642457       6.268907       0.315564      -2.934255       7.190559      -0.605731      12.467904          -0.000001
           37              O       5.661784      29.799491       5.382818      -0.386964      30.147401 0.49361814E+03  0.11611467E+05                                 7.727064                            6.984949       0.356360       2.207760                    0.993702      25.542959      66.338771       0.702495       0.370652      -1.130338      -0.038081       0.028659      -0.008040       0.048334      -0.078056      -0.010519      -0.007975       0.041585       0.330454      -0.136511       0.025561       0.110951              8.220997       9.808158      -2.972370       0.429253       7.948423      -0.806083       6.906408          -0.000000
           38              O      -1.165631       8.160940       2.708500      -0.565527      39.875806 0.68327210E+03  0.17489049E+05                                 9.348061                            8.256877       0.017807       2.037180                    0.994551      29.145468      79.781041       0.639535       0.374170      -1.124105      -0.015021       0.016671      -0.035388       0.041903      -0.024299       0.009124       0.051712       0.074735       0.019281      -0.079552       0.034424       0.045129             10.055841      10.388278       2.537097       3.258473       8.661883       2.693805      11.117361          -0.000001
           39              O      15.356250      18.118594       3.428975      -0.526890      32.926145 0.51482367E+03  0.12204293E+05                                 8.024322                            6.978845       0.835114       2.327180                    0.997014      26.964680      69.666220       0.728303       0.354764      -1.145972       0.010627       0.017458       0.034750       0.040315      -0.048975      -0.013847      -0.014526       0.072292       0.118418      -0.083610       0.036022       0.047588              8.642798       7.233423       0.241410       1.991602       6.226225      -2.238323      12.468747          -0.000001
           40              O       5.661436       9.725800       8.155107      -0.386731      30.136412 0.49338576E+03  0.11604461E+05                                 7.724583                            6.982809       0.358095       2.208333                    0.993721      25.539264      66.321520       0.702688       0.370600      -1.130395      -0.038230       0.028802      -0.008036       0.048535      -0.078059      -0.010405      -0.008027       0.041592       0.330460      -0.136512       0.025573       0.110940              8.218272       9.805440      -2.971223       0.429185       7.945615      -0.805639       6.903762          -0.000000
           41              O      16.219043      18.197785       5.480705      -0.565709      39.887649 0.68354401E+03  0.17497974E+05                                 9.350363                            8.258917       0.016653       2.036774                    0.994544      29.150270      79.802015       0.639402       0.374206      -1.124064      -0.014886       0.016773      -0.035260       0.041787      -0.024361       0.009087       0.051632       0.074800       0.019173      -0.079515       0.034346       0.045169             10.058290      10.391033       2.537725       3.259186       8.664001       2.694325      11.119837          -0.000001
           42              O      -2.028076      28.155439       6.201181      -0.527169      32.934167 0.51499675E+03  0.12209477E+05                                 8.025740                            6.980099       0.834587       2.326973                    0.997013      26.968701      69.680723       0.728222       0.354773      -1.145960       0.010642       0.017588       0.034459       0.040125      -0.048954      -0.013787      -0.014448       0.072269       0.117842      -0.083468       0.035982       0.047486              8.644281       7.235193       0.241332       1.992371       6.227282      -2.238738      12.470369          -0.000001
           43              O      23.046110      19.762646       2.610612      -0.386988      30.143239 0.49353640E+03  0.11608936E+05                                 7.725885                            6.984008       0.357117       2.208010                    0.993708      25.542124      66.332473       0.702605       0.370614      -1.130380      -0.038041       0.028621      -0.008059       0.048282      -0.078009      -0.010478      -0.008011       0.041687       0.330646      -0.136511       0.025500       0.111010              8.219637       9.806653      -2.971743       0.429128       7.947147      -0.805832       6.905112          -0.000000
           44              O      -1.165283      28.234631       8.252911      -0.565742      39.896267 0.68374448E+03  0.17504710E+05                                 9.352489                            8.260770       0.015496       2.036381                    0.994531      29.153216      79.818532       0.639244       0.374264      -1.123999      -0.014867       0.016813      -0.035270       0.041805      -0.024385       0.009124       0.051626       0.074708       0.019238      -0.079499       0.034356       0.045143             10.060618      10.394431       2.538444       3.260159       8.666081       2.694712      11.121342          -0.000001
           45              O      -2.028423       8.081749       0.656770      -0.526890      32.931420 0.51493263E+03  0.12207617E+05                                 8.025505                            6.979840       0.834710       2.327049                    0.997001      26.966108      69.673814       0.728205       0.354790      -1.145941       0.010643       0.017427       0.034792       0.040342      -0.049009      -0.013831      -0.014609       0.072103       0.118434      -0.083606       0.036082       0.047524              8.644127       7.234719       0.241650       1.991921       6.227180      -2.238683      12.470481          -0.000001
           46              O      28.637835       9.996798       2.933882      -0.386884      30.143678 0.49355232E+03  0.11609447E+05                                 7.726070                            6.984200       0.357504       2.208100                    0.993707      25.542416      66.334428       0.702581       0.370622      -1.130369       0.005844       0.047390       0.008064       0.048425       0.021035       0.012159      -0.005066      -0.156074       0.330641      -0.136585       0.025578       0.111006              8.219821       5.838597       0.680644       0.483261      11.915656       0.774490       6.905209          -0.000000
           47              O       6.484940       5.089635       5.608200      -0.565742      39.882912 0.68344180E+03  0.17494540E+05                                 9.349228                            8.257994       0.017426       2.037023                    0.994548      29.148678      79.793360       0.639479       0.374178      -1.124095       0.007076       0.021231       0.035154       0.041673      -0.020256      -0.049149      -0.018008      -0.079634       0.018863      -0.079456       0.034223       0.045233             10.056988      11.292116      -2.016481      -3.962321       7.760971       1.475181      11.117876          -0.000001
           48              O       5.984788      25.871231       4.887725      -0.526887      32.925640 0.51482366E+03  0.12204303E+05                                 8.024269                            6.978856       0.835113       2.327178                    0.997014      26.964811      69.666786       0.728300       0.354765      -1.145970       0.020446      -0.000479      -0.034758       0.040328      -0.006805       0.019524      -0.004741      -0.120978       0.118389      -0.083613       0.036012       0.047601              8.642678       6.687074      -0.556925       0.942582       6.772764       2.843970      12.468195          -0.000001
           49              O      11.253508      20.033643       5.706088      -0.386988      30.144843 0.49356018E+03  0.11609649E+05                                 7.726205                            6.984199       0.357112       2.207989                    0.993716      25.542622      66.334471       0.702591       0.370616      -1.130377       0.005763       0.047265       0.008049       0.048291       0.020957       0.012186      -0.005057      -0.155902       0.330623      -0.136481       0.025479       0.111002              8.220066       5.838686       0.680588       0.483405      11.916304       0.774720       6.905207          -0.000000
           50              O      23.869092      15.126781       0.063789      -0.565469      39.871579 0.68318340E+03  0.17486161E+05                                 9.347307                            8.256250       0.018275       2.037328                    0.994559      29.144212      79.775455       0.639572       0.374162      -1.124114       0.006972       0.021369       0.035441       0.041968      -0.020249      -0.049345      -0.017938      -0.079504       0.019200      -0.079575       0.034445       0.045130             10.054978      11.289727      -2.015881      -3.961666       7.758856       1.474854      11.116350          -0.000001
           51              O       5.984962       5.797239       7.659930      -0.527162      32.926708 0.51484333E+03  0.12204804E+05                                 8.024168                            6.978764       0.835871       2.327397                    0.997008      26.966028      69.668505       0.728345       0.354742      -1.145996       0.020627      -0.000382      -0.034481       0.040181      -0.006879       0.019338      -0.004781      -0.120999       0.117900      -0.083497       0.035929       0.047568              8.642562       6.687046      -0.556797       0.942641       6.772637       2.843899      12.468004          -0.000001
           52              O      -6.130818      30.070488       0.161593      -0.387042      30.144737 0.49356860E+03  0.11609886E+05                                 7.726124                            6.984200       0.356944       2.207956                    0.993714      25.542665      66.334484       0.702601       0.370610      -1.130383       0.005744       0.047256       0.007995       0.048271       0.020958       0.012210      -0.005095      -0.156023       0.330381      -0.136503       0.025575       0.110928              8.219895       5.838518       0.680916       0.483345      11.915639       0.774792       6.905529          -0.000000
           53              O       6.484766      25.163626       2.835995      -0.565727      39.891050 0.68361716E+03  0.17500403E+05                                 9.351066                            8.259501       0.016245       2.036633                    0.994541      29.151529      79.808058       0.639359       0.374219      -1.124048       0.007088       0.021293       0.035273       0.041807      -0.020214      -0.049258      -0.017940      -0.079554       0.019138      -0.079502       0.034353       0.045149             10.059085      11.294715      -2.017220      -3.963366       7.762402       1.475726      11.120138          -0.000001
           54              O      23.369114      15.834386       2.115519      -0.526734      32.927647 0.51484753E+03  0.12205094E+05                                 8.024887                            6.979264       0.834423       2.327016                    0.997002      26.964349      69.667787       0.728235       0.354790      -1.145942       0.020421      -0.000525      -0.034891       0.040431      -0.006844       0.019538      -0.004693      -0.120943       0.118861      -0.083678       0.036068       0.047609              8.643471       6.687668      -0.557014       0.942566       6.773047       2.844341      12.469698          -0.000001
           55              O      11.792428      19.802994       2.933882      -0.386888      30.144979 0.49356955E+03  0.11609988E+05                                 7.726406                            6.984426       0.356969       2.207943                    0.993703      25.542398      66.335407       0.702552       0.370633      -1.130358      -0.043929      -0.018645       0.008052       0.048396       0.057038      -0.001730       0.013095       0.114394       0.330482      -0.136517       0.025561       0.110957              8.220216      10.986729       2.291194      -0.912586       6.768588       0.031267       6.905330          -0.000000
           56              O      27.118951       3.071004       5.608200      -0.565625      39.877724 0.68333339E+03  0.17491074E+05                                 9.348494                            8.257359       0.017590       2.037078                    0.994557      29.146780      79.786643       0.639501       0.374180      -1.124093      -0.022042      -0.004508       0.035361       0.041911       0.044574       0.040083      -0.033746       0.004801       0.019228      -0.079502       0.034423       0.045079             10.056177       6.896832      -0.520793       0.703533      12.154831      -4.168713      11.116869          -0.000001
           57              O      -8.013038      22.358200       4.887725      -0.526899      32.925751 0.51482194E+03  0.12204234E+05                                 8.024251                            6.978799       0.835187       2.327193                    0.997017      26.964882      69.666546       0.728311       0.354761      -1.145975      -0.009805       0.017949      -0.034768       0.040337       0.055783      -0.005650       0.019284       0.048703       0.118351      -0.083604       0.036001       0.047603              8.642688       6.269039       0.315586      -2.934260       7.190852      -0.605800      12.468174          -0.000001
           58              O      -5.591898      29.839839       5.706088      -0.386990      30.142190 0.49351436E+03  0.11608249E+05                                 7.725566                            6.983725       0.357528       2.208120                    0.993727      25.541996      66.330922       0.702641       0.370600      -1.130394      -0.043811      -0.018644       0.008035       0.048287       0.057030      -0.001747       0.013066       0.114246       0.330616      -0.136479       0.025483       0.110997              8.219317      10.984990       2.291083      -0.912416       6.767922       0.031210       6.905039          -0.000000
           59              O       9.734103      13.108151       0.063789      -0.565657      39.877288 0.68329957E+03  0.17489832E+05                                 9.348046                            8.256863       0.017730       2.037149                    0.994565      29.146127      79.781602       0.639560       0.374154      -1.124123      -0.021963      -0.004551       0.035265       0.041794       0.044475       0.040100      -0.033634       0.004762       0.018964      -0.079363       0.034285       0.045078             10.055824       6.896366      -0.520772       0.703610      12.153653      -4.168853      11.117452          -0.000001
           60              O      26.756136       2.284208       7.659930      -0.526954      32.925305 0.51481868E+03  0.12204114E+05                                 8.024071                            6.978682       0.835324       2.327245                    0.997020      26.965253      69.666957       0.728334       0.354751      -1.145985      -0.009777       0.017935      -0.034671       0.040241       0.055811      -0.005662       0.019313       0.048655       0.118423      -0.083639       0.036006       0.047633              8.642457       6.268907       0.315564      -2.934255       7.190559      -0.605732      12.467904          -0.000001
           61              O      -5.591724       9.765848       0.161593      -0.386947      30.144026 0.49355413E+03  0.11609495E+05                                 7.726180                            6.984264       0.357184       2.208037                    0.993696      25.541922      66.333057       0.702570       0.370628      -1.130366      -0.043910      -0.018589       0.008087       0.048363       0.057064      -0.001672       0.013083       0.114554       0.330580      -0.136605       0.025615       0.110989              8.219964      10.986140       2.291091      -0.912503       6.768405       0.031293       6.905347          -0.000000
           62              O      -7.650223      23.144996       2.835995      -0.565684      39.883639 0.68345769E+03  0.17495164E+05                                 9.349665                            8.258319       0.016856       2.036863                    0.994541      29.148905      79.796199       0.639436       0.374199      -1.124072      -0.021983      -0.004506       0.035252       0.041788       0.044573       0.040186      -0.033678       0.004769       0.019198      -0.079523       0.034345       0.045178             10.057532       6.897730      -0.520889       0.703730      12.156533      -4.169259      11.118332          -0.000001
           63              O       9.371289      12.321355       2.115519      -0.526886      32.926421 0.51483265E+03  0.12204602E+05                                 8.024548                            6.979055       0.835426       2.327271                    0.997002      26.964503      69.666853       0.728266       0.354779      -1.145955      -0.009798       0.017985      -0.034799       0.040379       0.055768      -0.005669       0.019259       0.048715       0.118341      -0.083587       0.036023       0.047564              8.643041       6.269189       0.315338      -2.934368       7.191016      -0.605470      12.468919          -0.000001
           64              O      11.722716       0.311346       2.933882      -0.386964      30.147404 0.49361821E+03  0.11611469E+05                                 7.727064                            6.984950       0.356360       2.207759                    0.993702      25.542961      66.338777       0.702495       0.370652      -1.130338       0.038081      -0.028659       0.008040       0.048334      -0.078056      -0.010519      -0.007975       0.041585       0.330454      -0.136511       0.025561       0.110951              8.220997       9.808159      -2.972370       0.429253       7.948424      -0.806083       6.906409          -0.000000
           65              O      18.550131      21.949897       5.608200      -0.565527      39.875807 0.68327211E+03  0.17489049E+05                                 9.348061                            8.256877       0.017807       2.037180                    0.994551      29.145468      79.781042       0.639535       0.374170      -1.124105       0.015021      -0.016671       0.035388       0.041903      -0.024299       0.009124       0.051712       0.074735       0.019281      -0.079552       0.034424       0.045129             10.055841      10.388278       2.537097       3.258473       8.661883       2.693805      11.117362          -0.000001
           66              O       2.028250      11.992243       4.887725      -0.526890      32.926139 0.51482357E+03  0.12204290E+05                                 8.024321                            6.978845       0.835114       2.327180                    0.997014      26.964677      69.666211       0.728303       0.354764      -1.145971      -0.010627      -0.017457      -0.034750       0.040315      -0.048975      -0.013846      -0.014526       0.072292       0.118418      -0.083610       0.036022       0.047588              8.642797       7.233422       0.241410       1.991601       6.226224      -2.238323      12.468745          -0.000001
           67              O      -5.661610      10.348191       5.706088      -0.386988      30.143238 0.49353639E+03  0.11608936E+05                                 7.725884                            6.984008       0.357117       2.208010                    0.993708      25.542124      66.332472       0.702605       0.370614      -1.130380       0.038041      -0.028621       0.008059       0.048282      -0.078009      -0.010478      -0.008011       0.041687       0.330646      -0.136511       0.025500       0.111010              8.219637       9.806652      -2.971743       0.429128       7.947147      -0.805832       6.905112          -0.000000
           68              O      18.549783       1.876206       0.063789      -0.565742      39.896268 0.68374450E+03  0.17504711E+05                                 9.352489                            8.260771       0.015496       2.036381                    0.994531      29.153216      79.818535       0.639244       0.374264      -1.123999       0.014867      -0.016813       0.035270       0.041805      -0.024385       0.009124       0.051626       0.074708       0.019238      -0.079499       0.034356       0.045143             10.060619      10.394432       2.538444       3.260159       8.666082       2.694712      11.121343          -0.000001
           69              O      19.412923      22.029088       7.659930      -0.526890      32.931420 0.51493263E+03  0.12207617E+05                                 8.025505                            6.979839       0.834710       2.327049                    0.997001      26.966109      69.673814       0.728205       0.354790      -1.145942      -0.010643      -0.017427      -0.034792       0.040342      -0.049009      -0.013831      -0.014609       0.072103       0.118434      -0.083606       0.036082       0.047524              8.644126       7.234718       0.241650       1.991921       6.227179      -2.238683      12.470481          -0.000001
           70              O      11.723064      20.385037       0.161593      -0.386731      30.136410 0.49338573E+03  0.11604460E+05                                 7.724583                            6.982809       0.358095       2.208333                    0.993721      25.539263      66.321518       0.702688       0.370600      -1.130395       0.038230      -0.028802       0.008036       0.048535      -0.078059      -0.010405      -0.008027       0.041592       0.330460      -0.136512       0.025573       0.110940              8.218272       9.805440      -2.971223       0.429185       7.945615      -0.805639       6.903762          -0.000000
           71              O       1.165457      11.913052       2.835995      -0.565709      39.887651 0.68354405E+03  0.17497975E+05                                 9.350363                            8.258917       0.016653       2.036774                    0.994544      29.150271      79.802016       0.639402       0.374206      -1.124064       0.014886      -0.016773       0.035260       0.041787      -0.024361       0.009087       0.051632       0.074800       0.019173      -0.079515       0.034346       0.045169             10.058290      10.391033       2.537725       3.259186       8.664001       2.694325      11.119837          -0.000001
           72              O      19.412576       1.955398       2.115519      -0.527169      32.934167 0.51499675E+03  0.12209477E+05                                 8.025740                            6.980099       0.834587       2.326973                    0.997013      26.968701      69.680723       0.728222       0.354773      -1.145960      -0.010642      -0.017588      -0.034459       0.040125      -0.048954      -0.013787      -0.014448       0.072269       0.117842      -0.083468       0.035982       0.047486              8.644281       7.235193       0.241332       1.992371       6.227282      -2.238738      12.470369          -0.000001
           73              N       8.424529       6.035416       2.919993      -0.167249      34.825229 0.51630366E+03  0.12481030E+05                                 8.965355                            7.404995      -0.119096       1.995892                    0.998095      27.516006      76.344171       0.636188       0.398268      -1.092535      -0.012310       0.107158      -0.055294       0.121210      -0.012967      -0.022996       0.013222       0.106457      -0.012240      -0.055106      -0.010395       0.065501             10.286513      10.706899      -3.763737      -1.556299      11.390416      -2.245197       8.762223          -0.000000
           74              N       2.334565       8.516248       3.285097      -0.172443      34.136552 0.51284237E+03  0.12380043E+05                                 8.832411                            7.370493      -0.052286       2.017561                    0.998173      27.510350      76.345942       0.638745       0.397229      -1.092939       0.083102      -0.054224      -0.065670       0.118991       0.039188       0.038215       0.002407      -0.018917      -0.089289      -0.059414      -0.003583       0.062997              9.843521      13.779404       0.639390      -0.923192       8.380787       2.297728       7.370372          -0.000000
           75              N      -8.959797      16.072261       5.692199      -0.167340      34.829296 0.51637486E+03  0.12483209E+05                                 8.966117                            7.405553      -0.118573       1.996023                    0.998097      27.517770      76.351005       0.636156       0.398273      -1.092529      -0.012263       0.107171      -0.055311       0.121224      -0.013020      -0.023013       0.013294       0.106548      -0.012613      -0.055133      -0.010479       0.065612             10.287474      10.708319      -3.764457      -1.556573      11.391397      -2.245028       8.762704          -0.000000
           76              N      19.719238      18.553093       6.057302      -0.172378      34.132620 0.51276767E+03  0.12377686E+05                                 8.831462                            7.369712      -0.052846       2.017434                    0.998186      27.507978      76.335585       0.638816       0.397202      -1.092966       0.083080      -0.054145      -0.065604       0.118903       0.039161       0.038076       0.002533      -0.019028      -0.089407      -0.059260      -0.003726       0.062986              9.842394      13.777577       0.639688      -0.922880       8.380012       2.297390       7.369592          -0.000000
           77              N       8.424355      26.109408       0.147788      -0.167270      34.832656 0.51643897E+03  0.12485244E+05                                 8.966905                            7.406216      -0.119880       1.995602                    0.998093      27.519983      76.360591       0.636097       0.398295      -1.092506      -0.012262       0.107236      -0.055292       0.121273      -0.012843      -0.022873       0.013257       0.106331      -0.012123      -0.055065      -0.010263       0.065329             10.288394      10.708634      -3.764607      -1.556401      11.392714      -2.245836       8.763835          -0.000000
           78              N       2.334391      28.590240       0.512891      -0.172524      34.139567 0.51290323E+03  0.12381927E+05                                 8.833088                            7.371065      -0.052834       2.017379                    0.998180      27.511874      76.352423       0.638700       0.397243      -1.092925       0.082975      -0.054350      -0.065684       0.118967       0.039121       0.038096       0.002303      -0.018967      -0.089285      -0.059332      -0.003515       0.062848              9.844376      13.781018       0.639513      -0.923091       8.381108       2.297872       7.371002          -0.000000
           79              N      25.329912       4.278148       2.919993      -0.167249      34.825308 0.51630651E+03  0.12481123E+05                                 8.965383                            7.405019      -0.118947       1.995936                    0.998097      27.516132      76.344715       0.636186       0.398269      -1.092534      -0.086645      -0.064235      -0.055297       0.121207      -0.039617       0.000037      -0.026520      -0.075678      -0.012272      -0.055104      -0.010393       0.065497             10.286564       7.960129       2.178014       2.722428      14.137569      -0.225106       8.761994          -0.000000
           80              N       8.841931      27.874505       3.285097      -0.172445      34.136156 0.51283346E+03  0.12379748E+05                                 8.832240                            7.370340      -0.052383       2.017525                    0.998174      27.510201      76.344766       0.638764       0.397219      -1.092948       0.005409       0.099076      -0.065667       0.118985      -0.011404      -0.021189       0.031890       0.077338      -0.089298      -0.059413      -0.003585       0.062998              9.843287      10.284327      -2.657430      -1.528426      11.875460      -1.947978       7.370074          -0.000000
           81              N       7.945586      14.314993       5.692199      -0.167256      34.828287 0.51635058E+03  0.12482468E+05                                 8.965990                            7.405429      -0.119971       1.995614                    0.998097      27.517240      76.348914       0.636155       0.398279      -1.092526      -0.086593      -0.064238      -0.055221       0.121137      -0.039485      -0.000001      -0.026414      -0.075605      -0.012250      -0.054982      -0.010339       0.065321             10.287342       7.960374       2.177891       2.722641      14.138854      -0.225506       8.762798          -0.000000
           82              N       8.842104       7.800513       6.057302      -0.172636      34.147685 0.51305892E+03  0.12386695E+05                                 8.834582                            7.372242      -0.052753       2.017330                    0.998179      27.516286      76.369171       0.638638       0.397249      -1.092914       0.005659       0.098930      -0.065775       0.118935      -0.011295      -0.021138       0.031826       0.077276      -0.089433      -0.059359      -0.003549       0.062908              9.846109      10.286449      -2.658320      -1.528641      11.879697      -1.948981       7.372180          -0.000000
           83              N      -9.439262      24.352139       0.147788      -0.167269      34.825387 0.51631179E+03  0.12481274E+05                                 8.965371                            7.405074      -0.119002       1.995951                    0.998079      27.516004      76.344276       0.636182       0.398270      -1.092534      -0.086743      -0.064145      -0.055315       0.121238      -0.039624       0.000080      -0.026460      -0.075528      -0.012622      -0.054988      -0.010479       0.065467             10.286405       7.960011       2.177496       2.722480      14.137051      -0.225517       8.762151          -0.000000
           84              N      -8.542743      17.837660       0.512891      -0.172492      34.136901 0.51285141E+03  0.12380240E+05                                 8.832307                            7.370432      -0.052744       2.017440                    0.998177      27.510092      76.343649       0.638768       0.397215      -1.092955       0.005310       0.099144      -0.065665       0.119037      -0.011374      -0.021210       0.031867       0.077407      -0.089451      -0.059429      -0.003612       0.063041              9.843377      10.284155      -2.657329      -1.528286      11.875510      -1.948369       7.370466          -0.000000
           85              N      18.399059      19.797273       2.919993      -0.167260      34.826251 0.51631875E+03  0.12481495E+05                                 8.965515                            7.405095      -0.119137       1.995870                    0.998096      27.516461      76.345903       0.636184       0.398267      -1.092535       0.098958      -0.042922      -0.055293       0.121212       0.052582       0.022943       0.013301      -0.030773      -0.012265      -0.055102      -0.010399       0.065502             10.286729      14.479338       1.586090      -1.166087       7.618486       2.470452       8.762362          -0.000000
           86              N     -11.176495      23.830921       3.285097      -0.172441      34.136449 0.51284733E+03  0.12380187E+05                                 8.832365                            7.370499      -0.052440       2.017504                    0.998175      27.510487      76.346298       0.638749       0.397225      -1.092942      -0.088510      -0.044853      -0.065657       0.118981      -0.027790      -0.017014      -0.034294      -0.058428      -0.089312      -0.059409      -0.003595       0.063005              9.843468       9.176469       2.017943       2.451303      12.983513      -0.349425       7.370421          -0.000000
           87              N       1.014733      29.834118       5.692199      -0.167061      34.817800 0.51618038E+03  0.12477202E+05                                 8.963819                            7.403934      -0.118791       1.996044                    0.998085      27.512628      76.330134       0.636261       0.398249      -1.092557       0.099077      -0.043078      -0.055399       0.121412       0.052439       0.022850       0.013305      -0.030876      -0.012415      -0.054940      -0.010431       0.065370             10.284429      14.475339       1.585616      -1.165753       7.617311       2.470045       8.760638          -0.000000
           88              N      23.592679       3.756929       6.057302      -0.172391      34.129205 0.51270065E+03  0.12375608E+05                                 8.830790                            7.369179      -0.052097       2.017699                    0.998178      27.506281      76.328346       0.638848       0.397197      -1.092975      -0.088492      -0.044936      -0.065677       0.119010      -0.027757      -0.017080      -0.034289      -0.058473      -0.089465      -0.059466      -0.003547       0.063012              9.841650       9.174515       2.017274       2.450831      12.981407      -0.349526       7.369027          -0.000000
           89              N       1.014386       9.760428       0.147788      -0.167466      34.833268 0.51644521E+03  0.12485364E+05                                 8.966857                            7.406100      -0.119571       1.995698                    0.998093      27.519931      76.358975       0.636126       0.398278      -1.092524       0.098898      -0.042887      -0.055269       0.121139       0.052520       0.022956       0.013191      -0.030657      -0.012325      -0.055050      -0.010344       0.065394             10.288428      14.482162       1.586422      -1.166281       7.619471       2.470833       8.763652          -0.000000
           90              N       6.207831      13.794076       0.512891      -0.172537      34.140211 0.51291132E+03  0.12382090E+05                                 8.832767                            7.370749      -0.052941       2.017340                    0.998181      27.512529      76.352490       0.638767       0.397203      -1.092960      -0.088385      -0.044740      -0.065702       0.118871      -0.027775      -0.016904      -0.034317      -0.058339      -0.089122      -0.059302      -0.003667       0.062969              9.843906       9.177291       2.017936       2.451633      12.983787      -0.349488       7.370640          -0.000000
           91              N       8.959971      24.075421       5.396707      -0.167249      34.825230 0.51630366E+03  0.12481030E+05                                 8.965355                            7.404995      -0.119096       1.995892                    0.998095      27.516006      76.344171       0.636188       0.398268      -1.092535       0.012310      -0.107158       0.055294       0.121210      -0.012967      -0.022996       0.013222       0.106457      -0.012240      -0.055106      -0.010395       0.065501             10.286513      10.706899      -3.763737      -1.556299      11.390416      -2.245197       8.762223          -0.000000
           92              N      15.049935      21.594589       5.031604      -0.172443      34.136547 0.51284220E+03  0.12380038E+05                                 8.832410                            7.370492      -0.052286       2.017561                    0.998173      27.510350      76.345942       0.638745       0.397229      -1.092939      -0.083102       0.054224       0.065670       0.118991       0.039188       0.038215       0.002407      -0.018917      -0.089289      -0.059414      -0.003583       0.062997              9.843519      13.779401       0.639393      -0.923188       8.380788       2.297728       7.370368          -0.000000
           93              N       8.960145       4.001429       8.168912      -0.167270      34.832656 0.51643896E+03  0.12485244E+05                                 8.966905                            7.406216      -0.119880       1.995602                    0.998093      27.519983      76.360591       0.636097       0.398295      -1.092506       0.012262      -0.107236       0.055292       0.121273      -0.012843      -0.022873       0.013257       0.106331      -0.012123      -0.055065      -0.010263       0.065329             10.288394      10.708634      -3.764607      -1.556401      11.392715      -2.245836       8.763835          -0.000000
           94              N      15.050109       1.520597       7.803809      -0.172524      34.139569 0.51290326E+03  0.12381928E+05                                 8.833088                            7.371065      -0.052834       2.017379                    0.998180      27.511874      76.352421       0.638700       0.397243      -1.092925      -0.082975       0.054350       0.065684       0.118967       0.039121       0.038096       0.002303      -0.018967      -0.089285      -0.059332      -0.003515       0.062848              9.844376      13.781019       0.639512      -0.923091       8.381109       2.297873       7.371002          -0.000000
           95              N      26.344297      14.038576       2.624501      -0.167340      34.829296 0.51637486E+03  0.12483209E+05                                 8.966116                            7.405553      -0.118573       1.996023                    0.998097      27.517770      76.351003       0.636156       0.398273      -1.092529       0.012263      -0.107171       0.055311       0.121224      -0.013020      -0.023013       0.013294       0.106548      -0.012613      -0.055133      -0.010479       0.065612             10.287473      10.708319      -3.764456      -1.556573      11.391397      -2.245028       8.762704          -0.000000
           96              N      -2.334738      11.557744       2.259398      -0.172378      34.132620 0.51276767E+03  0.12377686E+05                                 8.831462                            7.369712      -0.052846       2.017434                    0.998186      27.507978      76.335585       0.638816       0.397202      -1.092966      -0.083080       0.054145       0.065604       0.118903       0.039161       0.038076       0.002533      -0.019028      -0.089407      -0.059260      -0.003726       0.062986              9.842394      13.777577       0.639688      -0.922880       8.380012       2.297390       7.369592          -0.000000
           97              N      -7.945412      25.832689       5.396707      -0.167249      34.825308 0.51630652E+03  0.12481123E+05                                 8.965383                            7.405019      -0.118947       1.995936                    0.998097      27.516132      76.344714       0.636186       0.398269      -1.092534       0.086645       0.064235       0.055297       0.121207      -0.039617       0.000037      -0.026520      -0.075678      -0.012272      -0.055104      -0.010393       0.065497             10.286564       7.960130       2.178014       2.722428      14.137569      -0.225106       8.761994          -0.000000
           98              N       8.542569       2.236332       5.031604      -0.172445      34.136150 0.51283329E+03  0.12379743E+05                                 8.832239                            7.370339      -0.052383       2.017525                    0.998174      27.510201      76.344765       0.638764       0.397219      -1.092948      -0.005409      -0.099076       0.065667       0.118985      -0.011404      -0.021189       0.031890       0.077338      -0.089298      -0.059413      -0.003585       0.062998              9.843285      10.284330      -2.657430      -1.528428      11.875456      -1.947973       7.370070          -0.000000
           99              N      26.823762       5.758698       8.168912      -0.167269      34.825386 0.51631178E+03  0.12481274E+05                                 8.965371                            7.405074      -0.119002       1.995951                    0.998079      27.516004      76.344276       0.636182       0.398270      -1.092534       0.086743       0.064145       0.055315       0.121238      -0.039624       0.000080      -0.026460      -0.075528      -0.012622      -0.054988      -0.010479       0.065467             10.286405       7.960011       2.177496       2.722479      14.137051      -0.225517       8.762151          -0.000000
          100              N      25.927243      12.273177       7.803809      -0.172492      34.136903 0.51285144E+03  0.12380241E+05                                 8.832307                            7.370432      -0.052743       2.017440                    0.998177      27.510092      76.343648       0.638768       0.397215      -1.092955      -0.005310      -0.099144       0.065665       0.119037      -0.011374      -0.021210       0.031867       0.077407      -0.089451      -0.059429      -0.003612       0.063041              9.843377      10.284155      -2.657329      -1.528287      11.875510      -1.948369       7.370466          -0.000000
          101              N       9.438914      15.795844       2.624501      -0.167256      34.828288 0.51635058E+03  0.12482468E+05                                 8.965990                            7.405429      -0.119971       1.995614                    0.998097      27.517240      76.348912       0.636155       0.398279      -1.092526       0.086593       0.064238       0.055221       0.121137      -0.039485      -0.000001      -0.026414      -0.075605      -0.012250      -0.054982      -0.010339       0.065321             10.287342       7.960374       2.177891       2.722641      14.138853      -0.225506       8.762798          -0.000000
          102              N       8.542396      22.310324       2.259398      -0.172636      34.147685 0.51305892E+03  0.12386695E+05                                 8.834582                            7.372242      -0.052753       2.017330                    0.998179      27.516286      76.369172       0.638638       0.397249      -1.092914      -0.005659      -0.098930       0.065775       0.118935      -0.011295      -0.021138       0.031826       0.077276      -0.089433      -0.059359      -0.003549       0.062908              9.846109      10.286449      -2.658320      -1.528641      11.879697      -1.948981       7.372180          -0.000000
          103              N      -1.014559      10.313564       5.396707      -0.167260      34.826252 0.51631875E+03  0.12481495E+05                                 8.965515                            7.405095      -0.119137       1.995870                    0.998096      27.516461      76.345903       0.636184       0.398267      -1.092535      -0.098958       0.042922       0.055293       0.121212       0.052582       0.022943       0.013301      -0.030773      -0.012265      -0.055102      -0.010399       0.065502             10.286729      14.479338       1.586089      -1.166088       7.618486       2.470452       8.762363          -0.000000
          104              N      28.560995       6.279916       5.031604      -0.172441      34.136443 0.51284716E+03  0.12380182E+05                                 8.832364                            7.370498      -0.052440       2.017504                    0.998175      27.510487      76.346298       0.638749       0.397225      -1.092942       0.088510       0.044853       0.065657       0.118981      -0.027790      -0.017014      -0.034294      -0.058428      -0.089312      -0.059409      -0.003595       0.063005              9.843466       9.176467       2.017940       2.451301      12.983514      -0.349429       7.370417          -0.000000
          105              N      16.370114      20.350409       8.168912      -0.167466      34.833268 0.51644521E+03  0.12485364E+05                                 8.966857                            7.406100      -0.119572       1.995698                    0.998093      27.519931      76.358975       0.636126       0.398278      -1.092524      -0.098898       0.042887       0.055269       0.121139       0.052520       0.022956       0.013191      -0.030657      -0.012325      -0.055050      -0.010344       0.065394             10.288428      14.482163       1.586422      -1.166281       7.619471       2.470833       8.763652          -0.000000
          106              N      11.176669      16.316761       7.803809      -0.172537      34.140215 0.51291139E+03  0.12382091E+05                                 8.832767                            7.370749      -0.052940       2.017340                    0.998181      27.512530      76.352489       0.638767       0.397203      -1.092960       0.088385       0.044740       0.065702       0.118871      -0.027775      -0.016904      -0.034317      -0.058339      -0.089122      -0.059302      -0.003667       0.062969              9.843906       9.177292       2.017936       2.451634      12.983787      -0.349488       7.370640          -0.000000
          107              N      16.369767       0.276719       2.624501      -0.167061      34.817801 0.51618039E+03  0.12477202E+05                                 8.963819                            7.403934      -0.118791       1.996044                    0.998085      27.512628      76.330132       0.636261       0.398249      -1.092557      -0.099077       0.043078       0.055399       0.121412       0.052439       0.022850       0.013305      -0.030876      -0.012415      -0.054940      -0.010431       0.065370             10.284429      14.475339       1.585616      -1.165753       7.617311       2.470045       8.760638          -0.000000
          108              N      -6.208179      26.353908       2.259398      -0.172391      34.129205 0.51270065E+03  0.12375608E+05                                 8.830790                            7.369179      -0.052097       2.017699                    0.998178      27.506281      76.328346       0.638848       0.397197      -1.092975       0.088492       0.044936       0.065677       0.119010      -0.027757      -0.017080      -0.034289      -0.058473      -0.089465      -0.059466      -0.003547       0.063012              9.841650       9.174515       2.017274       2.450831      12.981407      -0.349526       7.369027          -0.000000
          109              C       7.309835       6.788187       3.007319       0.038415      28.503188 0.38457450E+03  0.88404256E+04                                 8.334799                            6.721260      -0.024164       2.001468                    0.998166      27.632456      80.680499       0.604869       0.440506      -1.040789       0.053148      -0.027838      -0.006248       0.060322       0.037669       0.008648       0.037773       0.011102       0.088654      -0.059646      -0.000805       0.060451              9.533315      10.036161      -3.640340      -0.894127      11.042395      -2.594158       7.521390          -0.000000
          110              C       7.165543       7.985996       2.315369      -0.028462      35.063159 0.46399556E+03  0.11067188E+05                                 9.432643                            7.279580      -0.091527       1.984934                    0.998739      27.630008      79.529459       0.599587       0.428282      -1.058695       0.020058       0.001170      -0.018215       0.027120       0.004314       0.015098       0.013545       0.002550      -0.004480      -0.018734      -0.003676       0.022410             11.138568      13.242035      -4.535186      -1.864886      12.035616      -2.229684       8.138054          -0.000000
          111              C      -9.186144      18.444393       4.248420      -0.040594      29.932963 0.44047416E+03  0.10493527E+05                                 8.731052                            7.270674      -0.327315       1.891087                    0.997384      29.221986      87.365346       0.571275       0.450049      -1.033385       0.001361      -0.017153       0.002833       0.017438       0.024453       0.036308       0.020898      -0.010452       0.058749      -0.041471      -0.016387       0.057858              9.607574      10.574340      -2.207037      -2.411698      10.087267      -2.125424       8.161116          -0.000000
          112              C      -8.069537      17.646757       4.117016      -0.140791      32.342557 0.46916282E+03  0.11313689E+05                                 8.966183                            7.333355      -0.145168       1.923231                    0.999166      30.441861      90.491605       0.590898       0.429846      -1.049108      -0.006045       0.010491       0.011364       0.016606      -0.003499       0.005458      -0.003183       0.058319      -0.051095      -0.022499      -0.015961       0.038459             10.001364       9.157875      -2.266558      -1.771446      11.976401      -3.111484       8.869816          -0.000000
          113              C       9.404319       6.444924       2.095808       0.078118      26.326703 0.36205602E+03  0.81872543E+04                                 7.903106                            6.494783       0.016410       2.016578                    0.999413      26.903466      77.571271       0.619953       0.436903      -1.044320      -0.031841       0.003731       0.026889       0.041842       0.007866       0.014886       0.032675       0.056735      -0.016283      -0.049827       0.007139       0.042688              8.857194       8.040835      -2.526461      -1.035298      10.656050      -2.853231       7.874697          -0.000000
          114              C       5.976443       8.874868       2.510812       0.368566      27.514621 0.34021450E+03  0.75883257E+04                                 8.389174                            6.531711      -0.451920       1.893490                    0.996625      24.694116      71.132841       0.583957       0.470254      -1.023435       0.004652       0.034274      -0.005325       0.034995      -0.005618       0.001889      -0.016956       0.010076       0.379626      -0.071933      -0.056103       0.128036              9.655318      13.390087      -1.116221      -0.415663      10.386586       0.573153       5.189282          -0.000000
          115              C       3.602590       8.945629       3.253493       0.056356      28.010878 0.38290409E+03  0.88081992E+04                                 8.331009                            6.758514      -0.128031       1.970325                    0.998049      27.606603      81.105904       0.595203       0.447346      -1.034934      -0.041430      -0.025629      -0.001388       0.048736      -0.003012       0.024035      -0.034917      -0.065696       0.090532      -0.055463      -0.007777       0.063240              9.446989      13.778065       0.206065      -1.744333       7.498468       2.234270       7.064436          -0.000001
          116              C       4.611065       8.268436       2.567365      -0.053589      34.654860 0.48134201E+03  0.11592589E+05                                 9.344962                            7.412621      -0.163449       1.952396                    0.998552      28.264761      81.885438       0.594098       0.428076      -1.058290      -0.017078      -0.005628      -0.007133       0.019345       0.000508       0.005771      -0.008089      -0.003209      -0.009771      -0.011116       0.001453       0.009663             10.588721      15.569299       0.997571      -1.669579       8.822869       2.346029       7.373995          -0.000000
          117              C      21.671692      17.137583       4.649285      -0.047414      29.495984 0.43405160E+03  0.10279349E+05                                 8.548018                            7.159431      -0.234852       1.919880                    0.997764      28.984005      85.761378       0.584030       0.442840      -1.039914      -0.027088       0.004006      -0.002440       0.027491      -0.016413       0.006082      -0.031843      -0.057419       0.061995      -0.043511      -0.010570       0.054081              9.183848      12.035812       0.312239      -1.222543       8.199500       2.459678       7.316231          -0.000000
          118              C       2.977965       6.663528       1.913673      -0.113763      29.129087 0.42227245E+03  0.98891539E+04                                 8.318653                            6.932975       0.137836       2.037811                    0.998493      28.760057      83.441760       0.612720       0.426852      -1.054049       0.022164       0.008124      -0.003882       0.023923      -0.002459       0.004736      -0.001857      -0.020520      -0.009928      -0.011445      -0.001145       0.012590              8.930602      11.984627      -0.110784      -1.786344       7.635723       2.213309       7.171456           0.000000
          119              C       2.035377       7.380768       2.623919       0.082587      26.748145 0.37210133E+03  0.84998570E+04                                 8.110049                            6.672094      -0.145763       1.970685                    0.997610      27.188565      79.634269       0.597670       0.448636      -1.034045       0.024136       0.038521       0.018810       0.049196       0.008298       0.020311      -0.034077      -0.005148       0.066347      -0.042512      -0.004447       0.046959              8.898831      12.426429       0.148876      -1.389827       7.610861       2.121787       6.659203          -0.000000
          120              C      11.663609       4.690064       4.541750       0.493517      22.088962 0.27016673E+03  0.57214548E+04                                 7.204862                            5.831327      -0.103875       2.010198                    0.998661      23.821114      68.137133       0.612770       0.471992      -1.016595      -0.078915      -0.010850      -0.014991       0.081056      -0.009364       0.002845      -0.068976      -0.176591      -0.163735      -0.079037      -0.061469       0.140506              7.820672       9.052435      -0.405950       0.007772       5.106562       2.043083       9.303019          -0.000000
          121              C      13.171019      24.885703       2.165419       0.263376      27.201113 0.40820040E+03  0.94625890E+04                                 8.202322                            7.062997      -0.415620       1.882952                    0.998575      26.159671      75.086392       0.576546       0.458285      -1.037280       0.093818      -0.102318      -0.003684       0.138868      -0.029249      -0.048000      -0.025715      -0.080019       0.132687      -0.092772       0.025558       0.067214              8.740524       9.599884      -0.195065       0.744800       8.662587       0.872314       7.959100          -0.000000
          122              C      13.566690      26.222625       2.745925       0.201289      29.011982 0.45381040E+03  0.10780314E+05                                 8.445116                            7.339159      -0.455771       1.857914                    0.998635      27.117391      78.273204       0.579295       0.445092      -1.047002      -0.126565       0.090249       0.029495       0.158220      -0.039791      -0.025023      -0.038327      -0.057215       0.148032      -0.085792       0.014564       0.071228              8.955811      10.277585       0.297584       0.959975       9.133026       1.019344       7.456822          -0.000000
          123              C      15.077403      26.466522       2.892299       0.620989      20.681989 0.28094689E+03  0.59749016E+04                                 7.002279                            6.008185      -0.367194       1.935330                    0.999004      22.477396      63.269068       0.597731       0.481830      -1.017008       0.114837       0.020253       0.015629       0.117652      -0.011616      -0.012380      -0.005803      -0.071275       0.090207      -0.054561       0.021171       0.033390              7.352400       8.784649      -0.058621       0.637151       7.236794       0.196993       6.035755           0.000001
          124              C      24.694508      16.825032       5.779524       0.038372      28.502153 0.38454694E+03  0.88395715E+04                                 8.334036                            6.720490      -0.023926       2.001544                    0.998174      27.632332      80.677280       0.604979       0.440437      -1.040837       0.053084      -0.028054      -0.006075       0.060348       0.037612       0.008537       0.037805       0.011283       0.088564      -0.059665      -0.000702       0.060367              9.532441      10.035604      -3.639498      -0.894835      11.040745      -2.593692       7.520973          -0.000000
          125              C     -10.218783      18.022841       5.087575      -0.028200      35.053309 0.46384674E+03  0.11062658E+05                                 9.430918                            7.278419      -0.091354       1.985039                    0.998737      27.624260      79.507193       0.599639       0.428283      -1.058703       0.020218       0.001003      -0.018189       0.027214       0.004283       0.015045       0.013414       0.002357      -0.004676      -0.018643      -0.003608       0.022251             11.136355      13.238913      -4.533460      -1.864658      12.033204      -2.229697       8.136948          -0.000000
          126              C       8.198009      28.481540       7.020709      -0.040837      29.940471 0.44063115E+03  0.10498294E+05                                 8.732754                            7.272190      -0.327962       1.890834                    0.997370      29.227421      87.388380       0.571184       0.450077      -1.033361       0.001037      -0.017177       0.002941       0.017458       0.024601       0.036152       0.020945      -0.010572       0.059207      -0.041521      -0.016360       0.057881              9.609402      10.576744      -2.207861      -2.411969      10.088732      -2.125619       8.162730          -0.000000
          127              C       9.314615      27.683904       6.889305      -0.140298      32.334563 0.46900711E+03  0.11309217E+05                                 8.966015                            7.333341      -0.145368       1.923296                    0.999169      30.436218      90.477730       0.590741       0.429987      -1.049002      -0.006184       0.010802       0.011439       0.016905      -0.003509       0.005209      -0.002980       0.058566      -0.051112      -0.022421      -0.016111       0.038533             10.001162       9.157625      -2.266799      -1.771052      11.976240      -3.111378       8.869621          -0.000000
          128              C      -7.980007      16.481769       4.868014       0.078329      26.320639 0.36193848E+03  0.81839903E+04                                 7.902425                            6.494232       0.015151       2.016285                    0.999416      26.899051      77.557475       0.619903       0.436971      -1.044272      -0.031736       0.003750       0.026832       0.041728       0.007831       0.014920       0.032746       0.056916      -0.016654      -0.049961       0.007171       0.042790              8.856420       8.040353      -2.526215      -1.035199      10.655092      -2.852932       7.873814          -0.000000
          129              C      23.361117      18.911713       5.283017       0.368536      27.512153 0.34019124E+03  0.75877296E+04                                 8.388995                            6.531710      -0.451738       1.893582                    0.996609      24.693316      71.131778       0.583923       0.470286      -1.023411       0.004685       0.034017      -0.005291       0.034743      -0.005675       0.001778      -0.016928       0.010306       0.379284      -0.072002      -0.055914       0.127915              9.654968      13.389534      -1.115987      -0.415702      10.386123       0.573047       5.189247          -0.000000
          130              C      20.987264      18.982474       6.025699       0.056279      28.018792 0.38304241E+03  0.88123975E+04                                 8.333576                            6.760594      -0.129027       1.969951                    0.998039      27.612313      81.134001       0.594983       0.447460      -1.034842      -0.041330      -0.025474      -0.001397       0.048570      -0.002923       0.023978      -0.035035      -0.065595       0.090376      -0.055393      -0.007884       0.063277              9.450003      13.783035       0.205946      -1.745326       7.500218       2.234705       7.066755          -0.000001
          131              C      21.995739      18.305281       5.339571      -0.053646      34.660323 0.48144176E+03  0.11595818E+05                                 9.346522                            7.413808      -0.164286       1.952093                    0.998554      28.268404      81.904113       0.593989       0.428125      -1.058240      -0.017182      -0.005728      -0.007160       0.019475       0.000568       0.005745      -0.008140      -0.003129      -0.009641      -0.011142       0.001487       0.009654             10.590472      15.571823       0.997891      -1.669977       8.824196       2.346441       7.375396          -0.000000
          132              C       4.286844      27.174729       7.421574      -0.047650      29.500760 0.43416831E+03  0.10282864E+05                                 8.549154                            7.160523      -0.234563       1.919930                    0.997769      28.987684      85.777026       0.583966       0.442856      -1.039899      -0.027481       0.004336      -0.002099       0.027900      -0.016326       0.006218      -0.032032      -0.057273       0.061901      -0.043381      -0.010855       0.054236              9.185020      12.038141       0.312720      -1.222346       8.200132       2.459404       7.316787          -0.000000
          133              C      20.362639      16.700374       4.685878      -0.113983      29.141012 0.42250870E+03  0.98961757E+04                                 8.321286                            6.935259       0.137066       2.037477                    0.998489      28.767559      83.472713       0.612567       0.426895      -1.054011       0.022217       0.008003      -0.003864       0.023928      -0.002425       0.004692      -0.001931      -0.020510      -0.009579      -0.011414      -0.001130       0.012543              8.933455      11.988910      -0.111023      -1.787468       7.637355       2.213795       7.174099          -0.000000
          134              C      19.420051      17.417614       5.396124       0.083022      26.737228 0.37188384E+03  0.84936873E+04                                 8.107958                            6.670151      -0.146185       1.970647                    0.997597      27.181451      79.609018       0.597753       0.448637      -1.034040       0.023989       0.038420       0.018690       0.048999       0.008422       0.020303      -0.033998      -0.005038       0.066118      -0.042543      -0.004268       0.046810              8.896647      12.423987       0.149714      -1.389362       7.608582       2.120925       6.657372          -0.000000
          135              C      -5.720717      14.726909       7.313955       0.493168      22.093477 0.27023040E+03  0.57231272E+04                                 7.205791                            5.831986      -0.104210       2.010082                    0.998655      23.823884      68.146482       0.612741       0.471987      -1.016600      -0.078690      -0.010787      -0.015011       0.080832      -0.009384       0.003000      -0.069061      -0.176650      -0.163863      -0.079117      -0.061490       0.140607              7.821750       9.053703      -0.405943       0.007798       5.106980       2.043374       9.304568          -0.000000
          136              C      13.171193       4.811712       4.937625       0.263697      27.194772 0.40808061E+03  0.94593458E+04                                 8.202094                            7.062789      -0.416122       1.882834                    0.998575      26.156951      75.082637       0.576439       0.458393      -1.037194       0.094015      -0.102526      -0.003777       0.139157      -0.029294      -0.048010      -0.025756      -0.079656       0.132548      -0.092678       0.025483       0.067195              8.740305       9.599756      -0.195195       0.744693       8.662371       0.872379       7.958787          -0.000000
          137              C      13.566864       6.148633       5.518130       0.200857      29.018784 0.45394249E+03  0.10783953E+05                                 8.445306                            7.339316      -0.454855       1.858133                    0.998635      27.120405      78.276994       0.579412       0.444981      -1.047095      -0.126610       0.090162       0.029481       0.158204      -0.039735      -0.024873      -0.038336      -0.057119       0.147623      -0.085606       0.014473       0.071133              8.956016      10.277959       0.297605       0.960065       9.133186       1.019377       7.456901          -0.000000
          138              C      15.077577       6.392531       5.664504       0.621187      20.677323 0.28087331E+03  0.59731611E+04                                 7.002521                            6.008414      -0.369642       1.934592                    0.999003      22.475131      63.269220       0.597547       0.481993      -1.016885       0.114686       0.020141       0.015635       0.117486      -0.011585      -0.012305      -0.005763      -0.071282       0.089978      -0.054495       0.021203       0.033292              7.352653       8.785138      -0.058525       0.637368       7.236857       0.196893       6.035964           0.000001
          139              C       7.309661      26.862179       0.235113       0.038230      28.502006 0.38456076E+03  0.88398569E+04                                 8.333750                            6.720444      -0.023240       2.001743                    0.998168      27.631358      80.670957       0.605011       0.440415      -1.040863       0.053252      -0.027657      -0.006349       0.060341       0.037802       0.008754       0.037798       0.010914       0.088664      -0.059709      -0.000891       0.060600              9.532043      10.034885      -3.639687      -0.894041      11.040720      -2.593849       7.520525          -0.000000
          140              C       7.165369      28.059988       7.859864      -0.028576      35.065633 0.46404260E+03  0.11068529E+05                                 9.432818                            7.279751      -0.091723       1.984849                    0.998738      27.631336      79.532620       0.599608       0.428259      -1.058715       0.020046       0.001102      -0.018383       0.027221       0.004203       0.015137       0.013611       0.002492      -0.004668      -0.018876      -0.003530       0.022406             11.138730      13.242269      -4.535274      -1.864650      12.035633      -2.229955       8.138289          -0.000000
          141              C       8.198183       8.407548       1.476214      -0.040815      29.939238 0.44060599E+03  0.10497449E+05                                 8.732206                            7.271756      -0.327768       1.890916                    0.997375      29.226099      87.380779       0.571233       0.450049      -1.033386       0.001070      -0.017226       0.002928       0.017506       0.024586       0.036221       0.020933      -0.010655       0.059008      -0.041567      -0.016329       0.057895              9.608769      10.576075      -2.207493      -2.412277      10.088057      -2.125204       8.162175          -0.000000
          142              C       9.314789       7.609912       1.344810      -0.140517      32.336351 0.46904276E+03  0.11310233E+05                                 8.965692                            7.332940      -0.145109       1.923333                    0.999166      30.438235      90.482830       0.590843       0.429908      -1.049056      -0.006196       0.010719       0.011402       0.016831      -0.003632       0.005357      -0.003004       0.058331      -0.051004      -0.022357      -0.016088       0.038445             10.000811       9.157346      -2.266298      -1.771611      11.975434      -3.111225       8.869652          -0.000000
          143              C       9.404145      26.518915       7.640303       0.077957      26.327294 0.36207062E+03  0.81875577E+04                                 7.902516                            6.494267       0.016483       2.016572                    0.999408      26.904375      77.570384       0.620079       0.436816      -1.044386      -0.031781       0.003607       0.026949       0.041824       0.007995       0.015013       0.032575       0.056850      -0.016121      -0.049764       0.006916       0.042848              8.856515       8.040642      -2.526627      -1.035114      10.655133      -2.852712       7.873771          -0.000000
          144              C       5.976270      28.948860       8.055306       0.368846      27.507720 0.34011689E+03  0.75857823E+04                                 8.388681                            6.531438      -0.452775       1.893258                    0.996637      24.691294      71.128449       0.583866       0.470349      -1.023359       0.004514       0.034242      -0.005291       0.034941      -0.005649       0.001992      -0.017055       0.010130       0.379284      -0.071927      -0.056017       0.127944              9.654612      13.389136      -1.115716      -0.415606      10.385511       0.573011       5.189190          -0.000000
          145              C       3.602416      29.019620       0.481287       0.056830      27.998113 0.38269067E+03  0.88019819E+04                                 8.328135                            6.756302      -0.126715       1.970825                    0.998038      27.598520      81.073705       0.595350       0.447303      -1.034969      -0.041270      -0.025682      -0.001332       0.048627      -0.003171       0.023880      -0.034890      -0.065613       0.090084      -0.055248      -0.007884       0.063133              9.443558      13.772320       0.206486      -1.743202       7.496156       2.233641       7.062198          -0.000001
          146              C       4.610891      28.342428       8.111860      -0.054200      34.675588 0.48170848E+03  0.11603665E+05                                 9.348390                            7.415257      -0.163872       1.952115                    0.998547      28.276524      81.928455       0.594013       0.428055      -1.058299      -0.017040      -0.005756      -0.007268       0.019399       0.000535       0.005914      -0.008155      -0.003136      -0.009804      -0.011274       0.001526       0.009748             10.592734      15.576206       0.998359      -1.670232       8.825370       2.346594       7.376626          -0.000000
          147              C       4.287018       7.100738       1.877079      -0.047835      29.507544 0.43429043E+03  0.10286394E+05                                 8.550137                            7.161265      -0.234288       1.919956                    0.997774      28.991135      85.787561       0.583973       0.442823      -1.039927      -0.027377       0.004196      -0.002216       0.027785      -0.016325       0.006215      -0.032013      -0.057405       0.062134      -0.043474      -0.010791       0.054264              9.186094      12.039278       0.312670      -1.222431       8.201477       2.459974       7.317527          -0.000000
          148              C       2.977791      26.737520       7.458167      -0.113938      29.136880 0.42242927E+03  0.98938829E+04                                 8.320756                            6.934815       0.136244       2.037325                    0.998480      28.764780      83.463734       0.612557       0.426921      -1.053992       0.022134       0.008083      -0.003857       0.023877      -0.002417       0.004720      -0.001988      -0.020092      -0.009271      -0.011290      -0.001030       0.012320              8.932929      11.988688      -0.110827      -1.787165       7.636855       2.213337       7.173243           0.000000
          149              C       2.035203      27.454760       8.168413       0.082444      26.752759 0.37219047E+03  0.85024404E+04                                 8.110963                            6.672820      -0.145639       1.970652                    0.997615      27.192359      79.649105       0.597644       0.448626      -1.034046       0.024372       0.038636       0.018729       0.049371       0.008411       0.020229      -0.034140      -0.005270       0.066657      -0.042592      -0.004436       0.047028              8.899972      12.428721       0.149106      -1.389934       7.611294       2.121783       6.659901          -0.000000
          150              C      11.663435      24.764056       1.769544       0.493895      22.085221 0.27010889E+03  0.57199037E+04                                 7.204121                            5.830767      -0.102817       2.010602                    0.998664      23.817594      68.124344       0.612791       0.472002      -1.016593      -0.078869      -0.011019      -0.015295       0.081090      -0.009432       0.002693      -0.068938      -0.176561      -0.163617      -0.078992      -0.061465       0.140457              7.819836       9.051328      -0.405742       0.007829       5.106044       2.042845       9.302137          -0.000000
          151              C      -4.213134      14.848557       7.709830       0.263512      27.194869 0.40808177E+03  0.94594408E+04                                 8.202334                            7.062968      -0.417030       1.882595                    0.998578      26.157501      75.086084       0.576407       0.458415      -1.037175       0.093883      -0.102545      -0.003754       0.139082      -0.029315      -0.047986      -0.025984      -0.079662       0.132299      -0.092703       0.025454       0.067250              8.740565       9.599813      -0.194936       0.745005       8.662486       0.872448       7.959395          -0.000000
          152              C      -3.817462      16.185478      -0.026364       0.201138      29.016187 0.45389588E+03  0.10782695E+05                                 8.445176                            7.339202      -0.454269       1.858346                    0.998636      27.118909      78.275117       0.579378       0.445013      -1.047064      -0.126624       0.090179       0.029521       0.158232      -0.039793      -0.024811      -0.038399      -0.056973       0.147141      -0.085549       0.014486       0.071063              8.955865      10.277456       0.297874       0.960044       9.133015       1.019468       7.457123          -0.000000
          153              C      -2.306749      16.429376       0.120010       0.621396      20.675755 0.28084721E+03  0.59725001E+04                                 7.002304                            6.008232      -0.368599       1.934844                    0.999008      22.474319      63.267502       0.597538       0.482008      -1.016872       0.114820       0.020152       0.015519       0.117604      -0.011728      -0.012335      -0.005736      -0.071532       0.090029      -0.054671       0.021373       0.033298              7.352412       8.784668      -0.058405       0.637307       7.236681       0.196914       6.035886           0.000001
          154              C      25.235340       2.936409       3.007319       0.038409      28.503776 0.38458726E+03  0.88408057E+04                                 8.334975                            6.721415      -0.024288       2.001426                    0.998165      27.632972      80.682802       0.604855       0.440512      -1.040784      -0.002466       0.059945      -0.006251       0.060320      -0.023641      -0.037040      -0.011404       0.059701       0.088628      -0.059649      -0.000803       0.060452              9.533528       7.638337       2.256049       2.693615      13.440781       0.522789       7.521465          -0.000000
          155              C      24.270153       2.212544       2.315369      -0.028460      35.062125 0.46398908E+03  0.11066974E+05                                 9.432384                            7.279469      -0.091584       1.984916                    0.998739      27.629798      79.528158       0.599600       0.428275      -1.058701      -0.011041       0.016784      -0.018215       0.027118      -0.003260      -0.019278       0.006306       0.006196      -0.004478      -0.018733      -0.003676       0.022409             11.138153       8.409376       1.745190       2.863344      16.867187      -0.499967       8.137897          -0.000000
          156              C       6.004432      12.932906       4.248420      -0.040541      29.936353 0.44054514E+03  0.10495784E+05                                 8.732120                            7.271543      -0.327698       1.890928                    0.997371      29.224735      87.379813       0.571199       0.450084      -1.033351       0.014234       0.009421       0.002785       0.017295      -0.007618      -0.036102       0.020892       0.047877       0.058887      -0.041536      -0.016191       0.057727              9.608790       8.298499       0.892841       3.046784      12.365721      -1.025943       8.162151          -0.000000
          157              C       6.136902      14.298733       4.117016      -0.140625      32.342151 0.46915933E+03  0.11313764E+05                                 8.967086                            7.334243      -0.145869       1.923079                    0.999168      30.441351      90.495430       0.590742       0.429954      -1.049026      -0.006229      -0.010654       0.011388       0.016793      -0.023516      -0.000085       0.006128      -0.035507      -0.051227      -0.022393      -0.016159       0.038552             10.002405       9.309545       2.354563       3.580294      11.827022       0.021949       8.870649          -0.000000
          158              C      24.485373       4.921917       2.095808       0.078121      26.326291 0.36204981E+03  0.81870534E+04                                 7.902947                            6.494664       0.016513       2.016612                    0.999413      26.903116      77.569191       0.619970       0.436894      -1.044328       0.012686      -0.029439       0.026892       0.041843      -0.028504      -0.035747      -0.003440      -0.014731      -0.016250      -0.049829       0.007132       0.042697              8.856994       7.814042       2.395569       2.988466      10.882602       0.530028       7.874336          -0.000000
          159              C      24.094917       0.738318       2.510812       0.368565      27.514297 0.34022084E+03  0.75884949E+04                                 8.389099                            6.531767      -0.451786       1.893530                    0.996627      24.694206      71.133004       0.583955       0.470253      -1.023436      -0.032010      -0.013106      -0.005322       0.034996      -0.001555       0.013736       0.010105      -0.014762       0.379628      -0.071930      -0.056106       0.128036              9.655108      10.170542      -0.742443      -0.288491      13.605410      -0.646517       5.189372          -0.000000
          160              C       7.836063      28.757957       3.253493       0.056357      28.011887 0.38292268E+03  0.88087849E+04                                 8.331425                            6.758854      -0.128309       1.970236                    0.998045      27.607451      81.110662       0.595162       0.447369      -1.034915       0.042911      -0.023064      -0.001386       0.048736       0.029953       0.018224       0.038270       0.027621       0.090519      -0.055456      -0.007781       0.063237              9.447428       9.247433      -2.822387      -1.063002      12.029953      -2.627743       7.064898          -0.000001
          161              C       7.918292      29.969918       2.567365      -0.053598      34.654732 0.48134921E+03  0.11592825E+05                                 9.344973                            7.412704      -0.163418       1.952404                    0.998552      28.265093      81.887079       0.594091       0.428079      -1.058286       0.013416      -0.011976      -0.007134       0.019347       0.001134       0.004113       0.009042       0.002484      -0.009770      -0.011114       0.001456       0.009658             10.588630      11.373338      -3.420016      -1.197009      13.018413      -2.618905       7.374137          -0.000000
          162              C       9.091746      10.199143       4.649285      -0.047938      29.510055 0.43434879E+03  0.10288143E+05                                 8.550709                            7.161856      -0.234976       1.919722                    0.997767      28.993079      85.795405       0.583934       0.442837      -1.039917       0.010115      -0.025969      -0.002175       0.027955       0.033118       0.024634       0.021456       0.000492       0.061790      -0.043512      -0.010837       0.054349              9.186661       9.432500      -1.818662      -1.519246      10.809433      -2.288426       7.318051          -0.000000
          163              C      10.124733      29.358066       1.913673      -0.113761      29.130142 0.42229745E+03  0.98899210E+04                                 8.319065                            6.933389       0.137550       2.037721                    0.998490      28.760538      83.444898       0.612672       0.426878      -1.054029      -0.018116       0.015137      -0.003887       0.023925       0.010123      -0.000755       0.005037       0.006003      -0.009919      -0.011454      -0.001145       0.012599              8.931021       8.627250      -1.828034      -1.023407      10.993921      -2.653905       7.171892           0.000000
          164              C       9.974878      28.183141       2.623919       0.082588      26.749180 0.37211484E+03  0.85002723E+04                                 8.110303                            6.672231      -0.146445       1.970462                    0.997605      27.189480      79.638345       0.597660       0.448638      -1.034041      -0.045433       0.001641       0.018812       0.049201      -0.001910       0.019362       0.034634       0.016925       0.066410      -0.042510      -0.004472       0.046982              8.899161       8.944308      -2.160133      -1.142554      11.093931      -2.264419       6.659242          -0.000000
          165              C      24.875481       7.755949       4.541750       0.493524      22.088961 0.27016611E+03  0.57214197E+04                                 7.204838                            5.831301      -0.103774       2.010234                    0.998662      23.820686      68.135056       0.612776       0.471988      -1.016600       0.048852      -0.062920      -0.014989       0.081056       0.081154       0.058314       0.036952       0.072076      -0.163734      -0.079037      -0.061475       0.140512              7.820659       5.741499      -1.505687      -1.773233       8.417503      -1.014789       9.302976          -0.000000
          166              C     -10.752835      29.074723       2.165419       0.263594      27.190371 0.40800408E+03  0.94573775E+04                                 8.202237                            7.062908      -0.417895       1.882387                    0.998570      26.155119      75.083070       0.576323       0.458494      -1.037110       0.041896       0.132681      -0.003755       0.139189       0.049244       0.046310      -0.028650      -0.010666       0.132682      -0.092740       0.025506       0.067234              8.740424       8.727949      -0.308313      -1.127981       9.534169       0.208912       7.959154          -0.000000
          167              C     -12.108478      28.748924       2.745925       0.201414      29.009710 0.45377994E+03  0.10779778E+05                                 8.445852                            7.339762      -0.456289       1.857765                    0.998635      27.116674      78.280558       0.579151       0.445195      -1.046906      -0.014788      -0.154924       0.029514       0.158402       0.044641       0.045716      -0.002346      -0.040370       0.147545      -0.085684       0.014497       0.071187              8.956610       9.677824      -0.644584      -1.363057       9.734490       0.321741       7.457515          -0.000000
          168              C     -13.075056      29.935291       2.892299       0.621638      20.674318 0.28082347E+03  0.59719081E+04                                 7.002198                            6.008130      -0.368258       1.934939                    0.999006      22.473252      63.265395       0.597516       0.482033      -1.016852      -0.074980       0.089329       0.015659       0.117673       0.036791       0.011257      -0.007895       0.015709       0.089817      -0.054660       0.021343       0.033317              7.352314       7.572824      -0.641184      -0.489137       8.448340       0.453525       6.035779           0.000001
          169              C       7.851014      12.973254       5.779524       0.038054      28.508642 0.38465884E+03  0.88427637E+04                                 8.335133                            6.721303      -0.023357       2.001639                    0.998168      27.635840      80.689653       0.604967       0.440415      -1.040853      -0.002657       0.060084      -0.006393       0.060481      -0.023552      -0.037130      -0.011307       0.059824       0.088749      -0.059610      -0.000974       0.060583              9.533801       7.638531       2.255674       2.694103      13.440855       0.522441       7.522018          -0.000000
          170              C       6.885827      12.249390       5.087575      -0.028433      35.059334 0.46392888E+03  0.11065150E+05                                 9.431913                            7.279006      -0.092331       1.984717                    0.998741      27.627597      79.519741       0.599620       0.428276      -1.058703      -0.011014       0.016845      -0.018259       0.027175      -0.003226      -0.019312       0.006310       0.006000      -0.004588      -0.018823      -0.003558       0.022381             11.137692       8.409276       1.745069       2.863538      16.866132      -0.499914       8.137668          -0.000000
          171              C     -11.380415      22.970052       7.020709      -0.040900      29.941477 0.44064546E+03  0.10498607E+05                                 8.732696                            7.272183      -0.327177       1.891048                    0.997382      29.227059      87.384096       0.571205       0.450061      -1.033381       0.014257       0.009718       0.002761       0.017473      -0.007746      -0.036331       0.020903       0.047695       0.058836      -0.041457      -0.016488       0.057944              9.609309       8.298940       0.892240       3.046929      12.366341      -1.026582       8.162646          -0.000000
          172              C     -11.247945      24.335880       6.889305      -0.140413      32.331235 0.46893339E+03  0.11306863E+05                                 8.964484                            7.331872      -0.144791       1.923452                    0.999164      30.434964      90.468246       0.590915       0.429883      -1.049078      -0.006261      -0.010557       0.011351       0.016718      -0.023582      -0.000004       0.006100      -0.035221      -0.050909      -0.022443      -0.016011       0.038455              9.999458       9.307438       2.352790       3.580112      11.822462       0.021354       8.868473          -0.000000
          173              C       7.101047      14.958763       4.868014       0.078182      26.322172 0.36197368E+03  0.81848041E+04                                 7.901576                            6.493479       0.016107       2.016527                    0.999410      26.900635      77.556529       0.620106       0.436827      -1.044381       0.012673      -0.029502       0.026990       0.041945      -0.028488      -0.035751      -0.003348      -0.014700      -0.016224      -0.049777       0.007040       0.042737              8.855485       7.812416       2.395044       2.987560      10.881372       0.529701       7.872667          -0.000000
          174              C       6.710591      10.775163       5.283017       0.368514      27.513188 0.34019411E+03  0.75878432E+04                                 8.389263                            6.531825      -0.452416       1.893365                    0.996624      24.693817      71.134489       0.583903       0.470298      -1.023399      -0.031857      -0.013060      -0.005270       0.034831      -0.001603       0.013748       0.010180      -0.015015       0.379681      -0.072076      -0.055986       0.128063              9.655368      10.170957      -0.742561      -0.288321      13.605820      -0.646550       5.189327          -0.000000
          175              C       7.836237       8.683965       6.025699       0.056700      27.997980 0.38268525E+03  0.88018621E+04                                 8.328000                            6.756082      -0.127120       1.970708                    0.998043      27.599227      81.076887       0.595380       0.447280      -1.034978       0.042979      -0.023117      -0.001376       0.048821       0.029828       0.018272       0.038201       0.027454       0.090452      -0.055265      -0.007898       0.063163              9.443406       9.243984      -2.820259      -1.062986      12.024126      -2.626655       7.062106          -0.000001
          176              C       7.918466       9.895927       5.339571      -0.053752      34.663507 0.48149196E+03  0.11597168E+05                                 9.346562                            7.413833      -0.163859       1.952188                    0.998555      28.269583      81.904304       0.594040       0.428083      -1.058280       0.013534      -0.011814      -0.007237       0.019368       0.001013       0.004218       0.009020       0.002524      -0.010008      -0.011191       0.001570       0.009620             10.590627      11.375244      -3.421040      -1.196881      13.021387      -2.619519       7.375249          -0.000000
          177              C      -8.293102      20.236289       7.421574      -0.047808      29.502384 0.43418867E+03  0.10283203E+05                                 8.548291                            7.159699      -0.233509       1.920227                    0.997772      28.988348      85.771186       0.584136       0.442733      -1.039998       0.009966      -0.025745      -0.002259       0.027699       0.033069       0.024541       0.021445       0.000355       0.062912      -0.043646      -0.010687       0.054332              9.184091       9.429669      -1.817485      -1.518915      10.806442      -2.288275       7.316161          -0.000000
          178              C      10.124907       9.284074       4.685878      -0.113770      29.134083 0.42236699E+03  0.98921230E+04                                 8.320293                            6.934312       0.136951       2.037507                    0.998480      28.763564      83.460678       0.612574       0.426922      -1.053984      -0.017895       0.015268      -0.003960       0.023854       0.009963      -0.000760       0.005020       0.006075      -0.009627      -0.011357      -0.001048       0.012405              8.932396       8.628676      -1.828288      -1.023767      10.995518      -2.654253       7.172996           0.000000
          179              C       9.975052       8.109150       5.396124       0.082674      26.743286 0.37202202E+03  0.84976273E+04                                 8.109334                            6.671554      -0.144296       1.971185                    0.997617      27.185293      79.623789       0.597669       0.448659      -1.034028      -0.045451       0.001786       0.018736       0.049193      -0.002061       0.019552       0.034512       0.016837       0.066589      -0.042518      -0.004473       0.046991              8.898066       8.942822      -2.159518      -1.142432      11.092715      -2.264347       6.658661          -0.000000
          180              C       7.491155      17.792795       7.313955       0.493607      22.087946 0.27014478E+03  0.57208353E+04                                 7.204581                            5.831064      -0.103032       2.010511                    0.998649      23.819372      68.129730       0.612792       0.471987      -1.016604       0.048828      -0.062792      -0.015053       0.080954       0.081199       0.058327       0.036885       0.071852      -0.163847      -0.079062      -0.061442       0.140504              7.820409       5.741223      -1.505619      -1.773180       8.416898      -1.014796       9.303107           0.000000
          181              C      24.016339       9.000731       4.937625       0.263697      27.194929 0.40808332E+03  0.94593954E+04                                 8.202031                            7.062733      -0.416117       1.882835                    0.998575      26.156693      75.081098       0.576452       0.458383      -1.037203       0.041782       0.132681      -0.003775       0.139155       0.049137       0.046314      -0.028701      -0.010912       0.132545      -0.092678       0.025481       0.067197              8.740246       8.727737      -0.308372      -1.127865       9.534237       0.208839       7.958763          -0.000000
          182              C      22.660696       8.674932       5.518130       0.200860      29.018764 0.45394236E+03  0.10783940E+05                                 8.445291                            7.339301      -0.454892       1.858122                    0.998635      27.120317      78.276489       0.579414       0.444979      -1.047097      -0.014779      -0.154731       0.029482       0.158207       0.044601       0.045637      -0.002374      -0.040268       0.147613      -0.085607       0.014476       0.071130              8.956005       9.677255      -0.644541      -1.362868       9.733804       0.321750       7.456957          -0.000000
          183              C      21.694118       9.861299       5.664504       0.621188      20.677298 0.28087389E+03  0.59731734E+04                                 7.002506                            6.008412      -0.369634       1.934595                    0.999003      22.475100      63.269018       0.597548       0.481991      -1.016887      -0.074785       0.089249       0.015635       0.117485       0.036662       0.011145      -0.007776       0.015574       0.089981      -0.054499       0.021205       0.033294              7.352637       7.573330      -0.641129      -0.489219       8.448676       0.453436       6.035906           0.000001
          184              C      -9.533834      23.010401       0.235113       0.038568      28.496402 0.38445776E+03  0.88369553E+04                                 8.332844                            6.719693      -0.023745       2.001660                    0.998173      27.628401      80.661615       0.605021       0.440435      -1.040845      -0.002201       0.060016      -0.006037       0.060359      -0.023701      -0.036929      -0.011487       0.059531       0.088555      -0.059648      -0.000648       0.060296              9.530857       7.636656       2.254324       2.693303      13.436064       0.521795       7.519852          -0.000000
          185              C     -10.499021      22.286536       7.859864      -0.028215      35.052234 0.46383617E+03  0.11062215E+05                                 9.430244                            7.278017      -0.091199       1.985093                    0.998734      27.623579      79.501542       0.599702       0.428246      -1.058739      -0.010976       0.017084      -0.018191       0.027262      -0.003311      -0.019072       0.006336       0.006421      -0.004572      -0.018505      -0.003788       0.022293             11.135403       8.407932       1.744310       2.863042      16.861935      -0.499968       8.136341          -0.000000
          186              C      23.388759       2.896060       1.476214      -0.040817      29.939484 0.44060911E+03  0.10497551E+05                                 8.732278                            7.271787      -0.327802       1.890903                    0.997376      29.226351      87.381906       0.571231       0.450049      -1.033385       0.014379       0.009540       0.002935       0.017504      -0.007678      -0.036246       0.020898       0.047923       0.058958      -0.041566      -0.016332       0.057898              9.608847       8.298221       0.892594       3.046608      12.366110      -1.026148       8.162209          -0.000000
          187              C      23.521229       4.261888       1.344810      -0.140511      32.335494 0.46902631E+03  0.11309684E+05                                 8.965393                            7.332698      -0.145267       1.923285                    0.999165      30.437475      90.478552       0.590869       0.429894      -1.049069      -0.006185      -0.010717       0.011404       0.016827      -0.023441      -0.000087       0.006127      -0.035444      -0.051031      -0.022339      -0.016104       0.038443             10.000434       9.307783       2.353211       3.579971      11.824397       0.021416       8.869121          -0.000000
          188              C     -10.283801      24.995909       7.640303       0.078215      26.327505 0.36206127E+03  0.81875065E+04                                 7.903906                            6.495449       0.015316       2.016262                    0.999405      26.903672      77.575713       0.619825       0.436986      -1.044257       0.012629      -0.029216       0.026768       0.041588      -0.028605      -0.035703      -0.003325      -0.014882      -0.016631      -0.049826       0.007012       0.042814              8.858093       7.815432       2.395917       2.989292      10.883073       0.530220       7.875772          -0.000000
          189              C     -10.674257      20.812309       8.055306       0.368808      27.508684 0.34013721E+03  0.75861944E+04                                 8.388205                            6.531156      -0.452136       1.893445                    0.996619      24.690874      71.122317       0.583954       0.470281      -1.023417      -0.031831      -0.013106      -0.005266       0.034824      -0.001776       0.013796       0.009924      -0.014692       0.379082      -0.071878      -0.055965       0.127843              9.653982      10.169747      -0.742546      -0.288536      13.603379      -0.646385       5.188821          -0.000000
          190              C      -9.548610      18.721112       0.481287       0.056217      28.013840 0.38296023E+03  0.88097803E+04                                 8.331454                            6.758947      -0.127897       1.970333                    0.998045      27.608562      81.111999       0.595195       0.447338      -1.034943       0.042875      -0.022965      -0.001400       0.048658       0.029978       0.018340       0.038338       0.027750       0.090458      -0.055514      -0.007850       0.063364              9.447454       9.247276      -2.822499      -1.062678      12.030130      -2.627934       7.064954          -0.000001
          191              C      -9.466382      19.933073       8.111860      -0.053849      34.665238 0.48152412E+03  0.11598140E+05                                 9.346836                            7.414075      -0.163772       1.952209                    0.998554      28.270865      81.908808       0.594030       0.428082      -1.058280       0.013586      -0.012177      -0.007213       0.019619       0.001140       0.004206       0.009004       0.002248      -0.009569      -0.011039       0.001328       0.009711             10.590817      11.376012      -3.420988      -1.197217      13.020880      -2.619339       7.375558          -0.000000
          192              C      26.476072       0.162297       1.877079      -0.047834      29.507163 0.43428429E+03  0.10286192E+05                                 8.549957                            7.161142      -0.234145       1.920006                    0.997775      28.990982      85.786306       0.583988       0.442814      -1.039934       0.010054      -0.025810      -0.002219       0.027787       0.033022       0.024622       0.021395       0.000432       0.062160      -0.043481      -0.010795       0.054276              9.185876       9.431421      -1.818032      -1.519168      10.808653      -2.288701       7.317554          -0.000000
          193              C      -7.259941      19.321221       7.458167      -0.113945      29.140779 0.42250837E+03  0.98962100E+04                                 8.321449                            6.935403       0.137007       2.037474                    0.998484      28.767469      83.473846       0.612538       0.426913      -1.053995      -0.018206       0.015171      -0.003835       0.024007       0.010142      -0.000701       0.005067       0.005833      -0.009801      -0.011444      -0.001157       0.012601              8.933602       8.629551      -1.828719      -1.023630      10.997200      -2.654674       7.174056           0.000000
          194              C      -7.409795      18.146296       8.168413       0.083108      26.733840 0.37183244E+03  0.84922010E+04                                 8.107342                            6.669777      -0.145706       1.970835                    0.997607      27.179156      79.600260       0.597759       0.448649      -1.034035      -0.045208       0.001447       0.018847       0.049001      -0.002081       0.019262       0.034647       0.017301       0.065753      -0.042655      -0.004095       0.046750              8.895868       8.941206      -2.159428      -1.142140      11.089383      -2.263504       6.657016          -0.000000
          195              C      -9.893693      27.829941       1.769544       0.493565      22.088254 0.27015827E+03  0.57212356E+04                                 7.204889                            5.831361      -0.103801       2.010263                    0.998666      23.820080      68.134130       0.612748       0.472012      -1.016583       0.048779      -0.062871      -0.015019       0.080979       0.081087       0.058180       0.037129       0.072103      -0.163724      -0.079014      -0.061437       0.140451              7.820679       5.741499      -1.505668      -1.773310       8.417454      -1.014786       9.303085          -0.000000
          196              C       6.632013      19.037577       7.709830       0.263042      27.206025 0.40829092E+03  0.94651006E+04                                 8.202755                            7.063363      -0.414485       1.883300                    0.998561      26.163043      75.094823       0.576589       0.458231      -1.037323       0.041845       0.132430      -0.003914       0.138939       0.049333       0.046348      -0.028841      -0.010931       0.132469      -0.092918       0.025709       0.067209              8.740996       8.728368      -0.308282      -1.127993       9.534991       0.208838       7.959629          -0.000000
          197              C       5.276370      18.711777      -0.026364       0.200933      29.022967 0.45402809E+03  0.10786532E+05                                 8.446144                            7.340058      -0.454674       1.858149                    0.998627      27.123603      78.289089       0.579375       0.444987      -1.047087      -0.014622      -0.154792       0.029373       0.158232       0.044752       0.045599      -0.002427      -0.040229       0.147486      -0.085695       0.014610       0.071086              8.956890       9.678126      -0.644426      -1.362992       9.734992       0.321731       7.457551          -0.000000
          198              C       4.309791      19.898144       0.120010       0.621114      20.678970 0.28089627E+03  0.59735997E+04                                 7.001897                            6.007878      -0.368601       1.934958                    0.999006      22.475445      63.263895       0.597707       0.481867      -1.016981      -0.074808       0.089297       0.015596       0.117531       0.036698       0.011151      -0.007872       0.015236       0.089955      -0.054522       0.021264       0.033258              7.351984       7.572539      -0.640908      -0.489104       8.447856       0.453345       6.035558           0.000001
          199              C      19.608325      20.386241       3.007319       0.038410      28.504112 0.38458525E+03  0.88407701E+04                                 8.335069                            6.721416      -0.024344       2.001408                    0.998165      27.633172      80.684090       0.604851       0.440515      -1.040780      -0.050679      -0.032113      -0.006250       0.060321      -0.014027       0.028397      -0.026385      -0.070796       0.088641      -0.059649      -0.000812       0.060461              9.533648      13.943656       1.384626      -1.799455       7.135429       2.071669       7.521858          -0.000000
          200              C      20.717804      19.912297       2.315369      -0.028458      35.062379 0.46398912E+03  0.11066988E+05                                 9.432474                            7.279513      -0.091620       1.984909                    0.998738      27.629732      79.528285       0.599593       0.428280      -1.058697      -0.009017      -0.017952      -0.018216       0.027119      -0.001048       0.004179      -0.019849      -0.008745      -0.004460      -0.018733      -0.003677       0.022410             11.138268      16.263996       2.789783      -0.998740       9.012757       2.729851       8.138051          -0.000000
          201              C       3.182233      28.844074       4.248420      -0.041191      29.957889 0.44096702E+03  0.10508508E+05                                 8.737047                            7.275793      -0.328799       1.890412                    0.997373      29.238657      87.436868       0.570933       0.450180      -1.033281      -0.015451       0.007681       0.002874       0.017492      -0.016860       0.000073      -0.041922      -0.037151       0.059186      -0.041542      -0.016437       0.057979              9.614173      12.128606       1.317003      -0.633950       8.547275       3.153457       8.166638          -0.000000
          202              C       1.933156      28.275883       4.117016      -0.140094      32.322348 0.46875542E+03  0.11301578E+05                                 8.962918                            7.330368      -0.144556       1.923601                    0.999170      30.430142      90.451999       0.590985       0.429869      -1.049078       0.012453      -0.000125       0.011411       0.016890       0.027128      -0.005203      -0.003021      -0.023244      -0.050930      -0.022460      -0.016065       0.038525              9.997764      13.228539      -0.086972      -1.808112       7.897630       3.089525       8.867124          -0.000000
          203              C      18.263808      18.743996       2.095808       0.078119      26.326804 0.36205806E+03  0.81873076E+04                                 7.903090                            6.494774       0.016371       2.016565                    0.999412      26.903543      77.571392       0.619958       0.436899      -1.044323       0.019154       0.025702       0.026891       0.041840       0.020634       0.020855      -0.029235      -0.042001      -0.016260      -0.049831       0.007137       0.042695              8.857181      12.190212       0.130841      -1.953272       6.506754       2.323195       7.874577          -0.000000
          204              C      22.082140      20.497651       2.510812       0.368582      27.513185 0.34020283E+03  0.75879860E+04                                 8.388851                            6.531580      -0.451807       1.893536                    0.996625      24.693495      71.130241       0.583966       0.470251      -1.023438       0.027357      -0.021166      -0.005327       0.034997       0.007167      -0.015629       0.006845       0.004701       0.379684      -0.071940      -0.056116       0.128056              9.654830      12.103165       1.858448       0.704059      11.672119       0.073445       5.189208          -0.000000
          205              C     -11.438653      22.518088       3.253493       0.056357      28.009888 0.38289300E+03  0.88078491E+04                                 8.330709                            6.758334      -0.127875       1.970375                    0.998050      27.606025      81.102834       0.595224       0.447335      -1.034944      -0.001484       0.048694      -0.001378       0.048736      -0.026936      -0.042251      -0.003358       0.038067       0.090534      -0.055458      -0.007776       0.063234              9.446611       8.889302       2.615799       2.806932      12.386176       0.393448       7.064354          -0.000001
          206              C     -12.529357      21.983320       2.567365      -0.053595      34.654281 0.48134373E+03  0.11592618E+05                                 9.344795                            7.412589      -0.163543       1.952362                    0.998551      28.264699      81.884708       0.594106       0.428071      -1.058295       0.003659       0.017604      -0.007128       0.019342      -0.001644      -0.009884      -0.000953       0.000718      -0.009758      -0.011109       0.001454       0.009655             10.588499       9.644994       2.422441       2.866416      14.746374       0.273042       7.374129          -0.000000
          207              C      21.390584       2.773810       4.649285      -0.047855      29.506236 0.43427078E+03  0.10285784E+05                                 8.549798                            7.161062      -0.234577       1.919891                    0.997762      28.990540      85.784423       0.583988       0.442818      -1.039933       0.017334       0.021645      -0.002232       0.027820      -0.016603      -0.030797       0.010535       0.056992       0.062499      -0.043491      -0.010720       0.054211              9.185658       8.889374       1.505110       2.741213      11.350535      -0.171575       7.317066          -0.000000
          208              C     -13.102698      24.200080       1.913673      -0.113769      29.130562 0.42230866E+03  0.98902717E+04                                 8.319167                            6.933464       0.137398       2.037669                    0.998488      28.761279      83.448039       0.612669       0.426876      -1.054028      -0.004053      -0.023253      -0.003882       0.023921      -0.007655      -0.003978      -0.003174       0.014527      -0.009954      -0.011446      -0.001150       0.012597              8.931178       8.819090       1.938933       2.810076      10.802266       0.440718       7.172177           0.000000
          209              C     -12.010256      24.657764       2.623919       0.082581      26.748965 0.37212055E+03  0.85004585E+04                                 8.110375                            6.672362      -0.146239       1.970527                    0.997607      27.189735      79.640064       0.597641       0.448649      -1.034032       0.021288      -0.040160       0.018818       0.049195      -0.006379      -0.039659      -0.000549      -0.011800       0.066390      -0.042507      -0.004453       0.046960              8.899235       8.685865       2.011015       2.532408      11.352229       0.142859       6.659611          -0.000000
          210              C      15.614410      17.664824       4.541750       0.493526      22.088936 0.27016366E+03  0.57213632E+04                                 7.204836                            5.831285      -0.103789       2.010230                    0.998662      23.820760      68.135564       0.612774       0.471990      -1.016598       0.030065       0.073766      -0.014990       0.081055      -0.071791      -0.061155       0.032024       0.104535      -0.163735      -0.079034      -0.061480       0.140515              7.820668       6.444340       1.911501       1.765384       7.714338      -1.028344       9.303328          -0.000000
          211              C      -2.418705       6.261549       2.165419       0.263177      27.201223 0.40820128E+03  0.94626735E+04                                 8.202645                            7.063263      -0.415506       1.883044                    0.998566      26.160538      75.090666       0.576500       0.458319      -1.037255      -0.135700      -0.029944      -0.003755       0.139015      -0.019943       0.001586       0.054579       0.090868       0.132550      -0.092898       0.025595       0.067303              8.740912       9.066233       0.503477       0.383163       9.196999      -1.081409       7.959502          -0.000000
          212              C      -1.458733       5.250427       2.745925       0.201076      29.017757 0.45391559E+03  0.10782966E+05                                 8.444481                            7.338624      -0.453786       1.858447                    0.998631      27.119383      78.268335       0.579505       0.444924      -1.047147       0.141516       0.064791       0.029540       0.158422      -0.004833      -0.020695       0.040680       0.097520       0.147399      -0.085625       0.014603       0.071022              8.955128       9.160613       0.346708       0.402683      10.248308      -1.340939       7.456463          -0.000000
          213              C      -2.002868       3.820162       2.892299       0.621479      20.676256 0.28085542E+03  0.59726870E+04                                 7.002274                            6.008218      -0.368606       1.934868                    0.999013      22.474345      63.266557       0.597557       0.481992      -1.016886      -0.040062      -0.109316       0.015531       0.117457      -0.024952       0.001207       0.013677       0.056149       0.089957      -0.054621       0.021306       0.033315              7.352383       7.674307       0.699535      -0.148132       8.347034      -0.650387       6.035810           0.000001
          214              C      19.608499       0.312249       5.779524       0.038662      28.494057 0.38442707E+03  0.88360401E+04                                 8.332407                            6.719454      -0.022858       2.001935                    0.998166      27.626629      80.654481       0.605030       0.440438      -1.040847      -0.050659      -0.031831      -0.006027       0.060132      -0.014042       0.028348      -0.026261      -0.071047       0.088456      -0.059721      -0.000627       0.060347              9.530244      13.937637       1.383946      -1.798569       7.133723       2.071305       7.519372          -0.000000
          215              C       3.333478      29.949142       5.087575      -0.028245      35.053525 0.46385370E+03  0.11062808E+05                                 9.430495                            7.278121      -0.090732       1.985227                    0.998738      27.625175      79.508428       0.599698       0.428242      -1.058734      -0.009100      -0.017926      -0.018309       0.027191      -0.001049       0.004063      -0.019811      -0.008726      -0.004638      -0.018692      -0.003648       0.022340             11.135742      16.259920       2.789114      -0.998351       9.010925       2.729298       8.136380          -0.000000
          216              C       3.181885       8.770383       7.020709      -0.040574      29.935692 0.44052733E+03  0.10495187E+05                                 8.731815                            7.271249      -0.327572       1.890979                    0.997374      29.224043      87.375212       0.571232       0.450066      -1.033368      -0.015401       0.007625       0.002910       0.017430      -0.016880      -0.000046      -0.041809      -0.037271       0.059025      -0.041574      -0.016285       0.057859              9.608469      12.121892       1.314966      -0.634540       8.541719       3.151462       8.161796          -0.000000
          217              C       1.932809       8.202192       6.889305      -0.140662      32.340250 0.46911076E+03  0.11312122E+05                                 8.965676                            7.332776      -0.144853       1.923337                    0.999166      30.440701      90.486962       0.590942       0.429826      -1.049120       0.012143      -0.000008       0.011407       0.016660       0.027119      -0.005414      -0.003155      -0.022998      -0.051124      -0.022494      -0.016053       0.038546             10.000894      13.234035      -0.086807      -1.808567       7.899129       3.089812       8.869518          -0.000000
          218              C       0.879482      28.780841       4.868014       0.077612      26.343002 0.36234901E+03  0.81956084E+04                                 7.906506                            6.497494       0.016041       2.016329                    0.999411      26.914488      77.613447       0.619806       0.436914      -1.044304       0.019110       0.025712       0.026870       0.041813       0.020575       0.020651      -0.029406      -0.042354      -0.016007      -0.049764       0.006800       0.042964              8.861149      12.195463       0.130099      -1.955038       6.509259       2.324520       7.878726          -0.000000
          219              C      22.082313       0.423659       5.283017       0.368472      27.515565 0.34023469E+03  0.75888981E+04                                 8.389349                            6.531863      -0.451618       1.893555                    0.996628      24.695277      71.137047       0.583955       0.470248      -1.023437       0.027408      -0.021213      -0.005234       0.035051       0.007086      -0.015710       0.006839       0.004657       0.379737      -0.071871      -0.056215       0.128086              9.655450      12.103675       1.858735       0.704197      11.673101       0.073355       5.189574          -0.000000
          220              C      23.330521       2.444097       6.025699       0.056292      28.014267 0.38296926E+03  0.88100287E+04                                 8.331661                            6.759129      -0.127431       1.970461                    0.998043      27.608029      81.110287       0.595174       0.447351      -1.034936      -0.001706       0.048598      -0.001405       0.048648      -0.026944      -0.042288      -0.003266       0.038176       0.090312      -0.055422      -0.007859       0.063281              9.447745       8.890108       2.616778       2.807075      12.388132       0.393674       7.064996          -0.000001
          221              C      22.239817       1.909328       5.339571      -0.053701      34.663320 0.48148875E+03  0.11597178E+05                                 9.346802                            7.413997      -0.164027       1.952159                    0.998550      28.270193      81.908867       0.594005       0.428105      -1.058257       0.003620       0.017480      -0.007327       0.019296      -0.001593      -0.009914      -0.000973       0.000577      -0.009841      -0.011169       0.001540       0.009629             10.590834       9.646619       2.422971       2.866700      14.750603       0.272762       7.375280          -0.000000
          222              C       4.005736      12.810957       7.421574      -0.047880      29.513100 0.43439252E+03  0.10289539E+05                                 8.551818                            7.162752      -0.235429       1.919572                    0.997761      28.994498      85.803870       0.583826       0.442903      -1.039868       0.017078       0.021548      -0.002303       0.027591      -0.016729      -0.030795       0.010604       0.057208       0.062278      -0.043614      -0.010679       0.054293              9.187844       8.891321       1.505599       2.741970      11.353158      -0.171594       7.319054          -0.000000
          223              C      21.666476       4.126088       4.685878      -0.113849      29.133106 0.42235187E+03  0.98915527E+04                                 8.319597                            6.933738       0.137074       2.037568                    0.998488      28.762923      83.454390       0.612667       0.426866      -1.054032      -0.003912      -0.023295      -0.003843       0.023932      -0.007558      -0.004120      -0.003276       0.014453      -0.009325      -0.011532      -0.000909       0.012441              8.931652       8.819749       1.938811       2.810232      10.803012       0.440480       7.172194           0.000000
          224              C      22.758918       4.583773       5.396124       0.082607      26.748990 0.37211289E+03  0.85002281E+04                                 8.110281                            6.672143      -0.145005       1.970872                    0.997615      27.189456      79.638630       0.597672       0.448629      -1.034045       0.021340      -0.040218       0.018901       0.049296      -0.006582      -0.039688      -0.000560      -0.012021       0.066225      -0.042656      -0.004279       0.046935              8.899227       8.685787       2.011087       2.532414      11.352641       0.142829       6.659254          -0.000000
          225              C      -1.769916      27.701669       7.313955       0.493783      22.084591 0.27010388E+03  0.57197980E+04                                 7.203943                            5.830639      -0.103235       2.010444                    0.998667      23.818307      68.127438       0.612807       0.471990      -1.016595       0.029951       0.073846      -0.015178       0.081121      -0.071790      -0.061130       0.032009       0.104575      -0.163526      -0.078957      -0.061526       0.140483              7.819634       6.443775       1.911121       1.765274       7.713471      -1.028222       9.301655          -0.000000
          226              C      14.965968      16.298394       4.937625       0.263697      27.194909 0.40808169E+03  0.94593549E+04                                 8.202015                            7.062709      -0.416153       1.882821                    0.998574      26.156814      75.081608       0.576454       0.458381      -1.037203      -0.135795      -0.030156      -0.003775       0.139154      -0.019839       0.001699       0.054458       0.090561       0.132553      -0.092675       0.025478       0.067197              8.740216       9.065350       0.503430       0.382947       9.196204      -1.081150       7.959095          -0.000000
          227              C      15.925940      15.287272       5.518130       0.200861      29.018348 0.45393642E+03  0.10783776E+05                                 8.445255                            7.339296      -0.454860       1.858134                    0.998635      27.120296      78.276652       0.579409       0.444985      -1.047092       0.141392       0.064570       0.029482       0.158209      -0.004854      -0.020763       0.040709       0.097391       0.147602      -0.085608       0.014482       0.071126              8.955946       9.161505       0.346843       0.402770      10.249296      -1.341095       7.457037          -0.000000
          228              C      15.381806      13.857007       5.664504       0.621188      20.677265 0.28087413E+03  0.59731858E+04                                 7.002515                            6.008431      -0.369648       1.934590                    0.999003      22.475184      63.269500       0.597544       0.481994      -1.016884      -0.039901      -0.109390       0.015635       0.117485      -0.025075       0.001164       0.013539       0.055709       0.089984      -0.054498       0.021205       0.033293              7.352627       7.674621       0.699683      -0.148154       8.347258      -0.650344       6.036001           0.000001
          229              C       2.223651      10.349396       0.235113       0.038286      28.501378 0.38453745E+03  0.88392372E+04                                 8.333782                            6.720329      -0.023776       2.001582                    0.998178      27.631181      80.671552       0.605001       0.440427      -1.040851      -0.050874      -0.032167      -0.006242       0.060513      -0.013979       0.028383      -0.026449      -0.070702       0.088681      -0.059594      -0.000895       0.060489              9.532196      13.941451       1.384367      -1.798976       7.134510       2.071469       7.520626          -0.000000
          230              C       3.333130       9.875451       7.859864      -0.028406      35.064041 0.46400419E+03  0.11067622E+05                                 9.433509                            7.280152      -0.091993       1.984801                    0.998738      27.630564      79.536012       0.599492       0.428342      -1.058641      -0.009156      -0.017904      -0.018140       0.027082      -0.001126       0.004113      -0.019836      -0.008492      -0.004321      -0.018718      -0.003621       0.022339             11.139706      16.266582       2.790254      -0.998602       9.013646       2.730234       8.138892          -0.000000
          231              C      20.566559      18.807229       1.476214      -0.040811      29.938941 0.44060127E+03  0.10497304E+05                                 8.732134                            7.271707      -0.327690       1.890942                    0.997376      29.225869      87.379832       0.571236       0.450047      -1.033387      -0.015458       0.007685       0.002925       0.017509      -0.016907       0.000016      -0.041832      -0.037274       0.058987      -0.041567      -0.016326       0.057894              9.608686      12.121596       1.315092      -0.634494       8.542426       3.151610       8.162035          -0.000000
          232              C      19.317483      18.239037       1.344810      -0.140507      32.336064 0.46903673E+03  0.11310062E+05                                 8.965738                            7.333006      -0.145064       1.923354                    0.999166      30.437971      90.482224       0.590826       0.429921      -1.049046       0.012379       0.000002       0.011407       0.016833       0.027067      -0.005272      -0.003155      -0.022890      -0.051020      -0.022341      -0.016105       0.038446             10.000855      13.233632      -0.087210      -1.808721       7.899453       3.089851       8.869479          -0.000000
          233              C       0.879134       8.707151       7.640303       0.078313      26.322484 0.36197792E+03  0.81850551E+04                                 7.902287                            6.493994       0.016498       2.016636                    0.999408      26.900799      77.561794       0.620003       0.436891      -1.044326       0.019129       0.025768       0.026994       0.041936       0.020710       0.020921      -0.029243      -0.041875      -0.016557      -0.049919       0.007239       0.042681              8.856363      12.189507       0.131195      -1.952963       6.506044       2.322816       7.873539          -0.000000
          234              C       4.697466      10.460806       8.055306       0.368226      27.521026 0.34031101E+03  0.75909915E+04                                 8.390343                            6.532544      -0.452256       1.893368                    0.996617      24.697531      71.144319       0.583934       0.470240      -1.023446       0.027073      -0.021156      -0.005399       0.034781       0.007337      -0.015672       0.006827       0.004817       0.379925      -0.072159      -0.055981       0.128141              9.656725      12.105988       1.859118       0.704403      11.674254       0.073599       5.189932          -0.000000
          235              C       5.945673      12.481243       0.481287       0.056580      28.012927 0.38294031E+03  0.88094884E+04                                 8.332598                            6.759791      -0.129084       1.969994                    0.998033      27.608209      81.120175       0.595004       0.447473      -1.034832      -0.001394       0.048677      -0.001360       0.048715      -0.026895      -0.042241      -0.003379       0.037853       0.090592      -0.055408      -0.007774       0.063182              9.448861       8.891784       2.616989       2.807713      12.388961       0.393870       7.065838          -0.000001
          236              C       4.854969      11.946475       8.111860      -0.053415      34.647328 0.48121083E+03  0.11588505E+05                                 9.343142                            7.411204      -0.162900       1.952602                    0.998555      28.260711      81.867328       0.594211       0.428029      -1.058332       0.003491       0.017567      -0.007219       0.019310      -0.001638      -0.009862      -0.001020       0.000281      -0.009924      -0.011201       0.001714       0.009487             10.586582       9.643609       2.421971       2.865963      14.743510       0.272955       7.372629          -0.000000
          237              C      21.390410      22.847802       1.877079      -0.047839      29.507886 0.43430179E+03  0.10286739E+05                                 8.550194                            7.161338      -0.234456       1.919900                    0.997773      28.991741      85.789907       0.583972       0.442821      -1.039928       0.017319       0.021609      -0.002215       0.027781      -0.016698      -0.030834       0.010627       0.056976       0.062136      -0.043476      -0.010792       0.054268              9.186203       8.889985       1.505699       2.741671      11.350712      -0.171110       7.317911          -0.000000
          238              C       4.281629      14.163234       7.458167      -0.113660      29.132275 0.42232696E+03  0.98908623E+04                                 8.319385                            6.933494       0.137347       2.037643                    0.998489      28.762745      83.454492       0.612680       0.426861      -1.054031      -0.004146      -0.023171      -0.003877       0.023857      -0.007663      -0.003939      -0.003082       0.014408      -0.009896      -0.011341      -0.001208       0.012550              8.931394       8.819628       1.938552       2.810433      10.802233       0.440327       7.172321           0.000000
          239              C       5.374070      14.620919       8.168413       0.082702      26.746276 0.37205570E+03  0.84986036E+04                                 8.109803                            6.671758      -0.145636       1.970745                    0.997605      27.187481      79.631619       0.597672       0.448646      -1.034034       0.021212      -0.040061       0.018828       0.049085      -0.006307      -0.039724      -0.000478      -0.011917       0.067082      -0.042597      -0.004540       0.047137              8.898621       8.685503       2.010735       2.532374      11.351464       0.142698       6.658894          -0.000000
          240              C      -1.770264       7.627978       1.769544       0.493451      22.088887 0.27016166E+03  0.57213314E+04                                 7.204998                            5.831390      -0.103661       2.010291                    0.998651      23.820736      68.136383       0.612747       0.472011      -1.016583       0.029945       0.073666      -0.015085       0.080937      -0.071727      -0.061234       0.031922       0.104511      -0.164026      -0.079128      -0.061382       0.140510              7.820882       6.444533       1.911692       1.765487       7.714592      -1.028254       9.303522          -0.000000
          241              C      -2.418358      26.335239       7.709830       0.263732      27.188772 0.40796963E+03  0.94563288E+04                                 8.201801                            7.062516      -0.417968       1.882353                    0.998569      26.153578      75.076344       0.576354       0.458482      -1.037122      -0.135532      -0.030147      -0.003689       0.138894      -0.020003       0.001782       0.054319       0.090550       0.132571      -0.092638       0.025537       0.067101              8.739991       9.065302       0.503331       0.383204       9.196179      -1.081114       7.958492          -0.000000
          242              C      -1.458386      25.324117      -0.026364       0.200772      29.023316 0.45404396E+03  0.10787371E+05                                 8.447289                            7.340936      -0.455040       1.858111                    0.998627      27.124284      78.301461       0.579231       0.445078      -1.046998       0.141548       0.064597       0.029486       0.158361      -0.004934      -0.020835       0.040759       0.097397       0.148100      -0.085699       0.014374       0.071325              8.958178       9.163762       0.346971       0.402965      10.252275      -1.341676       7.458498          -0.000000
          243              C      -2.002521      23.893852       0.120010       0.621634      20.671990 0.28077745E+03  0.59706556E+04                                 7.001593                            6.007565      -0.368761       1.934866                    0.999008      22.471225      63.257227       0.597558       0.482021      -1.016863      -0.039860      -0.109492       0.015630       0.117566      -0.025057       0.001164       0.013500       0.055606       0.090117      -0.054458       0.021149       0.033308              7.351725       7.673678       0.699534      -0.148033       8.346243      -0.650329       6.035253           0.000001
          244              C      10.074665      23.322650       5.309381       0.038415      28.503189 0.38457450E+03  0.88404256E+04                                 8.334799                            6.721260      -0.024164       2.001468                    0.998166      27.632456      80.680499       0.604869       0.440506      -1.040789      -0.053148       0.027838       0.006248       0.060322       0.037669       0.008648       0.037773       0.011102       0.088654      -0.059646      -0.000805       0.060451              9.533315      10.036161      -3.640340      -0.894127      11.042395      -2.594159       7.521390          -0.000000
          245              C      10.218957      22.124841       6.001331      -0.028462      35.063159 0.46399556E+03  0.11067188E+05                                 9.432643                            7.279580      -0.091527       1.984934                    0.998739      27.630008      79.529459       0.599587       0.428282      -1.058695      -0.020058      -0.001170       0.018215       0.027120       0.004314       0.015098       0.013545       0.002550      -0.004480      -0.018734      -0.003676       0.022410             11.138568      13.242035      -4.535186      -1.864886      12.035616      -2.229684       8.138054          -0.000000
          246              C      26.570644      11.666444       4.068280      -0.040594      29.932965 0.44047418E+03  0.10493528E+05                                 8.731053                            7.270674      -0.327315       1.891087                    0.997384      29.221987      87.365350       0.571275       0.450049      -1.033385      -0.001361       0.017153      -0.002833       0.017438       0.024453       0.036308       0.020898      -0.010452       0.058749      -0.041471      -0.016387       0.057858              9.607574      10.574341      -2.207037      -2.411698      10.087267      -2.125424       8.161116          -0.000000
          247              C      25.454037      12.464080       4.199684      -0.140791      32.342554 0.46916276E+03  0.11313688E+05                                 8.966182                            7.333355      -0.145167       1.923231                    0.999166      30.441859      90.491597       0.590898       0.429846      -1.049108       0.006045      -0.010491      -0.011364       0.016606      -0.003499       0.005458      -0.003183       0.058319      -0.051095      -0.022498      -0.015961       0.038459             10.001363       9.157874      -2.266558      -1.771446      11.976400      -3.111484       8.869815          -0.000000
          248              C       7.980181      23.665913       6.220892       0.078118      26.326704 0.36205605E+03  0.81872549E+04                                 7.903106                            6.494783       0.016410       2.016578                    0.999413      26.903467      77.571272       0.619953       0.436903      -1.044320       0.031841      -0.003731      -0.026889       0.041842       0.007866       0.014886       0.032675       0.056735      -0.016283      -0.049827       0.007139       0.042688              8.857194       8.040834      -2.526461      -1.035298      10.656050      -2.853231       7.874697          -0.000000
          249              C      11.408057      21.235969       5.805888       0.368566      27.514619 0.34021447E+03  0.75883249E+04                                 8.389174                            6.531711      -0.451920       1.893490                    0.996625      24.694115      71.132840       0.583957       0.470254      -1.023435      -0.004652      -0.034274       0.005325       0.034995      -0.005618       0.001889      -0.016956       0.010076       0.379626      -0.071933      -0.056103       0.128036              9.655318      13.390087      -1.116221      -0.415662      10.386586       0.573153       5.189282          -0.000000
          250              C      13.781910      21.165208       5.063207       0.056356      28.010879 0.38290410E+03  0.88081993E+04                                 8.331009                            6.758514      -0.128031       1.970325                    0.998049      27.606603      81.105903       0.595203       0.447346      -1.034934       0.041430       0.025629       0.001388       0.048736      -0.003012       0.024035      -0.034917      -0.065696       0.090532      -0.055463      -0.007777       0.063240              9.446989      13.778064       0.206067      -1.744329       7.498468       2.234271       7.064435          -0.000001
          251              C      12.773435      21.842401       5.749335      -0.053589      34.654859 0.48134201E+03  0.11592589E+05                                 9.344962                            7.412620      -0.163449       1.952396                    0.998552      28.264761      81.885437       0.594098       0.428076      -1.058290       0.017078       0.005628       0.007133       0.019345       0.000508       0.005771      -0.008089      -0.003209      -0.009771      -0.011116       0.001453       0.009663             10.588720      15.569299       0.997571      -1.669578       8.822868       2.346028       7.373994          -0.000000
          252              C      -4.287192      12.973254       3.667415      -0.047414      29.495984 0.43405160E+03  0.10279349E+05                                 8.548019                            7.159431      -0.234852       1.919880                    0.997764      28.984005      85.761379       0.584030       0.442840      -1.039914       0.027088      -0.004006       0.002440       0.027491      -0.016413       0.006082      -0.031843      -0.057419       0.061995      -0.043511      -0.010570       0.054081              9.183848      12.035812       0.312239      -1.222543       8.199500       2.459678       7.316232          -0.000000
          253              C      14.406535      23.447309       6.403027      -0.113763      29.129085 0.42227243E+03  0.98891531E+04                                 8.318653                            6.932975       0.137836       2.037811                    0.998493      28.760056      83.441759       0.612720       0.426852      -1.054049      -0.022164      -0.008124       0.003882       0.023923      -0.002459       0.004736      -0.001857      -0.020520      -0.009928      -0.011445      -0.001145       0.012590              8.930602      11.984626      -0.110784      -1.786344       7.635723       2.213309       7.171456           0.000000
          254              C      15.349123      22.730069       5.692781       0.082587      26.748141 0.37210119E+03  0.84998533E+04                                 8.110048                            6.672092      -0.145763       1.970685                    0.997610      27.188565      79.634269       0.597670       0.448636      -1.034045      -0.024136      -0.038521      -0.018810       0.049196       0.008298       0.020311      -0.034077      -0.005148       0.066347      -0.042512      -0.004447       0.046959              8.898830      12.426428       0.148877      -1.389827       7.610861       2.121786       6.659200          -0.000000
          255              C       5.720891      25.420773       3.774950       0.493517      22.088962 0.27016674E+03  0.57214550E+04                                 7.204862                            5.831327      -0.103875       2.010198                    0.998661      23.821114      68.137132       0.612770       0.471992      -1.016595       0.078915       0.010850       0.014991       0.081056      -0.009364       0.002845      -0.068976      -0.176591      -0.163735      -0.079037      -0.061469       0.140506              7.820672       9.052435      -0.405950       0.007772       5.106562       2.043083       9.303019           0.000000
          256              C       4.213481       5.225134       6.151281       0.263376      27.201113 0.40820040E+03  0.94625890E+04                                 8.202322                            7.062997      -0.415620       1.882952                    0.998575      26.159671      75.086392       0.576546       0.458285      -1.037280      -0.093818       0.102318       0.003684       0.138868      -0.029249      -0.048000      -0.025715      -0.080019       0.132687      -0.092772       0.025558       0.067214              8.740524       9.599884      -0.195065       0.744800       8.662587       0.872314       7.959100          -0.000000
          257              C       3.817810       3.888212       5.570775       0.201289      29.011983 0.45381041E+03  0.10780314E+05                                 8.445116                            7.339159      -0.455771       1.857914                    0.998635      27.117391      78.273203       0.579295       0.445092      -1.047002       0.126565      -0.090249      -0.029495       0.158220      -0.039791      -0.025023      -0.038327      -0.057215       0.148032      -0.085792       0.014564       0.071228              8.955811      10.277585       0.297584       0.959975       9.133026       1.019344       7.456822          -0.000000
          258              C       2.307097       3.644315       5.424401       0.620988      20.681988 0.28094688E+03  0.59749013E+04                                 7.002279                            6.008185      -0.367194       1.935330                    0.999004      22.477396      63.269068       0.597731       0.481830      -1.017008      -0.114837      -0.020253      -0.015629       0.117653      -0.011616      -0.012380      -0.005803      -0.071275       0.090207      -0.054561       0.021171       0.033390              7.352400       8.784649      -0.058621       0.637151       7.236794       0.196993       6.035755           0.000001
          259              C      10.074839       3.248658       8.081587       0.038230      28.502009 0.38456081E+03  0.88398584E+04                                 8.333751                            6.720445      -0.023240       2.001743                    0.998168      27.631361      80.670968       0.605011       0.440415      -1.040863      -0.053252       0.027657       0.006349       0.060341       0.037802       0.008754       0.037798       0.010914       0.088664      -0.059709      -0.000891       0.060600              9.532044      10.034885      -3.639687      -0.894041      11.040721      -2.593849       7.520526          -0.000000
          260              C      10.219131       2.050849       0.456836      -0.028576      35.065634 0.46404262E+03  0.11068530E+05                                 9.432818                            7.279751      -0.091724       1.984849                    0.998738      27.631337      79.532624       0.599608       0.428259      -1.058715      -0.020046      -0.001102       0.018383       0.027221       0.004203       0.015137       0.013611       0.002492      -0.004668      -0.018876      -0.003530       0.022406             11.138731      13.242269      -4.535274      -1.864650      12.035634      -2.229955       8.138289          -0.000000
          261              C       9.186317      21.703289       6.840486      -0.040815      29.939238 0.44060599E+03  0.10497449E+05                                 8.732206                            7.271756      -0.327768       1.890916                    0.997375      29.226099      87.380779       0.571233       0.450049      -1.033386      -0.001070       0.017226      -0.002928       0.017506       0.024586       0.036221       0.020933      -0.010655       0.059008      -0.041567      -0.016329       0.057895              9.608769      10.576075      -2.207493      -2.412277      10.088057      -2.125204       8.162175          -0.000000
          262              C       8.069711      22.500925       6.971890      -0.140517      32.336351 0.46904276E+03  0.11310233E+05                                 8.965692                            7.332940      -0.145109       1.923333                    0.999166      30.438235      90.482830       0.590843       0.429908      -1.049056       0.006196      -0.010719      -0.011402       0.016831      -0.003632       0.005357      -0.003004       0.058331      -0.051004      -0.022357      -0.016088       0.038445             10.000811       9.157346      -2.266298      -1.771611      11.975434      -3.111225       8.869652          -0.000000
          263              C       7.980355       3.591922       0.676397       0.077957      26.327293 0.36207062E+03  0.81875577E+04                                 7.902516                            6.494267       0.016483       2.016572                    0.999408      26.904375      77.570384       0.620079       0.436816      -1.044386       0.031781      -0.003607      -0.026949       0.041824       0.007995       0.015013       0.032575       0.056850      -0.016121      -0.049764       0.006916       0.042848              8.856515       8.040642      -2.526627      -1.035114      10.655133      -2.852712       7.873771          -0.000000
          264              C      11.408230       1.161977       0.261394       0.368845      27.507721 0.34011691E+03  0.75857829E+04                                 8.388682                            6.531438      -0.452775       1.893258                    0.996637      24.691296      71.128458       0.583866       0.470349      -1.023359      -0.004514      -0.034242       0.005291       0.034941      -0.005649       0.001992      -0.017055       0.010130       0.379284      -0.071927      -0.056017       0.127944              9.654613      13.389137      -1.115717      -0.415606      10.385512       0.573011       5.189190          -0.000000
          265              C      13.782084       1.091217       7.835413       0.056830      27.998113 0.38269067E+03  0.88019820E+04                                 8.328135                            6.756302      -0.126715       1.970825                    0.998038      27.598521      81.073708       0.595350       0.447303      -1.034969       0.041270       0.025682       0.001332       0.048627      -0.003171       0.023880      -0.034890      -0.065613       0.090084      -0.055248      -0.007884       0.063133              9.443558      13.772321       0.206486      -1.743202       7.496156       2.233640       7.062197          -0.000001
          266              C      12.773609       1.768409       0.204840      -0.054201      34.675613 0.48170891E+03  0.11603678E+05                                 9.348395                            7.415261      -0.163872       1.952115                    0.998547      28.276535      81.928497       0.594013       0.428055      -1.058299       0.017040       0.005756       0.007268       0.019399       0.000535       0.005914      -0.008155      -0.003136      -0.009805      -0.011274       0.001526       0.009748             10.592740      15.576216       0.998360      -1.670233       8.825374       2.346595       7.376629          -0.000000
          267              C      13.097482      23.010099       6.439621      -0.047835      29.507542 0.43429040E+03  0.10286393E+05                                 8.550138                            7.161265      -0.234288       1.919956                    0.997774      28.991134      85.787561       0.583973       0.442823      -1.039927       0.027377      -0.004196       0.002216       0.027785      -0.016325       0.006215      -0.032013      -0.057405       0.062134      -0.043474      -0.010791       0.054264              9.186094      12.039279       0.312670      -1.222431       8.201477       2.459974       7.317527          -0.000000
          268              C      14.406709       3.373317       0.858533      -0.113942      29.136961 0.42243084E+03  0.98939298E+04                                 8.320775                            6.934831       0.136239       2.037322                    0.998480      28.764832      83.463950       0.612555       0.426921      -1.053992      -0.022134      -0.008083       0.003857       0.023877      -0.002417       0.004720      -0.001988      -0.020092      -0.009271      -0.011290      -0.001030       0.012321              8.932949      11.988719      -0.110829      -1.787172       7.636870       2.213340       7.173259           0.000000
          269              C      15.349297       2.656077       0.148287       0.082445      26.752737 0.37219006E+03  0.85024288E+04                                 8.110959                            6.672816      -0.145638       1.970653                    0.997615      27.192345      79.649055       0.597645       0.448626      -1.034046      -0.024372      -0.038636      -0.018729       0.049371       0.008411       0.020229      -0.034140      -0.005271       0.066657      -0.042592      -0.004436       0.047028              8.899967      12.428714       0.149107      -1.389933       7.611290       2.121781       6.659898          -0.000000
          270              C       5.721065       5.346781       6.547156       0.493895      22.085221 0.27010889E+03  0.57199036E+04                                 7.204121                            5.830767      -0.102817       2.010602                    0.998664      23.817594      68.124345       0.612791       0.472002      -1.016593       0.078869       0.011019       0.015295       0.081090      -0.009432       0.002693      -0.068938      -0.176561      -0.163617      -0.078992      -0.061465       0.140457              7.819837       9.051329      -0.405742       0.007829       5.106044       2.042845       9.302137          -0.000000
          271              C      21.597634      15.262280       0.606870       0.263512      27.194869 0.40808176E+03  0.94594406E+04                                 8.202334                            7.062968      -0.417030       1.882595                    0.998578      26.157501      75.086085       0.576407       0.458415      -1.037175      -0.093883       0.102545       0.003754       0.139082      -0.029315      -0.047986      -0.025984      -0.079662       0.132299      -0.092703       0.025454       0.067250              8.740565       9.599813      -0.194936       0.745005       8.662486       0.872448       7.959395          -0.000000
          272              C      21.201962      13.925359       0.026364       0.201138      29.016187 0.45389588E+03  0.10782695E+05                                 8.445176                            7.339202      -0.454269       1.858346                    0.998636      27.118909      78.275118       0.579378       0.445013      -1.047064       0.126624      -0.090179      -0.029521       0.158232      -0.039793      -0.024811      -0.038399      -0.056973       0.147141      -0.085549       0.014486       0.071063              8.955865      10.277456       0.297874       0.960044       9.133015       1.019468       7.457124          -0.000000
          273              C      19.691249      13.681461       8.196690       0.621396      20.675755 0.28084721E+03  0.59725001E+04                                 7.002304                            6.008232      -0.368599       1.934845                    0.999008      22.474319      63.267501       0.597538       0.482008      -1.016872      -0.114820      -0.020152      -0.015519       0.117604      -0.011728      -0.012335      -0.005736      -0.071532       0.090029      -0.054671       0.021373       0.033298              7.352412       8.784667      -0.058405       0.637307       7.236681       0.196914       6.035886           0.000001
          274              C      -7.310008      13.285805       2.537176       0.038372      28.502153 0.38454694E+03  0.88395715E+04                                 8.334036                            6.720490      -0.023926       2.001544                    0.998174      27.632332      80.677280       0.604979       0.440437      -1.040837      -0.053084       0.028054       0.006075       0.060348       0.037612       0.008537       0.037805       0.011283       0.088564      -0.059665      -0.000702       0.060367              9.532441      10.035604      -3.639498      -0.894835      11.040745      -2.593692       7.520973          -0.000000
          275              C      27.603283      12.087996       3.229125      -0.028200      35.053310 0.46384676E+03  0.11062659E+05                                 9.430918                            7.278419      -0.091354       1.985038                    0.998737      27.624261      79.507197       0.599639       0.428283      -1.058703      -0.020218      -0.001003       0.018189       0.027214       0.004283       0.015045       0.013414       0.002357      -0.004676      -0.018643      -0.003608       0.022251             11.136356      13.238914      -4.533460      -1.864658      12.033205      -2.229697       8.136949          -0.000000
          276              C       9.186491       1.629297       1.295991      -0.040837      29.940473 0.44063120E+03  0.10498296E+05                                 8.732754                            7.272191      -0.327962       1.890834                    0.997370      29.227422      87.388383       0.571184       0.450077      -1.033361      -0.001037       0.017177      -0.002941       0.017458       0.024601       0.036152       0.020945      -0.010572       0.059207      -0.041521      -0.016360       0.057881              9.609402      10.576744      -2.207861      -2.411969      10.088733      -2.125620       8.162730          -0.000000
          277              C       8.069885       2.426933       1.427395      -0.140298      32.334563 0.46900710E+03  0.11309217E+05                                 8.966015                            7.333341      -0.145368       1.923296                    0.999169      30.436218      90.477730       0.590741       0.429987      -1.049002       0.006184      -0.010802      -0.011439       0.016905      -0.003509       0.005209      -0.002980       0.058566      -0.051112      -0.022421      -0.016111       0.038533             10.001162       9.157625      -2.266799      -1.771052      11.976240      -3.111378       8.869621          -0.000000
          278              C      25.364507      13.629068       3.448686       0.078329      26.320638 0.36193846E+03  0.81839897E+04                                 7.902424                            6.494232       0.015151       2.016285                    0.999416      26.899050      77.557471       0.619903       0.436971      -1.044272       0.031736      -0.003750      -0.026832       0.041728       0.007831       0.014920       0.032746       0.056916      -0.016654      -0.049961       0.007171       0.042790              8.856419       8.040353      -2.526214      -1.035199      10.655092      -2.852932       7.873814          -0.000000
          279              C      -5.976617      11.199124       3.033683       0.368536      27.512154 0.34019126E+03  0.75877302E+04                                 8.388995                            6.531710      -0.451738       1.893582                    0.996609      24.693317      71.131780       0.583923       0.470286      -1.023411      -0.004685      -0.034017       0.005291       0.034743      -0.005675       0.001778      -0.016928       0.010306       0.379284      -0.072002      -0.055914       0.127915              9.654968      13.389534      -1.115987      -0.415702      10.386123       0.573047       5.189247          -0.000000
          280              C      -3.602764      11.128363       2.291001       0.056279      28.018792 0.38304241E+03  0.88123975E+04                                 8.333576                            6.760594      -0.129027       1.969951                    0.998039      27.612313      81.134000       0.594983       0.447460      -1.034843       0.041330       0.025474       0.001397       0.048570      -0.002923       0.023978      -0.035035      -0.065595       0.090376      -0.055393      -0.007884       0.063277              9.450003      13.783035       0.205946      -1.745326       7.500218       2.234705       7.066755          -0.000001
          281              C      -4.611239      11.805556       2.977129      -0.053646      34.660323 0.48144176E+03  0.11595818E+05                                 9.346522                            7.413808      -0.164286       1.952093                    0.998554      28.268404      81.904113       0.593989       0.428125      -1.058240       0.017182       0.005728       0.007160       0.019475       0.000568       0.005745      -0.008140      -0.003129      -0.009641      -0.011142       0.001487       0.009654             10.590472      15.571823       0.997892      -1.669977       8.824196       2.346441       7.375396          -0.000000
          282              C      13.097656       2.936108       0.895126      -0.047646      29.500672 0.43416657E+03  0.10282812E+05                                 8.549133                            7.160505      -0.234559       1.919932                    0.997769      28.987625      85.776779       0.583967       0.442856      -1.039899       0.027481      -0.004336       0.002099       0.027900      -0.016326       0.006218      -0.032032      -0.057273       0.061901      -0.043381      -0.010855       0.054236              9.184998      12.038111       0.312717      -1.222345       8.200113       2.459398       7.316770          -0.000000
          283              C      -2.978139      13.410463       3.630822      -0.113983      29.141012 0.42250870E+03  0.98961755E+04                                 8.321286                            6.935259       0.137066       2.037477                    0.998489      28.767559      83.472713       0.612567       0.426895      -1.054011      -0.022217      -0.008003       0.003864       0.023928      -0.002425       0.004692      -0.001931      -0.020510      -0.009579      -0.011414      -0.001130       0.012543              8.933454      11.988910      -0.111023      -1.787468       7.637355       2.213795       7.174099           0.000000
          284              C      -2.035551      12.693223       2.920576       0.083022      26.737228 0.37188384E+03  0.84936873E+04                                 8.107958                            6.670151      -0.146185       1.970647                    0.997597      27.181451      79.609019       0.597753       0.448637      -1.034040      -0.023989      -0.038420      -0.018690       0.048999       0.008422       0.020303      -0.033998      -0.005038       0.066118      -0.042543      -0.004268       0.046810              8.896647      12.423987       0.149714      -1.389362       7.608582       2.120925       6.657373          -0.000000
          285              C      23.105217      15.383928       1.002745       0.493168      22.093479 0.27023042E+03  0.57231277E+04                                 7.205791                            5.831987      -0.104210       2.010082                    0.998655      23.823885      68.146484       0.612741       0.471987      -1.016600       0.078690       0.010787       0.015011       0.080832      -0.009384       0.003000      -0.069061      -0.176650      -0.163863      -0.079117      -0.061490       0.140607              7.821750       9.053703      -0.405943       0.007798       5.106980       2.043374       9.304568          -0.000000
          286              C       4.213307      25.299125       3.379075       0.263697      27.194771 0.40808060E+03  0.94593456E+04                                 8.202094                            7.062789      -0.416122       1.882834                    0.998575      26.156951      75.082637       0.576439       0.458393      -1.037194      -0.094015       0.102526       0.003777       0.139157      -0.029294      -0.048010      -0.025756      -0.079656       0.132548      -0.092678       0.025483       0.067195              8.740305       9.599756      -0.195196       0.744693       8.662371       0.872379       7.958787          -0.000000
          287              C       3.817636      23.962204       2.798570       0.200857      29.018784 0.45394247E+03  0.10783952E+05                                 8.445306                            7.339316      -0.454855       1.858133                    0.998635      27.120405      78.276996       0.579412       0.444981      -1.047095       0.126610      -0.090162      -0.029481       0.158204      -0.039735      -0.024873      -0.038336      -0.057119       0.147623      -0.085606       0.014473       0.071133              8.956016      10.277959       0.297605       0.960065       9.133186       1.019377       7.456902          -0.000000
          288              C       2.306923      23.718306       2.652196       0.621187      20.677324 0.28087333E+03  0.59731616E+04                                 7.002521                            6.008414      -0.369642       1.934592                    0.999003      22.475132      63.269223       0.597547       0.481993      -1.016885      -0.114686      -0.020141      -0.015635       0.117486      -0.011585      -0.012305      -0.005763      -0.071282       0.089978      -0.054495       0.021203       0.033292              7.352653       8.785139      -0.058525       0.637368       7.236857       0.196893       6.035965           0.000001
          289              C      -7.850840      27.174428       5.309381       0.038409      28.503776 0.38458726E+03  0.88408057E+04                                 8.334975                            6.721415      -0.024288       2.001426                    0.998165      27.632972      80.682802       0.604855       0.440512      -1.040784       0.002466      -0.059945       0.006251       0.060320      -0.023641      -0.037040      -0.011404       0.059701       0.088628      -0.059649      -0.000803       0.060452              9.533528       7.638337       2.256049       2.693615      13.440781       0.522789       7.521465          -0.000000
          290              C      -6.885653      27.898293       6.001331      -0.028460      35.062125 0.46398908E+03  0.11066974E+05                                 9.432384                            7.279469      -0.091584       1.984916                    0.998739      27.629798      79.528158       0.599600       0.428275      -1.058701       0.011041      -0.016784       0.018215       0.027118      -0.003260      -0.019278       0.006306       0.006196      -0.004478      -0.018733      -0.003676       0.022409             11.138153       8.409376       1.745190       2.863344      16.867187      -0.499967       8.137897          -0.000000
          291              C      11.380068      17.177931       4.068280      -0.040541      29.936354 0.44054516E+03  0.10495785E+05                                 8.732121                            7.271543      -0.327698       1.890928                    0.997371      29.224736      87.379817       0.571199       0.450084      -1.033351      -0.014234      -0.009421      -0.002785       0.017295      -0.007618      -0.036102       0.020892       0.047877       0.058887      -0.041536      -0.016191       0.057727              9.608791       8.298499       0.892841       3.046784      12.365722      -1.025943       8.162151          -0.000000
          292              C      11.247598      15.812104       4.199684      -0.140625      32.342150 0.46915931E+03  0.11313764E+05                                 8.967086                            7.334242      -0.145869       1.923080                    0.999168      30.441350      90.495422       0.590742       0.429953      -1.049026       0.006229       0.010654      -0.011388       0.016793      -0.023516      -0.000085       0.006128      -0.035507      -0.051227      -0.022393      -0.016159       0.038552             10.002405       9.309544       2.354562       3.580294      11.827021       0.021949       8.870648          -0.000000
          293              C      -7.100873      25.188920       6.220892       0.078121      26.326292 0.36204984E+03  0.81870541E+04                                 7.902947                            6.494664       0.016513       2.016612                    0.999413      26.903117      77.569192       0.619970       0.436894      -1.044328      -0.012686       0.029439      -0.026892       0.041843      -0.028504      -0.035747      -0.003440      -0.014731      -0.016250      -0.049829       0.007132       0.042697              8.856993       7.814042       2.395569       2.988466      10.882602       0.530028       7.874336          -0.000000
          294              C      -6.710417      29.372519       5.805888       0.368565      27.514297 0.34022084E+03  0.75884950E+04                                 8.389098                            6.531767      -0.451786       1.893530                    0.996627      24.694206      71.133003       0.583955       0.470253      -1.023436       0.032010       0.013106       0.005322       0.034996      -0.001555       0.013736       0.010105      -0.014762       0.379628      -0.071930      -0.056106       0.128036              9.655108      10.170542      -0.742443      -0.288491      13.605410      -0.646517       5.189372          -0.000000
          295              C       9.548437       1.352880       5.063207       0.056357      28.011888 0.38292269E+03  0.88087850E+04                                 8.331425                            6.758854      -0.128309       1.970236                    0.998045      27.607451      81.110660       0.595162       0.447369      -1.034915      -0.042911       0.023064       0.001386       0.048736       0.029953       0.018224       0.038270       0.027621       0.090519      -0.055456      -0.007781       0.063237              9.447428       9.247434      -2.822387      -1.063005      12.029951      -2.627740       7.064897          -0.000001
          296              C       9.466208       0.140919       5.749335      -0.053598      34.654730 0.48134921E+03  0.11592825E+05                                 9.344973                            7.412704      -0.163418       1.952404                    0.998552      28.265093      81.887078       0.594091       0.428079      -1.058286      -0.013416       0.011976       0.007134       0.019347       0.001134       0.004113       0.009042       0.002484      -0.009770      -0.011114       0.001456       0.009658             10.588629      11.373338      -3.420016      -1.197009      13.018413      -2.618903       7.374136          -0.000000
          297              C       8.292754      19.911694       3.667415      -0.047938      29.510055 0.43434879E+03  0.10288143E+05                                 8.550709                            7.161856      -0.234976       1.919722                    0.997767      28.993079      85.795405       0.583934       0.442837      -1.039917      -0.010115       0.025969       0.002175       0.027955       0.033118       0.024634       0.021456       0.000492       0.061790      -0.043512      -0.010837       0.054349              9.186661       9.432500      -1.818662      -1.519246      10.809433      -2.288426       7.318051          -0.000000
          298              C       7.259767       0.752771       6.403027      -0.113761      29.130141 0.42229746E+03  0.98899213E+04                                 8.319065                            6.933389       0.137550       2.037721                    0.998490      28.760538      83.444897       0.612672       0.426878      -1.054029       0.018116      -0.015137       0.003887       0.023925       0.010123      -0.000755       0.005037       0.006003      -0.009919      -0.011454      -0.001145       0.012599              8.931021       8.627250      -1.828034      -1.023407      10.993921      -2.653905       7.171892           0.000000
          299              C       7.409622       1.927696       5.692781       0.082588      26.749174 0.37211468E+03  0.85002677E+04                                 8.110302                            6.672229      -0.146445       1.970462                    0.997605      27.189479      79.638345       0.597660       0.448638      -1.034041       0.045433      -0.001641      -0.018812       0.049201      -0.001910       0.019362       0.034634       0.016925       0.066410      -0.042510      -0.004472       0.046982              8.899160       8.944310      -2.160133      -1.142554      11.093929      -2.264419       6.659240          -0.000000
          300              C      -7.490981      22.354888       3.774950       0.493524      22.088962 0.27016612E+03  0.57214199E+04                                 7.204838                            5.831301      -0.103774       2.010234                    0.998662      23.820686      68.135054       0.612776       0.471988      -1.016600      -0.048852       0.062920       0.014989       0.081056       0.081154       0.058314       0.036952       0.072076      -0.163734      -0.079037      -0.061475       0.140512              7.820659       5.741498      -1.505687      -1.773233       8.417503      -1.014789       9.302975          -0.000000
          301              C      28.137335       1.036114       6.151281       0.263594      27.190371 0.40800408E+03  0.94573775E+04                                 8.202237                            7.062908      -0.417895       1.882387                    0.998570      26.155119      75.083070       0.576323       0.458494      -1.037110      -0.041896      -0.132681       0.003755       0.139189       0.049245       0.046310      -0.028650      -0.010666       0.132682      -0.092740       0.025506       0.067234              8.740424       8.727949      -0.308313      -1.127981       9.534169       0.208912       7.959155          -0.000000
          302              C      29.492978       1.361913       5.570775       0.201414      29.009712 0.45377998E+03  0.10779779E+05                                 8.445852                            7.339762      -0.456289       1.857765                    0.998635      27.116675      78.280560       0.579151       0.445195      -1.046906       0.014788       0.154924      -0.029514       0.158402       0.044641       0.045716      -0.002346      -0.040370       0.147545      -0.085684       0.014497       0.071187              8.956610       9.677824      -0.644584      -1.363057       9.734490       0.321741       7.457515          -0.000000
          303              C      30.459556       0.175546       5.424401       0.621638      20.674318 0.28082346E+03  0.59719080E+04                                 7.002198                            6.008130      -0.368258       1.934939                    0.999006      22.473252      63.265396       0.597516       0.482033      -1.016852       0.074980      -0.089329      -0.015659       0.117673       0.036791       0.011257      -0.007895       0.015709       0.089817      -0.054660       0.021343       0.033317              7.352314       7.572824      -0.641184      -0.489137       8.448340       0.453525       6.035779           0.000001
          304              C      26.918334       7.100436       8.081587       0.038568      28.496406 0.38445783E+03  0.88369575E+04                                 8.332844                            6.719693      -0.023745       2.001660                    0.998173      27.628404      80.661627       0.605021       0.440435      -1.040845       0.002201      -0.060016       0.006037       0.060359      -0.023701      -0.036929      -0.011487       0.059531       0.088555      -0.059648      -0.000648       0.060296              9.530858       7.636657       2.254325       2.693303      13.436065       0.521795       7.519853          -0.000000
          305              C      27.883521       7.824301       0.456836      -0.028215      35.052235 0.46383619E+03  0.11062215E+05                                 9.430244                            7.278018      -0.091199       1.985093                    0.998734      27.623580      79.501546       0.599702       0.428246      -1.058739       0.010976      -0.017084       0.018191       0.027262      -0.003311      -0.019072       0.006336       0.006421      -0.004572      -0.018505      -0.003788       0.022293             11.135403       8.407932       1.744310       2.863042      16.861936      -0.499968       8.136341          -0.000000
          306              C      -6.004259      27.214777       6.840486      -0.040817      29.939484 0.44060911E+03  0.10497551E+05                                 8.732278                            7.271787      -0.327802       1.890903                    0.997376      29.226351      87.381906       0.571231       0.450049      -1.033385      -0.014379      -0.009540      -0.002935       0.017504      -0.007678      -0.036246       0.020898       0.047923       0.058958      -0.041566      -0.016332       0.057898              9.608847       8.298221       0.892594       3.046608      12.366110      -1.026148       8.162209          -0.000000
          307              C      -6.136729      25.848949       6.971890      -0.140511      32.335494 0.46902631E+03  0.11309684E+05                                 8.965393                            7.332698      -0.145267       1.923285                    0.999165      30.437475      90.478552       0.590869       0.429894      -1.049069       0.006185       0.010717      -0.011404       0.016827      -0.023441      -0.000087       0.006127      -0.035444      -0.051031      -0.022339      -0.016104       0.038443             10.000434       9.307783       2.353211       3.579971      11.824397       0.021416       8.869121          -0.000000
          308              C      27.668301       5.114928       0.676397       0.078215      26.327505 0.36206127E+03  0.81875066E+04                                 7.903906                            6.495449       0.015316       2.016262                    0.999405      26.903672      77.575713       0.619825       0.436986      -1.044257      -0.012629       0.029216      -0.026768       0.041588      -0.028605      -0.035703      -0.003325      -0.014882      -0.016631      -0.049826       0.007012       0.042814              8.858093       7.815432       2.395917       2.989292      10.883073       0.530220       7.875772          -0.000000
          309              C      28.058757       9.298528       0.261394       0.368808      27.508685 0.34013723E+03  0.75861952E+04                                 8.388205                            6.531157      -0.452137       1.893445                    0.996619      24.690876      71.122327       0.583954       0.470281      -1.023417       0.031831       0.013106       0.005266       0.034824      -0.001776       0.013796       0.009924      -0.014692       0.379082      -0.071878      -0.055965       0.127843              9.653983      10.169747      -0.742545      -0.288536      13.603381      -0.646385       5.188822          -0.000000
          310              C      26.933110      11.389725       7.835413       0.056217      28.013841 0.38296024E+03  0.88097806E+04                                 8.331454                            6.758947      -0.127897       1.970333                    0.998045      27.608563      81.112003       0.595195       0.447338      -1.034943      -0.042875       0.022965       0.001400       0.048658       0.029978       0.018340       0.038338       0.027750       0.090458      -0.055514      -0.007850       0.063364              9.447454       9.247277      -2.822500      -1.062678      12.030130      -2.627934       7.064954          -0.000001
          311              C      26.850882      10.177764       0.204840      -0.053850      34.665263 0.48152455E+03  0.11598153E+05                                 9.346841                            7.414078      -0.163772       1.952209                    0.998554      28.270876      81.908850       0.594030       0.428082      -1.058280      -0.013586       0.012177       0.007212       0.019619       0.001140       0.004206       0.009004       0.002248      -0.009569      -0.011039       0.001328       0.009711             10.590822      11.376018      -3.420990      -1.197217      13.020888      -2.619340       7.375561          -0.000000
          312              C      -9.091572      29.948540       6.439621      -0.047834      29.507162 0.43428430E+03  0.10286192E+05                                 8.549957                            7.161142      -0.234145       1.920006                    0.997775      28.990982      85.786305       0.583988       0.442814      -1.039934      -0.010054       0.025810       0.002219       0.027787       0.033022       0.024622       0.021395       0.000432       0.062160      -0.043481      -0.010795       0.054276              9.185876       9.431421      -1.818031      -1.519168      10.808652      -2.288701       7.317554          -0.000000
          313              C      24.644441      10.789616       0.858533      -0.113949      29.140860 0.42250994E+03  0.98962569E+04                                 8.321468                            6.935419       0.137003       2.037471                    0.998484      28.767521      83.474062       0.612537       0.426913      -1.053995       0.018206      -0.015171       0.003835       0.024007       0.010142      -0.000701       0.005067       0.005833      -0.009801      -0.011444      -0.001157       0.012601              8.933623       8.629567      -1.828725      -1.023630      10.997229      -2.654681       7.174072           0.000000
          314              C      24.794295      11.964541       0.148287       0.083109      26.733819 0.37183206E+03  0.84921903E+04                                 8.107337                            6.669773      -0.145706       1.970835                    0.997607      27.179143      79.600211       0.597760       0.448649      -1.034036       0.045208      -0.001447      -0.018847       0.049001      -0.002081       0.019262       0.034647       0.017301       0.065753      -0.042655      -0.004095       0.046750              8.895863       8.941202      -2.159427      -1.142139      11.089376      -2.263503       6.657013          -0.000000
          315              C      27.278193       2.280896       6.547156       0.493565      22.088254 0.27015827E+03  0.57212356E+04                                 7.204889                            5.831361      -0.103801       2.010263                    0.998666      23.820080      68.134130       0.612748       0.472012      -1.016583      -0.048779       0.062871       0.015019       0.080979       0.081087       0.058180       0.037129       0.072103      -0.163724      -0.079014      -0.061437       0.140451              7.820679       5.741499      -1.505668      -1.773310       8.417454      -1.014786       9.303085          -0.000000
          316              C      10.752487      11.073260       0.606870       0.263042      27.206025 0.40829092E+03  0.94651007E+04                                 8.202755                            7.063363      -0.414486       1.883300                    0.998561      26.163043      75.094823       0.576589       0.458231      -1.037323      -0.041845      -0.132430       0.003914       0.138939       0.049333       0.046348      -0.028841      -0.010931       0.132469      -0.092918       0.025709       0.067209              8.740996       8.728368      -0.308282      -1.127993       9.534991       0.208838       7.959629          -0.000000
          317              C      12.108130      11.399060       0.026364       0.200933      29.022967 0.45402809E+03  0.10786532E+05                                 8.446144                            7.340058      -0.454674       1.858149                    0.998627      27.123603      78.289090       0.579375       0.444987      -1.047087       0.014622       0.154792      -0.029373       0.158232       0.044752       0.045599      -0.002427      -0.040229       0.147486      -0.085695       0.014610       0.071086              8.956890       9.678126      -0.644426      -1.362992       9.734992       0.321731       7.457551          -0.000000
          318              C      13.074709      10.212693       8.196690       0.621114      20.678969 0.28089626E+03  0.59735995E+04                                 7.001897                            6.007879      -0.368601       1.934958                    0.999006      22.475445      63.263897       0.597707       0.481867      -1.016981       0.074808      -0.089297      -0.015596       0.117531       0.036698       0.011151      -0.007872       0.015236       0.089955      -0.054522       0.021264       0.033258              7.351984       7.572539      -0.640908      -0.489104       8.447856       0.453345       6.035558           0.000001
          319              C       9.533486      17.137583       2.537176       0.038054      28.508642 0.38465884E+03  0.88427637E+04                                 8.335133                            6.721303      -0.023357       2.001639                    0.998168      27.635840      80.689652       0.604967       0.440415      -1.040853       0.002657      -0.060084       0.006393       0.060481      -0.023552      -0.037130      -0.011307       0.059824       0.088749      -0.059610      -0.000974       0.060583              9.533801       7.638530       2.255674       2.694103      13.440855       0.522441       7.522018          -0.000000
          320              C      10.498673      17.861447       3.229125      -0.028433      35.059335 0.46392890E+03  0.11065151E+05                                 9.431914                            7.279007      -0.092332       1.984717                    0.998741      27.627598      79.519745       0.599620       0.428276      -1.058703       0.011014      -0.016845       0.018259       0.027175      -0.003226      -0.019312       0.006310       0.006000      -0.004588      -0.018823      -0.003558       0.022381             11.137692       8.409276       1.745069       2.863538      16.866133      -0.499914       8.137668          -0.000000
          321              C      28.764915       7.140785       1.295991      -0.040900      29.941477 0.44064545E+03  0.10498607E+05                                 8.732696                            7.272183      -0.327177       1.891048                    0.997382      29.227059      87.384099       0.571205       0.450061      -1.033381      -0.014257      -0.009718      -0.002761       0.017473      -0.007746      -0.036331       0.020903       0.047695       0.058836      -0.041457      -0.016488       0.057944              9.609309       8.298940       0.892240       3.046929      12.366341      -1.026582       8.162646          -0.000000
          322              C      28.632445       5.774957       1.427395      -0.140413      32.331235 0.46893339E+03  0.11306863E+05                                 8.964484                            7.331872      -0.144791       1.923452                    0.999164      30.434964      90.468246       0.590915       0.429883      -1.049078       0.006261       0.010557      -0.011351       0.016718      -0.023582      -0.000004       0.006100      -0.035221      -0.050909      -0.022443      -0.016011       0.038455              9.999458       9.307438       2.352790       3.580112      11.822462       0.021354       8.868473          -0.000000
          323              C      10.283453      15.152074       3.448686       0.078182      26.322173 0.36197369E+03  0.81848045E+04                                 7.901575                            6.493479       0.016107       2.016527                    0.999410      26.900635      77.556525       0.620106       0.436827      -1.044381      -0.012673       0.029502      -0.026990       0.041945      -0.028488      -0.035751      -0.003348      -0.014700      -0.016224      -0.049777       0.007040       0.042737              8.855484       7.812415       2.395044       2.987560      10.881372       0.529701       7.872666          -0.000000
          324              C      10.673909      19.335674       3.033683       0.368514      27.513190 0.34019413E+03  0.75878438E+04                                 8.389263                            6.531825      -0.452416       1.893365                    0.996624      24.693818      71.134492       0.583903       0.470298      -1.023399       0.031857       0.013060       0.005270       0.034831      -0.001603       0.013748       0.010180      -0.015015       0.379681      -0.072077      -0.055986       0.128063              9.655368      10.170957      -0.742561      -0.288321      13.605821      -0.646550       5.189327          -0.000000
          325              C       9.548263      21.426872       2.291001       0.056700      27.997981 0.38268528E+03  0.88018628E+04                                 8.328000                            6.756082      -0.127120       1.970708                    0.998043      27.599227      81.076887       0.595380       0.447280      -1.034978      -0.042979       0.023117       0.001376       0.048821       0.029828       0.018272       0.038201       0.027454       0.090452      -0.055265      -0.007898       0.063163              9.443406       9.243984      -2.820259      -1.062986      12.024126      -2.626655       7.062106          -0.000001
          326              C       9.466034      20.214910       2.977129      -0.053752      34.663507 0.48149196E+03  0.11597167E+05                                 9.346562                            7.413833      -0.163859       1.952188                    0.998555      28.269583      81.904304       0.594040       0.428083      -1.058280      -0.013534       0.011814       0.007237       0.019368       0.001013       0.004218       0.009020       0.002524      -0.010008      -0.011191       0.001570       0.009620             10.590627      11.375244      -3.421040      -1.196881      13.021387      -2.619519       7.375249          -0.000000
          327              C      25.677602       9.874548       0.895126      -0.047804      29.502297 0.43418696E+03  0.10283151E+05                                 8.548270                            7.159681      -0.233504       1.920229                    0.997772      28.988290      85.770939       0.584137       0.442733      -1.039998      -0.009966       0.025745       0.002259       0.027699       0.033069       0.024541       0.021445       0.000355       0.062912      -0.043645      -0.010686       0.054332              9.184069       9.429644      -1.817479      -1.518911      10.806418      -2.288271       7.316143          -0.000000
          328              C       7.259593      20.826763       3.630822      -0.113770      29.134083 0.42236699E+03  0.98921229E+04                                 8.320293                            6.934312       0.136951       2.037507                    0.998480      28.763564      83.460676       0.612574       0.426922      -1.053984       0.017895      -0.015268       0.003960       0.023854       0.009963      -0.000760       0.005020       0.006075      -0.009627      -0.011357      -0.001048       0.012405              8.932396       8.628675      -1.828288      -1.023767      10.995517      -2.654253       7.172996           0.000000
          329              C       7.409448      22.001687       2.920576       0.082674      26.743286 0.37202202E+03  0.84976274E+04                                 8.109334                            6.671554      -0.144296       1.971185                    0.997617      27.185293      79.623788       0.597669       0.448659      -1.034028       0.045451      -0.001786      -0.018736       0.049193      -0.002061       0.019552       0.034512       0.016837       0.066589      -0.042518      -0.004473       0.046991              8.898066       8.942822      -2.159518      -1.142432      11.092715      -2.264347       6.658661          -0.000000
          330              C       9.893345      12.318042       1.002745       0.493607      22.087946 0.27014478E+03  0.57208352E+04                                 7.204582                            5.831064      -0.103032       2.010511                    0.998649      23.819372      68.129731       0.612792       0.471987      -1.016604      -0.048828       0.062792       0.015053       0.080954       0.081199       0.058327       0.036885       0.071852      -0.163847      -0.079062      -0.061442       0.140504              7.820410       5.741224      -1.505619      -1.773180       8.416898      -1.014796       9.303107          -0.000000
          331              C      -6.631839      21.110106       3.379075       0.263697      27.194929 0.40808331E+03  0.94593952E+04                                 8.202031                            7.062733      -0.416116       1.882835                    0.998575      26.156693      75.081098       0.576452       0.458383      -1.037203      -0.041782      -0.132681       0.003775       0.139155       0.049137       0.046314      -0.028701      -0.010912       0.132545      -0.092678       0.025481       0.067197              8.740246       8.727737      -0.308372      -1.127865       9.534237       0.208839       7.958763          -0.000000
          332              C      -5.276196      21.435905       2.798570       0.200860      29.018766 0.45394240E+03  0.10783941E+05                                 8.445291                            7.339301      -0.454892       1.858122                    0.998635      27.120318      78.276491       0.579415       0.444979      -1.047097       0.014779       0.154731      -0.029482       0.158207       0.044601       0.045637      -0.002374      -0.040268       0.147613      -0.085607       0.014476       0.071130              8.956005       9.677255      -0.644541      -1.362868       9.733804       0.321750       7.456957          -0.000000
          333              C      -4.309618      20.249538       2.652196       0.621188      20.677298 0.28087389E+03  0.59731734E+04                                 7.002506                            6.008412      -0.369634       1.934595                    0.999003      22.475100      63.269019       0.597548       0.481991      -1.016887       0.074785      -0.089249      -0.015635       0.117485       0.036662       0.011145      -0.007776       0.015574       0.089981      -0.054499       0.021205       0.033294              7.352637       7.573330      -0.641129      -0.489219       8.448676       0.453436       6.035906           0.000001
          334              C      -2.223825       9.724596       5.309381       0.038410      28.504112 0.38458525E+03  0.88407701E+04                                 8.335069                            6.721416      -0.024344       2.001408                    0.998165      27.633172      80.684090       0.604851       0.440515      -1.040780       0.050679       0.032113       0.006250       0.060321      -0.014027       0.028397      -0.026385      -0.070796       0.088641      -0.059649      -0.000812       0.060461              9.533648      13.943656       1.384626      -1.799455       7.135429       2.071669       7.521858          -0.000000
          335              C      -3.333304      10.198540       6.001331      -0.028458      35.062378 0.46398913E+03  0.11066988E+05                                 9.432473                            7.279513      -0.091620       1.984909                    0.998738      27.629732      79.528285       0.599593       0.428280      -1.058697       0.009017       0.017952       0.018216       0.027119      -0.001048       0.004179      -0.019849      -0.008745      -0.004460      -0.018733      -0.003677       0.022410             11.138268      16.263996       2.789783      -0.998740       9.012757       2.729851       8.138051          -0.000000
          336              C      14.202267       1.266763       4.068280      -0.041191      29.957891 0.44096704E+03  0.10508509E+05                                 8.737047                            7.275793      -0.328799       1.890412                    0.997373      29.238658      87.436872       0.570933       0.450180      -1.033281       0.015451      -0.007681      -0.002874       0.017492      -0.016860       0.000073      -0.041922      -0.037151       0.059186      -0.041542      -0.016437       0.057979              9.614173      12.128606       1.317003      -0.633950       8.547275       3.153457       8.166638          -0.000000
          337              C      15.451344       1.834954       4.199684      -0.140093      32.322345 0.46875537E+03  0.11301576E+05                                 8.962917                            7.330368      -0.144556       1.923601                    0.999170      30.430140      90.451990       0.590985       0.429869      -1.049078      -0.012453       0.000125      -0.011411       0.016890       0.027128      -0.005203      -0.003021      -0.023244      -0.050930      -0.022460      -0.016065       0.038525              9.997763      13.228538      -0.086972      -1.808111       7.897630       3.089524       8.867123          -0.000000
          338              C      -0.879308      11.366841       6.220892       0.078119      26.326804 0.36205806E+03  0.81873075E+04                                 7.903090                            6.494774       0.016371       2.016565                    0.999412      26.903543      77.571393       0.619958       0.436899      -1.044323      -0.019154      -0.025702      -0.026891       0.041840       0.020634       0.020855      -0.029235      -0.042001      -0.016260      -0.049831       0.007137       0.042695              8.857181      12.190212       0.130841      -1.953273       6.506754       2.323195       7.874577          -0.000000
          339              C      -4.697640       9.613186       5.805888       0.368582      27.513183 0.34020280E+03  0.75879851E+04                                 8.388851                            6.531581      -0.451807       1.893536                    0.996625      24.693494      71.130241       0.583966       0.470251      -1.023438      -0.027357       0.021166       0.005327       0.034997       0.007167      -0.015629       0.006845       0.004701       0.379684      -0.071940      -0.056116       0.128056              9.654831      12.103165       1.858448       0.704059      11.672119       0.073445       5.189208          -0.000000
          340              C      28.823153       7.592749       5.063207       0.056357      28.009887 0.38289298E+03  0.88078485E+04                                 8.330709                            6.758334      -0.127874       1.970375                    0.998050      27.606024      81.102832       0.595224       0.447335      -1.034944       0.001484      -0.048694       0.001378       0.048736      -0.026936      -0.042251      -0.003358       0.038067       0.090534      -0.055458      -0.007776       0.063234              9.446610       8.889301       2.615797       2.806931      12.386177       0.393444       7.064354          -0.000001
          341              C      29.913857       8.127517       5.749335      -0.053595      34.654279 0.48134373E+03  0.11592619E+05                                 9.344794                            7.412589      -0.163543       1.952362                    0.998551      28.264699      81.884707       0.594106       0.428071      -1.058295      -0.003659      -0.017604       0.007128       0.019342      -0.001644      -0.009884      -0.000953       0.000718      -0.009758      -0.011109       0.001454       0.009655             10.588498       9.644993       2.422441       2.866415      14.746374       0.273041       7.374128          -0.000000
          342              C      -4.006084      27.337027       3.667415      -0.047855      29.506236 0.43427078E+03  0.10285784E+05                                 8.549798                            7.161062      -0.234577       1.919891                    0.997762      28.990540      85.784423       0.583988       0.442818      -1.039933      -0.017334      -0.021645       0.002232       0.027820      -0.016603      -0.030797       0.010535       0.056992       0.062499      -0.043491      -0.010720       0.054211              9.185658       8.889374       1.505110       2.741213      11.350535      -0.171575       7.317067          -0.000000
          343              C      30.487198       5.910757       6.403027      -0.113769      29.130562 0.42230867E+03  0.98902718E+04                                 8.319167                            6.933464       0.137398       2.037669                    0.998488      28.761279      83.448039       0.612669       0.426876      -1.054028       0.004053       0.023253       0.003882       0.023921      -0.007655      -0.003978      -0.003174       0.014527      -0.009954      -0.011446      -0.001150       0.012597              8.931178       8.819091       1.938933       2.810076      10.802266       0.440717       7.172177           0.000000
          344              C      29.394756       5.453073       5.692781       0.082581      26.748961 0.37212041E+03  0.85004547E+04                                 8.110374                            6.672361      -0.146239       1.970527                    0.997607      27.189735      79.640064       0.597641       0.448649      -1.034032      -0.021288       0.040160      -0.018818       0.049195      -0.006379      -0.039659      -0.000549      -0.011800       0.066390      -0.042507      -0.004453       0.046960              8.899234       8.685864       2.011013       2.532407      11.352229       0.142859       6.659608          -0.000000
          345              C       1.770090      12.446013       3.774950       0.493526      22.088936 0.27016367E+03  0.57213634E+04                                 7.204836                            5.831285      -0.103789       2.010230                    0.998662      23.820760      68.135563       0.612774       0.471990      -1.016598      -0.030065      -0.073766       0.014990       0.081055      -0.071791      -0.061155       0.032024       0.104535      -0.163735      -0.079034      -0.061480       0.140515              7.820668       6.444340       1.911501       1.765384       7.714337      -1.028344       9.303328          -0.000000
          346              C      19.803205      23.849288       6.151281       0.263177      27.201223 0.40820127E+03  0.94626734E+04                                 8.202645                            7.063263      -0.415506       1.883044                    0.998566      26.160538      75.090666       0.576500       0.458319      -1.037255       0.135700       0.029944       0.003755       0.139015      -0.019943       0.001586       0.054579       0.090868       0.132550      -0.092898       0.025595       0.067303              8.740912       9.066233       0.503477       0.383163       9.197000      -1.081409       7.959502          -0.000000
          347              C      18.843233      24.860410       5.570775       0.201076      29.017760 0.45391563E+03  0.10782967E+05                                 8.444481                            7.338624      -0.453786       1.858447                    0.998631      27.119384      78.268336       0.579505       0.444924      -1.047147      -0.141516      -0.064791      -0.029540       0.158422      -0.004833      -0.020695       0.040680       0.097520       0.147399      -0.085625       0.014603       0.071022              8.955128       9.160613       0.346708       0.402683      10.248308      -1.340939       7.456463          -0.000000
          348              C      19.387368      26.290675       5.424401       0.621479      20.676256 0.28085541E+03  0.59726868E+04                                 7.002274                            6.008218      -0.368606       1.934868                    0.999013      22.474345      63.266558       0.597557       0.481992      -1.016886       0.040062       0.109316      -0.015531       0.117457      -0.024952       0.001207       0.013677       0.056149       0.089957      -0.054621       0.021306       0.033315              7.352383       7.674306       0.699535      -0.148132       8.347034      -0.650387       6.035810           0.000001
          349              C      15.160849      19.761441       8.081587       0.038286      28.501381 0.38453750E+03  0.88392387E+04                                 8.333783                            6.720329      -0.023777       2.001582                    0.998178      27.631184      80.671564       0.605001       0.440427      -1.040851       0.050874       0.032167       0.006242       0.060513      -0.013979       0.028383      -0.026449      -0.070702       0.088681      -0.059594      -0.000895       0.060489              9.532197      13.941453       1.384366      -1.798976       7.134510       2.071470       7.520627          -0.000000
          350              C      14.051370      20.235386       0.456836      -0.028406      35.064042 0.46400421E+03  0.11067623E+05                                 9.433510                            7.280153      -0.091993       1.984800                    0.998738      27.630565      79.536016       0.599492       0.428342      -1.058641       0.009156       0.017904       0.018140       0.027082      -0.001126       0.004113      -0.019836      -0.008492      -0.004321      -0.018718      -0.003621       0.022339             11.139707      16.266583       2.790254      -0.998602       9.013645       2.730234       8.138892          -0.000000
          351              C      -3.182059      11.303608       6.840486      -0.040811      29.938941 0.44060127E+03  0.10497304E+05                                 8.732134                            7.271707      -0.327690       1.890942                    0.997376      29.225869      87.379832       0.571236       0.450047      -1.033387       0.015458      -0.007685      -0.002925       0.017509      -0.016907       0.000016      -0.041832      -0.037274       0.058987      -0.041567      -0.016326       0.057894              9.608686      12.121596       1.315092      -0.634494       8.542425       3.151610       8.162035          -0.000000
          352              C      -1.932983      11.871800       6.971890      -0.140507      32.336064 0.46903673E+03  0.11310062E+05                                 8.965738                            7.333006      -0.145064       1.923354                    0.999166      30.437971      90.482224       0.590826       0.429921      -1.049046      -0.012379      -0.000002      -0.011407       0.016833       0.027067      -0.005272      -0.003155      -0.022890      -0.051020      -0.022341      -0.016105       0.038446             10.000855      13.233632      -0.087210      -1.808721       7.899453       3.089851       8.869479          -0.000000
          353              C      16.505366      21.403686       0.676397       0.078313      26.322484 0.36197792E+03  0.81850551E+04                                 7.902287                            6.493994       0.016498       2.016636                    0.999408      26.900799      77.561794       0.620003       0.436891      -1.044326      -0.019129      -0.025768      -0.026994       0.041936       0.020710       0.020921      -0.029243      -0.041875      -0.016557      -0.049919       0.007239       0.042681              8.856363      12.189507       0.131195      -1.952962       6.506044       2.322816       7.873539          -0.000000
          354              C      12.687034      19.650031       0.261394       0.368226      27.521028 0.34031103E+03  0.75909923E+04                                 8.390343                            6.532544      -0.452257       1.893367                    0.996617      24.697533      71.144328       0.583934       0.470240      -1.023446      -0.027073       0.021156       0.005399       0.034781       0.007338      -0.015672       0.006827       0.004817       0.379925      -0.072159      -0.055981       0.128141              9.656725      12.105989       1.859119       0.704403      11.674254       0.073599       5.189932          -0.000000
          355              C      11.438827      17.629594       7.835413       0.056580      28.012926 0.38294031E+03  0.88094884E+04                                 8.332598                            6.759791      -0.129084       1.969994                    0.998033      27.608209      81.120178       0.595004       0.447473      -1.034832       0.001394      -0.048677       0.001360       0.048715      -0.026895      -0.042241      -0.003379       0.037853       0.090592      -0.055408      -0.007774       0.063182              9.448861       8.891784       2.616989       2.807712      12.388961       0.393870       7.065838          -0.000001
          356              C      12.529531      18.164362       0.204840      -0.053415      34.647355 0.48121130E+03  0.11588519E+05                                 9.343147                            7.411207      -0.162900       1.952602                    0.998555      28.260723      81.867370       0.594211       0.428029      -1.058332      -0.003491      -0.017567       0.007219       0.019310      -0.001638      -0.009862      -0.001020       0.000281      -0.009925      -0.011201       0.001714       0.009487             10.586588       9.643614       2.421973       2.865964      14.743518       0.272955       7.372632          -0.000000
          357              C      -4.005910       7.263035       6.439621      -0.047839      29.507885 0.43430179E+03  0.10286739E+05                                 8.550194                            7.161338      -0.234456       1.919900                    0.997773      28.991741      85.789907       0.583972       0.442821      -1.039928      -0.017319      -0.021609       0.002215       0.027781      -0.016698      -0.030834       0.010627       0.056976       0.062136      -0.043476      -0.010792       0.054268              9.186202       8.889985       1.505699       2.741671      11.350711      -0.171110       7.317911          -0.000000
          358              C      13.102871      15.947603       0.858533      -0.113664      29.132357 0.42232854E+03  0.98909094E+04                                 8.319404                            6.933510       0.137342       2.037641                    0.998489      28.762797      83.454707       0.612679       0.426862      -1.054031       0.004146       0.023171       0.003877       0.023856      -0.007663      -0.003939      -0.003082       0.014408      -0.009896      -0.011342      -0.001208       0.012550              8.931414       8.819648       1.938560       2.810439      10.802258       0.440330       7.172337          -0.000000
          359              C      12.010430      15.489918       0.148287       0.082703      26.746255 0.37205529E+03  0.84985921E+04                                 8.109798                            6.671754      -0.145636       1.970746                    0.997605      27.187468      79.631569       0.597672       0.448646      -1.034034      -0.021212       0.040061      -0.018828       0.049085      -0.006307      -0.039724      -0.000478      -0.011917       0.067082      -0.042597      -0.004540       0.047137              8.898615       8.685498       2.010733       2.532372      11.351458       0.142698       6.658890          -0.000000
          360              C      19.154764      22.482859       6.547156       0.493451      22.088887 0.27016165E+03  0.57213313E+04                                 7.204998                            5.831390      -0.103661       2.010291                    0.998651      23.820736      68.136384       0.612747       0.472011      -1.016583      -0.029945      -0.073666       0.015085       0.080937      -0.071727      -0.061234       0.031922       0.104511      -0.164026      -0.079128      -0.061382       0.140510              7.820882       6.444533       1.911692       1.765487       7.714592      -1.028254       9.303522          -0.000000
          361              C      19.802858       3.775598       0.606870       0.263732      27.188774 0.40796967E+03  0.94563300E+04                                 8.201801                            7.062516      -0.417968       1.882353                    0.998569      26.153579      75.076345       0.576354       0.458482      -1.037122       0.135532       0.030147       0.003689       0.138894      -0.020003       0.001782       0.054319       0.090550       0.132571      -0.092638       0.025537       0.067101              8.739991       9.065302       0.503331       0.383204       9.196179      -1.081114       7.958492          -0.000000
          362              C      18.842886       4.786720       0.026364       0.200772      29.023319 0.45404401E+03  0.10787373E+05                                 8.447289                            7.340936      -0.455040       1.858111                    0.998627      27.124285      78.301461       0.579231       0.445078      -1.046998      -0.141548      -0.064597      -0.029486       0.158361      -0.004934      -0.020835       0.040759       0.097397       0.148100      -0.085699       0.014374       0.071325              8.958178       9.163762       0.346971       0.402965      10.252276      -1.341676       7.458498          -0.000000
          363              C      19.387021       6.216985       8.196690       0.621634      20.671989 0.28077744E+03  0.59706555E+04                                 7.001593                            6.007565      -0.368761       1.934866                    0.999008      22.471225      63.257228       0.597558       0.482021      -1.016863       0.039860       0.109492      -0.015630       0.117566      -0.025057       0.001164       0.013500       0.055606       0.090117      -0.054458       0.021149       0.033308              7.351725       7.673678       0.699534      -0.148032       8.346243      -0.650329       6.035253           0.000001
          364              C      -2.223999      29.798588       2.537176       0.038662      28.494057 0.38442707E+03  0.88360401E+04                                 8.332407                            6.719454      -0.022858       2.001935                    0.998166      27.626629      80.654479       0.605030       0.440438      -1.040847       0.050659       0.031831       0.006027       0.060132      -0.014042       0.028348      -0.026261      -0.071047       0.088456      -0.059721      -0.000627       0.060347              9.530244      13.937637       1.383946      -1.798569       7.133722       2.071305       7.519372          -0.000000
          365              C      14.051022       0.161695       3.229125      -0.028245      35.053527 0.46385373E+03  0.11062809E+05                                 9.430495                            7.278121      -0.090732       1.985227                    0.998738      27.625176      79.508432       0.599698       0.428242      -1.058734       0.009100       0.017926       0.018309       0.027191      -0.001049       0.004063      -0.019810      -0.008726      -0.004638      -0.018692      -0.003648       0.022340             11.135742      16.259920       2.789114      -0.998351       9.010926       2.729298       8.136381          -0.000000
          366              C      14.202615      21.340454       1.295991      -0.040574      29.935694 0.44052736E+03  0.10495188E+05                                 8.731815                            7.271249      -0.327572       1.890979                    0.997374      29.224044      87.375214       0.571232       0.450066      -1.033368       0.015401      -0.007625      -0.002910       0.017430      -0.016880      -0.000046      -0.041809      -0.037271       0.059025      -0.041574      -0.016285       0.057859              9.608469      12.121892       1.314966      -0.634540       8.541719       3.151462       8.161796          -0.000000
          367              C      15.451691      21.908645       1.427395      -0.140662      32.340252 0.46911078E+03  0.11312123E+05                                 8.965675                            7.332776      -0.144853       1.923337                    0.999166      30.440702      90.486963       0.590942       0.429826      -1.049120      -0.012143       0.000008      -0.011407       0.016660       0.027119      -0.005414      -0.003155      -0.022998      -0.051124      -0.022494      -0.016053       0.038546             10.000894      13.234035      -0.086807      -1.808567       7.899129       3.089812       8.869517          -0.000000
          368              C      16.505018       1.329996       3.448686       0.077612      26.343001 0.36234899E+03  0.81956078E+04                                 7.906506                            6.497494       0.016041       2.016329                    0.999411      26.914487      77.613443       0.619806       0.436914      -1.044304      -0.019110      -0.025712      -0.026870       0.041813       0.020575       0.020651      -0.029406      -0.042354      -0.016007      -0.049764       0.006800       0.042964              8.861149      12.195462       0.130099      -1.955038       6.509259       2.324520       7.878726          -0.000000
          369              C      -4.697813      29.687178       3.033683       0.368472      27.515566 0.34023472E+03  0.75888987E+04                                 8.389349                            6.531863      -0.451618       1.893555                    0.996628      24.695278      71.137049       0.583955       0.470248      -1.023437      -0.027408       0.021213       0.005234       0.035051       0.007086      -0.015710       0.006839       0.004657       0.379737      -0.071871      -0.056215       0.128086              9.655450      12.103675       1.858735       0.704197      11.673101       0.073355       5.189574          -0.000000
          370              C      -5.946021      27.666740       2.291001       0.056292      28.014267 0.38296926E+03  0.88100287E+04                                 8.331661                            6.759129      -0.127431       1.970461                    0.998043      27.608029      81.110287       0.595174       0.447351      -1.034936       0.001706      -0.048598       0.001405       0.048648      -0.026944      -0.042288      -0.003266       0.038176       0.090312      -0.055422      -0.007859       0.063281              9.447745       8.890108       2.616778       2.807075      12.388132       0.393674       7.064996          -0.000001
          371              C      -4.855317      28.201509       2.977129      -0.053701      34.663320 0.48148875E+03  0.11597178E+05                                 9.346802                            7.413997      -0.164027       1.952159                    0.998550      28.270193      81.908867       0.594005       0.428105      -1.058257      -0.003620      -0.017480       0.007327       0.019296      -0.001593      -0.009914      -0.000973       0.000577      -0.009841      -0.011169       0.001540       0.009629             10.590834       9.646619       2.422971       2.866700      14.750603       0.272762       7.375280          -0.000000
          372              C      13.378764      17.299880       0.895126      -0.047875      29.513013 0.43439081E+03  0.10289487E+05                                 8.551797                            7.162734      -0.235424       1.919575                    0.997761      28.994440      85.803623       0.583828       0.442903      -1.039868      -0.017078      -0.021548       0.002303       0.027591      -0.016729      -0.030795       0.010604       0.057207       0.062278      -0.043614      -0.010679       0.054293              9.187822       8.891302       1.505596       2.741965      11.353128      -0.171592       7.319036          -0.000000
          373              C      -4.281976      25.984749       3.630822      -0.113849      29.133106 0.42235187E+03  0.98915527E+04                                 8.319597                            6.933737       0.137074       2.037568                    0.998488      28.762923      83.454389       0.612667       0.426866      -1.054032       0.003912       0.023295       0.003843       0.023932      -0.007558      -0.004120      -0.003276       0.014453      -0.009325      -0.011532      -0.000909       0.012441              8.931651       8.819749       1.938811       2.810232      10.803012       0.440480       7.172194           0.000000
          374              C      -5.374418      25.527064       2.920576       0.082607      26.748988 0.37211286E+03  0.85002273E+04                                 8.110281                            6.672143      -0.145005       1.970872                    0.997615      27.189455      79.638629       0.597672       0.448629      -1.034045      -0.021340       0.040218      -0.018901       0.049296      -0.006582      -0.039688      -0.000560      -0.012021       0.066225      -0.042656      -0.004279       0.046935              8.899227       8.685787       2.011087       2.532414      11.352641       0.142829       6.659254          -0.000000
          375              C      19.154416       2.409168       1.002745       0.493783      22.084591 0.27010387E+03  0.57197979E+04                                 7.203943                            5.830639      -0.103235       2.010444                    0.998667      23.818307      68.127439       0.612807       0.471990      -1.016595      -0.029951      -0.073846       0.015178       0.081121      -0.071790      -0.061130       0.032009       0.104575      -0.163526      -0.078957      -0.061526       0.140483              7.819634       6.443775       1.911121       1.765274       7.713472      -1.028222       9.301655          -0.000000
          376              C       2.418532      13.812443       3.379075       0.263697      27.194909 0.40808168E+03  0.94593547E+04                                 8.202015                            7.062709      -0.416153       1.882821                    0.998574      26.156814      75.081608       0.576454       0.458381      -1.037203       0.135795       0.030156       0.003775       0.139154      -0.019839       0.001699       0.054458       0.090561       0.132553      -0.092675       0.025478       0.067197              8.740216       9.065350       0.503430       0.382947       9.196204      -1.081150       7.959095          -0.000000
          377              C       1.458560      14.823565       2.798570       0.200861      29.018347 0.45393640E+03  0.10783776E+05                                 8.445255                            7.339296      -0.454860       1.858134                    0.998635      27.120296      78.276654       0.579409       0.444985      -1.047092      -0.141392      -0.064570      -0.029482       0.158209      -0.004854      -0.020763       0.040709       0.097391       0.147602      -0.085608       0.014482       0.071126              8.955946       9.161505       0.346843       0.402770      10.249296      -1.341095       7.457037          -0.000000
          378              C       2.002694      16.253830       2.652196       0.621188      20.677265 0.28087413E+03  0.59731856E+04                                 7.002515                            6.008431      -0.369648       1.934590                    0.999003      22.475184      63.269501       0.597544       0.481994      -1.016884       0.039901       0.109390      -0.015635       0.117485      -0.025075       0.001164       0.013538       0.055709       0.089984      -0.054498       0.021205       0.033293              7.352627       7.674621       0.699683      -0.148154       8.347259      -0.650344       6.036001           0.000001
          379              H       6.597418       6.488885       3.560379       0.104944       1.073901 0.81013991E+01  0.81135146E+02                                 1.829845                            1.738363      -1.445063       2.191243                    0.992238       3.974439      11.871682       0.437225       1.398790      -0.681791      -0.034028      -0.016950       0.027142       0.046711       0.000420      -0.008551       0.000581       0.002773      -0.013399      -0.009929       0.000894       0.009035              1.854064       1.989910       0.128295      -0.422160       1.623880      -0.276959       1.948401          -0.000000
          380              H      -9.250119      19.265817       3.776031       0.119752       0.992409 0.72861038E+01  0.71100804E+02                                 1.745609                            1.656564      -1.309541       2.265529                    0.993154       3.800064      11.225276       0.444401       1.412383      -0.679759      -0.001256       0.035953      -0.020980       0.041646      -0.000699      -0.001159      -0.009091      -0.016414      -0.014327      -0.009488      -0.005327       0.014815              1.806528       1.529489      -0.074765      -0.000736       2.164618      -0.465609       1.725478          -0.000000
          381              H      10.013298      27.926898       6.292997       0.118795       1.167107 0.88417319E+01  0.89884249E+02                                 1.893245                            1.786794      -1.330709       2.250156                    0.992796       3.818549      11.235530       0.444956       1.354075      -0.692111       0.033747       0.009967      -0.024900       0.043107      -0.011544      -0.011168      -0.010659       0.021633      -0.019297      -0.024403       0.003657       0.020746              1.928387       1.984864       0.202900      -0.507208       1.770708      -0.250866       2.029589          -0.000000
          382              H      10.189055       5.916779       2.024285       0.103906       1.158170 0.84308876E+01  0.84176690E+02                                 1.850147                            1.717922      -1.060205       2.374932                    0.996748       3.627094      10.366826       0.467329       1.312698      -0.701790       0.044641      -0.022534      -0.007365       0.050546      -0.002129      -0.016211      -0.002386       0.014416      -0.024698      -0.018040      -0.002458       0.020498              1.940068       2.168016      -0.688987       0.005393       2.088635      -0.031290       1.563552          -0.000000
          383              H       3.824590       9.743867       3.717565       0.107108       1.029236 0.76976745E+01  0.76239015E+02                                 1.791355                            1.703601      -1.377246       2.224742                    0.992966       3.950100      11.797148       0.437402       1.413864      -0.678842       0.008491       0.040260       0.023965       0.047616      -0.000996      -0.000809       0.007699      -0.012617      -0.016435      -0.008823      -0.003641       0.012464              1.822256       1.669348       0.186415       0.116084       2.034762       0.441561       1.762660          -0.000000
          384              H      22.335779      16.655207       4.167748       0.124773       1.072709 0.77867811E+01  0.76923019E+02                                 1.808878                            1.689323      -1.304647       2.263486                    0.994347       3.765492      11.032978       0.451137       1.374355      -0.687408       0.025529      -0.023368      -0.021681       0.040839      -0.003618      -0.005794       0.001474      -0.004993      -0.035102      -0.013675       0.002655       0.011020              1.889496       2.067009      -0.404108      -0.392941       1.725977       0.354330       1.875502          -0.000000
          385              H      20.110563      15.908459       4.223470       0.131965       1.126195 0.84099444E+01  0.83226076E+02                                 1.773017                            1.689259      -0.825472       2.500384                    0.999235       3.319792       9.195399       0.486417       1.272420      -0.713136      -0.007983      -0.034847      -0.021715       0.041828       0.003605       0.000746       0.012807      -0.003382      -0.035781      -0.018296       0.003143       0.015153              1.775943       1.565423       0.156380       0.054281       1.993051       0.398380       1.769354           0.000000
          386              H       1.142162       7.060991       2.647206       0.090533       1.147085 0.81445813E+01  0.81821519E+02                                 1.921226                            1.745753      -1.459802       2.171323                    0.992214       4.133299      12.437463       0.434489       1.403228      -0.680040      -0.041102      -0.016077       0.000664       0.044139       0.004335      -0.002919       0.005534       0.007237      -0.004575      -0.009678       0.003249       0.006429              2.039115       3.016917       0.376347      -0.036797       1.603129      -0.005712       1.497299          -0.000000
          387              H      23.982092      16.525731       6.332585       0.104804       1.074673 0.81089236E+01  0.81233008E+02                                 1.831020                            1.739393      -1.447266       2.190215                    0.992215       3.976824      11.882198       0.436992       1.399147      -0.681717      -0.034060      -0.016998       0.027168       0.046767       0.000433      -0.008518       0.000629       0.002769      -0.013298      -0.009888       0.000886       0.009002              1.855288       1.991273       0.128404      -0.422647       1.624827      -0.277235       1.949764          -0.000000
          388              H       8.134034      29.302963       6.548320       0.119854       0.991823 0.72808711E+01  0.71037529E+02                                 1.745030                            1.656059      -1.308865       2.265886                    0.993152       3.798766      11.220760       0.444429       1.412536      -0.679735      -0.001281       0.035934      -0.020963       0.041622      -0.000722      -0.001177      -0.009093      -0.016411      -0.014341      -0.009509      -0.005307       0.014816              1.805900       1.529073      -0.074770      -0.000702       2.163717      -0.465314       1.724910          -0.000000
          389              H      10.013472       7.852906       0.748503       0.118887       1.167335 0.88447671E+01  0.89932622E+02                                 1.894353                            1.787765      -1.332640       2.249414                    0.992761       3.820039      11.245012       0.444539       1.355083      -0.691907       0.033734       0.009969      -0.024860       0.043074      -0.011540      -0.011178      -0.010663       0.021600      -0.019306      -0.024404       0.003668       0.020736              1.929544       1.986054       0.203078      -0.507699       1.771713      -0.251108       2.030865          -0.000000
          390              H      -7.195271      15.953625       4.796490       0.103736       1.158519 0.84332827E+01  0.84199670E+02                                 1.849828                            1.717628      -1.057796       2.375735                    0.996779       3.627273      10.364500       0.467627       1.311876      -0.701957       0.044675      -0.022607      -0.007344       0.050605      -0.002127      -0.016265      -0.002358       0.014434      -0.024674      -0.018068      -0.002482       0.020550              1.939737       2.167682      -0.688853       0.005384       2.088256      -0.031273       1.563274          -0.000000
          391              H      21.209264      19.780712       6.489771       0.107099       1.028916 0.76943589E+01  0.76194117E+02                                 1.790640                            1.702975      -1.374702       2.225797                    0.992986       3.948634      11.789889       0.437604       1.413434      -0.678928       0.008473       0.040263       0.024015       0.047641      -0.000994      -0.000842       0.007693      -0.012647      -0.016501      -0.008838      -0.003642       0.012480              1.821516       1.668695       0.186290       0.116018       2.033864       0.441259       1.761990          -0.000000
          392              H       4.950932      26.692354       6.940037       0.125134       1.071891 0.77801046E+01  0.76844993E+02                                 1.808419                            1.688958      -1.306301       2.263029                    0.994326       3.764238      11.030504       0.451016       1.374939      -0.687296       0.025422      -0.023277      -0.021638       0.040698      -0.003593      -0.005811       0.001437      -0.005057      -0.035178      -0.013709       0.002695       0.011014              1.888973       2.066444      -0.403895      -0.392722       1.725537       0.354115       1.874937          -0.000000
          393              H       2.725716      25.945605       6.995759       0.132052       1.125830 0.84062619E+01  0.83178933E+02                                 1.772469                            1.688756      -0.826117       2.500151                    0.999232       3.319183       9.192546       0.486557       1.272220      -0.713178      -0.007948      -0.034831      -0.021648       0.041773       0.003631       0.000711       0.012852      -0.003370      -0.035752      -0.018330       0.003146       0.015184              1.775390       1.565011       0.156341       0.054266       1.992424       0.398170       1.768735           0.000000
          394              H      18.526835      17.097837       5.419411       0.090277       1.148271 0.81544058E+01  0.81943953E+02                                 1.922381                            1.746667      -1.460081       2.170990                    0.992208       4.135770      12.446226       0.434432       1.403006      -0.680075      -0.041190      -0.016074       0.000679       0.044220       0.004338      -0.002908       0.005544       0.007262      -0.004530      -0.009688       0.003257       0.006431              2.040427       3.019267       0.376754      -0.036845       1.603974      -0.005727       1.498040          -0.000000
          395              H       6.597244      26.562877       0.788174       0.105187       1.073412 0.80972630E+01  0.81088675E+02                                 1.829799                            1.738316      -1.447083       2.190531                    0.992224       3.974133      11.872935       0.437053       1.399427      -0.681669      -0.033928      -0.016885       0.027053       0.046563       0.000429      -0.008586       0.000575       0.002776      -0.013400      -0.009960       0.000892       0.009068              1.854019       1.989874       0.128299      -0.422174       1.623817      -0.276949       1.948365          -0.000000
          396              H       8.134208       9.228972       1.003826       0.119856       0.991800 0.72806312E+01  0.71034236E+02                                 1.744967                            1.656007      -1.309163       2.265798                    0.993153       3.798607      11.220026       0.444448       1.412494      -0.679744      -0.001276       0.035921      -0.020960       0.041608      -0.000692      -0.001160      -0.009097      -0.016441      -0.014280      -0.009481      -0.005345       0.014827              1.805830       1.528986      -0.074720      -0.000741       2.163672      -0.465287       1.724832          -0.000000
          397              H      -7.370854      17.889752       3.520709       0.118923       1.167215 0.88438457E+01  0.89921774E+02                                 1.894320                            1.787746      -1.333846       2.248944                    0.992743       3.819845      11.244701       0.444509       1.355194      -0.691886       0.033742       0.009905      -0.024855       0.043063      -0.011538      -0.011175      -0.010657       0.021567      -0.019354      -0.024394       0.003666       0.020728              1.929503       1.986040       0.203060      -0.507661       1.771695      -0.251094       2.030774          -0.000000
          398              H      10.188882      25.990771       7.568779       0.103998       1.158126 0.84307779E+01  0.84179524E+02                                 1.850525                            1.718234      -1.062530       2.374066                    0.996716       3.627200      10.369062       0.467132       1.313192      -0.701688       0.044555      -0.022515      -0.007443       0.050472      -0.002137      -0.016182      -0.002413       0.014430      -0.024887      -0.018062      -0.002425       0.020487              1.940487       2.168538      -0.689229       0.005384       2.089092      -0.031292       1.563831          -0.000000
          399              H       3.824416      29.817859       0.945359       0.107030       1.029338 0.76986243E+01  0.76252224E+02                                 1.791623                            1.703822      -1.378020       2.224412                    0.992947       3.950606      11.799686       0.437321       1.414056      -0.678806       0.008524       0.040296       0.024005       0.047672      -0.000992      -0.000808       0.007686      -0.012636      -0.016406      -0.008805      -0.003654       0.012459              1.822537       1.669548       0.186491       0.116148       2.035125       0.441726       1.762939          -0.000000
          400              H       4.951106       6.618362       1.395542       0.125117       1.071898 0.77803858E+01  0.76850486E+02                                 1.808636                            1.689151      -1.307005       2.262740                    0.994323       3.764559      11.032588       0.450914       1.375204      -0.687245       0.025435      -0.023275      -0.021609       0.040689      -0.003605      -0.005820       0.001471      -0.005051      -0.035139      -0.013704       0.002674       0.011030              1.889208       2.066708      -0.403963      -0.392782       1.725757       0.354186       1.875159          -0.000000
          401              H       2.725890       5.871613       1.451264       0.131953       1.126556 0.84129418E+01  0.83262255E+02                                 1.773300                            1.689479      -0.825866       2.500169                    0.999232       3.320177       9.196500       0.486426       1.272298      -0.713161      -0.007986      -0.034840      -0.021700       0.041815       0.003617       0.000728       0.012823      -0.003348      -0.035718      -0.018299       0.003149       0.015151              1.776236       1.565637       0.156460       0.054332       1.993497       0.398537       1.769575           0.000000
          402              H       1.141988      27.134983       8.191700       0.090671       1.146643 0.81409337E+01  0.81779122E+02                                 1.921068                            1.745612      -1.460903       2.170939                    0.992199       4.133120      12.438179       0.434396       1.403629      -0.679963      -0.041105      -0.015989       0.000665       0.044110       0.004360      -0.002905       0.005512       0.007136      -0.004512      -0.009645       0.003243       0.006402              2.038962       3.016680       0.376308      -0.036767       1.603024      -0.005711       1.497182          -0.000000
          403              H      25.850752       2.469089       3.560379       0.104948       1.073886 0.81013014E+01  0.81133864E+02                                 1.829822                            1.738349      -1.445103       2.191229                    0.992237       3.974403      11.871524       0.437228       1.398783      -0.681792       0.031695      -0.020996       0.027143       0.046713      -0.001412       0.003774      -0.007697      -0.000658      -0.013399      -0.009931       0.000893       0.009038              1.854037       1.826464      -0.222633       0.450904       1.787278      -0.227123       1.948369          -0.000000
          404              H       5.325046      12.466790       3.776031       0.119657       0.992019 0.72826960E+01  0.71061211E+02                                 1.745418                            1.656393      -1.310421       2.265276                    0.993136       3.799629      11.224509       0.444324       1.412752      -0.679696      -0.030566      -0.019105      -0.020996       0.041714       0.007447       0.008474       0.003521       0.006886      -0.014311      -0.009520      -0.005270       0.014790              1.806326       1.940815       0.312343       0.403499       1.752868       0.232130       1.725294          -0.000000
          405              H     -11.807726      24.819460       6.292997       0.118725       1.167842 0.88491506E+01  0.89985256E+02                                 1.894611                            1.787974      -1.334120       2.248713                    0.992739       3.820725      11.246277       0.444615       1.354727      -0.691976      -0.025507       0.024296      -0.024927       0.043154      -0.003586       0.014833      -0.004345      -0.030879      -0.019298      -0.024441       0.003668       0.020773              1.929821       2.001503      -0.194422       0.471471       1.756819      -0.314215       2.031142          -0.000000
          406              H      24.550391       5.865591       2.024285       0.103908       1.158162 0.84307226E+01  0.84174392E+02                                 1.850120                            1.717890      -1.060217       2.374925                    0.996749       3.627025      10.366493       0.467341       1.312674      -0.701795      -0.002806       0.049927      -0.007364       0.050545      -0.005178       0.010172      -0.012846      -0.010893      -0.024693      -0.018039      -0.002458       0.020497              1.940046       1.511772       0.310113       0.024402       2.744850       0.020310       1.563517          -0.000000
          407              H       7.033769      28.551096       3.717565       0.107104       1.029219 0.76974512E+01  0.76236061E+02                                 1.791316                            1.703562      -1.377210       2.224753                    0.992966       3.950055      11.796860       0.437414       1.413840      -0.678846      -0.039110      -0.012778       0.023961       0.047613       0.005960      -0.006258      -0.004553       0.004580      -0.016458      -0.008828      -0.003635       0.012463              1.822222       2.104809       0.065006      -0.440463       1.599207      -0.120221       1.762650          -0.000000
          408              H       9.177451      11.015447       4.167748       0.125209       1.071368 0.77755480E+01  0.76789318E+02                                 1.807920                            1.688538      -1.306473       2.263031                    0.994315       3.763307      11.027282       0.451039       1.375060      -0.687275       0.007401       0.033669      -0.021612       0.040687       0.003993       0.001618      -0.005763      -0.003740      -0.035079      -0.013675       0.002646       0.011029              1.888429       1.460635       0.054284      -0.110257       2.330238      -0.516903       1.874413          -0.000000
          409              H      10.936763       9.461728       4.223470       0.131839       1.126592 0.84133482E+01  0.83267195E+02                                 1.773321                            1.689507      -0.825724       2.500212                    0.999229       3.320486       9.197375       0.486428       1.272279      -0.713165       0.034191       0.010531      -0.021740       0.041864      -0.000335      -0.011487      -0.005783       0.008020      -0.035786      -0.018320       0.003112       0.015208              1.776255       2.022022       0.107001      -0.372273       1.537140      -0.152220       1.769604           0.000000
          410              H      10.698421      27.569482       2.647206       0.090519       1.147258 0.81460035E+01  0.81839862E+02                                 1.921443                            1.745919      -1.460133       2.171145                    0.992208       4.133853      12.439678       0.434461       1.403250      -0.680034       0.034466      -0.027555       0.000664       0.044132      -0.005300      -0.003329      -0.005290       0.003888      -0.004541      -0.009671       0.003249       0.006422              2.039368       2.282834      -0.800528       0.023348       2.337854      -0.029008       1.497417          -0.000000
          411              H       8.466425      12.505934       6.332585       0.105238       1.073781 0.81011400E+01  0.81141832E+02                                 1.830608                            1.739029      -1.449525       2.189519                    0.992207       3.975713      11.880915       0.436826       1.399906      -0.681571       0.031567      -0.020931       0.027011       0.046521      -0.001415       0.003811      -0.007714      -0.000640      -0.013280      -0.009937       0.000873       0.009064              1.854865       1.827226      -0.222789       0.451265       1.788062      -0.227298       1.949308          -0.000000
          412              H     -12.059801      22.503936       6.548320       0.119855       0.991962 0.72820388E+01  0.71049747E+02                                 1.744961                            1.656011      -1.308387       2.266071                    0.993163       3.798743      11.219714       0.444521       1.412227      -0.679792      -0.030488      -0.019080      -0.020947       0.041621       0.007458       0.008480       0.003536       0.007017      -0.014252      -0.009496      -0.005334       0.014830              1.805820       1.940294       0.312147       0.403318       1.752345       0.231980       1.724822          -0.000000
          413              H      22.961448       4.745468       0.748503       0.118893       1.167285 0.88442245E+01  0.89925336E+02                                 1.894275                            1.787693      -1.332478       2.249500                    0.992764       3.819820      11.244098       0.444556       1.355056      -0.691913      -0.025503       0.024234      -0.024860       0.043078      -0.003585       0.014823      -0.004354      -0.030783      -0.019308      -0.024403       0.003665       0.020738              1.929461       2.001078      -0.194366       0.471282       1.756545      -0.314114       2.030758          -0.000000
          414              H       7.166065      15.902436       4.796490       0.103932       1.158479 0.84336353E+01  0.84212416E+02                                 1.850595                            1.718282      -1.061025       2.374556                    0.996727       3.627718      10.369696       0.467239       1.312821      -0.701761      -0.002775       0.049888      -0.007456       0.050518      -0.005183       0.010167      -0.012815      -0.010900      -0.024815      -0.018041      -0.002441       0.020482              1.940575       1.512103       0.310238       0.024399       2.745748       0.020313       1.563872          -0.000000
          415              H       7.033943       8.477104       6.489771       0.107087       1.029792 0.77033464E+01  0.76315202E+02                                 1.792527                            1.704630      -1.380150       2.223438                    0.992920       3.952518      11.808930       0.437081       1.414530      -0.678709      -0.039060      -0.012744       0.023961       0.047563       0.005971      -0.006282      -0.004558       0.004650      -0.016451      -0.008839      -0.003658       0.012497              1.823475       2.106396       0.065124      -0.440959       1.600212      -0.120408       1.763816          -0.000000
          416              H      -8.207396      21.052594       6.940037       0.125118       1.071965 0.77808811E+01  0.76857196E+02                                 1.808774                            1.689250      -1.306901       2.262795                    0.994338       3.764706      11.033428       0.450879       1.375278      -0.687230       0.007453       0.033686      -0.021581       0.040694       0.003991       0.001628      -0.005760      -0.003692      -0.035082      -0.013678       0.002666       0.011012              1.889368       1.461223       0.054377      -0.110372       2.331548      -0.517364       1.875334          -0.000000
          417              H      -6.448085      19.498875       6.995759       0.132074       1.126088 0.84090346E+01  0.83216309E+02                                 1.773049                            1.689284      -0.826294       2.500096                    0.999228       3.319546       9.195212       0.486355       1.272595      -0.713099       0.034102       0.010478      -0.021634       0.041722      -0.000331      -0.011497      -0.005766       0.007930      -0.035696      -0.018300       0.003128       0.015172              1.775978       2.021648       0.106987      -0.372165       1.536928      -0.152167       1.769357           0.000000
          418              H      10.698595       7.495491       5.419411       0.090559       1.146539 0.81397987E+01  0.81762321E+02                                 1.920746                            1.745342      -1.460308       2.171246                    0.992209       4.132359      12.434212       0.434498       1.403390      -0.680013       0.034462      -0.027590       0.000610       0.044149      -0.005285      -0.003331      -0.005292       0.003901      -0.004549      -0.009665       0.003255       0.006411              2.038597       2.281916      -0.800097       0.023338       2.336926      -0.028992       1.496949          -0.000000
          419              H      -8.918422      22.543080       0.788174       0.104714       1.074730 0.81092547E+01  0.81235456E+02                                 1.830939                            1.739317      -1.446695       2.190428                    0.992219       3.976655      11.880818       0.437053       1.398968      -0.681753       0.031737      -0.021025       0.027207       0.046792      -0.001421       0.003723      -0.007688      -0.000604      -0.013387      -0.009907       0.000904       0.009003              1.855202       1.827601      -0.222882       0.451403       1.788364      -0.227381       1.949641          -0.000000
          420              H      22.709372       2.429945       1.003826       0.119852       0.991897 0.72815182E+01  0.71045328E+02                                 1.745101                            1.656121      -1.309267       2.265739                    0.993157       3.798873      11.221146       0.444425       1.412517      -0.679738      -0.030472      -0.019065      -0.020957       0.041609       0.007469       0.008457       0.003540       0.007030      -0.014275      -0.009479      -0.005349       0.014828              1.805976       1.940411       0.312239       0.403359       1.752548       0.232066       1.724969          -0.000000
          421              H       5.577121      14.782313       3.520709       0.118883       1.166946 0.88407617E+01  0.89875785E+02                                 1.893418                            1.786966      -1.330024       2.250425                    0.992802       3.818704      11.237652       0.444814       1.354486      -0.692029      -0.025532       0.024235      -0.024869       0.043101      -0.003602       0.014772      -0.004329      -0.030731      -0.019387      -0.024340       0.003626       0.020715              1.928560       2.000125      -0.194171       0.470888       1.755775      -0.313838       2.029781          -0.000000
          422              H     -10.218783      25.939583       7.568779       0.103746       1.158356 0.84320985E+01  0.84185285E+02                                 1.849700                            1.717546      -1.056999       2.376131                    0.996791       3.627082      10.363955       0.467620       1.311935      -0.701946      -0.002730       0.049990      -0.007379       0.050606      -0.005193       0.010165      -0.012883      -0.010878      -0.024735      -0.018057      -0.002473       0.020530              1.939573       1.511485       0.309993       0.024399       2.744021       0.020303       1.563212          -0.000000
          423              H     -10.350905      18.514250       0.945359       0.107170       1.028870 0.76941478E+01  0.76194531E+02                                 1.790878                            1.703174      -1.376163       2.225225                    0.992968       3.949071      11.792918       0.437476       1.413803      -0.678856      -0.039104      -0.012782       0.023986       0.047622       0.005967      -0.006226      -0.004564       0.004551      -0.016482      -0.008820      -0.003632       0.012452              1.821765       2.104254       0.064989      -0.440280       1.598833      -0.120180       1.762208          -0.000000
          424              H      26.561778       0.978602       1.395542       0.125121       1.071906 0.77803789E+01  0.76849981E+02                                 1.808597                            1.689113      -1.307238       2.262635                    0.994319       3.764542      11.032310       0.450936       1.375143      -0.687256       0.007439       0.033665      -0.021613       0.040691       0.003989       0.001639      -0.005777      -0.003716      -0.035130      -0.013703       0.002676       0.011027              1.889167       1.461120       0.054357      -0.110353       2.331236      -0.517246       1.875144          -0.000000
          425              H      10.936589      29.535720       1.451264       0.131955       1.126315 0.84106414E+01  0.83232827E+02                                 1.772950                            1.689172      -0.825965       2.500119                    0.999232       3.319864       9.194915       0.486509       1.272184      -0.713186       0.034167       0.010505      -0.021701       0.041817      -0.000356      -0.011470      -0.005780       0.007940      -0.035715      -0.018298       0.003146       0.015152              1.775882       2.021580       0.106990      -0.372175       1.536825      -0.152174       1.769241           0.000000
          426              H      -6.686253      17.532637       8.191700       0.090199       1.148086 0.81526807E+01  0.81919542E+02                                 1.921956                            1.746325      -1.458712       2.171580                    0.992214       4.134780      12.441349       0.434548       1.402752      -0.680129       0.034535      -0.027695       0.000699       0.044274      -0.005300      -0.003374      -0.005288       0.003985      -0.004493      -0.009704       0.003280       0.006424              2.039944       2.283489      -0.800920       0.023367       2.338569      -0.029026       1.497774          -0.000000
          427              H      19.705331      21.152863       3.560379       0.104937       1.074045 0.81027029E+01  0.81151807E+02                                 1.830021                            1.738511      -1.445341       2.191096                    0.992237       3.974863      11.873374       0.437202       1.398801      -0.681787       0.002338       0.037943       0.027139       0.046709       0.000991       0.004785       0.007110      -0.002116      -0.013412      -0.009932       0.000897       0.009035              1.854257       1.604414       0.094383      -0.028760       2.009707       0.504187       1.948650          -0.000000
          428              H       3.925594      28.488766       3.776031       0.119963       0.991264 0.72758481E+01  0.70974368E+02                                 1.744205                            1.655371      -1.307762       2.266467                    0.993174       3.797157      11.213906       0.444580       1.412337      -0.679777       0.031739      -0.016871      -0.020931       0.041594      -0.006764      -0.007314       0.005573       0.009468      -0.014310      -0.009516      -0.005336       0.014851              1.804994       2.068626      -0.237176      -0.402192       1.622295       0.233056       1.724061          -0.000000
          429              H       1.793907       7.475618       6.292997       0.118913       1.167477 0.88464524E+01  0.89957361E+02                                 1.894819                            1.788180      -1.334902       2.248510                    0.992724       3.820463      11.248091       0.444380       1.355453      -0.691834      -0.008207      -0.034192      -0.024875       0.043072       0.015116      -0.003612       0.014963       0.009165      -0.019463      -0.024346       0.003600       0.020745              1.930025       1.649807      -0.008706       0.036400       2.108880       0.565448       2.031387          -0.000000
          430              H      17.414054      18.328466       2.024285       0.103907       1.158153 0.84307349E+01  0.84174912E+02                                 1.850140                            1.717914      -1.060229       2.374922                    0.996748       3.627100      10.366879       0.467326       1.312710      -0.701787      -0.041835      -0.027395      -0.007365       0.050545       0.007306       0.006040       0.015232      -0.003521      -0.024692      -0.018039      -0.002458       0.020497              1.940063       2.705152       0.378875      -0.029789       1.551497       0.010975       1.563541          -0.000000
          431              H     -10.858359      21.926712       3.717565       0.107111       1.029215 0.76974337E+01  0.76235945E+02                                 1.791325                            1.703570      -1.377250       2.224741                    0.992966       3.950022      11.796817       0.437408       1.413856      -0.678843       0.030619      -0.027483       0.023967       0.047616      -0.004962       0.007069      -0.003148       0.008033      -0.016434      -0.008821      -0.003639       0.012460              1.822228       1.781923      -0.251452       0.324359       1.922115      -0.321327       1.762645          -0.000000
          432              H      20.640791       2.439881       4.167748       0.125156       1.071669 0.77782328E+01  0.76822232E+02                                 1.808211                            1.688789      -1.305878       2.263220                    0.994339       3.763951      11.029520       0.451023       1.374995      -0.687286      -0.032864      -0.010366      -0.021607       0.040674      -0.000397       0.004181       0.004323       0.008786      -0.035112      -0.013707       0.002675       0.011032              1.888739       2.160275       0.349468       0.502927       1.631256       0.162986       1.874686          -0.000000
          433              H      21.106695       4.740349       4.223470       0.132064       1.126412 0.84119269E+01  0.83252465E+02                                 1.773399                            1.689576      -0.826330       2.500062                    0.999229       3.320112       9.197332       0.486310       1.272598      -0.713096      -0.026206       0.024271      -0.021589       0.041736      -0.003267       0.010790      -0.007066      -0.004599      -0.035734      -0.018346       0.003149       0.015197              1.776338       1.751138      -0.263508       0.318008       1.808196      -0.246323       1.769679           0.000000
          434              H     -11.840583      25.591200       2.647206       0.090529       1.147181 0.81454603E+01  0.81833079E+02                                 1.921367                            1.745870      -1.460120       2.171170                    0.992207       4.133695      12.439121       0.434463       1.403265      -0.680032       0.006625       0.043632       0.000665       0.044137       0.000960       0.006251      -0.000239      -0.011130      -0.004545      -0.009677       0.003253       0.006424              2.039279       1.630767       0.424073       0.013442       2.989664       0.034733       1.497407          -0.000000
          435              H      19.705505       1.078871       6.332585       0.104667       1.074599 0.81079531E+01  0.81217691E+02                                 1.830676                            1.739092      -1.446203       2.190677                    0.992231       3.976134      11.878215       0.437121       1.398830      -0.681782       0.002363       0.038028       0.027242       0.046838       0.000961       0.004817       0.007067      -0.002148      -0.013440      -0.009931       0.000927       0.009004              1.854921       1.604938       0.094419      -0.028784       2.010509       0.504478       1.949316          -0.000000
          436              H       3.925246       8.415076       6.548320       0.119747       0.992091 0.72832837E+01  0.71067566E+02                                 1.745396                            1.656376      -1.309631       2.265547                    0.993146       3.799517      11.223808       0.444365       1.412609      -0.679721       0.031772      -0.016918      -0.020961       0.041654      -0.006727      -0.007300       0.005566       0.009446      -0.014253      -0.009499      -0.005305       0.014804              1.806300       2.070337      -0.237572      -0.402778       1.623291       0.233373       1.725272          -0.000000
          437              H      19.178580      17.512463       0.748503       0.118880       1.167395 0.88451728E+01  0.89935890E+02                                 1.894233                            1.787660      -1.333020       2.249221                    0.992755       3.820009      11.244099       0.444616       1.354861      -0.691950      -0.008235      -0.034201      -0.024857       0.043074       0.015124      -0.003641       0.015010       0.009190      -0.019314      -0.024402       0.003663       0.020739              1.929420       1.649333      -0.008743       0.036367       2.108235       0.565178       2.030692          -0.000000
          438              H       0.029727      28.365312       4.796490       0.104111       1.157449 0.84251730E+01  0.84110737E+02                                 1.849917                            1.717765      -1.061831       2.374447                    0.996730       3.626298      10.366161       0.467147       1.313348      -0.701658      -0.041802      -0.027323      -0.007422       0.050488       0.007295       0.006025       0.015219      -0.003574      -0.024709      -0.018022      -0.002461       0.020483              1.939794       2.704630       0.378699      -0.029826       1.551324       0.010976       1.563427          -0.000000
          439              H      23.910815       1.852720       6.489771       0.107200       1.028561 0.76912380E+01  0.76157910E+02                                 1.790494                            1.702836      -1.375780       2.225457                    0.992973       3.948182      11.789354       0.437529       1.413776      -0.678865       0.030645      -0.027485       0.023976       0.047638      -0.004954       0.007057      -0.003115       0.008011      -0.016446      -0.008809      -0.003622       0.012431              1.821362       1.781077      -0.251241       0.324091       1.921174      -0.321089       1.761835          -0.000000
          440              H       3.255943      12.477028       6.940037       0.125009       1.071776 0.77788049E+01  0.76824778E+02                                 1.807888                            1.688514      -1.305537       2.263247                    0.994318       3.763625      11.026224       0.451222       1.374446      -0.687395      -0.032901      -0.010447      -0.021656       0.040750      -0.000369       0.004175       0.004302       0.008800      -0.035090      -0.013685       0.002650       0.011035              1.888391       2.159782       0.349373       0.502755       1.631001       0.162947       1.874390          -0.000000
          441              H       3.721848      14.777495       6.995759       0.131860       1.126807 0.84155044E+01  0.83295835E+02                                 1.773752                            1.689886      -0.825529       2.500291                    0.999228       3.320724       9.199146       0.486292       1.272523      -0.713114      -0.026232       0.024347      -0.021757       0.041884      -0.003270       0.010698      -0.007046      -0.004588      -0.035768      -0.018279       0.003133       0.015146              1.776694       1.751469      -0.263581       0.318117       1.808553      -0.246408       1.770059           0.000000
          442              H      22.928591       5.517209       5.419411       0.090525       1.147340 0.81469574E+01  0.81855012E+02                                 1.921838                            1.746250      -1.461130       2.170720                    0.992190       4.134561      12.443806       0.434318       1.403617      -0.679963       0.006690       0.043621       0.000652       0.044136       0.000930       0.006257      -0.000255      -0.011129      -0.004535      -0.009680       0.003268       0.006413              2.039813       1.631143       0.424258       0.013465       2.990596       0.034753       1.497700          -0.000000
          443              H       2.320657      11.116018       0.788174       0.105048       1.073893 0.81015451E+01  0.81140840E+02                                 1.830185                            1.738645      -1.446704       2.190586                    0.992222       3.975036      11.875623       0.437068       1.399217      -0.681706       0.002334       0.037911       0.027089       0.046653       0.000978       0.004790       0.007132      -0.002124      -0.013325      -0.009937       0.000891       0.009046              1.854428       1.604540       0.094396      -0.028756       2.009917       0.504286       1.948828          -0.000000
          444              H      21.309920      18.451921       1.003826       0.119855       0.991788 0.72805381E+01  0.71033190E+02                                 1.744961                            1.656002      -1.309113       2.265817                    0.993158       3.798635      11.220144       0.444446       1.412503      -0.679742       0.031744      -0.016859      -0.020961       0.041609      -0.006775      -0.007298       0.005557       0.009419      -0.014279      -0.009483      -0.005346       0.014829              1.805823       2.069701      -0.237442      -0.402582       1.622949       0.233271       1.724819          -0.000000
          445              H       1.794254      27.549308       3.520709       0.118720       1.167804 0.88489222E+01  0.89987006E+02                                 1.895003                            1.788290      -1.332798       2.249328                    0.992760       3.821117      11.249585       0.444426       1.355242      -0.691874      -0.008259      -0.034230      -0.024910       0.043132       0.015166      -0.003649       0.015012       0.009201      -0.019278      -0.024430       0.003658       0.020772              1.930244       1.649875      -0.008730       0.036401       2.109224       0.565661       2.031632          -0.000000
          446              H       0.029380       8.291621       7.568779       0.103826       1.158357 0.84326280E+01  0.84201438E+02                                 1.850639                            1.718325      -1.061246       2.374524                    0.996728       3.627738      10.370338       0.467165       1.313043      -0.701718      -0.041874      -0.027390      -0.007368       0.050576       0.007306       0.006052       0.015234      -0.003533      -0.024667      -0.018035      -0.002470       0.020505              1.940628       2.706108       0.379076      -0.029806       1.551868       0.010976       1.563907          -0.000000
          447              H       6.525967      11.889866       0.945359       0.107031       1.029048 0.76957878E+01  0.76214209E+02                                 1.791030                            1.703320      -1.376179       2.225189                    0.992970       3.949382      11.793797       0.437474       1.413743      -0.678869       0.030624      -0.027476       0.023967       0.047615      -0.005000       0.007088      -0.003169       0.008009      -0.016488      -0.008850      -0.003651       0.012501              1.821918       1.781642      -0.251352       0.324252       1.921756      -0.321198       1.762357          -0.000000
          448              H      20.640617      22.513873       1.395542       0.125121       1.071942 0.77807548E+01  0.76855075E+02                                 1.808677                            1.689183      -1.307259       2.262631                    0.994315       3.764711      11.033116       0.450913       1.375191      -0.687246      -0.032875      -0.010392      -0.021611       0.040692      -0.000385       0.004183       0.004308       0.008767      -0.035139      -0.013705       0.002677       0.011029              1.889258       2.160866       0.349639       0.503146       1.631658       0.163084       1.875251          -0.000000
          449              H     -13.662479      24.814341       1.451264       0.131953       1.126448 0.84119972E+01  0.83250010E+02                                 1.773128                            1.689339      -0.825948       2.500129                    0.999230       3.320058       9.195809       0.486469       1.272230      -0.713176      -0.026181       0.024337      -0.021699       0.041816      -0.003258       0.010740      -0.007042      -0.004584      -0.035726      -0.018300       0.003150       0.015150              1.776057       1.750818      -0.263434       0.317903       1.807923      -0.246261       1.769431           0.000000
          450              H       5.543743      15.554355       8.191700       0.090430       1.147398 0.81471676E+01  0.81854327E+02                                 1.921589                            1.746040      -1.460430       2.171023                    0.992204       4.134125      12.440630       0.434448       1.403243      -0.680036       0.006692       0.043700       0.000643       0.044214       0.000974       0.006254      -0.000254      -0.011083      -0.004529      -0.009666       0.003267       0.006400              2.039528       1.630930       0.424154       0.013454       2.990142       0.034720       1.497513          -0.000000
          451              H      10.787082      23.621952       4.756321       0.104944       1.073901 0.81013991E+01  0.81135146E+02                                 1.829845                            1.738363      -1.445063       2.191243                    0.992238       3.974439      11.871682       0.437225       1.398790      -0.681791       0.034028       0.016950      -0.027142       0.046711       0.000420      -0.008551       0.000581       0.002773      -0.013399      -0.009929       0.000894       0.009035              1.854064       1.989910       0.128295      -0.422160       1.623880      -0.276959       1.948401          -0.000000
          452              H      26.634619      10.845020       4.540669       0.119752       0.992409 0.72861038E+01  0.71100804E+02                                 1.745609                            1.656564      -1.309541       2.265529                    0.993154       3.800064      11.225276       0.444401       1.412383      -0.679759       0.001256      -0.035953       0.020980       0.041646      -0.000699      -0.001159      -0.009091      -0.016414      -0.014327      -0.009488      -0.005327       0.014815              1.806528       1.529489      -0.074765      -0.000736       2.164618      -0.465609       1.725478          -0.000000
          453              H       7.371202       2.183939       2.023703       0.118795       1.167107 0.88417326E+01  0.89884255E+02                                 1.893245                            1.786793      -1.330709       2.250156                    0.992796       3.818549      11.235529       0.444956       1.354075      -0.692111      -0.033747      -0.009967       0.024900       0.043107      -0.011544      -0.011168      -0.010659       0.021633      -0.019297      -0.024403       0.003657       0.020746              1.928387       1.984864       0.202900      -0.507208       1.770708      -0.250866       2.029589          -0.000000
          454              H       7.195445      24.194058       6.292415       0.103906       1.158170 0.84308880E+01  0.84176693E+02                                 1.850146                            1.717922      -1.060204       2.374932                    0.996748       3.627094      10.366825       0.467329       1.312697      -0.701790      -0.044641       0.022534       0.007365       0.050546      -0.002129      -0.016211      -0.002386       0.014416      -0.024698      -0.018040      -0.002458       0.020498              1.940068       2.168016      -0.688987       0.005393       2.088635      -0.031290       1.563552          -0.000000
          455              H      13.559910      20.366970       4.599135       0.107108       1.029236 0.76976745E+01  0.76239016E+02                                 1.791355                            1.703601      -1.377246       2.224742                    0.992966       3.950100      11.797148       0.437402       1.413864      -0.678842      -0.008491      -0.040260      -0.023965       0.047616      -0.000996      -0.000809       0.007699      -0.012617      -0.016435      -0.008823      -0.003641       0.012464              1.822256       1.669348       0.186415       0.116084       2.034762       0.441561       1.762660          -0.000000
          456              H      -4.951279      13.455630       4.148952       0.124773       1.072710 0.77867818E+01  0.76923026E+02                                 1.808878                            1.689323      -1.304647       2.263486                    0.994347       3.765492      11.032977       0.451138       1.374354      -0.687408      -0.025529       0.023368       0.021681       0.040839      -0.003618      -0.005794       0.001474      -0.004993      -0.035102      -0.013675       0.002655       0.011020              1.889496       2.067009      -0.404108      -0.392941       1.725977       0.354330       1.875502          -0.000000
          457              H      -2.726063      14.202378       4.093230       0.131965       1.126195 0.84099458E+01  0.83226093E+02                                 1.773017                            1.689259      -0.825472       2.500384                    0.999235       3.319792       9.195399       0.486417       1.272420      -0.713136       0.007983       0.034847       0.021715       0.041828       0.003605       0.000746       0.012807      -0.003382      -0.035781      -0.018296       0.003143       0.015153              1.775943       1.565423       0.156380       0.054281       1.993051       0.398380       1.769355           0.000000
          458              H      16.242338      23.049846       5.669494       0.090533       1.147085 0.81445815E+01  0.81821521E+02                                 1.921226                            1.745753      -1.459802       2.171323                    0.992214       4.133299      12.437463       0.434489       1.403228      -0.680040       0.041102       0.016077      -0.000664       0.044139       0.004335      -0.002919       0.005534       0.007237      -0.004575      -0.009678       0.003249       0.006429              2.039115       3.016917       0.376347      -0.036797       1.603129      -0.005712       1.497299          -0.000000
          459              H      10.787256       3.547960       7.528526       0.105187       1.073413 0.80972677E+01  0.81088732E+02                                 1.829799                            1.738316      -1.447083       2.190531                    0.992224       3.974134      11.872938       0.437053       1.399427      -0.681669       0.033928       0.016885      -0.027053       0.046563       0.000429      -0.008586       0.000575       0.002776      -0.013400      -0.009960       0.000892       0.009068              1.854019       1.989875       0.128299      -0.422174       1.623817      -0.276949       1.948366          -0.000000
          460              H       9.250292      20.881865       7.312874       0.119856       0.991800 0.72806312E+01  0.71034236E+02                                 1.744967                            1.656007      -1.309163       2.265798                    0.993153       3.798607      11.220026       0.444448       1.412494      -0.679744       0.001276      -0.035921       0.020960       0.041608      -0.000692      -0.001160      -0.009097      -0.016441      -0.014280      -0.009481      -0.005345       0.014827              1.805830       1.528986      -0.074720      -0.000741       2.163672      -0.465287       1.724832          -0.000000
          461              H      24.755354      12.221085       4.795991       0.118923       1.167215 0.88438451E+01  0.89921769E+02                                 1.894320                            1.787746      -1.333846       2.248944                    0.992743       3.819845      11.244702       0.444509       1.355195      -0.691886      -0.033742      -0.009905       0.024855       0.043063      -0.011538      -0.011175      -0.010657       0.021567      -0.019354      -0.024394       0.003666       0.020728              1.929503       1.986040       0.203060      -0.507661       1.771695      -0.251094       2.030774          -0.000000
          462              H       7.195618       4.120066       0.747921       0.103998       1.158126 0.84307779E+01  0.84179524E+02                                 1.850525                            1.718234      -1.062530       2.374066                    0.996716       3.627200      10.369062       0.467132       1.313192      -0.701688      -0.044555       0.022515       0.007443       0.050472      -0.002137      -0.016182      -0.002413       0.014430      -0.024887      -0.018062      -0.002425       0.020487              1.940487       2.168538      -0.689229       0.005384       2.089092      -0.031292       1.563831          -0.000000
          463              H      13.560084       0.292978       7.371341       0.107030       1.029338 0.76986252E+01  0.76252234E+02                                 1.791623                            1.703822      -1.378020       2.224412                    0.992947       3.950606      11.799685       0.437321       1.414056      -0.678806      -0.008524      -0.040296      -0.024005       0.047672      -0.000992      -0.000808       0.007686      -0.012636      -0.016406      -0.008805      -0.003654       0.012459              1.822537       1.669548       0.186491       0.116148       2.035125       0.441726       1.762939          -0.000000
          464              H      12.433394      23.492475       6.921158       0.125117       1.071899 0.77803865E+01  0.76850494E+02                                 1.808636                            1.689151      -1.307005       2.262740                    0.994323       3.764559      11.032587       0.450914       1.375204      -0.687245      -0.025435       0.023275       0.021609       0.040689      -0.003605      -0.005820       0.001471      -0.005051      -0.035138      -0.013704       0.002674       0.011030              1.889208       2.066708      -0.403963      -0.392781       1.725757       0.354186       1.875158          -0.000000
          465              H      14.658610      24.239224       6.865436       0.131953       1.126556 0.84129433E+01  0.83262275E+02                                 1.773300                            1.689479      -0.825866       2.500169                    0.999232       3.320177       9.196501       0.486426       1.272299      -0.713161       0.007986       0.034840       0.021700       0.041815       0.003617       0.000728       0.012823      -0.003348      -0.035718      -0.018299       0.003149       0.015151              1.776237       1.565637       0.156460       0.054332       1.993497       0.398537       1.769575           0.000000
          466              H      16.242512       2.975854       0.125000       0.090671       1.146643 0.81409292E+01  0.81779070E+02                                 1.921068                            1.745612      -1.460903       2.170939                    0.992199       4.133119      12.438177       0.434396       1.403629      -0.679963       0.041105       0.015989      -0.000665       0.044110       0.004360      -0.002905       0.005512       0.007136      -0.004512      -0.009645       0.003243       0.006402              2.038962       3.016680       0.376308      -0.036767       1.603024      -0.005711       1.497182          -0.000000
          467              H      -6.597592      13.585106       1.984115       0.104804       1.074673 0.81089236E+01  0.81233008E+02                                 1.831020                            1.739393      -1.447266       2.190215                    0.992215       3.976824      11.882198       0.436992       1.399147      -0.681717       0.034060       0.016998      -0.027168       0.046767       0.000433      -0.008518       0.000629       0.002769      -0.013298      -0.009888       0.000886       0.009002              1.855288       1.991273       0.128404      -0.422647       1.624827      -0.277235       1.949764          -0.000000
          468              H       9.250466       0.807874       1.768380       0.119854       0.991823 0.72808653E+01  0.71037464E+02                                 1.745030                            1.656059      -1.308865       2.265886                    0.993152       3.798765      11.220760       0.444428       1.412537      -0.679735       0.001281      -0.035934       0.020963       0.041622      -0.000722      -0.001177      -0.009093      -0.016411      -0.014341      -0.009509      -0.005307       0.014816              1.805900       1.529073      -0.074770      -0.000702       2.163717      -0.465314       1.724910          -0.000000
          469              H       7.371028      22.257931       7.568197       0.118887       1.167335 0.88447671E+01  0.89932622E+02                                 1.894353                            1.787765      -1.332640       2.249414                    0.992761       3.820039      11.245012       0.444539       1.355083      -0.691907      -0.033734      -0.009969       0.024860       0.043074      -0.011540      -0.011178      -0.010663       0.021600      -0.019306      -0.024404       0.003668       0.020736              1.929544       1.986054       0.203078      -0.507699       1.771713      -0.251108       2.030865          -0.000000
          470              H      24.579771      14.157212       3.520210       0.103736       1.158519 0.84332832E+01  0.84199674E+02                                 1.849828                            1.717628      -1.057796       2.375735                    0.996779       3.627273      10.364499       0.467627       1.311875      -0.701957      -0.044675       0.022607       0.007344       0.050605      -0.002127      -0.016265      -0.002358       0.014434      -0.024674      -0.018068      -0.002482       0.020550              1.939737       2.167681      -0.688853       0.005384       2.088255      -0.031273       1.563274          -0.000000
          471              H      -3.824764      10.330125       1.826929       0.107099       1.028916 0.76943589E+01  0.76194117E+02                                 1.790640                            1.702975      -1.374702       2.225797                    0.992986       3.948634      11.789889       0.437604       1.413434      -0.678928      -0.008473      -0.040263      -0.024015       0.047641      -0.000994      -0.000842       0.007693      -0.012647      -0.016501      -0.008838      -0.003642       0.012480              1.821516       1.668695       0.186290       0.116018       2.033864       0.441259       1.761990          -0.000000
          472              H      12.433568       3.418483       1.376663       0.125134       1.071893 0.77801224E+01  0.76845206E+02                                 1.808421                            1.688959      -1.306302       2.263028                    0.994326       3.764241      11.030513       0.451017       1.374938      -0.687296      -0.025422       0.023277       0.021638       0.040698      -0.003593      -0.005811       0.001437      -0.005057      -0.035178      -0.013709       0.002695       0.011014              1.888975       2.066447      -0.403896      -0.392723       1.725539       0.354116       1.874939          -0.000000
          473              H      14.658784       4.165232       1.320941       0.132053       1.125828 0.84062408E+01  0.83178672E+02                                 1.772466                            1.688754      -0.826116       2.500152                    0.999232       3.319180       9.192535       0.486557       1.272220      -0.713178       0.007948       0.034831       0.021648       0.041773       0.003631       0.000711       0.012852      -0.003370      -0.035752      -0.018330       0.003146       0.015184              1.775387       1.565009       0.156340       0.054266       1.992421       0.398168       1.768732           0.000000
          474              H      -1.142335      13.013000       2.897289       0.090277       1.148271 0.81544058E+01  0.81943953E+02                                 1.922381                            1.746667      -1.460081       2.170990                    0.992208       4.135770      12.446226       0.434432       1.403006      -0.680075       0.041190       0.016074      -0.000679       0.044220       0.004338      -0.002908       0.005544       0.007262      -0.004530      -0.009688       0.003257       0.006431              2.040427       3.019267       0.376754      -0.036845       1.603974      -0.005727       1.498040          -0.000000
          475              H      -8.466252      27.641748       4.756321       0.104948       1.073886 0.81013014E+01  0.81133864E+02                                 1.829822                            1.738349      -1.445103       2.191229                    0.992237       3.974403      11.871524       0.437228       1.398783      -0.681792      -0.031695       0.020996      -0.027143       0.046713      -0.001412       0.003774      -0.007697      -0.000658      -0.013399      -0.009931       0.000893       0.009038              1.854037       1.826464      -0.222633       0.450904       1.787278      -0.227123       1.948369          -0.000000
          476              H      12.059454      17.644047       4.540669       0.119657       0.992019 0.72826960E+01  0.71061211E+02                                 1.745418                            1.656393      -1.310421       2.265276                    0.993136       3.799629      11.224509       0.444324       1.412752      -0.679696       0.030566       0.019105       0.020996       0.041714       0.007447       0.008474       0.003521       0.006886      -0.014311      -0.009520      -0.005270       0.014790              1.806326       1.940815       0.312343       0.403499       1.752868       0.232130       1.725294          -0.000000
          477              H      29.192226       5.291377       2.023703       0.118725       1.167842 0.88491506E+01  0.89985256E+02                                 1.894611                            1.787974      -1.334120       2.248713                    0.992739       3.820725      11.246277       0.444615       1.354727      -0.691976       0.025507      -0.024296       0.024927       0.043154      -0.003586       0.014833      -0.004345      -0.030879      -0.019298      -0.024441       0.003668       0.020773              1.929821       2.001503      -0.194422       0.471471       1.756819      -0.314215       2.031142          -0.000000
          478              H      -7.165891      24.245246       6.292415       0.103908       1.158162 0.84307230E+01  0.84174396E+02                                 1.850120                            1.717890      -1.060217       2.374925                    0.996749       3.627025      10.366492       0.467341       1.312674      -0.701795       0.002806      -0.049927       0.007364       0.050545      -0.005178       0.010172      -0.012846      -0.010893      -0.024693      -0.018039      -0.002458       0.020497              1.940046       1.511772       0.310113       0.024402       2.744850       0.020310       1.563516          -0.000000
          479              H      10.350731       1.559741       4.599135       0.107104       1.029219 0.76974512E+01  0.76236062E+02                                 1.791316                            1.703562      -1.377210       2.224753                    0.992966       3.950055      11.796860       0.437414       1.413840      -0.678846       0.039110       0.012778      -0.023961       0.047613       0.005960      -0.006258      -0.004553       0.004580      -0.016458      -0.008828      -0.003635       0.012463              1.822222       2.104809       0.065006      -0.440463       1.599207      -0.120221       1.762650          -0.000000
          480              H       8.207049      19.095390       4.148952       0.125209       1.071368 0.77755487E+01  0.76789325E+02                                 1.807920                            1.688538      -1.306473       2.263031                    0.994315       3.763307      11.027281       0.451040       1.375060      -0.687275      -0.007401      -0.033669       0.021612       0.040687       0.003993       0.001618      -0.005763      -0.003740      -0.035079      -0.013675       0.002646       0.011029              1.888429       1.460635       0.054284      -0.110257       2.330238      -0.516903       1.874413          -0.000000
          481              H       6.447737      20.649109       4.093230       0.131839       1.126592 0.84133482E+01  0.83267195E+02                                 1.773321                            1.689507      -0.825724       2.500212                    0.999229       3.320486       9.197375       0.486428       1.272279      -0.713165      -0.034191      -0.010531       0.021740       0.041864      -0.000335      -0.011487      -0.005783       0.008020      -0.035786      -0.018320       0.003112       0.015208              1.776255       2.022022       0.107001      -0.372273       1.537140      -0.152220       1.769604           0.000000
          482              H       6.686079       2.541355       5.669494       0.090519       1.147258 0.81460036E+01  0.81839864E+02                                 1.921443                            1.745919      -1.460133       2.171145                    0.992208       4.133853      12.439678       0.434461       1.403250      -0.680034      -0.034466       0.027555      -0.000664       0.044132      -0.005300      -0.003329      -0.005290       0.003888      -0.004541      -0.009671       0.003249       0.006422              2.039368       2.282834      -0.800528       0.023348       2.337854      -0.029008       1.497417          -0.000000
          483              H      26.302922       7.567757       7.528526       0.104714       1.074730 0.81092533E+01  0.81235445E+02                                 1.830939                            1.739317      -1.446696       2.190428                    0.992219       3.976655      11.880821       0.437052       1.398969      -0.681753      -0.031737       0.021025      -0.027207       0.046792      -0.001421       0.003723      -0.007688      -0.000604      -0.013387      -0.009907       0.000904       0.009003              1.855202       1.827602      -0.222882       0.451403       1.788364      -0.227381       1.949642          -0.000000
          484              H      -5.324872      27.680892       7.312874       0.119852       0.991897 0.72815182E+01  0.71045328E+02                                 1.745101                            1.656121      -1.309267       2.265739                    0.993157       3.798873      11.221146       0.444425       1.412517      -0.679738       0.030472       0.019065       0.020957       0.041609       0.007469       0.008457       0.003540       0.007030      -0.014275      -0.009479      -0.005349       0.014828              1.805976       1.940411       0.312239       0.403359       1.752548       0.232066       1.724969          -0.000000
          485              H      11.807379      15.328524       4.795991       0.118883       1.166946 0.88407617E+01  0.89875785E+02                                 1.893418                            1.786966      -1.330024       2.250425                    0.992802       3.818704      11.237652       0.444814       1.354486      -0.692029       0.025532      -0.024235       0.024869       0.043101      -0.003602       0.014772      -0.004329      -0.030731      -0.019387      -0.024340       0.003626       0.020715              1.928560       2.000125      -0.194171       0.470888       1.755775      -0.313838       2.029781          -0.000000
          486              H      27.603283       4.171254       0.747921       0.103746       1.158356 0.84320985E+01  0.84185285E+02                                 1.849700                            1.717546      -1.056999       2.376131                    0.996791       3.627082      10.363955       0.467620       1.311935      -0.701946       0.002730      -0.049990       0.007379       0.050606      -0.005193       0.010165      -0.012883      -0.010878      -0.024735      -0.018057      -0.002473       0.020530              1.939573       1.511485       0.309993       0.024399       2.744021       0.020303       1.563212          -0.000000
          487              H      27.735405      11.596587       7.371341       0.107170       1.028870 0.76941465E+01  0.76194516E+02                                 1.790878                            1.703174      -1.376163       2.225225                    0.992968       3.949071      11.792918       0.437476       1.413803      -0.678856       0.039104       0.012782      -0.023986       0.047622       0.005967      -0.006226      -0.004564       0.004551      -0.016482      -0.008820      -0.003632       0.012452              1.821765       2.104254       0.064989      -0.440280       1.598833      -0.120180       1.762208          -0.000000
          488              H      -9.177278      29.132235       6.921158       0.125121       1.071906 0.77803776E+01  0.76849965E+02                                 1.808597                            1.689112      -1.307238       2.262635                    0.994319       3.764542      11.032310       0.450936       1.375143      -0.687256      -0.007439      -0.033665       0.021613       0.040691       0.003989       0.001639      -0.005777      -0.003716      -0.035130      -0.013703       0.002676       0.011027              1.889166       1.461120       0.054357      -0.110353       2.331235      -0.517246       1.875144          -0.000000
          489              H       6.447911       0.575117       6.865436       0.131955       1.126315 0.84106400E+01  0.83232810E+02                                 1.772950                            1.689172      -0.825965       2.500119                    0.999232       3.319864       9.194915       0.486509       1.272184      -0.713186      -0.034167      -0.010505       0.021701       0.041817      -0.000356      -0.011470      -0.005780       0.007940      -0.035715      -0.018298       0.003146       0.015152              1.775882       2.021580       0.106990      -0.372175       1.536825      -0.152174       1.769241           0.000000
          490              H      24.070753      12.578200       0.125000       0.090199       1.148085 0.81526763E+01  0.81919489E+02                                 1.921956                            1.746325      -1.458711       2.171581                    0.992214       4.134779      12.441347       0.434548       1.402753      -0.680129      -0.034535       0.027695      -0.000699       0.044274      -0.005300      -0.003374      -0.005288       0.003985      -0.004493      -0.009704       0.003280       0.006424              2.039944       2.283489      -0.800921       0.023367       2.338569      -0.029026       1.497774          -0.000000
          491              H       8.918075      17.604903       1.984115       0.105238       1.073781 0.81011400E+01  0.81141832E+02                                 1.830608                            1.739029      -1.449525       2.189519                    0.992207       3.975713      11.880915       0.436826       1.399906      -0.681571      -0.031567       0.020931      -0.027011       0.046521      -0.001415       0.003811      -0.007714      -0.000640      -0.013280      -0.009937       0.000873       0.009064              1.854865       1.827227      -0.222789       0.451265       1.788062      -0.227298       1.949308          -0.000000
          492              H      29.444301       7.606901       1.768380       0.119855       0.991962 0.72820388E+01  0.71049747E+02                                 1.744961                            1.656011      -1.308387       2.266071                    0.993163       3.798743      11.219714       0.444521       1.412227      -0.679792       0.030488       0.019080       0.020947       0.041621       0.007458       0.008480       0.003536       0.007017      -0.014252      -0.009496      -0.005334       0.014830              1.805820       1.940294       0.312147       0.403318       1.752345       0.231980       1.724822          -0.000000
          493              H      -5.576948      25.365369       7.568197       0.118893       1.167285 0.88442245E+01  0.89925336E+02                                 1.894275                            1.787693      -1.332478       2.249500                    0.992764       3.819820      11.244098       0.444556       1.355056      -0.691913       0.025503      -0.024234       0.024860       0.043078      -0.003585       0.014823      -0.004354      -0.030783      -0.019308      -0.024403       0.003665       0.020738              1.929461       2.001078      -0.194366       0.471282       1.756545      -0.314114       2.030758          -0.000000
          494              H      10.218435      14.208401       3.520210       0.103932       1.158479 0.84336313E+01  0.84212371E+02                                 1.850595                            1.718282      -1.061025       2.374556                    0.996727       3.627717      10.369695       0.467239       1.312822      -0.701761       0.002775      -0.049888       0.007456       0.050518      -0.005183       0.010167      -0.012815      -0.010900      -0.024815      -0.018041      -0.002441       0.020482              1.940575       1.512103       0.310238       0.024399       2.745748       0.020313       1.563872          -0.000000
          495              H      10.350557      21.633733       1.826929       0.107087       1.029791 0.77033402E+01  0.76315133E+02                                 1.792527                            1.704630      -1.380150       2.223438                    0.992920       3.952517      11.808930       0.437081       1.414532      -0.678709       0.039060       0.012744      -0.023961       0.047563       0.005971      -0.006282      -0.004558       0.004650      -0.016451      -0.008839      -0.003658       0.012497              1.823475       2.106396       0.065124      -0.440959       1.600212      -0.120408       1.763816          -0.000000
          496              H      25.591896       9.058243       1.376663       0.125118       1.071967 0.77808988E+01  0.76857410E+02                                 1.808776                            1.689251      -1.306903       2.262794                    0.994338       3.764709      11.033437       0.450879       1.375277      -0.687230      -0.007453      -0.033686       0.021581       0.040694       0.003991       0.001628      -0.005760      -0.003692      -0.035082      -0.013678       0.002666       0.011012              1.889370       1.461224       0.054377      -0.110372       2.331551      -0.517365       1.875336          -0.000000
          497              H      23.832585      10.611962       1.320941       0.132074       1.126085 0.84090121E+01  0.83216031E+02                                 1.773046                            1.689282      -0.826293       2.500097                    0.999228       3.319543       9.195201       0.486355       1.272596      -0.713099      -0.034102      -0.010478       0.021634       0.041722      -0.000331      -0.011497      -0.005766       0.007930      -0.035696      -0.018300       0.003128       0.015172              1.775975       2.021644       0.106987      -0.372163       1.536927      -0.152167       1.769354           0.000000
          498              H       6.685905      22.615346       2.897289       0.090559       1.146539 0.81397987E+01  0.81762321E+02                                 1.920746                            1.745342      -1.460309       2.171246                    0.992209       4.132359      12.434212       0.434498       1.403390      -0.680013      -0.034462       0.027590      -0.000610       0.044149      -0.005285      -0.003331      -0.005292       0.003901      -0.004549      -0.009665       0.003255       0.006411              2.038597       2.281916      -0.800097       0.023338       2.336926      -0.028992       1.496949          -0.000000
          499              H      -2.320831       8.957974       4.756321       0.104937       1.074045 0.81027029E+01  0.81151807E+02                                 1.830021                            1.738511      -1.445341       2.191096                    0.992237       3.974863      11.873374       0.437202       1.398801      -0.681787      -0.002338      -0.037943      -0.027139       0.046709       0.000991       0.004785       0.007110      -0.002116      -0.013412      -0.009932       0.000897       0.009035              1.854257       1.604414       0.094383      -0.028760       2.009707       0.504187       1.948650          -0.000000
          500              H      13.458906       1.622071       4.540669       0.119963       0.991264 0.72758481E+01  0.70974368E+02                                 1.744205                            1.655371      -1.307762       2.266467                    0.993174       3.797157      11.213906       0.444580       1.412337      -0.679777      -0.031739       0.016871       0.020931       0.041594      -0.006764      -0.007314       0.005573       0.009468      -0.014310      -0.009516      -0.005336       0.014851              1.804994       2.068626      -0.237176      -0.402192       1.622295       0.233056       1.724061          -0.000000
          501              H      15.590593      22.635219       2.023703       0.118913       1.167477 0.88464524E+01  0.89957361E+02                                 1.894819                            1.788180      -1.334902       2.248510                    0.992724       3.820463      11.248091       0.444380       1.355453      -0.691834       0.008207       0.034192       0.024875       0.043072       0.015116      -0.003612       0.014963       0.009165      -0.019463      -0.024346       0.003600       0.020745              1.930025       1.649807      -0.008706       0.036400       2.108880       0.565448       2.031387          -0.000000
          502              H      -0.029554      11.782371       6.292415       0.103907       1.158153 0.84307354E+01  0.84174916E+02                                 1.850139                            1.717914      -1.060229       2.374922                    0.996748       3.627100      10.366878       0.467326       1.312710      -0.701787       0.041835       0.027395       0.007365       0.050545       0.007306       0.006040       0.015232      -0.003521      -0.024692      -0.018039      -0.002458       0.020497              1.940063       2.705151       0.378875      -0.029789       1.551497       0.010975       1.563540          -0.000000
          503              H      28.242859       8.184125       4.599135       0.107111       1.029215 0.76974324E+01  0.76235930E+02                                 1.791325                            1.703570      -1.377250       2.224741                    0.992966       3.950022      11.796817       0.437408       1.413856      -0.678843      -0.030619       0.027483      -0.023967       0.047616      -0.004962       0.007069      -0.003148       0.008033      -0.016434      -0.008821      -0.003639       0.012460              1.822228       1.781923      -0.251452       0.324359       1.922115      -0.321327       1.762645          -0.000000
          504              H      -3.256291      27.670956       4.148952       0.125156       1.071669 0.77782328E+01  0.76822232E+02                                 1.808211                            1.688789      -1.305878       2.263220                    0.994339       3.763951      11.029520       0.451023       1.374995      -0.687286       0.032864       0.010366       0.021607       0.040674      -0.000397       0.004181       0.004323       0.008786      -0.035112      -0.013707       0.002675       0.011032              1.888739       2.160275       0.349468       0.502927       1.631256       0.162986       1.874686          -0.000000
          505              H      -3.722195      25.370488       4.093230       0.132064       1.126412 0.84119269E+01  0.83252465E+02                                 1.773399                            1.689576      -0.826330       2.500062                    0.999229       3.320112       9.197332       0.486310       1.272598      -0.713096       0.026206      -0.024271       0.021589       0.041736      -0.003267       0.010790      -0.007066      -0.004599      -0.035734      -0.018346       0.003149       0.015197              1.776338       1.751138      -0.263508       0.318008       1.808196      -0.246324       1.769679           0.000000
          506              H      29.225083       4.519637       5.669494       0.090529       1.147181 0.81454605E+01  0.81833081E+02                                 1.921367                            1.745870      -1.460120       2.171170                    0.992207       4.133695      12.439121       0.434463       1.403265      -0.680032      -0.006625      -0.043632      -0.000665       0.044137       0.000960       0.006251      -0.000239      -0.011130      -0.004545      -0.009677       0.003253       0.006424              2.039280       1.630767       0.424073       0.013442       2.989665       0.034733       1.497407          -0.000000
          507              H      15.063843      18.994819       7.528526       0.105048       1.073893 0.81015498E+01  0.81140898E+02                                 1.830186                            1.738645      -1.446705       2.190586                    0.992222       3.975037      11.875626       0.437068       1.399217      -0.681706      -0.002334      -0.037911      -0.027089       0.046653       0.000978       0.004790       0.007132      -0.002124      -0.013325      -0.009937       0.000891       0.009046              1.854428       1.604540       0.094396      -0.028756       2.009917       0.504287       1.948828          -0.000000
          508              H      -3.925420      11.658916       7.312874       0.119855       0.991788 0.72805381E+01  0.71033190E+02                                 1.744961                            1.656002      -1.309113       2.265817                    0.993158       3.798635      11.220144       0.444446       1.412503      -0.679742      -0.031744       0.016859       0.020961       0.041609      -0.006775      -0.007298       0.005557       0.009419      -0.014279      -0.009483      -0.005346       0.014829              1.805823       2.069701      -0.237442      -0.402582       1.622949       0.233271       1.724819          -0.000000
          509              H      15.590246       2.561529       4.795991       0.118720       1.167804 0.88489222E+01  0.89987006E+02                                 1.895003                            1.788290      -1.332798       2.249328                    0.992760       3.821117      11.249585       0.444426       1.355242      -0.691874       0.008259       0.034230       0.024910       0.043132       0.015166      -0.003649       0.015012       0.009201      -0.019278      -0.024430       0.003658       0.020772              1.930244       1.649875      -0.008730       0.036401       2.109224       0.565661       2.031632          -0.000000
          510              H      17.355120      21.819216       0.747921       0.103826       1.158357 0.84326280E+01  0.84201438E+02                                 1.850639                            1.718325      -1.061246       2.374524                    0.996728       3.627738      10.370338       0.467165       1.313043      -0.701718       0.041874       0.027390       0.007368       0.050576       0.007306       0.006052       0.015234      -0.003533      -0.024667      -0.018035      -0.002470       0.020505              1.940628       2.706108       0.379076      -0.029806       1.551868       0.010976       1.563907          -0.000000
          511              H      10.858533      18.220971       7.371341       0.107031       1.029047 0.76957817E+01  0.76214140E+02                                 1.791030                            1.703320      -1.376179       2.225189                    0.992970       3.949381      11.793797       0.437474       1.413744      -0.678869      -0.030624       0.027476      -0.023967       0.047615      -0.005000       0.007088      -0.003169       0.008009      -0.016488      -0.008850      -0.003651       0.012501              1.821918       1.781642      -0.251352       0.324252       1.921756      -0.321198       1.762357          -0.000000
          512              H      -3.256117       7.596964       6.921158       0.125121       1.071942 0.77807556E+01  0.76855082E+02                                 1.808677                            1.689183      -1.307259       2.262631                    0.994315       3.764711      11.033115       0.450913       1.375190      -0.687246       0.032875       0.010392       0.021611       0.040692      -0.000385       0.004183       0.004308       0.008767      -0.035139      -0.013705       0.002677       0.011029              1.889258       2.160866       0.349639       0.503146       1.631658       0.163084       1.875251          -0.000000
          513              H      31.046979       5.296496       6.865436       0.131953       1.126448 0.84119972E+01  0.83250010E+02                                 1.773128                            1.689339      -0.825948       2.500129                    0.999230       3.320058       9.195809       0.486469       1.272230      -0.713176       0.026181      -0.024337       0.021699       0.041816      -0.003258       0.010740      -0.007042      -0.004584      -0.035726      -0.018300       0.003150       0.015150              1.776057       1.750818      -0.263434       0.317903       1.807923      -0.246261       1.769431           0.000000
          514              H      11.840757      14.556482       0.125000       0.090430       1.147399 0.81471697E+01  0.81854349E+02                                 1.921589                            1.746040      -1.460430       2.171023                    0.992204       4.134125      12.440628       0.434449       1.403242      -0.680036      -0.006692      -0.043700      -0.000643       0.044214       0.000974       0.006254      -0.000254      -0.011083      -0.004529      -0.009666       0.003267       0.006400              2.039528       1.630930       0.424154       0.013454       2.990142       0.034720       1.497513          -0.000000
          515              H      -2.321005      29.031966       1.984115       0.104667       1.074599 0.81079531E+01  0.81217691E+02                                 1.830676                            1.739092      -1.446203       2.190677                    0.992231       3.976134      11.878215       0.437121       1.398830      -0.681782      -0.002363      -0.038028      -0.027242       0.046838       0.000961       0.004817       0.007067      -0.002148      -0.013440      -0.009931       0.000927       0.009004              1.854921       1.604938       0.094419      -0.028784       2.010509       0.504479       1.949316          -0.000000
          516              H      13.459254      21.695761       1.768380       0.119747       0.992091 0.72832833E+01  0.71067560E+02                                 1.745396                            1.656376      -1.309631       2.265547                    0.993146       3.799517      11.223807       0.444365       1.412609      -0.679721      -0.031772       0.016918       0.020961       0.041654      -0.006727      -0.007300       0.005566       0.009446      -0.014253      -0.009499      -0.005305       0.014804              1.806300       2.070337      -0.237572      -0.402778       1.623290       0.233373       1.725272          -0.000000
          517              H      -1.794080      12.598374       7.568197       0.118880       1.167395 0.88451728E+01  0.89935890E+02                                 1.894233                            1.787660      -1.333020       2.249221                    0.992755       3.820009      11.244099       0.444616       1.354861      -0.691950       0.008235       0.034201       0.024857       0.043074       0.015124      -0.003641       0.015010       0.009190      -0.019314      -0.024402       0.003663       0.020739              1.929420       1.649333      -0.008743       0.036367       2.108235       0.565178       2.030692          -0.000000
          518              H      17.354773       1.745525       3.520210       0.104111       1.157449 0.84251735E+01  0.84110740E+02                                 1.849917                            1.717765      -1.061831       2.374447                    0.996730       3.626298      10.366160       0.467147       1.313348      -0.701658       0.041802       0.027323       0.007422       0.050488       0.007295       0.006025       0.015219      -0.003574      -0.024709      -0.018022      -0.002461       0.020483              1.939794       2.704630       0.378699      -0.029826       1.551324       0.010976       1.563427          -0.000000
          519              H      -6.526315      28.258117       1.826929       0.107200       1.028561 0.76912380E+01  0.76157910E+02                                 1.790494                            1.702836      -1.375780       2.225457                    0.992973       3.948182      11.789354       0.437529       1.413776      -0.678865      -0.030645       0.027485      -0.023976       0.047638      -0.004954       0.007057      -0.003115       0.008011      -0.016446      -0.008809      -0.003622       0.012431              1.821362       1.781077      -0.251241       0.324091       1.921174      -0.321089       1.761835          -0.000000
          520              H      14.128557      17.633809       1.376663       0.125009       1.071778 0.77788227E+01  0.76824992E+02                                 1.807890                            1.688515      -1.305539       2.263246                    0.994318       3.763628      11.026233       0.451222       1.374445      -0.687395       0.032901       0.010447       0.021656       0.040750      -0.000369       0.004175       0.004302       0.008800      -0.035090      -0.013685       0.002650       0.011035              1.888393       2.159784       0.349374       0.502757       1.631003       0.162947       1.874392          -0.000000
          521              H      13.662652      15.333342       1.320941       0.131861       1.126804 0.84154794E+01  0.83295534E+02                                 1.773749                            1.689884      -0.825527       2.500291                    0.999228       3.320720       9.199135       0.486292       1.272524      -0.713113       0.026232      -0.024347       0.021757       0.041884      -0.003270       0.010698      -0.007046      -0.004588      -0.035768      -0.018279       0.003133       0.015146              1.776691       1.751467      -0.263580       0.318116       1.808550      -0.246407       1.770057           0.000000
          522              H      -5.544091      24.593628       2.897289       0.090525       1.147340 0.81469574E+01  0.81855012E+02                                 1.921838                            1.746250      -1.461130       2.170720                    0.992190       4.134561      12.443806       0.434318       1.403617      -0.679963      -0.006690      -0.043621      -0.000652       0.044136       0.000930       0.006257      -0.000255      -0.011129      -0.004535      -0.009680       0.003268       0.006413              2.039813       1.631143       0.424258       0.013465       2.990596       0.034753       1.497700          -0.000000
          523              F      13.520099      23.996832       3.170908      -0.172917      17.825697 0.27021706E+03  0.53770712E+04                                 5.241346                            4.995557       0.572308       2.422609                    0.995273      19.088789      43.180020       0.888765       0.346327      -1.169020      -0.021299       0.041173      -0.046462       0.065632      -0.038924       0.031981      -0.076712      -0.063014       0.107266      -0.068441      -0.048610       0.117051              5.388574       4.266258      -1.004862       0.694853       6.163972      -1.722053       5.735492          -0.000000
          524              F      13.953147       4.613582       3.834830      -0.161636      15.643728 0.22583845E+03  0.43067773E+04                                 4.789549                            4.538916       0.642487       2.441524                    0.997603      18.890830      42.148625       0.938888       0.342088      -1.169927      -0.049159       0.006232       0.046524       0.067970      -0.013263      -0.083330       0.014200       0.036801       0.179980      -0.067131      -0.049978       0.117108              4.956631       4.620893      -0.713455      -1.428624       4.239767       1.259694       6.009233           0.000000
          525              F      13.000129      27.126853       1.852711      -0.152575      13.681397 0.19199844E+03  0.35238714E+04                                 4.377689                            4.174675       0.887086       2.535183                    0.998631      18.604003      41.026632       0.980404       0.340392      -1.168707       0.013892      -0.051049       0.041208       0.067060      -0.058810       0.053147      -0.078517      -0.021095       0.060852      -0.074030      -0.056567       0.130597              4.511585       4.464202      -1.327472       0.783621       5.165772      -0.967146       3.904779           0.000001
          526              F      13.029335      26.354209       3.973470      -0.131665      13.698353 0.19766674E+03  0.36577459E+04                                 4.369380                            4.250148       0.810565       2.495158                    0.998824      18.630818      41.378266       0.965874       0.342693      -1.165669       0.009496      -0.012915      -0.063330       0.065328      -0.014316      -0.068044       0.009002       0.025639       0.298037      -0.074046      -0.054467       0.128513              4.394235       4.019897      -0.428438      -0.937013       3.925725       0.668430       5.237082          -0.000000
          527              F      15.630230      26.635143       1.714654      -0.212921      12.868235 0.17997873E+03  0.32599030E+04                                 4.155706                            4.006581       0.746419       2.453711                    0.999354      19.144009      42.345272       1.011032       0.334471      -1.170390       0.007145       0.005097       0.010995       0.014068       0.006497      -0.058221      -0.018581       0.020581       0.227190      -0.054493      -0.049936       0.104429              4.097706       4.076078       0.210874      -1.066956       3.237775      -0.223793       4.979264           0.000003
          528              F      15.720630      25.493942       3.448686      -0.179769      15.965549 0.22143612E+03  0.42088021E+04                                 4.873380                            4.498430       0.702196       2.461554                    0.998384      18.915468      42.353617       0.940354       0.342693      -1.167546       0.001368       0.020189      -0.016711       0.026244      -0.055011       0.022632      -0.037301      -0.054252      -0.055624      -0.052077      -0.036326       0.088403              5.055690       5.475305      -1.551791       1.299405       5.507930      -1.209288       4.183836           0.000000
          529              F      15.294709      27.571590       3.528526      -0.183825      13.681509 0.18330261E+03  0.33349878E+04                                 4.390723                            4.069534       0.794966       2.489871                    0.999066      18.827071      41.723396       0.993639       0.338807      -1.166747       0.011430      -0.011234      -0.017631       0.023826       0.021087       0.013620       0.054097      -0.100870      -0.043697      -0.048615      -0.042676       0.091291              4.461934       3.750645       0.436847       0.348758       5.891968       1.435369       3.743189           0.000002
          530              F      13.520273       3.922840       5.943114      -0.173025      17.826835 0.27024127E+03  0.53776606E+04                                 5.241495                            4.995712       0.572722       2.422742                    0.995270      19.089454      43.181616       0.888771       0.346317      -1.169031      -0.021294       0.041081      -0.046334       0.065482      -0.038898       0.031960      -0.076631      -0.062940       0.107085      -0.068367      -0.048564       0.116932              5.388726       4.266371      -1.004926       0.694815       6.164110      -1.721900       5.735697          -0.000000
          531              F      -3.431179      14.650428       6.607036      -0.161522      15.644685 0.22585647E+03  0.43072099E+04                                 4.789812                            4.539158       0.642537       2.441510                    0.997597      18.890514      42.148456       0.938843       0.342097      -1.169918      -0.049253       0.006217       0.046632       0.068110      -0.013197      -0.083420       0.014205       0.036883       0.180114      -0.067165      -0.050054       0.117219              4.956904       4.621014      -0.713396      -1.428618       4.239861       1.259785       6.009837           0.000000
          532              F      13.000303       7.052861       4.624917      -0.152446      13.679766 0.19196848E+03  0.35231854E+04                                 4.377369                            4.174378       0.888857       2.535775                    0.998649      18.602857      41.023361       0.980428       0.340396      -1.168702       0.013994      -0.051191       0.041267       0.067226      -0.058850       0.053200      -0.078554      -0.021189       0.060764      -0.074036      -0.056647       0.130683              4.511256       4.463877      -1.327381       0.783547       5.165434      -0.967068       3.904458           0.000001
          533              F      13.029509       6.280217       6.745675      -0.131532      13.697433 0.19765035E+03  0.36573696E+04                                 4.369207                            4.249996       0.811170       2.495367                    0.998819      18.630290      41.376781       0.965882       0.342697      -1.165665       0.009516      -0.012956      -0.063450       0.065455      -0.014382      -0.068065       0.008989       0.025458       0.298227      -0.074148      -0.054418       0.128566              4.394052       4.019810      -0.428452      -0.936989       3.925472       0.668370       5.236873          -0.000000
          534              F      15.630404       6.561151       4.486860      -0.212934      12.867230 0.17996094E+03  0.32594872E+04                                 4.155370                            4.006277       0.746620       2.453799                    0.999355      19.143638      42.343288       1.011114       0.334453      -1.170410       0.007135       0.005125       0.011016       0.014090       0.006470      -0.058266      -0.018561       0.020598       0.227300      -0.054539      -0.049944       0.104483              4.097374       4.075702       0.210896      -1.066820       3.237551      -0.223814       4.978868           0.000002
          535              F      15.720803       5.419951       6.220892      -0.179822      15.966395 0.22145101E+03  0.42091483E+04                                 4.873524                            4.498546       0.702104       2.461534                    0.998386      18.915505      42.353769       0.940354       0.342687      -1.167553       0.001426       0.020214      -0.016719       0.026271      -0.055035       0.022626      -0.037371      -0.054423      -0.055692      -0.052126      -0.036374       0.088500              5.055851       5.475575      -1.551738       1.299656       5.507881      -1.209319       4.184096           0.000000
          536              F      15.294883       7.497598       6.300732      -0.183798      13.679281 0.18326736E+03  0.33341745E+04                                 4.390154                            4.069057       0.795867       2.490232                    0.999080      18.825883      41.719215       0.993732       0.338792      -1.166764       0.011376      -0.011335      -0.017672       0.023879       0.021173       0.013635       0.054231      -0.101003      -0.043787      -0.048673      -0.042809       0.091482              4.461329       3.750261       0.436868       0.348812       5.891014       1.435000       3.742713           0.000002
          537              F      -3.864053      13.959685       0.398619      -0.172993      17.827228 0.27024825E+03  0.53778424E+04                                 5.241642                            4.995836       0.572007       2.422504                    0.995257      19.089124      43.181257       0.888743       0.346326      -1.169022      -0.021280       0.041178      -0.046350       0.065550      -0.038916       0.031967      -0.076708      -0.063002       0.106949      -0.068384      -0.048626       0.117009              5.388875       4.266351      -1.004874       0.694889       6.164116      -1.722028       5.736158          -0.000000
          538              F      13.952974      24.687574       1.062625      -0.161503      15.642535 0.22581408E+03  0.43061983E+04                                 4.789341                            4.538706       0.642371       2.441483                    0.997609      18.889932      42.146126       0.938899       0.342093      -1.169922      -0.049190       0.006224       0.046655       0.068082      -0.013233      -0.083334       0.014191       0.036940       0.180120      -0.067086      -0.050066       0.117152              4.956415       4.620701      -0.713381      -1.428533       4.239467       1.259658       6.009077           0.000000
          539              F      -4.384023      17.089707       7.397122      -0.152572      13.680417 0.19198219E+03  0.35234977E+04                                 4.377457                            4.174486       0.888597       2.535711                    0.998650      18.603717      41.025535       0.980430       0.340390      -1.168709       0.013947      -0.051105       0.041097       0.067046      -0.058802       0.053130      -0.078440      -0.021129       0.060435      -0.073938      -0.056568       0.130506              4.511309       4.463727      -1.327248       0.783616       5.165542      -0.967122       3.904659           0.000001
          540              F      -4.354817      16.317063       1.201181      -0.131571      13.698725 0.19767293E+03  0.36578930E+04                                 4.369495                            4.250244       0.811627       2.495470                    0.998821      18.630904      41.378779       0.965852       0.342698      -1.165664       0.009484      -0.012917      -0.063412       0.065405      -0.014362      -0.068028       0.008945       0.025451       0.298174      -0.074124      -0.054395       0.128519              4.394359       4.020018      -0.428454      -0.937152       3.925705       0.668439       5.237354          -0.000000
          541              F      -1.753922      16.597997       7.259065      -0.213058      12.868419 0.17998256E+03  0.32599794E+04                                 4.155644                            4.006530       0.745306       2.453338                    0.999354      19.144466      42.345885       1.011077       0.334455      -1.170407       0.007240       0.005193       0.010891       0.014071       0.006474      -0.058169      -0.018499       0.020534       0.227186      -0.054456      -0.049909       0.104366              4.097644       4.075953       0.210932      -1.066901       3.237725      -0.223835       4.979254           0.000003
          542              F      -1.663523      15.456796       0.676397      -0.179926      15.967555 0.22147281E+03  0.42096624E+04                                 4.873721                            4.498741       0.701146       2.461187                    0.998378      18.916288      42.355893       0.940343       0.342683      -1.167558       0.001546       0.020166      -0.016610       0.026171      -0.054977       0.022536      -0.037280      -0.054514      -0.055700      -0.052093      -0.036294       0.088387              5.056030       5.475763      -1.551749       1.299681       5.508045      -1.209409       4.184283           0.000000
          543              F      -2.089443      17.534444       0.756238      -0.183868      13.681255 0.18330062E+03  0.33349360E+04                                 4.390615                            4.069455       0.795379       2.490036                    0.999076      18.826975      41.722819       0.993671       0.338797      -1.166758       0.011386      -0.011290      -0.017643       0.023841       0.021190       0.013626       0.054265      -0.101149      -0.043769      -0.048729      -0.042836       0.091565              4.461808       3.750618       0.436948       0.348849       5.891717       1.435215       3.743089           0.000002
          544              F     -10.157590      29.821472       3.170908      -0.173035      17.827208 0.27024842E+03  0.53778401E+04                                 5.241560                            4.995760       0.572760       2.422728                    0.995270      19.089621      43.182184       0.888772       0.346315      -1.169032      -0.024988      -0.038977      -0.046367       0.065525       0.046728       0.050460       0.066040      -0.035977       0.107159      -0.068430      -0.048607       0.117037              5.388776       4.819518       1.324247       1.143894       5.610965       1.462868       5.735845          -0.000000
          545              F      23.796947       9.776989       3.834830      -0.161633      15.643555 0.22583597E+03  0.43067148E+04                                 4.789508                            4.538884       0.642292       2.441462                    0.997601      18.890706      42.148171       0.938894       0.342087      -1.169929       0.019179      -0.045687       0.046526       0.067969      -0.009306       0.029372      -0.079261      -0.041389       0.179974      -0.067129      -0.049979       0.117108              4.956574       3.717147       0.191651      -0.376638       5.143370      -1.866973       6.009205           0.000000
          546              F     -12.608282      27.806154       1.852711      -0.152683      13.681054 0.19199349E+03  0.35237473E+04                                 4.377507                            4.174528       0.888969       2.535824                    0.998652      18.604166      41.026402       0.980456       0.340377      -1.168723       0.037238       0.037570       0.041082       0.066977       0.038568       0.041426       0.085261      -0.091347       0.060640      -0.074027      -0.056558       0.130585              4.511370       3.840618       0.967470       0.445730       5.788825       1.162187       3.904667           0.000001
          547              F     -11.953756      28.217769       3.973470      -0.131717      13.698997 0.19767825E+03  0.36580015E+04                                 4.369399                            4.250161       0.811882       2.495558                    0.998820      18.631601      41.379845       0.965913       0.342676      -1.165688       0.006423       0.014650      -0.063288       0.065278      -0.003898       0.026249      -0.063445      -0.037640       0.298194      -0.074112      -0.054455       0.128567              4.394256       3.578159       0.173443      -0.110385       4.367465      -1.145777       5.237143          -0.000000
          548              F       3.887000       0.218906       1.714654      -0.213130      12.868942 0.17999177E+03  0.32601843E+04                                 4.155720                            4.006597       0.744629       2.453132                    0.999358      19.145066      42.347313       1.011083       0.334449      -1.170414      -0.008069       0.003679       0.010775       0.013955      -0.012169       0.045173      -0.041142       0.000897       0.226907      -0.054462      -0.049890       0.104351              4.097715       3.629992      -0.468466       0.727327       3.683817      -0.812069       4.979337           0.000003
          549              F       4.830109       0.867794       3.448686      -0.179971      15.967134 0.22146365E+03  0.42094381E+04                                 4.873560                            4.498572       0.701602       2.461314                    0.998382      18.916640      42.356215       0.940386       0.342672      -1.167569      -0.018244      -0.008682      -0.016650       0.026181       0.051116       0.021067       0.038218      -0.067898      -0.055589      -0.052111      -0.036318       0.088430              5.055894       4.155892       0.789781       0.397526       6.827666       1.730316       4.184124           0.000000
          550              F     -14.140726      29.570950       3.528526      -0.184011      13.680699 0.18329252E+03  0.33347393E+04                                 4.390384                            4.069268       0.795049       2.489914                    0.999072      18.827265      41.722639       0.993733       0.338781      -1.166776       0.003879       0.015514      -0.017548       0.023741       0.033188      -0.053677      -0.015254       0.086929      -0.043637      -0.048661      -0.042657       0.091318              4.461552       5.734423       0.708566      -1.417231       3.907343      -0.415466       3.742891           0.000002
          551              F      24.611584       9.747480       5.943114      -0.173024      17.825934 0.27022248E+03  0.53771832E+04                                 5.241273                            4.995494       0.573037       2.422856                    0.995273      19.089155      43.180263       0.888804       0.346311      -1.169038      -0.024927      -0.038990      -0.046330       0.065483       0.046701       0.050392       0.065989      -0.035875       0.107102      -0.068363      -0.048568       0.116931              5.388496       4.819232       1.324137       1.143805       5.610776       1.462630       5.735479          -0.000000
          552              F       6.412621      19.813834       6.607036      -0.161426      15.641597 0.22579552E+03  0.43057467E+04                                 4.789138                            4.538515       0.642188       2.441444                    0.997609      18.889003      42.143280       0.938922       0.342093      -1.169925       0.019177      -0.045759       0.046743       0.068166      -0.009329       0.029345      -0.079284      -0.041382       0.180250      -0.067119      -0.050053       0.117172              4.956229       3.716785       0.191651      -0.376609       5.142964      -1.866908       6.008939           0.000000
          553              F      22.160891       7.732162       4.624917      -0.152448      13.679662 0.19196781E+03  0.35231718E+04                                 4.377349                            4.174371       0.888875       2.535775                    0.998649      18.602948      41.023624       0.980428       0.340396      -1.168702       0.037335       0.037708       0.041268       0.067223       0.038597       0.041429       0.085349      -0.091336       0.060774      -0.074036      -0.056645       0.130682              4.511216       3.840546       0.967429       0.445730       5.788609       1.162135       3.904494           0.000001
[truncated: 64,867 more chars]
