# Supplementary material for: A collection of forcefield precursors for metal–organic frameworks
Source: RSC Adv. 2019 Nov 13;9(63):36492–507. doi: 10.1039/c9ra07327b (PMC9075174; doi:10.1039/c9ra07327b)
Supplement: RA-009-C9RA07327B-s4092 [file RA-009-C9RA07327B-s4092.xyz]

   84
jmolscript: load "" {1 1 1} spacegroup "x,y,z" unitcell [{     12.793000     0.000000     0.000000 }, {      0.000000    14.740000     0.000000 }, {      0.000000     0.000000    15.183000 }]
Mn     3.293814    10.581256    11.754679     0.967761
Mn     0.768603     8.648695    13.866178     1.098925
Mn     3.102686     4.158744     4.163179     0.967814
Mn     5.627897     6.091305     6.274678     1.098862
Mn     9.499186     3.211256    11.019821     0.967681
Mn    12.024397     1.278695     8.908322     1.098778
Mn     9.690314    11.528744     3.428321     0.967827
Mn     7.165103    13.461305     1.316822     1.099028
H      5.868149    10.382856     0.083506     0.116140
H      6.534664     8.276510     3.417693     0.119201
H      3.649843     7.122368     0.904907     0.127063
H      0.528351     4.357144     7.675007     0.116133
H     12.654836     6.463490    11.009193     0.119201
H      2.746657     7.617632     8.496407     0.127066
H      6.924851     3.012856     7.507994     0.116136
H      6.258336     0.906510     4.173807     0.119203
H      9.143157    14.492368     6.686593     0.127059
H     12.264649    11.727144    15.099494     0.116139
H      0.138164    13.833490    11.765307     0.119194
H     10.046343     0.247632    14.278093     0.127064
C      3.873720     8.960446    14.180922     0.627679
C      4.648976     8.774722     0.264184    -0.023795
C      5.662182     9.662070     0.634649    -0.112558
C      6.355562     9.480768     1.805259    -0.031122
C      6.054927     8.406222     2.632732    -0.105400
C      5.039163     7.523296     2.286560    -0.022314
C      4.338106     7.707546     1.125060    -0.099953
C      7.473671    10.412336     2.178761     0.615274
C      4.738527     6.358836     3.200576     0.640294
C      2.522780     5.779554     6.589422     0.627679
C      1.747524     5.965278     7.855684    -0.023790
C      0.734318     5.077930     8.226149    -0.112564
C      0.040938     5.259232     9.396759    -0.031133
C      0.341573     6.333778    10.224232    -0.105397
C      1.357337     7.216704     9.878060    -0.022310
C      2.058394     7.032454     8.716560    -0.099953
C     11.715829     4.327664     9.770260     0.615276
C      1.657973     8.381164    10.792076     0.640295
C      8.919280     1.590446     8.593578     0.627676
C      8.144024     1.404722     7.327316    -0.023799
C      7.130818     2.292070     6.956851    -0.112562
C      6.437438     2.110768     5.786241    -0.031134
C      6.738073     1.036222     4.958768    -0.105399
C      7.753837     0.153296     5.304940    -0.022298
C      8.454894     0.337546     6.466440    -0.099957
C      5.319329     3.042336     5.412740     0.615275
C      8.054473    13.728836     4.390924     0.640289
C     10.270220    13.149554     1.002078     0.627674
C     11.045476    13.335278    14.918816    -0.023783
C     12.058682    12.447930    14.548351    -0.112560
C     12.752062    12.629232    13.377741    -0.031132
C     12.451427    13.703778    12.550268    -0.105405
C     11.435663    14.586704    12.896440    -0.022316
C     10.734606    14.402454    14.057940    -0.099954
C      1.077171    11.697664    13.004240     0.615277
C     11.135027     1.011164    11.982424     0.640296
Cl     4.955369    11.731713    10.566913    -0.585498
Cl     1.441131     3.008287     2.975413    -0.585491
Cl     7.837631     4.361713    12.207587    -0.585535
Cl    11.351869    10.378287     4.616087    -0.585538
O      4.302286     9.843372    13.379108    -0.518895
O      2.879704     8.233469    13.988098    -0.588634
O      7.724413    11.372942     1.415056    -0.614245
O      8.128672    10.170600     3.209686    -0.494029
O      5.494593     6.145106     4.143744    -0.605956
O      3.734277     5.671952     2.915136    -0.509923
O      2.094214     4.896628     5.787608    -0.518895
O      3.516796     6.506531     6.396598    -0.588623
O     11.465087     3.367058     9.006556    -0.614205
O     11.060828     4.569400    10.801186    -0.494015
O      0.901906     8.594894    11.735244    -0.605962
O      2.662223     9.068048    10.506636    -0.509924
O      8.490714     2.473372     9.395392    -0.518890
O      9.913296     0.863469     8.786402    -0.588608
O      5.068587     4.002942     6.176444    -0.614225
O      4.664328     2.800600     4.381814    -0.494017
O      7.298407    13.515106     3.447756    -0.605974
O      9.058723    13.041952     4.676364    -0.509932
O     10.698786    12.266628     1.803892    -0.518904
O      9.276204    13.876531     1.194902    -0.588641
O      1.327913    10.737058    13.767944    -0.614223
O      1.732172    11.939400    11.973314    -0.494023
O     11.891093     1.224894    11.039256    -0.605944
O     10.130777     1.698048    12.267864    -0.509922

The following XYZ coordinates are in angstroms. Other properties are in atomic units.
The sperically averaged electron density of each atom fit to a function of the form exp(a - br)
eigen_1, eigen_2 and eigen_3 are the three eigenvalues of traceless quadrupole moment tensor
  atom number  atomic symbol              X              Y              Z     net charge C6 coefficient C8 coefficient C10 coefficient fluctuating dipole atomic polarizability isotropic forcefield polarizability              a              b squared Pearson coefficient          <r^3>          <r^4>         wp_QDO          m_QDO          q_QDO       dipole_x       dipole_y       dipole_z         dipole            Qxy            Qxz            Qyz     Q(x^2-y^2)  Q(3z^2 - R^2)        eigen_1        eigen_2        eigen_3 static polarizability      alpha(xx)      alpha(xy)      alpha(xz)      alpha(yy)      alpha(yz)      alpha(zz) atomic spin moment
            1             Mn       3.293814      10.581256      11.754679       0.967761     156.241017 0.39739159E+04  0.15269243E+06                                23.021253                           20.080530      -0.027191       1.775219                    0.999844      56.630575     170.011398       0.418933       0.380507      -1.158013       0.009128      -0.001032      -0.009300       0.013072      -0.058845       0.041219       0.042507      -0.011834       0.070109      -0.099306       0.045539       0.053767             26.129581      27.795485       0.524098      -0.631184      25.190482       0.146842      25.402776           4.583910
            2             Mn       0.768603       8.648695      13.866178       1.098925     143.641743 0.39180085E+04  0.14943459E+06                                22.133419                           20.404093      -0.092564       1.787207                    0.999832      52.362026     154.655878       0.403014       0.398474      -1.149155      -0.014063      -0.028968       0.000905       0.032214      -0.033146       0.077818       0.033536      -0.075744      -0.057651      -0.115330       0.053866       0.061464             23.566935      23.381449      -0.522207      -0.060740      23.413642       1.209425      23.905713           4.928971
            3             Mn       3.102686       4.158744       4.163179       0.967814     156.237820 0.39738100E+04  0.15268730E+06                                23.020938                           20.080256      -0.027184       1.775226                    0.999844      56.629875     170.008534       0.418936       0.380507      -1.158013      -0.009126       0.001039      -0.009308       0.013077      -0.058856      -0.041215      -0.042483      -0.011834       0.070100      -0.099299       0.045555       0.053744             26.129225      27.795128       0.524150       0.631150      25.189966      -0.146837      25.402580           4.583879
            4             Mn       5.627897       6.091305       6.274678       1.098862     143.653592 0.39184333E+04  0.14945502E+06                                22.134728                           20.405290      -0.092611       1.787180                    0.999832      52.363943     154.664327       0.402999       0.398478      -1.149151       0.014049       0.028965       0.000886       0.032205      -0.033164      -0.077837      -0.033547      -0.075767      -0.057672      -0.115365       0.053881       0.061484             23.568334      23.382865      -0.522228       0.060787      23.415108      -1.209545      23.907028           4.928983
            5             Mn       9.499186       3.211256      11.019821       0.967681     156.244558 0.39740326E+04  0.15269820E+06                                23.021698                           20.080904      -0.027218       1.775209                    0.999844      56.631236     170.014705       0.418926       0.380510      -1.158009      -0.009125      -0.001038       0.009302       0.013072       0.058856       0.041204      -0.042497      -0.011835       0.070136      -0.099303       0.045539       0.053763             26.130094      27.796103      -0.524342      -0.631313      25.190829      -0.146665      25.403352           4.584031
            6             Mn      12.024397       1.278695       8.908322       1.098778     143.675526 0.39192059E+04  0.14949207E+06                                22.136999                           20.407334      -0.092671       1.787132                    0.999832      52.367959     154.680839       0.402977       0.398479      -1.149149       0.014019      -0.028948      -0.000873       0.032176       0.033172       0.077846      -0.033549      -0.075776      -0.057645      -0.115377       0.053890       0.061487             23.570796      23.385322       0.522276      -0.060796      23.417460      -1.209698      23.909605           4.928967
            7             Mn       9.690314      11.528744       3.428321       0.967827     156.234365 0.39736822E+04  0.15268129E+06                                23.020707                           20.080017      -0.027194       1.775230                    0.999844      56.629000     170.005770       0.418935       0.380510      -1.158010       0.009124       0.001034       0.009299       0.013068       0.058836      -0.041213       0.042489      -0.011831       0.070093      -0.099285       0.045538       0.053747             26.129015      27.794757      -0.524070       0.630953      25.189942       0.146974      25.402345           4.584054
            8             Mn       7.165103      13.461305       1.316822       1.099028     143.605358 0.39167105E+04  0.14937216E+06                                22.129418                           20.400451      -0.092310       1.787324                    0.999832      52.356104     154.629836       0.403059       0.398464      -1.149167      -0.014080       0.028981      -0.000919       0.032233       0.033127      -0.077789       0.033513      -0.075738      -0.057657      -0.115287       0.053841       0.061447             23.562646      23.377150       0.522116       0.060710      23.409341       1.209218      23.901448           4.928964
            9              H       5.868149      10.382856       0.083506       0.116140       1.266212 0.97486951E+01  0.10059825E+03                                 1.928727                            1.821757      -1.380132       2.221418                    0.994241       3.754504      10.791681       0.464939       1.276632      -0.709046       0.011680       0.022966      -0.027440       0.037640       0.000450      -0.005930      -0.010200      -0.000479       0.004512      -0.011200      -0.001261       0.012462              1.969426       1.758338       0.301041       0.053366       2.152695      -0.389467       1.997245           0.000845
           10              H       6.534664       8.276510       3.417693       0.119201       1.213647 0.91673352E+01  0.92760430E+02                                 1.845424                            1.743843      -1.347840       2.240577                    0.994948       3.611629      10.137703       0.486613       1.243950      -0.716702       0.022189      -0.004759       0.029009       0.036832      -0.004220       0.006914       0.001306       0.006816       0.017880      -0.009730      -0.001015       0.010744              1.883558       1.772928       0.101722       0.356329       1.721814      -0.234390       2.155932           0.000245
           11              H       3.649843       7.122368       0.904907       0.127063       1.203807 0.90868177E+01  0.91729752E+02                                 1.843340                            1.743619      -1.277198       2.281237                    0.995663       3.518986       9.861346       0.483598       1.254651      -0.715273      -0.026371      -0.027876      -0.009712       0.039583       0.009781       0.001120       0.008259      -0.002940      -0.013744      -0.011681      -0.003144       0.014825              1.879329       1.961037       0.400864       0.257777       1.910311      -0.024415       1.766639           0.000049
           12              H       0.528351       4.357144       7.675007       0.116133       1.266336 0.97499311E+01  0.10061466E+03                                 1.928880                            1.821893      -1.380257       2.221351                    0.994239       3.754772      10.792809       0.464912       1.276661      -0.709039      -0.011680      -0.022962      -0.027441       0.037639       0.000449       0.005930       0.010198      -0.000475       0.004518      -0.011199      -0.001261       0.012460              1.969587       1.758477       0.301081      -0.053378       2.152877       0.389510       1.997408           0.000846
           13              H      12.654836       6.463490      11.009193       0.119201       1.213636 0.91672245E+01  0.92758886E+02                                 1.845403                            1.743824      -1.347843       2.240577                    0.994948       3.611596      10.137536       0.486620       1.243938      -0.716705      -0.022189       0.004759       0.029010       0.036832      -0.004220      -0.006914      -0.001306       0.006816       0.017883      -0.009731      -0.001014       0.010745              1.883535       1.772906       0.101718      -0.356322       1.721794       0.234388       2.155905           0.000247
           14              H       2.746657       7.617632       8.496407       0.127066       1.203765 0.90864284E+01  0.91724967E+02                                 1.843313                            1.743594      -1.277148       2.281267                    0.995664       3.518917       9.861152       0.483596       1.254668      -0.715270       0.026371       0.027878      -0.009713       0.039585       0.009782      -0.001120      -0.008260      -0.002939      -0.013745      -0.011682      -0.003143       0.014825              1.879301       1.961009       0.400858      -0.257770       1.910285       0.024413       1.766610           0.000050
           15              H       6.924851       3.012856       7.507994       0.116136       1.266306 0.97496428E+01  0.10061087E+03                                 1.928846                            1.821864      -1.380233       2.221364                    0.994240       3.754715      10.792579       0.464917       1.276657      -0.709040      -0.011680       0.022964       0.027439       0.037639      -0.000450      -0.005931       0.010199      -0.000476       0.004513      -0.011199      -0.001261       0.012461              1.969551       1.758448      -0.301073       0.053375       2.152836       0.389498       1.997370           0.000846
           16              H       6.258336       0.906510       4.173807       0.119203       1.213596 0.91668257E+01  0.92753669E+02                                 1.845350                            1.743778      -1.347801       2.240600                    0.994949       3.611506      10.137157       0.486631       1.243926      -0.716708      -0.022189      -0.004759      -0.029011       0.036833       0.004219       0.006915      -0.001306       0.006816       0.017886      -0.009731      -0.001015       0.010746              1.883480       1.772858      -0.101713       0.356308       1.721744       0.234374       2.155838           0.000245
           17              H       9.143157      14.492368       6.686593       0.127059       1.203861 0.90873633E+01  0.91736917E+02                                 1.843417                            1.743688      -1.277251       2.281209                    0.995663       3.519106       9.861870       0.483581       1.254674      -0.715268       0.026369      -0.027877       0.009711       0.039583      -0.009781       0.001119      -0.008260      -0.002942      -0.013745      -0.011681      -0.003143       0.014824              1.879409       1.961119      -0.400888       0.257792       1.910394       0.024421       1.766714           0.000050
           18              H      12.264649      11.727144      15.099494       0.116139       1.266250 0.97490834E+01  0.10060357E+03                                 1.928787                            1.821810      -1.380184       2.221392                    0.994241       3.754605      10.792151       0.464925       1.276655      -0.709041       0.011680      -0.022965       0.027441       0.037640      -0.000450       0.005931      -0.010200      -0.000476       0.004514      -0.011200      -0.001261       0.012461              1.969490       1.758391      -0.301056      -0.053371       2.152767      -0.389486       1.997312           0.000846
           19              H       0.138164      13.833490      11.765307       0.119194       1.213740 0.91682317E+01  0.92771845E+02                                 1.845518                            1.743927      -1.347941       2.240519                    0.994947       3.611812      10.138372       0.486601       1.243948      -0.716702       0.022188       0.004757      -0.029007       0.036829       0.004218      -0.006913       0.001307       0.006817       0.017878      -0.009729      -0.001014       0.010743              1.883655       1.773016      -0.101733      -0.356353       1.721903      -0.234411       2.156048           0.000245
           20              H      10.046343       0.247632      14.278093       0.127064       1.203770 0.90864543E+01  0.91724987E+02                                 1.843290                            1.743574      -1.277169       2.281254                    0.995664       3.518912       9.861017       0.483610       1.254636      -0.715277      -0.026372       0.027876       0.009713       0.039584      -0.009781      -0.001120       0.008260      -0.002937      -0.013748      -0.011682      -0.003143       0.014825              1.879276       1.960981      -0.400847      -0.257766       1.910257      -0.024412       1.766590           0.000049
           21              C       3.873720       8.960446      14.180922       0.627679      23.807949 0.24597346E+03  0.50598218E+04                                 7.661408                            5.562839      -0.065031       2.041554                    0.999389      21.767530      60.247820       0.631136       0.471776      -1.022444      -0.026385      -0.015351      -0.070701       0.077009      -0.052773      -0.051235       0.060434      -0.062606      -0.099302      -0.078296      -0.040011       0.118307              9.510597       9.625675       0.854910       4.676929       6.593501      -2.129687      12.312616           0.024085
           22              C       4.648976       8.774722       0.264184      -0.023795      40.886985 0.42633124E+03  0.98659292E+04                                10.188764                            6.780460       0.147314       2.057127                    0.999285      26.677087      73.425346       0.654505       0.404392      -1.083786       0.038925      -0.014313       0.033123       0.053077       0.005959      -0.013813       0.002568      -0.005296      -0.017375      -0.018309       0.005460       0.012849             13.617775      12.647451       2.022124       7.246627      10.366919      -3.182139      17.838955          -0.000115
           23              C       5.662182       9.662070       0.634649      -0.112558      36.120529 0.43952279E+03  0.10426409E+05                                 9.671299                            7.118902      -0.184733       1.907663                    0.999484      30.090233      88.687546       0.597141       0.432390      -1.047662       0.007869      -0.034010      -0.002034       0.034968      -0.032796      -0.053345      -0.002701       0.016745       0.001320      -0.061347      -0.003622       0.064969             11.658084      12.709823       4.156963       5.667092       9.766111       0.015123      12.498319           0.010690
           24              C       6.355562       9.480768       1.805259      -0.031122      40.401287 0.41927951E+03  0.96739371E+04                                10.110517                            6.725025       0.090260       2.036756                    0.999328      26.790899      73.917415       0.656283       0.404497      -1.082420      -0.026496      -0.040473      -0.017424       0.051417      -0.007299      -0.011471      -0.003498       0.006701       0.029748      -0.016557      -0.000466       0.017023             13.466916      14.272536       7.621869       3.748933      14.863085      -0.945823      11.265128          -0.001339
           25              C       6.054927       8.406222       2.632732      -0.105400      35.642105 0.43037041E+03  0.10134905E+05                                 9.557914                            7.022368      -0.126093       1.930607                    0.999388      29.603445      86.353472       0.605303       0.429691      -1.051460      -0.001298       0.000175      -0.026472       0.026504      -0.052634      -0.013071       0.029981       0.032756       0.024421      -0.063361      -0.002187       0.065548             11.609469      10.313920       5.781515       0.559321      14.673954      -3.635301       9.840532           0.010439
           26              C       5.039163       7.523296       2.286560      -0.022314      39.610352 0.41038973E+03  0.94057485E+04                                 9.964166                            6.639254       0.143046       2.058297                    0.999361      26.428290      72.359541       0.663492       0.402785      -1.085006       0.013447       0.032300      -0.034801       0.049348      -0.006679       0.000392       0.012216       0.020028      -0.023790      -0.019946       0.003411       0.016535             13.385363       9.422930       3.907427       1.258324      15.592691      -7.166957      15.140467           0.000788
           27              C       4.338106       7.707546       1.125060      -0.099953      35.437505 0.42620534E+03  0.10013290E+05                                 9.524401                            6.992925      -0.137671       1.930131                    0.999481      29.431529      85.774843       0.605924       0.430259      -1.051024       0.027049       0.003073      -0.000783       0.027235      -0.012861      -0.033009       0.049296      -0.002375      -0.062205      -0.062270      -0.002044       0.064314             11.586091       8.406503       1.106900       3.317943      10.966204      -5.414025      15.385566           0.010276
           28              C       7.473671      10.412336       2.178761       0.615274      23.747872 0.24329748E+03  0.49941250E+04                                 7.649700                            5.522426      -0.040415       2.048798                    0.999524      21.855897      60.547410       0.634791       0.470060      -1.022757       0.063732       0.035677      -0.003840       0.073139      -0.063526      -0.072846       0.040224       0.014219       0.049530      -0.079475      -0.040748       0.120223              9.567613      10.475215       5.356712       2.442683      10.892886      -0.060271       7.334739           0.024312
           29              C       4.738527       6.358836       3.200576       0.640294      22.977707 0.23255261E+03  0.47165736E+04                                 7.484455                            5.404542      -0.059144       2.051310                    0.999394      21.358792      58.678002       0.641170       0.471007      -1.022978       0.005085      -0.062359       0.037592       0.072991      -0.063110      -0.043358       0.069361       0.013638      -0.029315      -0.078155      -0.039731       0.117886              9.392027       6.998458       2.273737       0.380787      10.795207      -5.169986      10.382417           0.021182
           30              C       2.522780       5.779554       6.589422       0.627679      23.807755 0.24597146E+03  0.50597699E+04                                 7.661362                            5.562814      -0.065008       2.041563                    0.999389      21.767441      60.247490       0.631138       0.471776      -1.022444       0.026382       0.015355      -0.070705       0.077013      -0.052775       0.051234      -0.060434      -0.062601      -0.099300      -0.078294      -0.040013       0.118307              9.510529       9.625651       0.854932      -4.676898       6.593453       2.129628      12.312481           0.024081
           31              C       1.747524       5.965278       7.855684      -0.023790      40.886653 0.42632707E+03  0.98658077E+04                                10.188718                            6.780431       0.147347       2.057140                    0.999285      26.676921      73.424782       0.654506       0.404392      -1.083786      -0.038931       0.014318       0.033118       0.053079       0.005957       0.013817      -0.002571      -0.005293      -0.017377      -0.018312       0.005462       0.012850             13.617703      12.647424       2.022191      -7.246555      10.366923       3.182077      17.838763          -0.000063
           32              C       0.734318       5.077930       8.226149      -0.112564      36.121205 0.43953069E+03  0.10426666E+05                                 9.671455                            7.118983      -0.184793       1.907640                    0.999484      30.090697      88.689829       0.597134       0.432392      -1.047659      -0.007875       0.034021      -0.002040       0.034980      -0.032799       0.053347       0.002698       0.016753       0.001342      -0.061348      -0.003628       0.064976             11.658298      12.710033       4.157081      -5.667174       9.766347      -0.015098      12.498514           0.010651
           33              C       0.040938       5.259232       9.396759      -0.031133      40.402021 0.41928655E+03  0.96741503E+04                                10.110665                            6.725099       0.090230       2.036744                    0.999328      26.791142      73.918527       0.656276       0.404499      -1.082417       0.026494       0.040478      -0.017426       0.051421      -0.007301       0.011475       0.003493       0.006702       0.029754      -0.016559      -0.000470       0.017029             13.467141      14.272737       7.622015      -3.748974      14.863388       0.945877      11.265300          -0.001299
           34              C       0.341573       6.333778      10.224232      -0.105397      35.641842 0.43036577E+03  0.10134766E+05                                 9.557872                            7.022332      -0.126092       1.930611                    0.999388      29.603256      86.352722       0.605304       0.429691      -1.051460       0.001296      -0.000172      -0.026474       0.026506      -0.052637       0.013076      -0.029983       0.032753       0.024431      -0.063364      -0.002190       0.065554             11.609431      10.313839       5.781493      -0.559272      14.673963       3.635345       9.840491           0.010397
           35              C       1.357337       7.216704       9.878060      -0.022310      39.609888 0.41038457E+03  0.94055960E+04                                 9.964086                            6.639209       0.143074       2.058309                    0.999361      26.428088      72.358742       0.663495       0.402785      -1.085007      -0.013450      -0.032296      -0.034803       0.049348      -0.006680      -0.000391      -0.012220       0.020030      -0.023788      -0.019950       0.003413       0.016537             13.385257       9.422844       3.907429      -1.258257      15.592642       7.166917      15.140285           0.000841
           36              C       2.058394       7.032454       8.716560      -0.099953      35.436895 0.42619748E+03  0.10013051E+05                                 9.524278                            6.992850      -0.137625       1.930151                    0.999481      29.431154      85.773285       0.605929       0.430258      -1.051025      -0.027054      -0.003066      -0.000787       0.027238      -0.012863       0.033013      -0.049299      -0.002374      -0.062200      -0.062273      -0.002047       0.064319             11.585922       8.406390       1.106922      -3.317844      10.966108       5.413941      15.385269           0.010230
           37              C      11.715829       4.327664       9.770260       0.615276      23.748124 0.24329992E+03  0.49941919E+04                                 7.649769                            5.522465      -0.040433       2.048790                    0.999524      21.856047      60.548099       0.634786       0.470062      -1.022755      -0.063735      -0.035678      -0.003843       0.073142      -0.063524       0.072845      -0.040226       0.014216       0.049524      -0.079471      -0.040750       0.120221              9.567716      10.475326       5.356787      -2.442715      10.893030       0.060265       7.334792           0.024330
           38              C       1.657973       8.381164      10.792076       0.640295      22.977729 0.23255295E+03  0.47165836E+04                                 7.484466                            5.404550      -0.059152       2.051307                    0.999394      21.358819      58.678148       0.641168       0.471008      -1.022977      -0.005087       0.062362       0.037590       0.072992      -0.063110       0.043359      -0.069360       0.013637      -0.029315      -0.078153      -0.039732       0.117885              9.392044       6.998471       2.273758      -0.380773      10.795253       5.169991      10.382409           0.021174
           39              C       8.919280       1.590446       8.593578       0.627676      23.808268 0.24597660E+03  0.50599085E+04                                 7.661497                            5.562888      -0.065074       2.041537                    0.999389      21.767740      60.248760       0.631130       0.471778      -1.022441       0.026388      -0.015353       0.070704       0.077013       0.052776      -0.051231      -0.060431      -0.062599      -0.099290      -0.078288      -0.040016       0.118304              9.510730       9.625839      -0.854921       4.677038       6.593561       2.129702      12.312789           0.024084
           40              C       8.144024       1.404722       7.327316      -0.023799      40.887932 0.42633977E+03  0.98661879E+04                                10.188944                            6.780542       0.147270       2.057109                    0.999285      26.677394      73.426717       0.654498       0.404394      -1.083784      -0.038928      -0.014315      -0.033122       0.053079      -0.005957      -0.013811      -0.002571      -0.005295      -0.017373      -0.018307       0.005461       0.012846             13.618056      12.647751      -2.022231       7.246783      10.367159       3.182185      17.839257          -0.000087
           41              C       7.130818       2.292070       6.956851      -0.112562      36.121370 0.43953260E+03  0.10426724E+05                                 9.671496                            7.119008      -0.184814       1.907633                    0.999484      30.090735      88.690050       0.597132       0.432393      -1.047658      -0.007871      -0.034015       0.002033       0.034973       0.032796      -0.053347       0.002698       0.016748       0.001324      -0.061347      -0.003626       0.064973             11.658360      12.710150      -4.157140       5.667217       9.766390      -0.015137      12.498540           0.010674
           42              C       6.437438       2.110768       5.786241      -0.031134      40.401885 0.41928473E+03  0.96740982E+04                                10.110649                            6.725088       0.090226       2.036745                    0.999328      26.791077      73.918319       0.656276       0.404500      -1.082417       0.026497      -0.040473       0.017424       0.051418       0.007301      -0.011474       0.003494       0.006703       0.029751      -0.016559      -0.000468       0.017027             13.467129      14.272796      -7.622042       3.749009      14.863337       0.945803      11.265255          -0.001326
           43              C       6.738073       1.036222       4.958768      -0.105399      35.641951 0.43036778E+03  0.10134822E+05                                 9.557889                            7.022349      -0.126092       1.930610                    0.999388      29.603283      86.352736       0.605304       0.429691      -1.051460       0.001299       0.000176       0.026469       0.026502       0.052634      -0.013073      -0.029980       0.032752       0.024439      -0.063362      -0.002186       0.065548             11.609445      10.313905      -5.781529       0.559294      14.673959       3.635293       9.840471           0.010417
           44              C       7.753837       0.153296       5.304940      -0.022298      39.610269 0.41038757E+03  0.94056866E+04                                 9.964153                            6.639232       0.143041       2.058296                    0.999361      26.428226      72.359321       0.663494       0.402784      -1.085007      -0.013449       0.032297       0.034800       0.049346       0.006674       0.000395      -0.012217       0.020027      -0.023783      -0.019946       0.003416       0.016530             13.385373       9.422921      -3.907449       1.258289      15.592748       7.166995      15.140449           0.000826
           45              C       8.454894       0.337546       6.466440      -0.099957      35.438258 0.42621468E+03  0.10013579E+05                                 9.524559                            6.993014      -0.137714       1.930113                    0.999481      29.431958      85.776797       0.605917       0.430261      -1.051021      -0.027053       0.003067       0.000784       0.027237       0.012858      -0.033012      -0.049296      -0.002385      -0.062205      -0.062271      -0.002043       0.064314             11.586309       8.406651      -1.106961       3.317974      10.966467       5.414162      15.385811           0.010251
           46              C       5.319329       3.042336       5.412740       0.615275      23.747992 0.24329825E+03  0.49941473E+04                                 7.649736                            5.522440      -0.040413       2.048798                    0.999524      21.855962      60.547733       0.634789       0.470061      -1.022756      -0.063731       0.035677       0.003841       0.073138       0.063528      -0.072847      -0.040224       0.014217       0.049533      -0.079478      -0.040747       0.120225              9.567676      10.475304      -5.356762       2.442722      10.892955       0.060249       7.334769           0.024330
           47              C       8.054473      13.728836       4.390924       0.640289      22.978073 0.23255649E+03  0.47166760E+04                                 7.484551                            5.404597      -0.059203       2.051286                    0.999394      21.359027      58.678959       0.641164       0.471009      -1.022976      -0.005083      -0.062362      -0.037591       0.072993       0.063107      -0.043358      -0.069357       0.013631      -0.029313      -0.078149      -0.039733       0.117881              9.392173       6.998539      -2.273776       0.380773      10.795401       5.170103      10.382580           0.021162
           48              C      10.270220      13.149554       1.002078       0.627674      23.808095 0.24597514E+03  0.50598646E+04                                 7.661439                            5.562858      -0.065057       2.041544                    0.999389      21.767596      60.248031       0.631135       0.471776      -1.022444      -0.026385       0.015349       0.070702       0.077011       0.052775       0.051232       0.060433      -0.062603      -0.099290      -0.078291      -0.040015       0.118306              9.510645       9.625698      -0.854910      -4.676964       6.593525      -2.129697      12.312712           0.024072
           49              C      11.045476      13.335278      14.918816      -0.023783      40.886797 0.42632861E+03  0.98658529E+04                                10.188737                            6.780439       0.147314       2.057128                    0.999285      26.676997      73.425042       0.654506       0.404392      -1.083786       0.038925       0.014314      -0.033121       0.053076      -0.005959       0.013815       0.002568      -0.005291      -0.017378      -0.018310       0.005459       0.012851             13.617748      12.647366      -2.022100      -7.246594      10.366904      -3.182166      17.838974          -0.000124
           50              C      12.058682      12.447930      14.548351      -0.112560      36.120744 0.43952542E+03  0.10426497E+05                                 9.671355                            7.118932      -0.184775       1.907649                    0.999484      30.090376      88.688354       0.597138       0.432391      -1.047661       0.007873       0.034014       0.002036       0.034972       0.032798       0.053348      -0.002700       0.016756       0.001327      -0.061349      -0.003627       0.064976             11.658154      12.709831      -4.156962      -5.667106       9.766192       0.015066      12.498440           0.010702
           51              C      12.752062      12.629232      13.377741      -0.031132      40.401817 0.41928406E+03  0.96740774E+04                                10.110630                            6.725078       0.090220       2.036743                    0.999328      26.791061      73.918221       0.656277       0.404499      -1.082417      -0.026495       0.040476       0.017427       0.051419       0.007301       0.011476      -0.003495       0.006707       0.029748      -0.016560      -0.000469       0.017029             13.467087      14.272643      -7.621960      -3.748931      14.863332      -0.945920      11.265286          -0.001360
           52              C      12.451427      13.703778      12.550268      -0.105405      35.642925 0.43037981E+03  0.10135198E+05                                 9.558082                            7.022456      -0.126157       1.930581                    0.999388      29.603946      86.355668       0.605297       0.429692      -1.051457      -0.001299      -0.000177       0.026475       0.026508       0.052631       0.013074       0.029982       0.032762       0.024427      -0.063360      -0.002188       0.065548             11.609711      10.314081      -5.781635      -0.559310      14.674288      -3.635449       9.840763           0.010452
           53              C      11.435663      14.586704      12.896440      -0.022316      39.611092 0.41039655E+03  0.94059500E+04                                 9.964296                            6.639313       0.143004       2.058280                    0.999361      26.428550      72.360584       0.663488       0.402785      -1.085005       0.013446      -0.032302       0.034802       0.049350       0.006677      -0.000391       0.012215       0.020028      -0.023788      -0.019944       0.003411       0.016533             13.385584       9.423038      -3.907508      -1.258300      15.592988      -7.167139      15.140726           0.000789
           54              C      10.734606      14.402454      14.057940      -0.099954      35.437503 0.42620481E+03  0.10013270E+05                                 9.524397                            6.992919      -0.137667       1.930132                    0.999481      29.431479      85.774541       0.605925       0.430259      -1.051024       0.027048      -0.003073       0.000784       0.027233       0.012861       0.033009       0.049299      -0.002366      -0.062206      -0.062273      -0.002043       0.064315             11.586097       8.406472      -1.106884      -3.317931      10.966205      -5.414055      15.385613           0.010274
           55              C       1.077171      11.697664      13.004240       0.615277      23.747873 0.24329723E+03  0.49941193E+04                                 7.649700                            5.522423      -0.040406       2.048801                    0.999524      21.855907      60.547470       0.634791       0.470060      -1.022757       0.063736      -0.035674       0.003844       0.073141       0.063528       0.072847       0.040225       0.014221       0.049533      -0.079477      -0.040749       0.120225              9.567617      10.475197      -5.356726      -2.442655      10.892934      -0.060294       7.334719           0.024332
           56              C      11.135027       1.011164      11.982424       0.640296      22.978106 0.23255643E+03  0.47166769E+04                                 7.484568                            5.404603      -0.059209       2.051284                    0.999394      21.359042      58.679111       0.641162       0.471010      -1.022975       0.005083       0.062359      -0.037596       0.072993       0.063108       0.043359       0.069357       0.013633      -0.029307      -0.078148      -0.039734       0.117882              9.392202       6.998558      -2.273810      -0.380755      10.795442      -5.170117      10.382605           0.021182
           57             Cl       4.955369      11.731713      10.566913      -0.585498     167.882986 0.49750131E+04  0.20218155E+06                                21.142837                           19.468749       0.868305       1.908404                    0.999290      81.348811     251.075369       0.527528       0.285702      -1.244146       0.185804       0.107588      -0.146185       0.259747       0.068333      -0.066876      -0.063262       0.053533      -0.058263      -0.081512      -0.054952       0.136464             22.553095      25.183954       6.861282      -6.506677      20.941595      -5.004842      21.533735           0.095735
           58             Cl       1.441131       3.008287       2.975413      -0.585491     167.884544 0.49750740E+04  0.20218467E+06                                21.142984                           19.468884       0.868286       1.908397                    0.999290      81.349083     251.076701       0.527526       0.285702      -1.244145      -0.185789      -0.107588      -0.146227       0.259759       0.068317       0.066882       0.063279       0.053518      -0.058306      -0.081529      -0.054937       0.136466             22.553251      25.184030       6.861320       6.506715      20.941702       5.004894      21.534020           0.095722
           59             Cl       7.837631       4.361713      12.207587      -0.585535     167.884834 0.49750716E+04  0.20218456E+06                                21.143031                           19.468889       0.868308       1.908406                    0.999290      81.348965     251.076394       0.527525       0.285703      -1.244145      -0.185778       0.107568       0.146203       0.259730      -0.068328      -0.066879       0.063279       0.053518      -0.058345      -0.081533      -0.054941       0.136473             22.553339      25.184192      -6.861406      -6.506804      20.941778       5.004976      21.534049           0.095743
           60             Cl      11.351869      10.378287       4.616087      -0.585538     167.897499 0.49755686E+04  0.20221010E+06                                21.144308                           19.470076       0.868233       1.908382                    0.999290      81.350513     251.085653       0.527500       0.285709      -1.244136       0.185779      -0.107581       0.146187       0.259728      -0.068343       0.066878      -0.063278       0.053538      -0.058300      -0.081532      -0.054951       0.136483             22.554680      25.185659      -6.861846       6.507157      20.943098      -5.005249      21.535285           0.095663
           61              O       4.302286       9.843372      13.379108      -0.518895      32.219802 0.47994953E+03  0.11224609E+05                                 8.029467                            6.760603       0.369199       2.187290                    0.997106      26.713346      69.452965       0.733371       0.357114      -1.139515       0.012145      -0.025786       0.005738       0.029075      -0.024888      -0.042889      -0.012551      -0.068084       0.015595      -0.070969       0.031223       0.039746              8.976538       6.896126      -0.110777       1.558820       7.955383      -4.093808      12.078104           0.044939
           62              O       2.879704       8.233469      13.988098      -0.588634      32.261741 0.48101904E+03  0.11249928E+05                                 7.956043                            6.696780       0.541421       2.216234                    0.998415      27.665887      71.806260       0.749062       0.349624      -1.146175       0.083872      -0.013108      -0.026600       0.088961      -0.007578      -0.012080       0.055420      -0.001988      -0.152330      -0.080224       0.020554       0.059670              9.036412      12.330040       1.852293       3.989220       6.831677       0.608999       7.947518           0.052384
           63              O       7.724413      11.372942       1.415056      -0.614245      36.558802 0.55423751E+03  0.13447680E+05                                 8.727594                            7.250749       0.339806       2.135677                    0.998170      28.697442      76.197245       0.709665       0.355714      -1.139713       0.037380      -0.080506      -0.002068       0.088785      -0.017280      -0.067918      -0.007684      -0.046431       0.011957      -0.083279       0.023758       0.059521             10.110496       8.441275       4.415156      -0.828515      14.484001      -2.449173       7.406212           0.048879
           64              O       8.128672      10.170600       3.209686      -0.494029      29.133505 0.43826993E+03  0.10024135E+05                                 7.497522                            6.454753       0.420683       2.214142                    0.997031      26.121799      67.260645       0.751194       0.356491      -1.139505      -0.009949      -0.004566      -0.008258       0.013713      -0.032075       0.007328       0.032674       0.051646       0.100694      -0.068462       0.022123       0.046339              8.232311       9.274610       2.074272       3.390777       7.007238       0.353725       8.415084           0.040621
           65              O       5.494593       6.145106       4.143744      -0.605956      34.266919 0.49853208E+03  0.11776517E+05                                 8.310736                            6.837710       0.471368       2.186835                    0.998494      28.039929      73.391237       0.737264       0.351690      -1.143294      -0.014102      -0.018733      -0.076749       0.080251      -0.062669      -0.004207       0.029656       0.009304       0.034030      -0.072956       0.005643       0.067313              9.645468       6.973807      -0.757336       2.362732       8.227074      -4.519532      13.735524           0.053398
           66              O       3.734277       5.671952       2.915136      -0.509923      30.318208 0.44676283E+03  0.10253184E+05                                 7.677135                            6.492567       0.436127       2.218886                    0.996637      26.158046      67.161067       0.754288       0.353824      -1.143244       0.013666       0.004476      -0.008491       0.016700       0.012395      -0.029179       0.039534       0.026200      -0.106310      -0.069542       0.027397       0.042145              8.582700       8.557691       3.935827      -0.615455      10.153402      -2.263884       7.037008           0.049465
           67              O       2.094214       4.896628       5.787608      -0.518895      32.220847 0.47996885E+03  0.11225183E+05                                 8.029667                            6.760763       0.369173       2.187275                    0.997106      26.713706      69.454468       0.733358       0.357116      -1.139512      -0.012147       0.025799       0.005733       0.029086      -0.024894       0.042889       0.012550      -0.068074       0.015604      -0.070968       0.031223       0.039744              8.976774       6.896327      -0.110794      -1.558922       7.955540       4.093901      12.078454           0.044942
           68              O       3.516796       6.506531       6.396598      -0.588623      32.261161 0.48100794E+03  0.11249605E+05                                 7.955961                            6.696714       0.541442       2.216250                    0.998415      27.665509      71.805101       0.749063       0.349625      -1.146174      -0.083874       0.013113      -0.026607       0.088965      -0.007578       0.012077      -0.055419      -0.001989      -0.152330      -0.080222       0.020554       0.059668              9.036314      12.329913       1.852299      -3.989144       6.831629      -0.609006       7.947400           0.052389
           69              O      11.465087       3.367058       9.006556      -0.614205      36.559835 0.55425502E+03  0.13448232E+05                                 8.727759                            7.250862       0.339720       2.135647                    0.998170      28.697722      76.198713       0.709659       0.355714      -1.139711      -0.037383       0.080505      -0.002054       0.088785      -0.017273       0.067909       0.007686      -0.046447       0.011918      -0.083275       0.023772       0.059503             10.110722       8.441506       4.415325       0.828519      14.484329       2.449187       7.406331           0.048886
           70              O      11.060828       4.569400      10.801186      -0.494015      29.132843 0.43825829E+03  0.10023801E+05                                 7.497399                            6.454661       0.420642       2.214135                    0.997030      26.121509      67.259634       0.751200       0.356491      -1.139506       0.009946       0.004566      -0.008255       0.013708      -0.032074      -0.007328      -0.032676       0.051649       0.100700      -0.068464       0.022122       0.046341              8.232158       9.274412       2.074176      -3.390707       7.007096      -0.353686       8.414964           0.040640
           71              O       0.901906       8.594894      11.735244      -0.605962      34.267238 0.49853862E+03  0.11776707E+05                                 8.310775                            6.837744       0.471373       2.186831                    0.998494      28.040168      73.391906       0.737264       0.351688      -1.143295       0.014101       0.018738      -0.076751       0.080254      -0.062669       0.004205      -0.029656       0.009303       0.034035      -0.072957       0.005645       0.067312              9.645508       6.973831      -0.757331      -2.362728       8.227112       4.519543      13.735582           0.053398
           72              O       2.662223       9.068048      10.506636      -0.509924      30.318492 0.44676771E+03  0.10253329E+05                                 7.677202                            6.492618       0.436113       2.218882                    0.996637      26.158092      67.161408       0.754282       0.353826      -1.143242      -0.013669      -0.004475      -0.008491       0.016702       0.012397       0.029180      -0.039532       0.026201      -0.106308      -0.069540       0.027396       0.042145              8.582782       8.557764       3.935873       0.615459      10.153523       2.263908       7.037060           0.049469
           73              O       8.490714       2.473372       9.395392      -0.518890      32.220179 0.47995614E+03  0.11224807E+05                                 8.029543                            6.760661       0.369173       2.187282                    0.997106      26.713409      69.453371       0.733366       0.357115      -1.139513      -0.012138      -0.025791      -0.005729       0.029075       0.024891      -0.042891       0.012551      -0.068082       0.015607      -0.070971       0.031226       0.039745              8.976632       6.896204       0.110777       1.558855       7.955442       4.093849      12.078249           0.044946
           74              O       9.913296       0.863469       8.786402      -0.588608      32.262112 0.48102444E+03  0.11250094E+05                                 7.956110                            6.696821       0.541410       2.216231                    0.998415      27.665909      71.806597       0.749058       0.349624      -1.146174      -0.083874      -0.013094       0.026609       0.088963       0.007582      -0.012070      -0.055413      -0.001975      -0.152318      -0.080216       0.020556       0.059660              9.036511      12.330177      -1.852322       3.989300       6.831733      -0.609014       7.947622           0.052389
           75              O       5.068587       4.002942       6.176444      -0.614225      36.559897 0.55425675E+03  0.13448283E+05                                 8.727783                            7.250885       0.339717       2.135646                    0.998170      28.697751      76.198793       0.709656       0.355715      -1.139711      -0.037375      -0.080506       0.002067       0.088782       0.017278      -0.067915       0.007688      -0.046437       0.011948      -0.083279       0.023764       0.059515             10.110742       8.441531      -4.415333      -0.828514      14.484359       2.449183       7.406336           0.048884
           76              O       4.664328       2.800600       4.381814      -0.494017      29.133008 0.43826089E+03  0.10023875E+05                                 7.497428                            6.454679       0.420650       2.214134                    0.997031      26.121642      67.260030       0.751200       0.356490      -1.139506       0.009952      -0.004572       0.008251       0.013712       0.032074       0.007328      -0.032672       0.051646       0.100704      -0.068461       0.022121       0.046340              8.232200       9.274479      -2.074200       3.390741       7.007118      -0.353703       8.415004           0.040634
           77              O       7.298407      13.515106       3.447756      -0.605974      34.266560 0.49852604E+03  0.11776325E+05                                 8.310662                            6.837649       0.471453       2.186858                    0.998495      28.039983      73.390959       0.737271       0.351688      -1.143297       0.014110      -0.018742       0.076747       0.080253       0.062669      -0.004209      -0.029654       0.009296       0.034023      -0.072953       0.005640       0.067313              9.645380       6.973744       0.757339       2.362733       8.226960       4.519465      13.735436           0.053394
           78              O       9.058723      13.041952       4.676364      -0.509932      30.319324 0.44678166E+03  0.10253733E+05                                 7.677351                            6.492723       0.436137       2.218883                    0.996637      26.158410      67.162553       0.754275       0.353826      -1.143242      -0.013676       0.004474       0.008484       0.016704      -0.012398      -0.029178      -0.039532       0.026197      -0.106299      -0.069538       0.027397       0.042141              8.582976       8.557915      -3.935982      -0.615519      10.153783       2.264031       7.037230           0.049451
           79              O      10.698786      12.266628       1.803892      -0.518904      32.220635 0.47996368E+03  0.11225026E+05                                 8.029622                            6.760714       0.369204       2.187286                    0.997107      26.713613      69.454005       0.733363       0.357115      -1.139513       0.012137       0.025793      -0.005734       0.029077       0.024889       0.042891      -0.012551      -0.068077       0.015599      -0.070968       0.031226       0.039743              8.976740       6.896254       0.110808      -1.558914       7.955516      -4.093914      12.078448           0.044925
           80              O       9.276204      13.876531       1.194902      -0.588641      32.260636 0.48099947E+03  0.11249338E+05                                 7.955818                            6.696607       0.541544       2.216274                    0.998415      27.665650      71.804837       0.749079       0.349620      -1.146180       0.083873       0.013101       0.026608       0.088962       0.007578       0.012077       0.055418      -0.001991      -0.152317      -0.080219       0.020551       0.059668              9.036138      12.329661      -1.852254      -3.989057       6.831491       0.608994       7.947260           0.052384
           81              O       1.327913      10.737058      13.767944      -0.614223      36.558980 0.55423936E+03  0.13447743E+05                                 8.727612                            7.250749       0.339760       2.135663                    0.998170      28.697471      76.197476       0.709667       0.355713      -1.139713       0.037379       0.080510       0.002076       0.088788       0.017283       0.067915      -0.007688      -0.046436       0.011954      -0.083280       0.023763       0.059517             10.110534       8.441304      -4.415195       0.828523      14.484069      -2.449194       7.406228           0.048880
           82              O       1.732172      11.939400      11.973314      -0.494023      29.133740 0.43827470E+03  0.10024275E+05                                 7.497565                            6.454792       0.420645       2.214128                    0.997031      26.121912      67.261104       0.751191       0.356492      -1.139504      -0.009947       0.004569       0.008262       0.013715       0.032073      -0.007326       0.032679       0.051652       0.100689      -0.068464       0.022122       0.046341              8.232357       9.274661      -2.074295      -3.390788       7.007293       0.353722       8.415117           0.040633
           83              O      11.891093       1.224894      11.039256      -0.605944      34.268450 0.49855818E+03  0.11777299E+05                                 8.310986                            6.837891       0.471324       2.186810                    0.998494      28.040516      73.393519       0.737253       0.351690      -1.143293      -0.014125       0.018740       0.076746       0.080253       0.062666       0.004210       0.029648       0.009283       0.034058      -0.072952       0.005647       0.067305              9.645793       6.973985       0.757342      -2.362764       8.227390      -4.519756      13.736003           0.053399
           84              O      10.130777       1.698048      12.267864      -0.509922      30.317746 0.44675415E+03  0.10252933E+05                                 7.677049                            6.492497       0.436141       2.218897                    0.996637      26.157811      67.160242       0.754294       0.353823      -1.143245       0.013663      -0.004475       0.008485       0.016694      -0.012397       0.029178       0.039535       0.026202      -0.106315      -0.069543       0.027398       0.042145              8.582598       8.557620      -3.935791       0.615432      10.153272      -2.263813       7.036902           0.049470

******************************************************
Auxiliary information for the entire system
The total spin magnetic moment of the unit cell is   39.999293
The total net atomic charge of the unit cell is   0.000000
Accuracy of reproducing the electrostatic potential in the unit cell:
  The inner radius (bohr) =    5.0000
  The outer radius (bohr) =   12.0000
  Valid grid points have density less than (e/(bohr^3)) =    0.0001
  The number of valid grid points were=       298769
  The rms potential error without charges in kcal/mol is=      9.16888
  The rms potential error with partial charges in kcal/mol is=      1.80550
  The RRMSE value at monopole order=      0.19692
  The rms potential error with partial charges and cloud penetration in kcal/mol is=      1.79973
  The RRMSE value at monopole order with cloud penetration is=      0.19629
  The rms potential error with partial charges and atomic dipoles in kcal/mol is=      0.56151
  The RRMSE value at dipole order=      0.06124
  The rms potential error with partial charges, atomic dipoles and cloud penetration in kcal/mol is=      0.55366
  The RRMSE value at dipole order with cloud penetration=      0.06038

******************************************************
The electron densities and ab initio electrostatic potential were computed in VASP using the PBE functional and
projector augmented wave method. See the main text of the journal article for a description of computational details.
The atomic charges, dipoles, and quadrupoles were computed with the DDEC6 method as described in
(a) T. A. Manz and N. Gabaldon Limas, RSC Adv. 6 (2016) 47771-47801 DOI: 10.1039/c6ra04656h
(b) N. Gabaldon Limas and T. A. Manz, RSC Adv. 8 (2018) 2678-2707 DOI: 10.1039/c7ra11829e.
For each atom in the material, the electron cloud parameters were fit to the spherically averaged atom-in-material
electron density using radial positions for which this density was between 10^-4 and 10^-2 electrons per cubic bohr.
The polarizabilities, dispersion coefficients, and quantum Drude oscillator (QDO) parameters were fit using the MCLF method.
The magnetic structure of the system was optimized in VASP from the default ferromagnetic initial guess using spin polarization.
The atomic spin moments (ASMs) were computed on this optimized magnetic structure using the DDEC6 partition as inputs
to the method of T. A. Manz and D. S. Sholl, J. Chem. Theory Comput. 7 (2011) 4146-4164 DOI: 10.1021/ct200539n.
The RMSE and RRMSE were computed using a uniform grid with Ewald summation.
