# Supplementary material for: A collection of forcefield precursors for metal–organic frameworks
Source: RSC Adv. 2019 Nov 13;9(63):36492–507. doi: 10.1039/c9ra07327b (PMC9075174; doi:10.1039/c9ra07327b)
Supplement: RA-009-C9RA07327B-s4093 [file RA-009-C9RA07327B-s4093.xyz]

  162
jmolscript: load "" {1 1 1} spacegroup "x,y,z" unitcell [{     16.541300     0.000000     0.000000 }, {     -5.513813    15.652959     0.000000 }, {      5.513785     7.826510    13.555854 }]
Fe     0.110751    12.511188     5.441726     0.934227
Fe     5.624520     6.283567     0.000000     0.942274
Fe    11.138316     4.684714     8.114128     0.944046
Fe    10.916769     3.141796     5.441726     0.941965
Fe     5.402967     9.369392     0.000000     0.942445
Fe    16.430521    10.968281     8.114128     1.011386
H     14.535373     9.702494     3.151736     0.124272
H     -0.376604     7.032880     2.358719     0.113431
H      1.290758     6.051436     0.989577     0.098241
H      3.507852     5.704729     3.577390     0.124302
H      5.137177     6.352768     6.285849     0.113194
H      6.804547     5.657780     7.820372     0.098012
H      9.021622     8.072246     6.826728     0.124903
H     10.650928    10.093822     4.911286     0.113199
H     12.318286    11.770253     4.745904     0.097926
H     13.033434     5.950479     3.151736     0.124322
H     11.404105     8.620090     2.358719     0.113213
H      9.736735     9.601527     0.989577     0.097984
H      7.519656     9.948246     3.577390     0.124652
H      5.890349     9.300220     6.285849     0.113160
H      4.222988     9.995215     7.820372     0.098296
H      2.005907     7.580743     6.826728     0.124637
H     16.917889     5.559159     4.911286     0.113404
H     15.250530     3.882727     4.745904     0.098114
H      2.005899    13.776975    10.404118     0.124559
H     16.917876    16.446589    11.197135     0.113416
H     15.250514    17.428033    12.566277     0.098064
H     13.033420    17.774740     9.978464     0.124256
H     11.404095    17.126701     7.270005     0.113197
H      9.736725    17.821689     5.735482     0.097985
H      7.519650    15.407223     6.729126     0.124764
H      5.890344    13.385647     8.644568     0.113220
H      4.222986    11.709216     8.809950     0.098274
H      3.507838    17.528990    10.404118     0.124296
H      5.137167    14.859379    11.197135     0.113231
H      6.804537    13.877942    12.566277     0.098063
H      9.021616    13.531223     9.978464     0.124674
H     10.650923    14.179249     7.270005     0.113183
H     12.318284    13.484254     5.735482     0.097915
H     14.535365    15.898726     6.729126     0.124347
H     -0.376617    17.920310     8.644568     0.113426
H      1.290742    19.596742     8.809950     0.098170
H     13.784414     7.826494     6.653213     0.127061
H      2.756865     9.675102     3.451320     0.126997
H      8.270643     5.977873     3.451320     0.127125
H      2.756858    15.652975     6.902641     0.126997
H     13.784407    13.804367    10.104534     0.127120
H      8.270629    17.501596    10.104534     0.127116
C     14.927408    10.057039     5.739549     0.610034
C     14.318690     8.915937     5.004821    -0.024593
C     14.254174     8.925325     3.622124    -0.154077
C     -1.595704     7.408547     0.726594     0.033629
C     -0.465930     6.976527     1.412520    -0.141338
C      0.539780     6.448238     0.565279    -0.068631
C      3.899870     7.768568     1.976444     0.616346
C      3.291155     7.702829     3.332029    -0.029153
C      3.226649     6.500683     4.015244    -0.154131
C      3.918089     4.751471     6.776571     0.033683
C      5.047858     5.561512     6.807750    -0.141871
C      6.053573     5.091925     7.688880    -0.068685
C      9.413655     5.653862     5.839862     0.616805
C      8.804930     6.860704     5.219004    -0.029305
C      8.740417     8.053461     5.918486    -0.151899
C      9.431834    11.319451     6.052689     0.033851
C     10.561604    10.941430     5.335584    -0.141938
C     11.567312    11.939306     5.301694    -0.067922
C     12.641414     5.595946     5.739549     0.617093
C     13.250128     6.737045     5.004821    -0.030037
C     13.314635     6.727650     3.622124    -0.153861
C     12.623195     8.244415     0.726594     0.033567
C     11.493425     8.676438     1.412520    -0.141811
C     10.487710     9.204724     0.565279    -0.068649
C      7.127629     7.884400     1.976444     0.616020
C      7.736353     7.950145     3.332029    -0.028661
C      7.800862     9.152294     4.015244    -0.151730
C      7.109439    10.901519     6.776571     0.033941
C      5.979671    10.091478     6.807750    -0.141748
C      4.973961    10.561069     7.688880    -0.068334
C      1.613868     9.999123     5.839862     0.610099
C      2.222589     8.792279     5.219004    -0.024546
C      2.287106     7.599525     5.918486    -0.153658
C     18.136990     4.333535     6.052689     0.033639
C     17.007216     4.711553     5.335584    -0.141446
C     16.001507     3.713676     5.301694    -0.068526
C      1.613864    13.422430     7.816305     0.609899
C      2.222582    14.563532     8.551033    -0.024513
C      2.287098    14.554144     9.933730    -0.153700
C     18.136976    16.070922    12.829260     0.033616
C     17.007202    16.502942    12.143334    -0.141397
C     16.001492    17.031231    12.990575    -0.068122
C     12.641402    15.710901    11.579410     0.616473
C     13.250117    15.776640    10.223825    -0.029343
C     13.314623    16.978786     9.540610    -0.154033
C     12.623183    18.727998     6.779283     0.033586
C     11.493414    17.917957     6.748104    -0.141899
C     10.487699    18.387544     5.866974    -0.068105
C      7.127617    17.825607     7.715992     0.616569
C      7.736342    16.618765     8.336850    -0.029224
C      7.800855    15.426008     7.637368    -0.151731
C      7.109438    12.160018     7.503165     0.034018
C      5.979668    12.538039     8.220270    -0.141860
C      4.973960    11.540163     8.254160    -0.067841
C      3.899858    17.883523     7.816305     0.617053
C      3.291144    16.742424     8.551033    -0.029850
C      3.226637    16.751819     9.933730    -0.154087
C      3.918077    15.235054    12.829260     0.033703
C      5.047847    14.803031    12.143334    -0.141867
C      6.053562    14.274745    12.990575    -0.068317
C      9.413643    15.595069    11.579410     0.615904
C      8.804919    15.529324    10.223825    -0.028614
C      8.740410    14.327175     9.540610    -0.151840
C      9.431833    12.577950     6.779283     0.033900
C     10.561601    13.387991     6.748104    -0.141966
C     11.567311    12.918400     5.866974    -0.067446
C     14.927404    13.480346     7.715992     0.609968
C     14.318683    14.687190     8.336850    -0.024550
C     14.254166    15.879944     7.637368    -0.154187
C     -1.595718    19.145934     7.503165     0.033577
C     -0.465944    18.767916     8.220270    -0.141429
C      0.539765    19.765793     8.254160    -0.068068
C     13.784411     7.826492     5.704303    -0.115869
C     13.784402     7.826486     2.898242     0.092069
C     13.784398     7.826483     1.396253    -0.042747
C      2.756869     8.853322     3.925775    -0.116511
C      2.756881     6.423204     5.328806     0.091764
C      2.756887     5.122445     6.079801    -0.042486
C      8.270642     6.799654     3.925775    -0.113914
C      8.270639     9.229779     5.328806     0.092573
C      8.270637    10.530542     6.079801    -0.043915
C      2.756861    15.652977     7.851551    -0.116418
C      2.756870    15.652983    10.657612     0.091758
C      2.756874    15.652986    12.159601    -0.042540
C     13.784403    14.626147     9.630079    -0.116097
C     13.784391    17.056265     8.227048     0.092025
C     13.784385    18.357024     7.476053    -0.042541
C      8.270630    16.679815     9.630079    -0.113988
C      8.270633    14.249690     8.227048     0.092635
C      8.270635    12.948927     7.476053    -0.044096
O     15.259883    11.055383     5.075041    -0.549824
O     15.038239     9.939645     7.000243    -0.557361
O      4.232352     6.693913     1.444105    -0.550503
O      4.010692     8.919059     1.447765    -0.544829
O      9.746139     5.730173     7.036708    -0.550960
O      9.524482     4.620765     5.107846    -0.545105
O     12.308935     4.597599     5.075041    -0.550865
O     12.530591     5.713346     7.000243    -0.545387
O      6.795144     8.959053     1.444105    -0.550606
O      7.016804     6.733906     1.447765    -0.544804
O      1.281392     9.922818     7.036708    -0.563931
O      1.503036    11.032217     5.107846    -0.544703
O      1.281389    12.424086     8.480813    -0.563828
O      1.503033    13.539824     6.555611    -0.544611
O     12.308920    16.785556    12.111749    -0.550757
O     12.530580    14.560410    12.108089    -0.544965
O      6.795133    17.749296     6.519146    -0.550619
O      7.016790    18.858704     8.448008    -0.545152
O      4.232337    18.881870     8.480813    -0.550877
O      4.010681    17.766123     6.555611    -0.545187
O      9.746128    14.520416    12.111749    -0.550318
O      9.524468    16.745563    12.108089    -0.544873
O     15.259880    13.556651     6.519146    -0.549694
O     15.038236    12.447252     8.448008    -0.557444

The following XYZ coordinates are in angstroms. Other properties are in atomic units.
The sperically averaged electron density of each atom fit to a function of the form exp(a - br)
eigen_1, eigen_2 and eigen_3 are the three eigenvalues of traceless quadrupole moment tensor
  atom number  atomic symbol              X              Y              Z     net charge C6 coefficient C8 coefficient C10 coefficient fluctuating dipole atomic polarizability isotropic forcefield polarizability              a              b squared Pearson coefficient          <r^3>          <r^4>         wp_QDO          m_QDO          q_QDO       dipole_x       dipole_y       dipole_z         dipole            Qxy            Qxz            Qyz     Q(x^2-y^2)  Q(3z^2 - R^2)        eigen_1        eigen_2        eigen_3 static polarizability      alpha(xx)      alpha(xy)      alpha(xz)      alpha(yy)      alpha(yz)      alpha(zz) atomic spin moment
            1             Fe       0.110751      12.511188       5.441726       0.934227     149.586710 0.31475114E+04  0.11363331E+06                                21.978698                           17.670541       0.150961       1.855437                    0.999045      52.757969     151.522185       0.456041       0.372018      -1.169259       0.002799       0.092621      -0.160477       0.185309      -0.011169       0.019231       0.194791       0.129228      -0.574553      -0.305609       0.144175       0.161434             28.054979      28.064393      -0.410900       0.710649      35.427198      12.779545      20.673348           3.828777
            2             Fe       5.624520       6.283567       0.000000       0.942274     150.856664 0.32009448E+04  0.11604955E+06                                22.048963                           17.784981       0.150687       1.852251                    0.999370      53.280825     153.345147       0.455912       0.370561      -1.170409       0.007133      -0.166543       0.000180       0.166696      -0.003966       0.000030      -0.001035       0.412081       0.322238      -0.259788       0.107415       0.152372             28.071439      28.091777       0.825996       0.026942      13.387158      -0.014965      42.735381           3.850689
            3             Fe      11.138316       4.684714       8.114128       0.944046     150.392922 0.31886983E+04  0.11547751E+06                                21.989052                           17.737266       0.156924       1.854406                    0.999362      53.246759     153.087198       0.457121       0.369991      -1.171035       0.006394       0.084023       0.145608       0.168233       0.000158       0.000394      -0.153560       0.132641      -0.487176      -0.251062       0.103546       0.147517             27.994649      28.016946      -0.436904      -0.700290      35.286945     -12.679168      20.680056           3.854663
            4             Fe      10.916769       3.141796       5.441726       0.941965     150.557003 0.31931191E+04  0.11568933E+06                                22.018299                           17.761074       0.151428       1.852982                    0.999365      53.232989     153.132258       0.456324       0.370471      -1.170537      -0.007694      -0.084658      -0.146549       0.169419       0.002980       0.005381      -0.150315       0.148785      -0.495498      -0.252096       0.095028       0.157068             28.033698      28.057598      -0.426571      -0.702348      35.341589     -12.696526      20.701906           3.853411
            5             Fe       5.402967       9.369392       0.000000       0.942445     150.651030 0.31956747E+04  0.11580638E+06                                22.026611                           17.767826       0.150493       1.852456                    0.999373      53.252738     153.210874       0.456246       0.370457      -1.170536      -0.007117       0.167204       0.000077       0.167355      -0.003556       0.000063       0.000079       0.413190       0.292115      -0.255312       0.097372       0.157940             28.044056      28.067099       0.823095       0.018917      13.372189      -0.008326      42.692879           3.854882
            6             Fe      16.430521      10.968281       8.114128       1.011386     126.142467 0.25870036E+04  0.88887648E+05                                19.887683                           16.209847       0.163718       1.892837                    0.999532      47.763806     133.623326       0.468026       0.380883      -1.162934      -0.004551      -0.132536       0.227358       0.263208      -0.003390       0.006839      -0.111556       0.021814       0.197614      -0.113306      -0.022389       0.135695             25.125573      25.251295      -0.365011       0.632210      31.519086      11.180371      18.606338           3.746558
            7              H      14.535373       9.702494       3.151736       0.124272       1.318009 0.10747687E+02  0.11260647E+03                                 1.939052                            1.885115      -1.139104       2.340886                    0.996889       3.534300       9.933821       0.471483       1.239915      -0.720826       0.010173       0.032229      -0.020511       0.039533       0.003944      -0.003159      -0.011646      -0.011290       0.014280      -0.009331      -0.007364       0.016695              1.932947       1.671841       0.223831      -0.051106       2.163154      -0.128993       1.963847          -0.000340
            8              H      -0.376604       7.032880       2.358719       0.113431       1.116213 0.79849156E+01  0.78830304E+02                                 1.807844                            1.672813      -1.114229       2.339571                    0.997051       3.709006      10.621350       0.472093       1.314183      -0.699969       0.008013       0.003484       0.038676       0.039651      -0.007232       0.007723      -0.000175       0.012646       0.052203      -0.018582      -0.001667       0.020249              1.913348       1.647779      -0.087074       0.109616       1.378825       0.022904       2.713441          -0.000069
            9              H       1.290758       6.051436       0.989577       0.098241       1.278209 0.90722048E+01  0.90842111E+02                                 1.876363                            1.707134      -0.761860       2.504767                    0.999345       3.420042       9.307815       0.507783       1.204630      -0.728180       0.029041      -0.014032       0.003440       0.032436      -0.014086       0.000041       0.001899       0.014379       0.014267      -0.018309       0.004767       0.013542              1.982587       2.385670      -0.364597       0.592097       1.513627      -0.247604       2.048465           0.000099
           10              H       3.507852       5.704729       3.577390       0.124302       1.316017 0.10736584E+02  0.11251171E+03                                 1.941412                            1.887756      -1.131571       2.344680                    0.996958       3.532242       9.943594       0.469589       1.244677      -0.719812       0.010159      -0.033854      -0.017808       0.039578      -0.004682      -0.001968       0.005175      -0.022225      -0.018390      -0.009393      -0.007054       0.016447              1.934922       1.673521      -0.155752      -0.168220       2.127514       0.149798       2.003731          -0.000216
           11              H       5.137177       6.352768       6.285849       0.113194       1.117812 0.79989317E+01  0.79005904E+02                                 1.809696                            1.674350      -1.116185       2.338401                    0.997033       3.712920      10.636206       0.471831       1.314291      -0.699932       0.007955       0.031746      -0.022293       0.039599       0.010329       0.002413      -0.013972      -0.011817      -0.021254      -0.018621      -0.001655       0.020275              1.915481       1.649278       0.139055       0.020584       2.362722      -0.590411       1.734444          -0.000004
           12              H       6.804547       5.657780       7.820372       0.098012       1.277836 0.90688543E+01  0.90792383E+02                                 1.875229                            1.706215      -0.761890       2.504635                    0.999343       3.420085       9.304494       0.508233       1.203777      -0.728371       0.029044       0.009954       0.010471       0.032439       0.007078       0.012191      -0.007163       0.005375      -0.012908      -0.018315       0.004737       0.013578              1.981310       2.383998       0.694346       0.019730       2.127711      -0.107641       1.432222           0.000116
           13              H       9.021622       8.072246       6.826728       0.124903       1.309743 0.10667088E+02  0.11158406E+03                                 1.933238                            1.879880      -1.132483       2.344601                    0.996959       3.527246       9.915433       0.471307       1.242354      -0.720265       0.010224       0.001523       0.038342       0.039711       0.000643       0.005125       0.006237      -0.002587       0.041457      -0.009557      -0.007137       0.016694              1.926922       1.667094      -0.067251       0.217985       1.896296      -0.021348       2.217374          -0.000161
           14              H      10.650928      10.093822       4.911286       0.113199       1.118223 0.80015543E+01  0.79038105E+02                                 1.810116                            1.674589      -1.116409       2.338296                    0.997025       3.713398      10.637920       0.471813       1.314237      -0.699941       0.008092      -0.035134      -0.016327       0.039579      -0.003059      -0.010187       0.014140      -0.011434      -0.020323      -0.018641      -0.001614       0.020255              1.916223       1.649550      -0.051652      -0.130514       2.404256       0.568043       1.694864          -0.000006
           15              H      12.318286      11.770253       4.745904       0.097926       1.281611 0.91004532E+01  0.91191553E+02                                 1.879399                            1.709589      -0.765947       2.502893                    0.999319       3.422789       9.317269       0.507532       1.204347      -0.728257       0.029082       0.004032      -0.013797       0.032440       0.007005      -0.012205       0.005171       0.001782      -0.022695      -0.018239       0.004763       0.013476              1.985893       2.389301      -0.331591      -0.613237       1.703426       0.356701       1.864952          -0.000076
           16              H      13.033434       5.950479       3.151736       0.124322       1.315142 0.10726169E+02  0.11236689E+03                                 1.939851                            1.886248      -1.131332       2.344776                    0.996960       3.531220       9.936713       0.470033       1.243896      -0.719979      -0.010170      -0.032367      -0.020373       0.039575       0.004090       0.003086       0.011379      -0.011492       0.013781      -0.009415      -0.007044       0.016459              1.933377       1.672335       0.223401       0.050666       2.163005       0.128182       1.964791          -0.000451
           17              H      11.404105       8.620090       2.358719       0.113213       1.117710 0.79980558E+01  0.78992579E+02                                 1.809326                            1.674063      -1.116017       2.338470                    0.997035       3.712483      10.633535       0.471969       1.313986      -0.699995      -0.007947      -0.003396       0.038636       0.039591      -0.007244      -0.007735       0.000173       0.012674       0.052221      -0.018605      -0.001659       0.020264              1.915067       1.648961      -0.087259      -0.110053       1.379933      -0.023119       2.716305          -0.000014
           18              H       9.736735       9.601527       0.989577       0.097984       1.278179 0.90720454E+01  0.90835569E+02                                 1.875874                            1.706765      -0.762175       2.504539                    0.999342       3.420507       9.307305       0.508021       1.204131      -0.728292      -0.029027       0.014071       0.003392       0.032436      -0.014063      -0.000038      -0.001927       0.014347       0.014187      -0.018272       0.004741       0.013531              1.982009       2.384917      -0.364377      -0.591774       1.513242       0.247445       2.047868           0.000210
           19              H       7.519656       9.948246       3.577390       0.124652       1.309791 0.10667340E+02  0.11158643E+03                                 1.933292                            1.879917      -1.133488       2.344151                    0.996951       3.527186       9.914980       0.471301       1.242375      -0.720268      -0.010236       0.034008      -0.017843       0.039746      -0.004769       0.002002      -0.005302      -0.022551      -0.018595      -0.009539      -0.007170       0.016709              1.927000       1.667194      -0.155199       0.167286       2.118681      -0.149727       1.995124           0.000072
           20              H       5.890349       9.300220       6.285849       0.113160       1.118217 0.80010400E+01  0.79031828E+02                                 1.810165                            1.674557      -1.116243       2.338367                    0.997027       3.713300      10.637591       0.471809       1.314270      -0.699936      -0.008104      -0.031696      -0.022280       0.039582       0.010329      -0.002432       0.013944      -0.011762      -0.021358      -0.018624      -0.001620       0.020243              1.916351       1.649599       0.139040      -0.020410       2.364372       0.591342       1.735084           0.000022
           21              H       4.222988       9.995215       7.820372       0.098296       1.281668 0.90987648E+01  0.91098498E+02                                 1.872534                            1.704090      -0.770224       2.500453                    0.999297       3.420229       9.282458       0.511144       1.196834      -0.729973      -0.028924      -0.009880       0.010253       0.032238       0.007052      -0.012113       0.007111       0.005120      -0.012193      -0.018158       0.004757       0.013401              1.978087       2.378402       0.692626      -0.019443       2.125213       0.107857       1.430645          -0.000393
           22              H       2.005907       7.580743       6.826728       0.124637       1.304616 0.10594094E+02  0.11043683E+03                                 1.913001                            1.861235      -1.136941       2.342150                    0.996905       3.512378       9.800303       0.479166       1.226224      -0.723888      -0.010356      -0.001406       0.038228       0.039631       0.000557      -0.005416      -0.006419      -0.002859       0.041916      -0.009944      -0.007075       0.017019              1.906174       1.651381      -0.064769      -0.214029       1.874228       0.019893       2.192914          -0.001354
           23              H      16.917889       5.559159       4.911286       0.113404       1.116518 0.79873371E+01  0.78859604E+02                                 1.808120                            1.673018      -1.114544       2.339415                    0.997048       3.709327      10.622376       0.472088       1.314107      -0.699985      -0.008002       0.035223      -0.016344       0.039646      -0.003074       0.010125      -0.014145      -0.011490      -0.020322      -0.018595      -0.001662       0.020257              1.913629       1.648023      -0.051450       0.130205       2.399999      -0.566682       1.692865          -0.000126
           24              H      15.250530       3.882727       4.745904       0.098114       1.279318 0.90817559E+01  0.90967390E+02                                 1.878028                            1.708481      -0.762235       2.504601                    0.999342       3.421312       9.314701       0.507351       1.205263      -0.728039      -0.029052      -0.004042      -0.013879       0.032450       0.006976       0.012213      -0.005265       0.001988      -0.022927      -0.018304       0.004787       0.013517              1.984459       2.388141      -0.331079       0.612693       1.701849      -0.355977       1.863386           0.000001
           25              H       2.005899      13.776975      10.404118       0.124559       1.305744 0.10606239E+02  0.11059891E+03                                 1.914381                            1.862523      -1.137894       2.341651                    0.996896       3.514043       9.807621       0.478898       1.226516      -0.723820      -0.010342      -0.032388       0.020332       0.039615       0.004381      -0.003185      -0.011659      -0.011940       0.014679      -0.009923      -0.007081       0.017004              1.907558       1.652467       0.218012      -0.050945       2.132086      -0.128142       1.938121          -0.001345
           26              H      16.917876      16.446589      11.197135       0.113416       1.116523 0.79873657E+01  0.78859821E+02                                 1.808111                            1.673007      -1.114666       2.339375                    0.997047       3.709303      10.622243       0.472096       1.314085      -0.699989      -0.007999      -0.003463      -0.038682       0.039652      -0.007233       0.007730      -0.000183       0.012681       0.052235      -0.018599      -0.001667       0.020265              1.913614       1.648023      -0.087036       0.109730       1.378873       0.022848       2.713947          -0.000094
           27              H      15.250514      17.428033      12.566277       0.098064       1.278417 0.90733046E+01  0.90852382E+02                                 1.876305                            1.707029      -0.762135       2.504629                    0.999343       3.419994       9.306477       0.507911       1.204336      -0.728252      -0.029057       0.014039      -0.003435       0.032453      -0.014077       0.000052       0.001909       0.014387       0.014260      -0.018304       0.004768       0.013536              1.982556       2.385743      -0.364611       0.592250       1.513503      -0.247605       2.048421           0.000199
           28              H      13.033420      17.774740       9.978464       0.124256       1.316183 0.10737508E+02  0.11251980E+03                                 1.941211                            1.887515      -1.131897       2.344483                    0.996954       3.532718       9.943706       0.469756       1.244253      -0.719899      -0.010156       0.033824       0.017829       0.039561      -0.004688      -0.001973       0.005195      -0.022197      -0.018373      -0.009386      -0.007058       0.016444              1.934745       1.673399      -0.155734      -0.168360       2.126896       0.150036       2.003941           0.000036
           29              H      11.404095      17.126701       7.270005       0.113197       1.117616 0.79974493E+01  0.78986365E+02                                 1.809359                            1.674110      -1.116026       2.338482                    0.997035       3.712488      10.634095       0.471908       1.314158      -0.699961      -0.007939      -0.031766       0.022265       0.039596       0.010320       0.002403      -0.013966      -0.011813      -0.021225      -0.018603      -0.001662       0.020265              1.915098       1.649001       0.138900       0.020568       2.362188      -0.590236       1.734107           0.000011
           30              H       9.736725      17.821689       5.735482       0.097985       1.279773 0.90858813E+01  0.91018077E+02                                 1.878292                            1.708726      -0.762615       2.504297                    0.999338       3.422509       9.318115       0.507383       1.205062      -0.728077      -0.029024      -0.009970      -0.010487       0.032431       0.007073       0.012146      -0.007164       0.005311      -0.012967      -0.018287       0.004768       0.013518              1.984720       2.388463       0.696205       0.019660       2.131561      -0.108038       1.434138           0.000027
           31              H       7.519650      15.407223       6.729126       0.124764       1.309421 0.10663508E+02  0.11153661E+03                                 1.932932                            1.879580      -1.132572       2.344574                    0.996958       3.526720       9.913321       0.471342       1.242375      -0.720266      -0.010239      -0.001528      -0.038356       0.039728       0.000640       0.005147       0.006235      -0.002521       0.041360      -0.009532      -0.007141       0.016673              1.926643       1.666916      -0.067226       0.217975       1.895984      -0.021354       2.217029          -0.000335
           32              H       5.890344      13.385647       8.644568       0.113220       1.118123 0.80003858E+01  0.79023904E+02                                 1.810059                            1.674488      -1.116118       2.338431                    0.997027       3.713219      10.637328       0.471818       1.314269      -0.699934      -0.008101       0.035136       0.016313       0.039576      -0.003061      -0.010157       0.014139      -0.011418      -0.020306      -0.018614      -0.001626       0.020240              1.916219       1.649531      -0.051824      -0.130602       2.404284       0.568071       1.694840          -0.000093
           33              H       4.222986      11.709216       8.809950       0.098274       1.281991 0.91012572E+01  0.91130520E+02                                 1.872929                            1.704380      -0.770315       2.500393                    0.999296       3.420587       9.284065       0.511071       1.196913      -0.729954      -0.028931      -0.003944       0.013682       0.032245       0.006966      -0.012179       0.005091       0.001627      -0.022728      -0.018175       0.004759       0.013416              1.978547       2.379065      -0.329629      -0.609837       1.697994       0.354817       1.858582          -0.000402
           34              H       3.507838      17.528990      10.404118       0.124296       1.315454 0.10730185E+02  0.11242365E+03                                 1.940535                            1.886931      -1.131027       2.344950                    0.996962       3.531403       9.939082       0.469807       1.244332      -0.719889       0.010163       0.032364       0.020381       0.039574       0.004056       0.003053       0.011360      -0.011555       0.013830      -0.009425      -0.007015       0.016439              1.934034       1.672821       0.223405       0.050776       2.163385       0.128494       1.965897           0.000017
           35              H       5.137167      14.859379      11.197135       0.113231       1.117836 0.79993037E+01  0.79010943E+02                                 1.809746                            1.674408      -1.116303       2.338346                    0.997032       3.713081      10.636955       0.471812       1.314322      -0.699924       0.007956       0.003429      -0.038638       0.039598      -0.007252      -0.007740       0.000177       0.012681       0.052250      -0.018618      -0.001659       0.020276              1.915523       1.649328      -0.087354      -0.110073       1.380233      -0.023168       2.717008          -0.000005
           36              H       6.804537      13.877942      12.566277       0.098063       1.279379 0.90824149E+01  0.90972220E+02                                 1.877633                            1.708177      -0.762397       2.504355                    0.999340       3.422233       9.315973       0.507578       1.204746      -0.728144       0.029015      -0.014043      -0.003381       0.032412      -0.014082      -0.000030      -0.001940       0.014391       0.014266      -0.018313       0.004765       0.013548              1.984005       2.387529      -0.364989      -0.592752       1.514550       0.247849       2.049937           0.000095
           37              H       9.021616      13.531223       9.978464       0.124674       1.310882 0.10679428E+02  0.11175032E+03                                 1.934779                            1.881310      -1.133724       2.343993                    0.996947       3.528886       9.923109       0.470979       1.242807      -0.720168       0.010228      -0.033995       0.017825       0.039724      -0.004762       0.001996      -0.005291      -0.022523      -0.018585      -0.009524      -0.007164       0.016688              1.928473       1.668291      -0.155338       0.167468       2.120369      -0.149859       1.996760          -0.000259
           38              H      10.650923      14.179249       7.270005       0.113183       1.118109 0.80007097E+01  0.79028311E+02                                 1.810068                            1.674565      -1.116345       2.338346                    0.997026       3.713256      10.637695       0.471786       1.314337      -0.699922       0.008094       0.031703       0.022275       0.039583       0.010350      -0.002439       0.013941      -0.011778      -0.021324      -0.018632      -0.001622       0.020254              1.916158       1.649517       0.138847      -0.020533       2.364041       0.591137       1.734916          -0.000059
           39              H      12.318284      13.484254       5.735482       0.097915       1.282180 0.91050857E+01  0.91251005E+02                                 1.880088                            1.710119      -0.766239       2.502719                    0.999318       3.423421       9.320130       0.507402       1.204481      -0.728225       0.029079       0.009929      -0.010389       0.032436       0.007069      -0.012178       0.007126       0.005134      -0.012606      -0.018256       0.004778       0.013478              1.986678       2.390384       0.697365      -0.019468       2.134346       0.108450       1.435303          -0.000102
           40              H      14.535365      15.898726       6.729126       0.124347       1.318338 0.10751323E+02  0.11265576E+03                                 1.939451                            1.885490      -1.138803       2.340985                    0.996891       3.534918       9.936531       0.471408       1.239989      -0.720805       0.010163       0.001655      -0.038144       0.039509       0.000773      -0.004975      -0.006474      -0.002303       0.041132      -0.009303      -0.007376       0.016679              1.933350       1.672171      -0.067696      -0.219456       1.902388       0.021810       2.225490          -0.000486
           41              H      -0.376617      17.920310       8.644568       0.113426       1.116143 0.79842947E+01  0.78822451E+02                                 1.807758                            1.672739      -1.114207       2.339590                    0.997051       3.708853      10.620712       0.472108       1.314169      -0.699973       0.008012      -0.035242       0.016320       0.039656      -0.003076       0.010117      -0.014127      -0.011521      -0.020298      -0.018575      -0.001672       0.020247              1.913256       1.647732      -0.051456       0.130244       2.399452      -0.566416       1.692584          -0.000078
           42              H       1.290742      19.596742       8.809950       0.098170       1.277014 0.90610272E+01  0.90689611E+02                                 1.874055                            1.705198      -0.761636       2.504866                    0.999347       3.418159       9.296385       0.508537       1.203382      -0.728470       0.029074       0.004042       0.013875       0.032468       0.007015       0.012243      -0.005233       0.002022      -0.022921      -0.018322       0.004743       0.013579              1.980026       2.382388      -0.329823       0.610706       1.698215      -0.354674       1.859476           0.000117
           43              H      13.784414       7.826494       6.653213       0.127061       1.205110 0.94066698E+01  0.95222499E+02                                 1.799251                            1.738646      -1.288566       2.270965                    0.995422       3.506156       9.652073       0.502094       1.205085      -0.726774       0.000093       0.000062       0.043906       0.043906      -0.002947       0.000019      -0.000188      -0.000974       0.046819      -0.010791      -0.004817       0.015608              1.804647       1.544085       0.125294      -0.000527       1.696841      -0.000794       2.173016          -0.000667
           44              H       2.756865       9.675102       3.451320       0.126997       1.201096 0.93733762E+01  0.94872867E+02                                 1.800815                            1.739913      -1.288253       2.271095                    0.995449       3.510684       9.687713       0.499654       1.211129      -0.725318       0.000039       0.038089      -0.022078       0.044025       0.001771       0.002827      -0.010117      -0.017974      -0.004641      -0.011203      -0.004494       0.015697              1.806741       1.545706      -0.063361      -0.109262       2.056639      -0.205740       1.817877           0.000131
           45              H       8.270643       5.977873       3.451320       0.127125       1.197445 0.93384878E+01  0.94438262E+02                                 1.798178                            1.737552      -1.284056       2.273362                    0.995515       3.503554       9.666074       0.499579       1.212357      -0.725084       0.000004      -0.038261      -0.022063       0.044166       0.001565      -0.002755       0.010005      -0.018251      -0.004886      -0.011057      -0.004655       0.015712              1.803896       1.543496      -0.062912       0.109007       2.052852       0.205665       1.815341          -0.000216
           46              H       2.756858      15.652975       6.902641       0.126997       1.201346 0.93755718E+01  0.94898309E+02                                 1.800841                            1.739933      -1.288451       2.270947                    0.995446       3.510982       9.687920       0.499743       1.210873      -0.725375       0.000050       0.000096      -0.044017       0.044017      -0.003324      -0.000134      -0.000170      -0.000737       0.047096      -0.011196      -0.004505       0.015700              1.806761       1.545718       0.126296       0.000247       1.699379       0.000513       2.175186          -0.000303
           47              H      13.784407      13.804367      10.104534       0.127120       1.205019 0.94059843E+01  0.95214870E+02                                 1.799205                            1.738615      -1.288740       2.270870                    0.995421       3.506330       9.652863       0.502079       1.205129      -0.726759       0.000109      -0.038071       0.021873       0.043907       0.001472       0.002610      -0.010017      -0.018017      -0.004418      -0.010840      -0.004776       0.015616              1.804609       1.544099      -0.062213      -0.108785       2.053182      -0.206516       1.816546          -0.000794
           48              H       8.270629      17.501596      10.104534       0.127116       1.197395 0.93387734E+01  0.94449362E+02                                 1.798808                            1.738132      -1.283374       2.273738                    0.995523       3.503736       9.669501       0.499218       1.213129      -0.724911      -0.000028       0.038258       0.022071       0.044168       0.001566      -0.002733       0.009981      -0.018267      -0.004900      -0.011033      -0.004665       0.015698              1.804538       1.543984      -0.062985       0.109070       2.053588       0.205775       1.816043           0.000257
           49              C      14.927408      10.057039       5.739549       0.610034      22.453086 0.25570836E+03  0.53387733E+04                                 7.544755                            5.765017      -0.202865       1.995433                    0.999257      22.378762      63.459247       0.601897       0.487402      -1.008942       0.017794       0.052901       0.035485       0.066139      -0.068941      -0.038129      -0.009102       0.092424      -0.092084      -0.082118      -0.022771       0.104889              9.305791       7.159606       3.908135       2.431939      11.838763       3.557003       8.919004          -0.011068
           50              C      14.318690       8.915937       5.004821      -0.024593      40.168623 0.44275621E+03  0.10381073E+05                                10.175198                            6.971763       0.096209       2.036384                    0.999281      27.194060      76.241917       0.634566       0.411672      -1.075038      -0.019028      -0.035993      -0.027947       0.049382      -0.006061      -0.003991      -0.011905      -0.001145       0.019727      -0.015409       0.000698       0.014710             13.544856       9.098347       6.144720       2.756732      16.926293       4.667985      14.609929           0.003932
           51              C      14.254174       8.925325       3.622124      -0.154077      34.957421 0.45468706E+03  0.10857805E+05                                 9.406553                            7.172825       0.021095       1.974434                    0.999403      30.306227      89.078276       0.604474       0.424326      -1.054562      -0.001283      -0.004088       0.022029       0.022442      -0.014391      -0.018360      -0.026864       0.036167      -0.087828      -0.052493       0.013243       0.039250             11.418036       6.546951       2.414783       2.205899      10.644486       4.330724      17.062672          -0.004354
           52              C      -1.595704       7.408547       0.726594       0.033629      40.013097 0.42535501E+03  0.99084999E+04                                10.171673                            6.891004      -0.106915       1.965103                    0.999519      27.314570      77.216106       0.628066       0.418644      -1.066765       0.017652      -0.006594      -0.025629       0.031811      -0.008104      -0.012877       0.007708       0.014280      -0.018653      -0.014483      -0.007372       0.021855             13.268605      16.062234      -3.947058      -1.237222       6.008526       0.398754      17.735055          -0.000453
           53              C      -0.465930       6.976527       1.412520      -0.141338      37.321974 0.46352286E+03  0.11065305E+05                                 9.686014                            7.182034       0.152476       2.014361                    0.999776      29.783263      86.073538       0.614835       0.417306      -1.064413       0.010297       0.003377      -0.027611       0.029662       0.007876      -0.004152      -0.000264      -0.003116       0.080523      -0.021642      -0.005636       0.027278             11.556430      14.227786      -3.377602      -0.508337       5.791349       0.549809      14.650154          -0.000342
           54              C       0.539780       6.448238       0.565279      -0.068631      27.994850 0.30655009E+03  0.66562480E+04                                 8.077155                            5.885099       0.221892       2.071558                    0.999838      27.100156      76.818412       0.665795       0.423679      -1.051323      -0.029138       0.023021      -0.000454       0.037137       0.000800       0.004074       0.003419       0.007101      -0.189604      -0.063495       0.028054       0.035441              9.508415      10.179890      -2.283889      -0.611882       4.736996       0.237157      13.608360           0.000150
           55              C       3.899870       7.768568       1.976444       0.616346      22.294097 0.25357178E+03  0.52824343E+04                                 7.485534                            5.721364      -0.196268       1.998449                    0.999195      22.363727      63.321368       0.607356       0.484094      -1.010783       0.017452       0.003104      -0.065407       0.067767       0.000876       0.075828       0.003502       0.077946      -0.110136      -0.079034      -0.020549       0.099583              9.232671       7.104621       0.164999      -4.562895       6.519803      -0.533893      14.073589          -0.002053
           56              C       3.291155       7.702829       3.332029      -0.029153      40.466868 0.44555989E+03  0.10463294E+05                                10.221474                            6.991212       0.097220       2.034893                    0.999289      27.292406      76.577659       0.634036       0.411368      -1.075239      -0.019725      -0.006821       0.045686       0.050227      -0.000918       0.006793       0.002546      -0.019655      -0.030957      -0.015080      -0.000164       0.015244             13.630443       9.144993      -0.652087      -6.762231      11.191973      -1.405109      20.554363           0.004994
           57              C       3.226649       6.500683       4.015244      -0.154131      34.996917 0.45466828E+03  0.10858038E+05                                 9.415065                            7.172771       0.018363       1.973516                    0.999400      30.311444      89.117689       0.604420       0.424337      -1.054478      -0.001648       0.021458      -0.007744       0.022872      -0.008809       0.021530       0.024914       0.031984      -0.098174      -0.052408       0.013522       0.038885             11.443273       6.553576       0.722505      -3.207547      11.729675      -4.990572      16.046568          -0.004017
           58              C       3.918089       4.751471       6.776571       0.033683      40.012194 0.42536030E+03  0.99087084E+04                                10.171624                            6.891099      -0.107287       1.964984                    0.999518      27.315502      77.220458       0.628051       0.418650      -1.066755       0.017689      -0.018864       0.018586       0.031846      -0.007132       0.013445      -0.002895       0.022603       0.006214      -0.014495      -0.007361       0.021855             13.267683      16.055942       0.917364       4.031477      14.449010      -5.282592       9.298096          -0.000462
           59              C       5.047858       5.561512       6.807750      -0.141871      37.357703 0.46400211E+03  0.11080045E+05                                 9.692751                            7.186163       0.150713       2.013559                    0.999776      29.802891      86.154188       0.614581       0.417355      -1.064340       0.010122      -0.025561       0.011034       0.029623      -0.007462      -0.004624      -0.016805      -0.032428      -0.007468      -0.021577      -0.005880       0.027457             11.565047      14.231047       1.258557       3.179169      11.966773      -4.118480       8.497322          -0.000172
           60              C       6.053573       5.091925       7.688880      -0.068685      27.998889 0.30662972E+03  0.66582492E+04                                 8.076997                            5.885461       0.221975       2.071502                    0.999838      27.103089      76.822257       0.665859       0.423621      -1.051384      -0.029167      -0.011938      -0.019575       0.037100       0.003223      -0.002656       0.037776       0.078752       0.024623      -0.063576       0.028038       0.035538              9.507620      10.177302       0.614551       2.283041      11.181018      -3.961483       7.164541          -0.000010
           61              C       9.413655       5.653862       5.839862       0.616805      22.296591 0.25349743E+03  0.52804150E+04                                 7.486528                            5.720481      -0.198571       1.997994                    0.999174      22.358185      63.299598       0.607420       0.484086      -1.010803       0.017534      -0.058059       0.030131       0.067722       0.065043      -0.038848       0.004989       0.092741      -0.064319      -0.078805      -0.020614       0.099419              9.238697       7.109861      -4.039509       2.144837      12.651532      -3.012630       7.954698          -0.003101
           62              C       8.804930       6.860704       5.219004      -0.029305      40.526630 0.44593676E+03  0.10474745E+05                                10.234810                            6.996039       0.096462       2.034421                    0.999292      27.301362      76.621536       0.633539       0.411588      -1.075055      -0.019345       0.042815      -0.016843       0.049910       0.006578      -0.002877       0.009563       0.002300       0.032910      -0.015463       0.000298       0.015165             13.660897       9.168322      -5.551637       3.967665      19.463882      -3.382753      12.350486           0.004865
           63              C       8.740417       8.053461       5.918486      -0.151899      34.950248 0.45390700E+03  0.10833656E+05                                 9.404026                            7.164550       0.021845       1.975288                    0.999389      30.272084      88.931933       0.605140       0.424075      -1.054803      -0.001452      -0.017444      -0.014594       0.022790       0.022838      -0.002962       0.001826       0.077465       0.041707      -0.052013       0.013768       0.038246             11.431560       6.547174      -3.136260       0.981908      19.262604       0.617750       8.484902          -0.001398
           64              C       9.431834      11.319451       6.052689       0.033851      40.002783 0.42522272E+03  0.99046148E+04                                10.169545                            6.889656      -0.106222       1.965344                    0.999519      27.311306      77.202907       0.628167       0.418610      -1.066790       0.017620       0.025679       0.007199       0.031964       0.015127      -0.000387      -0.004889       0.009655      -0.033531      -0.014640      -0.007141       0.021781             13.267537      16.034447       3.033324      -2.799037      15.172313       4.887904       8.595849          -0.000620
           65              C      10.561604      10.941430       5.335584      -0.141938      37.350328 0.46385735E+03  0.11075570E+05                                 9.691114                            7.184621       0.152686       2.014262                    0.999777      29.798033      86.132263       0.614709       0.417306      -1.064386       0.010446       0.022224       0.016759       0.029730      -0.000400       0.008578       0.016992      -0.031484      -0.005593      -0.021297      -0.005866       0.027163             11.563420      14.214910       2.123780      -2.672681      12.939762       3.570602       7.535587          -0.000230
           66              C      11.567312      11.939306       5.301694      -0.067922      27.994827 0.30635174E+03  0.66512922E+04                                 8.079589                            5.884555       0.219307       2.071066                    0.999836      27.092208      76.808252       0.665552       0.423875      -1.051134      -0.028866      -0.011273       0.020408       0.037105      -0.003829      -0.001325      -0.041385       0.072369       0.006895      -0.063560       0.028245       0.035315              9.513550      10.171763       1.670107      -1.672913      11.615198       3.730764       6.753688          -0.000786
           67              C      12.641414       5.595946       5.739549       0.617093      22.290853 0.25347314E+03  0.52798409E+04                                 7.485244                            5.720111      -0.196223       1.998675                    0.999191      22.359090      63.304039       0.607448       0.484070      -1.010800      -0.017433      -0.055176       0.035483       0.067878      -0.065964       0.037275       0.008667       0.086796      -0.082310      -0.078959      -0.020419       0.099378              9.234331       7.104416       3.869309      -2.426638      11.724870      -3.542783       8.873706          -0.003095
           68              C      13.250128       6.737045       5.004821      -0.030037      40.504724 0.44601979E+03  0.10477452E+05                                10.230262                            6.996318       0.095991       2.034271                    0.999290      27.307528      76.648021       0.633561       0.411544      -1.075056       0.019663       0.036013      -0.028800       0.050130      -0.005479       0.004202       0.012220      -0.002821       0.019254      -0.015119      -0.000085       0.015204             13.645755       9.154774       6.192039      -2.829973      17.024233      -4.782190      14.758258           0.005120
           69              C      13.314635       6.727650       3.622124      -0.153861      34.993664 0.45454768E+03  0.10854366E+05                                 9.415030                            7.172003       0.018249       1.973566                    0.999398      30.306182      89.097019       0.604433       0.424358      -1.054472       0.001612       0.003973       0.022552       0.022956      -0.014193       0.018349       0.026711       0.035105      -0.088799      -0.052359       0.013502       0.038857             11.443955       6.556220       2.422284      -2.234430      10.658512      -4.374374      17.117132          -0.004618
           70              C      12.623195       8.244415       0.726594       0.033567      40.009030 0.42535028E+03  0.99082951E+04                                10.170498                            6.890740      -0.107303       1.964965                    0.999518      27.315090      77.215507       0.628113       0.418616      -1.066789      -0.017577       0.006879      -0.025646       0.031843      -0.008055       0.012865      -0.007679       0.014242      -0.018701      -0.014478      -0.007320       0.021799             13.265590      16.056497      -3.948404       1.221628       6.009332      -0.410082      17.730939          -0.000436
           71              C      11.493425       8.676438       1.412520      -0.141811      37.348973 0.46388936E+03  0.11076367E+05                                 9.690251                            7.184614       0.151107       2.013706                    0.999776      29.798891      86.130857       0.614751       0.417276      -1.064420      -0.010044      -0.002983      -0.027621       0.029542       0.007790       0.004138       0.000257      -0.002979       0.080885      -0.021602      -0.005791       0.027393             11.561993      14.230257      -3.380299       0.501068       5.795587      -0.556765      14.660136          -0.000370
           72              C      10.487710       9.204724       0.565279      -0.068649      27.995733 0.30657397E+03  0.66566650E+04                                 8.076127                            5.884587       0.222117       2.071584                    0.999838      27.100460      76.809967       0.665973       0.423573      -1.051426       0.029214      -0.022779      -0.000517       0.037049       0.000804      -0.004095      -0.003435       0.007186      -0.189898      -0.063595       0.028062       0.035534              9.506898      10.177228      -2.283529       0.610815       4.736603      -0.241982      13.606865           0.000218
           73              C       7.127629       7.884400       1.976444       0.616020      22.302409 0.25357778E+03  0.52827592E+04                                 7.489085                            5.722293      -0.198317       1.997888                    0.999182      22.364662      63.331815       0.607150       0.484240      -1.010675      -0.017529      -0.002995      -0.065243       0.067623       0.000987      -0.075928      -0.003581       0.078353      -0.109277      -0.078888      -0.020899       0.099787              9.242161       7.113086       0.162242       4.573459       6.521638       0.527129      14.091761          -0.002188
           74              C       7.736353       7.950145       3.332029      -0.028661      40.502192 0.44564221E+03  0.10465632E+05                                10.229393                            6.992633       0.097574       2.034942                    0.999291      27.290998      76.573301       0.633870       0.411459      -1.075187       0.019294       0.006824       0.045568       0.049953      -0.000825      -0.007086      -0.002825      -0.019192      -0.031448      -0.015401       0.000252       0.015149             13.653335       9.164156      -0.660112       6.788370      11.193766       1.386865      20.602082           0.004836
           75              C       7.800862       9.152294       4.015244      -0.151730      34.942920 0.45381192E+03  0.10830579E+05                                 9.402013                            7.163286       0.022398       1.975512                    0.999390      30.267779      88.909545       0.605272       0.424014      -1.054864       0.001381      -0.021337      -0.007791       0.022757      -0.008842      -0.021242      -0.024883       0.031065      -0.097323      -0.052033       0.013828       0.038205             11.428814       6.546770       0.717670       3.207272      11.711335       4.973352      16.028336          -0.001264
           76              C       7.109439      10.901519       6.776571       0.033941      40.003613 0.42527030E+03  0.99060954E+04                                10.169670                            6.890230      -0.106910       1.965121                    0.999519      27.312917      77.211335       0.628109       0.418633      -1.066765      -0.017610       0.019056       0.018668       0.031964      -0.007150      -0.013416       0.002771       0.022885       0.006197      -0.014634      -0.007253       0.021888             13.267308      16.031484       0.907178      -4.024991      14.474784       5.293003       9.295657          -0.000706
           77              C       5.979671      10.091478       6.807750      -0.141748      37.339762 0.46379036E+03  0.11073645E+05                                 9.688876                            7.184149       0.152355       2.014191                    0.999777      29.795584      86.125829       0.614720       0.417311      -1.064375      -0.010552       0.025704       0.010825       0.029820      -0.007349       0.004836       0.016553      -0.032080      -0.007977      -0.021489      -0.005615       0.027104             11.559636      14.203119       1.253891      -3.169738      11.980557       4.126759       8.495232          -0.000068
           78              C       4.973961      10.561069       7.688880      -0.068334      28.014036 0.30665609E+03  0.66596285E+04                                 8.083843                            5.889498       0.215675       2.069611                    0.999837      27.107888      76.865520       0.664923       0.424166      -1.050942       0.028971       0.012189      -0.020286       0.037409       0.002927       0.003192      -0.037956       0.078203       0.025962      -0.063586       0.028321       0.035265              9.517161      10.166976       0.612497      -2.281393      11.209519       3.974936       7.174988          -0.001294
           79              C       1.613868       9.999123       5.839862       0.610099      22.458545 0.25574971E+03  0.53395556E+04                                 7.544162                            5.763631      -0.208065       1.993470                    0.999240      22.384388      63.463189       0.602293       0.487089      -1.009160      -0.017725       0.056008       0.030326       0.066112       0.067634       0.041139      -0.005218       0.099028      -0.072373      -0.082263      -0.022953       0.105215              9.306281       7.157298      -4.067815      -2.153063      12.754932       3.026614       8.006614          -0.011298
           80              C       2.222589       8.792279       5.219004      -0.024546      40.168913 0.44272974E+03  0.10380068E+05                                10.174452                            6.970973       0.095978       2.036253                    0.999281      27.192759      76.231344       0.634695       0.411604      -1.075107       0.018993      -0.042651      -0.016041       0.049367       0.006981       0.002499      -0.008939       0.004024       0.033714      -0.015726       0.000921       0.014804             13.547414       9.089796      -5.476141      -3.902429      19.318847       3.299434      12.233601           0.004209
           81              C       2.287106       7.599525       5.918486      -0.153658      34.972380 0.45492747E+03  0.10863511E+05                                 9.413325                            7.179613       0.019131       1.973974                    0.999394      30.291226      88.994680       0.603652       0.424904      -1.054346       0.000995       0.017556      -0.014483       0.022781       0.022516       0.002701      -0.001571       0.077748       0.039800      -0.051633       0.013150       0.038483             11.424723       6.546522      -3.111079      -0.970427      19.242672      -0.651443       8.484975          -0.004250
           82              C      18.136990       4.333535       6.052689       0.033639      40.007289 0.42526812E+03  0.99057761E+04                                10.170286                            6.889913      -0.106765       1.965177                    0.999519      27.311500      77.199766       0.628181       0.418597      -1.066816      -0.017580      -0.025573       0.006915       0.031794       0.015164       0.000552       0.004888       0.009134      -0.033706      -0.014539      -0.007261       0.021800             13.266696      16.060432       3.043676       2.798248      15.145589      -4.879241       8.594066          -0.000614
           83              C      17.007216       4.711553       5.335584      -0.141446      37.325975 0.46355058E+03  0.11066076E+05                                 9.686555                            7.182070       0.152149       2.014220                    0.999777      29.785032      86.077644       0.614860       0.417286      -1.064431      -0.010166      -0.022328       0.016546       0.029592      -0.000329      -0.008897      -0.016907      -0.031875      -0.005894      -0.021631      -0.005649       0.027280             11.556946      14.229220       2.127601       2.670250      12.911419      -3.563488       7.530199          -0.000349
           84              C      16.001507       3.713676       5.301694      -0.068526      27.991613 0.30649244E+03  0.66546583E+04                                 8.076218                            5.884153       0.221851       2.071574                    0.999838      27.098385      76.810499       0.665918       0.423623      -1.051362       0.029205       0.011034       0.020038       0.037097      -0.003961       0.001299       0.041193       0.072595       0.006613      -0.063469       0.027970       0.035499              9.507404      10.179174       1.669962       1.671955      11.594141      -3.723627       6.748897          -0.000149
           85              C       1.613864      13.422430       7.816305       0.609899      22.452671 0.25567100E+03  0.53377053E+04                                 7.543932                            5.763487      -0.206987       1.993882                    0.999241      22.383127      63.466295       0.602161       0.487215      -1.009056      -0.017960      -0.054263      -0.033318       0.066160      -0.069333      -0.037961      -0.008323       0.093631      -0.089096      -0.082120      -0.023070       0.105191              9.305897       7.157280       3.898338       2.446272      11.813783       3.569211       8.946629          -0.011805
           86              C       2.222582      14.563532       8.551033      -0.024513      40.171920 0.44275810E+03  0.10380876E+05                                10.174837                            6.971048       0.096041       2.036260                    0.999281      27.193720      76.234036       0.634713       0.411586      -1.075121       0.018947       0.035319       0.028951       0.049443      -0.005645      -0.004762      -0.012624      -0.002380       0.014499      -0.015689       0.000900       0.014789             13.548105       9.090575       6.118586       2.791508      16.863343       4.717568      14.690398           0.004204
           87              C       2.287098      14.554144       9.933730      -0.153700      34.974208 0.45494753E+03  0.10864190E+05                                 9.413437                            7.179534       0.019107       1.973953                    0.999392      30.294003      89.005824       0.603681       0.424876      -1.054355       0.000980       0.003795      -0.022436       0.022775      -0.013586      -0.018124      -0.026270       0.034948      -0.088195      -0.051613       0.013205       0.038407             11.424961       6.546846       2.396542       2.209397      10.610774       4.332158      17.117262          -0.004811
           88              C      18.136976      16.070922      12.829260       0.033616      40.005084 0.42525202E+03  0.99052253E+04                                10.169589                            6.889592      -0.106788       1.965173                    0.999519      27.310956      77.195464       0.628226       0.418574      -1.066839      -0.017583       0.006741       0.025616       0.031793      -0.008053      -0.012850       0.007763       0.014120      -0.018770      -0.014538      -0.007255       0.021793             13.265624      16.058981      -3.944815      -1.236112       6.005998       0.397327      17.731892          -0.000625
           89              C      17.007202      16.502942      12.143334      -0.141397      37.322392 0.46351775E+03  0.11064954E+05                                 9.685419                            7.181508       0.152133       2.014221                    0.999776      29.783984      86.069677       0.614931       0.417250      -1.064468      -0.010196      -0.003235       0.027594       0.029595       0.007870      -0.004139      -0.000256      -0.003062       0.080516      -0.021629      -0.005644       0.027272             11.555383      14.227018      -3.375636      -0.506295       5.788753       0.548145      14.650378          -0.000225
           90              C      16.001492      17.031231      12.990575      -0.068122      27.979230 0.30635480E+03  0.66506420E+04                                 8.072720                            5.882230       0.222678       2.071919                    0.999838      27.090553      76.771765       0.666157       0.423536      -1.051460       0.029162      -0.022905       0.000474       0.037085       0.000824       0.004067       0.003474       0.007216      -0.189550      -0.063480       0.027986       0.035494              9.502775      10.174171      -2.281632      -0.609577       4.733651       0.236113      13.600505           0.000122
           91              C      12.641402      15.710901      11.579410       0.616473      22.297673 0.25356210E+03  0.52823025E+04                                 7.487692                            5.721791      -0.196802       1.998316                    0.999193      22.363923      63.327055       0.607234       0.484185      -1.010713      -0.017463      -0.002993       0.065462       0.067817       0.000936       0.075839       0.003465       0.078013      -0.109934      -0.078986      -0.020623       0.099609              9.237827       7.107305       0.167028      -4.566898       6.520095      -0.537264      14.086081          -0.002218
           92              C      13.250117      15.776640      10.223825      -0.029343      40.475704 0.44566841E+03  0.10466679E+05                                10.224037                            6.992422       0.096997       2.034787                    0.999289      27.295722      76.594785       0.633920       0.411410      -1.075191       0.019690       0.006916      -0.045667       0.050210      -0.000910       0.006807       0.002584      -0.019566      -0.030947      -0.015083      -0.000122       0.015205             13.637016       9.149228      -0.645257      -6.772574      11.177411      -1.408783      20.584409           0.005046
           93              C      13.314623      16.978786       9.540610      -0.154033      34.999632 0.45463325E+03  0.10857054E+05                                 9.416343                            7.172808       0.018218       1.973500                    0.999399      30.310057      89.114662       0.604375       0.424374      -1.054449       0.001626      -0.021506       0.007821       0.022942      -0.008761       0.021543       0.024976       0.032218      -0.097967      -0.052424       0.013456       0.038968             11.445691       6.557069       0.723650      -3.215750      11.715941      -4.984106      16.064063          -0.003907
           94              C      12.623183      18.727998       6.779283       0.033586      40.012560 0.42538548E+03  0.99094295E+04                                10.171505                            6.891297      -0.107373       1.964936                    0.999518      27.316252      77.222800       0.628043       0.418649      -1.066757      -0.017576       0.018728      -0.018810       0.031835      -0.007114       0.013416      -0.002904       0.022551       0.006261      -0.014467      -0.007342       0.021809             13.267060      16.058104       0.916049       4.030857      14.446884      -5.281568       9.296191          -0.000387
           95              C      11.493414      17.917957       6.748104      -0.141899      37.355555 0.46398209E+03  0.11079268E+05                                 9.691926                            7.185689       0.151075       2.013673                    0.999776      29.801292      86.143862       0.614652       0.417318      -1.064381      -0.010004       0.025391      -0.011238       0.029514      -0.007511      -0.004678      -0.016774      -0.032438      -0.007422      -0.021641      -0.005796       0.027436             11.564173      14.233142       1.255911       3.179121      11.963580      -4.117851       8.495795          -0.000164
           96              C      10.487699      18.387544       5.866974      -0.068105      27.987481 0.30643645E+03  0.66530418E+04                                 8.074684                            5.883018       0.222422       2.071769                    0.999838      27.095994      76.797740       0.666093       0.423537      -1.051431       0.029266       0.011849       0.019436       0.037076       0.003131      -0.002756       0.037791       0.078649       0.024513      -0.063539       0.028005       0.035534              9.505540      10.175854       0.613702       2.282534      11.178280      -3.961252       7.162485          -0.000048
           97              C       7.127617      17.825607       7.715992       0.616569      22.294560 0.25347734E+03  0.52800050E+04                                 7.486392                            5.720471      -0.197349       1.998370                    0.999181      22.359579      63.308023       0.607373       0.484123      -1.010762      -0.017524       0.058137      -0.029950       0.067705       0.065308      -0.038579       0.005033       0.092699      -0.064997      -0.078861      -0.020693       0.099554              9.238361       7.110000      -4.039260       2.145077      12.649830      -3.012834       7.955253          -0.003105
           98              C       7.736342      16.618765       8.336850      -0.029224      40.521869 0.44587427E+03  0.10472844E+05                                10.233920                            6.995444       0.096782       2.034560                    0.999292      27.299009      76.611766       0.633584       0.411575      -1.075070       0.019281      -0.042820       0.016835       0.049887       0.006578      -0.002860       0.009601       0.002248       0.032820      -0.015458       0.000283       0.015174             13.659628       9.167912      -5.551333       3.967678      19.460407      -3.382426      12.350566           0.004911
           99              C       7.800855      15.426008       7.637368      -0.151731      34.943342 0.45381369E+03  0.10830769E+05                                 9.402641                            7.163698       0.021980       1.975380                    0.999389      30.267750      88.913724       0.605196       0.424061      -1.054821       0.001394       0.017444       0.014589       0.022783       0.022809      -0.002969       0.001854       0.077529       0.041703      -0.052028       0.013769       0.038259             11.429534       6.547009      -3.136268       0.982018      19.257651       0.617438       8.483940          -0.001650
          100              C       7.109438      12.160018       7.503165       0.034018      40.000783 0.42523594E+03  0.99051290E+04                                10.169274                            6.889991      -0.107050       1.965105                    0.999519      27.311962      77.208852       0.628112       0.418638      -1.066758      -0.017611      -0.025704      -0.007143       0.031967       0.015196      -0.000506      -0.004903       0.009597      -0.033646      -0.014627      -0.007251       0.021878             13.266745      16.030923       3.032392      -2.797805      15.173477       4.888874       8.595834          -0.000650
          101              C       5.979668      12.538039       8.220270      -0.141860      37.345292 0.46387893E+03  0.11076351E+05                                 9.690115                            7.185095       0.152192       2.014110                    0.999777      29.797864      86.136313       0.614642       0.417342      -1.064350      -0.010522      -0.022236      -0.016823       0.029802      -0.000520       0.008824       0.016943      -0.031397      -0.005813      -0.021527      -0.005573       0.027100             11.561134      14.205569       2.118687      -2.671174      12.941528       3.572883       7.536304          -0.000903
          102              C       4.973960      11.540163       8.254160      -0.067841      28.003217 0.30651112E+03  0.66556232E+04                                 8.081341                            5.887717       0.216221       2.069879                    0.999837      27.101390      76.839503       0.665097       0.424110      -1.050988       0.028981       0.011458      -0.020699       0.037411      -0.004198      -0.000942      -0.041505       0.072009       0.007336      -0.063559       0.028298       0.035261              9.514144      10.163966       1.668511      -1.670997      11.621746       3.733190       6.756721          -0.001233
          103              C       3.899858      17.883523       7.816305       0.617053      22.289852 0.25351280E+03  0.52807127E+04                                 7.483792                            5.720128      -0.196907       1.998420                    0.999188      22.358423      63.296117       0.607534       0.483997      -1.010869       0.017495       0.055262      -0.035293       0.067864      -0.066036       0.036936       0.008872       0.086509      -0.082579      -0.078939      -0.020275       0.099214              9.230202       7.102726       3.867761      -2.423379      11.719346      -3.536365       8.868534          -0.003143
          104              C       3.291144      16.742424       8.551033      -0.029850      40.494921 0.44590772E+03  0.10473993E+05                                10.227579                            6.995108       0.095985       2.034304                    0.999290      27.304347      76.632054       0.633671       0.411505      -1.075099      -0.019740      -0.036113       0.028699       0.050175      -0.005444       0.004181       0.012268      -0.002899       0.019248      -0.015108      -0.000154       0.015262             13.638759       9.150756       6.186624      -2.818398      17.007492      -4.760291      14.758030           0.005067
          105              C       3.226637      16.751819       9.933730      -0.154087      34.990747 0.45458556E+03  0.10855508E+05                                 9.413825                            7.172074       0.018463       1.973596                    0.999399      30.308486      89.105089       0.604458       0.424331      -1.054487      -0.001678      -0.004016      -0.022469       0.022886      -0.014155       0.018392       0.026740       0.035037      -0.088565      -0.052346       0.013558       0.038788             11.441277       6.552639       2.415857      -2.228662      10.643308      -4.363333      17.127883          -0.004306
          106              C       3.918077      15.235054      12.829260       0.033703      40.012294 0.42535680E+03  0.99086276E+04                                10.171731                            6.891104      -0.107301       1.964989                    0.999518      27.315391      77.220684       0.628045       0.418654      -1.066750       0.017679      -0.006678       0.025642       0.031854      -0.008078       0.012889      -0.007685       0.014329      -0.018697      -0.014491      -0.007363       0.021854             13.267891      16.057010      -3.950236       1.221939       6.010989      -0.410865      17.735674          -0.000382
          107              C       5.047847      14.803031      12.143334      -0.141867      37.361745 0.46404890E+03  0.11081498E+05                                 9.693731                            7.186660       0.150556       2.013501                    0.999776      29.804124      86.160508       0.614539       0.417370      -1.064324       0.010115       0.003221       0.027657       0.029624       0.007752       0.004141       0.000244      -0.002908       0.081074      -0.021590      -0.005865       0.027455             11.566423      14.233797      -3.383236       0.501125       5.798474      -0.557337      14.666999          -0.000013
          108              C       6.053562      14.274745      12.990575      -0.068317      27.994457 0.30654208E+03  0.66560370E+04                                 8.076530                            5.884557       0.222413       2.071695                    0.999838      27.101190      76.821363       0.665904       0.423612      -1.051364      -0.029176       0.022932       0.000555       0.037114       0.000730      -0.004113      -0.003479       0.007218      -0.189726      -0.063543       0.028038       0.035505              9.507442      10.177746      -2.284785       0.608894       4.737630      -0.241354      13.606950           0.000052
          109              C       9.413643      15.595069      11.579410       0.615904      22.302465 0.25357784E+03  0.52827367E+04                                 7.488727                            5.722035      -0.197914       1.997992                    0.999183      22.365341      63.332661       0.607208       0.484196      -1.010702       0.017526       0.003096       0.065237       0.067621       0.000952      -0.075928      -0.003581       0.078377      -0.109338      -0.078900      -0.020898       0.099798              9.241742       7.112188       0.162421       4.572685       6.521310       0.527584      14.091728          -0.002144
          110              C       8.804919      15.529324      10.223825      -0.028614      40.501926 0.44562421E+03  0.10465077E+05                                10.229224                            6.992393       0.097561       2.034942                    0.999291      27.290550      76.570912       0.633896       0.411447      -1.075198      -0.019325      -0.006830      -0.045575       0.049972      -0.000837      -0.007075      -0.002789      -0.019169      -0.031436      -0.015381       0.000254       0.015128             13.653342       9.162959      -0.660064       6.787427      11.193857       1.387652      20.603209           0.004845
          111              C       8.740410      14.327175       9.540610      -0.151840      34.950217 0.45389380E+03  0.10833223E+05                                 9.403580                            7.164018       0.022141       1.975375                    0.999391      30.272543      88.931746       0.605219       0.424024      -1.054838      -0.001411       0.021343       0.007773       0.022758      -0.008849      -0.021264      -0.024842       0.031077      -0.097405      -0.052031       0.013797       0.038234             11.431216       6.546775       0.717440       3.207188      11.713750       4.974783      16.033123          -0.001695
          112              C       9.431833      12.577950       6.779283       0.033900      40.000801 0.42519917E+03  0.99039607E+04                                10.169278                            6.889502      -0.106344       1.965329                    0.999519      27.310683      77.201539       0.628167       0.418615      -1.066783       0.017626      -0.019082      -0.018611       0.031955      -0.007219      -0.013281       0.002752       0.022867       0.006056      -0.014642      -0.007138       0.021780             13.267136      16.034006       0.907236      -4.026471      14.472280       5.291512       9.295123          -0.000560
          113              C      10.561601      13.387991       6.748104      -0.141966      37.352517 0.46389632E+03  0.11076789E+05                                 9.691797                            7.185173       0.152673       2.014256                    0.999777      29.798496      86.136164       0.614651       0.417335      -1.064362       0.010458      -0.025646      -0.010801       0.029728      -0.007242       0.004667       0.016517      -0.032304      -0.007932      -0.021332      -0.005822       0.027154             11.564238      14.216316       1.252873      -3.176019      11.979303       4.125469       8.497095          -0.000945
          114              C      11.567311      12.918400       5.866974      -0.067446      27.984502 0.30621262E+03  0.66474578E+04                                 8.077173                            5.882815       0.219877       2.071333                    0.999837      27.086227      76.784363       0.665725       0.423817      -1.051180      -0.028866      -0.012065       0.019979       0.037122       0.003072       0.002639      -0.037807       0.078493       0.025340      -0.063530       0.028232       0.035299              9.510637      10.168902       0.614357      -2.281858      11.196513       3.968775       7.166496          -0.000662
          115              C      14.927404      13.480346       7.715992       0.609968      22.444487 0.25559471E+03  0.53359352E+04                                 7.543538                            5.764186      -0.201372       1.996045                    0.999257      22.375320      63.451679       0.601855       0.487478      -1.008878       0.018012      -0.057279      -0.028045       0.066271       0.067294       0.040577      -0.004520       0.100292      -0.069290      -0.081861      -0.022977       0.104838              9.304118       7.158620      -4.059458      -2.168015      12.726697       3.041805       8.027038          -0.011428
          116              C      14.318683      14.687190       8.336850      -0.024550      40.162130 0.44267197E+03  0.10378561E+05                                10.174045                            6.970971       0.096400       2.036495                    0.999281      27.191286      76.231145       0.634622       0.411657      -1.075053      -0.018957       0.042226       0.017229       0.049388       0.006490       0.003263      -0.009998       0.002343       0.029589      -0.015433       0.000758       0.014675             13.543347       9.097520      -5.459540      -3.942290      19.229929       3.335722      12.302592           0.003839
          117              C      14.254166      15.879944       7.637368      -0.154187      34.961847 0.45474600E+03  0.10859734E+05                                 9.407946                            7.173706       0.020810       1.974295                    0.999405      30.308578      89.091876       0.604375       0.424375      -1.054515      -0.001283      -0.017024       0.014592       0.022459       0.023138       0.003374      -0.002263       0.079018       0.039932      -0.052584       0.013181       0.039404             11.419861       6.548072      -3.118812      -0.988442      19.211769      -0.614079       8.499741          -0.004100
          118              C      -1.595718      19.145934       7.503165       0.033577      40.014225 0.42537602E+03  0.99091215E+04                                10.171876                            6.891231      -0.107019       1.965056                    0.999519      27.315244      77.218781       0.628047       0.418651      -1.066759       0.017673       0.025476      -0.007089       0.031806       0.015207       0.000574       0.004795       0.009213      -0.033663      -0.014467      -0.007370       0.021836             13.268810      16.061456       3.044556       2.799530      15.149579      -4.879102       8.595396          -0.000522
          119              C      -0.465944      18.767916       8.220270      -0.141429      37.323363 0.46357091E+03  0.11066687E+05                                 9.686038                            7.182374       0.152364       2.014300                    0.999777      29.784640      86.077118       0.614828       0.417303      -1.064420       0.010244       0.022226      -0.016720       0.029639      -0.000315      -0.008909      -0.016897      -0.031962      -0.005828      -0.021657      -0.005648       0.027304             11.556245      14.226519       2.127507       2.671162      12.911759      -3.561727       7.530457          -0.000329
          120              C       0.539765      19.765793       8.254160      -0.068068      27.978593 0.30636370E+03  0.66508227E+04                                 8.072664                            5.882552       0.222759       2.071941                    0.999838      27.089402      76.766145       0.666105       0.423570      -1.051449      -0.029137      -0.011092      -0.020158       0.037126      -0.003893       0.001383       0.041216       0.072626       0.006722      -0.063502       0.028035       0.035468              9.502572      10.172772       1.670448       1.670697      11.589083      -3.720455       6.745860           0.000070
          121              C      13.784411       7.826492       5.704303      -0.115869      34.406371 0.45476304E+03  0.10845500E+05                                 9.307823                            7.201496      -0.071359       1.943393                    0.999408      29.966119      87.636099       0.600551       0.427653      -1.053919       0.000293      -0.000013      -0.019087       0.019089      -0.037094       0.000265       0.000173       0.052006       0.041618      -0.052237       0.013873       0.038365             10.921811       8.126626       5.250931      -0.018603      15.348153      -0.031250       9.290654          -0.003343
          122              C      13.784402       7.826486       2.898242       0.092069      40.796619 0.44136900E+03  0.10391400E+05                                10.471251                            7.104538      -0.362752       1.894295                    0.998580      26.937174      76.903156       0.606642       0.428846      -1.058891       0.000121       0.000039      -0.021688       0.021688      -0.012271      -0.000046      -0.000178       0.033361       0.021444      -0.024283       0.007149       0.017133             14.336356       7.339593       1.923356      -0.018100      10.261150      -0.027469      25.408323           0.000372
          123              C      13.784398       7.826483       1.396253      -0.042747      49.325592 0.47661118E+03  0.11390654E+05                                11.573397                            7.249418      -0.149716       1.941280                    0.998987      28.282860      80.241521       0.619795       0.413498      -1.073091       0.000067       0.000162       0.027184       0.027185       0.018248      -0.000008      -0.000042      -0.052773       0.066295      -0.043131       0.021031       0.022100             16.175261      16.810809      -3.893389      -0.013153       6.853227      -0.012380      24.861748          -0.001607
          124              C       2.756869       8.853322       3.925775      -0.116511      34.433362 0.45525294E+03  0.10859781E+05                                 9.309926                            7.203099      -0.068992       1.943871                    0.999406      29.975775      87.666259       0.600787       0.427383      -1.054117       0.000104      -0.016730       0.009260       0.019122       0.019169       0.032830      -0.020599       0.017487      -0.063706      -0.053213       0.013938       0.039276             10.929161       8.133487      -2.631085      -4.552458      10.819650       2.622255      13.834346          -0.001971
          125              C       2.756881       6.423204       5.328806       0.091764      40.801596 0.44144200E+03  0.10393493E+05                                10.471957                            7.104799      -0.362704       1.894254                    0.998580      26.939698      76.910423       0.606676       0.428806      -1.058921      -0.000076      -0.018871       0.010770       0.021728       0.006125       0.010566      -0.011969       0.012814      -0.039916      -0.024278       0.007224       0.017055             14.341490       7.337722      -0.941269      -1.665926      21.617672      -6.599396      14.069077           0.000679
          126              C       2.756887       5.122445       6.079801      -0.042486      49.314859 0.47638520E+03  0.11383597E+05                                11.571721                            7.247099      -0.148897       1.941614                    0.998988      28.275438      80.207572       0.619988       0.413429      -1.073164      -0.000019       0.023544      -0.013599       0.027189      -0.009165      -0.015881      -0.002854      -0.057768       0.051218      -0.043160       0.021159       0.022000             16.175351      16.806102       1.958747       3.363985      20.349090      -7.810154      11.370861          -0.000476
          127              C       8.270642       6.799654       3.925775      -0.113914      34.381943 0.45385551E+03  0.10816693E+05                                 9.296621                            7.187762      -0.065253       1.945764                    0.999408      29.928697      87.451222       0.602044       0.426875      -1.054570      -0.000006       0.016684       0.009670       0.019284       0.018577      -0.032188       0.020549       0.016066      -0.063799      -0.052503       0.014430       0.038073             10.923138       8.130193      -2.633917       4.562569      10.799436      -2.633435      13.839786          -0.000196
          128              C       8.270639       9.229779       5.328806       0.092573      40.853313 0.44161412E+03  0.10398648E+05                                10.482160                            7.106808      -0.363468       1.893849                    0.998586      26.943185      76.926605       0.606505       0.428882      -1.058865      -0.000014       0.018837       0.010879       0.021753       0.006187      -0.010724       0.011630       0.013115      -0.040125      -0.024167       0.006825       0.017342             14.369837       7.346579      -0.961867       1.667346      21.688630       6.592423      14.074303           0.000599
          129              C       8.270637      10.530542       6.079801      -0.043915      49.395908 0.47725132E+03  0.11410272E+05                                11.585061                            7.254942      -0.151206       1.940553                    0.998986      28.305113      80.331150       0.619448       0.413573      -1.072996      -0.000012      -0.023481      -0.013611       0.027140      -0.009052       0.015682       0.003227      -0.058010       0.050435      -0.043061       0.020614       0.022447             16.200959      16.802268       1.945230      -3.367716      20.421388       7.830021      11.379220          -0.000023
          130              C       2.756861      15.652977       7.851551      -0.116418      34.430985 0.45521663E+03  0.10858728E+05                                 9.309377                            7.202724      -0.069398       1.943746                    0.999406      29.975795      87.666336       0.600812       0.427373      -1.054121       0.000088       0.000404       0.019160       0.019165      -0.037934      -0.000225      -0.000342       0.052669       0.041950      -0.053173       0.013986       0.039187             10.928252       8.133032       5.257506       0.002456      15.349783       0.005692       9.301942          -0.002990
          131              C       2.756870      15.652983      10.657612       0.091758      40.804029 0.44147042E+03  0.10394334E+05                                10.472318                            7.104994      -0.362720       1.894231                    0.998581      26.940712      76.914053       0.606672       0.428802      -1.058923      -0.000092       0.000109       0.021696       0.021697      -0.012201      -0.000018      -0.000140       0.033326       0.021802      -0.024286       0.007268       0.017019             14.341950       7.338018       1.913507      -0.016924      10.241176      -0.030656      25.446655           0.000753
          132              C       2.756874      15.652986      12.159601      -0.042540      49.319200 0.47642497E+03  0.11384873E+05                                11.572695                            7.247623      -0.149292       1.941473                    0.998987      28.276716      80.214378       0.619933       0.413455      -1.073140      -0.000036      -0.000014      -0.027175       0.027175       0.018362      -0.000007      -0.000015      -0.052876       0.065957      -0.043182       0.021196       0.021986             16.176797      16.807779      -3.893045      -0.013225       6.852112      -0.017047      24.870502          -0.000387
          133              C      13.784403      14.626147       9.630079      -0.116097      34.418865 0.45494874E+03  0.10851125E+05                                 9.310622                            7.203377      -0.071718       1.943187                    0.999407      29.971415      87.658756       0.600417       0.427702      -1.053880       0.000297       0.016522      -0.009549       0.019086       0.018381       0.032399      -0.020150       0.016896      -0.064616      -0.052400       0.013808       0.038592             10.925614       8.129772      -2.610961      -4.559017      10.781453       2.608927      13.865617          -0.003178
          134              C      13.784391      17.056265       8.227048       0.092025      40.793389 0.44133255E+03  0.10390385E+05                                10.470975                            7.104427      -0.362837       1.894294                    0.998579      26.936218      76.901264       0.606620       0.428868      -1.058871       0.000117       0.018770      -0.010880       0.021695       0.006182       0.010624      -0.011954       0.013006      -0.039803      -0.024306       0.007134       0.017172             14.335828       7.339533      -0.946814      -1.674669      21.596349      -6.571749      14.071603           0.000330
          135              C      13.784385      18.357024       7.476053      -0.042541      49.314488 0.47650804E+03  0.11387446E+05                                11.571286                            7.248337      -0.149266       1.941473                    0.998988      28.279385      80.226119       0.619887       0.413464      -1.073125       0.000065      -0.023642       0.013440       0.027195      -0.009091      -0.015773      -0.002966      -0.057763       0.051179      -0.043087       0.020986       0.022101             16.172036      16.807396       1.957066       3.364784      20.344366      -7.802652      11.364347          -0.001554
          136              C       8.270630      16.679815       9.630079      -0.113988      34.381641 0.45384073E+03  0.10816307E+05                                 9.296652                            7.187613      -0.064770       1.945938                    0.999409      29.927939      87.450297       0.602051       0.426872      -1.054567      -0.000028      -0.016681      -0.009635       0.019264       0.018502      -0.032209       0.020554       0.016042      -0.063693      -0.052477       0.014438       0.038039             10.923367       8.129963      -2.634054       4.562537      10.798954      -2.633050      13.841182           0.000238
          137              C       8.270633      14.249690       8.227048       0.092635      40.851188 0.44158345E+03  0.10397752E+05                                10.481818                            7.106552      -0.363389       1.893898                    0.998586      26.942323      76.923668       0.606517       0.428881      -1.058865       0.000011      -0.018856      -0.010876       0.021768       0.006181      -0.010720       0.011632       0.013137      -0.040042      -0.024153       0.006815       0.017337             14.369285       7.346300      -0.963020       1.666764      21.685862       6.592496      14.075695           0.000529
          138              C       8.270635      12.948927       7.476053      -0.044096      49.407554 0.47736120E+03  0.11413769E+05                                11.587549                            7.256277      -0.151660       1.940370                    0.998986      28.308638      80.349136       0.619316       0.413630      -1.072939       0.000009       0.023516       0.013571       0.027151      -0.009051       0.015706       0.003231      -0.057964       0.050683      -0.043086       0.020662       0.022423             16.204733      16.806182       1.944584      -3.369224      20.425311       7.832525      11.382706          -0.000770
          139              O      15.259883      11.055383       5.075041      -0.549824      33.266440 0.52388058E+03  0.12546775E+05                                 8.269522                            7.100541       0.210516       2.117173                    0.997740      27.631449      73.145968       0.708638       0.360896      -1.134387      -0.023955      -0.018479       0.012509       0.032738      -0.017093      -0.047476      -0.032907      -0.010133      -0.181226      -0.092282       0.043989       0.048293              9.444805       8.872455       3.755031       0.972703      13.191372       1.521601       6.270590           0.040048
          140              O      15.038239       9.939645       7.000243      -0.557361      29.383597 0.46291141E+03  0.10702991E+05                                 7.450091                            6.538700       0.507317       2.213554                    0.998888      27.027573      69.322674       0.764861       0.346351      -1.151029      -0.033725      -0.001781      -0.023053       0.040890      -0.046738       0.006525       0.009566       0.070725       0.149053      -0.084432       0.033621       0.050811              8.344946       7.297067       1.912640       2.376888       7.756704       3.041073       9.981068           0.033279
          141              O       4.232352       6.693913       1.444105      -0.550503      33.557374 0.53067585E+03  0.12755441E+05                                 8.327636                            7.158021       0.199379       2.112255                    0.997588      27.752098      73.690495       0.703805       0.362066      -1.133033      -0.027919       0.019530       0.009162       0.035283      -0.028751       0.039759       0.053747       0.028849      -0.045313      -0.086763       0.037957       0.048806              9.503884       8.925637      -1.029661      -3.764162       6.731272       2.231438      12.854742           0.040160
          142              O       4.010692       8.919059       1.447765      -0.544829      30.942645 0.49182389E+03  0.11576468E+05                                 7.817873                            6.828225       0.391969       2.178171                    0.998392      27.307291      71.299254       0.731985       0.355498      -1.140446      -0.032693      -0.019198       0.005779       0.038351       0.027722       0.035081      -0.052262       0.000965      -0.063143      -0.081602       0.032501       0.049101              8.805347       7.700811       1.165100      -3.082536       7.076691      -2.620114      11.638538           0.044581
          143              O       9.746139       5.730173       7.036708      -0.550960      33.548468 0.53029190E+03  0.12743030E+05                                 8.324436                            7.153373       0.203715       2.113434                    0.997622      27.751354      73.662786       0.704385       0.361858      -1.133274      -0.028425      -0.002263      -0.021194       0.035529       0.048955       0.004465      -0.023538       0.080936       0.115547      -0.087068       0.037602       0.049466              9.504998       8.925480      -2.748440       2.779480       9.388248      -3.771261      10.201266           0.039774
          144              O       9.524482       4.620765       5.107846      -0.545105      30.936291 0.49166760E+03  0.11571670E+05                                 7.816455                            6.826679       0.395620       2.179276                    0.998405      27.305654      71.287525       0.732155       0.355450      -1.140505      -0.032175       0.014469       0.013614       0.037815       0.016676      -0.042014       0.039947      -0.020014      -0.128374      -0.082055       0.033114       0.048942              8.805422       7.702671      -3.255718       0.535069      12.765610      -0.670341       5.947986           0.043435
          145              O      12.308935       4.597599       5.075041      -0.550865      33.552298 0.53055967E+03  0.12751625E+05                                 8.326270                            7.156531       0.201455       2.112784                    0.997604      27.752392      73.682173       0.704000       0.361995      -1.133118       0.027880       0.017931       0.012012       0.035257      -0.019912       0.045008       0.030448      -0.010502      -0.164848      -0.086524       0.038111       0.048413              9.503398       8.924815       3.774859      -0.991384      13.257000      -1.538138       6.328377           0.039960
          146              O      12.530591       5.713346       7.000243      -0.545387      30.963818 0.49216813E+03  0.11586544E+05                                 7.821086                            6.829841       0.391357       2.177494                    0.998411      27.324787      71.349939       0.732026       0.355418      -1.140516       0.033066      -0.004790      -0.019513       0.038692      -0.044184      -0.005954      -0.012788       0.069322       0.143263      -0.081572       0.032276       0.049296              8.810294       7.703271       2.087266      -2.553891       8.232212      -3.291064      10.495399           0.043276
          147              O       6.795144       8.959053       1.444105      -0.550606      33.542258 0.53019839E+03  0.12740546E+05                                 8.324240                            7.153517       0.200019       2.112511                    0.997592      27.744551      73.650166       0.704246       0.361936      -1.133183       0.027937      -0.019679       0.008793       0.035285      -0.028760      -0.039984      -0.053881       0.028410      -0.044971      -0.086938       0.037933       0.049006              9.504536       8.925575      -1.033011       3.769180       6.732101      -2.237329      12.855930           0.040593
          148              O       7.016804       6.733906       1.447765      -0.544804      30.963378 0.49219954E+03  0.11587803E+05                                 7.822156                            6.831349       0.391311       2.177850                    0.998394      27.313788      71.329549       0.731717       0.355552      -1.140376       0.032111       0.019370       0.005396       0.037887       0.027843      -0.035446       0.052396       0.001339      -0.063855      -0.082076       0.032987       0.049089              8.812093       7.709030       1.165348       3.090935       7.076363       2.617712      11.650885           0.043109
          149              O       1.281392       9.922818       7.036708      -0.563931      31.699679 0.49663393E+03  0.11701301E+05                                 7.890703                            6.820005       0.399016       2.175284                    0.998558      27.368538      71.159163       0.740191       0.351208      -1.145562       0.029240      -0.004545      -0.023560       0.037825       0.052499      -0.005193       0.020091       0.085805       0.129153      -0.092394       0.042322       0.050071              8.949202       8.406555      -2.497587      -2.587362       8.760643       3.469478       9.680410           0.028946
          150              O       1.503036      11.032217       5.107846      -0.544703      30.943339 0.49086222E+03  0.11548544E+05                                 7.822437                            6.821844       0.355309       2.166386                    0.998343      27.291386      71.248752       0.732257       0.355529      -1.140386       0.028068      -0.015580       0.014717       0.035315       0.013545       0.044101      -0.040491      -0.018343      -0.141192      -0.085215       0.034422       0.050794              8.822893       7.716831      -3.269451      -0.533007      12.810424       0.683656       5.941423           0.043690
          151              O       1.281389      12.424086       8.480813      -0.563828      31.734913 0.49731208E+03  0.11722038E+05                                 7.899094                            6.826736       0.390155       2.172432                    0.998522      27.376776      71.210135       0.739441       0.351422      -1.145313       0.029182       0.022876      -0.008434       0.038027      -0.021808      -0.047037      -0.035949      -0.011737      -0.165259      -0.091442       0.041316       0.050127              8.959477       8.416971       3.494935       0.871291      12.469222       1.339427       5.992238           0.029390
          152              O       1.503033      13.539824       6.555611      -0.544611      30.941966 0.49084055E+03  0.11547872E+05                                 7.822011                            6.821532       0.356334       2.166742                    0.998344      27.290984      71.246490       0.732301       0.355512      -1.140403       0.027948      -0.005112       0.021001       0.035331      -0.044769       0.010188       0.014389       0.076675       0.143092      -0.085054       0.034430       0.050624              8.822222       7.716148       2.095845       2.564608       8.249589       3.315604      10.500927           0.043390
          153              O      12.308920      16.785556      12.111749      -0.550757      33.552015 0.53056827E+03  0.12752047E+05                                 8.326577                            7.156947       0.199823       2.112376                    0.997592      27.751081      73.682410       0.703918       0.362031      -1.133075       0.028175      -0.019652      -0.009059       0.035525      -0.028683       0.039719       0.053559       0.028601      -0.044741      -0.086489       0.037778       0.048711              9.503672       8.925263      -1.028655      -3.765137       6.728653       2.230715      12.857099           0.040787
          154              O      12.530580      14.560410      12.108089      -0.544965      30.954219 0.49198708E+03  0.11581342E+05                                 7.819645                            6.828781       0.389932       2.177300                    0.998391      27.317309      71.330057       0.732044       0.355438      -1.140487       0.032388       0.019354      -0.005718       0.038161       0.027694       0.035189      -0.052443       0.001327      -0.063909      -0.081887       0.032746       0.049141              8.808292       7.701914       1.167593      -3.083408       7.078246      -2.624611      11.644716           0.042962
          155              O       6.795133      17.749296       6.519146      -0.550619      33.543191 0.53020444E+03  0.12740603E+05                                 8.324214                            7.153341       0.201602       2.112931                    0.997603      27.745417      73.649852       0.704294       0.361914      -1.133212       0.027637       0.001698       0.021470       0.035038       0.049169       0.005179      -0.022824       0.081872       0.112570      -0.086947       0.038257       0.048690              9.504623       8.925470      -2.747366       2.779398       9.387072      -3.770703      10.201327           0.039838
          156              O       7.016790      18.858704       8.448008      -0.545152      30.980176 0.49251925E+03  0.11597299E+05                                 7.825664                            6.834080       0.391276       2.177626                    0.998407      27.321370      71.357146       0.731483       0.355605      -1.140324       0.032757      -0.014258      -0.014028       0.038381       0.017075      -0.041462       0.039506      -0.021371      -0.128959      -0.081669       0.032525       0.049144              8.816648       7.712795      -3.262176       0.536922      12.781590      -0.673237       5.955560           0.043867
          157              O       4.232337      18.881870       8.480813      -0.550877      33.541824 0.53037059E+03  0.12745662E+05                                 8.323505                            7.154632       0.203333       2.113346                    0.997619      27.751914      73.671468       0.704201       0.361932      -1.133192      -0.028562      -0.017483      -0.012287       0.035671      -0.020340       0.044469       0.030557      -0.012834      -0.165736      -0.086582       0.037556       0.049026              9.498960       8.921116       3.772811      -0.989420      13.249542      -1.534188       6.326222           0.040098
          158              O       4.010681      17.766123       6.555611      -0.545187      30.929163 0.49154790E+03  0.11567926E+05                                 7.814283                            6.825132       0.396074       2.179381                    0.998406      27.306111      71.281362       0.732367       0.355376      -1.140586      -0.032441       0.004128       0.019464       0.038056      -0.044423      -0.006679      -0.012161       0.070145       0.142311      -0.081803       0.032850       0.048953              8.801166       7.697223       2.085532      -2.548918       8.224476      -3.283597      10.481800           0.043623
          159              O       9.746128      14.520416      12.111749      -0.550318      33.562194 0.53056356E+03  0.12751896E+05                                 8.328608                            7.156838       0.198651       2.112068                    0.997583      27.749458      73.677806       0.703935       0.362023      -1.133082      -0.027733       0.019643      -0.008845       0.035117      -0.028741      -0.040031      -0.054057       0.028835      -0.045360      -0.087169       0.037989       0.049179              9.509872       8.929922      -1.033052       3.771862       6.734950      -2.238430      12.864745           0.040038
          160              O       9.524468      16.745563      12.108089      -0.544873      30.959763 0.49213603E+03  0.11585978E+05                                 7.821984                            6.831323       0.391431       2.177974                    0.998391      27.310550      71.320954       0.731649       0.355595      -1.140337      -0.032421      -0.019360      -0.005345       0.038138       0.027780      -0.035401       0.052301       0.001139      -0.063164      -0.081870       0.032807       0.049063              8.811969       7.708375       1.165268       3.090237       7.076230       2.618585      11.651301           0.044507
          161              O      15.259880      13.556651       6.519146      -0.549694      33.265945 0.52387632E+03  0.12546731E+05                                 8.269822                            7.100820       0.211050       2.117442                    0.997731      27.629562      73.142725       0.708573       0.360927      -1.134354      -0.023806      -0.001808       0.022479       0.032791       0.049378      -0.008788       0.025042       0.090166       0.119151      -0.092036       0.043765       0.048272              9.445071       8.872740      -2.719933      -2.765665       9.318447       3.757423      10.144026           0.039994
          162              O      15.038236      12.447252       8.448008      -0.557444      29.420311 0.46362699E+03  0.10724253E+05                                 7.458304                            6.545393       0.500043       2.211124                    0.998866      27.038290      69.377601       0.764141       0.346525      -1.150823      -0.033604       0.020969      -0.010508       0.040980       0.017849       0.042849      -0.042336      -0.019401      -0.123829      -0.083663       0.033513       0.050151              8.354880       7.306397      -3.019996      -0.469164      12.073183       0.559079       5.685060           0.033364

******************************************************
Auxiliary information for the entire system
The total spin magnetic moment of the unit cell is   23.866412
The total net atomic charge of the unit cell is   -0.000006
Accuracy of reproducing the electrostatic potential in the unit cell:
  The inner radius (bohr) =    5.0000
  The outer radius (bohr) =   12.0000
  Valid grid points have density less than (e/(bohr^3)) =    0.0001
  The number of valid grid points were=       385195
  The rms potential error without charges in kcal/mol is=      3.54469
  The rms potential error with partial charges in kcal/mol is=      0.95790
  The RRMSE value at monopole order=      0.27023
  The rms potential error with partial charges and cloud penetration in kcal/mol is=      0.94836
  The RRMSE value at monopole order with cloud penetration is=      0.26754
  The rms potential error with partial charges and atomic dipoles in kcal/mol is=      0.51227
  The RRMSE value at dipole order=      0.14452
  The rms potential error with partial charges, atomic dipoles and cloud penetration in kcal/mol is=      0.49358
  The RRMSE value at dipole order with cloud penetration=      0.13924

******************************************************
The electron densities and ab initio electrostatic potential were computed in VASP using the PBE functional and
projector augmented wave method. See the main text of the journal article for a description of computational details.
The atomic charges, dipoles, and quadrupoles were computed with the DDEC6 method as described in
(a) T. A. Manz and N. Gabaldon Limas, RSC Adv. 6 (2016) 47771-47801 DOI: 10.1039/c6ra04656h
(b) N. Gabaldon Limas and T. A. Manz, RSC Adv. 8 (2018) 2678-2707 DOI: 10.1039/c7ra11829e.
For each atom in the material, the electron cloud parameters were fit to the spherically averaged atom-in-material
electron density using radial positions for which this density was between 10^-4 and 10^-2 electrons per cubic bohr.
The polarizabilities, dispersion coefficients, and quantum Drude oscillator (QDO) parameters were fit using the MCLF method.
The magnetic structure of the system was optimized in VASP from the default ferromagnetic initial guess using spin polarization.
The atomic spin moments (ASMs) were computed on this optimized magnetic structure using the DDEC6 partition as inputs
to the method of T. A. Manz and D. S. Sholl, J. Chem. Theory Comput. 7 (2011) 4146-4164 DOI: 10.1021/ct200539n.
The RMSE and RRMSE were computed using a uniform grid with Ewald summation.
