# Supplementary material for: A collection of forcefield precursors for metal–organic frameworks
Source: RSC Adv. 2019 Nov 13;9(63):36492–507. doi: 10.1039/c9ra07327b (PMC9075174; doi:10.1039/c9ra07327b)
Supplement: RA-009-C9RA07327B-s4094 [file RA-009-C9RA07327B-s4094.xyz]

  196
jmolscript: load "" {1 1 1} spacegroup "x,y,z" unitcell [{     15.290400     0.000000     0.000000 }, {     -0.000027    15.290400     0.000000 }, {     -7.645318    -7.645331    13.972907 }]
Zn    -0.000168    -0.000015     1.561333     0.963386
Zn    -0.000117     0.000189    12.414369     0.964295
Zn     7.645452     7.645160    12.413670     0.964453
Zn     7.645019     7.645033     1.556582     0.962891
H     -1.093385    12.218000     2.521411     0.102996
H     -1.451120    10.822198     4.446458     0.086566
H      0.975879    -1.877771     3.583352     0.118491
H      0.996345    -1.916632     6.045099     0.124988
H      1.097210     3.069830     2.524904     0.102360
H      1.454450     4.467737     4.448275     0.086682
H     -0.976176     1.877475     3.583212     0.118541
H     -0.996459     1.916671     6.044819     0.124068
H     11.633683     0.461754     1.757792     0.112767
H      9.636821     0.236895     3.159693     0.092696
H      3.655154    -0.463469     1.761145     0.112846
H      5.650232    -0.240395     3.165702     0.092301
H     -1.084356     3.063324    11.459740     0.112036
H     -1.442212     4.447659     9.526588     0.089265
H      1.087121    -3.060863    11.457923     0.111894
H      1.447460    -4.442409     9.523654     0.089393
H     -3.664305    -0.466319    12.204775     0.105720
H     -5.664506    -0.246965    10.806507     0.089174
H     -1.994655     0.702114    10.405484     0.114624
H     -2.036069     0.723391     7.940104     0.125335
H      3.664611     0.464026    12.208827     0.105197
H      5.663462     0.244392    10.808602     0.089561
H      1.994918    -0.701392    10.405484     0.114327
H      2.036226    -0.722928     7.940104     0.125484
H      8.103728    -3.987469    12.221124     0.104662
H      7.878510    -1.993740    10.814611     0.089214
H      7.004521    -5.630558    10.404366     0.114286
H      6.963539     9.697938     7.944296     0.124200
H      7.184225     3.987928    12.216792     0.104304
H      7.409317     1.992849    10.812235     0.088746
H      8.286448     5.630822    10.404366     0.114205
H      8.326838     5.592619     7.944296     0.124210
H     -4.575236     6.552058    11.447863     0.112290
H     -3.183638     6.188318     9.520720     0.090666
H      4.577823     8.741414    11.445767     0.112253
H      3.188860     9.107485     9.517506     0.090674
H      8.108858     3.980763     1.760167     0.105522
H      7.888131     1.982371     3.160951     0.090858
H      6.984764     5.636925     3.565327     0.115088
H      6.943610     5.599135     6.025676     0.125598
H      7.179877    11.308152     1.763381     0.105410
H      7.398818    13.304606     3.166820     0.090414
H      8.305007     9.653331     3.565187     0.114613
H      8.346191     9.691305     6.025397     0.125792
H     10.706911     8.729572     2.512049     0.110823
H     12.096713     9.082380     4.441847     0.089971
H      4.581274     6.564451     2.508975     0.111201
H      3.193653     6.210919     4.440310     0.090591
H      3.979112     7.178336    13.326381     0.106422
H      1.676918     7.726731    12.740497     0.096226
H     -3.978675    -7.179121    13.329594     0.105725
H     -1.676726     7.563124    12.742453     0.095729
H     14.822195     3.662350     0.655329     0.104506
H      0.079335     5.962786     1.250016     0.096831
H      0.466713    11.626432     0.644850     0.104483
H     -0.084355     9.322622     1.222769     0.096027
H      3.973725     8.111475     0.640378     0.106624
H      1.668769     7.564914     1.219276     0.096403
H     11.315030     7.177461     0.650858     0.107307
H     13.616687     7.720417     1.246663     0.096439
H     -0.467164    -3.668521    13.322468     0.106223
H      0.079171    -5.972167    12.739239     0.096973
H      0.466608     3.668883    13.325263     0.105738
H     -0.079564     5.972081    12.740357     0.095687
C     12.487789    11.463506     1.376890     0.036470
C     13.349087    11.561354     2.490531    -0.137303
C     13.174232    10.732222     3.596766    -0.102583
C      0.549729    -1.049495     4.132487     0.108866
C      0.564624    -1.067169     5.530477    -0.173562
C      2.803475     3.827021     1.377449     0.037435
C      1.943762     3.728158     2.492347    -0.137345
C      2.118367     4.558264     3.597884    -0.102651
C     -0.550189     1.049189     4.132348     0.108294
C     -0.564881     1.067218     5.530477    -0.171643
C     11.076505     2.408535     0.968881     0.033957
C     10.910675     1.263659     1.764080    -0.137537
C      9.766793     1.126038     2.555784    -0.095375
C      4.212703    12.880700     0.971257     0.033851
C      4.377677    14.024721     1.767712    -0.136981
C      5.520730    -1.128761     2.560954    -0.095308
C     -2.797351     3.822329    12.597973     0.034407
C     -1.933509     3.719511    11.486428    -0.144702
C     -2.107887     4.542375    10.375442    -0.105635
C      2.799560    -3.820119    12.596855     0.035390
C      1.936657    -3.716363    11.484751    -0.144447
C      2.112203    -4.537906    10.372788    -0.105559
C     -4.216369    -2.412718    12.997179     0.038875
C     -4.385934    -1.269447    12.200723    -0.138224
C     -5.532172    -1.134502    11.411953    -0.094918
C     -1.116369     0.397534     9.852436     0.111202
C     -1.135392     0.412303     8.454447    -0.172395
C      4.215895     2.412092    12.997878     0.037838
C      4.385475     1.267766    12.202819    -0.136489
C      5.531116     1.132682    11.412931    -0.096537
C      1.116642    -0.396955     9.852436     0.110755
C      1.135539    -0.411850     8.454447    -0.172914
C     -5.236314    -3.432664    13.001790     0.038617
C     -6.383316    -3.266220    12.209945    -0.136304
C      8.768788    -2.123638    11.416424    -0.097275
C      7.287220     8.774380     9.851039     0.109494
C      7.275689     8.794959     8.453050    -0.171570
C      5.235534     3.432038    13.001091     0.037664
C      6.381481     3.266068    12.207570    -0.136371
C      6.519639     2.122583    11.415166    -0.095696
C      8.003732     6.516294     9.851039     0.109587
C      8.014831     6.495436     8.453050    -0.171093
C     -3.818599     4.843575    12.594619     0.037575
C     -3.918360     5.703441    11.479721    -0.145984
C     -3.091673     5.525700    10.372089    -0.102629
C      3.820808    -4.841365    12.593502     0.035466
C      3.921507    -5.700139    11.477765    -0.143717
C      3.095989    -5.521231    10.369434    -0.103323
C     10.056710     3.428481     0.971536     0.037763
C      8.912293     3.259438     1.766455    -0.137730
C      8.776509     2.114333     2.556763    -0.097225
C      7.275810     6.519559     4.118794     0.110306
C      7.264406     6.498980     5.516783    -0.172747
C      5.232498    11.860754     0.973912     0.035613
C      6.376288    12.029170     1.769948    -0.136227
C      6.510987    13.173191     2.561653    -0.097394
C      8.013950     8.770688     4.118654     0.111189
C      8.025405     8.791317     5.516783    -0.172977
C     11.466545    10.442260     1.373537     0.035672
C     11.364244     9.577577     2.484662    -0.146796
C     12.189915     9.749278     3.594111    -0.102532
C      3.823955     4.848879     1.372978     0.034718
C      3.925471     5.715070     2.482986    -0.145269
C      3.100850     5.543042     3.593273    -0.103994
C      0.000018     0.000018     6.248544     0.107495
C      0.000004     0.000157     7.736379     0.102623
C      7.645114     7.645128     7.731209     0.104418
C      7.644975     7.645142     6.238624     0.103822
C     12.650567    12.234537     0.031998    -0.064484
C      3.581715     5.074220    13.674585     0.034792
C     13.705756    13.414497    -0.006567     0.602590
C      3.240052     6.394626    13.344126    -0.135414
C      1.923092     6.712211    13.012130    -0.086485
C      2.640111     3.055863     0.032836    -0.066065
C     -3.581819    -5.074477    13.675144     0.032618
C      1.584847     1.875826    -0.005869     0.604171
C     -3.239921    -6.395106    13.345943    -0.134060
C     -1.923184    -6.712608    13.013248    -0.085153
C      4.589444    -5.006055    13.939372    -0.068687
C     12.719921     4.062045     0.299859     0.030881
C     13.413959     1.583780     0.004471     0.607060
C     14.039326     4.402100     0.636047    -0.139117
C     14.356214     5.717912     0.972934    -0.088099
C     -4.589171     5.006176    13.939512    -0.067230
C      2.570294    11.228197     0.296226     0.028475
C      1.876796    13.706850     0.004611     0.605413
C      1.249659    10.886759     0.625707    -0.138542
C      0.930701     9.569182     0.953791    -0.086209
C      5.005370    10.700910    -0.026968    -0.062913
C      3.580303    10.216966     0.298042     0.030840
C      6.060104     9.521255     0.019702     0.601893
C      3.235809     8.896331     0.624170    -0.133254
C      1.917698     8.579893     0.952114    -0.085499
C     10.285386     4.589873    -0.027107    -0.066418
C     11.709988     5.073199     0.301535     0.031943
C      9.230422     5.769450     0.019702     0.604170
C     12.053023     6.392528     0.634510    -0.134876
C     13.369523     6.707201     0.971257    -0.084269
C      4.589634     5.006153     0.024453    -0.066531
C     -2.571355    -4.064011    13.671651     0.033597
C      5.769134     6.060885    -0.022217     0.603634
C     -1.251331    -4.407124    13.341332    -0.136033
C     -0.934814    -5.724695    13.011292    -0.087958
C     10.700662    10.284476     0.025151    -0.065191
C      2.571174     4.063831    13.672070     0.031501
C      9.521163     9.229591    -0.021518     0.603516
C      1.250927     4.407180    13.342729    -0.135846
C      0.934570     5.724604    13.011850    -0.085469
N     -0.000262    -0.000109     3.462067    -0.214306
N      0.000207     0.000360    10.520481    -0.216908
N      7.645546     7.645254    10.519363    -0.215342
N      7.644925     7.645091     3.450609    -0.217606
O     14.122255    13.945370     1.075215    -0.566253
O      1.167868     1.345086     1.075634    -0.566376
O     13.903777     1.183696     1.116854    -0.577006
O      1.386345    14.106607     1.116715    -0.576621
O     -1.166399     1.342147    12.914180    -0.569832
O      1.166462    -1.341777    12.914459    -0.570343
O     -1.387646    -1.188567    12.835373    -0.572682
O      1.387252     1.188785    12.835932    -0.573083
O     -6.457399    -6.261233    12.852839    -0.575638
O      6.457616     6.260840    12.852280    -0.574643
O     -6.301001     6.475822    12.897273    -0.568425
O      6.301446    -6.475988    12.897412    -0.569065
O      8.834924     6.258197     1.135159    -0.573270
O      6.455351     9.032105     1.135019    -0.571873
O      8.986831     8.811771     1.056771    -0.569530
O      6.303599     6.478533     1.056352    -0.570161

The following XYZ coordinates are in angstroms. Other properties are in atomic units.
The sperically averaged electron density of each atom fit to a function of the form exp(a - br)
eigen_1, eigen_2 and eigen_3 are the three eigenvalues of traceless quadrupole moment tensor
  atom number  atomic symbol              X              Y              Z     net charge C6 coefficient C8 coefficient C10 coefficient fluctuating dipole atomic polarizability isotropic forcefield polarizability              a              b squared Pearson coefficient          <r^3>          <r^4>         wp_QDO          m_QDO          q_QDO       dipole_x       dipole_y       dipole_z         dipole            Qxy            Qxz            Qyz     Q(x^2-y^2)  Q(3z^2 - R^2)        eigen_1        eigen_2        eigen_3 static polarizability      alpha(xx)      alpha(xy)      alpha(xz)      alpha(yy)      alpha(yz)      alpha(zz) atomic spin moment
            1             Zn      -0.000168      -0.000015       1.561333       0.963386      81.820553 0.12143242E+04  0.35130593E+05                                16.989864                           12.640090      -0.018472       1.894673                    0.996217      44.234334     120.071482       0.429100       0.493397      -1.071598      -0.000212      -0.000374      -0.028183       0.028187      -0.003771       0.000467       0.000412      -0.000491      -0.301239      -0.100415       0.046430       0.053985             22.671726      23.314701       0.904623      -0.004254      23.723415       0.002000      20.977062           0.000000
            2             Zn      -0.000117       0.000189      12.414369       0.964295      81.113483 0.12019881E+04  0.34700881E+05                                16.958360                           12.620531      -0.030458       1.891322                    0.996205      44.246261     120.156947       0.426952       0.496920      -1.069206       0.000458       0.000245       0.027782       0.027787      -0.008807      -0.000102       0.000127       0.008911      -0.296888      -0.098963       0.039612       0.059351             22.607022      22.833712      -0.525694      -0.002803      24.077736      -0.000652      20.909617           0.000000
            3             Zn       7.645452       7.645160      12.413670       0.964453      81.379426 0.12057370E+04  0.34828999E+05                                16.970333                           12.622647      -0.029766       1.891747                    0.996140      44.225261     120.052917       0.427896       0.495541      -1.070171       0.000265       0.000532       0.028530       0.028536      -0.007903       0.000393      -0.000040      -0.008916      -0.296796      -0.098933       0.040393       0.058540             22.647033      24.382750      -0.445560       0.002922      22.616656       0.001640      20.941694           0.000001
            4             Zn       7.645019       7.645033       1.556582       0.962891      81.115388 0.12009210E+04  0.34667179E+05                                16.972108                           12.623933      -0.027408       1.891699                    0.996165      44.285471     120.312835       0.426379       0.497630      -1.068677      -0.000197      -0.000587      -0.026893       0.026900       0.008277       0.000105      -0.000162      -0.008714      -0.293586      -0.097862       0.039578       0.058285             22.644679      24.317311       0.546716       0.001688      22.665817       0.001115      20.950908           0.000000
            5              H      -1.093385      12.218000       2.521411       0.102996       1.508425 0.11897176E+02  0.13003323E+03                                 2.203655                            2.029254      -1.642210       2.063533                    0.992678       4.515045      13.696162       0.431753       1.297957      -0.700703       0.038418       0.024674       0.003901       0.045825       0.012934       0.007539      -0.001781       0.015069      -0.001783      -0.016551      -0.000606       0.017157              2.332840       2.616404       0.807056       0.025862       2.521054      -0.015921       1.861063          -0.000001
            6              H      -1.451120      10.822198       4.446458       0.086566       2.008427 0.16590545E+02  0.19036112E+03                                 2.388650                            2.199344      -1.171334       2.260933                    0.997640       4.021815      11.166704       0.488238       1.093344      -0.757106       0.029068       0.000256       0.035875       0.046174       0.016392       0.012864      -0.013914       0.007229       0.028614      -0.030491       0.011812       0.018679              2.458639       2.411845       0.213756       0.802896       1.923086       0.159096       3.040987           0.000002
            7              H       0.975879      -1.877771       3.583352       0.118491       1.725680 0.13652536E+02  0.15157704E+03                                 2.307422                            2.105496      -1.222317       2.284484                    0.995480       3.857458      11.093728       0.453064       1.217662      -0.725437       0.026660      -0.051962      -0.028250       0.064876      -0.016698       0.002597       0.003067      -0.028725      -0.007121      -0.021532      -0.001795       0.023326              2.442966       2.019360      -0.359493      -0.366710       2.596790       0.757535       2.712747          -0.000000
            8              H       0.996345      -1.916632       6.045099       0.124988       1.681937 0.13868794E+02  0.15244275E+03                                 2.145054                            2.032073      -1.259484       2.256370                    0.996549       3.692280      10.094980       0.499076       1.116532      -0.751748       0.018168      -0.041031       0.018427       0.048509      -0.017798      -0.001481      -0.003390      -0.026191       0.003463      -0.023012       0.001221       0.021791              2.160836       1.773893      -0.328918       0.282737       2.286485      -0.374932       2.422129           0.000003
            9              H       1.097210       3.069830       2.524904       0.102360       1.507927 0.11890991E+02  0.12993952E+03                                 2.202551                            2.028257      -1.651597       2.059761                    0.992687       4.514991      13.691453       0.432040       1.297357      -0.700833      -0.038771      -0.024780       0.004113       0.046197       0.012739      -0.007553       0.001827       0.014392      -0.001622      -0.016323      -0.000489       0.016812              2.331636       2.612779       0.806329      -0.027428       2.521844       0.014463       1.860286          -0.000001
           10              H       1.454450       4.467737       4.448275       0.086682       2.007784 0.16582473E+02  0.19024622E+03                                 2.388242                            2.198878      -1.172391       2.260576                    0.997671       4.020800      11.163399       0.488264       1.093413      -0.757091      -0.029181      -0.000072       0.035746       0.046145       0.016332      -0.012792       0.013610       0.006856       0.029084      -0.030236       0.011626       0.018610              2.458337       2.409807       0.213672      -0.801927       1.922462      -0.159772       3.042741           0.000002
           11              H      -0.976176       1.877475       3.583212       0.118541       1.724900 0.13647036E+02  0.15154416E+03                                 2.309757                            2.107433      -1.235875       2.279540                    0.995379       3.857700      11.105853       0.451965       1.220396      -0.724823      -0.026567       0.051915      -0.027921       0.064657      -0.016597      -0.002517      -0.003106      -0.028577      -0.006768      -0.021444      -0.001710       0.023154              2.445660       2.020909      -0.360395       0.367307       2.599980      -0.759133       2.716090          -0.000000
           12              H      -0.996459       1.916671       6.044819       0.124068       1.687029 0.13919453E+02  0.15312871E+03                                 2.148681                            2.035234      -1.258776       2.256113                    0.996534       3.698154      10.113064       0.498923       1.115933      -0.751900      -0.018490       0.041253       0.018508       0.048849      -0.017881       0.001592       0.003459      -0.026357       0.003446      -0.023154       0.001243       0.021911              2.164462       1.776386      -0.330000      -0.283450       2.290721       0.375933       2.426277           0.000003
           13              H      11.633683       0.461754       1.757792       0.112767       1.606270 0.13139884E+02  0.14631703E+03                                 2.265520                            2.113135      -1.523588       2.128650                    0.993329       4.284783      12.856187       0.431627       1.274366      -0.708303       0.030327      -0.042496       0.004015       0.052362      -0.014254      -0.006680      -0.015151      -0.013401      -0.025970      -0.024752       0.001470       0.023282              2.375691       2.682744      -0.732713      -0.071307       2.671899       0.037656       1.772430          -0.000001
           14              H       9.636821       0.236895       3.159693       0.092696       1.929760 0.16078765E+02  0.18356218E+03                                 2.359490                            2.192855      -1.136616       2.285188                    0.997958       3.950781      11.042334       0.478385       1.121497      -0.750207      -0.006114      -0.041781       0.021508       0.047388      -0.009866      -0.015377      -0.016490      -0.004204      -0.034608      -0.030668       0.013199       0.017468              2.414659       1.976899       0.221274      -0.145670       2.976856      -0.716565       2.290221           0.000001
           15              H       3.655154      -0.463469       1.761145       0.112846       1.606487 0.13142399E+02  0.14637613E+03                                 2.267349                            2.114594      -1.528144       2.126833                    0.993336       4.286423      12.869394       0.431023       1.275882      -0.707976      -0.030292       0.042594       0.003652       0.052394      -0.014224       0.006473       0.015112      -0.013372      -0.025622      -0.024535       0.001290       0.023245              2.377773       2.684704      -0.733972       0.071673       2.674433      -0.037634       1.774182          -0.000001
           16              H       5.650232      -0.240395       3.165702       0.092301       1.929340 0.16072098E+02  0.18345605E+03                                 2.358439                            2.191862      -1.128170       2.288142                    0.997894       3.950955      11.039756       0.478698       1.120948      -0.750344       0.005867       0.041916       0.021785       0.047602      -0.009712       0.015429       0.016438      -0.004426      -0.034324      -0.030573       0.013131       0.017442              2.413539       1.975764       0.219923       0.145033       2.973180       0.716773       2.291672           0.000000
           17              H      -1.084356       3.063324      11.459740       0.112036       1.676365 0.13652459E+02  0.15357397E+03                                 2.335269                            2.156418      -1.535297       2.123167                    0.992990       4.347627      13.135577       0.426298       1.277280      -0.707494       0.045210      -0.023830      -0.005294       0.051379      -0.016950      -0.013395      -0.001819       0.022304      -0.002334      -0.023128      -0.002354       0.025482              2.465928       2.720248      -0.799159       0.043625       2.708402      -0.024857       1.969133          -0.000001
           18              H      -1.442212       4.447659       9.526588       0.089265       1.956467 0.16064579E+02  0.18253958E+03                                 2.333391                            2.153819      -1.171608       2.263022                    0.997646       3.951202      10.857405       0.497781       1.082880      -0.760209       0.031994       0.000220      -0.034257       0.046874      -0.017657      -0.012674      -0.013472       0.008161       0.025273      -0.030971       0.013392       0.017579              2.403579       2.333436      -0.176502      -0.770842       1.891363       0.162261       2.985938           0.000002
           19              H       1.087121      -3.060863      11.457923       0.111894       1.676392 0.13651368E+02  0.15355581E+03                                 2.335064                            2.156138      -1.534441       2.123771                    0.992903       4.348064      13.135859       0.426391       1.277051      -0.707539      -0.045373       0.023743      -0.005567       0.051511      -0.016996       0.013276       0.002018       0.022218      -0.002523      -0.023200      -0.002163       0.025363              2.465745       2.720531      -0.799402      -0.043397       2.707188       0.024575       1.969517          -0.000001
           20              H       1.447460      -4.442409       9.523654       0.089393       1.952946 0.16026563E+02  0.18201181E+03                                 2.331499                            2.151998      -1.178760       2.260724                    0.997678       3.947010      10.845375       0.497705       1.083614      -0.760030      -0.031919       0.000271      -0.034383       0.046916      -0.017524       0.012430       0.013645       0.008031       0.025176      -0.030830       0.013449       0.017380              2.401805       2.330304      -0.177287       0.769709       1.890497      -0.163326       2.984613           0.000002
           21              H      -3.664305      -0.466319      12.204775       0.105720       1.540363 0.12370743E+02  0.13633480E+03                                 2.230560                            2.068148      -1.644216       2.068807                    0.992218       4.444670      13.473930       0.428644       1.296578      -0.701918       0.028606       0.039648      -0.001699       0.048920       0.012573       0.008779      -0.013354      -0.014585      -0.028688      -0.024529       0.003100       0.021430              2.355084       2.667845       0.763602       0.017613       2.627093      -0.011322       1.770314          -0.000001
           22              H      -5.664506      -0.246965      10.806507       0.089174       1.911930 0.15875237E+02  0.18062514E+03                                 2.335700                            2.170895      -1.134903       2.280033                    0.998021       3.977851      11.091698       0.483570       1.113240      -0.751750      -0.006695       0.040941      -0.021978       0.046947       0.009515       0.015100      -0.016372      -0.004314      -0.034101      -0.030181       0.012859       0.017321              2.390767       1.982632      -0.194446       0.127568       2.929090      -0.703074       2.260579           0.000000
           23              H      -1.994655       0.702114      10.405484       0.114624       1.670379 0.13177465E+02  0.14598608E+03                                 2.298444                            2.096166      -1.437320       2.187799                    0.991468       4.036694      11.852790       0.442156       1.250406      -0.715837      -0.054536       0.016908       0.029662       0.064342      -0.012222      -0.004778      -0.001070       0.042201       0.006157      -0.025600       0.001389       0.024211              2.440732       2.691402      -0.296110      -0.801010       1.960404       0.281811       2.670390           0.000000
           24              H      -2.036069       0.723391       7.940104       0.125335       1.787192 0.15090820E+02  0.16974421E+03                                 2.261194                            2.143425      -1.264001       2.255664                    0.996501       3.753892      10.448683       0.476968       1.141655      -0.746123      -0.043440       0.011237      -0.018596       0.048571      -0.012426       0.004272       0.001083       0.037038       0.004957      -0.023339       0.001166       0.022173              2.267776       2.491950      -0.278715       0.411995       1.784106      -0.189250       2.527271           0.000003
           25              H       3.664611       0.464026      12.208827       0.105197       1.540500 0.12369810E+02  0.13634290E+03                                 2.232398                            2.069394      -1.590537       2.091920                    0.992091       4.446062      13.485829       0.428037       1.298239      -0.701586      -0.028832      -0.039941      -0.001630       0.049287       0.012625      -0.008803       0.013063      -0.014599      -0.029130      -0.024428       0.003049       0.021379              2.357468       2.669751       0.765654      -0.019596       2.631813       0.009927       1.770841          -0.000001
           26              H       5.663462       0.244392      10.808602       0.089561       1.905267 0.15807656E+02  0.17966940E+03                                 2.330478                            2.166433      -1.132864       2.281244                    0.997993       3.972182      11.071124       0.484000       1.113408      -0.751701       0.006637      -0.041018      -0.021609       0.046835       0.009469      -0.015201       0.016453      -0.004009      -0.033641      -0.030229       0.013014       0.017215              2.385379       1.979231      -0.193615      -0.126600       2.923517       0.699885       2.253391           0.000000
           27              H       1.994918      -0.701392      10.405484       0.114327       1.670264 0.13176165E+02  0.14597004E+03                                 2.298204                            2.095915      -1.428188       2.191103                    0.991617       4.039198      11.860594       0.442223       1.250229      -0.715852       0.054774      -0.016823       0.029627       0.064506      -0.012249       0.004750       0.001111       0.041988       0.006481      -0.025582       0.001510       0.024072              2.440540       2.691233      -0.296179       0.800839       1.960569      -0.281856       2.669820           0.000000
           28              H       2.036226      -0.722928       7.940104       0.125484       1.783123 0.15049148E+02  0.16916568E+03                                 2.258256                            2.140872      -1.259657       2.257781                    0.996444       3.749971      10.435833       0.477095       1.142091      -0.746020       0.043304      -0.011218      -0.018354       0.048353      -0.012393      -0.004411      -0.001107       0.037145       0.005523      -0.023467       0.001307       0.022160              2.264831       2.488390      -0.278063      -0.410966       1.782310       0.188629       2.523794           0.000003
           29              H       8.103728      -3.987469      12.221124       0.104662       1.540487 0.12358148E+02  0.13616711E+03                                 2.230609                            2.066867      -1.578777       2.095649                    0.992095       4.452260      13.497384       0.428829       1.296292      -0.701927      -0.040090      -0.028611      -0.000978       0.049262       0.012671       0.012981      -0.008785       0.015002      -0.029179      -0.024408       0.002896       0.021512              2.357603       2.639159       0.766673       0.009047       2.658560      -0.017841       1.775091          -0.000002
           30              H       7.878510      -1.993740      10.814611       0.089214       1.908116 0.15827494E+02  0.17997290E+03                                 2.333941                            2.168588      -1.137983       2.279090                    0.997988       3.975973      11.088440       0.483435       1.114226      -0.751472      -0.041159       0.006742      -0.021434       0.046893       0.009477       0.016105      -0.015144       0.004674      -0.033619      -0.029961       0.012755       0.017205              2.392370       2.938734      -0.190567       0.705737       1.981387      -0.120840       2.256989          -0.000000
           31              H       7.004521      -5.630558      10.404366       0.114286       1.665802 0.13133172E+02  0.14541961E+03                                 2.297046                            2.094596      -1.429878       2.191029                    0.991505       4.039974      11.871766       0.441561       1.252744      -0.715273      -0.015912       0.055079       0.029819       0.064622      -0.012222       0.001324       0.004858      -0.042311       0.007531      -0.025917       0.001857       0.024060              2.438743       1.939368      -0.271560      -0.257192       2.701210       0.808020       2.675649          -0.000000
           32              H       6.963539       9.697938       7.944296       0.124200       1.764157 0.14810815E+02  0.16580397E+03                                 2.237762                            2.119532      -1.260749       2.255961                    0.996566       3.751508      10.414675       0.481014       1.137450      -0.746868      -0.017154       0.041688      -0.017749       0.048448      -0.012933       0.004142      -0.002221      -0.035467       0.002692      -0.022847       0.000796       0.022051              2.248546       1.782987      -0.296083       0.079206       2.437218      -0.437857       2.525434           0.000003
           33              H       7.184225       3.987928      12.216792       0.104304       1.542975 0.12385267E+02  0.13655120E+03                                 2.233531                            2.069541      -1.576061       2.096433                    0.991972       4.458172      13.522916       0.428392       1.296803      -0.701804       0.040097       0.028773      -0.001293       0.049370       0.012744      -0.012993       0.008851       0.014853      -0.029042      -0.024482       0.002996       0.021486              2.360617       2.640963       0.767537      -0.010718       2.663126       0.015788       1.777763          -0.000002
           34              H       7.409317       1.992849      10.812235       0.088746       1.911921 0.15866064E+02  0.18050132E+03                                 2.335873                            2.170292      -1.138357       2.278615                    0.997999       3.979723      11.097653       0.483611       1.113265      -0.751718       0.041327      -0.006822      -0.021490       0.047077       0.009583      -0.016254       0.015202       0.004480      -0.033524      -0.030133       0.012877       0.017257              2.394271       2.939628      -0.190791      -0.707203       1.982283       0.121293       2.260902          -0.000000
           35              H       8.286448       5.630822      10.404366       0.114205       1.666110 0.13136722E+02  0.14549146E+03                                 2.299293                            2.096440      -1.435517       2.189403                    0.991431       4.039041      11.876406       0.440805       1.254611      -0.714895       0.015867      -0.055168       0.029703       0.064634      -0.012142      -0.001210      -0.004777      -0.042377       0.007463      -0.025870       0.001829       0.024042              2.441252       1.940666      -0.271848       0.257416       2.704282      -0.809450       2.678808          -0.000000
           36              H       8.326838       5.592619       7.944296       0.124210       1.765622 0.14824435E+02  0.16598832E+03                                 2.238534                            2.120135      -1.263146       2.254880                    0.996561       3.752895      10.418244       0.481090       1.137051      -0.746962       0.017295      -0.041605      -0.017705       0.048411      -0.012970      -0.004078       0.002345      -0.035864       0.003149      -0.023074       0.000886       0.022188              2.249300       1.783283      -0.296263      -0.079447       2.438331       0.438419       2.526285           0.000003
           37              H      -4.575236       6.552058      11.447863       0.112290       1.669876 0.13583564E+02  0.15254584E+03                                 2.327002                            2.149429      -1.517287       2.131813                    0.992975       4.324502      13.038122       0.427618       1.275451      -0.708026      -0.024060       0.045537      -0.005699       0.051817      -0.016916      -0.001570      -0.013549      -0.021994      -0.001078      -0.023093      -0.002356       0.025449              2.456261       2.709276      -0.798149      -0.032630       2.700699       0.045242       1.958806          -0.000001
           38              H      -3.183638       6.188318       9.520720       0.090666       1.951151 0.16077498E+02  0.18270046E+03                                 2.330327                            2.156334      -1.172375       2.265497                    0.997705       3.934019      10.806230       0.496981       1.084538      -0.760012      -0.000428       0.031849      -0.034872       0.047229      -0.017861      -0.013307      -0.012820      -0.007716       0.025562      -0.031098       0.013432       0.017666              2.389867       1.883325      -0.168301       0.135910       2.320490      -0.749990       2.965786           0.000002
           39              H       4.577823       8.741414      11.445767       0.112253       1.672723 0.13608931E+02  0.15290806E+03                                 2.329929                            2.151611      -1.524801       2.128764                    0.993076       4.328133      13.054056       0.427331       1.275660      -0.707969       0.024054      -0.045335      -0.005647       0.051631      -0.016988       0.001619       0.013634      -0.022209      -0.001080      -0.023245      -0.002352       0.025596              2.459649       2.712565      -0.800750       0.032388       2.705073      -0.045036       1.961308          -0.000001
           40              H       3.188860       9.107485       9.517506       0.090674       1.947669 0.16042266E+02  0.18220252E+03                                 2.327541                            2.153960      -1.170001       2.266591                    0.997721       3.931908      10.798003       0.497252       1.084528      -0.760004       0.000396      -0.031976      -0.035049       0.047445      -0.017702       0.013216       0.012696      -0.007724       0.025573      -0.030857       0.013297       0.017560              2.387040       1.881987      -0.168924      -0.136864       2.316137       0.747914       2.962996           0.000002
           41              H       8.108858       3.980763       1.760167       0.105522       1.538212 0.12357534E+02  0.13616300E+03                                 2.229075                            2.067563      -1.635872       2.072144                    0.992245       4.445270      13.477727       0.428511       1.297230      -0.701778      -0.040309       0.028400       0.001177       0.049323      -0.012665      -0.013641      -0.008880       0.014473      -0.029188      -0.024874       0.003235       0.021638              2.350991       2.626359      -0.758420      -0.010559       2.654652      -0.014682       1.771961          -0.000002
           42              H       7.888131       1.982371       3.160951       0.090858       1.892146 0.15705505E+02  0.17825701E+03                                 2.322300                            2.161632      -1.136578       2.281498                    0.998026       3.959403      11.035367       0.483692       1.115688      -0.751157      -0.041403      -0.006945       0.021519       0.047176      -0.009431      -0.016484      -0.015048       0.004690      -0.033807      -0.030153       0.012631       0.017522              2.373283       2.895513       0.195559      -0.694286       1.972003      -0.122785       2.252333          -0.000000
           43              H       6.984764       5.636925       3.565327       0.115088       1.665301 0.13141092E+02  0.14550895E+03                                 2.295885                            2.094837      -1.442352       2.186596                    0.991255       4.032603      11.844776       0.441720       1.252277      -0.715439      -0.016591      -0.054755      -0.029722       0.064473       0.012451      -0.001389       0.004818      -0.042510       0.007157      -0.026068       0.001783       0.024285              2.435969       1.945273       0.278159       0.267895       2.689979       0.804096       2.672654           0.000000
           44              H       6.943610       5.599135       6.025676       0.125598       1.754870 0.14729084E+02  0.16463068E+03                                 2.229125                            2.113276      -1.253251       2.260271                    0.996614       3.735742      10.356539       0.481951       1.137020      -0.747077      -0.017946      -0.041336       0.017438       0.048320       0.013644      -0.004239      -0.002407      -0.035131       0.003077      -0.023191       0.000830       0.022361              2.237574       1.778959       0.292388      -0.080200       2.417161      -0.434316       2.516601           0.000003
           45              H       7.179877      11.308152       1.763381       0.105410       1.543763 0.12409422E+02  0.13688159E+03                                 2.234252                            2.071689      -1.591747       2.090854                    0.991977       4.454497      13.514100       0.428138       1.296966      -0.701795       0.040252      -0.028341       0.001220       0.049243      -0.012716       0.013461       0.008927       0.014560      -0.029586      -0.024858       0.003206       0.021652              2.356910       2.633348      -0.762071       0.010843       2.661508       0.014913       1.775874          -0.000002
           46              H       7.398818      13.304606       3.166820       0.090414       1.891514 0.15698529E+02  0.17814654E+03                                 2.321237                            2.160736      -1.132918       2.283014                    0.997984       3.958788      11.030357       0.483963       1.115259      -0.751278       0.041554       0.007081       0.021498       0.047318      -0.009499       0.016572       0.015075       0.004684      -0.033378      -0.030207       0.012634       0.017573              2.372120       2.891769       0.194160       0.694386       1.970958       0.122125       2.253632          -0.000000
           47              H       8.305007       9.653331       3.565187       0.114613       1.663230 0.13121218E+02  0.14527229E+03                                 2.296717                            2.095355      -1.429564       2.192169                    0.991425       4.033460      11.856844       0.440885       1.254794      -0.714891       0.016824       0.055108      -0.029750       0.064846       0.012327       0.001422      -0.004950      -0.042340       0.007083      -0.025932       0.001720       0.024212              2.437144       1.946223       0.277915      -0.268057       2.691360      -0.804898       2.673850           0.000000
           48              H       8.346191       9.691305       6.025397       0.125792       1.750623 0.14687428E+02  0.16406939E+03                                 2.227099                            2.111601      -1.258709       2.258970                    0.996696       3.730515      10.343252       0.481632       1.138438      -0.746751       0.017771       0.041453       0.017590       0.048411       0.013710       0.004200       0.002272      -0.034666       0.003222      -0.023071       0.000913       0.022159              2.235474       1.777611       0.291719       0.079792       2.414808       0.433150       2.514003           0.000003
           49              H      10.706911       8.729572       2.512049       0.110823       1.680730 0.13697790E+02  0.15416345E+03                                 2.335949                            2.157257      -1.534683       2.122922                    0.992930       4.354088      13.145068       0.427160       1.274044      -0.708164      -0.024286      -0.045118       0.005499       0.051533       0.017008       0.001774      -0.013397      -0.022401      -0.001375      -0.023259      -0.002219       0.025478              2.466595       2.720687       0.801310       0.029589       2.714869       0.043763       1.964229          -0.000001
           50              H      12.096713       9.082380       4.441847       0.089971       1.948564 0.16063995E+02  0.18250987E+03                                 2.327932                            2.155215      -1.167176       2.266787                    0.997658       3.935708      10.810001       0.497181       1.084324      -0.760045      -0.000805      -0.031230       0.035328       0.047160       0.017873       0.013346      -0.012284      -0.007991       0.025993      -0.030925       0.013605       0.017320              2.388339       1.884968       0.169606      -0.141560       2.326840      -0.757768       2.953210           0.000002
           51              H       4.581274       6.564451       2.508975       0.111201       1.681171 0.13703968E+02  0.15424965E+03                                 2.336528                            2.157895      -1.532747       2.123652                    0.993019       4.352064      13.139471       0.427054       1.274224      -0.708142       0.024116       0.044926       0.005701       0.051307       0.017136      -0.001869       0.013289      -0.022254      -0.001408      -0.023347      -0.002070       0.025417              2.467135       2.718444       0.801765      -0.031479       2.718374      -0.045460       1.964587          -0.000001
           52              H       3.193653       6.210919       4.440310       0.090591       1.946608 0.16046472E+02  0.18226405E+03                                 2.326438                            2.154086      -1.169658       2.265782                    0.997632       3.933808      10.803980       0.497287       1.084371      -0.760024       0.000674       0.031050       0.035232       0.046966       0.017701      -0.013204       0.012196      -0.008262       0.025874      -0.030673       0.013427       0.017246              2.386616       1.884171       0.169478       0.140776       2.326741       0.757603       2.948935           0.000002
           53              H       3.979112       7.178336      13.326381       0.106422       1.316110 0.10144986E+02  0.10733641E+03                                 2.076693                            1.923143      -1.696992       2.055333                    0.989218       4.445484      13.589279       0.423455       1.367108      -0.686617       0.029636       0.037785      -0.002729       0.048098       0.007889       0.005184      -0.002979      -0.004937      -0.048707      -0.018204       0.001805       0.016399              2.213298       2.432204       0.668299       0.011207       2.667455      -0.043942       1.540234          -0.000002
           54              H       1.676918       7.726731      12.740497       0.096226       1.528598 0.11978038E+02  0.13052388E+03                                 2.204827                            2.023768      -1.360507       2.196862                    0.993353       4.280488      12.767566       0.438364       1.282233      -0.706153      -0.010199       0.044924      -0.009840       0.047107      -0.001252       0.008215      -0.007404      -0.008406      -0.060764      -0.023830       0.007086       0.016744              2.338283       2.037050      -0.403981       0.079689       3.343866      -0.330879       1.633934          -0.000001
           55              H      -3.978675      -7.179121      13.329594       0.105725       1.319468 0.10174065E+02  0.10769625E+03                                 2.077951                            1.924111      -1.686457       2.058592                    0.989246       4.449988      13.596086       0.424036       1.364574      -0.687095      -0.029673      -0.037800      -0.002483       0.048120       0.008160      -0.005091       0.003081      -0.005305      -0.049500      -0.018447       0.001609       0.016838              2.214854       2.433051       0.669307      -0.012163       2.670679       0.043197       1.540832          -0.000002
           56              H      -1.676726       7.563124      12.742453       0.095729       1.538265 0.12067414E+02  0.13179808E+03                                 2.217595                            2.033785      -1.374559       2.190464                    0.993127       4.300652      12.860078       0.436299       1.285367      -0.705424       0.010306      -0.044858      -0.009801       0.047058      -0.001267      -0.008211       0.007248      -0.008588      -0.060721      -0.023766       0.007022       0.016744              2.353309       2.048388      -0.408916      -0.080329       3.370546       0.334031       1.640994          -0.000002
           57              H      14.822195       3.662350       0.655329       0.104506       1.307405 0.10061898E+02  0.10635869E+03                                 2.073634                            1.919578      -1.709535       2.046161                    0.989214       4.500460      13.801770       0.421939       1.373292      -0.685069       0.038618      -0.029234       0.001386       0.048455      -0.007824       0.003116       0.005636       0.005287      -0.051499      -0.019270       0.002410       0.016860              2.213518       2.655138      -0.646376       0.045871       2.419890      -0.001876       1.565526          -0.000003
           58              H       0.079335       5.962786       1.250016       0.096831       1.536883 0.12041954E+02  0.13147882E+03                                 2.218219                            2.033168      -1.375495       2.190490                    0.992891       4.298095      12.859441       0.435779       1.287303      -0.705007       0.045109       0.010360       0.009793       0.047308       0.001446       0.007283       0.008446       0.007899      -0.060805      -0.023888       0.007234       0.016654              2.359595       3.367990       0.419608       0.337139       2.062047       0.077467       1.648747          -0.000001
           59              H       0.466713      11.626432       0.644850       0.104483       1.307268 0.10061111E+02  0.10635357E+03                                 2.073944                            1.919842      -1.712484       2.045008                    0.989218       4.501196      13.806475       0.421778       1.373778      -0.684975      -0.038547       0.029291       0.001378       0.048433      -0.007658      -0.003172      -0.005598       0.005406      -0.051408      -0.019230       0.002528       0.016702              2.213948       2.656499      -0.646627      -0.045377       2.420035       0.002815       1.565311          -0.000003
           60              H      -0.084355       9.322622       1.222769       0.096027       1.536525 0.12035672E+02  0.13142791E+03                                 2.219554                            2.033770      -1.384347       2.186420                    0.992843       4.309939      12.906908       0.435236       1.288738      -0.704624      -0.045549      -0.010547       0.009456       0.047701       0.001386      -0.007074      -0.008410       0.008219      -0.060997      -0.023869       0.007209       0.016660              2.362230       3.376098       0.424975      -0.330698       2.065624      -0.079100       1.644966          -0.000001
           61              H       3.973725       8.111475       0.640378       0.106624       1.315085 0.10129180E+02  0.10714968E+03                                 2.077002                            1.922696      -1.698222       2.054457                    0.989137       4.450639      13.613041       0.423069       1.368605      -0.686287       0.029757      -0.038165       0.002706       0.048470      -0.007968      -0.005029      -0.002921      -0.005035      -0.049909      -0.018462       0.001776       0.016686              2.215473       2.427530      -0.664240      -0.017732       2.671656      -0.040980       1.547233          -0.000002
           62              H       1.668769       7.564914       1.219276       0.096403       1.529374 0.11960037E+02  0.13037378E+03                                 2.211927                            2.026871      -1.372033       2.192498                    0.992946       4.292710      12.836826       0.436212       1.288104      -0.704833      -0.010452      -0.045379       0.009690       0.047565       0.001388      -0.007966      -0.007166      -0.008229      -0.061225      -0.023750       0.007080       0.016670              2.353661       2.050554       0.419856      -0.083273       3.373611      -0.326346       1.636817          -0.000001
           63              H      11.315030       7.177461       0.650858       0.107307       1.312817 0.10108661E+02  0.10686827E+03                                 2.073929                            1.920271      -1.691599       2.057366                    0.989198       4.443101      13.581681       0.423534       1.367926      -0.686437      -0.029800       0.037843       0.002810       0.048249      -0.007992       0.005133       0.002596      -0.005324      -0.048748      -0.018087       0.001514       0.016574              2.211789       2.423470      -0.662211       0.018868       2.666169       0.041379       1.545727          -0.000002
           64              H      13.616687       7.720417       1.246663       0.096439       1.535385 0.12016107E+02  0.13111378E+03                                 2.216655                            2.030887      -1.373080       2.192227                    0.992984       4.290005      12.827230       0.436097       1.287179      -0.705091       0.010340       0.045366       0.010147       0.047623       0.001338       0.008344       0.007211      -0.008027      -0.060657      -0.023784       0.007217       0.016567              2.358185       2.052022       0.416796       0.082189       3.378429       0.334675       1.644104          -0.000001
           65              H      -0.467164      -3.668521      13.322468       0.106223       1.316603 0.10153629E+02  0.10746351E+03                                 2.077874                            1.924491      -1.700897       2.053409                    0.989209       4.452087      13.617014       0.423082       1.367860      -0.686441       0.037818       0.029675      -0.002829       0.048153       0.007806      -0.002798       0.005010       0.005194      -0.049229      -0.018209       0.001763       0.016445              2.214598       2.673159       0.663496      -0.044447       2.422896       0.015596       1.547740          -0.000003
           66              H       0.079171      -5.972167      12.739239       0.096973       1.527273 0.11969823E+02  0.13043865E+03                                 2.205479                            2.024629      -1.363237       2.196199                    0.993236       4.279248      12.772604       0.437676       1.284205      -0.705737       0.044623      -0.010061      -0.009914       0.046805      -0.001273      -0.007385       0.008202       0.008292      -0.061098      -0.023909       0.007162       0.016747              2.338815       3.341004      -0.407575      -0.329668       2.040122       0.081175       1.635319          -0.000002
           67              H       0.466608       3.668883      13.325263       0.105738       1.319958 0.10182829E+02  0.10782681E+03                                 2.079227                            1.925539      -1.690022       2.056792                    0.989208       4.456520      13.624445       0.423624       1.365423      -0.686895      -0.037825      -0.029626      -0.002729       0.048124       0.008014       0.002808      -0.005003       0.005414      -0.049545      -0.018321       0.001591       0.016729              2.216251       2.676494       0.664506       0.043733       2.423816      -0.016594       1.548443          -0.000003
           68              H      -0.079564       5.972081      12.740357       0.095687       1.536513 0.12052550E+02  0.13158033E+03                                 2.214973                            2.031889      -1.370132       2.192492                    0.993163       4.296296      12.839615       0.436759       1.284554      -0.705615      -0.044908       0.010306      -0.009954       0.047138      -0.001266       0.007385      -0.008304       0.008513      -0.061020      -0.023941       0.007109       0.016832              2.350142       3.361531      -0.411311       0.332289       2.048373      -0.081543       1.640521          -0.000002
           69              C      12.487789      11.463506       1.376890       0.036470      37.162198 0.49637649E+03  0.12061742E+05                                 9.864770                            7.572869      -0.268946       1.907836                    0.998877      28.575739      83.490165       0.581790       0.433252      -1.053821       0.013518       0.025432      -0.023576       0.037220      -0.013737      -0.008347      -0.027369      -0.034591       0.077213      -0.040139      -0.004323       0.044462             11.642887      11.605068       3.756751       3.026808      10.865344      -2.310875      12.458250           0.000001
           70              C      13.349087      11.561354       2.490531      -0.137303      38.212770 0.52932347E+03  0.13107424E+05                                 9.896523                            7.724738      -0.050156       1.943632                    0.999542      31.348969      93.313499       0.585103       0.422744      -1.057336      -0.024905      -0.020915      -0.001387       0.032552       0.004013      -0.016345       0.006394      -0.005518      -0.074585      -0.032527       0.014915       0.017612             11.049784      10.785755       3.808931       1.965904      10.249749      -2.389265      12.113848           0.000001
           71              C      13.174232      10.732222       3.596766      -0.102583      35.718986 0.48633647E+03  0.11767316E+05                                 9.349865                            7.313493       0.051185       1.967032                    0.999715      30.748854      89.890680       0.613792       0.412424      -1.065997      -0.015705      -0.000837      -0.035975       0.039263      -0.001834       0.032263      -0.002415       0.030922       0.036553      -0.021961      -0.021249       0.043210             10.214432       9.513727       3.867236       1.590877       9.770309      -1.868289      11.359260           0.000003
           72              C       0.549729      -1.049495       4.132487       0.108866      31.416450 0.36728348E+03  0.82438761E+04                                 8.643345                            6.350511       0.384534       2.137574                    0.999791      25.980572      71.991718       0.662718       0.411763      -1.071659      -0.027351       0.057389      -0.011971       0.064691       0.019048      -0.003313      -0.000890       0.023892      -0.124994      -0.041812      -0.001635       0.043447             10.795672       5.512639      -1.762684      -0.206452       8.594826       0.877936      18.279550           0.000002
           73              C       0.564624      -1.067169       5.530477      -0.173562      39.870077 0.48708936E+03  0.11704539E+05                                 9.975039                            7.221082       0.253002       2.041761                    0.999794      30.026312      85.419872       0.634941       0.401446      -1.081055      -0.008560       0.011969      -0.005103       0.015575      -0.000160       0.005600      -0.014872      -0.002706      -0.070042      -0.029343       0.010490       0.018852             12.840029       5.977595      -1.784099      -0.391106       8.885419       1.795039      23.657073           0.000005
           74              C       2.803475       3.827021       1.377449       0.037435      37.131793 0.49576396E+03  0.12043672E+05                                 9.861713                            7.569766      -0.269623       1.907927                    0.998821      28.558460      83.440681       0.581703       0.433432      -1.053666      -0.013810      -0.025055      -0.022830       0.036602      -0.014018       0.008253       0.027170      -0.033556       0.075969      -0.039831      -0.004072       0.043903             11.639765      11.592690       3.756597      -3.029580      10.866581       2.304576      12.460023           0.000001
           75              C       1.943762       3.728158       2.492347      -0.137345      38.245538 0.52988406E+03  0.13125239E+05                                 9.903701                            7.730212      -0.051106       1.943228                    0.999571      31.363994      93.382927       0.584718       0.422896      -1.057204       0.023882       0.019996      -0.000611       0.031154       0.004715       0.016657      -0.006026      -0.006320      -0.073928      -0.032601       0.014224       0.018376             11.058000      10.785670       3.811137      -1.975404      10.264358       2.382358      12.123971           0.000001
           76              C       2.118367       4.558264       3.597884      -0.102651      35.694704 0.48599140E+03  0.11756714E+05                                 9.344792                            7.310202       0.053747       1.967619                    0.999707      30.740443      89.853328       0.614027       0.412346      -1.066063       0.016204       0.001036      -0.035939       0.039437      -0.001817      -0.032580       0.002363       0.030294       0.038212      -0.022084      -0.021449       0.043533             10.208489       9.500879       3.863380      -1.593464       9.769231       1.860361      11.355358           0.000003
           77              C      -0.550189       1.049189       4.132348       0.108294      31.440066 0.36765419E+03  0.82546391E+04                                 8.648728                            6.354223       0.390838       2.139124                    0.999788      25.994474      72.051179       0.662416       0.411829      -1.071570       0.027392      -0.057198      -0.012470       0.064633       0.019064       0.004202       0.000255       0.024361      -0.124878      -0.041876      -0.001729       0.043606             10.802867       5.515836      -1.764612       0.206759       8.600484      -0.880103      18.292282           0.000002
           78              C      -0.564881       1.067218       5.530477      -0.171643      39.770751 0.48572305E+03  0.11663118E+05                                 9.958037                            7.210082       0.254829       2.042798                    0.999804      29.984627      85.260450       0.635561       0.401350      -1.081157       0.008354      -0.011597      -0.004165       0.014887      -0.001042      -0.005203       0.015257      -0.004486      -0.069545      -0.029197       0.009155       0.020042             12.815424       5.968694      -1.783026       0.390779       8.873138      -1.790290      23.604441           0.000005
           79              C      11.076505       2.408535       0.968881       0.033957      37.943143 0.49487869E+03  0.12030989E+05                                10.044049                            7.583182      -0.259632       1.910503                    0.998981      28.672295      84.127789       0.578187       0.435748      -1.051021       0.028673      -0.002246      -0.020111       0.035095       0.026682      -0.027871       0.001695       0.049728       0.024180      -0.044141      -0.004334       0.048475             12.162244      13.267784      -1.088520      -3.306978      14.449254      -3.906033       8.769696           0.000002
           80              C      10.910675       1.263659       1.764080      -0.137537      37.508853 0.52368738E+03  0.12920006E+05                                 9.721608                            7.644127      -0.014315       1.954565                    0.999701      31.169651      92.300113       0.593336       0.418422      -1.061138      -0.030914       0.010819       0.001699       0.032797      -0.017035       0.013998       0.006593      -0.006700      -0.048785      -0.028317       0.002421       0.025896             10.905362      12.380020      -1.330701      -3.227973      12.293131      -2.692184       8.042935           0.000002
           81              C       9.766793       1.126038       2.555784      -0.095375      34.757802 0.48771431E+03  0.11805342E+05                                 9.187918                            7.329772       0.053497       1.970536                    0.999722      30.587197      89.345308       0.612557       0.413092      -1.065896       0.007440       0.017721      -0.043620       0.047667       0.004819      -0.001961      -0.026853      -0.048578      -0.049670      -0.028388      -0.016453       0.044842              9.981165      11.506760      -1.497258      -2.784750      10.926486      -2.314558       7.510249           0.000002
           82              C       4.212703      12.880700       0.971257       0.033851      37.930081 0.49457162E+03  0.12021407E+05                                10.041349                            7.580434      -0.261200       1.910281                    0.998989      28.664058      84.090486       0.578349       0.435703      -1.051071      -0.028544       0.002032      -0.020590       0.035254       0.026025       0.027817      -0.001769       0.051289       0.025469      -0.044217      -0.004340       0.048557             12.158971      13.252980      -1.099000       3.309162      14.436543       3.911244       8.787390           0.000002
           83              C       4.377677      14.024721       1.767712      -0.136981      37.502252 0.52349278E+03  0.12913973E+05                                 9.720145                            7.642012       0.032514       1.966530                    0.999491      31.164034      92.278337       0.593500       0.418346      -1.061189       0.031355      -0.011269       0.001452       0.033350      -0.016781      -0.014389      -0.005447      -0.006250      -0.049386      -0.027985       0.001996       0.025989             10.903744      12.369495      -1.340665       3.229969      12.283683       2.694918       8.058054           0.000002
           84              C       5.520730      -1.128761       2.560954      -0.095308      34.773675 0.48794271E+03  0.11812825E+05                                 9.192892                            7.333248       0.054024       1.970608                    0.999720      30.593545      89.385397       0.612161       0.413290      -1.065717      -0.007054      -0.017261      -0.042632       0.046531       0.005365       0.002518       0.026781      -0.048488      -0.050120      -0.028457      -0.016466       0.044922              9.986279      11.505252      -1.504202       2.787937      10.925242       2.317984       7.528343           0.000002
           85              C      -2.797351       3.822329      12.597973       0.034407      37.487823 0.49952773E+03  0.12159203E+05                                 9.924399                            7.598134      -0.271485       1.905371                    0.998866      28.673102      83.884259       0.580597       0.433397      -1.053589       0.015631      -0.021329       0.024838       0.036280       0.014492       0.006881      -0.030220      -0.028660       0.073018      -0.039038      -0.006506       0.045544             11.767224      11.811369      -3.823052      -3.253998      10.891302      -2.095192      12.599003           0.000001
           86              C      -1.933509       3.719511      11.486428      -0.144702      38.249115 0.53061888E+03  0.13140728E+05                                 9.854028                            7.696395      -0.038080       1.945072                    0.999645      31.415173      93.356900       0.590808       0.418623      -1.060477      -0.016325       0.032330       0.003622       0.036399      -0.007642       0.011030       0.002521       0.014636      -0.073953      -0.027800       0.003126       0.024674             11.020014      10.722676      -3.774895      -1.976283      10.293819      -2.241348      12.043547           0.000001
           87              C      -2.107887       4.542375      10.375442      -0.105635      35.787245 0.48825185E+03  0.11814774E+05                                 9.336993                            7.312585       0.056618       1.967369                    0.999696      30.732802      89.587654       0.616304       0.410704      -1.068059      -0.008465       0.006311       0.040757       0.042102      -0.000843      -0.033135      -0.003073       0.040475       0.028976      -0.026490      -0.019332       0.045823             10.208126       9.473738      -3.826059      -1.575193       9.775535      -1.831138      11.375104           0.000003
           88              C       2.799560      -3.820119      12.596855       0.035390      37.470731 0.49916635E+03  0.12148328E+05                                 9.922152                            7.596147      -0.273525       1.904861                    0.998833      28.664505      83.854629       0.580580       0.433484      -1.053526      -0.015286       0.020722       0.026121       0.036679       0.013976      -0.006604       0.029752      -0.028826       0.072004      -0.038228      -0.006730       0.044958             11.762914      11.795835      -3.831088       3.244528      10.878352       2.082814      12.614554           0.000001
           89              C       1.936657      -3.716363      11.484751      -0.144447      38.264256 0.53072034E+03  0.13143871E+05                                 9.856512                            7.697079      -0.037472       1.945220                    0.999653      31.418533      93.369178       0.590787       0.418618      -1.060481       0.016490      -0.032187       0.004236       0.036413      -0.007965      -0.011377      -0.002880       0.014651      -0.076132      -0.028719       0.003438       0.025280             11.023479      10.720764      -3.782424       1.972736      10.287782       2.233642      12.061891           0.000000
           90              C       2.112203      -4.537906      10.372788      -0.105559      35.801507 0.48839474E+03  0.11818910E+05                                 9.338174                            7.312574       0.057646       1.967707                    0.999698      30.740539      89.608164       0.616451       0.410583      -1.068155       0.008520      -0.006835       0.041049       0.042478      -0.000196       0.033557       0.003517       0.041452       0.024474      -0.026407      -0.019887       0.046294             10.210227       9.472178      -3.831489       1.570781       9.772175       1.825742      11.386328           0.000003
           91              C      -4.216369      -2.412718      12.997179       0.038875      37.608216 0.48978665E+03  0.11877056E+05                                 9.991216                            7.549383      -0.252564       1.915593                    0.998956      28.523535      83.599297       0.578838       0.436362      -1.050597       0.031057       0.001517       0.016696       0.035293      -0.027055       0.024552       0.003637       0.052351       0.029338      -0.045882       0.000006       0.045876             12.075529      13.214281       1.183125       3.345520      14.270219      -3.823890       8.742087           0.000002
           92              C      -4.385934      -1.269447      12.200723      -0.138224      37.972451 0.52914984E+03  0.13097029E+05                                 9.833842                            7.706945      -0.042566       1.945114                    0.999657      31.333094      93.127881       0.587888       0.420937      -1.058875      -0.028361      -0.015093      -0.002157       0.032200       0.013924      -0.013237       0.011936      -0.005152      -0.048997      -0.029714       0.007370       0.022345             11.067648      12.592247       1.583432       3.152958      12.446602      -2.803500       8.164095           0.000002
           93              C      -5.532172      -1.134502      11.411953      -0.094918      34.859334 0.48721039E+03  0.11789066E+05                                 9.203755                            7.325928       0.065818       1.974412                    0.999704      30.567244      89.246092       0.612778       0.413086      -1.065993       0.006638      -0.019734       0.041295       0.046247      -0.008559       0.002115      -0.026011      -0.050316      -0.047054      -0.027210      -0.018277       0.045487             10.033603      11.705026       1.692031       2.703468      10.916340      -2.304066       7.479444           0.000002
           94              C      -1.116369       0.397534       9.852436       0.111202      31.857257 0.37253936E+03  0.84013216E+04                                 8.766828                            6.423496       0.306671       2.111744                    0.999697      26.144658      72.892277       0.653926       0.415338      -1.068108       0.059295      -0.024778       0.011521       0.065288       0.017665      -0.000314       0.000111      -0.036682      -0.127197      -0.042402      -0.004262       0.046664             10.960267       9.097186      -1.711985      -0.902583       5.384212       0.342848      18.399405           0.000002
           95              C      -1.135392       0.412303       8.454447      -0.172395      39.505625 0.48216032E+03  0.11567804E+05                                 9.925267                            7.184121       0.252150       2.042396                    0.999824      30.055951      85.705729       0.636004       0.401409      -1.080040       0.013277      -0.010441       0.004582       0.017501       0.003801       0.016573      -0.001744       0.002943      -0.070996      -0.030228       0.009723       0.020505             12.741618       9.244023      -1.574010      -1.891409       5.656739       0.612405      23.324091           0.000005
           96              C       4.215895       2.412092      12.997878       0.037838      37.649841 0.49041244E+03  0.11895657E+05                                 9.996242                            7.552443      -0.250885       1.915746                    0.998934      28.544108      83.663125       0.578941       0.436159      -1.050753      -0.030746      -0.001031       0.016732       0.035020      -0.026703      -0.024669      -0.003139       0.051030       0.029922      -0.045143      -0.000421       0.045565             12.082372      13.231543       1.187627      -3.349944      14.274336       3.819975       8.741239           0.000002
           97              C       4.385475       1.267766      12.202819      -0.136489      37.923825 0.52817671E+03  0.13066895E+05                                 9.825992                            7.699652      -0.037045       1.947150                    0.999659      31.301319      93.011131       0.588191       0.420915      -1.058891       0.028323       0.014837      -0.002201       0.032049       0.013785       0.012813      -0.011793      -0.004666      -0.050143      -0.029437       0.007079       0.022358             11.059944      12.583346       1.589645      -3.153732      12.443415       2.795739       8.153072           0.000002
           98              C       5.531116       1.132682      11.412931      -0.096537      34.945714 0.48873968E+03  0.11835590E+05                                 9.219913                            7.338572       0.063663       1.973093                    0.999700      30.611354      89.417040       0.612092       0.413216      -1.065887      -0.006576       0.020117       0.040521       0.045715      -0.008171      -0.001712       0.025650      -0.050809      -0.047281      -0.027037      -0.018278       0.045316             10.051842      11.727742       1.697713      -2.711380      10.940122       2.303245       7.487663           0.000002
           99              C       1.116642      -0.396955       9.852436       0.110755      31.856063 0.37248845E+03  0.84000915E+04                                 8.767413                            6.423570       0.303607       2.110985                    0.999716      26.144314      72.896772       0.653828       0.415405      -1.068040      -0.058664       0.024800       0.011487       0.064718       0.017587       0.001323      -0.000894      -0.038188      -0.125649      -0.041950      -0.004952       0.046902             10.961430       9.099130      -1.712991       0.902809       5.385501      -0.343028      18.399658           0.000002
          100              C       1.135539      -0.411850       8.454447      -0.172914      39.553767 0.48282474E+03  0.11588344E+05                                 9.935905                            7.191058       0.252461       2.042153                    0.999814      30.071699      85.782451       0.635399       0.401631      -1.079834      -0.012387       0.009874       0.005033       0.016621       0.004390      -0.017000       0.001768       0.002951      -0.069717      -0.030217       0.009293       0.020924             12.757799       9.252667      -1.575107       1.897269       5.662808      -0.614290      23.357921           0.000005
          101              C      -5.236314      -3.432664      13.001790       0.038617      37.643060 0.49064445E+03  0.11902672E+05                                 9.995338                            7.554719      -0.250854       1.915654                    0.998962      28.545564      83.671815       0.578799       0.436215      -1.050720      -0.000754      -0.030292       0.016663       0.034581      -0.026585      -0.002529      -0.025055      -0.052025       0.029043      -0.045033      -0.001293       0.046326             12.084990      14.524481       1.212486       3.936510      13.004420      -3.210343       8.726070           0.000002
          102              C      -6.383316      -3.266220      12.209945      -0.136304      37.953653 0.52820613E+03  0.13068592E+05                                 9.834849                            7.702677      -0.042300       1.945729                    0.999645      31.296818      93.019530       0.587719       0.421222      -1.058634       0.013836       0.028313      -0.001719       0.031560       0.013457      -0.011624       0.011961       0.004482      -0.050446      -0.028661       0.006566       0.022095             11.086779      12.625191       1.608369       2.868340      12.464131      -3.085666       8.171013           0.000002
          103              C       8.768788      -2.123638      11.416424      -0.097275      34.996740 0.49000172E+03  0.11874580E+05                                 9.230028                            7.349295       0.059371       1.971483                    0.999725      30.648057      89.575112       0.611449       0.413357      -1.065726       0.019841      -0.005660       0.041112       0.045999      -0.008063       0.025712      -0.003220       0.051358      -0.047826      -0.026871      -0.018891       0.045762             10.061200      11.027416       1.697289       2.350476      11.654715      -2.667665       7.501470           0.000001
          104              C       7.287220       8.774380       9.851039       0.109494      31.885268 0.37281927E+03  0.84090638E+04                                 8.769734                            6.423801       0.301550       2.109820                    0.999741      26.168892      72.961822       0.654244       0.415066      -1.068303       0.020164      -0.059793       0.012033       0.064238       0.014937       0.002912       0.002455       0.040503      -0.127187      -0.042588      -0.003914       0.046503             10.968225       5.309352      -1.600806      -0.352423       9.133051       0.863727      18.462273           0.000002
          105              C       7.275689       8.794959       8.453050      -0.171570      39.816582 0.48531446E+03  0.11658687E+05                                 9.974673                            7.207326       0.245408       2.039941                    0.999797      30.048236      85.648828       0.635219       0.401381      -1.080410       0.002816      -0.015128       0.004603       0.016061       0.001418       0.006801      -0.016838       0.002946      -0.071748      -0.031818       0.014003       0.017815             12.839508       5.641631      -1.515669      -0.787583       9.286500       1.794918      23.590392           0.000005
          106              C       5.235534       3.432038      13.001091       0.037664      37.649621 0.49074852E+03  0.11905804E+05                                 9.995616                            7.554809      -0.251944       1.915324                    0.998925      28.551728      83.691454       0.578878       0.436133      -1.050772       0.000580       0.029747       0.016720       0.034129      -0.026895       0.003323       0.024940      -0.052896       0.029013      -0.045818      -0.000577       0.046395             12.085698      14.530840       1.214923      -3.941492      12.995971       3.205659       8.730285           0.000002
          107              C       6.381481       3.266068      12.207570      -0.136371      37.974351 0.52869702E+03  0.13084708E+05                                 9.840977                            7.708148      -0.048061       1.943816                    0.999643      31.312560      93.102094       0.587252       0.421429      -1.058429      -0.014323      -0.027959      -0.001143       0.031435       0.014413       0.012267      -0.012229       0.005837      -0.051979      -0.029855       0.006386       0.023469             11.093304      12.630072       1.609545      -2.875142      12.471179       3.080019       8.178661           0.000002
          108              C       6.519639       2.122583      11.415166      -0.095696      34.920169 0.48870940E+03  0.11835081E+05                                 9.215840                            7.338740       0.062456       1.972848                    0.999719      30.607504      89.416682       0.612015       0.413260      -1.065822      -0.018988       0.005998       0.041334       0.045881      -0.008236      -0.026224       0.003486       0.050067      -0.047201      -0.027181      -0.018440       0.045621             10.044996      11.005328       1.694675      -2.349718      11.636471       2.659217       7.493188           0.000002
          109              C       8.003732       6.516294       9.851039       0.109587      31.885127 0.37281785E+03  0.84088909E+04                                 8.768585                            6.422800       0.302248       2.109930                    0.999725      26.170440      72.961762       0.654456       0.414938      -1.068402      -0.020104       0.059640       0.012442       0.064155       0.014394      -0.003059      -0.003016       0.040862      -0.125203      -0.042002      -0.004025       0.046026             10.966623       5.307579      -1.599965       0.353786       9.131952      -0.863836      18.460337           0.000002
          110              C       8.014831       6.495436       8.453050      -0.171093      39.761175 0.48453689E+03  0.11634799E+05                                 9.963830                            7.200211       0.246931       2.040764                    0.999788      30.027484      85.557473       0.635739       0.401231      -1.080561      -0.003263       0.015225       0.004379       0.016175       0.001624      -0.006334       0.016264       0.003504      -0.070782      -0.031112       0.014186       0.016926             12.823438       5.635512      -1.514336       0.787508       9.277495      -1.790079      23.557306           0.000005
          111              C      -3.818599       4.843575      12.594619       0.037575      37.418209 0.49828274E+03  0.12123415E+05                                 9.921292                            7.595008      -0.279400       1.903613                    0.998863      28.639403      83.813709       0.579889       0.434122      -1.052968      -0.020798       0.015868       0.024235       0.035661       0.014153      -0.029710       0.006357       0.028473       0.072855      -0.038262      -0.006762       0.045023             11.755813      11.039996      -3.805039      -2.292256      11.618889      -3.056474      12.608554           0.000001
          112              C      -3.918360       5.703441      11.479721      -0.145984      38.305799 0.53164261E+03  0.13171733E+05                                 9.862912                            7.703896      -0.033954       1.945802                    0.999615      31.442316      93.441550       0.590542       0.418632      -1.060528       0.030919      -0.015765       0.002155       0.034773      -0.008794       0.003465       0.011034      -0.014023      -0.075313      -0.028559       0.003270       0.025289             11.021420      10.421079      -3.778563      -2.398119      10.601719      -1.827177      12.041462           0.000001
          113              C      -3.091673       5.525700      10.372089      -0.102629      35.604459 0.48511777E+03  0.11719176E+05                                 9.302980                            7.286481       0.061363       1.970005                    0.999741      30.641497      89.224500       0.617784       0.410412      -1.068330       0.006274      -0.009735       0.040922       0.042530      -0.001367      -0.002031      -0.033395      -0.039769       0.028379      -0.025873      -0.019953       0.045825             10.165889       9.824024      -3.817212      -1.987044       9.375241      -1.418624      11.298400           0.000003
          114              C       3.820808      -4.841365      12.593502       0.035466      37.457259 0.49885444E+03  0.12139776E+05                                 9.924496                            7.596919      -0.280254       1.903101                    0.998834      28.654748      83.843879       0.580145       0.433843      -1.053227       0.021282      -0.015388       0.025987       0.036946       0.014273       0.030544      -0.008302       0.029896       0.073913      -0.040047      -0.006081       0.046128             11.758418      11.034620      -3.815883       2.281881      11.609145       3.048529      12.631488           0.000001
          115              C       3.921507      -5.700139      11.477765      -0.143717      38.221378 0.52996354E+03  0.13119641E+05                                 9.849076                            7.691696      -0.034425       1.946328                    0.999665      31.391571      93.250862       0.591018       0.418629      -1.060538      -0.031277       0.016851       0.003944       0.035746      -0.008978      -0.003810      -0.009892      -0.014781      -0.072599      -0.027361       0.002484       0.024876             11.006666      10.400187      -3.781926       2.385647      10.583007       1.819281      12.036804           0.000001
          116              C       3.095989      -5.521231      10.369434      -0.103323      35.668217 0.48611792E+03  0.11749698E+05                                 9.314904                            7.294894       0.058246       1.968732                    0.999715      30.672368      89.346360       0.617296       0.410514      -1.068235      -0.006207       0.009393       0.040377       0.041918      -0.001360       0.002553       0.032455      -0.039664       0.031517      -0.026321      -0.018748       0.045069             10.179777       9.834402      -3.828725       1.985157       9.383862       1.413884      11.321066           0.000003
          117              C      10.056710       3.428481       0.971536       0.037763      37.777674 0.49148553E+03  0.11931280E+05                                10.025720                            7.565471      -0.259754       1.912533                    0.998940      28.593064      83.910999       0.577746       0.436709      -1.050150      -0.001911       0.029469      -0.018541       0.034869       0.026834       0.002202      -0.025143      -0.053582       0.025642      -0.045071      -0.002082       0.047154             12.130310      14.461349      -1.130059      -3.898646      13.147005      -3.322683       8.782577           0.000002
          118              C       8.912293       3.259438       1.766455      -0.137730      37.990756 0.52975960E+03  0.13117759E+05                                 9.841361                            7.714330      -0.049430       1.942981                    0.999608      31.353639      93.252217       0.587187       0.421259      -1.058522       0.013539      -0.029029       0.001125       0.032051      -0.013487       0.010254       0.012373       0.004808      -0.051321      -0.028273       0.006020       0.022253             11.068047      12.519491      -1.528506      -2.858720      12.505611      -3.116897       8.179041           0.000002
          119              C       8.776509       2.114333       2.556763      -0.097225      34.835188 0.49010215E+03  0.11877632E+05                                 9.201148                            7.350841       0.057888       1.971058                    0.999729      30.645159      89.569201       0.611286       0.413446      -1.065668       0.018563       0.005498      -0.043438       0.047557       0.007892      -0.025923      -0.003758       0.050235      -0.048160      -0.027204      -0.018297       0.045501              9.985052      10.829060      -1.593658      -2.342289      11.634891      -2.671441       7.491204           0.000002
          120              C       7.275810       6.519559       4.118794       0.110306      31.853672 0.37274652E+03  0.84073469E+04                                 8.764829                            6.423976       0.302211       2.110109                    0.999694      26.165990      72.962874       0.654087       0.415169      -1.068194       0.019899       0.060587      -0.011122       0.064734      -0.015049      -0.003479       0.002401       0.039558      -0.124618      -0.041764      -0.004048       0.045812             10.957875       5.330896       1.621908       0.374725       9.090788       0.865175      18.451941           0.000002
          121              C       7.264406       6.498980       5.516783      -0.172747      39.788719 0.48555055E+03  0.11665387E+05                                 9.969932                            7.209266       0.246177       2.040302                    0.999794      30.051519      85.652594       0.635130       0.401401      -1.080432       0.002366       0.015893      -0.003976       0.016553      -0.000728      -0.007195      -0.016230       0.004210      -0.072582      -0.031726       0.013803       0.017923             12.828704       5.654251       1.516610       0.812803       9.235125       1.791647      23.596738           0.000005
          122              C       5.232498      11.860754       0.973912       0.035613      37.828505 0.49218171E+03  0.11951443E+05                                10.030758                            7.567880      -0.256384       1.913396                    0.998928      28.612143      83.956290       0.578039       0.436369      -1.050440       0.001250      -0.028880      -0.018381       0.034256       0.026571      -0.002762       0.025510      -0.053029       0.026513      -0.045153      -0.001855       0.047008             12.137228      14.460623      -1.139970       3.907432      13.144668       3.328439       8.806392           0.000002
          123              C       6.376288      12.029170       1.769948      -0.136227      37.943181 0.52867252E+03  0.13084493E+05                                 9.834299                            7.706808       0.001474       1.956148                    0.999367      31.326411      93.157311       0.587411       0.421302      -1.058465      -0.014584       0.029480       0.000465       0.032894      -0.013225      -0.009988      -0.012525       0.005088      -0.051741      -0.028223       0.006130       0.022093             11.060704      12.503162      -1.540764       2.858280      12.490243       3.116989       8.188706           0.000002
          124              C       6.510987      13.173191       2.561653      -0.097394      34.862372 0.49050004E+03  0.11889815E+05                                 9.206198                            7.354016       0.059349       1.971279                    0.999715      30.658115      89.619804       0.611123       0.413467      -1.065643      -0.017870      -0.005145      -0.042670       0.046546       0.007676       0.026958       0.003319       0.051039      -0.048047      -0.027856      -0.018605       0.046460              9.990545      10.825213      -1.602403       2.343281      11.637683       2.676622       7.508739           0.000002
          125              C       8.013950       8.770688       4.118654       0.111189      31.838885 0.37253966E+03  0.84016122E+04                                 8.762735                            6.422212       0.304129       2.110704                    0.999676      26.156445      72.934376       0.654166       0.415172      -1.068180      -0.020583      -0.060667      -0.012285       0.065231      -0.014567       0.002654      -0.002209       0.039105      -0.126556      -0.042344      -0.003249       0.045593             10.955926       5.330025       1.621153      -0.376713       9.090992      -0.867979      18.446760           0.000002
          126              C       8.025405       8.791317       5.516783      -0.172977      39.859250 0.48659428E+03  0.11697099E+05                                 9.982388                            7.217468       0.244466       2.039230                    0.999814      30.082112      85.772733       0.634689       0.401452      -1.080365      -0.001481      -0.016094      -0.004545       0.016789      -0.000896       0.006751       0.016300       0.004577      -0.071415      -0.031393       0.013912       0.017481             12.847652       5.660891       1.517412      -0.816334       9.245599      -1.798607      23.636467           0.000005
          127              C      11.466545      10.442260       1.373537       0.035672      37.291390 0.49868548E+03  0.12132190E+05                                 9.887045                            7.590677      -0.270715       1.905732                    0.998925      28.641570      83.738150       0.581069       0.433277      -1.053783      -0.021955      -0.014697      -0.023755       0.035529      -0.013535       0.029933       0.008067       0.026937       0.076040      -0.038820      -0.006614       0.045434             11.685562      10.896650       3.789042       2.100351      11.668019      -3.217765      12.492017           0.000001
          128              C      11.364244       9.577577       2.484662      -0.146796      38.247182 0.53143728E+03  0.13164451E+05                                 9.849012                            7.698690      -0.033096       1.945974                    0.999618      31.444616      93.419189       0.591211       0.418228      -1.060858       0.029609       0.017153      -0.002489       0.034309       0.009480      -0.003817       0.011613      -0.017520      -0.073876      -0.028546       0.001636       0.026910             11.000862      10.367150       3.766588       2.306718      10.655402      -1.932602      11.980032           0.000001
          129              C      12.189915       9.749278       3.594111      -0.102532      35.540357 0.48527554E+03  0.11724282E+05                                 9.293806                            7.288790       0.072622       1.973395                    0.999702      30.636076      89.222134       0.617525       0.410538      -1.068216       0.002902       0.012985      -0.038363       0.040605       0.001152       0.003091      -0.030895      -0.042645       0.033664      -0.027853      -0.016612       0.044465             10.140793       9.798130       3.807126       1.932612       9.385625      -1.482961      11.238624           0.000003
          130              C       3.823955       4.848879       1.372978       0.034718      37.339414 0.49947032E+03  0.12157028E+05                                 9.897797                            7.598390      -0.275956       1.903941                    0.998905      28.668851      83.859499       0.580529       0.433476      -1.053578       0.022273       0.013450      -0.024645       0.035838      -0.013458      -0.029978      -0.007986       0.027427       0.075028      -0.038703      -0.006673       0.045376             11.699178      10.906378       3.795651      -2.108618      11.691196       3.216174      12.499959           0.000001
          131              C       3.925471       5.715070       2.482986      -0.145269      38.198315 0.53063645E+03  0.13139836E+05                                 9.841734                            7.693481      -0.029515       1.947333                    0.999636      31.417283      93.325149       0.591335       0.418292      -1.060803      -0.029825      -0.017766      -0.002852       0.034832       0.009299       0.003332      -0.011901      -0.016579      -0.070294      -0.027513       0.001428       0.026085             10.992316      10.350216       3.764581      -2.312797      10.655711       1.922969      11.971022           0.000001
          132              C       3.100850       5.543042       3.593273      -0.103994      35.589288 0.48612670E+03  0.11749998E+05                                 9.302058                            7.295138       0.076353       1.974098                    0.999693      30.662776      89.319600       0.617261       0.410534      -1.068219      -0.003625      -0.013750      -0.038803       0.041326       0.001277      -0.002481       0.030503      -0.043544       0.030832      -0.027617      -0.016514       0.044131             10.149741       9.800960       3.811827      -1.940927       9.400499       1.480156      11.247764           0.000003
          133              C       0.000018       0.000018       6.248544       0.107495      42.665020 0.42216039E+03  0.98182348E+04                                10.849360                            6.943058      -0.263247       1.925249                    0.998789      26.685676      75.444450       0.615028       0.428209      -1.060469       0.000081      -0.000361      -0.003761       0.003779       0.023717      -0.000277       0.000078       0.050391       0.021411      -0.038171       0.007136       0.031036             16.524582       6.590756      -1.793060       0.000996       9.129795      -0.000259      33.853194           0.000003
          134              C       0.000004       0.000157       7.736379       0.102623      42.844298 0.42250526E+03  0.98220080E+04                                10.853536                            6.926357      -0.249213       1.928650                    0.998701      26.699843      75.311443       0.618770       0.425803      -1.062639       0.000312       0.000047       0.005541       0.005550       0.017449       0.000211      -0.000034      -0.060520       0.018607      -0.038033       0.006203       0.031829             16.549011       9.517618      -1.583842       0.000232       6.306054       0.000656      33.823361           0.000003
          135              C       7.645114       7.645128       7.731209       0.104418      42.834231 0.42337183E+03  0.98443303E+04                                10.847872                            6.931279      -0.248551       1.928615                    0.998770      26.692421      75.227280       0.619022       0.425536      -1.063116       0.000138       0.000493       0.005762       0.005785       0.024865      -0.000189       0.000069       0.040616       0.019765      -0.035399       0.006588       0.028811             16.560524       6.083284      -1.317835       0.001168       9.725835      -0.000494      33.872453           0.000004
          136              C       7.644975       7.645142       6.238624       0.103822      42.825297 0.42371628E+03  0.98538027E+04                                10.842122                            6.931023      -0.240359       1.930743                    0.998783      26.710607      75.270640       0.619479       0.425158      -1.063410      -0.000338      -0.000075      -0.005372       0.005384      -0.024949       0.000116       0.000029       0.040089       0.023346      -0.035895       0.007782       0.028113             16.549029       6.094667       1.319030       0.000497       9.681203       0.000112      33.871216           0.000003
          137              C      12.650567      12.234537       0.031998      -0.064484      41.111507 0.50069835E+03  0.12201457E+05                                10.892373                            7.849249      -0.490297       1.856636                    0.993462      28.960926      84.924654       0.544702       0.461436      -1.036642      -0.027623      -0.029904       0.000609       0.040714      -0.011282       0.005090       0.001737       0.001247       0.050200      -0.020282       0.002521       0.017761             14.375702      16.246314       4.140575       0.161777      18.053456      -0.507152       8.827337           0.000001
          138              C       3.581715       5.074220      13.674585       0.034792      41.087707 0.48020185E+03  0.11568835E+05                                10.535977                            7.420827      -0.204937       1.928839                    0.999246      28.340057      82.362050       0.591192       0.430043      -1.056113       0.033497      -0.003430       0.001114       0.033691      -0.031111       0.014342       0.001171       0.060655       0.003649      -0.045051      -0.001424       0.046476             13.520038      16.434398      -2.048267       1.770399      18.545314      -2.113524       5.580401          -0.000000
          139              C      13.705756      13.414497      -0.006567       0.602590      24.106934 0.26951047E+03  0.57355278E+04                                 8.097961                            6.068843      -0.286602       1.974866                    0.996715      23.127582      67.516716       0.561618       0.512469      -0.990439       0.028456       0.039932       0.000128       0.049033      -0.079343      -0.000992       0.001289       0.030510      -0.130669      -0.059026      -0.043565       0.102592             10.321990      10.941387       6.013709       0.055348      12.339018      -0.091986       7.685565          -0.000000
          140              C       3.240052       6.394626      13.344126      -0.135414      40.932924 0.52476053E+03  0.12947664E+05                                10.357081                            7.669021       0.059191       1.979133                    0.999212      30.978669      91.612844       0.590644       0.420291      -1.060403      -0.027993      -0.012879      -0.004097       0.031085       0.024214      -0.013487       0.009346       0.003518       0.024993      -0.034476       0.012854       0.021623             12.507920      15.108777      -1.072669       1.632897      17.156814      -1.676826       5.258169           0.000001
          141              C       1.923092       6.712211      13.012130      -0.086485      37.195754 0.49194021E+03  0.11942117E+05                                 9.708529                            7.403365       0.057709       1.980573                    0.999652      30.309781      88.876220       0.603893       0.417808      -1.062094       0.016223      -0.032791       0.020404       0.041890      -0.015456      -0.004459      -0.005269      -0.043381      -0.018563      -0.025350      -0.004753       0.030103             11.343323      14.440415       0.330769       1.354312      14.674294      -1.333240       4.915261          -0.000002
          142              C       2.640111       3.055863       0.032836      -0.066065      41.166902 0.50158103E+03  0.12226071E+05                                10.891217                            7.848120      -0.486585       1.857242                    0.993455      28.980644      84.941516       0.545681       0.460491      -1.037367       0.028245       0.029818       0.001559       0.041102      -0.011832      -0.005020      -0.000968       0.000815       0.050895      -0.020790       0.002779       0.018011             14.374387      16.240087       4.140213      -0.159436      18.055880       0.508497       8.827195           0.000001
          143              C      -3.581819      -5.074477      13.675144       0.032618      41.255622 0.48226520E+03  0.11632584E+05                                10.568483                            7.439896      -0.211821       1.925854                    0.999260      28.407792      82.645420       0.589979       0.430407      -1.055747      -0.035175       0.003637       0.001533       0.035395      -0.031824      -0.013725      -0.001823       0.060507       0.005967      -0.045987      -0.000171       0.046158             13.566262      16.486883      -2.059230      -1.778701      18.616926       2.117814       5.594977          -0.000000
          144              C       1.584847       1.875826      -0.005869       0.604171      24.068887 0.26899353E+03  0.57218423E+04                                 8.090230                            6.063449      -0.284013       1.976230                    0.996736      23.104546      67.436062       0.561802       0.512541      -0.990393      -0.028197      -0.040299      -0.000339       0.049186      -0.079221       0.000880      -0.001241       0.031277      -0.131708      -0.058809      -0.043906       0.102715             10.311835      10.930588       6.007903      -0.057960      12.325715       0.091769       7.679200          -0.000000
          145              C      -3.239921      -6.395106      13.345943      -0.134060      40.857322 0.52338615E+03  0.12904466E+05                                10.343177                            7.657867       0.017063       1.969132                    0.999403      30.936781      91.437006       0.591240       0.420170      -1.060547       0.026997       0.012436      -0.004079       0.030003       0.024525       0.013763      -0.009516       0.002897       0.023585      -0.034808       0.012796       0.022012             12.492585      15.082672      -1.074099      -1.634502      17.143772       1.672072       5.251311           0.000000
          146              C      -1.923184      -6.712608      13.013248      -0.085153      37.088520 0.48996927E+03  0.11880873E+05                                 9.684612                            7.382696       0.062478       1.982662                    0.999682      30.253341      88.625014       0.605528       0.417150      -1.062644      -0.016294       0.033023       0.020262       0.042030      -0.015701       0.004726       0.005974      -0.043796      -0.020818      -0.025653      -0.005247       0.030900             11.317474      14.387834       0.321407      -1.353529      14.660362       1.332082       4.904226          -0.000002
          147              C       4.589444      -5.006055      13.939372      -0.068687      41.018679 0.49465372E+03  0.12025098E+05                                10.951060                            7.864094      -0.487575       1.855978                    0.993438      29.067410      85.307499       0.537392       0.468843      -1.031881      -0.032276       0.027252      -0.001416       0.042266       0.011552      -0.000355       0.005006      -0.002234       0.042313      -0.019061       0.003481       0.015579             14.506051      18.406539      -4.077028       0.512852      16.081793       0.168382       9.029821           0.000001
          148              C      12.719921       4.062045       0.299859       0.030881      41.676152 0.48541083E+03  0.11731130E+05                                10.643610                            7.464675      -0.222732       1.920617                    0.999262      28.534812      83.179204       0.588752       0.430471      -1.055381      -0.004752      -0.034051      -0.003434       0.034552       0.031462      -0.002475       0.014916      -0.060725      -0.003992      -0.044643      -0.003113       0.047756             13.755940      18.983528       2.073310       2.240621      16.551755       1.795124       5.732537           0.000000
          149              C      13.413959       1.583780       0.004471       0.607060      23.959273 0.26364849E+03  0.55841486E+04                                 8.081054                            6.018178      -0.306973       1.968428                    0.996647      23.095003      67.424277       0.561356       0.515153      -0.988414       0.039748      -0.032867       0.000275       0.051577       0.078881      -0.000979      -0.000840      -0.032396      -0.136702      -0.057747      -0.045574       0.103321             10.288749      12.339413      -5.765897       0.083189      10.547928       0.059919       7.978905          -0.000001
          150              C      14.039326       4.402100       0.636047      -0.139117      41.687608 0.53251789E+03  0.13191058E+05                                10.490432                            7.729997       0.046454       1.972961                    0.999232      31.167280      92.437523       0.587631       0.420781      -1.059796      -0.011300       0.030098      -0.001103       0.032168      -0.024768      -0.009958      -0.011677      -0.000745       0.010476      -0.032938       0.009795       0.023143             12.772196      17.478218       1.187415       1.776855      15.421786       1.620469       5.416586           0.000001
          151              C      14.356214       5.717912       0.972934      -0.088099      37.571323 0.49451567E+03  0.12024705E+05                                 9.782967                            7.427055       0.042382       1.974852                    0.999647      30.410018      89.351047       0.602181       0.418297      -1.061397      -0.031731      -0.015848      -0.023649       0.042630       0.016056       0.004725      -0.003501       0.044217      -0.018871      -0.025392      -0.005394       0.030786             11.501902      14.828714      -0.252755       1.383002      14.691025       1.344085       4.985966          -0.000002
          152              C      -4.589171       5.006176      13.939512      -0.067230      41.008318 0.49429734E+03  0.12015351E+05                                10.953958                            7.864633      -0.500535       1.851619                    0.993566      29.068302      85.331364       0.536980       0.469245      -1.031566       0.031731      -0.027950      -0.001515       0.042313       0.011836       0.000767      -0.006344      -0.003397       0.040609      -0.019421       0.003518       0.015903             14.513300      18.413668      -4.076607      -0.509449      16.099042      -0.156497       9.027191           0.000001
          153              C       2.570294      11.228197       0.296226       0.028475      41.773909 0.48636442E+03  0.11760066E+05                                10.658538                            7.470803      -0.226281       1.919095                    0.999248      28.571201      83.308973       0.588646       0.430332      -1.055455       0.004220       0.033663      -0.003718       0.034129       0.032509       0.002864      -0.014446      -0.060945      -0.001511      -0.045906      -0.001985       0.047892             13.783062      19.034634       2.095702      -2.208600      16.594922      -1.769373       5.719629           0.000000
          154              C       1.876796      13.706850       0.004611       0.605413      23.975509 0.26383084E+03  0.55892515E+04                                 8.085886                            6.021100      -0.308381       1.967738                    0.996697      23.112377      67.493323       0.561075       0.515297      -0.988296      -0.039173       0.032579       0.000660       0.050955       0.079072       0.000832       0.000454      -0.033329      -0.139123      -0.057634      -0.046368       0.104002             10.296319      12.348678      -5.771400      -0.088448      10.558414      -0.054838       7.981864          -0.000000
          155              C       1.249659      10.886759       0.625707      -0.138542      41.659629 0.53167583E+03  0.13164133E+05                                10.483454                            7.721776       0.005125       1.962992                    0.999431      31.143387      92.325765       0.588223       0.420551      -1.060010       0.012210      -0.029157      -0.001094       0.031629      -0.024692       0.010191       0.011047       0.000875       0.011212      -0.032750       0.009908       0.022843             12.770233      17.495093       1.209394      -1.744583      15.425015      -1.581707       5.390589           0.000001
          156              C       0.930701       9.569182       0.953791      -0.086209      37.541532 0.49381052E+03  0.12003346E+05                                 9.779152                            7.422288       0.045477       1.976073                    0.999610      30.381607      89.253628       0.602307       0.418356      -1.061353       0.031771       0.015885      -0.023559       0.042623       0.015944      -0.005216       0.003117       0.045621      -0.020401      -0.025547      -0.006112       0.031659             11.504080      14.852633      -0.230993      -1.352422      14.697388      -1.314804       4.962217          -0.000002
          157              C       5.005370      10.700910      -0.026968      -0.062913      41.044716 0.49746901E+03  0.12110037E+05                                10.917142                            7.852990      -0.502308       1.852765                    0.993566      28.986695      85.113204       0.541242       0.464874      -1.034133      -0.028113       0.031418       0.000236       0.042160       0.011344      -0.006159      -0.000736       0.002229       0.044325      -0.019179       0.002089       0.017090             14.437661      16.274686      -4.091935      -0.302764      18.116149      -0.314440       8.922149           0.000001
          158              C       3.580303      10.216966       0.298042       0.030840      41.638341 0.48493663E+03  0.11717506E+05                                10.641985                            7.465299      -0.223730       1.921007                    0.999252      28.513274      83.124956       0.588187       0.430964      -1.055016       0.032985       0.004566      -0.000920       0.033312       0.031151      -0.012791       0.000662       0.062089       0.002709      -0.045114      -0.001367       0.046481             13.737297      16.783236       2.097069      -1.888175      18.759530      -2.039661       5.669125           0.000000
          159              C       6.060104       9.521255       0.019702       0.601893      24.125929 0.26779594E+03  0.56923949E+04                                 8.109026                            6.056224      -0.298366       1.970694                    0.996768      23.157810      67.660220       0.561027       0.513607      -0.989465       0.030746      -0.039184       0.000305       0.049807       0.079533      -0.001843       0.000495       0.031508      -0.138229      -0.058238      -0.045886       0.104125             10.330288      10.818012      -5.919220      -0.096896      12.331050      -0.016127       7.841803          -0.000001
          160              C       3.235809       8.896331       0.624170      -0.133254      41.045163 0.52383938E+03  0.12921303E+05                                10.382213                            7.665517       0.057886       1.979261                    0.999168      30.954064      91.574502       0.590312       0.420645      -1.060012      -0.027464       0.013055       0.004842       0.030792      -0.024295       0.014763       0.009847       0.002909       0.021884      -0.035088       0.012662       0.022426             12.593936      15.243836       1.124901      -1.698609      17.240864      -1.624676       5.297107           0.000001
          161              C       1.917698       8.579893       0.952114      -0.085499      37.396467 0.49219250E+03  0.11952429E+05                                 9.752879                            7.409770       0.056095       1.980316                    0.999643      30.312506      88.964329       0.602947       0.418317      -1.061535       0.016411       0.030821      -0.020779       0.040633       0.016283       0.005122      -0.005356      -0.041366      -0.019174      -0.025436      -0.004407       0.029843             11.459549      14.568664      -0.266069      -1.403922      14.864656      -1.286562       4.945327          -0.000002
          162              C      10.285386       4.589873      -0.027107      -0.066418      41.164254 0.49947198E+03  0.12166823E+05                                10.920394                            7.856276      -0.489464       1.855867                    0.993459      29.026465      85.162192       0.542608       0.463397      -1.035313       0.027067      -0.031049      -0.000524       0.041194       0.011476       0.006236       0.000323       0.002210       0.046357      -0.019713       0.002140       0.017573             14.439412      16.268332      -4.096793       0.313717      18.119460       0.318836       8.930442           0.000001
          163              C      11.709988       5.073199       0.301535       0.031943      41.482138 0.48327485E+03  0.11665813E+05                                10.612486                            7.450483      -0.219620       1.923158                    0.999239      28.456808      82.884002       0.589087       0.430731      -1.055297      -0.034651      -0.004580      -0.000982       0.034966       0.030657       0.012954      -0.000411       0.061523       0.003913      -0.044721      -0.001207       0.045928             13.689699      16.715570       2.069186       1.911254      18.678741       2.067174       5.674787           0.000000
          164              C       9.230422       5.769450       0.019702       0.604170      24.074524 0.26713041E+03  0.56749105E+04                                 8.099292                            6.050021      -0.297736       1.971329                    0.996655      23.129345      67.564720       0.561111       0.513833      -0.989323      -0.030421       0.039228       0.000743       0.049647       0.079698       0.001940      -0.000704       0.031320      -0.135347      -0.058894      -0.044894       0.103788             10.315730      10.799328      -5.908065       0.100716      12.313248       0.011740       7.834615          -0.000001
          165              C      12.053023       6.392528       0.634510      -0.134876      41.128576 0.52562783E+03  0.12976561E+05                                10.396592                            7.679760       0.051721       1.976840                    0.999195      31.001637      91.756737       0.589626       0.420773      -1.059924       0.027651      -0.013689       0.004466       0.031175      -0.023518      -0.015389      -0.009524       0.001069       0.021295      -0.034546       0.012415       0.022132             12.605073      15.250166       1.109060       1.739765      17.238843       1.657552       5.326209           0.000001
          166              C      13.369523       6.707201       0.971257      -0.084269      37.317664 0.49105336E+03  0.11917196E+05                                 9.735772                            7.398295       0.059058       1.981521                    0.999663      30.286684      88.844163       0.603802       0.417990      -1.061802      -0.016510      -0.031868      -0.021116       0.041642       0.016257      -0.005102       0.005898      -0.041987      -0.020508      -0.025589      -0.004805       0.030394             11.432759      14.516265      -0.283102       1.429721      14.821878       1.316841       4.960133          -0.000002
          167              C       4.589634       5.006153       0.024453      -0.066531      41.127691 0.50016432E+03  0.12186838E+05                                10.908777                            7.856957      -0.490426       1.855640                    0.993479      29.021362      85.133823       0.543126       0.462836      -1.035717      -0.031327      -0.027758       0.000504       0.041859      -0.011201      -0.000712       0.006126      -0.002010       0.047752      -0.019583       0.001612       0.017971             14.405173      18.231586       4.089244      -0.305165      16.103086       0.310546       8.880849           0.000001
          168              C      -2.571355      -4.064011      13.671651       0.033597      41.185403 0.48127289E+03  0.11601966E+05                                10.553774                            7.429734      -0.210595       1.926645                    0.999237      28.380033      82.524460       0.590717       0.430117      -1.055989      -0.003738       0.033627       0.000166       0.033835      -0.031076       0.000390       0.013565      -0.060528       0.001596      -0.044379      -0.002078       0.046457             13.554469      18.625822      -2.071981      -2.057869      16.434177       1.840666       5.603409          -0.000000
          169              C       5.769134       6.060885      -0.022217       0.603634      24.074001 0.26747242E+03  0.56840536E+04                                 8.098904                            6.053643      -0.298423       1.970886                    0.996709      23.144931      67.623741       0.560972       0.513790      -0.989333       0.039376       0.030364       0.000077       0.049724      -0.078818       0.000962       0.002627      -0.031943      -0.134829      -0.058380      -0.044525       0.102905             10.313901      12.388631       5.907279      -0.011380      10.733892       0.096286       7.819179          -0.000000
          170              C      -1.251331      -4.407124      13.341332      -0.136033      41.049137 0.52577152E+03  0.12980270E+05                                10.378816                            7.677973       0.008622       1.965766                    0.999394      31.017557      91.787663       0.590054       0.420463      -1.060179      -0.012758      -0.028472      -0.005410       0.031665       0.024369       0.009316      -0.014578      -0.001875       0.021956      -0.034810       0.012364       0.022446             12.549622      17.205557      -1.114110      -1.659639      15.150706       1.692413       5.292603           0.000000
          171              C      -0.934814      -5.724695      13.011292      -0.087958      37.279062 0.49288950E+03  0.11971763E+05                                 9.724412                            7.411452       0.056137       1.979757                    0.999656      30.343930      89.021134       0.603405       0.417915      -1.061952      -0.033172       0.016082       0.020434       0.042149      -0.015529      -0.004513      -0.004959       0.042850      -0.017322      -0.025481      -0.004087       0.029568             11.366650      14.677608       0.320424      -1.317059      14.493093       1.388341       4.929248          -0.000002
          172              C      10.700662      10.284476       0.025151      -0.065191      41.043750 0.49895576E+03  0.12152049E+05                                10.902887                            7.853712      -0.492351       1.855775                    0.993450      28.991827      85.074419       0.542500       0.463574      -1.035134       0.030842       0.028254       0.000214       0.041828      -0.011341       0.000139      -0.005558      -0.000760       0.048725      -0.019869       0.002096       0.017773             14.396175      18.224304       4.084948       0.304150      16.087764      -0.311434       8.876458           0.000001
          173              C       2.571174       4.063831      13.672070       0.031501      41.356902 0.48345475E+03  0.11669303E+05                                10.586268                            7.449302      -0.214059       1.924611                    0.999214      28.449757      82.815479       0.589536       0.430434      -1.055654       0.003507      -0.034838       0.000332       0.035016      -0.031810      -0.000269      -0.013793      -0.061317       0.002137      -0.045256      -0.001998       0.047254             13.600026      18.696270      -2.081856       2.061831      16.485525      -1.849589       5.618283          -0.000000
          174              C       9.521163       9.229591      -0.021518       0.603516      24.076946 0.26755348E+03  0.56856852E+04                                 8.096733                            6.052422      -0.291687       1.972907                    0.996662      23.139925      67.588312       0.561377       0.513427      -0.989598      -0.039567      -0.029915      -0.000385       0.049604      -0.079428      -0.001150      -0.001951      -0.030497      -0.134576      -0.058775      -0.044537       0.103312             10.311022      12.384515       5.906411       0.010088      10.730253      -0.100272       7.818297          -0.000000
          175              C       1.250927       4.407180      13.342729      -0.135846      40.988754 0.52471680E+03  0.12946640E+05                                10.366178                            7.668296       0.014587       1.967824                    0.999377      30.986089      91.642502       0.590704       0.420246      -1.060404       0.012052       0.027700      -0.005382       0.030684       0.024646      -0.009591       0.014495      -0.002907       0.021558      -0.035099       0.012410       0.022689             12.535278      17.193767      -1.113566       1.655420      15.125173      -1.694598       5.286893           0.000000
          176              C       0.934570       5.724604      13.011850      -0.085469      37.141916 0.49042244E+03  0.11895593E+05                                 9.696800                            7.388750       0.058287       1.981329                    0.999689      30.269470      88.710100       0.604905       0.417448      -1.062366       0.032260      -0.016637       0.020369       0.041622      -0.016130       0.005778       0.004911       0.043729      -0.020277      -0.025999      -0.004974       0.030973             11.335642      14.655747       0.313644       1.315577      14.434064      -1.386965       4.917114          -0.000002
          177              N      -0.000262      -0.000109       3.462067      -0.214306      37.391454 0.49416083E+03  0.11785929E+05                                 9.428535                            7.226684      -0.023191       2.038498                    0.997649      27.085878      74.036596       0.647992       0.396315      -1.096629      -0.000154       0.000004       0.146421       0.146421      -0.000679       0.000027       0.000065       0.007650      -0.210072      -0.070024       0.031127       0.038897             11.481442       6.232972      -2.179047      -0.000900      10.187339      -0.001518      18.024013          -0.000000
          178              N       0.000207       0.000360      10.520481      -0.216908      37.471270 0.49145526E+03  0.11703902E+05                                 9.423317                            7.189147      -0.041784       2.031692                    0.997642      27.097083      73.982558       0.652165       0.394368      -1.098113       0.000486      -0.000297      -0.145414       0.145415       0.004733      -0.000392       0.000487      -0.009749      -0.213322      -0.071111       0.028762       0.042349             11.471921      10.592206      -2.148472      -0.002766       6.037459       0.000677      17.786099          -0.000000
          179              N       7.645546       7.645254      10.519363      -0.215342      37.385563 0.49045720E+03  0.11674093E+05                                 9.409442                            7.182430      -0.038578       2.033084                    0.997648      27.069941      73.887154       0.652396       0.394433      -1.098078       0.000115       0.000293      -0.145809       0.145809       0.002975      -0.000299      -0.000292       0.010508      -0.213006      -0.071004       0.029464       0.041540             11.455921       5.930189      -1.998903       0.000975      10.637131      -0.000621      17.800442          -0.000000
          180              N       7.644925       7.645091       3.450609      -0.217606      37.451059 0.49179975E+03  0.11714803E+05                                 9.420673                            7.192253      -0.035696       2.033436                    0.997536      27.111262      74.043110       0.651908       0.394433      -1.098008       0.000025      -0.000439       0.144912       0.144913      -0.004447      -0.000153      -0.000692       0.011398      -0.215237      -0.071751       0.028649       0.043101             11.466980       5.961728       2.022656      -0.001483      10.612610      -0.000452      17.826602          -0.000001
          181              O      14.122255      13.945370       1.075215      -0.566253      40.059565 0.61019181E+03  0.15195311E+05                                 9.434415                            7.705924       0.008137       2.051272                    0.995862      28.221776      76.401166       0.673982       0.364934      -1.130233      -0.002733       0.006297      -0.033215       0.033917      -0.042467       0.034676       0.039701       0.013104      -0.050935      -0.079162       0.027697       0.051465             11.479246      11.146909       5.090548       3.014057      13.792011       3.189414       9.498819           0.000001
          182              O       1.167868       1.345086       1.075634      -0.566376      40.137693 0.61155104E+03  0.15239599E+05                                 9.451815                            7.718694      -0.002677       2.047940                    0.995696      28.242032      76.514433       0.672789       0.365331      -1.129780       0.002276      -0.006397      -0.033052       0.033742      -0.041717      -0.034355      -0.040109       0.012566      -0.052300      -0.078868       0.027963       0.050904             11.503027      11.173250       5.103416      -3.022320      13.819754      -3.193681       9.516078           0.000001
          183              O      13.903777       1.183696       1.116854      -0.577006      42.578571 0.65642418E+03  0.16643208E+05                                 9.845167                            8.010661      -0.126359       2.001635                    0.995329      28.699418      78.325007       0.658977       0.366592      -1.129266       0.007946      -0.012854      -0.039415       0.042212       0.041729       0.050811      -0.043905      -0.013599      -0.033981      -0.092302       0.044312       0.047990             11.939937      13.704563      -4.676423       4.123391      11.366362      -3.340551      10.748885          -0.000000
          184              O       1.386345      14.106607       1.116715      -0.576621      42.640578 0.65734885E+03  0.16674025E+05                                 9.857891                            8.018621      -0.136467       1.998363                    0.995248      28.718469      78.417471       0.658304       0.366805      -1.129000      -0.007825       0.012791      -0.039902       0.042626       0.041912      -0.050903       0.044010      -0.014025      -0.032139      -0.092499       0.044558       0.047941             11.958419      13.730355      -4.687564      -4.132936      11.380056       3.349320      10.764846          -0.000000
          185              O      -1.166399       1.342147      12.914180      -0.569832      42.584333 0.64474290E+03  0.16274788E+05                                 9.836654                            7.930649      -0.131101       2.005612                    0.995029      28.431857      77.438148       0.663308       0.365816      -1.129797       0.004810      -0.002735       0.036902       0.037315       0.043563      -0.041831       0.039582       0.009164      -0.051459      -0.084368       0.031343       0.053025             12.062277      11.346700      -5.187733      -3.092587      14.472997       3.579760      10.367133           0.000000
          186              O       1.166462      -1.341777      12.914459      -0.570343      42.589443 0.64475688E+03  0.16274610E+05                                 9.835700                            7.929540      -0.126192       2.006992                    0.995041      28.432460      77.428906       0.663529       0.365705      -1.129926      -0.005134       0.002945       0.036496       0.036972       0.043965       0.041650      -0.039288       0.008919      -0.050477      -0.084221       0.030996       0.053225             12.061052      11.343871      -5.187039       3.090733      14.469497      -3.580477      10.369788           0.000000
          187              O      -1.387646      -1.188567      12.835373      -0.572682      39.312179 0.60933217E+03  0.15192094E+05                                 9.364134                            7.734301      -0.095473       2.010777                    0.995770      28.627456      77.939588       0.667303       0.368145      -1.126013       0.010728       0.004552       0.037269       0.039049      -0.040017      -0.051948      -0.037746      -0.017084      -0.040008      -0.088802       0.040302       0.048500             11.243189      12.924427       4.570195      -3.626506      11.095482      -3.265661       9.709659           0.000000
          188              O       1.387252       1.188785      12.835932      -0.573083      39.234637 0.60796330E+03  0.15147398E+05                                 9.346532                            7.721425      -0.079459       2.015859                    0.995953      28.607086      77.822635       0.668492       0.367747      -1.126470      -0.010589      -0.004266       0.037209       0.038921      -0.040492       0.051960       0.037374      -0.016928      -0.039949      -0.088840       0.039777       0.049063             11.219957      12.898193       4.557784       3.619771      11.069105       3.256849       9.692572           0.000000
          189              O      -6.457399      -6.261233      12.852839      -0.575638      39.478359 0.61313028E+03  0.15309978E+05                                 9.392154                            7.759273      -0.095566       2.010099                    0.995779      28.680155      78.132637       0.666137       0.368231      -1.125990      -0.003649      -0.010203       0.037448       0.038984      -0.040047       0.038887       0.051791       0.014667      -0.040262      -0.089240       0.040838       0.048401             11.315606      11.337754       4.706833       3.328683      12.974159       3.655539       9.634905           0.000000
          190              O       6.457616       6.260840      12.852280      -0.574643      39.460725 0.61277992E+03  0.15299399E+05                                 9.390979                            7.758310      -0.096582       2.010023                    0.995790      28.668211      78.101353       0.666002       0.368350      -1.125873       0.004235       0.010506       0.037834       0.039494      -0.039436      -0.038648      -0.051809       0.015912      -0.040285      -0.088847       0.041053       0.047793             11.314089      11.337596       4.705652      -3.328267      12.972394      -3.653182       9.632275           0.000000
          191              O      -6.301001       6.475822      12.897273      -0.568425      42.553735 0.64239298E+03  0.16200211E+05                                 9.832890                            7.914957      -0.126684       2.007409                    0.995048      28.394603      77.293052       0.664138       0.365702      -1.129917      -0.003175       0.005192       0.035983       0.036494       0.044075       0.039718      -0.041727      -0.009059      -0.051156      -0.084675       0.031272       0.053403             12.043585      14.502381      -5.058821       3.591412      11.131306      -3.036553      10.497067           0.000000
          192              O       6.301446      -6.475988      12.897412      -0.569065      42.565133 0.64243052E+03  0.16201300E+05                                 9.834665                            7.915313      -0.126034       2.007628                    0.995076      28.394312      77.291128       0.664112       0.365714      -1.129915       0.003601      -0.005533       0.035580       0.036187       0.043833      -0.039653       0.041279      -0.008617      -0.053179      -0.084268       0.030905       0.053363             12.046778      14.507159      -5.061768      -3.593481      11.132406       3.036510      10.500769           0.000000
          193              O       8.834924       6.258197       1.135159      -0.573270      39.419124 0.61078220E+03  0.15237356E+05                                 9.382146                            7.743965      -0.092871       2.011377                    0.995891      28.645997      78.014367       0.666824       0.368190      -1.125975      -0.005274       0.011067      -0.037311       0.039273       0.040421      -0.037656       0.052146       0.016644      -0.039980      -0.089096       0.040080       0.049015             11.270160      11.190724      -4.577846      -3.291562      12.867423       3.625324       9.752332          -0.000000
          194              O       6.455351       9.032105       1.135019      -0.571873      39.334790 0.60906883E+03  0.15183005E+05                                 9.366888                            7.731384      -0.088505       2.013066                    0.995906      28.614643      77.883441       0.667629       0.368027      -1.126169       0.004842      -0.010670      -0.037733       0.039511       0.040249       0.038353      -0.052976       0.016043      -0.039417      -0.090001       0.040987       0.049014             11.251530      11.163484      -4.568406       3.288023      12.850008      -3.622023       9.741098          -0.000000
          195              O       8.986831       8.811771       1.056771      -0.569530      42.549808 0.64448793E+03  0.16267969E+05                                 9.835471                            7.931674      -0.133451       2.004794                    0.995009      28.428950      77.448375       0.662890       0.366055      -1.129528      -0.002989      -0.005403      -0.036319       0.036840      -0.043135      -0.039816      -0.041650      -0.008359      -0.052033      -0.084181       0.031653       0.052528             12.068361      14.584837       5.190994      -3.598716      11.276450      -3.075637      10.343795           0.000000
          196              O       6.303599       6.478533       1.056352      -0.570161      42.570931 0.64488850E+03  0.16280202E+05                                 9.837017                            7.932778      -0.131835       2.005206                    0.995029      28.437953      77.471633       0.663031       0.365929      -1.129653       0.003023       0.004429      -0.036124       0.036520      -0.042957       0.039791       0.042300      -0.009456      -0.052586      -0.084545       0.031795       0.052750             12.069858      14.591438       5.192315       3.601585      11.273510       3.073728      10.344627           0.000000

******************************************************
Auxiliary information for the entire system
The total spin magnetic moment of the unit cell is   0.000139
The total net atomic charge of the unit cell is   0.000001
Accuracy of reproducing the electrostatic potential in the unit cell:
  The inner radius (bohr) =    5.0000
  The outer radius (bohr) =   12.0000
  Valid grid points have density less than (e/(bohr^3)) =    0.0001
  The number of valid grid points were=       193016
  The rms potential error without charges in kcal/mol is=      5.63662
  The rms potential error with partial charges in kcal/mol is=      0.74244
  The RRMSE value at monopole order=      0.13172
  The rms potential error with partial charges and cloud penetration in kcal/mol is=      0.74426
  The RRMSE value at monopole order with cloud penetration is=      0.13204
  The rms potential error with partial charges and atomic dipoles in kcal/mol is=      0.35881
  The RRMSE value at dipole order=      0.06366
  The rms potential error with partial charges, atomic dipoles and cloud penetration in kcal/mol is=      0.34753
  The RRMSE value at dipole order with cloud penetration=      0.06166

******************************************************
The electron densities and ab initio electrostatic potential were computed in VASP using the PBE functional and
projector augmented wave method. See the main text of the journal article for a description of computational details.
The atomic charges, dipoles, and quadrupoles were computed with the DDEC6 method as described in
(a) T. A. Manz and N. Gabaldon Limas, RSC Adv. 6 (2016) 47771-47801 DOI: 10.1039/c6ra04656h
(b) N. Gabaldon Limas and T. A. Manz, RSC Adv. 8 (2018) 2678-2707 DOI: 10.1039/c7ra11829e.
For each atom in the material, the electron cloud parameters were fit to the spherically averaged atom-in-material
electron density using radial positions for which this density was between 10^-4 and 10^-2 electrons per cubic bohr.
The polarizabilities, dispersion coefficients, and quantum Drude oscillator (QDO) parameters were fit using the MCLF method.
The magnetic structure of the system was optimized in VASP from the default ferromagnetic initial guess using spin polarization.
The atomic spin moments (ASMs) were computed on this optimized magnetic structure using the DDEC6 partition as inputs
to the method of T. A. Manz and D. S. Sholl, J. Chem. Theory Comput. 7 (2011) 4146-4164 DOI: 10.1021/ct200539n.
The RMSE and RRMSE were computed using a uniform grid with Ewald summation.
