# Supplementary material for: A collection of forcefield precursors for metal–organic frameworks
Source: RSC Adv. 2019 Nov 13;9(63):36492–507. doi: 10.1039/c9ra07327b (PMC9075174; doi:10.1039/c9ra07327b)
Supplement: RA-009-C9RA07327B-s4095 [file RA-009-C9RA07327B-s4095.xyz]

   72
jmolscript: load "" {1 1 1} spacegroup "x,y,z" unitcell [{      8.823000     0.000000     0.000000 }, {      3.916145     8.540997     0.000000 }, {      4.301854     0.296096    13.892174 }]
Nd     4.139701     1.793115     8.812778     2.026913
Nd    12.901298     7.043978     5.079396     2.026907
Cu     9.286462     3.545671    12.981681     0.726953
Cu     7.754537     5.291422     0.910493     0.726952
H      8.183667     2.581175     2.047706     0.110916
H      9.419033     0.696591     1.546199     0.127297
H     12.020983     7.935257    12.894716     0.098882
H      5.811373     4.833689    10.755321     0.142382
H     12.944919     8.469398    10.866459     0.134481
H     14.212811     6.892192     9.759252     0.120908
H      6.102831     0.949111    13.474020     0.117373
H      8.857332     6.255918    11.844468     0.110918
H      7.621966     8.140502    12.345975     0.127298
H      5.020016     0.901836     0.997458     0.098883
H     11.229626     4.003404     3.136853     0.142383
H      4.096080     0.367695     3.025715     0.134482
H      2.828188     1.944901     4.132922     0.120909
H     10.938168     7.887982     0.418154     0.117374
C     12.332214     4.141126     6.552938     0.521488
C     13.670465     3.908357    13.183673     0.115476
C     13.518331     5.190125    12.411268     0.166014
C     10.976835     3.509290    10.890075     0.478988
C     11.100395     2.129173    11.576349     0.499490
C      8.678672     2.556729     1.261409     0.097159
C      9.409382     1.423894     0.966895    -0.104108
C     12.552045     7.310094    12.455723     0.094292
C     14.097399     5.463650    11.179032    -0.140287
C     13.091559     7.631893    11.244326    -0.094655
C     13.854496     6.699054    10.595561     0.010449
C      5.592246     2.784291    12.819698    -0.075585
C      6.410432     2.605963    11.545786     0.656241
C      5.602852     1.702775    13.690737    -0.059869
C     10.388485     0.338977     7.408696     0.534024
C      4.708785     4.695967     7.339236     0.521486
C      3.370534     4.928736     0.708501     0.115478
C      3.522668     3.646968     1.480906     0.166015
C      6.064164     5.327803     3.002099     0.478988
C      5.940604     6.707920     2.315825     0.499490
C      8.362327     6.280364    12.630765     0.097159
C      7.631617     7.413199    12.925279    -0.104107
C      4.488954     1.526999     1.436451     0.094294
C      2.943600     3.373443     2.713142    -0.140285
C      3.949440     1.205200     2.647848    -0.094653
C      3.186503     2.138039     3.296613     0.010451
C     11.448753     6.052802     1.072476    -0.075583
C     10.630567     6.231130     2.346388     0.656239
C     11.438147     7.134318     0.201437    -0.059866
C      6.652514     8.498116     6.483478     0.534021
N      8.661995     3.614689     0.447328    -0.263147
N     12.766972     6.117158    13.028081    -0.275313
N      8.379004     5.222404    13.444846    -0.263146
N      4.274027     2.719935     0.864093    -0.275312
O     11.921519     2.999497     6.887740    -0.589146
O     10.442138     1.990814    12.658549    -0.501649
O     10.234278     4.357006    11.472157    -0.483632
O     11.590370     3.686469     9.825935    -0.537960
O      5.779546     2.282703    10.524711    -0.689600
O     11.834905     1.292772    11.044278    -0.575853
O      7.643457     2.726311    11.622193    -0.555401
O     11.859066     4.871897     5.655504    -0.600240
O     10.676713     0.935791     8.481172    -0.592932
O     13.152263     8.576165     7.019716    -0.640353
O      5.119480     5.837596     7.004434    -0.589145
O      6.598861     6.846279     1.233625    -0.501652
O      6.806721     4.480087     2.420017    -0.483634
O      5.450629     5.150624     4.066239    -0.537963
O     11.261453     6.554390     3.367463    -0.689599
O      5.206094     7.544321     2.847896    -0.575855
O      9.397542     6.110782     2.269981    -0.555399
O      5.181933     3.965196     8.236670    -0.600240
O      6.364286     7.901302     5.411002    -0.592931
O      3.888736     0.260928     6.872458    -0.640354

The following XYZ coordinates are in angstroms. Other properties are in atomic units.
The sperically averaged electron density of each atom fit to a function of the form exp(a - br)
eigen_1, eigen_2 and eigen_3 are the three eigenvalues of traceless quadrupole moment tensor
  atom number  atomic symbol              X              Y              Z     net charge C6 coefficient C8 coefficient C10 coefficient fluctuating dipole atomic polarizability isotropic forcefield polarizability              a              b squared Pearson coefficient          <r^3>          <r^4>         wp_QDO          m_QDO          q_QDO       dipole_x       dipole_y       dipole_z         dipole            Qxy            Qxz            Qyz     Q(x^2-y^2)  Q(3z^2 - R^2)        eigen_1        eigen_2        eigen_3 static polarizability      alpha(xx)      alpha(xy)      alpha(xz)      alpha(yy)      alpha(yz)      alpha(zz) atomic spin moment
            1             Nd       4.139701       1.793115       8.812778       2.026913     143.837416 0.34317967E+04  0.12077531E+06                                17.860299                           15.597169       2.668245       2.477076                    0.999852      86.536096     210.367655       0.654709       0.265828      -1.333128       0.023240       0.011688      -0.003888       0.026303      -0.111832      -0.048511      -0.037797       0.079805      -0.281382      -0.143290      -0.023642       0.166932             19.968956      16.146693       3.473148       3.671856      16.951299       2.706298      26.808876          -0.002343
            2             Nd      12.901298       7.043978       5.079396       2.026907     143.838659 0.34318341E+04  0.12077697E+06                                17.860424                           15.597275       2.668244       2.477075                    0.999852      86.536206     210.368335       0.654705       0.265829      -1.333127      -0.023240      -0.011688       0.003888       0.026302      -0.111832      -0.048511      -0.037798       0.079804      -0.281387      -0.143291      -0.023642       0.166932             19.969097      16.146793       3.473168       3.671873      16.951415       2.706319      26.809084          -0.002343
            3             Cu       9.286462       3.545671      12.981681       0.726953      68.682937 0.12316527E+04  0.35155678E+05                                14.462066                           12.121444       0.882818       2.174602                    0.994981      43.940936     112.076573       0.479675       0.447354      -1.116992      -0.011104      -0.067308      -0.118073       0.136363      -0.041047      -0.024216      -0.028680      -0.097103       0.060837      -0.084146       0.020879       0.063266             16.750462      19.700024      -4.553264      -6.450851      14.949175       3.413393      15.602189          -0.733894
            4             Cu       7.754537       5.291422       0.910493       0.726952      68.682937 0.12316525E+04  0.35155686E+05                                14.462099                           12.121469       0.882780       2.174591                    0.994981      43.940853     112.076532       0.479673       0.447356      -1.116991       0.011103       0.067307       0.118072       0.136362      -0.041046      -0.024215      -0.028679      -0.097100       0.060836      -0.084143       0.020878       0.063265             16.750503      19.700071      -4.553280      -6.450877      14.949208       3.413402      15.602231          -0.733896
            5              H       8.183667       2.581175       2.047706       0.110916       1.071095 0.78213440E+01  0.75841000E+02                                 1.692555                            1.610178      -0.840235       2.485293                    0.999550       3.302424       8.989102       0.508143       1.243075      -0.718905      -0.023616      -0.001788       0.043351       0.049398       0.001137      -0.007045      -0.009777      -0.011129       0.035224      -0.013649      -0.005056       0.018705              1.701134       1.744590      -0.111473      -0.412756       1.488154       0.064570       1.870657          -0.000829
            6              H       9.419033       0.696591       1.546199       0.127297       0.957234 0.65924014E+01  0.62448163E+02                                 1.675939                            1.553123      -1.052064       2.381572                    0.997303       3.587097      10.280954       0.471227       1.372144      -0.687913       0.001491      -0.027924       0.020800       0.034851      -0.004410      -0.014054      -0.000763      -0.006071       0.011064      -0.016214       0.001798       0.014415              1.749441       1.390340      -0.072260       0.078517       2.236525      -0.515678       1.621458          -0.000360
            7              H      12.020983       7.935257      12.894716       0.098882       1.002800 0.69103109E+01  0.66015716E+02                                 1.710645                            1.577085      -0.972827       2.416838                    0.997558       3.590925      10.224229       0.475021       1.349720      -0.693046      -0.025769       0.033492       0.017573       0.045766      -0.011088      -0.004555      -0.001655      -0.016785      -0.009345      -0.014404      -0.001076       0.015480              1.788192       1.792247      -0.479968      -0.315607       2.000868       0.313630       1.571461          -0.000836
            8              H       5.811373       4.833689      10.755321       0.142382       0.966442 0.71729212E+01  0.69443319E+02                                 1.698352                            1.633884      -1.159728       2.352412                    0.996058       3.534449      10.263742       0.453309       1.395653      -0.684532       0.023151      -0.022948      -0.025573       0.041431      -0.007792      -0.013534      -0.001103       0.004021      -0.002105      -0.015562      -0.000457       0.016019              1.709693       1.607859      -0.337065      -0.150609       1.901709       0.213423       1.619513          -0.000527
            9              H      12.944919       8.469398      10.866459       0.134481       1.012907 0.71439991E+01  0.68644962E+02                                 1.714416                            1.600449      -1.000363       2.423752                    0.997725       3.412865       9.665637       0.474095       1.344539      -0.695461      -0.002124       0.036595      -0.017744       0.040726      -0.005655      -0.005684      -0.006312      -0.017352       0.001027      -0.014316       0.002082       0.012234              1.769313       1.415379      -0.148076       0.010748       2.310976      -0.373152       1.581584          -0.000400
           10              H      14.212811       6.892192       9.759252       0.120908       0.994338 0.69618930E+01  0.66211327E+02                                 1.668053                            1.559772      -0.842676       2.490160                    0.999343       3.367896       9.371743       0.491445       1.310468      -0.702617       0.012644       0.006034      -0.040228       0.042597      -0.007020      -0.008273      -0.004198      -0.003013       0.013751      -0.013959       0.004292       0.009668              1.716883       1.389795       0.091211      -0.312810       1.468527      -0.240628       2.292328           0.000070
           11              H       6.102831       0.949111      13.474020       0.117373       0.920418 0.65971248E+01  0.62433067E+02                                 1.631035                            1.554302      -1.004650       2.411930                    0.997204       3.527001      10.066414       0.471301       1.373243      -0.688557       0.020171      -0.031419      -0.007615       0.038106      -0.009247      -0.008596       0.002722      -0.006683       0.008909      -0.013447      -0.000275       0.013721              1.685435       1.637730      -0.402952      -0.079198       2.083235       0.092762       1.335341           0.000015
           12              H       8.857332       6.255918      11.844468       0.110918       1.071093 0.78213258E+01  0.75840785E+02                                 1.692553                            1.610176      -0.840231       2.485295                    0.999550       3.302420       8.989091       0.508143       1.243076      -0.718905       0.023616       0.001788      -0.043351       0.049398       0.001137      -0.007046      -0.009777      -0.011128       0.035224      -0.013649      -0.005056       0.018705              1.701132       1.744588      -0.111472      -0.412755       1.488152       0.064570       1.870655          -0.000829
           13              H       7.621966       8.140502      12.345975       0.127298       0.957233 0.65923876E+01  0.62448001E+02                                 1.675937                            1.553122      -1.052063       2.381574                    0.997304       3.587093      10.280941       0.471227       1.372144      -0.687913      -0.001491       0.027924      -0.020800       0.034851      -0.004410      -0.014054      -0.000763      -0.006071       0.011064      -0.016213       0.001798       0.014415              1.749439       1.390338      -0.072260       0.078517       2.236522      -0.515677       1.621456          -0.000360
           14              H       5.020016       0.901836       0.997458       0.098883       1.002796 0.69102799E+01  0.66015342E+02                                 1.710641                            1.577081      -0.972823       2.416841                    0.997559       3.590915      10.224193       0.475021       1.349720      -0.693046       0.025769      -0.033492      -0.017573       0.045766      -0.011088      -0.004555      -0.001655      -0.016785      -0.009345      -0.014404      -0.001076       0.015480              1.788187       1.792242      -0.479966      -0.315606       2.000862       0.313629       1.571457          -0.000835
           15              H      11.229626       4.003404       3.136853       0.142383       0.966438 0.71728865E+01  0.69442897E+02                                 1.698348                            1.633880      -1.159727       2.352414                    0.996058       3.534439      10.263706       0.453309       1.395653      -0.684532      -0.023151       0.022948       0.025573       0.041431      -0.007792      -0.013534      -0.001103       0.004022      -0.002105      -0.015562      -0.000457       0.016019              1.709689       1.607855      -0.337064      -0.150608       1.901704       0.213423       1.619509          -0.000527
           16              H       4.096080       0.367695       3.025715       0.134482       1.012901 0.71439464E+01  0.68644326E+02                                 1.714410                            1.600443      -1.000361       2.423754                    0.997725       3.412850       9.665584       0.474096       1.344540      -0.695461       0.002125      -0.036596       0.017744       0.040726      -0.005655      -0.005684      -0.006312      -0.017352       0.001027      -0.014316       0.002082       0.012234              1.769306       1.415374      -0.148075       0.010748       2.310966      -0.373150       1.581578          -0.000401
           17              H       2.828188       1.944901       4.132922       0.120909       0.994335 0.69618622E+01  0.66210957E+02                                 1.668049                            1.559769      -0.842676       2.490161                    0.999343       3.367887       9.371711       0.491446       1.310467      -0.702617      -0.012644      -0.006034       0.040228       0.042598      -0.007020      -0.008273      -0.004198      -0.003013       0.013751      -0.013959       0.004291       0.009668              1.716879       1.389792       0.091211      -0.312809       1.468523      -0.240627       2.292322           0.000070
           18              H      10.938168       7.887982       0.418154       0.117374       0.920416 0.65970983E+01  0.62432747E+02                                 1.631031                            1.554299      -1.004647       2.411932                    0.997204       3.526992      10.066380       0.471302       1.373243      -0.688557      -0.020171       0.031419       0.007615       0.038106      -0.009247      -0.008596       0.002722      -0.006683       0.008909      -0.013447      -0.000275       0.013721              1.685431       1.637727      -0.402951      -0.079198       2.083229       0.092762       1.335338           0.000014
           19              C      12.332214       4.141126       6.552938       0.521488      24.149516 0.26974750E+03  0.56805337E+04                                 7.572115                            5.788124       0.023429       2.058670                    0.999431      22.994023      64.474268       0.624489       0.465746      -1.025342      -0.119967      -0.053546      -0.075848       0.151698      -0.052530      -0.102137       0.069736       0.084792       0.094644      -0.096412      -0.068528       0.164940              8.475349       6.282540       1.874993       1.554785       9.258069      -2.764641       9.885438          -0.000034
           20              C      13.670465       3.908357      13.183673       0.115476      32.642723 0.42231765E+03  0.99477794E+04                                 9.380047                            7.240795      -0.309480       1.912725                    0.998282      27.807945      82.455220       0.558541       0.465548      -1.025487      -0.021385      -0.014404       0.038614       0.046431       0.020861       0.010186      -0.005528       0.013362       0.048252      -0.032240       0.010776       0.021464             10.962070       8.117154      -3.601786      -1.295365      15.837580      -2.108851       8.931476          -0.000008
           21              C      13.518331       5.190125      12.411268       0.166014      30.626990 0.40276991E+03  0.93819336E+04                                 9.019265                            7.085613      -0.430408       1.881801                    0.998508      27.112640      80.122696       0.562525       0.467443      -1.023752      -0.033682       0.029093       0.005389       0.044832      -0.005960       0.020041       0.004632       0.002646      -0.033167      -0.025756       0.005496       0.020260             10.272992       6.885247      -1.895912      -1.465472      13.632872      -3.102177      10.300857          -0.000133
           22              C      10.976835       3.509290      10.890075       0.478988      24.337442 0.28254814E+03  0.60319757E+04                                 7.670124                            5.953990       0.012818       2.053185                    0.999037      23.591087      67.055193       0.609795       0.470495      -1.020623      -0.030894       0.120275      -0.070800       0.142945       0.057931       0.096446       0.033654       0.105074      -0.054695      -0.083616      -0.065692       0.149308              8.691204       8.035889      -1.387458      -4.016800       8.064375       0.208430       9.973350           0.002059
           23              C      11.100395       2.129173      11.576349       0.499490      21.873215 0.27752499E+03  0.59226617E+04                                 7.259427                            5.977193      -0.038343       2.040376                    0.998739      23.675975      68.199386       0.594521       0.482752      -1.009899      -0.002363      -0.130200       0.052918       0.140563       0.049607       0.093946       0.033386       0.113019      -0.014172      -0.073838      -0.070423       0.144261              7.899799       7.209060      -1.719879      -2.585135       8.828802       0.136179       7.661533           0.001495
           24              C       8.678672       2.556729       1.261409       0.097159      24.698235 0.33020469E+03  0.72923276E+04                                 7.527750                            6.197306       0.155153       2.075025                    0.999415      25.973123      73.851231       0.635871       0.436168      -1.045437       0.004561       0.038067      -0.038292       0.054186       0.030725       0.011132       0.002787       0.025779       0.068614      -0.044978       0.011677       0.033300              8.207172       6.843151      -2.542419      -1.383874      10.929566      -0.947128       6.848798           0.002190
           25              C       9.409382       1.423894       0.966895      -0.104108      28.866874 0.42585747E+03  0.10004018E+05                                 8.354229                            7.019784      -0.081880       1.971760                    0.998078      28.636788      83.479777       0.600871       0.433925      -1.048698       0.011815       0.001958      -0.019441       0.022834       0.002629       0.000528       0.000995       0.018666       0.015187      -0.012275       0.004918       0.007358              9.152546       7.109107      -2.379758      -1.061717      12.753973      -1.727200       7.594556          -0.004698
           26              C      12.552045       7.310094      12.455723       0.094292      25.983782 0.33858220E+03  0.75282012E+04                                 7.814520                            6.294510       0.186794       2.084186                    0.999274      26.148889      74.729212       0.627752       0.438825      -1.043313       0.012767      -0.050660       0.012746       0.053777       0.004480       0.023678       0.020759       0.003304      -0.074197      -0.041641       0.007681       0.033960              8.588319       6.520637      -1.992710      -1.853688      10.997719      -1.473122       8.246601           0.001785
           27              C      14.097399       5.463650      11.179032      -0.140287      29.857848 0.44663690E+03  0.10624937E+05                                 8.517175                            7.183819      -0.135171       1.950057                    0.997530      29.346292      86.274980       0.594220       0.433299      -1.048379      -0.017753       0.013924      -0.032728       0.039752       0.005192       0.006413       0.017953       0.050540      -0.004645      -0.034366       0.005140       0.029226              9.042088       6.178670      -1.262379      -1.360317      11.017714      -2.231988       9.929881          -0.002493
           28              C      13.091559       7.631893      11.244326      -0.094655      27.304428 0.39052374E+03  0.89620709E+04                                 7.974558                            6.670905       0.144924       2.053225                    0.998703      27.780556      79.595684       0.624585       0.427320      -1.054535       0.015240      -0.011233      -0.008820       0.020886       0.014331       0.009909       0.002324      -0.003951      -0.008096      -0.016218      -0.002893       0.019112              8.475855       6.076447      -1.384512      -2.004984      10.525639      -1.383068       8.825479          -0.004189
           29              C      13.854496       6.699054      10.595561       0.010449      26.394424 0.36762212E+03  0.83157688E+04                                 7.875326                            6.525512       0.124324       2.061844                    0.998515      26.649326      75.978183       0.623371       0.434369      -1.049502      -0.017663      -0.018785       0.007531       0.026862       0.014135       0.015205       0.011502       0.009537      -0.022796      -0.017628      -0.011092       0.028720              8.450777       5.520935      -1.338224      -1.565682      10.303402      -1.648131       9.527992           0.004490
           30              C       5.592246       2.784291      12.819698      -0.075585      35.369348 0.50154223E+03  0.12205965E+05                                 9.488235                            7.609923      -0.207827       1.937072                    0.997968      28.687345      83.591873       0.581242       0.432996      -1.055090      -0.019163      -0.015676       0.026232       0.036071       0.030448       0.041593       0.008755       0.039402      -0.023385      -0.042504      -0.021321       0.063825             10.680629       8.786706      -3.193028      -2.455783      13.044327      -0.796065      10.210853          -0.002711
           31              C       6.410432       2.605963      11.545786       0.656241      21.995247 0.23390369E+03  0.47944911E+04                                 7.340204                            5.553107      -0.324994       1.970433                    0.998006      21.912163      62.352713       0.604414       0.494386      -1.001464       0.022331      -0.017566      -0.066829       0.072618      -0.022355      -0.017242      -0.060404      -0.173642      -0.115699      -0.088706      -0.040485       0.129191              8.313034      11.553433       0.428979       1.332198       4.696969       1.112626       8.688698          -0.000825
           32              C       5.602852       1.702775      13.690737      -0.059869      27.395095 0.42306627E+03  0.99555225E+04                                 8.144230                            7.065596      -0.153211       1.948712                    0.997031      28.800396      84.956237       0.588207       0.442507      -1.040075      -0.012119       0.014670       0.004855       0.019638       0.006937       0.027513       0.013601       0.026255      -0.019250      -0.028364      -0.010106       0.038469              8.732234       6.765619      -1.553675      -1.295368      11.227511      -2.077321       8.203574           0.004319
           33              C      10.388485       0.338977       7.408696       0.534024      24.340361 0.27703295E+03  0.58951457E+04                                 7.736848                            5.940576      -0.193207       1.988054                    0.998820      23.371247      66.691302       0.602540       0.477702      -1.015030      -0.121329       0.042938       0.087770       0.155782      -0.022358      -0.006747      -0.092530      -0.192181      -0.112697      -0.095561      -0.064247       0.159808              8.767411       8.398498       1.678872       0.569829       6.677778       3.329955      11.225957          -0.000008
           34              C       4.708785       4.695967       7.339236       0.521486      24.149535 0.26974775E+03  0.56805406E+04                                 7.572120                            5.788128       0.023428       2.058670                    0.999431      22.994037      64.474328       0.624489       0.465747      -1.025341       0.119968       0.053546       0.075847       0.151698      -0.052530      -0.102137       0.069737       0.084792       0.094645      -0.096412      -0.068528       0.164941              8.475355       6.282544       1.874994       1.554786       9.258075      -2.764644       9.885447          -0.000034
           35              C       3.370534       4.928736       0.708501       0.115478      32.642698 0.42231741E+03  0.99477725E+04                                 9.380043                            7.240794      -0.309486       1.912723                    0.998282      27.807936      82.455195       0.558540       0.465548      -1.025487       0.021385       0.014404      -0.038615       0.046432       0.020861       0.010185      -0.005528       0.013363       0.048252      -0.032241       0.010777       0.021464             10.962063       8.117149      -3.601781      -1.295364      15.837568      -2.108849       8.931472          -0.000009
           36              C       3.522668       3.646968       1.480906       0.166015      30.626987 0.40276999E+03  0.93819358E+04                                 9.019264                            7.085614      -0.430412       1.881800                    0.998508      27.112641      80.122700       0.562525       0.467443      -1.023752       0.033682      -0.029094      -0.005389       0.044833      -0.005960       0.020040       0.004632       0.002646      -0.033167      -0.025756       0.005496       0.020260             10.272988       6.885246      -1.895910      -1.465471      13.632865      -3.102174      10.300855          -0.000133
           37              C       6.064164       5.327803       3.002099       0.478988      24.337425 0.28254785E+03  0.60319682E+04                                 7.670120                            5.953987       0.012819       2.053185                    0.999037      23.591078      67.055160       0.609795       0.470495      -1.020623       0.030894      -0.120275       0.070801       0.142945       0.057931       0.096446       0.033654       0.105074      -0.054694      -0.083616      -0.065692       0.149307              8.691201       8.035884      -1.387458      -4.016799       8.064370       0.208430       9.973349           0.002059
           38              C       5.940604       6.707920       2.315825       0.499490      21.873211 0.27752490E+03  0.59226590E+04                                 7.259425                            5.977191      -0.038341       2.040376                    0.998739      23.675969      68.199351       0.594522       0.482751      -1.009899       0.002363       0.130200      -0.052918       0.140563       0.049606       0.093946       0.033386       0.113019      -0.014172      -0.073838      -0.070423       0.144261              7.899797       7.209057      -1.719879      -2.585135       8.828799       0.136179       7.661534           0.001496
           39              C       8.362327       6.280364      12.630765       0.097159      24.698234 0.33020476E+03  0.72923298E+04                                 7.527751                            6.197308       0.155150       2.075024                    0.999415      25.973123      73.851243       0.635871       0.436168      -1.045436      -0.004561      -0.038067       0.038293       0.054187       0.030725       0.011132       0.002787       0.025780       0.068614      -0.044978       0.011678       0.033300              8.207173       6.843151      -2.542418      -1.383873      10.929569      -0.947129       6.848798           0.002190
           40              C       7.631617       7.413199      12.925279      -0.104107      28.866837 0.42585688E+03  0.10004001E+05                                 8.354223                            7.019781      -0.081883       1.971759                    0.998078      28.636759      83.479681       0.600871       0.433925      -1.048698      -0.011815      -0.001958       0.019441       0.022834       0.002629       0.000528       0.000995       0.018667       0.015185      -0.012276       0.004917       0.007359              9.152539       7.109103      -2.379756      -1.061715      12.753965      -1.727199       7.594550          -0.004698
           41              C       4.488954       1.526999       1.436451       0.094294      25.983729 0.33858146E+03  0.75281801E+04                                 7.814510                            6.294504       0.186793       2.084186                    0.999274      26.148847      74.729055       0.627752       0.438825      -1.043313      -0.012768       0.050660      -0.012746       0.053777       0.004480       0.023679       0.020759       0.003304      -0.074198      -0.041642       0.007681       0.033961              8.588307       6.520629      -1.992707      -1.853683      10.997703      -1.473119       8.246589           0.001786
           42              C       2.943600       3.373443       2.713142      -0.140285      29.857794 0.44663605E+03  0.10624911E+05                                 8.517165                            7.183813      -0.135175       1.950057                    0.997530      29.346247      86.274810       0.594220       0.433299      -1.048379       0.017752      -0.013924       0.032728       0.039751       0.005193       0.006413       0.017953       0.050542      -0.004646      -0.034366       0.005139       0.029227              9.042076       6.178663      -1.262374      -1.360316      11.017693      -2.231984       9.929872          -0.002493
           43              C       3.949440       1.205200       2.647848      -0.094653      27.304330 0.39052214E+03  0.89620233E+04                                 7.974538                            6.670891       0.144926       2.053227                    0.998703      27.780477      79.595368       0.624586       0.427320      -1.054535      -0.015240       0.011232       0.008820       0.020886       0.014331       0.009910       0.002324      -0.003950      -0.008096      -0.016218      -0.002894       0.019112              8.475832       6.076431      -1.384506      -2.004977      10.525606      -1.383064       8.825457          -0.004189
           44              C       3.186503       2.138039       3.296613       0.010451      26.394331 0.36762064E+03  0.83157251E+04                                 7.875304                            6.525496       0.124328       2.061847                    0.998515      26.649254      75.977879       0.623372       0.434369      -1.049502       0.017663       0.018785      -0.007531       0.026862       0.014134       0.015206       0.011502       0.009537      -0.022798      -0.017629      -0.011092       0.028721              8.450751       5.520921      -1.338218      -1.565677      10.303366      -1.648126       9.527967           0.004489
           45              C      11.448753       6.052802       1.072476      -0.075583      35.369309 0.50154176E+03  0.12205950E+05                                 9.488227                            7.609919      -0.207829       1.937072                    0.997968      28.687318      83.591772       0.581242       0.432996      -1.055090       0.019162       0.015676      -0.026232       0.036071       0.030448       0.041594       0.008755       0.039403      -0.023386      -0.042505      -0.021321       0.063826             10.680617       8.786697      -3.193024      -2.455779      13.044313      -0.796064      10.210842          -0.002711
           46              C      10.630567       6.231130       2.346388       0.656239      21.995263 0.23390394E+03  0.47944959E+04                                 7.340199                            5.553104      -0.324983       1.970437                    0.998006      21.912149      62.352600       0.604415       0.494385      -1.001465      -0.022331       0.017566       0.066829       0.072617      -0.022354      -0.017242      -0.060404      -0.173642      -0.115698      -0.088707      -0.040484       0.129191              8.313028      11.553424       0.428980       1.332199       4.696966       1.112626       8.688694          -0.000825
           47              C      11.438147       7.134318       0.201437      -0.059866      27.395024 0.42306499E+03  0.99554837E+04                                 8.144215                            7.065585      -0.153212       1.948713                    0.997031      28.800334      84.955989       0.588207       0.442507      -1.040075       0.012119      -0.014670      -0.004854       0.019638       0.006938       0.027513       0.013601       0.026255      -0.019249      -0.028364      -0.010106       0.038470              8.732216       6.765606      -1.553671      -1.295365      11.227486      -2.077315       8.203557           0.004317
           48              C       6.652514       8.498116       6.483478       0.534021      24.340378 0.27703318E+03  0.58951514E+04                                 7.736850                            5.940577      -0.193203       1.988055                    0.998820      23.371254      66.691314       0.602540       0.477702      -1.015030       0.121329      -0.042938      -0.087770       0.155782      -0.022358      -0.006747      -0.092530      -0.192181      -0.112698      -0.095561      -0.064246       0.159808              8.767414       8.398499       1.678873       0.569830       6.677780       3.329958      11.225962          -0.000008
           49              N       8.661995       3.614689       0.447328      -0.263147      39.731896 0.60300988E+03  0.15250970E+05                                 9.913308                            8.097739      -0.463026       1.849319                    0.998205      30.291110      87.776343       0.593880       0.407788      -1.079190       0.070388      -0.105522      -0.017018       0.127980       0.037928      -0.014066      -0.017355      -0.017629       0.152663      -0.064383       0.003061       0.061322             11.031365       8.563717      -2.348291      -2.193797      14.079799      -2.009757      10.450578          -0.062770
           50              N      12.766972       6.117158      13.028081      -0.275313      40.356232 0.59400235E+03  0.14931217E+05                                 9.914750                            7.974584      -0.307421       1.898727                    0.998989      29.990917      85.970266       0.606932       0.401476      -1.085984       0.043718       0.040470      -0.118642       0.132759      -0.031416       0.026509       0.014348      -0.055436      -0.078551      -0.057607       0.002552       0.055054             11.158723       8.195907      -3.214351      -1.454769      15.863215      -1.889432       9.417045          -0.058864
           51              N       8.379004       5.222404      13.444846      -0.263146      39.731935 0.60301073E+03  0.15250996E+05                                 9.913311                            8.097742      -0.463026       1.849318                    0.998205      30.291132      87.776408       0.593880       0.407788      -1.079190      -0.070389       0.105523       0.017018       0.127982       0.037929      -0.014066      -0.017355      -0.017628       0.152662      -0.064383       0.003062       0.061321             11.031367       8.563718      -2.348290      -2.193795      14.079804      -2.009758      10.450580          -0.062770
           52              N       4.274027       2.719935       0.864093      -0.275312      40.356293 0.59400367E+03  0.14931257E+05                                 9.914755                            7.974590      -0.307421       1.898727                    0.998989      29.990950      85.970361       0.606932       0.401475      -1.085984      -0.043719      -0.040471       0.118643       0.132761      -0.031416       0.026509       0.014348      -0.055436      -0.078551      -0.057607       0.002552       0.055055             11.158727       8.195911      -3.214352      -1.454769      15.863220      -1.889430       9.417049          -0.058864
           53              O      11.921519       2.999497       6.887740      -0.589146      38.499748 0.56672957E+03  0.13797806E+05                                 9.026243                            7.392313       0.406270       2.164758                    0.998249      28.313214      74.776467       0.695754       0.361590      -1.137507      -0.058298       0.056789      -0.059439       0.100781      -0.019601      -0.080892      -0.002336      -0.076157      -0.022631      -0.104773       0.038503       0.066271              9.934244       6.469586       3.425578      -0.930796      13.921877      -3.373204       9.411270          -0.000088
           54              O      10.442138       1.990814      12.658549      -0.501649      36.804140 0.59295484E+03  0.14603910E+05                                 8.787843                            7.580290       0.261211       2.140984                    0.995700      27.395060      72.826203       0.684348       0.363397      -1.135823       0.013630      -0.006062      -0.040888       0.043524      -0.024724      -0.031011       0.035915       0.114304       0.058208      -0.081236       0.002381       0.078855              9.589056      10.470433      -1.721923      -3.866324       8.456414       0.606725       9.840322          -0.055498
           55              O      10.234278       4.357006      11.472157      -0.483632      36.462973 0.53943838E+03  0.13029323E+05                                 8.857638                            7.292577       0.077771       2.079547                    0.996654      27.431550      73.201433       0.685922       0.369702      -1.126266       0.007024      -0.023903      -0.052147       0.057792       0.001999      -0.039149       0.040899       0.085556       0.008914      -0.072296       0.002594       0.069702              9.965623      11.595606      -3.164017      -4.671124       8.989646       2.797413       9.311617          -0.064951
           56              O      11.590370       3.686469       9.825935      -0.537960      36.630259 0.53973469E+03  0.13013773E+05                                 8.836200                            7.278467       0.261117       2.129502                    0.996988      27.818340      73.714693       0.690164       0.368070      -1.129634      -0.068029       0.061254       0.021703       0.094079       0.043538       0.006504       0.027094       0.135046       0.096986      -0.100923       0.031072       0.069852             10.002986       8.790220       0.704004      -5.136130       6.348576      -0.482224      14.870161          -0.009938
           57              O       5.779546       2.282703      10.524711      -0.689600      45.919116 0.65655833E+03  0.16632231E+05                                10.214530                            7.992537       0.185529       2.064407                    0.996761      30.319352      82.463412       0.662677       0.364861      -1.131638       0.076369       0.053593       0.051431       0.106535       0.012986       0.057894      -0.048558      -0.086954      -0.059667      -0.097181       0.017254       0.079927             11.726282      12.260983       1.518775       6.600767       7.258299       2.312435      15.659563          -0.000707
           58              O      11.834905       1.292772      11.044278      -0.575853      37.059961 0.61788630E+03  0.15407717E+05                                 8.892177                            7.818376       0.123168       2.078865                    0.995267      28.569995      76.946815       0.662095       0.370985      -1.127604      -0.057708      -0.008712       0.070299       0.091368      -0.016284       0.031628       0.049663       0.080628      -0.003138      -0.081871       0.022744       0.059126              9.564574       8.865496      -2.346250      -1.597504      10.909002       1.328481       8.919224          -0.008495
           59              O       7.643457       2.726311      11.622193      -0.555401      37.218333 0.52345374E+03  0.12469774E+05                                 8.773645                            7.033631       0.731532       2.284917                    0.998284      27.361296      71.035587       0.725460       0.354415      -1.145406       0.000298      -0.005150      -0.041727       0.042045       0.016470       0.037906      -0.039799      -0.011647      -0.251558      -0.106704       0.045592       0.061112             10.098018      18.359194       0.825083       1.981648       5.890630       0.635430       6.044230          -0.000407
           60              O      11.859066       4.871897       5.655504      -0.600240      36.870864 0.54760979E+03  0.13248775E+05                                 8.802825                            7.283421       0.325519       2.134771                    0.997610      28.565582      75.772074       0.696900       0.363271      -1.133584      -0.029555      -0.108745       0.012932       0.113429      -0.044921      -0.042157      -0.027967      -0.006467       0.111421      -0.084238       0.024790       0.059448              9.760242       6.448088      -0.396125       1.784838       8.856752      -4.361228      13.975885          -0.000081
           61              O      10.676713       0.935791       8.481172      -0.592932      41.427411 0.58614325E+03  0.14407976E+05                                 9.569000                            7.556703       0.354610       2.151164                    0.997113      28.470972      75.843817       0.682048       0.365336      -1.133253      -0.104995      -0.001823      -0.031310       0.109579       0.022260       0.045433      -0.020394      -0.127948       0.072825      -0.098891       0.036190       0.062701             11.148803       7.208686       2.364884       1.831304       9.519295       4.842777      16.718429          -0.000060
           62              O      13.152263       8.576165       7.019716      -0.640353      35.147266 0.56320279E+03  0.13735823E+05                                 8.472762                            7.352073       0.388789       2.133432                    0.998883      29.512611      78.857627       0.697799       0.359903      -1.135084       0.040643       0.054249       0.106071       0.125880       0.026784       0.061977      -0.028149      -0.100626      -0.100547      -0.104316       0.028423       0.075893              8.935070      10.648030       2.282922       2.373989       7.408018       1.947752       8.749161          -0.000071
           63              O       5.119480       5.837596       7.004434      -0.589145      38.499712 0.56672888E+03  0.13797785E+05                                 9.026239                            7.392309       0.406270       2.164758                    0.998249      28.313194      74.776408       0.695754       0.361590      -1.137507       0.058299      -0.056790       0.059438       0.100781      -0.019601      -0.080892      -0.002336      -0.076158      -0.022631      -0.104774       0.038503       0.066271              9.934240       6.469582       3.425574      -0.930795      13.921869      -3.373203       9.411269          -0.000088
           64              O       6.598861       6.846279       1.233625      -0.501652      36.804144 0.59295486E+03  0.14603910E+05                                 8.787843                            7.580289       0.261219       2.140986                    0.995700      27.395064      72.826207       0.684349       0.363397      -1.135824      -0.013630       0.006060       0.040889       0.043524      -0.024725      -0.031011       0.035915       0.114303       0.058209      -0.081236       0.002381       0.078855              9.589056      10.470431      -1.721923      -3.866325       8.456413       0.606725       9.840325          -0.055500
           65              O       6.806721       4.480087       2.420017      -0.483634      36.463008 0.53943891E+03  0.13029340E+05                                 8.857647                            7.292584       0.077773       2.079547                    0.996654      27.431553      73.201469       0.685921       0.369702      -1.126265      -0.007023       0.023904       0.052147       0.057793       0.001999      -0.039149       0.040898       0.085556       0.008916      -0.072296       0.002594       0.069702              9.965634      11.595617      -3.164022      -4.671132       8.989654       2.797417       9.311632          -0.064954
           66              O       5.450629       5.150624       4.066239      -0.537963      36.630352 0.53973631E+03  0.13013823E+05                                 8.836216                            7.278479       0.261119       2.129502                    0.996988      27.818376      73.714826       0.690163       0.368070      -1.129634       0.068031      -0.061254      -0.021703       0.094081       0.043538       0.006504       0.027094       0.135045       0.096985      -0.100923       0.031072       0.069851             10.003006       8.790235       0.704003      -5.136143       6.348587      -0.482223      14.870196          -0.009939
           67              O      11.261453       6.554390       3.367463      -0.689599      45.918838 0.65655370E+03  0.16632081E+05                                10.214482                            7.992503       0.185535       2.064410                    0.996761      30.319272      82.463060       0.662679       0.364860      -1.131639      -0.076370      -0.053592      -0.051430       0.106534       0.012986       0.057893      -0.048557      -0.086955      -0.059666      -0.097180       0.017253       0.079927             11.726223      12.260916       1.518767       6.600728       7.258267       2.312423      15.659486          -0.000707
           68              O       5.206094       7.544321       2.847896      -0.575855      37.059995 0.61788698E+03  0.15407737E+05                                 8.892178                            7.818377       0.123174       2.078866                    0.995267      28.570020      76.946872       0.662096       0.370984      -1.127605       0.057709       0.008712      -0.070299       0.091368      -0.016285       0.031628       0.049663       0.080629      -0.003137      -0.081870       0.022745       0.059126              9.564576       8.865495      -2.346251      -1.597506      10.909004       1.328480       8.919230          -0.008495
           69              O       9.397542       6.110782       2.269981      -0.555399      37.218092 0.52344981E+03  0.12469656E+05                                 8.773607                            7.033604       0.731534       2.284919                    0.998283      27.361208      71.035272       0.725462       0.354415      -1.145406      -0.000299       0.005149       0.041728       0.042046       0.016470       0.037906      -0.039798      -0.011646      -0.251558      -0.106703       0.045592       0.061111             10.097970      18.359098       0.825079       1.981635       5.890606       0.635426       6.044205          -0.000409
           70              O       5.181933       3.965196       8.236670      -0.600240      36.870927 0.54761090E+03  0.13248810E+05                                 8.802837                            7.283430       0.325518       2.134771                    0.997610      28.565600      75.772157       0.696900       0.363271      -1.133584       0.029555       0.108745      -0.012932       0.113429      -0.044921      -0.042158      -0.027967      -0.006467       0.111423      -0.084238       0.024789       0.059449              9.760257       6.448096      -0.396126       1.784842       8.856764      -4.361235      13.975910          -0.000081
           71              O       6.364286       7.901302       5.411002      -0.592931      41.427245 0.58614039E+03  0.14407887E+05                                 9.568971                            7.556682       0.354615       2.151166                    0.997113      28.470920      75.843604       0.682049       0.365335      -1.133254       0.104995       0.001822       0.031310       0.109579       0.022260       0.045433      -0.020394      -0.127947       0.072824      -0.098890       0.036190       0.062700             11.148769       7.208665       2.364875       1.831300       9.519266       4.842762      16.718375          -0.000060
           72              O       3.888736       0.260928       6.872458      -0.640354      35.147303 0.56320363E+03  0.13735849E+05                                 8.472769                            7.352080       0.388787       2.133431                    0.998883      29.512629      78.857703       0.697798       0.359904      -1.135084      -0.040643      -0.054249      -0.106072       0.125881       0.026784       0.061975      -0.028149      -0.100626      -0.100548      -0.104315       0.028421       0.075893              8.935077      10.648040       2.282923       2.373989       7.408024       1.947752       8.749166          -0.000071

******************************************************
Auxiliary information for the entire system
The total spin magnetic moment of the unit cell is   -1.999605
The total net atomic charge of the unit cell is   -0.000001
Accuracy of reproducing the electrostatic potential in the unit cell:
  The inner radius (bohr) =    5.0000
  The outer radius (bohr) =   12.0000
  Valid grid points have density less than (e/(bohr^3)) =    0.0001
  The number of valid grid points were=        22188
  The rms potential error without charges in kcal/mol is=     13.94930
  The rms potential error with partial charges in kcal/mol is=      3.52236
  The RRMSE value at monopole order=      0.25251
  The rms potential error with partial charges and cloud penetration in kcal/mol is=      3.52518
  The RRMSE value at monopole order with cloud penetration is=      0.25271
  The rms potential error with partial charges and atomic dipoles in kcal/mol is=      0.77890
  The RRMSE value at dipole order=      0.05584
  The rms potential error with partial charges, atomic dipoles and cloud penetration in kcal/mol is=      0.78073
  The RRMSE value at dipole order with cloud penetration=      0.05597

******************************************************
The electron densities and ab initio electrostatic potential were computed in VASP using the PBE functional and
projector augmented wave method. See the main text of the journal article for a description of computational details.
The atomic charges, dipoles, and quadrupoles were computed with the DDEC6 method as described in
(a) T. A. Manz and N. Gabaldon Limas, RSC Adv. 6 (2016) 47771-47801 DOI: 10.1039/c6ra04656h
(b) N. Gabaldon Limas and T. A. Manz, RSC Adv. 8 (2018) 2678-2707 DOI: 10.1039/c7ra11829e.
For each atom in the material, the electron cloud parameters were fit to the spherically averaged atom-in-material
electron density using radial positions for which this density was between 10^-4 and 10^-2 electrons per cubic bohr.
The polarizabilities, dispersion coefficients, and quantum Drude oscillator (QDO) parameters were fit using the MCLF method.
The magnetic structure of the system was optimized in VASP from the default ferromagnetic initial guess using spin polarization.
The atomic spin moments (ASMs) were computed on this optimized magnetic structure using the DDEC6 partition as inputs
to the method of T. A. Manz and D. S. Sholl, J. Chem. Theory Comput. 7 (2011) 4146-4164 DOI: 10.1021/ct200539n.
The RMSE and RRMSE were computed using a uniform grid with Ewald summation.
