# Supplementary material for: A collection of forcefield precursors for metal–organic frameworks
Source: RSC Adv. 2019 Nov 13;9(63):36492–507. doi: 10.1039/c9ra07327b (PMC9075174; doi:10.1039/c9ra07327b)
Supplement: RA-009-C9RA07327B-s4096 [file RA-009-C9RA07327B-s4096.xyz]

  180
jmolscript: load "" {1 1 1} spacegroup "x,y,z" unitcell [{     10.136500     0.000000     0.000000 }, {      0.000000    11.413400     0.000000 }, {      0.000000     0.000000    29.279400 }]
Zn     3.460500     3.599558     0.204370     0.961474
Zn     0.351635     4.909931     0.182411     1.001249
Zn     1.607750     7.813842    14.844070     0.961474
Zn     4.716615     6.503469    14.822111     1.001249
Zn     6.676000     9.306258    14.435330     0.961474
Zn     9.784865    10.616631    14.457289     1.001249
Zn     8.528750     2.107142    29.075030     0.961474
Zn     5.419885     0.796769    29.096989     1.001249
H      2.526016     0.213431    28.632325     0.086702
H      1.357277     9.949061     0.585588     0.114505
H      0.914312     8.828265     2.600011     0.104488
H      1.667454     9.729923     4.620289     0.101355
H      2.778415     0.372077     4.649569     0.104053
H      3.186916     1.504286     2.629290     0.109930
H      0.357818     5.565174    25.364744     0.112086
H      0.506825     5.903010    23.063383     0.111130
H      4.530002     5.423648    23.239060     0.112166
H      4.378968     5.032168    25.540421     0.116110
H      1.228544     7.379904    21.327115     0.114567
H      1.369441     7.718882    19.028682     0.118949
H      4.226921     4.851836    18.791519     0.114968
H      4.030272     4.472911    21.089952     0.113180
H      2.542234    11.199969    13.992625     0.086702
H      3.710973     1.464339    15.225288     0.114505
H      4.153938     2.585135    17.239711     0.104488
H      3.400796     1.683476    19.259989     0.101355
H      2.289835    11.041323    19.289269     0.104053
H      1.881334     9.909114    17.268990     0.109930
H      4.710432     5.848226    10.725044     0.112086
H      4.561425     5.510390     8.423683     0.111130
H      0.538248     5.989752     8.599360     0.112166
H      0.689282     6.381232    10.900721     0.116110
H      3.839706     4.033496     6.687415     0.114567
H      3.698809     3.694518     4.388982     0.118948
H      0.841330     6.561564     4.151819     0.114968
H      1.037978     6.940489     6.450252     0.113180
H      7.610484     5.920131    15.286775     0.086702
H      8.779223     4.242361    14.054112     0.114505
H      9.222188     3.121565    12.039689     0.104488
H      8.469046     4.023223    10.019411     0.101355
H      7.358085     6.078777     9.990131     0.104053
H      6.949584     7.210986    12.010410     0.109930
H      9.778682    11.271874    18.554356     0.112086
H      9.629675     0.196310    20.855717     0.111130
H      5.606498    11.130348    20.680040     0.112167
H      5.757532    10.738868    18.378679     0.116110
H      8.907956     1.673204    22.591985     0.114567
H      8.767059     2.012182    24.890418     0.118949
H      5.909579    10.558536    25.127581     0.114968
H      6.106228    10.179611    22.829148     0.113180
H      7.594266     5.493269     0.647075     0.086702
H      6.425527     7.171039    28.693812     0.114505
H      5.982562     8.291835    26.679389     0.104488
H      6.735704     7.390176    24.659111     0.101355
H      7.846665     5.334623    24.629831     0.104053
H      8.255166     4.202414    26.650110     0.109930
H      5.426068     0.141526     3.914656     0.112086
H      5.575075    11.217090     6.216017     0.111130
H      9.598252     0.283052     6.040340     0.112167
H      9.447218     0.674532     3.738979     0.116110
H      6.296794     9.740196     7.952285     0.114567
H      6.437691     9.401218    10.250718     0.118949
H      9.295171     0.854864    10.487881     0.114967
H      9.098522     1.233789     8.189448     0.113180
C      1.272131     1.777066    29.209129     0.613383
C      2.505743     0.881114     0.098086     0.038585
C      2.316190     0.142668     1.422979     0.065877
C      1.641099    10.325703     1.409218    -0.147588
C      1.385660     9.652312     2.607331    -0.086396
C      1.823556    10.195590     3.808079    -0.101842
C      2.488511    -0.002283     3.827110    -0.091624
C      2.730773     0.671108     2.618750    -0.139756
C      2.263480     4.985373    27.137319     0.627079
C      2.359777     5.261577    25.673642    -0.034825
C      1.202189     5.526368    24.932873    -0.097450
C      1.294431     5.731809    23.566403    -0.151878
C      2.525002     5.691863    22.920207     0.072153
C      3.682590     5.440768    23.669174    -0.153212
C      3.593389     5.215924    25.039450    -0.092115
C      2.606094     5.898445    21.446575     0.081337
C      1.833693     6.857171    20.812969    -0.152680
C      1.924921     7.071743    19.446792    -0.091397
C      2.831124     6.337861    18.690798    -0.033135
C      3.614676     5.364298    19.305080    -0.101828
C      3.499120     5.141737    20.675063    -0.152269
C      2.948708     6.585532    17.219215     0.624425
C      3.796119     9.636334    14.569429     0.613383
C      2.562507    10.532286    14.737786     0.038585
C      2.752060    11.270732    16.062679     0.065877
C      3.427151     1.087697    16.048918    -0.147588
C      3.682590     1.761088    17.247031    -0.086396
C      3.244694     1.217810    18.447779    -0.101842
C      2.579739     0.002283    18.466810    -0.091624
C      2.337477    10.742292    17.258450    -0.139756
C      2.804770     6.428027    12.497619     0.627079
C      2.708473     6.151823    11.033942    -0.034825
C      3.866061     5.887032    10.293173    -0.097450
C      3.773819     5.681591     8.926703    -0.151878
C      2.543248     5.721537     8.280507     0.072153
C      1.385660     5.972632     9.029474    -0.153212
C      1.474861     6.197476    10.399750    -0.092115
C      2.462156     5.514955     6.806875     0.081337
C      3.234557     4.556229     6.173269    -0.152680
C      3.143329     4.341657     4.807092    -0.091397
C      2.237126     5.075539     4.051098    -0.033135
C      1.453574     6.049102     4.665380    -0.101828
C      1.569130     6.271663     6.035363    -0.152269
C      2.119542     4.827868     2.579515     0.624425
C      8.864369     7.483766    14.709971     0.613383
C      7.630757     6.587814    14.541614     0.038585
C      7.820310     5.849367    13.216721     0.065877
C      8.495401     4.619003    13.230482    -0.147588
C      8.750840     3.945612    12.032369    -0.086396
C      8.312944     4.488890    10.831621    -0.101842
C      7.647989     5.704417    10.812590    -0.091624
C      7.405727     6.377808    12.020950    -0.139756
C      7.873020    10.692073    16.781781     0.627079
C      7.776723    10.968277    18.245458    -0.034825
C      8.934311    11.233068    18.986227    -0.097450
C      8.842069     0.025109    20.352697    -0.151878
C      7.611498    -0.014837    20.998893     0.072153
C      6.453910    11.147468    20.249926    -0.153212
C      6.543111    10.922624    18.879650    -0.092115
C      7.530406     0.191745    22.472525     0.081337
C      8.302807     1.150471    23.106131    -0.152680
C      8.211579     1.365043    24.472308    -0.091397
C      7.305376     0.631161    25.228302    -0.033135
C      6.521824    11.070998    24.614020    -0.101828
C      6.637380    10.848437    23.244037    -0.152269
C      7.187792     0.878832    26.699885     0.624425
C      6.340381     3.929634     0.070271     0.613383
C      7.573993     4.825586    29.181314     0.038585
C      7.384440     5.564032    27.856421     0.065877
C      6.709349     6.794397    27.870182    -0.147588
C      6.453910     7.467788    26.672069    -0.086396
C      6.891806     6.924510    25.471321    -0.101842
C      7.556761     5.708983    25.452290    -0.091624
C      7.799023     5.035592    26.660650    -0.139756
C      7.331730     0.721327     2.142081     0.627079
C      7.428027     0.445123     3.605758    -0.034825
C      6.270439     0.180332     4.346527    -0.097450
C      6.362681    -0.025109     5.712997    -0.151878
C      7.593252     0.014837     6.359193     0.072153
C      8.750840     0.265932     5.610226    -0.153212
C      8.661639     0.490776     4.239950    -0.092115
C      7.674344    11.221655     7.832825     0.081337
C      6.901943    10.262929     8.466431    -0.152680
C      6.993171    10.048357     9.832608    -0.091397
C      7.899374    10.782239    10.588602    -0.033135
C      8.682926     0.342402     9.974320    -0.101828
C      8.567370     0.564963     8.604337    -0.152269
C      8.016958    10.534568    12.060185     0.624425
O      1.411001     3.019986     0.114482    -0.580777
O      0.193607     1.206396    28.917507    -0.521074
O      3.690700     1.654943     0.054752    -0.613493
O      3.244694     4.466063    27.693628    -0.545113
O      1.189011     5.349461    27.716466    -0.595973
O      1.965467     7.180170    16.682817    -0.553956
O      3.990740     6.191769    16.633627    -0.581367
O      3.657249     8.393414    14.754182    -0.580777
O      4.874643    10.207004    14.277807    -0.521074
O      1.377550     9.758457    14.694452    -0.613493
O      1.823556     6.947337    13.053928    -0.545113
O      3.879239     6.063939    13.076766    -0.595973
O      3.102783     4.233230     2.043117    -0.553956
O      1.077510     5.221630     1.993927    -0.581368
O      8.725499     8.726686    14.525218    -0.580777
O      9.942893     6.913096    15.001593    -0.521074
O      6.445800     7.361643    14.584948    -0.613493
O      6.891806    10.172763    16.225472    -0.545113
O      8.947489    11.056161    16.202634    -0.595973
O      8.171033     1.473470    27.236283    -0.553957
O      6.145760     0.485069    27.285473    -0.581367
O      6.479251     2.686714    29.164918    -0.580777
O      5.261857     4.500304     0.361893    -0.521074
O      8.758950     4.051757    29.224648    -0.613493
O      8.312944     1.240637     1.585772    -0.545113
O      6.257261     0.357239     1.562934    -0.595973
O      7.033717     9.939930    12.596583    -0.553957
O      9.058990    10.928330    12.645773    -0.581368

The following XYZ coordinates are in angstroms. Other properties are in atomic units.
The sperically averaged electron density of each atom fit to a function of the form exp(a - br)
eigen_1, eigen_2 and eigen_3 are the three eigenvalues of traceless quadrupole moment tensor
  atom number  atomic symbol              X              Y              Z     net charge C6 coefficient C8 coefficient C10 coefficient fluctuating dipole atomic polarizability isotropic forcefield polarizability              a              b squared Pearson coefficient          <r^3>          <r^4>         wp_QDO          m_QDO          q_QDO       dipole_x       dipole_y       dipole_z         dipole            Qxy            Qxz            Qyz     Q(x^2-y^2)  Q(3z^2 - R^2)        eigen_1        eigen_2        eigen_3 static polarizability      alpha(xx)      alpha(xy)      alpha(xz)      alpha(yy)      alpha(yz)      alpha(zz) atomic spin moment
            1             Zn       3.460500       3.599558       0.204370       0.961474      87.518111 0.17292576E+04  0.54044664E+05                                16.345329                           13.780175       0.110147       1.918504                    0.997489      44.613941     121.371235       0.475918       0.411795      -1.133704       0.031264       0.000403       0.001814       0.031319       0.015887      -0.000421       0.000492      -0.018980       0.073066      -0.030690       0.006325       0.024365             19.518146      24.062915       2.419735      -1.772734      16.170967      -1.592218      18.320555          -0.000004
            2             Zn       0.351635       4.909931       0.182411       1.001249      80.333669 0.15283579E+04  0.46325920E+05                                15.509461                           13.031762       0.225461       1.958867                    0.998509      43.492685     116.624149       0.484947       0.416689      -1.130062      -0.026627       0.029614       0.004589       0.040088      -0.078039      -0.012047       0.002444      -0.170194      -0.041954      -0.109591      -0.013188       0.122779             18.303869      23.789237       1.322198       3.207323      12.411482       0.241089      18.710890          -0.000006
            3             Zn       1.607750       7.813842      14.844070       0.961474      87.518110 0.17292576E+04  0.54044660E+05                                16.345329                           13.780175       0.110147       1.918504                    0.997489      44.613940     121.371232       0.475918       0.411795      -1.133704      -0.031264      -0.000403       0.001814       0.031319       0.015887       0.000421      -0.000492      -0.018980       0.073066      -0.030690       0.006325       0.024365             19.518146      24.062915       2.419735       1.772733      16.170967       1.592218      18.320555          -0.000004
            4             Zn       4.716615       6.503469      14.822111       1.001249      80.333662 0.15283579E+04  0.46325919E+05                                15.509460                           13.031761       0.225461       1.958867                    0.998509      43.492685     116.624147       0.484947       0.416689      -1.130062       0.026627      -0.029614       0.004589       0.040088      -0.078039       0.012047      -0.002444      -0.170194      -0.041954      -0.109591      -0.013188       0.122779             18.303868      23.789235       1.322199      -3.207322      12.411481      -0.241091      18.710887          -0.000006
            5             Zn       6.676000       9.306258      14.435330       0.961474      87.518114 0.17292576E+04  0.54044664E+05                                16.345330                           13.780176       0.110147       1.918504                    0.997489      44.613941     121.371237       0.475918       0.411795      -1.133704      -0.031264       0.000403      -0.001814       0.031319      -0.015887      -0.000421      -0.000492      -0.018980       0.073066      -0.030690       0.006325       0.024365             19.518147      24.062916      -2.419735      -1.772734      16.170968       1.592218      18.320556          -0.000004
            6             Zn       9.784865      10.616631      14.457289       1.001249      80.333664 0.15283578E+04  0.46325916E+05                                15.509460                           13.031761       0.225461       1.958867                    0.998509      43.492684     116.624144       0.484947       0.416689      -1.130062       0.026627       0.029614      -0.004589       0.040088       0.078039      -0.012047      -0.002444      -0.170194      -0.041954      -0.109591      -0.013188       0.122779             18.303869      23.789235      -1.322198       3.207323      12.411481      -0.241090      18.710889          -0.000006
            7             Zn       8.528750       2.107142      29.075030       0.961474      87.518108 0.17292575E+04  0.54044660E+05                                16.345329                           13.780175       0.110147       1.918504                    0.997489      44.613940     121.371230       0.475918       0.411795      -1.133704       0.031264      -0.000403      -0.001814       0.031319      -0.015887       0.000421       0.000492      -0.018980       0.073066      -0.030690       0.006325       0.024365             19.518145      24.062914      -2.419735       1.772733      16.170967      -1.592218      18.320554          -0.000004
            8             Zn       5.419885       0.796769      29.096989       1.001249      80.333660 0.15283578E+04  0.46325918E+05                                15.509460                           13.031761       0.225461       1.958867                    0.998509      43.492684     116.624145       0.484947       0.416689      -1.130062      -0.026627      -0.029614      -0.004589       0.040088       0.078039       0.012047       0.002444      -0.170194      -0.041954      -0.109591      -0.013188       0.122779             18.303867      23.789234      -1.322199      -3.207322      12.411481       0.241091      18.710887          -0.000006
            9              H       2.526016       0.213431      28.632325       0.086702       1.506486 0.12558922E+02  0.13537745E+03                                 2.048257                            1.974421      -1.018270       2.381102                    0.996865       3.635190      10.013956       0.488150       1.164014      -0.740036       0.006065      -0.029701      -0.038234       0.048793       0.002624      -0.006344       0.005227      -0.006010       0.017469      -0.010700       0.000548       0.010152              2.080505       1.841959      -0.047664      -0.108142       2.153756       0.401409       2.245800          -0.000003
           10              H       1.357277       9.949061       0.585588       0.114505       1.205749 0.91427929E+01  0.91238877E+02                                 1.759597                            1.684287      -1.000206       2.400698                    0.997863       3.351828       8.949526       0.527498       1.163548      -0.738450      -0.015507      -0.016946      -0.031943       0.039344       0.014314       0.002811       0.004804      -0.013806       0.027829      -0.020531       0.004615       0.015916              1.775487       1.497444       0.150212       0.202763       1.754241       0.280609       2.074777          -0.000004
           11              H       0.914312       8.828265       2.600011       0.104488       1.211680 0.86010649E+01  0.84741187E+02                                 1.781687                            1.641750      -0.829807       2.474195                    0.999144       3.366365       9.003365       0.529018       1.175150      -0.734803      -0.020563      -0.031971      -0.001478       0.038042       0.015547       0.002918      -0.000692      -0.014804       0.028543      -0.022230       0.009456       0.012774              1.864442       1.605470       0.456707      -0.010461       2.518380      -0.067549       1.469476          -0.000001
           12              H       1.667454       9.729923       4.620289       0.101355       1.208858 0.87918663E+01  0.87076764E+02                                 1.774358                            1.658074      -0.804667       2.480736                    0.999393       3.396193       9.099928       0.527384       1.172621      -0.735373      -0.006126      -0.017797       0.031691       0.036859       0.014906       0.002409      -0.002606      -0.015839       0.038797      -0.023662       0.010103       0.013560              1.818435       1.468925       0.104954      -0.157208       1.853083      -0.495099       2.133297           0.000004
           13              H       2.778415       0.372077       4.649569       0.104053       1.166880 0.85274382E+01  0.83614213E+02                                 1.722805                            1.627058      -0.737874       2.515546                    0.999761       3.284315       8.687607       0.536569       1.164177      -0.738477       0.012633       0.014331       0.033727       0.038762       0.012919       0.004565      -0.001923      -0.010835       0.034533      -0.020505       0.008054       0.012450              1.745264       1.605937       0.144749       0.259851       1.575226       0.292732       2.054630           0.000004
           14              H       3.186916       1.504286       2.629290       0.109930       1.084596 0.80313401E+01  0.79769642E+02                                 1.805312                            1.702318      -1.208008       2.297595                    0.995162       3.802884      11.088502       0.455755       1.353084      -0.691695       0.019196       0.033434       0.000792       0.038561       0.012332       0.006167       0.000959      -0.006641       0.011573      -0.015690       0.002499       0.013192              1.864448       1.708638       0.405269       0.004502       2.310725      -0.038193       1.573981          -0.000000
           15              H       0.357818       5.565174      25.364744       0.112086       1.157652 0.82390599E+01  0.81591271E+02                                 1.814853                            1.668677      -1.279886       2.263342                    0.994640       3.712522      10.484271       0.488025       1.267354      -0.709704      -0.032985       0.003048       0.017728       0.037571      -0.000234      -0.001147      -0.003049       0.014735       0.004392      -0.009008       0.002117       0.006890              1.899032       2.484462      -0.009411      -0.501026       1.371269      -0.040416       1.841366           0.000000
           16              H       0.506825       5.903010      23.063383       0.111130       1.247108 0.93762244E+01  0.94301449E+02                                 1.806986                            1.709802      -1.004433       2.393379                    0.997781       3.429010       9.236589       0.520860       1.169216      -0.736446      -0.031829       0.006036      -0.017304       0.036727      -0.003944       0.002718      -0.002760       0.029969       0.012668      -0.017868       0.003547       0.014321              1.829589       2.124764      -0.110359       0.293803       1.443395      -0.172545       1.920609           0.000005
           17              H       4.530002       5.423648      23.239060       0.112166       1.230850 0.93486106E+01  0.94436363E+02                                 1.823803                            1.732375      -1.044526       2.376247                    0.997327       3.507624       9.628642       0.503670       1.203838      -0.727362       0.034636      -0.000939      -0.014568       0.037587      -0.002636      -0.003727      -0.005385       0.028785       0.007719      -0.017560       0.003240       0.014320              1.842307       2.222656       0.010596      -0.262919       1.404553       0.000749       1.899711           0.000005
           18              H       4.378968       5.032168      25.540421       0.116110       1.192184 0.87722547E+01  0.88367910E+02                                 1.866659                            1.736106      -1.274177       2.273114                    0.993901       3.727680      10.666096       0.471901       1.288464      -0.705789       0.033281      -0.009975       0.021850       0.041043      -0.007739       0.005582      -0.001349       0.020533       0.011721      -0.014824       0.000710       0.014114              1.939481       2.374908      -0.106348       0.510262       1.458746      -0.150702       1.984788           0.000001
           19              H       1.228544       7.379904      21.327115       0.114567       1.211116 0.90472483E+01  0.90135938E+02                                 1.770518                            1.678645      -0.993440       2.402742                    0.998034       3.364986       9.005691       0.526371       1.167973      -0.737034      -0.023813       0.022261       0.017365       0.036935      -0.016113      -0.002420      -0.000440      -0.001437       0.014205      -0.018677       0.004714       0.013964              1.787840       1.749292      -0.325920      -0.331885       1.705934       0.135879       1.908293           0.000005
           20              H       1.369441       7.718882      19.028682       0.118949       1.155853 0.82979301E+01  0.81551899E+02                                 1.771117                            1.647182      -0.888729       2.456723                    0.998923       3.375855       9.210687       0.508273       1.226154      -0.722338      -0.027467       0.027244      -0.017254       0.042360      -0.015076      -0.000555      -0.004371      -0.000330      -0.007439      -0.014830      -0.001879       0.016709              1.838653       1.693994      -0.406032       0.237272       1.962158      -0.416588       1.859808           0.000001
           21              H       4.226921       4.851836      18.791519       0.114968       1.246438 0.91828955E+01  0.92085521E+02                                 1.825891                            1.705852      -0.969781       2.414426                    0.998123       3.412793       9.247531       0.513996       1.188322      -0.731809       0.028741      -0.022471      -0.018679       0.040986      -0.017127      -0.002342      -0.000511       0.000845      -0.002381      -0.016983      -0.000641       0.017624              1.875989       1.761456      -0.348754      -0.334326       1.917140       0.287495       1.949371           0.000001
           22              H       4.030272       4.472911      21.089952       0.113180       1.197139 0.88390556E+01  0.87580369E+02                                 1.758132                            1.659449      -0.983092       2.406387                    0.998222       3.358747       8.974314       0.529117       1.168297      -0.736734       0.022571      -0.027798       0.014387       0.038590      -0.016448      -0.003689      -0.003429      -0.002117       0.008708      -0.019087       0.004056       0.015031              1.792317       1.631929      -0.373051       0.220888       1.891038      -0.247444       1.853984           0.000005
           23              H       2.542234      11.199969      13.992625       0.086702       1.506486 0.12558922E+02  0.13537745E+03                                 2.048257                            1.974420      -1.018270       2.381102                    0.996865       3.635191      10.013957       0.488151       1.164014      -0.740036      -0.006065       0.029701      -0.038234       0.048793       0.002624       0.006344      -0.005227      -0.006010       0.017469      -0.010700       0.000548       0.010152              2.080504       1.841958      -0.047664       0.108142       2.153756      -0.401408       2.245799          -0.000003
           24              H       3.710973       1.464339      15.225288       0.114505       1.205749 0.91427923E+01  0.91238867E+02                                 1.759597                            1.684286      -1.000206       2.400698                    0.997863       3.351828       8.949525       0.527498       1.163548      -0.738450       0.015507       0.016946      -0.031943       0.039344       0.014314      -0.002811      -0.004804      -0.013806       0.027829      -0.020531       0.004615       0.015916              1.775487       1.497444       0.150212      -0.202763       1.754241      -0.280609       2.074776          -0.000004
           25              H       4.153938       2.585135      17.239711       0.104488       1.211680 0.86010634E+01  0.84741166E+02                                 1.781686                            1.641750      -0.829807       2.474195                    0.999144       3.366365       9.003364       0.529018       1.175150      -0.734803       0.020563       0.031971      -0.001478       0.038042       0.015547      -0.002918       0.000692      -0.014804       0.028543      -0.022230       0.009456       0.012774              1.864442       1.605470       0.456707       0.010461       2.518379       0.067549       1.469476          -0.000001
           26              H       3.400796       1.683476      19.259989       0.101355       1.208857 0.87918569E+01  0.87076648E+02                                 1.774357                            1.658073      -0.804667       2.480737                    0.999393       3.396192       9.099924       0.527384       1.172621      -0.735373       0.006126       0.017797       0.031691       0.036859       0.014906      -0.002409       0.002606      -0.015839       0.038797      -0.023662       0.010103       0.013560              1.818434       1.468925       0.104953       0.157208       1.853081       0.495098       2.133296           0.000004
           27              H       2.289835      11.041323      19.289269       0.104053       1.166880 0.85274400E+01  0.83614236E+02                                 1.722805                            1.627059      -0.737874       2.515546                    0.999761       3.284315       8.687608       0.536569       1.164177      -0.738476      -0.012633      -0.014331       0.033727       0.038762       0.012919      -0.004565       0.001923      -0.010835       0.034533      -0.020505       0.008054       0.012450              1.745265       1.605937       0.144749      -0.259851       1.575226      -0.292732       2.054631           0.000004
           28              H       1.881334       9.909114      17.268990       0.109930       1.084596 0.80313393E+01  0.79769635E+02                                 1.805312                            1.702319      -1.208008       2.297595                    0.995162       3.802884      11.088503       0.455755       1.353085      -0.691695      -0.019196      -0.033434       0.000792       0.038561       0.012333      -0.006167      -0.000959      -0.006641       0.011573      -0.015690       0.002499       0.013192              1.864448       1.708638       0.405269      -0.004502       2.310726       0.038193       1.573981          -0.000000
           29              H       4.710432       5.848226      10.725044       0.112086       1.157652 0.82390650E+01  0.81591331E+02                                 1.814854                            1.668677      -1.279887       2.263342                    0.994640       3.712523      10.484273       0.488025       1.267354      -0.709704       0.032985      -0.003048       0.017728       0.037571      -0.000234       0.001147       0.003049       0.014735       0.004392      -0.009008       0.002117       0.006890              1.899033       2.484463      -0.009411       0.501026       1.371269       0.040416       1.841366           0.000000
           30              H       4.561425       5.510390       8.423683       0.111130       1.247108 0.93762262E+01  0.94301474E+02                                 1.806987                            1.709802      -1.004433       2.393379                    0.997781       3.429010       9.236590       0.520860       1.169217      -0.736446       0.031829      -0.006036      -0.017304       0.036727      -0.003944      -0.002718       0.002760       0.029969       0.012668      -0.017868       0.003547       0.014321              1.829590       2.124764      -0.110360      -0.293804       1.443396       0.172545       1.920609           0.000005
           31              H       0.538248       5.989752       8.599360       0.112166       1.230850 0.93486148E+01  0.94436416E+02                                 1.823804                            1.732375      -1.044527       2.376247                    0.997327       3.507625       9.628645       0.503670       1.203838      -0.727362      -0.034636       0.000939      -0.014568       0.037587      -0.002636       0.003727       0.005385       0.028785       0.007719      -0.017560       0.003240       0.014320              1.842307       2.222656       0.010596       0.262919       1.404553      -0.000749       1.899712           0.000005
           32              H       0.689282       6.381232      10.900721       0.116110       1.192185 0.87722594E+01  0.88367961E+02                                 1.866659                            1.736105      -1.274177       2.273114                    0.993901       3.727681      10.666096       0.471901       1.288463      -0.705789      -0.033281       0.009975       0.021850       0.041043      -0.007739      -0.005582       0.001349       0.020533       0.011721      -0.014824       0.000710       0.014114              1.939480       2.374907      -0.106348      -0.510262       1.458746       0.150702       1.984788           0.000001
           33              H       3.839706       4.033496       6.687415       0.114567       1.211116 0.90472488E+01  0.90135947E+02                                 1.770518                            1.678646      -0.993440       2.402742                    0.998034       3.364986       9.005692       0.526371       1.167973      -0.737034       0.023813      -0.022261       0.017365       0.036935      -0.016113       0.002420       0.000440      -0.001437       0.014205      -0.018677       0.004714       0.013964              1.787840       1.749293      -0.325920       0.331885       1.705934      -0.135879       1.908293           0.000005
           34              H       3.698809       3.694518       4.388982       0.118948       1.155853 0.82979300E+01  0.81551894E+02                                 1.771117                            1.647183      -0.888729       2.456723                    0.998923       3.375855       9.210686       0.508273       1.226154      -0.722338       0.027467      -0.027244      -0.017254       0.042360      -0.015076       0.000555       0.004371      -0.000330      -0.007439      -0.014830      -0.001879       0.016709              1.838653       1.693994      -0.406032      -0.237272       1.962158       0.416588       1.859808           0.000001
           35              H       0.841330       6.561564       4.151819       0.114968       1.246437 0.91828850E+01  0.92085393E+02                                 1.825890                            1.705851      -0.969781       2.414426                    0.998123       3.412792       9.247528       0.513996       1.188323      -0.731809      -0.028741       0.022471      -0.018679       0.040986      -0.017127       0.002342       0.000511       0.000845      -0.002381      -0.016983      -0.000641       0.017624              1.875988       1.761455      -0.348754       0.334326       1.917140      -0.287495       1.949370           0.000001
           36              H       1.037978       6.940489       6.450252       0.113180       1.197139 0.88390555E+01  0.87580369E+02                                 1.758132                            1.659449      -0.983092       2.406388                    0.998222       3.358747       8.974314       0.529117       1.168297      -0.736734      -0.022571       0.027798       0.014387       0.038590      -0.016448       0.003689       0.003429      -0.002117       0.008708      -0.019087       0.004056       0.015031              1.792317       1.631929      -0.373051      -0.220888       1.891038       0.247444       1.853984           0.000005
           37              H       7.610484       5.920131      15.286775       0.086702       1.506486 0.12558924E+02  0.13537749E+03                                 2.048258                            1.974421      -1.018270       2.381102                    0.996865       3.635190      10.013958       0.488150       1.164015      -0.740036      -0.006065      -0.029701       0.038234       0.048793      -0.002624      -0.006344      -0.005227      -0.006010       0.017469      -0.010700       0.000548       0.010152              2.080505       1.841959       0.047664      -0.108143       2.153757      -0.401409       2.245800          -0.000003
           38              H       8.779223       4.242361      14.054112       0.114505       1.205749 0.91427932E+01  0.91238880E+02                                 1.759597                            1.684287      -1.000206       2.400698                    0.997863       3.351828       8.949526       0.527498       1.163548      -0.738450       0.015507      -0.016946       0.031943       0.039344      -0.014314       0.002811      -0.004804      -0.013806       0.027829      -0.020531       0.004615       0.015916              1.775487       1.497444      -0.150212       0.202763       1.754241      -0.280609       2.074777          -0.000004
           39              H       9.222188       3.121565      12.039689       0.104488       1.211680 0.86010649E+01  0.84741187E+02                                 1.781687                            1.641750      -0.829807       2.474195                    0.999144       3.366365       9.003365       0.529018       1.175150      -0.734803       0.020563      -0.031971       0.001478       0.038042      -0.015547       0.002918       0.000692      -0.014804       0.028543      -0.022230       0.009456       0.012774              1.864442       1.605470      -0.456707      -0.010461       2.518380       0.067549       1.469476          -0.000001
           40              H       8.469046       4.023223      10.019411       0.101355       1.208858 0.87918611E+01  0.87076704E+02                                 1.774357                            1.658073      -0.804667       2.480736                    0.999393       3.396192       9.099926       0.527384       1.172622      -0.735373       0.006126      -0.017797      -0.031691       0.036859      -0.014906       0.002409       0.002606      -0.015839       0.038797      -0.023662       0.010103       0.013560              1.818435       1.468925      -0.104954      -0.157208       1.853083       0.495099       2.133297           0.000004
           41              H       7.358085       6.078777       9.990131       0.104053       1.166880 0.85274365E+01  0.83614189E+02                                 1.722805                            1.627058      -0.737873       2.515546                    0.999761       3.284315       8.687606       0.536569       1.164176      -0.738477      -0.012633       0.014331      -0.033727       0.038762      -0.012919       0.004565       0.001923      -0.010835       0.034533      -0.020505       0.008054       0.012450              1.745264       1.605936      -0.144749       0.259851       1.575225      -0.292732       2.054629           0.000004
           42              H       6.949584       7.210986      12.010410       0.109930       1.084596 0.80313392E+01  0.79769634E+02                                 1.805312                            1.702319      -1.208008       2.297595                    0.995162       3.802884      11.088503       0.455755       1.353085      -0.691695      -0.019196       0.033434      -0.000792       0.038561      -0.012332       0.006167      -0.000959      -0.006641       0.011573      -0.015690       0.002499       0.013192              1.864448       1.708638      -0.405269       0.004502       2.310726       0.038193       1.573981          -0.000000
           43              H       9.778682      11.271874      18.554356       0.112086       1.157652 0.82390605E+01  0.81591276E+02                                 1.814853                            1.668677      -1.279886       2.263342                    0.994640       3.712522      10.484270       0.488025       1.267354      -0.709704       0.032985       0.003048      -0.017728       0.037571       0.000234      -0.001147       0.003049       0.014735       0.004392      -0.009008       0.002117       0.006890              1.899032       2.484462       0.009411      -0.501026       1.371269       0.040416       1.841366           0.000000
           44              H       9.629675       0.196310      20.855717       0.111130       1.247108 0.93762221E+01  0.94301416E+02                                 1.806986                            1.709801      -1.004433       2.393379                    0.997781       3.429010       9.236587       0.520860       1.169216      -0.736447       0.031829       0.006036       0.017304       0.036727       0.003944       0.002718       0.002760       0.029969       0.012668      -0.017868       0.003547       0.014321              1.829589       2.124763       0.110359       0.293803       1.443395       0.172545       1.920608           0.000005
           45              H       5.606498      11.130348      20.680040       0.112167       1.230849 0.93486087E+01  0.94436333E+02                                 1.823802                            1.732374      -1.044526       2.376247                    0.997327       3.507624       9.628639       0.503670       1.203837      -0.727363      -0.034636      -0.000939       0.014568       0.037587       0.002636      -0.003727       0.005385       0.028785       0.007719      -0.017560       0.003240       0.014320              1.842306       2.222654      -0.010596      -0.262919       1.404552      -0.000749       1.899710           0.000005
           46              H       5.757532      10.738868      18.378679       0.116110       1.192185 0.87722589E+01  0.88367957E+02                                 1.866659                            1.736105      -1.274177       2.273114                    0.993901       3.727681      10.666097       0.471901       1.288463      -0.705789      -0.033281      -0.009975      -0.021850       0.041043       0.007739       0.005582       0.001349       0.020533       0.011721      -0.014824       0.000710       0.014114              1.939480       2.374907       0.106348       0.510262       1.458746       0.150702       1.984788           0.000001
           47              H       8.907956       1.673204      22.591985       0.114567       1.211116 0.90472519E+01  0.90135981E+02                                 1.770518                            1.678645      -0.993441       2.402742                    0.998034       3.364987       9.005693       0.526371       1.167972      -0.737034       0.023813       0.022261      -0.017365       0.036935       0.016113      -0.002420       0.000440      -0.001437       0.014205      -0.018677       0.004714       0.013964              1.787840       1.749293       0.325920      -0.331885       1.705934      -0.135879       1.908293           0.000005
           48              H       8.767059       2.012182      24.890418       0.118949       1.155853 0.82979273E+01  0.81551867E+02                                 1.771117                            1.647183      -0.888729       2.456723                    0.998923       3.375854       9.210685       0.508273       1.226154      -0.722337       0.027467       0.027244       0.017254       0.042360       0.015076      -0.000555       0.004371      -0.000330      -0.007439      -0.014830      -0.001879       0.016709              1.838653       1.693994       0.406032       0.237272       1.962158       0.416588       1.859808           0.000001
           49              H       5.909579      10.558536      25.127581       0.114968       1.246438 0.91828969E+01  0.92085538E+02                                 1.825891                            1.705852      -0.969782       2.414426                    0.998123       3.412793       9.247531       0.513996       1.188322      -0.731809      -0.028741      -0.022471       0.018679       0.040986       0.017127      -0.002342       0.000511       0.000845      -0.002381      -0.016983      -0.000641       0.017624              1.875989       1.761457       0.348754      -0.334326       1.917140      -0.287495       1.949371           0.000001
           50              H       6.106228      10.179611      22.829148       0.113180       1.197139 0.88390555E+01  0.87580369E+02                                 1.758132                            1.659449      -0.983092       2.406387                    0.998222       3.358747       8.974314       0.529117       1.168297      -0.736734      -0.022571      -0.027798      -0.014387       0.038590       0.016448      -0.003689       0.003429      -0.002117       0.008707      -0.019087       0.004056       0.015031              1.792317       1.631929       0.373051       0.220888       1.891038       0.247444       1.853984           0.000005
           51              H       7.594266       5.493269       0.647075       0.086702       1.506486 0.12558922E+02  0.13537745E+03                                 2.048257                            1.974421      -1.018270       2.381102                    0.996865       3.635190      10.013956       0.488150       1.164014      -0.740036       0.006065       0.029701       0.038234       0.048793      -0.002624       0.006344       0.005227      -0.006010       0.017469      -0.010700       0.000548       0.010152              2.080505       1.841959       0.047664       0.108142       2.153756       0.401409       2.245800          -0.000003
           52              H       6.425527       7.171039      28.693812       0.114505       1.205749 0.91427894E+01  0.91238836E+02                                 1.759597                            1.684287      -1.000206       2.400698                    0.997863       3.351827       8.949524       0.527498       1.163549      -0.738449      -0.015507       0.016946       0.031943       0.039344      -0.014314      -0.002811       0.004804      -0.013806       0.027829      -0.020531       0.004615       0.015916              1.775487       1.497444      -0.150212      -0.202763       1.754241       0.280609       2.074777          -0.000004
           53              H       5.982562       8.291835      26.679389       0.104488       1.211680 0.86010634E+01  0.84741166E+02                                 1.781686                            1.641750      -0.829807       2.474195                    0.999144       3.366365       9.003364       0.529018       1.175150      -0.734803      -0.020563       0.031971       0.001478       0.038042      -0.015547      -0.002918      -0.000692      -0.014804       0.028543      -0.022230       0.009456       0.012774              1.864442       1.605470      -0.456707       0.010461       2.518379      -0.067549       1.469476          -0.000001
           54              H       6.735704       7.390176      24.659111       0.101355       1.208857 0.87918533E+01  0.87076609E+02                                 1.774357                            1.658073      -0.804667       2.480737                    0.999393       3.396191       9.099923       0.527384       1.172622      -0.735373      -0.006126       0.017797      -0.031691       0.036859      -0.014906      -0.002409      -0.002606      -0.015839       0.038797      -0.023662       0.010103       0.013560              1.818434       1.468925      -0.104954       0.157208       1.853081      -0.495098       2.133296           0.000004
           55              H       7.846665       5.334623      24.629831       0.104053       1.166880 0.85274360E+01  0.83614181E+02                                 1.722804                            1.627058      -0.737873       2.515546                    0.999761       3.284315       8.687605       0.536569       1.164176      -0.738477       0.012633      -0.014331      -0.033727       0.038762      -0.012919      -0.004565      -0.001923      -0.010835       0.034533      -0.020505       0.008054       0.012450              1.745263       1.605936      -0.144749      -0.259851       1.575225       0.292732       2.054629           0.000004
           56              H       8.255166       4.202414      26.650110       0.109930       1.084596 0.80313393E+01  0.79769635E+02                                 1.805312                            1.702319      -1.208008       2.297595                    0.995162       3.802884      11.088503       0.455755       1.353085      -0.691695       0.019196      -0.033434      -0.000792       0.038561      -0.012333      -0.006167       0.000959      -0.006641       0.011573      -0.015690       0.002499       0.013192              1.864448       1.708638      -0.405269      -0.004502       2.310726      -0.038193       1.573981          -0.000000
           57              H       5.426068       0.141526       3.914656       0.112086       1.157652 0.82390611E+01  0.81591281E+02                                 1.814853                            1.668677      -1.279886       2.263342                    0.994640       3.712522      10.484269       0.488025       1.267354      -0.709704      -0.032985      -0.003048      -0.017728       0.037571       0.000234       0.001147      -0.003049       0.014735       0.004392      -0.009008       0.002117       0.006890              1.899032       2.484462       0.009411       0.501026       1.371269      -0.040416       1.841366           0.000000
           58              H       5.575075      11.217090       6.216017       0.111130       1.247108 0.93762226E+01  0.94301424E+02                                 1.806986                            1.709802      -1.004433       2.393379                    0.997781       3.429010       9.236588       0.520860       1.169216      -0.736446      -0.031829      -0.006036       0.017304       0.036727       0.003944      -0.002718      -0.002760       0.029969       0.012668      -0.017868       0.003547       0.014321              1.829589       2.124763       0.110359      -0.293803       1.443395      -0.172545       1.920609           0.000005
           59              H       9.598252       0.283052       6.040340       0.112167       1.230849 0.93486092E+01  0.94436347E+02                                 1.823803                            1.732375      -1.044526       2.376247                    0.997327       3.507624       9.628642       0.503670       1.203838      -0.727362       0.034636       0.000939       0.014568       0.037587       0.002636       0.003727      -0.005385       0.028785       0.007719      -0.017560       0.003240       0.014320              1.842306       2.222655      -0.010596       0.262919       1.404553       0.000749       1.899711           0.000005
           60              H       9.447218       0.674532       3.738979       0.116110       1.192185 0.87722589E+01  0.88367957E+02                                 1.866659                            1.736105      -1.274177       2.273114                    0.993901       3.727681      10.666097       0.471901       1.288463      -0.705789       0.033281       0.009975      -0.021850       0.041043       0.007739      -0.005582      -0.001349       0.020533       0.011721      -0.014824       0.000710       0.014114              1.939480       2.374907       0.106348      -0.510262       1.458746      -0.150702       1.984788           0.000001
           61              H       6.296794       9.740196       7.952285       0.114567       1.211116 0.90472529E+01  0.90135998E+02                                 1.770518                            1.678646      -0.993441       2.402742                    0.998034       3.364987       9.005695       0.526371       1.167973      -0.737034      -0.023813      -0.022261      -0.017365       0.036935       0.016113       0.002420      -0.000440      -0.001437       0.014205      -0.018677       0.004714       0.013964              1.787840       1.749293       0.325920       0.331885       1.705934       0.135879       1.908294           0.000005
           62              H       6.437691       9.401218      10.250718       0.118949       1.155853 0.82979273E+01  0.81551867E+02                                 1.771117                            1.647183      -0.888729       2.456723                    0.998923       3.375854       9.210685       0.508273       1.226154      -0.722337      -0.027467      -0.027244       0.017254       0.042360       0.015076       0.000555      -0.004371      -0.000330      -0.007439      -0.014830      -0.001879       0.016709              1.838653       1.693994       0.406032      -0.237272       1.962158      -0.416588       1.859808           0.000001
           63              H       9.295171       0.854864      10.487881       0.114967       1.246438 0.91828975E+01  0.92085547E+02                                 1.825892                            1.705853      -0.969782       2.414426                    0.998123       3.412793       9.247532       0.513996       1.188323      -0.731809       0.028741       0.022471       0.018679       0.040986       0.017127       0.002342      -0.000511       0.000845      -0.002381      -0.016983      -0.000641       0.017624              1.875990       1.761457       0.348755       0.334326       1.917141       0.287495       1.949372           0.000001
           64              H       9.098522       1.233789       8.189448       0.113180       1.197139 0.88390575E+01  0.87580389E+02                                 1.758132                            1.659449      -0.983092       2.406387                    0.998222       3.358748       8.974315       0.529118       1.168296      -0.736734       0.022571       0.027798      -0.014387       0.038590       0.016448       0.003689      -0.003429      -0.002117       0.008708      -0.019087       0.004056       0.015031              1.792316       1.631928       0.373051      -0.220888       1.891038      -0.247444       1.853983           0.000005
           65              C       1.272131       1.777066      29.209129       0.613383      22.495258 0.24508776E+03  0.50480326E+04                                 7.411048                            5.603563       0.196087       2.138986                    0.999781      21.695871      60.516457       0.618967       0.480439      -1.015590      -0.050425       0.051931      -0.004032       0.072497       0.014677      -0.038660      -0.018618       0.002025       0.347499      -0.073838      -0.052701       0.126538              8.873744      12.749959      -0.092338       1.793810       9.302877      -0.310639       4.568397          -0.000002
           66              C       2.505743       0.881114       0.098086       0.038585      28.703923 0.37885134E+03  0.85827118E+04                                 8.076949                            6.374672      -0.114865       1.978574                    0.998477      26.658002      74.580651       0.672159       0.402233      -1.076317       0.114851       0.048107       0.022557       0.126546       0.061769      -0.004623       0.020377      -0.006842       0.018912      -0.069072       0.007791       0.061281              9.581977      11.583832       0.067136      -0.685877       8.961672      -1.939263       8.200426          -0.000002
           67              C       2.316190       0.142668       1.422979       0.065877      33.057616 0.43997889E+03  0.10353665E+05                                 9.102531                            7.115795      -0.166893       1.955227                    0.999361      27.117008      77.475053       0.603111       0.431565      -1.056896      -0.007279       0.015805      -0.003627       0.017774       0.014605      -0.012011      -0.030574       0.002008       0.049245      -0.031136      -0.012151       0.043287             10.455480       6.992389       3.106442      -0.081152      12.000661      -3.151119      12.373389          -0.000004
           68              C       1.641099      10.325703       1.409218      -0.147588      32.474769 0.45160357E+03  0.10722005E+05                                 8.808393                            7.089789       0.064618       1.984175                    0.999603      29.989517      86.729313       0.618083       0.417389      -1.063246      -0.021296       0.005574       0.029234       0.036595       0.008055       0.021925       0.024123      -0.000776       0.054275      -0.025426      -0.017091       0.042517              9.745045       6.415350       3.160681      -0.439052      12.488280      -2.275758      10.331505          -0.000007
           69              C       1.385660       9.652312       2.607331      -0.086396      30.168252 0.42198850E+03  0.98437358E+04                                 8.381998                            6.848314       0.165353       2.026099                    0.999788      28.936470      82.765298       0.630012       0.416771      -1.064363       0.008055       0.033123      -0.004490       0.034383       0.028975       0.007594       0.000757      -0.033070      -0.020932      -0.031455      -0.005851       0.037306              9.068032       5.891873       2.561387      -0.007826      11.123400      -1.337017      10.188822          -0.000004
           70              C       1.823556      10.195590       3.808079      -0.101842      29.625098 0.42673787E+03  0.99869682E+04                                 8.282575                            6.896755       0.160836       2.022213                    0.999782      29.177041      83.713852       0.626144       0.417984      -1.063105       0.002030       0.017995      -0.029701       0.034786       0.009947      -0.008506      -0.020839      -0.010410       0.082297      -0.025340      -0.014079       0.039418              8.780043       6.356242       2.725664       0.123162      10.453458      -0.873024       9.530428           0.000003
           71              C       2.488511      -0.002283       3.827110      -0.091624      30.261783 0.41883823E+03  0.97333844E+04                                 8.332577                            6.775495       0.372022       2.093285                    0.999668      28.642272      81.261348       0.641241       0.411024      -1.070103      -0.004368      -0.004743      -0.033840       0.034449       0.011965       0.014257       0.010163       0.008374       0.079462      -0.025920      -0.009166       0.035086              8.975887       6.894844       2.973011       0.077037      10.021033      -1.245148      10.011784           0.000003
           72              C       2.730773       0.671108       2.618750      -0.139756      32.083552 0.46507561E+03  0.11168853E+05                                 8.875107                            7.295903      -0.001545       1.972280                    0.999040      30.132260      88.819581       0.594231       0.429206      -1.051545      -0.007254      -0.019938       0.015010       0.025989       0.009580       0.003483      -0.009906      -0.012131      -0.090207      -0.032589       0.005320       0.027268              9.606014       6.816472       2.532063       0.194255       9.841282      -1.796517      12.160288          -0.000002
           73              C       2.263480       4.985373      27.137319       0.627079      24.007223 0.24604353E+03  0.50653670E+04                                 7.657113                            5.564402      -0.063741       2.039234                    0.999285      21.897458      60.778588       0.630450       0.471907      -1.021617      -0.010295      -0.007083       0.063894       0.065105       0.058337       0.015442       0.031098      -0.074005      -0.238006      -0.085566      -0.029379       0.114945              9.216722       9.057272      -1.575590      -0.540376       5.339386      -2.459804      13.253508          -0.000002
           74              C       2.359777       5.261577      25.673642      -0.034825      37.729682 0.43501280E+03  0.10138461E+05                                 9.679536                            6.872980       0.006236       2.006356                    0.999271      27.174545      75.564550       0.645382       0.407211      -1.079690       0.001908       0.013378      -0.047457       0.049344      -0.008467      -0.001150       0.001889      -0.002875      -0.005464      -0.007698      -0.002208       0.009906             11.994782      11.303423      -0.445977      -0.727468       5.517490      -3.234690      19.163432          -0.000002
           75              C       1.202189       5.526368      24.932873      -0.097450      35.962007 0.44319939E+03  0.10501689E+05                                 9.570606                            7.100729      -0.058037       1.951890                    0.999647      29.652128      86.433131       0.605910       0.426617      -1.054578       0.023696       0.004848      -0.013825       0.027859       0.000605      -0.014770       0.006086      -0.001582      -0.053982      -0.025589       0.009982       0.015607             11.301228      11.552249      -0.557947      -0.584817       5.340589      -2.322359      17.010847           0.000001
           76              C       1.294431       5.731809      23.566403      -0.151878      35.902276 0.44156220E+03  0.10434899E+05                                 9.466963                            7.009348       0.075436       1.988102                    0.999703      29.969554      86.743023       0.621177       0.417248      -1.062310       0.010127      -0.001704       0.025444       0.027439      -0.009059       0.022688      -0.006384       0.026249      -0.024481      -0.021553      -0.011836       0.033389             11.261834      10.582760      -0.046242      -2.576761       5.276997      -2.280036      17.925747           0.000006
           77              C       2.525002       5.691863      22.920207       0.072153      40.620671 0.42347087E+03  0.98408138E+04                                10.370709                            6.883626      -0.174713       1.950061                    0.999188      26.820597      75.405995       0.628140       0.419607      -1.067545      -0.001230      -0.002325       0.007792       0.008224      -0.010960      -0.005059      -0.004586      -0.030125       0.053206      -0.028341       0.008965       0.019376             13.986235      10.803060      -0.429319      -0.784906       5.898839      -3.418281      25.256807           0.000001
           78              C       3.682590       5.440768      23.669174      -0.153212      36.388271 0.45628602E+03  0.10878353E+05                                 9.588352                            7.147262       0.040012       1.976396                    0.999583      30.236206      88.079059       0.611937       0.419830      -1.060018      -0.011756      -0.002909       0.023687       0.026604      -0.008054      -0.020718       0.002627       0.029966      -0.032558      -0.021322      -0.011084       0.032406             11.423188      10.347427      -0.602451       1.613860       5.352143      -2.436106      18.569993           0.000006
           79              C       3.593389       5.215924      25.039450      -0.092115      35.388822 0.44440681E+03  0.10553293E+05                                 9.506459                            7.129131      -0.138542       1.926872                    0.999422      29.782544      87.335200       0.601416       0.428868      -1.051611      -0.022208       0.000696      -0.019735       0.029718      -0.013030       0.017304      -0.001203      -0.012021      -0.044079      -0.026731       0.001844       0.024887             11.194559      11.474681      -0.199471      -0.533806       5.239740      -2.273603      16.869256           0.000002
           80              C       2.606094       5.898445      21.446575       0.081337      39.956563 0.42014576E+03  0.97498420E+04                                10.292872                            6.878105      -0.195891       1.945328                    0.999176      26.716484      75.199569       0.625086       0.422249      -1.065267       0.000754      -0.001056      -0.005392       0.005546       0.009809      -0.002471      -0.004052       0.031785       0.050019      -0.027251       0.008845       0.018406             13.901628       7.608799      -2.283979      -1.096550       8.625925      -3.461092      25.470160           0.000002
           81              C       1.833693       6.857171      20.812969      -0.152680      36.282565 0.43892419E+03  0.10352324E+05                                 9.535491                            6.986294       0.102547       1.997130                    0.999718      29.867866      86.236171       0.622762       0.416999      -1.062951       0.008604      -0.005812      -0.026728       0.028674      -0.019175      -0.015571       0.015331       0.014615      -0.019090      -0.020849      -0.014130       0.034979             11.596169       7.121080      -2.382157      -0.094276       8.684890      -3.917456      18.982538           0.000007
           82              C       1.924921       7.071743      19.446792      -0.091397      34.619500 0.42581652E+03  0.99716120E+04                                 9.277822                            6.912371       0.053394       1.988185                    0.999678      29.180937      84.069847       0.621585       0.420787      -1.060096       0.005669      -0.023940       0.014998       0.028813      -0.014337       0.015828      -0.005768       0.002782      -0.065586      -0.028066      -0.002060       0.030126             11.078196       7.231011      -2.326911      -1.166799       8.229860      -2.490376      17.773717           0.000003
           83              C       2.831124       6.337861      18.690798      -0.033135      38.826935 0.43993176E+03  0.10291339E+05                                 9.933368                            6.943888      -0.019406       1.997781                    0.999297      27.296694      76.272293       0.637042       0.411009      -1.076206      -0.005199      -0.010629       0.047688       0.049134       0.001105       0.001181      -0.000951       0.026726      -0.001450      -0.013245      -0.000497       0.013742             12.740770       7.549091      -2.525408      -1.078050       9.329808      -3.927568      21.343410          -0.000001
           84              C       3.614676       5.364298      19.305080      -0.101828      35.288695 0.43471978E+03  0.10243569E+05                                 9.424052                            7.008118       0.031509       1.979173                    0.999679      29.559043      85.715288       0.613535       0.423667      -1.057189      -0.015713       0.011243       0.020417       0.028110      -0.017443      -0.013380       0.012269       0.013866      -0.055370      -0.024995      -0.009155       0.034150             11.245490       6.980818      -2.574716      -0.503944       9.352090      -2.659489      17.403561           0.000003
           85              C       3.499120       5.141737      20.675063      -0.152269      35.978815 0.45013343E+03  0.10676977E+05                                 9.480871                            7.077140       0.113244       1.999275                    0.999697      29.959926      86.565176       0.618862       0.417259      -1.063470      -0.002638       0.010263      -0.025516       0.027629      -0.027040       0.013578      -0.012814      -0.004176      -0.029149      -0.022509      -0.016582       0.039091             11.282717       7.095371      -2.264586      -1.689848       8.056132      -0.987387      18.696649           0.000007
           86              C       2.948708       6.585532      17.219215       0.624425      24.800796 0.25249761E+03  0.52361865E+04                                 7.892745                            5.665089      -0.049423       2.043764                    0.999441      22.064860      61.627247       0.619670       0.476637      -1.018258       0.014205       0.007625      -0.067919       0.069806       0.050909       0.011758       0.027495      -0.087945      -0.232257      -0.082179      -0.028550       0.110729              9.751907       8.350940      -1.839957      -0.777726       6.219479      -2.724079      14.685302          -0.000001
           87              C       3.796119       9.636334      14.569429       0.613383      22.495259 0.24508778E+03  0.50480329E+04                                 7.411048                            5.603563       0.196087       2.138986                    0.999781      21.695872      60.516460       0.618967       0.480439      -1.015590       0.050425      -0.051931      -0.004032       0.072497       0.014677       0.038660       0.018618       0.002025       0.347499      -0.073838      -0.052701       0.126538              8.873745      12.749960      -0.092338      -1.793810       9.302877       0.310639       4.568397          -0.000002
           88              C       2.562507      10.532286      14.737786       0.038585      28.703926 0.37885136E+03  0.85827125E+04                                 8.076949                            6.374672      -0.114865       1.978574                    0.998477      26.658003      74.580655       0.672159       0.402233      -1.076317      -0.114851      -0.048107       0.022557       0.126546       0.061769       0.004623      -0.020377      -0.006842       0.018912      -0.069072       0.007791       0.061281              9.581978      11.583834       0.067136       0.685877       8.961672       1.939263       8.200427          -0.000002
           89              C       2.752060      11.270732      16.062679       0.065877      33.057614 0.43997886E+03  0.10353664E+05                                 9.102531                            7.115795      -0.166893       1.955227                    0.999361      27.117007      77.475052       0.603111       0.431565      -1.056896       0.007279      -0.015805      -0.003627       0.017774       0.014605       0.012011       0.030574       0.002008       0.049245      -0.031136      -0.012151       0.043287             10.455480       6.992389       3.106442       0.081152      12.000661       3.151119      12.373389          -0.000004
           90              C       3.427151       1.087697      16.048918      -0.147588      32.474768 0.45160355E+03  0.10722005E+05                                 8.808392                            7.089789       0.064618       1.984175                    0.999603      29.989516      86.729309       0.618083       0.417389      -1.063246       0.021296      -0.005574       0.029234       0.036595       0.008055      -0.021925      -0.024123      -0.000776       0.054275      -0.025426      -0.017091       0.042517              9.745045       6.415350       3.160681       0.439052      12.488280       2.275758      10.331505          -0.000007
           91              C       3.682590       1.761088      17.247031      -0.086396      30.168254 0.42198851E+03  0.98437361E+04                                 8.381999                            6.848314       0.165353       2.026099                    0.999788      28.936470      82.765297       0.630012       0.416771      -1.064363      -0.008055      -0.033123      -0.004490       0.034383       0.028975      -0.007594      -0.000757      -0.033070      -0.020932      -0.031455      -0.005851       0.037306              9.068032       5.891873       2.561388       0.007826      11.123401       1.337016      10.188822          -0.000004
           92              C       3.244694       1.217810      18.447779      -0.101842      29.625091 0.42673778E+03  0.99869658E+04                                 8.282574                            6.896755       0.160836       2.022213                    0.999782      29.177043      83.713863       0.626143       0.417984      -1.063105      -0.002030      -0.017995      -0.029701       0.034786       0.009947       0.008506       0.020839      -0.010410       0.082297      -0.025340      -0.014079       0.039418              8.780042       6.356242       2.725663      -0.123162      10.453454       0.873022       9.530430           0.000003
           93              C       2.579739       0.002283      18.466810      -0.091624      30.261780 0.41883820E+03  0.97333835E+04                                 8.332577                            6.775495       0.372022       2.093285                    0.999668      28.642271      81.261346       0.641241       0.411024      -1.070103       0.004368       0.004743      -0.033840       0.034449       0.011965      -0.014257      -0.010163       0.008374       0.079462      -0.025920      -0.009166       0.035086              8.975887       6.894844       2.973011      -0.077037      10.021032       1.245148      10.011784           0.000003
           94              C       2.337477      10.742292      17.258450      -0.139756      32.083552 0.46507562E+03  0.11168853E+05                                 8.875107                            7.295903      -0.001545       1.972280                    0.999040      30.132260      88.819581       0.594231       0.429206      -1.051545       0.007254       0.019938       0.015010       0.025989       0.009580      -0.003483       0.009906      -0.012131      -0.090207      -0.032589       0.005320       0.027268              9.606014       6.816472       2.532063      -0.194255       9.841282       1.796517      12.160288          -0.000002
           95              C       2.804770       6.428027      12.497619       0.627079      24.007222 0.24604351E+03  0.50653665E+04                                 7.657113                            5.564402      -0.063741       2.039234                    0.999285      21.897457      60.778584       0.630450       0.471907      -1.021617       0.010295       0.007083       0.063894       0.065105       0.058337      -0.015442      -0.031098      -0.074005      -0.238006      -0.085566      -0.029379       0.114945              9.216722       9.057272      -1.575590       0.540376       5.339386       2.459804      13.253508          -0.000002
           96              C       2.708473       6.151823      11.033942      -0.034825      37.729684 0.43501281E+03  0.10138461E+05                                 9.679537                            6.872980       0.006236       2.006356                    0.999271      27.174545      75.564552       0.645382       0.407211      -1.079690      -0.001908      -0.013378      -0.047457       0.049344      -0.008467       0.001150      -0.001889      -0.002875      -0.005464      -0.007698      -0.002208       0.009906             11.994782      11.303424      -0.445977       0.727468       5.517490       3.234691      19.163433          -0.000002
           97              C       3.866061       5.887032      10.293173      -0.097450      35.962003 0.44319933E+03  0.10501687E+05                                 9.570605                            7.100729      -0.058037       1.951890                    0.999647      29.652127      86.433124       0.605910       0.426617      -1.054578      -0.023696      -0.004848      -0.013825       0.027859       0.000605       0.014770      -0.006086      -0.001582      -0.053983      -0.025589       0.009982       0.015607             11.301227      11.552248      -0.557947       0.584817       5.340588       2.322359      17.010844           0.000000
           98              C       3.773819       5.681591       8.926703      -0.151878      35.902279 0.44156224E+03  0.10434901E+05                                 9.466963                            7.009348       0.075436       1.988102                    0.999703      29.969556      86.743030       0.621177       0.417248      -1.062310      -0.010128       0.001704       0.025444       0.027439      -0.009059      -0.022688       0.006384       0.026249      -0.024481      -0.021553      -0.011836       0.033389             11.261835      10.582760      -0.046242       2.576761       5.276997       2.280036      17.925747           0.000006
           99              C       2.543248       5.721537       8.280507       0.072153      40.620671 0.42347086E+03  0.98408139E+04                                10.370709                            6.883626      -0.174713       1.950061                    0.999188      26.820597      75.405996       0.628140       0.419607      -1.067545       0.001230       0.002325       0.007792       0.008224      -0.010960       0.005059       0.004586      -0.030125       0.053206      -0.028341       0.008965       0.019376             13.986235      10.803061      -0.429319       0.784906       5.898839       3.418281      25.256807           0.000001
          100              C       1.385660       5.972632       9.029474      -0.153212      36.388272 0.45628601E+03  0.10878353E+05                                 9.588352                            7.147262       0.040012       1.976396                    0.999583      30.236206      88.079062       0.611937       0.419830      -1.060018       0.011756       0.002909       0.023687       0.026604      -0.008054       0.020718      -0.002627       0.029966      -0.032558      -0.021322      -0.011084       0.032406             11.423188      10.347428      -0.602451      -1.613860       5.352143       2.436106      18.569994           0.000006
          101              C       1.474861       6.197476      10.399750      -0.092115      35.388820 0.44440677E+03  0.10553292E+05                                 9.506459                            7.129131      -0.138542       1.926872                    0.999422      29.782543      87.335196       0.601416       0.428868      -1.051611       0.022208      -0.000696      -0.019735       0.029718      -0.013030      -0.017304       0.001203      -0.012021      -0.044079      -0.026731       0.001844       0.024887             11.194559      11.474680      -0.199471       0.533807       5.239740       2.273603      16.869256           0.000002
          102              C       2.462156       5.514955       6.806875       0.081337      39.956563 0.42014576E+03  0.97498421E+04                                10.292872                            6.878105      -0.195892       1.945328                    0.999176      26.716484      75.199572       0.625086       0.422249      -1.065267      -0.000754       0.001056      -0.005392       0.005546       0.009809       0.002471       0.004052       0.031785       0.050019      -0.027251       0.008845       0.018406             13.901628       7.608799      -2.283979       1.096550       8.625926       3.461092      25.470161           0.000002
          103              C       3.234557       4.556229       6.173269      -0.152680      36.282563 0.43892416E+03  0.10352323E+05                                 9.535490                            6.986294       0.102547       1.997130                    0.999718      29.867865      86.236165       0.622762       0.416999      -1.062952      -0.008604       0.005812      -0.026728       0.028674      -0.019175       0.015571      -0.015331       0.014615      -0.019090      -0.020849      -0.014130       0.034979             11.596168       7.121079      -2.382157       0.094276       8.684890       3.917456      18.982536           0.000007
          104              C       3.143329       4.341657       4.807092      -0.091397      34.619494 0.42581643E+03  0.99716091E+04                                 9.277821                            6.912370       0.053395       1.988185                    0.999678      29.180934      84.069832       0.621585       0.420787      -1.060096      -0.005668       0.023940       0.014998       0.028813      -0.014337      -0.015828       0.005768       0.002782      -0.065586      -0.028066      -0.002060       0.030126             11.078194       7.231010      -2.326910       1.166799       8.229859       2.490375      17.773714           0.000003
          105              C       2.237126       5.075539       4.051098      -0.033135      38.826941 0.43993182E+03  0.10291340E+05                                 9.933369                            6.943889      -0.019406       1.997781                    0.999297      27.296695      76.272298       0.637042       0.411009      -1.076205       0.005199       0.010629       0.047688       0.049134       0.001105      -0.001181       0.000951       0.026726      -0.001450      -0.013245      -0.000497       0.013742             12.740772       7.549092      -2.525408       1.078051       9.329810       3.927570      21.343414          -0.000001
          106              C       1.453574       6.049102       4.665380      -0.101828      35.288675 0.43471948E+03  0.10243560E+05                                 9.424048                            7.008115       0.031510       1.979173                    0.999679      29.559041      85.715276       0.613536       0.423667      -1.057189       0.015713      -0.011243       0.020417       0.028110      -0.017443       0.013380      -0.012269       0.013866      -0.055370      -0.024995      -0.009155       0.034150             11.245485       6.980813      -2.574714       0.503944       9.352088       2.659487      17.403554           0.000003
          107              C       1.569130       6.271663       6.035363      -0.152269      35.978821 0.45013352E+03  0.10676979E+05                                 9.480872                            7.077140       0.113244       1.999275                    0.999697      29.959929      86.565186       0.618862       0.417259      -1.063470       0.002638      -0.010263      -0.025516       0.027629      -0.027040      -0.013578       0.012814      -0.004176      -0.029149      -0.022509      -0.016582       0.039091             11.282719       7.095371      -2.264586       1.689848       8.056133       0.987387      18.696652           0.000007
          108              C       2.119542       4.827868       2.579515       0.624425      24.800792 0.25249752E+03  0.52361843E+04                                 7.892744                            5.665088      -0.049422       2.043764                    0.999441      22.064859      61.627242       0.619671       0.476637      -1.018258      -0.014205      -0.007625      -0.067919       0.069806       0.050909      -0.011758      -0.027495      -0.087945      -0.232257      -0.082179      -0.028550       0.110729              9.751906       8.350940      -1.839954       0.777729       6.219477       2.724080      14.685301          -0.000001
          109              C       8.864369       7.483766      14.709971       0.613383      22.495257 0.24508776E+03  0.50480324E+04                                 7.411047                            5.603563       0.196087       2.138986                    0.999781      21.695871      60.516456       0.618967       0.480439      -1.015591       0.050425       0.051931       0.004032       0.072497      -0.014677      -0.038660       0.018618       0.002025       0.347499      -0.073838      -0.052701       0.126538              8.873744      12.749958       0.092338       1.793809       9.302877       0.310639       4.568397          -0.000002
          110              C       7.630757       6.587814      14.541614       0.038585      28.703925 0.37885140E+03  0.85827136E+04                                 8.076949                            6.374673      -0.114865       1.978574                    0.998477      26.658002      74.580653       0.672159       0.402233      -1.076317      -0.114851       0.048107      -0.022557       0.126546      -0.061769      -0.004623      -0.020377      -0.006842       0.018912      -0.069072       0.007791       0.061281              9.581978      11.583834      -0.067136      -0.685876       8.961675       1.939263       8.200424          -0.000002
          111              C       7.820310       5.849367      13.216721       0.065877      33.057614 0.43997886E+03  0.10353664E+05                                 9.102531                            7.115795      -0.166893       1.955227                    0.999361      27.117008      77.475054       0.603111       0.431565      -1.056896       0.007279       0.015805       0.003627       0.017774      -0.014605      -0.012011       0.030574       0.002008       0.049245      -0.031136      -0.012151       0.043287             10.455479       6.992390      -3.106447      -0.081153      12.000669       3.151116      12.373379          -0.000004
          112              C       8.495401       4.619003      13.230482      -0.147588      32.474763 0.45160330E+03  0.10721997E+05                                 8.808391                            7.089786       0.064618       1.984175                    0.999603      29.989517      86.729311       0.618083       0.417388      -1.063246       0.021296       0.005574      -0.029234       0.036595      -0.008055       0.021925      -0.024123      -0.000776       0.054276      -0.025426      -0.017091       0.042517              9.745044       6.415350      -3.160682      -0.439052      12.488278       2.275757      10.331503          -0.000007
          113              C       8.750840       3.945612      12.032369      -0.086396      30.168253 0.42198848E+03  0.98437352E+04                                 8.381998                            6.848314       0.165353       2.026099                    0.999788      28.936469      82.765294       0.630012       0.416771      -1.064363      -0.008055       0.033123       0.004490       0.034383      -0.028975       0.007594      -0.000757      -0.033070      -0.020932      -0.031455      -0.005851       0.037306              9.068032       5.891873      -2.561388      -0.007827      11.123401       1.337018      10.188822          -0.000004
          114              C       8.312944       4.488890      10.831621      -0.101842      29.625102 0.42673798E+03  0.99869715E+04                                 8.282576                            6.896756       0.160836       2.022213                    0.999782      29.177044      83.713868       0.626143       0.417984      -1.063105      -0.002030       0.017995       0.029701       0.034786      -0.009947      -0.008506       0.020839      -0.010410       0.082297      -0.025340      -0.014078       0.039418              8.780044       6.356243      -2.725665       0.123162      10.453460       0.873024       9.530430           0.000003
          115              C       7.647989       5.704417      10.812590      -0.091624      30.261783 0.41883831E+03  0.97333867E+04                                 8.332578                            6.775496       0.372022       2.093285                    0.999668      28.642275      81.261360       0.641241       0.411024      -1.070103       0.004368      -0.004743       0.033840       0.034449      -0.011965       0.014257      -0.010163       0.008374       0.079462      -0.025920      -0.009166       0.035086              8.975887       6.894844      -2.973011       0.077037      10.021033       1.245147      10.011783           0.000003
          116              C       7.405727       6.377808      12.020950      -0.139756      32.083553 0.46507575E+03  0.11168857E+05                                 8.875108                            7.295904      -0.001545       1.972280                    0.999040      30.132260      88.819582       0.594231       0.429206      -1.051545       0.007254      -0.019938      -0.015010       0.025989      -0.009580       0.003484       0.009906      -0.012131      -0.090207      -0.032589       0.005320       0.027268              9.606014       6.816473      -2.532064       0.194255       9.841285       1.796514      12.160283          -0.000002
          117              C       7.873020      10.692073      16.781781       0.627079      24.007222 0.24604351E+03  0.50653665E+04                                 7.657113                            5.564402      -0.063741       2.039234                    0.999285      21.897457      60.778585       0.630450       0.471907      -1.021617       0.010295      -0.007083      -0.063894       0.065105      -0.058337       0.015442      -0.031098      -0.074005      -0.238006      -0.085566      -0.029379       0.114945              9.216722       9.057272       1.575590      -0.540376       5.339386       2.459804      13.253508          -0.000002
          118              C       7.776723      10.968277      18.245458      -0.034825      37.729687 0.43501286E+03  0.10138463E+05                                 9.679537                            6.872980       0.006236       2.006356                    0.999271      27.174547      75.564559       0.645382       0.407211      -1.079690      -0.001908       0.013378       0.047457       0.049344       0.008467      -0.001150      -0.001889      -0.002875      -0.005464      -0.007698      -0.002208       0.009906             11.994783      11.303424       0.445977      -0.727468       5.517490       3.234691      19.163434          -0.000002
          119              C       8.934311      11.233068      18.986227      -0.097450      35.962008 0.44319942E+03  0.10501689E+05                                 9.570606                            7.100730      -0.058037       1.951890                    0.999647      29.652129      86.433136       0.605910       0.426617      -1.054578      -0.023696       0.004848       0.013825       0.027859      -0.000604      -0.014770      -0.006086      -0.001582      -0.053983      -0.025589       0.009982       0.015607             11.301229      11.552250       0.557947      -0.584817       5.340589       2.322359      17.010847           0.000001
          120              C       8.842069       0.025109      20.352697      -0.151878      35.902282 0.44156229E+03  0.10434902E+05                                 9.466964                            7.009349       0.075436       1.988102                    0.999703      29.969557      86.743034       0.621177       0.417248      -1.062310      -0.010127      -0.001704      -0.025444       0.027439       0.009059       0.022688       0.006384       0.026249      -0.024481      -0.021553      -0.011836       0.033389             11.261836      10.582761       0.046242      -2.576762       5.276998       2.280036      17.925749           0.000006
          121              C       7.611498      -0.014837      20.998893       0.072153      40.620669 0.42347084E+03  0.98408130E+04                                10.370709                            6.883626      -0.174713       1.950061                    0.999188      26.820596      75.405994       0.628140       0.419607      -1.067545       0.001230      -0.002325      -0.007792       0.008224       0.010960      -0.005059       0.004586      -0.030125       0.053206      -0.028341       0.008965       0.019376             13.986235      10.803060       0.429319      -0.784906       5.898839       3.418281      25.256808           0.000001
          122              C       6.453910      11.147468      20.249926      -0.153212      36.388275 0.45628607E+03  0.10878354E+05                                 9.588353                            7.147263       0.040012       1.976396                    0.999583      30.236207      88.079064       0.611937       0.419830      -1.060018       0.011756      -0.002909      -0.023687       0.026604       0.008054      -0.020718      -0.002627       0.029966      -0.032558      -0.021322      -0.011084       0.032406             11.423189      10.347428       0.602451       1.613861       5.352144       2.436106      18.569996           0.000006
          123              C       6.543111      10.922624      18.879650      -0.092115      35.388821 0.44440678E+03  0.10553292E+05                                 9.506459                            7.129131      -0.138542       1.926872                    0.999422      29.782544      87.335199       0.601416       0.428868      -1.051611       0.022208       0.000696       0.019735       0.029718       0.013030       0.017304       0.001203      -0.012021      -0.044079      -0.026731       0.001844       0.024887             11.194558      11.474680       0.199471      -0.533806       5.239740       2.273602      16.869255           0.000002
          124              C       7.530406       0.191745      22.472525       0.081337      39.956561 0.42014574E+03  0.97498413E+04                                10.292872                            6.878105      -0.195891       1.945328                    0.999176      26.716483      75.199566       0.625086       0.422249      -1.065267      -0.000754      -0.001056       0.005392       0.005546      -0.009809      -0.002471       0.004052       0.031785       0.050019      -0.027251       0.008845       0.018406             13.901628       7.608799       2.283979      -1.096550       8.625925       3.461092      25.470160           0.000002
          125              C       8.302807       1.150471      23.106131      -0.152680      36.282561 0.43892412E+03  0.10352322E+05                                 9.535490                            6.986294       0.102547       1.997130                    0.999718      29.867864      86.236162       0.622762       0.416999      -1.062951      -0.008604      -0.005812       0.026728       0.028674       0.019175      -0.015571      -0.015331       0.014615      -0.019090      -0.020849      -0.014130       0.034979             11.596168       7.121079       2.382157      -0.094276       8.684890       3.917456      18.982536           0.000007
          126              C       8.211579       1.365043      24.472308      -0.091397      34.619495 0.42581646E+03  0.99716101E+04                                 9.277820                            6.912370       0.053395       1.988185                    0.999678      29.180935      84.069834       0.621585       0.420787      -1.060096      -0.005668      -0.023940      -0.014998       0.028813       0.014337       0.015828       0.005768       0.002782      -0.065586      -0.028066      -0.002060       0.030126             11.078194       7.231010       2.326910      -1.166799       8.229859       2.490375      17.773714           0.000003
          127              C       7.305376       0.631161      25.228302      -0.033135      38.826935 0.43993177E+03  0.10291339E+05                                 9.933368                            6.943888      -0.019406       1.997781                    0.999297      27.296694      76.272292       0.637042       0.411009      -1.076206       0.005199      -0.010629      -0.047688       0.049134      -0.001105       0.001181       0.000951       0.026726      -0.001450      -0.013245      -0.000497       0.013742             12.740770       7.549091       2.525408      -1.078050       9.329808       3.927568      21.343410          -0.000001
          128              C       6.521824      11.070998      24.614020      -0.101828      35.288688 0.43471967E+03  0.10243565E+05                                 9.424050                            7.008116       0.031510       1.979173                    0.999679      29.559040      85.715270       0.613536       0.423667      -1.057189       0.015713       0.011243      -0.020417       0.028110       0.017443      -0.013380      -0.012269       0.013866      -0.055370      -0.024995      -0.009155       0.034150             11.245487       6.980816       2.574715      -0.503945       9.352088       2.659488      17.403557           0.000003
          129              C       6.637380      10.848437      23.244037      -0.152269      35.978815 0.45013344E+03  0.10676977E+05                                 9.480871                            7.077140       0.113244       1.999275                    0.999697      29.959926      86.565176       0.618862       0.417259      -1.063470       0.002638       0.010263       0.025516       0.027629       0.027040       0.013578       0.012814      -0.004176      -0.029149      -0.022509      -0.016582       0.039091             11.282717       7.095371       2.264586      -1.689848       8.056133       0.987387      18.696649           0.000007
          130              C       7.187792       0.878832      26.699885       0.624425      24.800793 0.25249757E+03  0.52361856E+04                                 7.892744                            5.665088      -0.049422       2.043764                    0.999441      22.064858      61.627240       0.619670       0.476637      -1.018258      -0.014205       0.007625       0.067919       0.069806      -0.050909       0.011758      -0.027495      -0.087945      -0.232257      -0.082179      -0.028550       0.110729              9.751906       8.350940       1.839956      -0.777726       6.219478       2.724079      14.685301          -0.000001
          131              C       6.340381       3.929634       0.070271       0.613383      22.495258 0.24508776E+03  0.50480325E+04                                 7.411048                            5.603563       0.196087       2.138986                    0.999781      21.695871      60.516457       0.618967       0.480439      -1.015590      -0.050425      -0.051931       0.004032       0.072497      -0.014677       0.038660      -0.018618       0.002025       0.347499      -0.073838      -0.052701       0.126538              8.873744      12.749959       0.092338      -1.793810       9.302877      -0.310639       4.568397          -0.000002
          132              C       7.573993       4.825586      29.181314       0.038585      28.703924 0.37885134E+03  0.85827118E+04                                 8.076949                            6.374672      -0.114865       1.978574                    0.998477      26.658002      74.580650       0.672159       0.402233      -1.076317       0.114851      -0.048107      -0.022557       0.126546      -0.061769       0.004623       0.020377      -0.006842       0.018912      -0.069072       0.007791       0.061281              9.581977      11.583833      -0.067136       0.685877       8.961671      -1.939263       8.200426          -0.000002
          133              C       7.384440       5.564032      27.856421       0.065877      33.057616 0.43997890E+03  0.10353665E+05                                 9.102531                            7.115795      -0.166893       1.955227                    0.999361      27.117008      77.475053       0.603111       0.431565      -1.056896      -0.007279      -0.015805       0.003627       0.017774      -0.014605       0.012011      -0.030574       0.002008       0.049245      -0.031136      -0.012151       0.043287             10.455480       6.992389      -3.106442       0.081152      12.000661      -3.151119      12.373389          -0.000004
          134              C       6.709349       6.794397      27.870182      -0.147588      32.474768 0.45160355E+03  0.10722005E+05                                 8.808392                            7.089789       0.064618       1.984175                    0.999603      29.989516      86.729308       0.618083       0.417389      -1.063246      -0.021296      -0.005574      -0.029234       0.036595      -0.008055      -0.021925       0.024123      -0.000776       0.054276      -0.025426      -0.017091       0.042517              9.745045       6.415350      -3.160680       0.439052      12.488279      -2.275757      10.331505          -0.000007
          135              C       6.453910       7.467788      26.672069      -0.086396      30.168251 0.42198845E+03  0.98437344E+04                                 8.381998                            6.848313       0.165353       2.026099                    0.999788      28.936468      82.765289       0.630012       0.416771      -1.064363       0.008055      -0.033123       0.004490       0.034383      -0.028975      -0.007594       0.000757      -0.033070      -0.020932      -0.031455      -0.005851       0.037306              9.068031       5.891872      -2.561387       0.007826      11.123399      -1.337016      10.188822          -0.000004
          136              C       6.891806       6.924510      25.471321      -0.101842      29.625097 0.42673789E+03  0.99869690E+04                                 8.282575                            6.896755       0.160835       2.022213                    0.999782      29.177047      83.713877       0.626144       0.417984      -1.063105       0.002030      -0.017995       0.029701       0.034786      -0.009947       0.008506      -0.020839      -0.010410       0.082297      -0.025340      -0.014079       0.039418              8.780043       6.356242      -2.725664      -0.123162      10.453455      -0.873022       9.530431           0.000003
          137              C       7.556761       5.708983      25.452290      -0.091624      30.261784 0.41883827E+03  0.97333856E+04                                 8.332578                            6.775495       0.372022       2.093285                    0.999668      28.642273      81.261353       0.641241       0.411024      -1.070103      -0.004368       0.004743       0.033840       0.034449      -0.011965      -0.014257       0.010163       0.008374       0.079462      -0.025920      -0.009166       0.035086              8.975888       6.894844      -2.973011      -0.077036      10.021034      -1.245149      10.011784           0.000003
          138              C       7.799023       5.035592      26.660650      -0.139756      32.083550 0.46507558E+03  0.11168852E+05                                 8.875107                            7.295903      -0.001545       1.972280                    0.999040      30.132259      88.819577       0.594231       0.429206      -1.051545      -0.007254       0.019938      -0.015010       0.025989      -0.009580      -0.003483      -0.009906      -0.012131      -0.090207      -0.032589       0.005320       0.027268              9.606013       6.816472      -2.532063      -0.194255       9.841282      -1.796517      12.160287          -0.000002
          139              C       7.331730       0.721327       2.142081       0.627079      24.007222 0.24604351E+03  0.50653666E+04                                 7.657113                            5.564402      -0.063741       2.039234                    0.999285      21.897457      60.778586       0.630450       0.471907      -1.021617      -0.010295       0.007083      -0.063894       0.065105      -0.058337      -0.015442       0.031098      -0.074005      -0.238006      -0.085566      -0.029379       0.114945              9.216722       9.057272       1.575590       0.540376       5.339386      -2.459804      13.253508          -0.000002
          140              C       7.428027       0.445123       3.605758      -0.034825      37.729682 0.43501279E+03  0.10138461E+05                                 9.679536                            6.872980       0.006236       2.006356                    0.999271      27.174545      75.564549       0.645382       0.407211      -1.079690       0.001908      -0.013378       0.047457       0.049344       0.008467       0.001150       0.001889      -0.002875      -0.005464      -0.007698      -0.002208       0.009906             11.994781      11.303423       0.445977       0.727468       5.517490      -3.234690      19.163432          -0.000002
          141              C       6.270439       0.180332       4.346527      -0.097450      35.962009 0.44319941E+03  0.10501689E+05                                 9.570606                            7.100730      -0.058037       1.951890                    0.999647      29.652129      86.433136       0.605910       0.426617      -1.054578       0.023696      -0.004848       0.013825       0.027859      -0.000605       0.014770       0.006086      -0.001582      -0.053983      -0.025589       0.009982       0.015607             11.301229      11.552249       0.557947       0.584817       5.340589      -2.322359      17.010848           0.000001
          142              C       6.362681      -0.025109       5.712997      -0.151878      35.902285 0.44156232E+03  0.10434903E+05                                 9.466965                            7.009349       0.075436       1.988102                    0.999703      29.969558      86.743042       0.621176       0.417248      -1.062310       0.010127       0.001704      -0.025444       0.027439       0.009059      -0.022688      -0.006384       0.026249      -0.024481      -0.021553      -0.011836       0.033389             11.261837      10.582762       0.046242       2.576762       5.276998      -2.280036      17.925751           0.000005
          143              C       7.593252       0.014837       6.359193       0.072153      40.620674 0.42347089E+03  0.98408146E+04                                10.370710                            6.883626      -0.174713       1.950061                    0.999188      26.820598      75.406002       0.628140       0.419607      -1.067545      -0.001230       0.002325      -0.007792       0.008224       0.010960       0.005059      -0.004586      -0.030125       0.053206      -0.028341       0.008965       0.019376             13.986237      10.803061       0.429319       0.784906       5.898839      -3.418281      25.256811           0.000001
          144              C       8.750840       0.265932       5.610226      -0.153212      36.388278 0.45628611E+03  0.10878356E+05                                 9.588353                            7.147263       0.040012       1.976396                    0.999583      30.236209      88.079072       0.611937       0.419830      -1.060018      -0.011756       0.002909      -0.023687       0.026604       0.008054       0.020718       0.002627       0.029966      -0.032558      -0.021322      -0.011084       0.032406             11.423189      10.347428       0.602451      -1.613861       5.352144      -2.436106      18.569996           0.000006
          145              C       8.661639       0.490776       4.239950      -0.092115      35.388823 0.44440682E+03  0.10553293E+05                                 9.506459                            7.129131      -0.138542       1.926872                    0.999422      29.782545      87.335203       0.601416       0.428868      -1.051611      -0.022208      -0.000696       0.019735       0.029718       0.013030      -0.017304      -0.001203      -0.012021      -0.044079      -0.026731       0.001844       0.024887             11.194559      11.474681       0.199471       0.533806       5.239740      -2.273603      16.869257           0.000002
          146              C       7.674344      11.221655       7.832825       0.081337      39.956564 0.42014576E+03  0.97498420E+04                                10.292872                            6.878105      -0.195892       1.945328                    0.999176      26.716484      75.199572       0.625086       0.422249      -1.065267       0.000754       0.001056       0.005392       0.005546      -0.009809       0.002471      -0.004052       0.031785       0.050019      -0.027251       0.008845       0.018406             13.901629       7.608799       2.283979       1.096551       8.625926      -3.461092      25.470163           0.000002
          147              C       6.901943      10.262929       8.466431      -0.152680      36.282565 0.43892418E+03  0.10352324E+05                                 9.535491                            6.986294       0.102547       1.997130                    0.999718      29.867866      86.236173       0.622762       0.416999      -1.062951       0.008604       0.005812       0.026728       0.028674       0.019175       0.015571       0.015331       0.014615      -0.019090      -0.020849      -0.014130       0.034979             11.596170       7.121080       2.382157       0.094276       8.684891      -3.917456      18.982539           0.000007
          148              C       6.993171      10.048357       9.832608      -0.091397      34.619496 0.42581646E+03  0.99716100E+04                                 9.277821                            6.912370       0.053395       1.988185                    0.999678      29.180935      84.069835       0.621585       0.420787      -1.060096       0.005668       0.023940      -0.014998       0.028813       0.014337      -0.015828      -0.005768       0.002782      -0.065586      -0.028066      -0.002060       0.030126             11.078195       7.231010       2.326910       1.166799       8.229859      -2.490376      17.773715           0.000003
          149              C       7.899374      10.782239      10.588602      -0.033135      38.826942 0.43993181E+03  0.10291340E+05                                 9.933370                            6.943889      -0.019406       1.997781                    0.999297      27.296695      76.272300       0.637042       0.411009      -1.076205      -0.005199       0.010629      -0.047688       0.049134      -0.001105      -0.001181      -0.000951       0.026726      -0.001450      -0.013245      -0.000497       0.013742             12.740773       7.549092       2.525408       1.078051       9.329810      -3.927571      21.343416          -0.000001
          150              C       8.682926       0.342402       9.974320      -0.101828      35.288684 0.43471962E+03  0.10243564E+05                                 9.424050                            7.008116       0.031510       1.979173                    0.999679      29.559038      85.715268       0.613535       0.423667      -1.057189      -0.015713      -0.011243      -0.020417       0.028110       0.017443       0.013380       0.012269       0.013866      -0.055370      -0.024995      -0.009155       0.034150             11.245487       6.980816       2.574716       0.503945       9.352089      -2.659487      17.403556           0.000003
          151              C       8.567370       0.564963       8.604337      -0.152269      35.978823 0.45013355E+03  0.10676980E+05                                 9.480873                            7.077141       0.113243       1.999275                    0.999697      29.959930      86.565192       0.618861       0.417259      -1.063470      -0.002638      -0.010263       0.025516       0.027629       0.027040      -0.013578      -0.012814      -0.004176      -0.029149      -0.022509      -0.016582       0.039091             11.282720       7.095372       2.264586       1.689849       8.056134      -0.987386      18.696653           0.000007
          152              C       8.016958      10.534568      12.060185       0.624425      24.800790 0.25249750E+03  0.52361838E+04                                 7.892743                            5.665087      -0.049422       2.043764                    0.999441      22.064858      61.627238       0.619671       0.476637      -1.018258       0.014205      -0.007625       0.067919       0.069806      -0.050909      -0.011758       0.027495      -0.087945      -0.232257      -0.082179      -0.028550       0.110729              9.751906       8.350940       1.839954       0.777728       6.219477      -2.724080      14.685301          -0.000001
          153              O       1.411001       3.019986       0.114482      -0.580777      40.304153 0.64748714E+03  0.16331784E+05                                 9.390652                            7.947923      -0.080791       2.019965                    0.995894      28.505983      77.152577       0.663737       0.365854      -1.131818      -0.019048      -0.039360      -0.003681       0.043882       0.009928      -0.016608       0.000911      -0.064760       0.157250      -0.062464       0.007609       0.054854             10.564366      10.676193       0.874077       0.513582      14.937899      -0.117631       6.079007          -0.000004
          154              O       0.193607       1.206396      28.917507      -0.521074      34.433705 0.45813629E+03  0.10566572E+05                                 8.361858                            6.546881       0.362124       2.182681                    0.997326      26.484814      67.876665       0.756940       0.350837      -1.147179       0.001817       0.016091       0.001754       0.016288       0.043244       0.005506      -0.010820       0.096992       0.121018      -0.086297       0.041050       0.045246             10.136303      17.715940       1.355727       2.700697       6.639584       0.274701       6.053386          -0.000005
          155              O       3.690700       1.654943       0.054752      -0.613493      44.525256 0.67535968E+03  0.17147573E+05                                 9.920493                            7.929756       0.211550       2.089345                    0.998279      29.198840      78.275140       0.690912       0.349153      -1.149637      -0.127662      -0.063724       0.015734       0.143547       0.072691      -0.011837       0.006787       0.077878      -0.277185      -0.095006      -0.033857       0.128863             12.119418      19.335827       2.063317      -2.381930      10.478426      -1.093898       6.544002          -0.000003
          156              O       3.244694       4.466063      27.693628      -0.545113      35.883949 0.50323674E+03  0.11884352E+05                                 8.573984                            6.891493       0.475204       2.211687                    0.998336      26.961590      69.956397       0.732854       0.353904      -1.144503      -0.005876       0.020299      -0.010569       0.023628       0.016050       0.050395      -0.009448      -0.035598      -0.141444      -0.079834       0.030411       0.049423              9.949188      10.402309      -2.550805       3.795444       7.369007      -4.233756      12.076249          -0.000004
          157              O       1.189011       5.349461      27.716466      -0.595973      34.957731 0.51350960E+03  0.12191140E+05                                 8.375294                            6.920821       0.454370       2.182348                    0.998365      27.940328      72.741393       0.737585       0.349782      -1.147599       0.030602      -0.016226      -0.030837       0.046375       0.014236      -0.048723       0.026622       0.000256      -0.107375      -0.074414       0.027562       0.046852              9.462205      11.653645      -0.781801      -4.735400       5.713869      -0.449680      11.019100          -0.000007
          158              O       1.965467       7.180170      16.682817      -0.553956      37.729165 0.52803174E+03  0.12622185E+05                                 8.908155                            7.069509       0.379265       2.177391                    0.997533      27.296180      71.282186       0.721908       0.354936      -1.143540       0.008258      -0.013721       0.008395       0.018081       0.007679       0.056451      -0.006455      -0.019398      -0.140719      -0.081444       0.033191       0.048253             10.579791      10.073943      -2.988430       4.497607       8.223701      -4.222242      13.441728          -0.000003
          159              O       3.990740       6.191769      16.633627      -0.581367      34.201575 0.48613377E+03  0.11359970E+05                                 8.211111                            6.673393       0.568773       2.226160                    0.998967      27.327445      70.094936       0.762985       0.343533      -1.155244      -0.029996       0.022944       0.024667       0.045107       0.019799      -0.050252       0.020872      -0.001653      -0.102887      -0.073907       0.025163       0.048744              9.438121      10.107661      -0.786358      -5.101410       6.136679      -0.483597      12.070021          -0.000005
          160              O       3.657249       8.393414      14.754182      -0.580777      40.304155 0.64748718E+03  0.16331785E+05                                 9.390652                            7.947923      -0.080791       2.019965                    0.995894      28.505984      77.152579       0.663737       0.365854      -1.131818       0.019048       0.039360      -0.003681       0.043882       0.009928       0.016608      -0.000911      -0.064760       0.157250      -0.062464       0.007609       0.054854             10.564366      10.676194       0.874077      -0.513582      14.937899       0.117631       6.079007          -0.000004
          161              O       4.874643      10.207004      14.277807      -0.521074      34.433714 0.45813641E+03  0.10566575E+05                                 8.361859                            6.546882       0.362124       2.182681                    0.997326      26.484816      67.876674       0.756939       0.350837      -1.147179      -0.001817      -0.016091       0.001754       0.016288       0.043244      -0.005506       0.010820       0.096992       0.121018      -0.086297       0.041050       0.045247             10.136305      17.715944       1.355728      -2.700698       6.639585      -0.274701       6.053387          -0.000005
          162              O       1.377550       9.758457      14.694452      -0.613493      44.525255 0.67535965E+03  0.17147572E+05                                 9.920493                            7.929756       0.211550       2.089345                    0.998279      29.198839      78.275138       0.690912       0.349153      -1.149637       0.127662       0.063724       0.015734       0.143548       0.072691       0.011837      -0.006787       0.077877      -0.277185      -0.095006      -0.033857       0.128863             12.119419      19.335828       2.063317       2.381931      10.478426       1.093897       6.544002          -0.000003
          163              O       1.823556       6.947337      13.053928      -0.545113      35.883951 0.50323676E+03  0.11884352E+05                                 8.573984                            6.891493       0.475204       2.211687                    0.998336      26.961591      69.956399       0.732854       0.353904      -1.144503       0.005876      -0.020299      -0.010569       0.023628       0.016050      -0.050395       0.009448      -0.035598      -0.141444      -0.079834       0.030411       0.049423              9.949189      10.402309      -2.550805      -3.795444       7.369007       4.233757      12.076249          -0.000004
          164              O       3.879239       6.063939      13.076766      -0.595973      34.957727 0.51350953E+03  0.12191138E+05                                 8.375293                            6.920820       0.454371       2.182348                    0.998365      27.940328      72.741389       0.737586       0.349782      -1.147599      -0.030602       0.016225      -0.030837       0.046375       0.014236       0.048723      -0.026622       0.000256      -0.107375      -0.074414       0.027562       0.046852              9.462204      11.653644      -0.781801       4.735399       5.713869       0.449679      11.019098          -0.000007
          165              O       3.102783       4.233230       2.043117      -0.553956      37.729161 0.52803170E+03  0.12622184E+05                                 8.908154                            7.069509       0.379265       2.177391                    0.997533      27.296179      71.282183       0.721908       0.354936      -1.143540      -0.008258       0.013721       0.008395       0.018081       0.007679      -0.056451       0.006455      -0.019398      -0.140719      -0.081444       0.033191       0.048253             10.579790      10.073943      -2.988429      -4.497606       8.223700       4.222241      13.441726          -0.000003
          166              O       1.077510       5.221630       1.993927      -0.581368      34.201575 0.48613363E+03  0.11359966E+05                                 8.211111                            6.673392       0.568773       2.226160                    0.998967      27.327445      70.094935       0.762985       0.343533      -1.155244       0.029996      -0.022944       0.024667       0.045107       0.019799       0.050252      -0.020872      -0.001653      -0.102887      -0.073907       0.025163       0.048744              9.438121      10.107664      -0.786356       5.101413       6.136676       0.483598      12.070023          -0.000005
          167              O       8.725499       8.726686      14.525218      -0.580777      40.304155 0.64748718E+03  0.16331785E+05                                 9.390652                            7.947923      -0.080791       2.019965                    0.995894      28.505984      77.152579       0.663737       0.365854      -1.131818       0.019048      -0.039360       0.003681       0.043882      -0.009928      -0.016608      -0.000911      -0.064760       0.157250      -0.062464       0.007609       0.054854             10.564366      10.676193      -0.874078       0.513582      14.937899       0.117630       6.079007          -0.000004
          168              O       9.942893       6.913096      15.001593      -0.521074      34.433711 0.45813638E+03  0.10566574E+05                                 8.361858                            6.546882       0.362124       2.182681                    0.997326      26.484816      67.876672       0.756940       0.350837      -1.147179      -0.001817       0.016091      -0.001754       0.016288      -0.043244       0.005506       0.010820       0.096992       0.121018      -0.086297       0.041050       0.045246             10.136304      17.715942      -1.355728       2.700697       6.639585      -0.274701       6.053386          -0.000004
          169              O       6.445800       7.361643      14.584948      -0.613493      44.525260 0.67535974E+03  0.17147575E+05                                 9.920494                            7.929757       0.211550       2.089345                    0.998279      29.198841      78.275145       0.690912       0.349153      -1.149637       0.127662      -0.063724      -0.015734       0.143548      -0.072691      -0.011837      -0.006787       0.077878      -0.277185      -0.095006      -0.033857       0.128863             12.119419      19.335829      -2.063317      -2.381929      10.478427       1.093897       6.544002          -0.000003
          170              O       6.891806      10.172763      16.225472      -0.545113      35.883951 0.50323676E+03  0.11884352E+05                                 8.573984                            6.891493       0.475204       2.211687                    0.998336      26.961591      69.956399       0.732854       0.353904      -1.144503       0.005876       0.020299       0.010569       0.023628      -0.016050       0.050395       0.009448      -0.035598      -0.141444      -0.079834       0.030411       0.049423              9.949189      10.402309       2.550805       3.795444       7.369008       4.233757      12.076249          -0.000004
          171              O       8.947489      11.056161      16.202634      -0.595973      34.957729 0.51350957E+03  0.12191139E+05                                 8.375293                            6.920821       0.454371       2.182348                    0.998365      27.940328      72.741391       0.737586       0.349782      -1.147599      -0.030602      -0.016226       0.030837       0.046375      -0.014236      -0.048723      -0.026622       0.000256      -0.107375      -0.074414       0.027562       0.046852              9.462204      11.653644       0.781801      -4.735399       5.713869       0.449679      11.019099          -0.000006
          172              O       8.171033       1.473470      27.236283      -0.553957      37.729160 0.52803168E+03  0.12622183E+05                                 8.908154                            7.069509       0.379265       2.177391                    0.997533      27.296179      71.282181       0.721908       0.354936      -1.143540      -0.008258      -0.013721      -0.008395       0.018081      -0.007679       0.056451       0.006455      -0.019398      -0.140719      -0.081444       0.033191       0.048253             10.579790      10.073942       2.988429       4.497606       8.223701       4.222242      13.441727          -0.000004
          173              O       6.145760       0.485069      27.285473      -0.581367      34.201572 0.48613373E+03  0.11359969E+05                                 8.211110                            6.673393       0.568773       2.226160                    0.998967      27.327444      70.094933       0.762985       0.343533      -1.155244       0.029996       0.022944      -0.024667       0.045107      -0.019799      -0.050252      -0.020872      -0.001653      -0.102887      -0.073907       0.025163       0.048744              9.438120      10.107661       0.786358      -5.101409       6.136679       0.483597      12.070021          -0.000005
          174              O       6.479251       2.686714      29.164918      -0.580777      40.304153 0.64748715E+03  0.16331784E+05                                 9.390652                            7.947923      -0.080791       2.019965                    0.995894      28.505983      77.152578       0.663737       0.365854      -1.131818      -0.019048       0.039360       0.003681       0.043882      -0.009928       0.016608       0.000911      -0.064760       0.157250      -0.062464       0.007609       0.054854             10.564366      10.676194      -0.874077      -0.513582      14.937899      -0.117631       6.079007          -0.000004
          175              O       5.261857       4.500304       0.361893      -0.521074      34.433710 0.45813636E+03  0.10566574E+05                                 8.361858                            6.546881       0.362124       2.182681                    0.997326      26.484816      67.876671       0.756940       0.350837      -1.147179       0.001817      -0.016091      -0.001754       0.016288      -0.043244      -0.005506      -0.010820       0.096992       0.121018      -0.086297       0.041050       0.045246             10.136304      17.715942      -1.355727      -2.700697       6.639584       0.274701       6.053386          -0.000005
          176              O       8.758950       4.051757      29.224648      -0.613493      44.525258 0.67535970E+03  0.17147574E+05                                 9.920494                            7.929756       0.211550       2.089345                    0.998279      29.198840      78.275142       0.690912       0.349153      -1.149637      -0.127662       0.063724      -0.015734       0.143548      -0.072691       0.011837       0.006787       0.077878      -0.277185      -0.095006      -0.033857       0.128863             12.119419      19.335829      -2.063317       2.381931      10.478426      -1.093898       6.544002          -0.000003
          177              O       8.312944       1.240637       1.585772      -0.545113      35.883950 0.50323675E+03  0.11884352E+05                                 8.573984                            6.891493       0.475204       2.211687                    0.998336      26.961590      69.956397       0.732854       0.353904      -1.144503      -0.005876      -0.020299       0.010569       0.023628      -0.016050      -0.050395      -0.009448      -0.035598      -0.141444      -0.079834       0.030411       0.049423              9.949189      10.402309       2.550805      -3.795444       7.369007      -4.233757      12.076249          -0.000004
          178              O       6.257261       0.357239       1.562934      -0.595973      34.957726 0.51350953E+03  0.12191138E+05                                 8.375293                            6.920820       0.454371       2.182348                    0.998365      27.940328      72.741389       0.737586       0.349782      -1.147599       0.030602       0.016226       0.030837       0.046375      -0.014236       0.048723       0.026622       0.000256      -0.107375      -0.074414       0.027562       0.046852              9.462203      11.653644       0.781801       4.735399       5.713869      -0.449679      11.019098          -0.000007
          179              O       7.033717       9.939930      12.596583      -0.553957      37.729167 0.52803179E+03  0.12622187E+05                                 8.908156                            7.069510       0.379265       2.177391                    0.997533      27.296180      71.282189       0.721908       0.354936      -1.143540       0.008258       0.013721      -0.008395       0.018081      -0.007679      -0.056451      -0.006455      -0.019398      -0.140719      -0.081444       0.033191       0.048253             10.579792      10.073945       2.988430      -4.497607       8.223701      -4.222242      13.441730          -0.000003
          180              O       9.058990      10.928330      12.645773      -0.581368      34.201570 0.48613355E+03  0.11359963E+05                                 8.211110                            6.673391       0.568773       2.226160                    0.998967      27.327444      70.094929       0.762985       0.343533      -1.155244      -0.029996      -0.022944      -0.024667       0.045107      -0.019799       0.050252       0.020872      -0.001653      -0.102887      -0.073907       0.025163       0.048744              9.438120      10.107663       0.786356       5.101412       6.136676      -0.483598      12.070021          -0.000005

******************************************************
Auxiliary information for the entire system
The total spin magnetic moment of the unit cell is   -0.000005
The total net atomic charge of the unit cell is   0.000008
Accuracy of reproducing the electrostatic potential in the unit cell:
  The inner radius (bohr) =    5.0000
  The outer radius (bohr) =   12.0000
  Valid grid points have density less than (e/(bohr^3)) =    0.0001
  The number of valid grid points were=       160852
  The rms potential error without charges in kcal/mol is=      3.97372
  The rms potential error with partial charges in kcal/mol is=      0.57959
  The RRMSE value at monopole order=      0.14586
  The rms potential error with partial charges and cloud penetration in kcal/mol is=      0.58990
  The RRMSE value at monopole order with cloud penetration is=      0.14845
  The rms potential error with partial charges and atomic dipoles in kcal/mol is=      0.40729
  The RRMSE value at dipole order=      0.10249
  The rms potential error with partial charges, atomic dipoles and cloud penetration in kcal/mol is=      0.39905
  The RRMSE value at dipole order with cloud penetration=      0.10042

******************************************************
The electron densities and ab initio electrostatic potential were computed in VASP using the PBE functional and
projector augmented wave method. See the main text of the journal article for a description of computational details.
The atomic charges, dipoles, and quadrupoles were computed with the DDEC6 method as described in
(a) T. A. Manz and N. Gabaldon Limas, RSC Adv. 6 (2016) 47771-47801 DOI: 10.1039/c6ra04656h
(b) N. Gabaldon Limas and T. A. Manz, RSC Adv. 8 (2018) 2678-2707 DOI: 10.1039/c7ra11829e.
For each atom in the material, the electron cloud parameters were fit to the spherically averaged atom-in-material
electron density using radial positions for which this density was between 10^-4 and 10^-2 electrons per cubic bohr.
The polarizabilities, dispersion coefficients, and quantum Drude oscillator (QDO) parameters were fit using the MCLF method.
The magnetic structure of the system was optimized in VASP from the default ferromagnetic initial guess using spin polarization.
The atomic spin moments (ASMs) were computed on this optimized magnetic structure using the DDEC6 partition as inputs
to the method of T. A. Manz and D. S. Sholl, J. Chem. Theory Comput. 7 (2011) 4146-4164 DOI: 10.1021/ct200539n.
The RMSE and RRMSE were computed using a uniform grid with Ewald summation.
