# Supplementary material for: A collection of forcefield precursors for metal–organic frameworks
Source: RSC Adv. 2019 Nov 13;9(63):36492–507. doi: 10.1039/c9ra07327b (PMC9075174; doi:10.1039/c9ra07327b)
Supplement: RA-009-C9RA07327B-s4097 [file RA-009-C9RA07327B-s4097.xyz]

  164
jmolscript: load "" {1 1 1} spacegroup "x,y,z" unitcell [{     10.239800     0.000000     0.000000 }, {      0.000000    15.489200     0.000000 }, {      0.000000     0.000000    23.712800 }]
Zn     6.291538     4.783994     0.286925     0.970319
Zn     4.416119     1.863661    23.526655     1.002537
Zn     9.068162    10.705206    12.143325     0.970319
Zn     0.703781    13.625539    11.670255     1.002537
Zn     3.948262    12.528594    11.569475     0.970319
Zn     5.823681     9.608261    12.042545     1.002537
Zn     1.171638     2.960606    23.425875     0.970319
Zn     9.536019     5.880939     0.186145     1.002537
H      0.518134     1.586094    19.603372     0.117731
H      0.236539     0.800792    17.450250     0.109360
H      4.443049     0.678427    19.458724     0.117584
H      1.191913    15.390069    15.363523     0.115706
H      5.100444    14.465364    15.211761     0.114237
H      5.408662    15.270802    17.315087     0.112209
H      7.226227     1.359952    23.053584     0.089651
H      5.835662     3.957491    21.061709     0.104637
H      5.683089     3.988469    18.730741     0.108492
H      6.951800     2.407022    17.507160     0.096573
H      8.013667     0.737286    18.526811     0.102819
H      8.171360     0.731090    20.890977     0.106740
H      4.601766    13.903106     7.746972     0.117731
H      4.883361    14.688408     5.593850     0.109360
H      0.676851    14.810773     7.602324     0.117584
H      3.927987     0.099131     3.507123     0.115706
H      0.019456     1.023836     3.355361     0.114237
H      9.951038     0.218398     5.458687     0.112209
H      8.133473    14.129248    11.197184     0.089651
H      9.524038    11.531709     9.205309     0.104637
H      9.676611    11.500731     6.874341     0.108492
H      8.407900    13.082178     5.650760     0.096573
H      7.346033    14.751914     6.670411     0.102819
H      7.188340    14.758110     9.034577     0.106740
H      9.721666     9.330694    15.965828     0.117731
H     10.003261     8.545392    18.118950     0.109360
H      5.796751     8.423027    16.110476     0.117584
H      9.047887     7.645469    20.205677     0.115706
H      5.139356     6.720764    20.357439     0.114237
H      4.831138     7.526202    18.254113     0.112209
H      3.013573     9.104552    12.515616     0.089651
H      4.404138    11.702091    14.507491     0.104637
H      4.556711    11.733069    16.838459     0.108492
H      3.288000    10.151622    18.062040     0.096573
H      2.226133     8.481886    17.042389     0.102819
H      2.068440     8.475690    14.678223     0.106740
H      5.638034     6.158506     4.109428     0.117731
H      5.356439     6.943808     6.262550     0.109360
H      9.562949     7.066173     4.254076     0.117584
H      6.311813     7.843731     8.349277     0.115706
H     -0.019456     8.768436     8.501039     0.114237
H      0.288762     7.962998     6.397713     0.112209
H      2.106327     6.384648     0.659216     0.089651
H      0.715762     3.787109     2.651091     0.104637
H      0.563189     3.756131     4.982059     0.108492
H      1.831900     5.337578     6.205640     0.096573
H      2.893767     7.007314     5.185989     0.102819
H      3.051460     7.013510     2.821823     0.106740
C      2.651084     1.623268    21.178613     0.632801
C      2.512847     1.160141    19.740906    -0.026036
C      1.259495     1.229842    19.129116    -0.109885
C      1.100779     0.780656    17.843882    -0.147042
C      2.162646     0.300490    17.106414     0.090454
C      3.464124     0.255572    17.701605     0.086082
C      3.591098     0.700112    19.039007    -0.160381
C      2.040792    15.329661    15.787982    -0.154922
C      3.082180    14.796833    15.081815    -0.032364
C      4.353963    14.799931    15.693131    -0.110123
C      4.535207    15.266156    16.942796    -0.143492
C      2.840521    14.226830    13.695802     0.626408
C      8.437595     3.048275    23.167643     0.626401
C      7.164788     2.312538    22.756937     0.028840
C      7.065462     2.362103    21.199243     0.070310
C      6.306693     3.308493    20.549512    -0.137839
C      6.214535     3.339472    19.176541    -0.087110
C      6.942584     2.363652    18.455672    -0.091908
C      7.593836     1.420360    19.036636    -0.090403
C      7.675754     1.415713    20.457033    -0.149169
C      2.468816    13.865932     9.322213     0.632801
C      2.607053    14.329059     7.884506    -0.026036
C      3.860405    14.259358     7.272716    -0.109885
C      4.019121    14.708544     5.987482    -0.147042
C      2.957254    15.188710     5.250014     0.090454
C      1.655776    15.233628     5.845205     0.086082
C      1.528802    14.789088     7.182607    -0.160381
C      3.079108     0.159539     3.931582    -0.154922
C      2.037720     0.692367     3.225415    -0.032364
C      0.765937     0.689269     3.836731    -0.110123
C      0.584693     0.223044     5.086396    -0.143492
C      2.279379     1.262370     1.839402     0.626408
C      6.922105    12.440925    11.311243     0.626401
C      8.194912    13.176662    10.900537     0.028841
C      8.294238    13.127097     9.342843     0.070310
C      9.053007    12.180707     8.693112    -0.137839
C      9.145165    12.149728     7.320141    -0.087110
C      8.417116    13.125548     6.599272    -0.091908
C      7.765864    14.068840     7.180236    -0.090403
C      7.683946    14.073487     8.600633    -0.149169
C      7.588716     9.367868    14.390587     0.632801
C      7.726953     8.904741    15.828294    -0.026036
C      8.980305     8.974442    16.440084    -0.109885
C      9.139022     8.525256    17.725318    -0.147042
C      8.077154     8.045090    18.462786     0.090454
C      6.775676     8.000172    17.867595     0.086082
C      6.648702     8.444712    16.530193    -0.160381
C      8.199008     7.585061    19.781218    -0.154922
C      7.157620     7.052233    20.487385    -0.032364
C      5.885837     7.055331    19.876069    -0.110123
C      5.704593     7.521556    18.626404    -0.143492
C      7.399279     6.482230    21.873398     0.626408
C      1.802205    10.792875    12.401557     0.626401
C      3.075012    10.057138    12.812263     0.028840
C      3.174338    10.106703    14.369957     0.070310
C      3.933107    11.053093    15.019688    -0.137839
C      4.025265    11.084072    16.392659    -0.087110
C      3.297216    10.108252    17.113528    -0.091908
C      2.645964     9.164960    16.532564    -0.090403
C      2.564046     9.160313    15.112167    -0.149169
C      7.770984     6.121332     2.534187     0.632801
C      7.632747     6.584459     3.971894    -0.026036
C      6.379395     6.514758     4.583684    -0.109885
C      6.220678     6.963944     5.868918    -0.147042
C      7.282546     7.444110     6.606386     0.090454
C      8.584024     7.489028     6.011195     0.086082
C      8.710998     7.044488     4.673793    -0.160381
C      7.160692     7.904139     7.924818    -0.154922
C      8.202080     8.436967     8.630985    -0.032364
C      9.473863     8.433869     8.019669    -0.110123
C      9.655107     7.967644     6.770004    -0.143492
C      7.960421     9.006970    10.016998     0.626408
C      3.317695     4.696325     0.545157     0.626401
C      2.044888     5.432062     0.955863     0.028841
C      1.945562     5.382497     2.513557     0.070310
C      1.186793     4.436107     3.163288    -0.137839
C      1.094635     4.405128     4.536259    -0.087110
C      1.822684     5.380948     5.257128    -0.091908
C      2.473936     6.324240     4.676164    -0.090403
C      2.555854     6.328887     3.255767    -0.149169
O      3.712951     1.322778    21.772382    -0.580212
O      1.663968     2.207211    21.655952    -0.547994
O      1.649632    14.226830    13.292921    -0.583338
O      3.852213    13.833405    13.075001    -0.551966
O      6.034314     2.927459    23.378450    -0.624258
O      8.309598     4.139024     0.043394    -0.578385
O      9.510726     2.487566    22.926484    -0.523064
O      1.406949    14.166422     9.915982    -0.580212
O      3.455933    13.281989     9.799552    -0.547994
O      3.470268     1.262370     1.436521    -0.583338
O      1.267687     1.655795     1.218601    -0.551966
O      9.325386    12.561741    11.522050    -0.624258
O      7.050102    11.350176    11.899794    -0.578385
O      5.848974    13.001634    11.070084    -0.523064
O      6.526849     9.067378    13.796818    -0.580212
O      8.575832     9.951811    13.913248    -0.547994
O      8.590168     6.482230    22.276279    -0.583338
O      6.387587     6.088805    22.494199    -0.551966
O      4.205486    10.672059    12.190750    -0.624258
O      1.930202    11.883624    11.813006    -0.578385
O      0.729074    10.232166    12.642716    -0.523064
O      8.832851     6.421822     1.940418    -0.580212
O      6.783867     5.537389     2.056848    -0.547994
O      6.769532     9.006970    10.419879    -0.583338
O      8.972113     9.400395    10.637799    -0.551966
O      0.914414     4.817141     0.334350    -0.624258
O      3.189698     3.605576    23.669406    -0.578385
O      4.390826     5.257034     0.786316    -0.523064

The following XYZ coordinates are in angstroms. Other properties are in atomic units.
The sperically averaged electron density of each atom fit to a function of the form exp(a - br)
eigen_1, eigen_2 and eigen_3 are the three eigenvalues of traceless quadrupole moment tensor
  atom number  atomic symbol              X              Y              Z     net charge C6 coefficient C8 coefficient C10 coefficient fluctuating dipole atomic polarizability isotropic forcefield polarizability              a              b squared Pearson coefficient          <r^3>          <r^4>         wp_QDO          m_QDO          q_QDO       dipole_x       dipole_y       dipole_z         dipole            Qxy            Qxz            Qyz     Q(x^2-y^2)  Q(3z^2 - R^2)        eigen_1        eigen_2        eigen_3 static polarizability      alpha(xx)      alpha(xy)      alpha(xz)      alpha(yy)      alpha(yz)      alpha(zz) atomic spin moment
            1             Zn       6.291538       4.783994       0.286925       0.970319      90.020227 0.16842833E+04  0.52266944E+05                                16.639067                           13.602361       0.138436       1.928399                    0.997418      44.294447     119.876840       0.479126       0.411950      -1.134172      -0.033790       0.007859       0.016129       0.038257      -0.038464      -0.001459      -0.006856      -0.025827       0.105795      -0.058495       0.021379       0.037116             20.771430      25.211581       1.010457      -1.903290      15.880498       3.394473      21.222211           0.000002
            2             Zn       4.416119       1.863661      23.526655       1.002537      80.559297 0.14554989E+04  0.43564848E+05                                15.516945                           12.672325       0.229811       1.966531                    0.997883      43.069303     114.615408       0.494595       0.413744      -1.132515       0.025156      -0.029983       0.009422       0.040257      -0.089853       0.003489       0.002805      -0.119254      -0.006513      -0.106937      -0.001992       0.108929             19.320376      24.592764       4.330117      -5.689708      12.728083      -1.087063      20.640280           0.000001
            3             Zn       9.068162      10.705206      12.143325       0.970319      90.020236 0.16842834E+04  0.52266949E+05                                16.639068                           13.602361       0.138436       1.928399                    0.997418      44.294448     119.876842       0.479126       0.411950      -1.134172       0.033790      -0.007859       0.016129       0.038257      -0.038464       0.001459       0.006856      -0.025827       0.105795      -0.058495       0.021379       0.037116             20.771432      25.211587       1.010459       1.903287      15.880499      -3.394472      21.222209           0.000002
            4             Zn       0.703781      13.625539      11.670255       1.002537      80.559301 0.14554989E+04  0.43564849E+05                                15.516946                           12.672326       0.229811       1.966531                    0.997883      43.069303     114.615409       0.494595       0.413744      -1.132515      -0.025156       0.029983       0.009422       0.040257      -0.089853      -0.003489      -0.002805      -0.119255      -0.006513      -0.106937      -0.001992       0.108929             19.320377      24.592765       4.330117       5.689708      12.728084       1.087063      20.640282           0.000001
            5             Zn       3.948262      12.528594      11.569475       0.970319      90.020229 0.16842833E+04  0.52266945E+05                                16.639067                           13.602361       0.138436       1.928399                    0.997418      44.294448     119.876841       0.479126       0.411950      -1.134172       0.033790       0.007859      -0.016129       0.038257       0.038465      -0.001459       0.006856      -0.025827       0.105795      -0.058495       0.021379       0.037116             20.771430      25.211581      -1.010457      -1.903289      15.880498      -3.394473      21.222212           0.000002
            6             Zn       5.823681       9.608261      12.042545       1.002537      80.559297 0.14554989E+04  0.43564848E+05                                15.516945                           12.672325       0.229812       1.966531                    0.997883      43.069303     114.615408       0.494595       0.413744      -1.132515      -0.025156      -0.029983      -0.009422       0.040257       0.089853       0.003489      -0.002805      -0.119255      -0.006513      -0.106937      -0.001992       0.108929             19.320376      24.592764      -4.330117      -5.689707      12.728083       1.087063      20.640280           0.000001
            7             Zn       1.171638       2.960606      23.425875       0.970319      90.020235 0.16842834E+04  0.52266947E+05                                16.639068                           13.602361       0.138436       1.928399                    0.997418      44.294447     119.876841       0.479126       0.411950      -1.134172      -0.033790      -0.007859      -0.016129       0.038257       0.038464       0.001459      -0.006856      -0.025827       0.105795      -0.058495       0.021379       0.037116             20.771432      25.211588      -1.010459       1.903287      15.880499       3.394472      21.222210           0.000002
            8             Zn       9.536019       5.880939       0.186145       1.002537      80.559299 0.14554989E+04  0.43564847E+05                                15.516945                           12.672325       0.229811       1.966531                    0.997883      43.069303     114.615407       0.494595       0.413744      -1.132515       0.025156       0.029983      -0.009422       0.040257       0.089853      -0.003489       0.002805      -0.119255      -0.006513      -0.106937      -0.001992       0.108929             19.320376      24.592764      -4.330117       5.689708      12.728083      -1.087063      20.640280           0.000001
            9              H       0.518134       1.586094      19.603372       0.117731       1.229120 0.87342673E+01  0.87499281E+02                                 1.876775                            1.710328      -1.213571       2.300941                    0.995471       3.631054      10.211253       0.486816       1.255924      -0.713487      -0.030088       0.017094       0.019464       0.039703      -0.007010      -0.003239       0.003855       0.014332      -0.002070      -0.010315      -0.001654       0.011969              1.995826       2.413802      -0.383082      -0.476281       1.598990       0.358777       1.974687           0.000000
           10              H       0.236539       0.800792      17.450250       0.109360       1.198047 0.87178233E+01  0.86061081E+02                                 1.752561                            1.641120      -0.974118       2.406779                    0.997899       3.390423       9.035272       0.535554       1.158522      -0.738458      -0.031510       0.000770      -0.015036       0.034922      -0.003683       0.005492       0.008601       0.022038       0.017964      -0.018318       0.005370       0.012948              1.795151       2.365215      -0.091566       0.215716       1.386708       0.105308       1.633529           0.000000
           11              H       4.443049       0.678427      19.458724       0.117584       1.358572 0.10555339E+02  0.11170906E+03                                 2.070435                            1.931550      -1.448667       2.195002                    0.991516       3.901993      11.559936       0.436636       1.325473      -0.698646       0.033105      -0.001222       0.017984       0.037694      -0.005259       0.004278       0.004185       0.016280      -0.004118      -0.011739       0.000598       0.011141              2.148490       2.663184       0.141092       0.446404       1.652000       0.243197       2.130287          -0.000000
           12              H       1.191913      15.390069      15.363523       0.115706       1.265759 0.96786377E+01  0.97967932E+02                                 1.812122                            1.726051      -1.134584       2.334135                    0.996614       3.454289       9.287776       0.524219       1.154314      -0.739948      -0.033550       0.003979      -0.016824       0.037743      -0.005985       0.003154       0.000636       0.021568      -0.010258      -0.010900      -0.003612       0.014512              1.841281       2.092165      -0.055422       0.318281       1.492855       0.180530       1.938824          -0.000000
           13              H       5.100444      14.465364      15.211761       0.114237       1.179952 0.85255023E+01  0.83455021E+02                                 1.723318                            1.614905      -0.886855       2.451755                    0.998968       3.275446       8.611136       0.545467       1.147111      -0.742411       0.033411      -0.014451      -0.018043       0.040628      -0.007764      -0.002203       0.005662       0.028498      -0.012781      -0.016206      -0.002708       0.018914              1.788410       1.918217      -0.244840      -0.361003       1.611605       0.335266       1.835407           0.000000
           14              H       5.408662      15.270802      17.315087       0.112209       1.182532 0.85732477E+01  0.84425057E+02                                 1.747977                            1.634954      -0.986120       2.403951                    0.997761       3.399788       9.099752       0.531965       1.169223      -0.735503       0.033631      -0.001037       0.011229       0.035471      -0.006767      -0.002412       0.007359       0.028482       0.012207      -0.019699       0.004376       0.015323              1.800282       2.255636       0.120101       0.387084       1.468302       0.199885       1.676908          -0.000000
           15              H       7.226227       1.359952      23.053584       0.089651       1.510910 0.12635485E+02  0.13612010E+03                                 2.039815                            1.971558      -0.995426       2.392301                    0.997326       3.589548       9.816796       0.492853       1.153609      -0.743278      -0.000630      -0.045080       0.016491       0.048006      -0.001442      -0.004528      -0.005623      -0.015588       0.000263      -0.010678      -0.000087       0.010765              2.070149       1.865121       0.008171       0.005447       2.429317      -0.253265       1.916010          -0.000001
           16              H       5.835662       3.957491      21.061709       0.104637       1.198756 0.92391132E+01  0.94719585E+02                                 1.906030                            1.808380      -1.256411       2.269160                    0.995073       3.883292      11.378922       0.450107       1.327335      -0.697351      -0.021990       0.025333       0.017158       0.037679      -0.016192       0.000837       0.001847       0.005560      -0.001215      -0.016464      -0.000186       0.016649              1.958611       1.730329      -0.280779      -0.243581       2.134403       0.377247       2.011100           0.000001
           17              H       5.683089       3.988469      18.730741       0.108492       1.217041 0.90162917E+01  0.89593247E+02                                 1.764687                            1.667468      -0.927834       2.428442                    0.998610       3.343167       8.884555       0.533016       1.156427      -0.740165      -0.023175       0.024982      -0.018890       0.038962      -0.016992       0.001859      -0.001526      -0.000039       0.037296      -0.023210       0.009072       0.014138              1.797537       1.670767      -0.349309       0.263763       2.055116      -0.339821       1.666728          -0.000000
           18              H       6.951800       2.407022      17.507160       0.096573       1.266174 0.93582168E+01  0.93149908E+02                                 1.765562                            1.663171      -0.807612       2.478677                    0.999447       3.289924       8.536060       0.555143       1.108439      -0.753753       0.003974       0.001704      -0.034308       0.034579      -0.015595      -0.002552      -0.001970      -0.011179       0.035139      -0.022724       0.010695       0.012029              1.787097       1.464727       0.002500       0.021977       1.476963      -0.003694       2.419601          -0.000002
           19              H       8.013667       0.737286      18.526811       0.102819       1.218445 0.85521295E+01  0.83585586E+02                                 1.745059                            1.604996      -0.739142       2.512344                    0.999672       3.275623       8.539535       0.554810       1.129548      -0.747022       0.014987      -0.024887      -0.020587       0.035606      -0.013840       0.000640       0.002416      -0.014378       0.033602      -0.021297       0.008800       0.012497              1.823765       1.816045      -0.383507      -0.266357       1.939462       0.458667       1.715788           0.000000
           20              H       8.171360       0.731090      20.890977       0.106740       1.329536 0.10226263E+02  0.10475691E+03                                 1.871226                            1.776448      -0.974407       2.403856                    0.998065       3.428500       9.219522       0.516679       1.157229      -0.740810       0.023231      -0.026794       0.015859       0.038847      -0.016189       0.001130      -0.002629      -0.013538       0.016151      -0.020249       0.004620       0.015629              1.894419       1.901120      -0.413053       0.205874       1.988351      -0.193774       1.793784          -0.000002
           21              H       4.601766      13.903106       7.746972       0.117731       1.229120 0.87342669E+01  0.87499279E+02                                 1.876775                            1.710328      -1.213571       2.300941                    0.995471       3.631054      10.211254       0.486816       1.255924      -0.713487       0.030088      -0.017094       0.019464       0.039703      -0.007010       0.003239      -0.003855       0.014332      -0.002070      -0.010315      -0.001654       0.011969              1.995826       2.413802      -0.383082       0.476281       1.598990      -0.358777       1.974688           0.000000
           22              H       4.883361      14.688408       5.593850       0.109360       1.198048 0.87178256E+01  0.86061105E+02                                 1.752561                            1.641120      -0.974118       2.406779                    0.997899       3.390424       9.035273       0.535554       1.158521      -0.738458       0.031510      -0.000770      -0.015036       0.034922      -0.003683      -0.005492      -0.008601       0.022038       0.017964      -0.018318       0.005370       0.012948              1.795150       2.365214      -0.091566      -0.215716       1.386708      -0.105308       1.633529           0.000000
           23              H       0.676851      14.810773       7.602324       0.117584       1.358572 0.10555339E+02  0.11170906E+03                                 2.070435                            1.931550      -1.448667       2.195002                    0.991516       3.901993      11.559937       0.436635       1.325473      -0.698646      -0.033105       0.001222       0.017984       0.037694      -0.005259      -0.004278      -0.004185       0.016280      -0.004118      -0.011739       0.000598       0.011141              2.148490       2.663184       0.141092      -0.446404       1.652000      -0.243197       2.130287          -0.000000
           24              H       3.927987       0.099131       3.507123       0.115706       1.265759 0.96786377E+01  0.97967932E+02                                 1.812122                            1.726051      -1.134584       2.334135                    0.996614       3.454289       9.287776       0.524219       1.154314      -0.739948       0.033550      -0.003979      -0.016824       0.037743      -0.005985      -0.003154      -0.000636       0.021568      -0.010258      -0.010900      -0.003612       0.014512              1.841281       2.092165      -0.055422      -0.318281       1.492855      -0.180530       1.938824          -0.000000
           25              H       0.019456       1.023836       3.355361       0.114237       1.179952 0.85255053E+01  0.83455051E+02                                 1.723318                            1.614905      -0.886855       2.451755                    0.998968       3.275447       8.611137       0.545467       1.147110      -0.742411      -0.033411       0.014451      -0.018043       0.040628      -0.007764       0.002203      -0.005662       0.028498      -0.012781      -0.016206      -0.002708       0.018914              1.788409       1.918216      -0.244840       0.361003       1.611605      -0.335266       1.835406           0.000000
           26              H       9.951038       0.218398       5.458687       0.112209       1.182532 0.85732477E+01  0.84425057E+02                                 1.747977                            1.634954      -0.986120       2.403951                    0.997761       3.399788       9.099752       0.531965       1.169223      -0.735503      -0.033631       0.001037       0.011229       0.035471      -0.006767       0.002412      -0.007359       0.028482       0.012207      -0.019699       0.004376       0.015323              1.800282       2.255636       0.120101      -0.387084       1.468302      -0.199885       1.676908          -0.000000
           27              H       8.133473      14.129248      11.197184       0.089651       1.510910 0.12635488E+02  0.13612014E+03                                 2.039816                            1.971559      -0.995426       2.392301                    0.997326       3.589548       9.816797       0.492853       1.153609      -0.743278       0.000630       0.045080       0.016491       0.048006      -0.001442       0.004528       0.005623      -0.015588       0.000263      -0.010678      -0.000087       0.010765              2.070150       1.865121       0.008171      -0.005447       2.429317       0.253265       1.916010          -0.000001
           28              H       9.524038      11.531709       9.205309       0.104637       1.198756 0.92391138E+01  0.94719590E+02                                 1.906030                            1.808380      -1.256411       2.269160                    0.995073       3.883292      11.378921       0.450107       1.327335      -0.697351       0.021990      -0.025333       0.017158       0.037679      -0.016192      -0.000837      -0.001847       0.005560      -0.001215      -0.016464      -0.000186       0.016649              1.958610       1.730329      -0.280779       0.243581       2.134403      -0.377247       2.011100           0.000001
           29              H       9.676611      11.500731       6.874341       0.108492       1.217041 0.90162935E+01  0.89593272E+02                                 1.764687                            1.667468      -0.927834       2.428442                    0.998610       3.343167       8.884556       0.533016       1.156428      -0.740165       0.023175      -0.024982      -0.018890       0.038962      -0.016992      -0.001859       0.001526      -0.000039       0.037296      -0.023210       0.009072       0.014138              1.797538       1.670768      -0.349309      -0.263763       2.055117       0.339821       1.666728          -0.000000
           30              H       8.407900      13.082178       5.650760       0.096573       1.266174 0.93582217E+01  0.93149976E+02                                 1.765563                            1.663172      -0.807612       2.478677                    0.999447       3.289924       8.536063       0.555143       1.108440      -0.753753      -0.003974      -0.001704      -0.034308       0.034579      -0.015595       0.002552       0.001970      -0.011179       0.035139      -0.022724       0.010695       0.012029              1.787098       1.464728       0.002500      -0.021977       1.476964       0.003694       2.419603          -0.000002
           31              H       7.346033      14.751914       6.670411       0.102819       1.218446 0.85521307E+01  0.83585600E+02                                 1.745059                            1.604996      -0.739142       2.512344                    0.999672       3.275623       8.539535       0.554810       1.129548      -0.747022      -0.014987       0.024887      -0.020587       0.035606      -0.013840      -0.000640      -0.002416      -0.014378       0.033602      -0.021297       0.008800       0.012497              1.823765       1.816045      -0.383507       0.266357       1.939462      -0.458667       1.715788          -0.000000
           32              H       7.188340      14.758110       9.034577       0.106740       1.329536 0.10226265E+02  0.10475694E+03                                 1.871227                            1.776448      -0.974407       2.403856                    0.998065       3.428500       9.219523       0.516679       1.157229      -0.740810      -0.023231       0.026794       0.015859       0.038847      -0.016189      -0.001130       0.002629      -0.013538       0.016151      -0.020249       0.004620       0.015629              1.894419       1.901121      -0.413053      -0.205874       1.988352       0.193774       1.793784          -0.000002
           33              H       9.721666       9.330694      15.965828       0.117731       1.229120 0.87342659E+01  0.87499263E+02                                 1.876775                            1.710327      -1.213571       2.300941                    0.995471       3.631054      10.211253       0.486816       1.255924      -0.713487       0.030088       0.017094      -0.019464       0.039703       0.007009      -0.003239      -0.003855       0.014332      -0.002070      -0.010315      -0.001654       0.011969              1.995826       2.413801       0.383082      -0.476281       1.598989      -0.358777       1.974687           0.000000
           34              H      10.003261       8.545392      18.118950       0.109360       1.198047 0.87178165E+01  0.86061000E+02                                 1.752560                            1.641120      -0.974118       2.406779                    0.997899       3.390423       9.035272       0.535554       1.158522      -0.738457       0.031510       0.000770       0.015036       0.034922       0.003683       0.005492      -0.008601       0.022038       0.017964      -0.018318       0.005370       0.012948              1.795150       2.365214       0.091566       0.215716       1.386708      -0.105308       1.633529           0.000000
           35              H       5.796751       8.423027      16.110476       0.117584       1.358572 0.10555339E+02  0.11170906E+03                                 2.070435                            1.931550      -1.448667       2.195002                    0.991516       3.901993      11.559936       0.436636       1.325473      -0.698646      -0.033105      -0.001222      -0.017984       0.037694       0.005259       0.004278      -0.004185       0.016280      -0.004118      -0.011739       0.000598       0.011141              2.148490       2.663184      -0.141092       0.446404       1.652000      -0.243197       2.130287          -0.000000
           36              H       9.047887       7.645469      20.205677       0.115706       1.265759 0.96786383E+01  0.97967943E+02                                 1.812122                            1.726051      -1.134584       2.334135                    0.996614       3.454289       9.287777       0.524218       1.154314      -0.739948       0.033550       0.003979       0.016824       0.037743       0.005985       0.003154      -0.000636       0.021568      -0.010258      -0.010900      -0.003612       0.014512              1.841282       2.092165       0.055422       0.318281       1.492856      -0.180530       1.938824          -0.000000
           37              H       5.139356       6.720764      20.357439       0.114237       1.179952 0.85255052E+01  0.83455051E+02                                 1.723318                            1.614905      -0.886855       2.451755                    0.998968       3.275447       8.611137       0.545467       1.147110      -0.742411      -0.033411      -0.014451       0.018043       0.040628       0.007764      -0.002203      -0.005662       0.028498      -0.012781      -0.016206      -0.002708       0.018914              1.788409       1.918216       0.244840      -0.361003       1.611605      -0.335266       1.835406           0.000000
           38              H       4.831138       7.526202      18.254113       0.112209       1.182532 0.85732477E+01  0.84425057E+02                                 1.747977                            1.634954      -0.986120       2.403951                    0.997761       3.399788       9.099752       0.531965       1.169223      -0.735503      -0.033631      -0.001037      -0.011229       0.035471       0.006767      -0.002412      -0.007359       0.028482       0.012207      -0.019699       0.004376       0.015323              1.800282       2.255636      -0.120101       0.387084       1.468302      -0.199885       1.676908          -0.000000
           39              H       3.013573       9.104552      12.515616       0.089651       1.510910 0.12635485E+02  0.13612010E+03                                 2.039815                            1.971558      -0.995426       2.392301                    0.997326       3.589548       9.816796       0.492853       1.153609      -0.743278       0.000630      -0.045080      -0.016491       0.048006       0.001442      -0.004528       0.005623      -0.015588       0.000263      -0.010678      -0.000087       0.010765              2.070149       1.865121      -0.008171       0.005447       2.429317       0.253265       1.916010          -0.000001
           40              H       4.404138      11.702091      14.507491       0.104637       1.198756 0.92391132E+01  0.94719585E+02                                 1.906030                            1.808380      -1.256411       2.269160                    0.995073       3.883292      11.378922       0.450107       1.327335      -0.697351       0.021990       0.025333      -0.017158       0.037679       0.016192       0.000837      -0.001847       0.005560      -0.001215      -0.016464      -0.000186       0.016649              1.958611       1.730329       0.280779      -0.243581       2.134403      -0.377247       2.011100           0.000001
           41              H       4.556711      11.733069      16.838459       0.108492       1.217041 0.90162935E+01  0.89593272E+02                                 1.764687                            1.667468      -0.927834       2.428442                    0.998610       3.343167       8.884556       0.533016       1.156428      -0.740165       0.023175       0.024982       0.018890       0.038962       0.016992       0.001859       0.001526      -0.000039       0.037296      -0.023210       0.009072       0.014138              1.797538       1.670768       0.349309       0.263763       2.055117       0.339821       1.666728          -0.000000
           42              H       3.288000      10.151622      18.062040       0.096573       1.266174 0.93582205E+01  0.93149958E+02                                 1.765563                            1.663171      -0.807612       2.478677                    0.999447       3.289924       8.536062       0.555143       1.108439      -0.753753      -0.003974       0.001704       0.034308       0.034579       0.015595      -0.002552       0.001970      -0.011179       0.035139      -0.022724       0.010695       0.012029              1.787098       1.464728      -0.002500       0.021977       1.476964       0.003694       2.419602          -0.000002
           43              H       2.226133       8.481886      17.042389       0.102819       1.218445 0.85521288E+01  0.83585575E+02                                 1.745059                            1.604995      -0.739142       2.512344                    0.999672       3.275623       8.539534       0.554810       1.129548      -0.747022      -0.014987      -0.024887       0.020587       0.035606       0.013840       0.000640      -0.002416      -0.014378       0.033602      -0.021297       0.008800       0.012497              1.823765       1.816044       0.383507      -0.266357       1.939461      -0.458667       1.715788           0.000000
           44              H       2.068440       8.475690      14.678223       0.106740       1.329536 0.10226269E+02  0.10475698E+03                                 1.871227                            1.776448      -0.974407       2.403856                    0.998065       3.428501       9.219525       0.516679       1.157229      -0.740810      -0.023231      -0.026794      -0.015859       0.038847       0.016189       0.001130       0.002629      -0.013538       0.016151      -0.020249       0.004620       0.015629              1.894419       1.901121       0.413053       0.205874       1.988352       0.193774       1.793784          -0.000002
           45              H       5.638034       6.158506       4.109428       0.117731       1.229120 0.87342672E+01  0.87499280E+02                                 1.876775                            1.710327      -1.213571       2.300941                    0.995471       3.631054      10.211253       0.486816       1.255924      -0.713487      -0.030088      -0.017094      -0.019464       0.039703       0.007009       0.003239       0.003855       0.014332      -0.002070      -0.010315      -0.001654       0.011969              1.995826       2.413801       0.383082       0.476281       1.598990       0.358777       1.974687           0.000000
           46              H       5.356439       6.943808       6.262550       0.109360       1.198047 0.87178204E+01  0.86061045E+02                                 1.752560                            1.641120      -0.974118       2.406779                    0.997899       3.390424       9.035274       0.535554       1.158521      -0.738458      -0.031510      -0.000770       0.015036       0.034922       0.003683      -0.005492       0.008601       0.022038       0.017964      -0.018318       0.005370       0.012948              1.795150       2.365214       0.091566      -0.215716       1.386708       0.105308       1.633529           0.000000
           47              H       9.562949       7.066173       4.254076       0.117584       1.358572 0.10555339E+02  0.11170906E+03                                 2.070435                            1.931550      -1.448667       2.195002                    0.991516       3.901993      11.559937       0.436635       1.325473      -0.698646       0.033105       0.001222      -0.017984       0.037694       0.005259      -0.004278       0.004185       0.016280      -0.004118      -0.011739       0.000598       0.011141              2.148490       2.663184      -0.141092      -0.446404       1.652000       0.243197       2.130287          -0.000000
           48              H       6.311813       7.843731       8.349277       0.115706       1.265759 0.96786377E+01  0.97967932E+02                                 1.812122                            1.726051      -1.134584       2.334135                    0.996614       3.454289       9.287776       0.524219       1.154314      -0.739948      -0.033550      -0.003979       0.016824       0.037743       0.005985      -0.003154       0.000636       0.021568      -0.010258      -0.010900      -0.003612       0.014512              1.841281       2.092165       0.055422      -0.318281       1.492855       0.180530       1.938824          -0.000000
           49              H      -0.019456       8.768436       8.501039       0.114237       1.179952 0.85255053E+01  0.83455051E+02                                 1.723318                            1.614905      -0.886855       2.451755                    0.998968       3.275447       8.611137       0.545467       1.147110      -0.742411       0.033411       0.014451       0.018043       0.040628       0.007764       0.002203       0.005662       0.028498      -0.012781      -0.016206      -0.002708       0.018914              1.788409       1.918216       0.244840       0.361003       1.611605       0.335266       1.835406           0.000000
           50              H       0.288762       7.962998       6.397713       0.112209       1.182532 0.85732477E+01  0.84425057E+02                                 1.747977                            1.634954      -0.986120       2.403951                    0.997761       3.399788       9.099752       0.531965       1.169223      -0.735503       0.033631       0.001037      -0.011229       0.035471       0.006767       0.002412       0.007359       0.028482       0.012207      -0.019699       0.004376       0.015323              1.800282       2.255636      -0.120101      -0.387084       1.468302       0.199885       1.676908          -0.000000
           51              H       2.106327       6.384648       0.659216       0.089651       1.510910 0.12635485E+02  0.13612010E+03                                 2.039815                            1.971558      -0.995426       2.392301                    0.997326       3.589548       9.816796       0.492853       1.153609      -0.743278      -0.000630       0.045080      -0.016491       0.048006       0.001442       0.004528      -0.005623      -0.015588       0.000263      -0.010678      -0.000087       0.010765              2.070149       1.865121      -0.008171      -0.005447       2.429317      -0.253265       1.916010          -0.000001
           52              H       0.715762       3.787109       2.651091       0.104637       1.198756 0.92391132E+01  0.94719585E+02                                 1.906030                            1.808380      -1.256411       2.269160                    0.995073       3.883292      11.378922       0.450107       1.327335      -0.697351      -0.021990      -0.025333      -0.017158       0.037679       0.016192      -0.000837       0.001847       0.005560      -0.001215      -0.016464      -0.000186       0.016649              1.958611       1.730329       0.280779       0.243581       2.134403       0.377247       2.011100           0.000001
           53              H       0.563189       3.756131       4.982059       0.108492       1.217041 0.90162935E+01  0.89593272E+02                                 1.764687                            1.667468      -0.927834       2.428442                    0.998610       3.343167       8.884556       0.533016       1.156428      -0.740165      -0.023175      -0.024982       0.018890       0.038962       0.016992      -0.001859      -0.001526      -0.000039       0.037296      -0.023210       0.009072       0.014138              1.797538       1.670768       0.349309      -0.263763       2.055117      -0.339821       1.666728          -0.000000
           54              H       1.831900       5.337578       6.205640       0.096573       1.266174 0.93582205E+01  0.93149958E+02                                 1.765563                            1.663171      -0.807612       2.478677                    0.999447       3.289924       8.536062       0.555143       1.108439      -0.753753       0.003974      -0.001704       0.034308       0.034579       0.015595       0.002552      -0.001970      -0.011179       0.035139      -0.022724       0.010695       0.012029              1.787098       1.464728      -0.002500      -0.021977       1.476964      -0.003694       2.419602          -0.000002
           55              H       2.893767       7.007314       5.185989       0.102819       1.218445 0.85521295E+01  0.83585586E+02                                 1.745059                            1.604996      -0.739142       2.512344                    0.999672       3.275623       8.539535       0.554810       1.129548      -0.747022       0.014987       0.024887       0.020587       0.035606       0.013840      -0.000640       0.002416      -0.014378       0.033602      -0.021297       0.008800       0.012497              1.823765       1.816045       0.383507       0.266357       1.939462       0.458667       1.715788          -0.000000
           56              H       3.051460       7.013510       2.821823       0.106740       1.329536 0.10226264E+02  0.10475692E+03                                 1.871226                            1.776448      -0.974407       2.403856                    0.998065       3.428500       9.219523       0.516679       1.157229      -0.740810       0.023231       0.026794      -0.015859       0.038847       0.016189      -0.001130      -0.002629      -0.013538       0.016151      -0.020249       0.004620       0.015629              1.894419       1.901121       0.413053      -0.205874       1.988352      -0.193774       1.793784          -0.000002
           57              C       2.651084       1.623268      21.178613       0.632801      24.699092 0.24228548E+03  0.49667110E+04                                 7.826556                            5.527979       0.015380       2.070749                    0.999561      21.688360      59.985495       0.631725       0.472973      -1.021479       0.009227       0.016571       0.064214       0.066957       0.053805      -0.018155      -0.044708      -0.072612      -0.204958      -0.081558      -0.030309       0.111866              9.971196       9.347983      -1.556539       0.190498       6.246136       4.020852      14.319468           0.000000
           58              C       2.512847       1.160141      19.740906      -0.026036      40.070101 0.43234603E+03  0.10066396E+05                                10.100432                            6.860050       0.009286       2.005531                    0.999299      27.203089      75.743417       0.644480       0.408182      -1.078450      -0.015388      -0.014480      -0.041763       0.046804      -0.005144       0.001913      -0.006793      -0.004966      -0.027176      -0.011545      -0.000861       0.012406             13.476386      11.847630      -1.335633      -0.315572       7.877601       6.498812      20.703926           0.000000
           59              C       1.259495       1.229842      19.129116      -0.109885      36.468771 0.43994954E+03  0.10412984E+05                                 9.656079                            7.071360      -0.050769       1.951803                    0.999679      29.822498      87.084699       0.607155       0.426220      -1.054067       0.028995      -0.003861      -0.005385       0.029743      -0.005596      -0.018939      -0.003750      -0.007642      -0.032137      -0.025646       0.009441       0.016205             11.655921      12.014074      -1.324282       0.348516       7.135192       4.792455      15.818498          -0.000000
           60              C       1.100779       0.780656      17.843882      -0.147042      37.353596 0.42875021E+03  0.10052955E+05                                 9.692084                            6.898124       0.102410       1.997465                    0.999756      29.682896      85.441867       0.627665       0.416187      -1.063501       0.017503      -0.000652       0.008226       0.019351       0.000063       0.025635       0.000242       0.022868      -0.008402      -0.021786      -0.010032       0.031818             11.984425      11.680766      -2.370157      -2.322152       7.907563       5.709917      16.364945          -0.000000
           61              C       2.162646       0.300490      17.106414       0.090454      37.231821 0.38722508E+03  0.88103511E+04                                 9.780396                            6.598991      -0.122740       1.979407                    0.999304      25.999253      72.621364       0.638342       0.421719      -1.064887      -0.009920      -0.002053      -0.005206       0.011390      -0.003242      -0.003764       0.009605      -0.006069       0.043029      -0.011622      -0.007573       0.019195             13.079055      10.910464      -2.310079      -2.440065       8.751157       7.363788      19.575545           0.000000
           62              C       3.464124       0.255572      17.701605       0.086082      36.610269 0.40229719E+03  0.92421159E+04                                 9.697799                            6.746666      -0.107460       1.982599                    0.999276      26.247340      73.696281       0.628375       0.424290      -1.063151       0.010357      -0.000463       0.003103       0.010821      -0.005515      -0.007037       0.011934      -0.002461       0.048590      -0.014027      -0.009511       0.023538             12.695644      10.450590      -1.605083      -1.388039       8.492924       7.106032      19.143417          -0.000000
           63              C       3.591098       0.700112      19.039007      -0.160381      40.332295 0.46679844E+03  0.11231740E+05                                10.341380                            7.276850      -0.129984       1.920838                    0.999328      30.809330      91.197728       0.598411       0.425391      -1.052848      -0.014454      -0.003772      -0.007494       0.016713      -0.002938       0.017430      -0.022914      -0.005531      -0.071350      -0.039018       0.008215       0.030803             13.357142      11.455469      -1.197197      -1.278146       8.659802       7.079088      19.956155          -0.000001
           64              C       2.040792      15.329661      15.787982      -0.154922      39.668357 0.44666489E+03  0.10601960E+05                                10.215508                            7.105925      -0.013333       1.957650                    0.999618      30.230817      88.128330       0.608711       0.423927      -1.056493       0.011434       0.001507       0.012493       0.017003       0.013275       0.018619      -0.024454       0.008925      -0.103100      -0.051606       0.020395       0.031211             13.536099       9.718280      -2.072414      -1.773436       9.769426       8.122445      21.120591          -0.000001
           65              C       3.082180      14.796833      15.081815      -0.032364      41.368564 0.44686498E+03  0.10494934E+05                                10.384057                            6.998347      -0.012062       1.996995                    0.999313      27.499680      77.002547       0.634537       0.411004      -1.076162       0.022810       0.012508       0.042343       0.049696      -0.000559      -0.001469      -0.006138       0.025794      -0.010247      -0.014617      -0.000107       0.014724             14.446712      10.621503      -0.726862       0.992888      10.328512       8.806763      22.390120          -0.000001
           66              C       4.353963      14.799931      15.693131      -0.110123      34.970610 0.42817729E+03  0.10048332E+05                                 9.350372                            6.953660      -0.006464       1.966024                    0.999660      29.526188      85.365198       0.616313       0.423482      -1.057609      -0.029388       0.005584       0.001774       0.029966      -0.018088      -0.018342      -0.001876       0.026317      -0.061712      -0.029983      -0.006995       0.036978             11.409850       9.890504      -0.115594       1.469461       8.302235       5.810971      16.036812          -0.000001
           67              C       4.535207      15.266156      16.942796      -0.143492      36.591880 0.42577479E+03  0.99575705E+04                                 9.529866                            6.855575       0.123845       2.007386                    0.999772      29.450407      84.434977       0.632694       0.413942      -1.065823      -0.017096       0.000557      -0.002704       0.017317      -0.006206       0.014798      -0.004591       0.037722      -0.020906      -0.017402      -0.012361       0.029764             11.818598      10.386042      -0.789760      -0.344285       8.581542       6.451678      16.488211          -0.000001
           68              C       2.840521      14.226830      13.695802       0.626408      25.138313 0.25360126E+03  0.52636089E+04                                 7.990681                            5.679483      -0.099951       2.027037                    0.999386      22.112530      61.740948       0.618695       0.476977      -1.018309      -0.018638      -0.021664      -0.062264       0.068509       0.018104      -0.016585      -0.067321      -0.097001      -0.151303      -0.081076      -0.026282       0.107359             10.425092       9.313759      -0.483923       0.897500       7.255247       5.117064      14.706271          -0.000000
           69              C       8.437595       3.048275      23.167643       0.626401      22.576172 0.23268041E+03  0.47352682E+04                                 7.431842                            5.463969       0.156337       2.128548                    0.999710      21.445788      59.651004       0.625509       0.481158      -1.014218       0.049797       0.043966       0.027101       0.071744      -0.003015      -0.013004      -0.075050      -0.040891       0.270693      -0.072652      -0.055196       0.127848              9.168199      13.799678      -0.610386       1.128911       7.825540       2.291804       5.879379           0.000000
           70              C       7.164788       2.312538      22.756937       0.028840      29.399859 0.38937984E+03  0.88687571E+04                                 8.204030                            6.455836      -0.124694       1.974678                    0.998534      26.743398      74.659144       0.669968       0.401386      -1.078479      -0.116623       0.044378       0.019521       0.126299      -0.062682      -0.028683       0.002840      -0.020957      -0.009162      -0.068489      -0.002615       0.071104              9.956091      12.324432       0.790773       0.321055       7.041238       1.171517      10.502604           0.000000
           71              C       7.065462       2.362103      21.199243       0.070310      32.317589 0.42745450E+03  0.99940841E+04                                 8.982256                            7.030263      -0.176291       1.956743                    0.999308      26.897308      76.787453       0.604183       0.433595      -1.054864      -0.005938       0.015418       0.017060       0.023749       0.001157      -0.003680       0.002370       0.019331       0.116860      -0.029310      -0.009995       0.039305             10.401703       7.654451      -2.643910       0.568892       8.383357       1.754317      15.167302           0.000001
           72              C       6.306693       3.308493      20.549512      -0.137839      30.758158 0.45490371E+03  0.10883996E+05                                 8.644147                            7.222184      -0.064192       1.952674                    0.998833      30.210914      89.412171       0.595372       0.429981      -1.049173       0.003767      -0.019663      -0.014585       0.024770      -0.004190      -0.012765       0.026621       0.008893      -0.056089      -0.037449       0.007803       0.029646              9.340565       6.762610      -2.153017       0.794261       8.340980       0.234276      12.918104           0.000001
           73              C       6.214535       3.339472      19.176541      -0.087110      29.383517 0.42098794E+03  0.98104299E+04                                 8.219435                            6.838454       0.209372       2.043753                    0.999794      28.747188      82.069009       0.630972       0.416560      -1.064947       0.013668      -0.027650       0.009815       0.032368      -0.026801       0.005078      -0.011760      -0.003251       0.010017      -0.029157      -0.001414       0.030571              8.765147       6.416887      -2.352323       0.361328       8.915472       0.518853      10.963084          -0.000000
           74              C       6.942584       2.363652      18.455672      -0.091908      27.148029 0.38309773E+03  0.87389473E+04                                 7.799506                            6.528160       0.164980       2.030378                    0.999841      28.484003      81.044348       0.643655       0.417161      -1.062185      -0.006147       0.014533       0.035842       0.039162       0.006493      -0.002025       0.004272       0.012971       0.104645      -0.026979      -0.008265       0.035243              8.169830       6.726576      -2.640792       0.045140       8.366506       0.638577       9.416406          -0.000001
           75              C       7.593836       1.420360      19.036636      -0.090403      28.654467 0.38752086E+03  0.88527341E+04                                 8.078547                            6.556945       0.292070       2.075378                    0.999808      28.239885      80.038104       0.644443       0.416044      -1.064400      -0.000580       0.012493       0.036917       0.038978      -0.008570      -0.013074       0.021768       0.005673       0.026313      -0.022429      -0.008951       0.031381              8.728475       7.395629      -2.775710       0.269146       8.200747       1.131356      10.589049          -0.000000
           76              C       7.675754       1.415713      20.457033      -0.149169      31.613966 0.43234238E+03  0.10163038E+05                                 8.636881                            6.929998       0.148880       2.014298                    0.999745      29.708980      85.755151       0.625519       0.416552      -1.062777       0.006840       0.015854      -0.044326       0.047570      -0.015103       0.019649      -0.027362       0.003350      -0.033815      -0.033429      -0.008242       0.041671              9.514931       7.343581      -2.678310      -0.256671       8.365605       2.231811      12.835608          -0.000001
           77              C       2.468816      13.865932       9.322213       0.632801      24.699103 0.24228567E+03  0.49667156E+04                                 7.826558                            5.527981       0.015380       2.070749                    0.999561      21.688361      59.985497       0.631725       0.472973      -1.021479      -0.009227      -0.016571       0.064214       0.066957       0.053805       0.018155       0.044708      -0.072612      -0.204958      -0.081558      -0.030309       0.111866              9.971199       9.347988      -1.556538      -0.190499       6.246136      -4.020852      14.319472           0.000000
           78              C       2.607053      14.329059       7.884506      -0.026036      40.070101 0.43234604E+03  0.10066397E+05                                10.100432                            6.860050       0.009286       2.005531                    0.999299      27.203090      75.743422       0.644480       0.408182      -1.078450       0.015388       0.014480      -0.041763       0.046804      -0.005144      -0.001913       0.006793      -0.004966      -0.027176      -0.011545      -0.000861       0.012406             13.476385      11.847631      -1.335633       0.315573       7.877600      -6.498811      20.703925          -0.000000
           79              C       3.860405      14.259358       7.272716      -0.109885      36.468777 0.43994961E+03  0.10412986E+05                                 9.656081                            7.071360      -0.050770       1.951803                    0.999679      29.822500      87.084711       0.607155       0.426220      -1.054067      -0.028995       0.003861      -0.005385       0.029743      -0.005596       0.018939       0.003750      -0.007641      -0.032137      -0.025646       0.009441       0.016205             11.655924      12.014076      -1.324283      -0.348516       7.135193      -4.792456      15.818502           0.000000
           80              C       4.019121      14.708544       5.987482      -0.147042      37.353600 0.42875025E+03  0.10052956E+05                                 9.692085                            6.898125       0.102410       1.997465                    0.999756      29.682897      85.441876       0.627665       0.416188      -1.063501      -0.017503       0.000652       0.008226       0.019351       0.000063      -0.025635      -0.000242       0.022868      -0.008402      -0.021786      -0.010032       0.031818             11.984427      11.680768      -2.370158       2.322153       7.907564      -5.709919      16.364948          -0.000000
           81              C       2.957254      15.188710       5.250014       0.090454      37.231823 0.38722511E+03  0.88103518E+04                                 9.780396                            6.598991      -0.122740       1.979407                    0.999304      25.999254      72.621367       0.638342       0.421719      -1.064887       0.009920       0.002053      -0.005206       0.011390      -0.003242       0.003764      -0.009605      -0.006069       0.043029      -0.011622      -0.007573       0.019195             13.079056      10.910464      -2.310079       2.440065       8.751157      -7.363788      19.575546          -0.000000
           82              C       1.655776      15.233628       5.845205       0.086082      36.610269 0.40229719E+03  0.92421160E+04                                 9.697800                            6.746666      -0.107460       1.982599                    0.999276      26.247340      73.696283       0.628375       0.424290      -1.063151      -0.010357       0.000463       0.003103       0.010821      -0.005515       0.007037      -0.011934      -0.002461       0.048590      -0.014027      -0.009511       0.023538             12.695644      10.450591      -1.605084       1.388039       8.492924      -7.106032      19.143417           0.000000
           83              C       1.528802      14.789088       7.182607      -0.160381      40.332295 0.46679845E+03  0.11231741E+05                                10.341380                            7.276850      -0.129984       1.920838                    0.999328      30.809330      91.197731       0.598411       0.425391      -1.052848       0.014454       0.003772      -0.007494       0.016713      -0.002938      -0.017430       0.022914      -0.005531      -0.071351      -0.039018       0.008215       0.030803             13.357142      11.455470      -1.197197       1.278146       8.659802      -7.079087      19.956155          -0.000001
           84              C       3.079108       0.159539       3.931582      -0.154922      39.668353 0.44666484E+03  0.10601958E+05                                10.215507                            7.105924      -0.013333       1.957650                    0.999618      30.230815      88.128322       0.608711       0.423927      -1.056493      -0.011434      -0.001507       0.012493       0.017003       0.013275      -0.018619       0.024454       0.008925      -0.103100      -0.051606       0.020395       0.031211             13.536098       9.718279      -2.072414       1.773436       9.769425      -8.122445      21.120589          -0.000001
           85              C       2.037720       0.692367       3.225415      -0.032364      41.368563 0.44686498E+03  0.10494934E+05                                10.384057                            6.998347      -0.012062       1.996995                    0.999313      27.499680      77.002546       0.634537       0.411004      -1.076162      -0.022810      -0.012508       0.042343       0.049696      -0.000559       0.001469       0.006138       0.025794      -0.010247      -0.014617      -0.000107       0.014724             14.446711      10.621503      -0.726862      -0.992888      10.328512      -8.806762      22.390120          -0.000000
           86              C       0.765937       0.689269       3.836731      -0.110123      34.970609 0.42817727E+03  0.10048331E+05                                 9.350373                            6.953660      -0.006464       1.966024                    0.999660      29.526187      85.365198       0.616313       0.423482      -1.057609       0.029388      -0.005584       0.001774       0.029966      -0.018088       0.018342       0.001876       0.026317      -0.061711      -0.029983      -0.006995       0.036978             11.409851       9.890504      -0.115593      -1.469462       8.302235      -5.810971      16.036813          -0.000001
           87              C       0.584693       0.223044       5.086396      -0.143492      36.591881 0.42577481E+03  0.99575712E+04                                 9.529866                            6.855575       0.123845       2.007386                    0.999772      29.450408      84.434980       0.632694       0.413942      -1.065823       0.017096      -0.000557      -0.002704       0.017317      -0.006206      -0.014798       0.004591       0.037722      -0.020906      -0.017402      -0.012361       0.029764             11.818598      10.386042      -0.789760       0.344285       8.581542      -6.451678      16.488211          -0.000001
           88              C       2.279379       1.262370       1.839402       0.626408      25.138313 0.25360126E+03  0.52636089E+04                                 7.990681                            5.679482      -0.099951       2.027037                    0.999386      22.112530      61.740946       0.618695       0.476977      -1.018309       0.018638       0.021664      -0.062264       0.068509       0.018104       0.016585       0.067321      -0.097001      -0.151303      -0.081076      -0.026282       0.107359             10.425092       9.313759      -0.483922      -0.897500       7.255246      -5.117064      14.706270          -0.000000
           89              C       6.922105      12.440925      11.311243       0.626401      22.576171 0.23268039E+03  0.47352677E+04                                 7.431842                            5.463969       0.156337       2.128548                    0.999710      21.445787      59.651003       0.625509       0.481158      -1.014218      -0.049797      -0.043966       0.027101       0.071744      -0.003015       0.013004       0.075050      -0.040891       0.270693      -0.072652      -0.055196       0.127848              9.168199      13.799678      -0.610386      -1.128910       7.825540      -2.291804       5.879380           0.000000
           90              C       8.194912      13.176662      10.900537       0.028841      29.399857 0.38937981E+03  0.88687563E+04                                 8.204030                            6.455835      -0.124694       1.974678                    0.998534      26.743397      74.659141       0.669968       0.401386      -1.078479       0.116623      -0.044378       0.019521       0.126299      -0.062682       0.028683      -0.002840      -0.020957      -0.009162      -0.068489      -0.002615       0.071104              9.956091      12.324432       0.790773      -0.321055       7.041238      -1.171516      10.502603           0.000000
           91              C       8.294238      13.127097       9.342843       0.070310      32.317589 0.42745450E+03  0.99940842E+04                                 8.982256                            7.030264      -0.176291       1.956743                    0.999308      26.897308      76.787454       0.604183       0.433595      -1.054864       0.005938      -0.015418       0.017060       0.023749       0.001157       0.003680      -0.002370       0.019331       0.116860      -0.029310      -0.009995       0.039305             10.401704       7.654451      -2.643910      -0.568892       8.383357      -1.754317      15.167303           0.000001
           92              C       9.053007      12.180707       8.693112      -0.137839      30.758158 0.45490371E+03  0.10883996E+05                                 8.644147                            7.222184      -0.064192       1.952674                    0.998833      30.210914      89.412172       0.595372       0.429981      -1.049173      -0.003767       0.019663      -0.014585       0.024770      -0.004190       0.012765      -0.026621       0.008893      -0.056089      -0.037449       0.007803       0.029646              9.340565       6.762610      -2.153017      -0.794261       8.340980      -0.234276      12.918105           0.000001
           93              C       9.145165      12.149728       7.320141      -0.087110      29.383516 0.42098793E+03  0.98104296E+04                                 8.219435                            6.838453       0.209372       2.043753                    0.999794      28.747188      82.069008       0.630972       0.416560      -1.064947      -0.013668       0.027650       0.009815       0.032368      -0.026801      -0.005078       0.011760      -0.003251       0.010017      -0.029157      -0.001414       0.030571              8.765147       6.416887      -2.352324      -0.361328       8.915471      -0.518853      10.963083          -0.000000
           94              C       8.417116      13.125548       6.599272      -0.091908      27.148029 0.38309772E+03  0.87389471E+04                                 7.799505                            6.528159       0.164980       2.030378                    0.999841      28.484004      81.044351       0.643655       0.417161      -1.062185       0.006147      -0.014533       0.035842       0.039162       0.006493       0.002025      -0.004272       0.012971       0.104645      -0.026979      -0.008265       0.035243              8.169829       6.726576      -2.640792      -0.045140       8.366505      -0.638577       9.416407          -0.000001
           95              C       7.765864      14.068840       7.180236      -0.090403      28.654467 0.38752086E+03  0.88527343E+04                                 8.078548                            6.556945       0.292070       2.075378                    0.999808      28.239885      80.038107       0.644443       0.416044      -1.064400       0.000580      -0.012493       0.036917       0.038978      -0.008570       0.013074      -0.021768       0.005673       0.026313      -0.022429      -0.008951       0.031381              8.728476       7.395630      -2.775710      -0.269146       8.200747      -1.131355      10.589049          -0.000000
           96              C       7.683946      14.073487       8.600633      -0.149169      31.613964 0.43234235E+03  0.10163037E+05                                 8.636881                            6.929998       0.148880       2.014298                    0.999745      29.708979      85.755148       0.625519       0.416552      -1.062777      -0.006840      -0.015854      -0.044326       0.047570      -0.015103      -0.019649       0.027362       0.003350      -0.033815      -0.033429      -0.008242       0.041671              9.514931       7.343581      -2.678309       0.256670       8.365604      -2.231811      12.835608          -0.000001
           97              C       7.588716       9.367868      14.390587       0.632801      24.699093 0.24228550E+03  0.49667113E+04                                 7.826555                            5.527979       0.015380       2.070749                    0.999561      21.688361      59.985496       0.631725       0.472973      -1.021479      -0.009227       0.016571      -0.064214       0.066957      -0.053804      -0.018155       0.044708      -0.072612      -0.204958      -0.081558      -0.030309       0.111866              9.971195       9.347983       1.556539       0.190498       6.246136      -4.020851      14.319467           0.000000
           98              C       7.726953       8.904741      15.828294      -0.026036      40.070105 0.43234603E+03  0.10066396E+05                                10.100433                            6.860050       0.009286       2.005531                    0.999299      27.203089      75.743419       0.644480       0.408182      -1.078450       0.015388      -0.014480       0.041763       0.046804       0.005144       0.001913       0.006793      -0.004966      -0.027176      -0.011545      -0.000861       0.012406             13.476387      11.847633       1.335634      -0.315573       7.877601      -6.498812      20.703926           0.000000
           99              C       8.980305       8.974442      16.440084      -0.109885      36.468769 0.43994960E+03  0.10412986E+05                                 9.656080                            7.071360      -0.050769       1.951803                    0.999679      29.822498      87.084703       0.607155       0.426220      -1.054067      -0.028995      -0.003861       0.005385       0.029743       0.005596      -0.018939       0.003750      -0.007641      -0.032137      -0.025646       0.009441       0.016205             11.655920      12.014075       1.324280       0.348523       7.135190      -4.792453      15.818495           0.000000
          100              C       9.139022       8.525256      17.725318      -0.147042      37.353568 0.42875013E+03  0.10052953E+05                                 9.692079                            6.898124       0.102410       1.997465                    0.999756      29.682896      85.441867       0.627665       0.416187      -1.063501      -0.017503      -0.000652      -0.008226       0.019351      -0.000063       0.025635      -0.000242       0.022868      -0.008402      -0.021786      -0.010032       0.031818             11.984416      11.680763       2.370153      -2.322143       7.907557      -5.709909      16.364929          -0.000000
          101              C       8.077154       8.045090      18.462786       0.090454      37.231820 0.38722529E+03  0.88103568E+04                                 9.780396                            6.598993      -0.122740       1.979407                    0.999304      25.999253      72.621365       0.638342       0.421719      -1.064887       0.009920      -0.002053       0.005206       0.011390       0.003242      -0.003764      -0.009605      -0.006069       0.043029      -0.011622      -0.007573       0.019195             13.079054      10.910465       2.310078      -2.440061       8.751156      -7.363785      19.575541           0.000000
          102              C       6.775676       8.000172      17.867595       0.086082      36.610270 0.40229718E+03  0.92421158E+04                                 9.697799                            6.746666      -0.107460       1.982599                    0.999276      26.247340      73.696282       0.628375       0.424290      -1.063151      -0.010357      -0.000463      -0.003103       0.010821       0.005515      -0.007037      -0.011934      -0.002461       0.048590      -0.014027      -0.009511       0.023538             12.695644      10.450589       1.605083      -1.388038       8.492925      -7.106033      19.143419          -0.000000
          103              C       6.648702       8.444712      16.530193      -0.160381      40.332296 0.46679841E+03  0.11231739E+05                                10.341380                            7.276850      -0.129984       1.920838                    0.999328      30.809329      91.197723       0.598411       0.425391      -1.052848       0.014454      -0.003772       0.007494       0.016713       0.002938       0.017430       0.022914      -0.005531      -0.071350      -0.039018       0.008215       0.030803             13.357142      11.455469       1.197197      -1.278147       8.659802      -7.079088      19.956156          -0.000001
          104              C       8.199008       7.585061      19.781218      -0.154922      39.668348 0.44666488E+03  0.10601960E+05                                10.215507                            7.105925      -0.013333       1.957650                    0.999618      30.230817      88.128332       0.608711       0.423927      -1.056493      -0.011434       0.001507      -0.012493       0.017003      -0.013275       0.018619       0.024454       0.008925      -0.103100      -0.051606       0.020395       0.031211             13.536095       9.718279       2.072414      -1.773434       9.769424      -8.122442      21.120583          -0.000001
          105              C       7.157620       7.052233      20.487385      -0.032364      41.368563 0.44686501E+03  0.10494935E+05                                10.384057                            6.998347      -0.012062       1.996995                    0.999313      27.499681      77.002550       0.634537       0.411004      -1.076162      -0.022810       0.012508      -0.042343       0.049695       0.000559      -0.001469       0.006138       0.025794      -0.010247      -0.014617      -0.000107       0.014724             14.446711      10.621503       0.726862       0.992889      10.328511      -8.806762      22.390118          -0.000001
          106              C       5.885837       7.055331      19.876069      -0.110123      34.970611 0.42817732E+03  0.10048332E+05                                 9.350373                            6.953660      -0.006464       1.966024                    0.999660      29.526189      85.365203       0.616313       0.423482      -1.057609       0.029388       0.005584      -0.001774       0.029966       0.018088      -0.018342       0.001876       0.026317      -0.061712      -0.029983      -0.006995       0.036978             11.409851       9.890504       0.115593       1.469462       8.302235      -5.810971      16.036813          -0.000001
          107              C       5.704593       7.521556      18.626404      -0.143492      36.591879 0.42577479E+03  0.99575705E+04                                 9.529866                            6.855575       0.123845       2.007386                    0.999772      29.450407      84.434977       0.632694       0.413942      -1.065823       0.017096       0.000557       0.002704       0.017317       0.006206       0.014798       0.004591       0.037722      -0.020906      -0.017402      -0.012361       0.029764             11.818598      10.386041       0.789759      -0.344284       8.581542      -6.451678      16.488211          -0.000001
          108              C       7.399279       6.482230      21.873398       0.626408      25.138313 0.25360126E+03  0.52636089E+04                                 7.990681                            5.679482      -0.099951       2.027037                    0.999386      22.112530      61.740947       0.618695       0.476977      -1.018309       0.018638      -0.021664       0.062264       0.068509      -0.018104      -0.016585       0.067321      -0.097001      -0.151303      -0.081076      -0.026282       0.107359             10.425092       9.313759       0.483922       0.897500       7.255246      -5.117063      14.706270          -0.000000
          109              C       1.802205      10.792875      12.401557       0.626401      22.576170 0.23268039E+03  0.47352677E+04                                 7.431842                            5.463969       0.156338       2.128548                    0.999710      21.445787      59.651003       0.625509       0.481158      -1.014218      -0.049797       0.043966      -0.027101       0.071744       0.003015      -0.013004       0.075050      -0.040891       0.270693      -0.072652      -0.055196       0.127848              9.168199      13.799678       0.610386       1.128911       7.825540      -2.291804       5.879379           0.000000
          110              C       3.075012      10.057138      12.812263       0.028840      29.399860 0.38937985E+03  0.88687571E+04                                 8.204030                            6.455836      -0.124694       1.974678                    0.998534      26.743398      74.659142       0.669968       0.401386      -1.078479       0.116623       0.044378      -0.019521       0.126299       0.062682      -0.028683      -0.002840      -0.020957      -0.009162      -0.068489      -0.002615       0.071104              9.956091      12.324432      -0.790773       0.321055       7.041238      -1.171517      10.502603           0.000000
          111              C       3.174338      10.106703      14.369957       0.070310      32.317587 0.42745447E+03  0.99940833E+04                                 8.982256                            7.030263      -0.176291       1.956743                    0.999308      26.897307      76.787452       0.604183       0.433595      -1.054864       0.005938       0.015418      -0.017060       0.023749      -0.001157      -0.003680      -0.002370       0.019331       0.116860      -0.029310      -0.009995       0.039305             10.401703       7.654451       2.643910       0.568892       8.383357      -1.754317      15.167302           0.000001
          112              C       3.933107      11.053093      15.019688      -0.137839      30.758160 0.45490374E+03  0.10883997E+05                                 8.644147                            7.222184      -0.064192       1.952674                    0.998833      30.210915      89.412174       0.595372       0.429981      -1.049173      -0.003767      -0.019663       0.014585       0.024770       0.004190      -0.012765      -0.026621       0.008893      -0.056089      -0.037449       0.007803       0.029646              9.340565       6.762610       2.153017       0.794261       8.340980      -0.234276      12.918105           0.000001
          113              C       4.025265      11.084072      16.392659      -0.087110      29.383515 0.42098791E+03  0.98104290E+04                                 8.219435                            6.838454       0.209372       2.043753                    0.999794      28.747187      82.069007       0.630972       0.416560      -1.064947      -0.013668      -0.027650      -0.009815       0.032368       0.026801       0.005078       0.011760      -0.003251       0.010017      -0.029157      -0.001414       0.030571              8.765147       6.416887       2.352324       0.361328       8.915472      -0.518853      10.963084           0.000000
          114              C       3.297216      10.108252      17.113528      -0.091908      27.148028 0.38309771E+03  0.87389466E+04                                 7.799505                            6.528159       0.164981       2.030378                    0.999841      28.484003      81.044347       0.643655       0.417161      -1.062185       0.006147       0.014533      -0.035842       0.039162      -0.006493      -0.002025      -0.004272       0.012971       0.104645      -0.026979      -0.008265       0.035243              8.169829       6.726576       2.640792       0.045140       8.366505      -0.638577       9.416407          -0.000001
          115              C       2.645964       9.164960      16.532564      -0.090403      28.654469 0.38752089E+03  0.88527351E+04                                 8.078548                            6.556945       0.292070       2.075378                    0.999808      28.239886      80.038108       0.644443       0.416044      -1.064400       0.000580       0.012493      -0.036917       0.038978       0.008570      -0.013074      -0.021768       0.005673       0.026313      -0.022429      -0.008951       0.031381              8.728476       7.395630       2.775710       0.269146       8.200747      -1.131355      10.589049          -0.000000
          116              C       2.564046       9.160313      15.112167      -0.149169      31.613964 0.43234234E+03  0.10163037E+05                                 8.636881                            6.929998       0.148880       2.014298                    0.999745      29.708979      85.755149       0.625519       0.416552      -1.062777      -0.006840       0.015854       0.044326       0.047570       0.015103       0.019649       0.027362       0.003350      -0.033815      -0.033429      -0.008242       0.041671              9.514931       7.343581       2.678310      -0.256670       8.365604      -2.231811      12.835608          -0.000001
          117              C       7.770984       6.121332       2.534187       0.632801      24.699104 0.24228567E+03  0.49667157E+04                                 7.826558                            5.527981       0.015380       2.070749                    0.999561      21.688361      59.985498       0.631725       0.472973      -1.021479       0.009227      -0.016571      -0.064214       0.066957      -0.053805       0.018155      -0.044708      -0.072612      -0.204958      -0.081558      -0.030309       0.111866              9.971199       9.347988       1.556538      -0.190500       6.246136       4.020851      14.319471           0.000000
          118              C       7.632747       6.584459       3.971894      -0.026036      40.070104 0.43234605E+03  0.10066397E+05                                10.100432                            6.860050       0.009286       2.005531                    0.999299      27.203090      75.743420       0.644480       0.408182      -1.078450      -0.015388       0.014480       0.041763       0.046804       0.005144      -0.001913      -0.006793      -0.004966      -0.027176      -0.011545      -0.000861       0.012406             13.476385      11.847633       1.335634       0.315573       7.877600       6.498810      20.703922          -0.000000
          119              C       6.379395       6.514758       4.583684      -0.109885      36.468769 0.43994958E+03  0.10412985E+05                                 9.656079                            7.071360      -0.050769       1.951803                    0.999679      29.822498      87.084699       0.607155       0.426220      -1.054067       0.028995       0.003861       0.005385       0.029743       0.005596       0.018939      -0.003750      -0.007641      -0.032137      -0.025646       0.009441       0.016205             11.655920      12.014074       1.324280      -0.348523       7.135190       4.792453      15.818495           0.000000
          120              C       6.220678       6.963944       5.868918      -0.147042      37.353570 0.42875015E+03  0.10052953E+05                                 9.692080                            6.898124       0.102410       1.997465                    0.999756      29.682897      85.441871       0.627665       0.416187      -1.063501       0.017503       0.000652      -0.008226       0.019351      -0.000063      -0.025635       0.000242       0.022868      -0.008402      -0.021786      -0.010032       0.031818             11.984417      11.680763       2.370153       2.322143       7.907557       5.709909      16.364930          -0.000000
          121              C       7.282546       7.444110       6.606386       0.090454      37.231822 0.38722531E+03  0.88103574E+04                                 9.780396                            6.598993      -0.122740       1.979407                    0.999304      25.999254      72.621366       0.638342       0.421719      -1.064887      -0.009920       0.002053       0.005206       0.011390       0.003242       0.003764       0.009605      -0.006069       0.043029      -0.011622      -0.007573       0.019195             13.079054      10.910465       2.310078       2.440062       8.751156       7.363784      19.575540          -0.000000
          122              C       8.584024       7.489028       6.011195       0.086082      36.610269 0.40229718E+03  0.92421157E+04                                 9.697799                            6.746666      -0.107460       1.982599                    0.999276      26.247340      73.696281       0.628375       0.424290      -1.063151       0.010357       0.000463      -0.003103       0.010821       0.005515       0.007037       0.011934      -0.002461       0.048590      -0.014027      -0.009511       0.023538             12.695644      10.450589       1.605083       1.388038       8.492924       7.106032      19.143418          -0.000000
          123              C       8.710998       7.044488       4.673793      -0.160381      40.332298 0.46679845E+03  0.11231741E+05                                10.341380                            7.276850      -0.129984       1.920838                    0.999328      30.809330      91.197729       0.598411       0.425391      -1.052848      -0.014454       0.003772       0.007494       0.016713       0.002938      -0.017430      -0.022914      -0.005531      -0.071351      -0.039018       0.008215       0.030803             13.357143      11.455470       1.197197       1.278147       8.659802       7.079088      19.956156          -0.000000
          124              C       7.160692       7.904139       7.924818      -0.154922      39.668344 0.44666483E+03  0.10601958E+05                                10.215506                            7.105924      -0.013333       1.957650                    0.999618      30.230815      88.128323       0.608711       0.423927      -1.056493       0.011434      -0.001507      -0.012493       0.017003      -0.013275      -0.018619      -0.024454       0.008925      -0.103100      -0.051606       0.020395       0.031211             13.536094       9.718279       2.072414       1.773434       9.769423       8.122441      21.120581          -0.000001
          125              C       8.202080       8.436967       8.630985      -0.032364      41.368563 0.44686501E+03  0.10494935E+05                                10.384057                            6.998347      -0.012062       1.996995                    0.999313      27.499681      77.002549       0.634537       0.411004      -1.076162       0.022810      -0.012508      -0.042343       0.049696       0.000559       0.001469      -0.006138       0.025794      -0.010247      -0.014617      -0.000107       0.014724             14.446710      10.621503       0.726862      -0.992888      10.328511       8.806761      22.390117          -0.000000
          126              C       9.473863       8.433869       8.019669      -0.110123      34.970610 0.42817729E+03  0.10048332E+05                                 9.350372                            6.953660      -0.006464       1.966024                    0.999660      29.526188      85.365199       0.616313       0.423482      -1.057609      -0.029388      -0.005584      -0.001774       0.029966       0.018088       0.018342      -0.001876       0.026317      -0.061712      -0.029983      -0.006995       0.036978             11.409850       9.890504       0.115593      -1.469462       8.302235       5.810971      16.036812          -0.000001
          127              C       9.655107       7.967644       6.770004      -0.143492      36.591879 0.42577479E+03  0.99575704E+04                                 9.529865                            6.855575       0.123845       2.007386                    0.999772      29.450407      84.434976       0.632694       0.413942      -1.065823      -0.017096      -0.000557       0.002704       0.017317       0.006206      -0.014798      -0.004591       0.037722      -0.020906      -0.017402      -0.012361       0.029764             11.818598      10.386041       0.789759       0.344284       8.581542       6.451678      16.488211          -0.000000
          128              C       7.960421       9.006970      10.016998       0.626408      25.138313 0.25360126E+03  0.52636090E+04                                 7.990681                            5.679483      -0.099951       2.027037                    0.999386      22.112530      61.740948       0.618695       0.476977      -1.018309      -0.018638       0.021664       0.062264       0.068509      -0.018104       0.016585      -0.067321      -0.097001      -0.151303      -0.081076      -0.026282       0.107359             10.425092       9.313759       0.483922      -0.897501       7.255246       5.117064      14.706270          -0.000000
          129              C       3.317695       4.696325       0.545157       0.626401      22.576172 0.23268041E+03  0.47352682E+04                                 7.431842                            5.463969       0.156338       2.128548                    0.999710      21.445788      59.651004       0.625509       0.481158      -1.014218       0.049797      -0.043966      -0.027101       0.071744       0.003015       0.013004      -0.075050      -0.040891       0.270693      -0.072652      -0.055196       0.127848              9.168199      13.799678       0.610386      -1.128910       7.825540       2.291804       5.879379           0.000000
          130              C       2.044888       5.432062       0.955863       0.028841      29.399858 0.38937983E+03  0.88687566E+04                                 8.204030                            6.455835      -0.124694       1.974678                    0.998534      26.743397      74.659140       0.669968       0.401386      -1.078479      -0.116623      -0.044378      -0.019521       0.126299       0.062682       0.028683       0.002840      -0.020957      -0.009162      -0.068489      -0.002615       0.071104              9.956091      12.324432      -0.790773      -0.321055       7.041238       1.171516      10.502603           0.000000
          131              C       1.945562       5.382497       2.513557       0.070310      32.317589 0.42745450E+03  0.99940841E+04                                 8.982256                            7.030264      -0.176291       1.956743                    0.999308      26.897308      76.787454       0.604183       0.433595      -1.054864      -0.005938      -0.015418      -0.017060       0.023749      -0.001157       0.003680       0.002370       0.019331       0.116860      -0.029310      -0.009995       0.039305             10.401703       7.654451       2.643910      -0.568892       8.383357       1.754317      15.167302           0.000001
          132              C       1.186793       4.436107       3.163288      -0.137839      30.758160 0.45490374E+03  0.10883997E+05                                 8.644147                            7.222184      -0.064192       1.952674                    0.998833      30.210915      89.412174       0.595372       0.429981      -1.049173       0.003767       0.019663       0.014585       0.024770       0.004190       0.012765       0.026621       0.008893      -0.056089      -0.037449       0.007803       0.029646              9.340565       6.762610       2.153017      -0.794261       8.340980       0.234276      12.918104           0.000001
          133              C       1.094635       4.405128       4.536259      -0.087110      29.383515 0.42098791E+03  0.98104290E+04                                 8.219435                            6.838454       0.209372       2.043753                    0.999794      28.747187      82.069006       0.630972       0.416560      -1.064947       0.013668       0.027650      -0.009815       0.032368       0.026801      -0.005078      -0.011760      -0.003251       0.010017      -0.029157      -0.001414       0.030571              8.765147       6.416887       2.352324      -0.361328       8.915472       0.518853      10.963083          -0.000000
          134              C       1.822684       5.380948       5.257128      -0.091908      27.148028 0.38309771E+03  0.87389465E+04                                 7.799505                            6.528159       0.164981       2.030378                    0.999841      28.484003      81.044346       0.643655       0.417161      -1.062185      -0.006147      -0.014533      -0.035842       0.039162      -0.006493       0.002025       0.004272       0.012971       0.104645      -0.026979      -0.008265       0.035243              8.169829       6.726576       2.640792      -0.045140       8.366505       0.638577       9.416406          -0.000001
          135              C       2.473936       6.324240       4.676164      -0.090403      28.654467 0.38752087E+03  0.88527345E+04                                 8.078548                            6.556945       0.292070       2.075378                    0.999808      28.239885      80.038108       0.644443       0.416044      -1.064400      -0.000580      -0.012493      -0.036917       0.038978       0.008570       0.013074       0.021768       0.005673       0.026313      -0.022429      -0.008951       0.031381              8.728476       7.395630       2.775710      -0.269146       8.200748       1.131356      10.589050          -0.000000
          136              C       2.555854       6.328887       3.255767      -0.149169      31.613965 0.43234238E+03  0.10163038E+05                                 8.636881                            6.929998       0.148880       2.014298                    0.999745      29.708980      85.755151       0.625519       0.416552      -1.062777       0.006840      -0.015854       0.044326       0.047570       0.015103      -0.019649      -0.027362       0.003350      -0.033815      -0.033429      -0.008242       0.041671              9.514931       7.343581       2.678310       0.256670       8.365604       2.231811      12.835608          -0.000001
          137              O       3.712951       1.322778      21.772382      -0.580212      33.454525 0.48584679E+03  0.11391430E+05                                 8.172182                            6.756850       0.365918       2.165970                    0.997003      27.506605      71.486452       0.741322       0.352387      -1.143903      -0.030051       0.013679      -0.028029       0.043311       0.019310       0.040744      -0.027657       0.003189      -0.070611      -0.064943       0.025212       0.039731              9.372626      10.718925       0.218884       4.248868       5.477239       1.491472      11.921712          -0.000001
          138              O       1.663968       2.207211      21.655952      -0.547994      37.814409 0.47607054E+03  0.11089388E+05                                 8.916687                            6.680083       0.384413       2.184719                    0.997699      26.808642      69.113665       0.748077       0.351499      -1.146302       0.004034      -0.017287      -0.010287       0.020517       0.013363      -0.048113      -0.002598      -0.027320      -0.144106      -0.075283       0.024730       0.050553             11.273627      11.596251      -3.717117      -4.940830       8.165091       5.215278      14.059541           0.000001
          139              O       1.649632      14.226830      13.292921      -0.583338      34.841119 0.47868646E+03  0.11149339E+05                                 8.368292                            6.626886       0.531629       2.214252                    0.998846      27.340502      70.146821       0.764379       0.344032      -1.154153       0.037068      -0.008001       0.021483       0.043584       0.020231       0.035345      -0.027912      -0.004482      -0.106738      -0.067007       0.028551       0.038456             10.200330      11.817580       1.568634       5.659408       6.463275       2.952338      12.320135          -0.000001
          140              O       3.852213      13.833405      13.075001      -0.551966      33.422610 0.47422238E+03  0.11052804E+05                                 8.216359                            6.688683       0.406668       2.189137                    0.997554      27.052369      70.118275       0.742823       0.353778      -1.142670      -0.007045       0.022832       0.004936       0.024399      -0.016089      -0.052612      -0.018526      -0.046113      -0.075936      -0.076366       0.035281       0.041084              9.867722       9.329688      -2.538232      -3.922619       8.106068       4.248450      12.167409          -0.000000
          141              O       6.034314       2.927459      23.378450      -0.624258      43.989966 0.67012087E+03  0.16968814E+05                                 9.807873                            7.865118       0.235349       2.086144                    0.999197      29.450070      78.650708       0.698746       0.346169      -1.152965       0.112538      -0.041133      -0.079180       0.143618      -0.047556      -0.076472       0.046441       0.088301      -0.178857      -0.101784      -0.033437       0.135220             12.131146      18.500152       0.635369      -4.180213       8.827777       1.735694       9.065509           0.000000
          142              O       8.309598       4.139024       0.043394      -0.578385      37.979358 0.59200453E+03  0.14617133E+05                                 9.028829                            7.590197      -0.007922       2.044224                    0.996712      28.217853      75.824983       0.679761       0.364932      -1.131330       0.019484      -0.042666       0.001605       0.046932      -0.005745      -0.002050      -0.014610      -0.071319       0.138111      -0.059238       0.007712       0.051527             10.285345      10.468277      -0.712376       0.226998      12.277976       3.815261       8.109781           0.000001
          143              O       9.510726       2.487566      22.926484      -0.523064      38.183677 0.46506296E+03  0.10769597E+05                                 9.001818                            6.619869       0.373103       2.192271                    0.996827      26.383521      67.813989       0.748514       0.353361      -1.144811      -0.004206       0.017468       0.006214       0.019011      -0.044189      -0.022319      -0.038168       0.067629       0.069113      -0.085154       0.039305       0.045849             11.606514      21.273798      -3.560664       0.929784       6.904325       0.757563       6.641418           0.000001
          144              O       1.406949      14.166422       9.915982      -0.580212      33.454528 0.48584681E+03  0.11391431E+05                                 8.172183                            6.756850       0.365918       2.165970                    0.997003      27.506605      71.486454       0.741322       0.352387      -1.143903       0.030051      -0.013679      -0.028029       0.043311       0.019310      -0.040744       0.027657       0.003189      -0.070611      -0.064943       0.025212       0.039731              9.372627      10.718926       0.218885      -4.248868       5.477239      -1.491473      11.921715          -0.000001
          145              O       3.455933      13.281989       9.799552      -0.547994      37.814420 0.47607083E+03  0.11089396E+05                                 8.916689                            6.680085       0.384413       2.184719                    0.997699      26.808641      69.113664       0.748077       0.351499      -1.146302      -0.004034       0.017287      -0.010287       0.020517       0.013363       0.048113       0.002598      -0.027320      -0.144106      -0.075283       0.024730       0.050553             11.273630      11.596256      -3.717117       4.940831       8.165091      -5.215278      14.059544           0.000001
          146              O       3.470268       1.262370       1.436521      -0.583338      34.841117 0.47868643E+03  0.11149338E+05                                 8.368292                            6.626886       0.531629       2.214252                    0.998846      27.340501      70.146818       0.764379       0.344032      -1.154153      -0.037068       0.008001       0.021483       0.043584       0.020231      -0.035345       0.027912      -0.004482      -0.106738      -0.067007       0.028551       0.038456             10.200329      11.817580       1.568633      -5.659408       6.463275      -2.952338      12.320134          -0.000001
          147              O       1.267687       1.655795       1.218601      -0.551966      33.422608 0.47422236E+03  0.11052803E+05                                 8.216359                            6.688683       0.406668       2.189137                    0.997554      27.052369      70.118274       0.742823       0.353778      -1.142670       0.007045      -0.022832       0.004936       0.024399      -0.016089       0.052612       0.018526      -0.046113      -0.075936      -0.076366       0.035281       0.041084              9.867721       9.329687      -2.538231       3.922618       8.106067      -4.248450      12.167408          -0.000000
          148              O       9.325386      12.561741      11.522050      -0.624258      43.989966 0.67012086E+03  0.16968814E+05                                 9.807873                            7.865117       0.235349       2.086144                    0.999197      29.450070      78.650707       0.698746       0.346169      -1.152965      -0.112538       0.041133      -0.079180       0.143618      -0.047556       0.076472      -0.046441       0.088301      -0.178857      -0.101784      -0.033437       0.135220             12.131146      18.500152       0.635369       4.180212       8.827777      -1.735694       9.065509           0.000000
          149              O       7.050102      11.350176      11.899794      -0.578385      37.979359 0.59200452E+03  0.14617133E+05                                 9.028830                            7.590198      -0.007922       2.044224                    0.996712      28.217852      75.824983       0.679761       0.364932      -1.131330      -0.019484       0.042666       0.001605       0.046932      -0.005745       0.002050       0.014610      -0.071319       0.138111      -0.059238       0.007712       0.051527             10.285345      10.468277      -0.712376      -0.226998      12.277977      -3.815262       8.109782           0.000001
          150              O       5.848974      13.001634      11.070084      -0.523064      38.183677 0.46506295E+03  0.10769597E+05                                 9.001818                            6.619869       0.373103       2.192271                    0.996827      26.383521      67.813988       0.748514       0.353361      -1.144811       0.004206      -0.017468       0.006214       0.019011      -0.044189       0.022319       0.038168       0.067629       0.069113      -0.085154       0.039305       0.045849             11.606514      21.273799      -3.560664      -0.929783       6.904325      -0.757564       6.641418           0.000001
          151              O       6.526849       9.067378      13.796818      -0.580212      33.454527 0.48584681E+03  0.11391431E+05                                 8.172183                            6.756850       0.365918       2.165970                    0.997003      27.506605      71.486454       0.741322       0.352387      -1.143903       0.030051       0.013679       0.028029       0.043311      -0.019310       0.040744       0.027657       0.003189      -0.070611      -0.064943       0.025212       0.039731              9.372626      10.718926      -0.218884       4.248868       5.477239      -1.491472      11.921713          -0.000001
          152              O       8.575832       9.951811      13.913248      -0.547994      37.814410 0.47607056E+03  0.11089388E+05                                 8.916687                            6.680083       0.384413       2.184719                    0.997699      26.808642      69.113666       0.748077       0.351499      -1.146302      -0.004034      -0.017287       0.010287       0.020517      -0.013363      -0.048113       0.002598      -0.027320      -0.144105      -0.075283       0.024730       0.050553             11.273627      11.596251       3.717117      -4.940830       8.165091      -5.215278      14.059541           0.000001
          153              O       8.590168       6.482230      22.276279      -0.583338      34.841119 0.47868646E+03  0.11149339E+05                                 8.368292                            6.626886       0.531629       2.214252                    0.998846      27.340501      70.146820       0.764379       0.344032      -1.154153      -0.037068      -0.008001      -0.021483       0.043584      -0.020231       0.035345       0.027912      -0.004482      -0.106738      -0.067007       0.028551       0.038456             10.200330      11.817581      -1.568634       5.659408       6.463275      -2.952338      12.320135          -0.000001
          154              O       6.387587       6.088805      22.494199      -0.551966      33.422608 0.47422236E+03  0.11052803E+05                                 8.216359                            6.688683       0.406668       2.189137                    0.997554      27.052369      70.118274       0.742823       0.353778      -1.142670       0.007045       0.022832      -0.004936       0.024399       0.016089      -0.052612       0.018526      -0.046113      -0.075936      -0.076366       0.035281       0.041084              9.867721       9.329687       2.538232      -3.922618       8.106067      -4.248450      12.167408          -0.000000
          155              O       4.205486      10.672059      12.190750      -0.624258      43.989966 0.67012087E+03  0.16968814E+05                                 9.807873                            7.865118       0.235349       2.086144                    0.999197      29.450070      78.650708       0.698746       0.346169      -1.152965      -0.112538      -0.041133       0.079180       0.143618       0.047556      -0.076472      -0.046441       0.088301      -0.178857      -0.101784      -0.033437       0.135220             12.131146      18.500152      -0.635369      -4.180212       8.827777      -1.735694       9.065510           0.000000
          156              O       1.930202      11.883624      11.813006      -0.578385      37.979358 0.59200452E+03  0.14617133E+05                                 9.028829                            7.590197      -0.007922       2.044224                    0.996712      28.217853      75.824983       0.679761       0.364932      -1.131330      -0.019484      -0.042666      -0.001605       0.046932       0.005745      -0.002050       0.014610      -0.071319       0.138111      -0.059238       0.007712       0.051527             10.285345      10.468277       0.712376       0.226998      12.277976      -3.815261       8.109781           0.000001
          157              O       0.729074      10.232166      12.642716      -0.523064      38.183676 0.46506296E+03  0.10769597E+05                                 9.001817                            6.619869       0.373103       2.192271                    0.996827      26.383521      67.813988       0.748514       0.353361      -1.144811       0.004206       0.017468      -0.006213       0.019011       0.044189      -0.022319       0.038168       0.067629       0.069113      -0.085154       0.039305       0.045849             11.606513      21.273797       3.560664       0.929784       6.904324      -0.757563       6.641418           0.000001
          158              O       8.832851       6.421822       1.940418      -0.580212      33.454528 0.48584680E+03  0.11391430E+05                                 8.172182                            6.756850       0.365918       2.165970                    0.997003      27.506606      71.486455       0.741322       0.352387      -1.143903      -0.030051      -0.013679       0.028029       0.043311      -0.019310      -0.040744      -0.027657       0.003189      -0.070611      -0.064943       0.025212       0.039731              9.372626      10.718925      -0.218885      -4.248868       5.477239       1.491473      11.921714          -0.000001
          159              O       6.783867       5.537389       2.056848      -0.547994      37.814420 0.47607083E+03  0.11089396E+05                                 8.916689                            6.680085       0.384413       2.184719                    0.997699      26.808642      69.113665       0.748077       0.351499      -1.146302       0.004034       0.017287       0.010287       0.020517      -0.013363       0.048113      -0.002598      -0.027320      -0.144106      -0.075283       0.024730       0.050553             11.273629      11.596255       3.717116       4.940831       8.165090       5.215277      14.059543           0.000001
          160              O       6.769532       9.006970      10.419879      -0.583338      34.841114 0.47868639E+03  0.11149337E+05                                 8.368291                            6.626886       0.531629       2.214252                    0.998846      27.340501      70.146816       0.764379       0.344032      -1.154153       0.037068       0.008001      -0.021483       0.043584      -0.020231      -0.035345      -0.027912      -0.004482      -0.106738      -0.067007       0.028551       0.038456             10.200328      11.817579      -1.568633      -5.659407       6.463274       2.952338      12.320132          -0.000001
          161              O       8.972113       9.400395      10.637799      -0.551966      33.422611 0.47422240E+03  0.11052805E+05                                 8.216359                            6.688683       0.406668       2.189137                    0.997554      27.052370      70.118278       0.742823       0.353778      -1.142670      -0.007045      -0.022832      -0.004936       0.024399       0.016089       0.052612      -0.018526      -0.046113      -0.075936      -0.076366       0.035281       0.041084              9.867721       9.329688       2.538232       3.922618       8.106068       4.248450      12.167408          -0.000000
          162              O       0.914414       4.817141       0.334350      -0.624258      43.989966 0.67012086E+03  0.16968814E+05                                 9.807873                            7.865117       0.235349       2.086144                    0.999197      29.450070      78.650707       0.698746       0.346169      -1.152965       0.112538       0.041133       0.079180       0.143618       0.047556       0.076472       0.046441       0.088301      -0.178857      -0.101784      -0.033437       0.135220             12.131146      18.500152      -0.635369       4.180212       8.827777       1.735694       9.065509           0.000001
          163              O       3.189698       3.605576      23.669406      -0.578385      37.979360 0.59200454E+03  0.14617134E+05                                 9.028830                            7.590198      -0.007922       2.044224                    0.996712      28.217853      75.824985       0.679761       0.364932      -1.131330       0.019484       0.042666      -0.001605       0.046932       0.005745       0.002050      -0.014610      -0.071319       0.138111      -0.059238       0.007712       0.051527             10.285345      10.468277       0.712376      -0.226998      12.277977       3.815262       8.109782           0.000001
          164              O       4.390826       5.257034       0.786316      -0.523064      38.183678 0.46506296E+03  0.10769597E+05                                 9.001818                            6.619869       0.373103       2.192271                    0.996827      26.383521      67.813989       0.748514       0.353361      -1.144811      -0.004206      -0.017468      -0.006213       0.019011       0.044189       0.022319      -0.038168       0.067629       0.069113      -0.085154       0.039305       0.045849             11.606514      21.273800       3.560664      -0.929783       6.904325       0.757564       6.641419           0.000001

******************************************************
Auxiliary information for the entire system
The total spin magnetic moment of the unit cell is   -0.000013
The total net atomic charge of the unit cell is   0.000002
Accuracy of reproducing the electrostatic potential in the unit cell:
  The inner radius (bohr) =    5.0000
  The outer radius (bohr) =   12.0000
  Valid grid points have density less than (e/(bohr^3)) =    0.0001
  The number of valid grid points were=       372192
  The rms potential error without charges in kcal/mol is=      3.07110
  The rms potential error with partial charges in kcal/mol is=      0.54196
  The RRMSE value at monopole order=      0.17647
  The rms potential error with partial charges and cloud penetration in kcal/mol is=      0.54883
  The RRMSE value at monopole order with cloud penetration is=      0.17871
  The rms potential error with partial charges and atomic dipoles in kcal/mol is=      0.31671
  The RRMSE value at dipole order=      0.10313
  The rms potential error with partial charges, atomic dipoles and cloud penetration in kcal/mol is=      0.31237
  The RRMSE value at dipole order with cloud penetration=      0.10171

******************************************************
The electron densities and ab initio electrostatic potential were computed in VASP using the PBE functional and
projector augmented wave method. See the main text of the journal article for a description of computational details.
The atomic charges, dipoles, and quadrupoles were computed with the DDEC6 method as described in
(a) T. A. Manz and N. Gabaldon Limas, RSC Adv. 6 (2016) 47771-47801 DOI: 10.1039/c6ra04656h
(b) N. Gabaldon Limas and T. A. Manz, RSC Adv. 8 (2018) 2678-2707 DOI: 10.1039/c7ra11829e.
For each atom in the material, the electron cloud parameters were fit to the spherically averaged atom-in-material
electron density using radial positions for which this density was between 10^-4 and 10^-2 electrons per cubic bohr.
The polarizabilities, dispersion coefficients, and quantum Drude oscillator (QDO) parameters were fit using the MCLF method.
The magnetic structure of the system was optimized in VASP from the default ferromagnetic initial guess using spin polarization.
The atomic spin moments (ASMs) were computed on this optimized magnetic structure using the DDEC6 partition as inputs
to the method of T. A. Manz and D. S. Sholl, J. Chem. Theory Comput. 7 (2011) 4146-4164 DOI: 10.1021/ct200539n.
The RMSE and RRMSE were computed using a uniform grid with Ewald summation.
