# Supplementary material for: A collection of forcefield precursors for metal–organic frameworks
Source: RSC Adv. 2019 Nov 13;9(63):36492–507. doi: 10.1039/c9ra07327b (PMC9075174; doi:10.1039/c9ra07327b)
Supplement: RA-009-C9RA07327B-s4098 [file RA-009-C9RA07327B-s4098.xyz]

  166
jmolscript: load "" {1 1 1} spacegroup "x,y,z" unitcell [{     14.510400     0.000000     0.000000 }, {     -7.255200    12.566375     0.000000 }, {      0.000000     0.000000    15.772500 }]
Gd     0.000000     8.377500    11.829375     1.913695
Gd     7.255200     4.188875    11.829375     1.913695
Gd     7.255200     4.188875     3.943125     1.913693
Gd     0.000000     8.377500     3.943125     1.913693
Zn    -3.627600     6.283188     7.886250     1.078626
Zn     7.255200     0.000000     7.886250     1.078632
Zn     3.627600     6.283188     7.886250     1.078630
Zn     3.627600     6.283188     0.000000     1.078624
Zn     7.255200     0.000000     0.000000     1.078626
Zn    -3.627600     6.283188     0.000000     1.078638
H     -3.391080    10.085773    10.413005     0.123006
H     -3.980203     9.085489    11.472917     0.107654
H      3.174876    10.460251    10.413005     0.123002
H      2.603166    11.470587    11.472917     0.107656
H      0.216205     4.586727    10.413005     0.123008
H      1.377037     4.576674    11.472917     0.107661
H     10.646280     2.480602    10.413005     0.123006
H     11.235403     3.480886    11.472917     0.107654
H      4.080324     2.106124    10.413005     0.123002
H      4.652034     1.095788    11.472917     0.107656
H      7.038995     7.979648    10.413005     0.123008
H      5.878163     7.989701    11.472917     0.107661
H      3.864120     2.480602    13.245745     0.123005
H      3.274997     3.480886    12.185833     0.107655
H     10.430076     2.106124    13.245745     0.123001
H      9.858366     1.095788    12.185833     0.107655
H      7.471405     7.979648    13.245745     0.123009
H      8.632237     7.989701    12.185833     0.107660
H      3.391080    10.085773    13.245745     0.123005
H      3.980203     9.085489    12.185833     0.107655
H     -3.174876    10.460251    13.245745     0.123001
H     -2.603166    11.470587    12.185833     0.107655
H     -0.216205     4.586727    13.245745     0.123009
H     -1.377037     4.576674    12.185833     0.107660
H     10.646280     2.480602     5.359495     0.123007
H     11.235403     3.480886     4.299584     0.107654
H      4.080324     2.106124     5.359495     0.123002
H      4.652034     1.095788     4.299584     0.107656
H      7.038995     7.979648     5.359495     0.123009
H      5.878163     7.989701     4.299584     0.107661
H     -3.391080    10.085773     5.359495     0.123007
H     -3.980203     9.085489     4.299584     0.107654
H      3.174876    10.460251     5.359495     0.123003
H      2.603166    11.470587     4.299584     0.107656
H      0.216205     4.586727     5.359495     0.123009
H      1.377037     4.576674     4.299584     0.107661
H      3.391080    10.085773     2.526755     0.123006
H      3.980203     9.085489     3.586666     0.107655
H     -3.174876    10.460251     2.526755     0.123002
H     -2.603166    11.470587     3.586666     0.107655
H     -0.216205     4.586727     2.526755     0.123010
H     -1.377037     4.576674     3.586666     0.107660
H      3.864120     2.480602     2.526755     0.123006
H      3.274997     3.480886     3.586666     0.107655
H     10.430076     2.106124     2.526755     0.123002
H      9.858366     1.095788     3.586666     0.107655
H      7.471405     7.979648     2.526755     0.123010
H      8.632237     7.989701     3.586666     0.107660
C     -2.801958     8.168144    10.094400     0.671676
C     -3.187209     9.312941    10.963465    -0.165784
C      1.219599    10.908870    10.094400     0.671657
C      2.403648    10.670109    10.963465    -0.165781
C      1.582359     6.055736    10.094400     0.671671
C      0.783562     5.149700    10.963465    -0.165777
C     10.057158     4.398231    10.094400     0.671676
C     10.442409     3.253434    10.963465    -0.165784
C      6.035601     1.657505    10.094400     0.671656
C      4.851552     1.896266    10.963465    -0.165781
C      5.672841     6.510639    10.094400     0.671671
C      6.471638     7.416675    10.963465    -0.165777
C      4.453242     4.398231    13.564350     0.671674
C      4.067991     3.253434    12.695285    -0.165784
C      8.474799     1.657505    13.564350     0.671658
C      9.658848     1.896266    12.695285    -0.165780
C      8.837559     6.510639    13.564350     0.671672
C      8.038762     7.416675    12.695285    -0.165778
C      2.801958     8.168144    13.564350     0.671674
C      3.187209     9.312941    12.695285    -0.165784
C     -1.219599    10.908870    13.564350     0.671658
C     -2.403648    10.670109    12.695285    -0.165780
C     -1.582359     6.055736    13.564350     0.671672
C     -0.783562     5.149700    12.695285    -0.165778
C     10.057158     4.398231     5.678100     0.671676
C     10.442409     3.253434     4.809035    -0.165784
C      6.035601     1.657505     5.678100     0.671656
C      4.851552     1.896266     4.809035    -0.165782
C      5.672841     6.510639     5.678100     0.671671
C      6.471638     7.416675     4.809035    -0.165777
C     -2.801958     8.168144     5.678100     0.671676
C     -3.187209     9.312941     4.809035    -0.165784
C      1.219599    10.908870     5.678100     0.671656
C      2.403648    10.670109     4.809035    -0.165782
C      1.582359     6.055736     5.678100     0.671671
C      0.783562     5.149700     4.809035    -0.165777
C      2.801958     8.168144     2.208150     0.671674
C      3.187209     9.312941     3.077215    -0.165784
C     -1.219599    10.908870     2.208150     0.671658
C     -2.403648    10.670109     3.077215    -0.165781
C     -1.582359     6.055736     2.208150     0.671672
C     -0.783562     5.149700     3.077215    -0.165778
C      4.453242     4.398231     2.208150     0.671674
C      4.067991     3.253434     3.077215    -0.165784
C      8.474799     1.657505     2.208150     0.671657
C      9.658848     1.896266     3.077215    -0.165781
C      8.837559     6.510639     2.208150     0.671672
C      8.038762     7.416675     3.077215    -0.165778
O     -1.624077     7.731211    10.182568    -0.633803
O     -3.680636     7.757349     9.312557    -0.581972
O      0.252263    10.107261    10.182568    -0.633761
O      1.303179    11.875224     9.312557    -0.581975
O      1.371813     7.294278    10.182568    -0.633801
O      2.377456     5.500177     9.312557    -0.581966
O      8.879277     4.835164    10.182568    -0.633803
O     10.935836     4.809026     9.312557    -0.581971
O      7.002937     2.459114    10.182568    -0.633761
O      5.952021     0.691151     9.312557    -0.581975
O      5.883387     5.272097    10.182568    -0.633801
O      4.877744     7.066198     9.312557    -0.581966
O      5.631123     4.835164    13.476182    -0.633803
O      3.574564     4.809026    14.346193    -0.581971
O      7.507463     2.459114    13.476182    -0.633760
O      8.558379     0.691151    14.346193    -0.581975
O      8.627013     5.272097    13.476182    -0.633802
O      9.632656     7.066198    14.346193    -0.581967
O      1.624077     7.731211    13.476182    -0.633803
O      3.680636     7.757349    14.346193    -0.581971
O     -0.252263    10.107261    13.476182    -0.633760
O     -1.303179    11.875224    14.346193    -0.581975
O     -1.371813     7.294278    13.476182    -0.633801
O     -2.377456     5.500177    14.346193    -0.581967
O      8.879277     4.835164     5.589932    -0.633803
O     10.935836     4.809026     6.459943    -0.581971
O      7.002937     2.459114     5.589932    -0.633761
O      5.952021     0.691151     6.459943    -0.581975
O      5.883387     5.272097     5.589932    -0.633800
O      4.877744     7.066198     6.459943    -0.581966
O     -1.624077     7.731211     5.589932    -0.633803
O     -3.680636     7.757349     6.459943    -0.581971
O      0.252263    10.107261     5.589932    -0.633761
O      1.303179    11.875224     6.459943    -0.581975
O      1.371813     7.294278     5.589932    -0.633800
O      2.377456     5.500177     6.459943    -0.581966
O      1.624077     7.731211     2.296318    -0.633802
O      3.680636     7.757349     1.426307    -0.581971
O     -0.252263    10.107261     2.296318    -0.633760
O     -1.303179    11.875224     1.426307    -0.581974
O     -1.371813     7.294278     2.296318    -0.633801
O     -2.377456     5.500177     1.426307    -0.581967
O      5.631123     4.835164     2.296318    -0.633803
O      3.574564     4.809026     1.426307    -0.581971
O      7.507463     2.459114     2.296318    -0.633760
O      8.558379     0.691151     1.426307    -0.581974
O      8.627013     5.272097     2.296318    -0.633801
O      9.632656     7.066198     1.426307    -0.581967
O     -2.143549     9.615162    11.829375    -0.218781
O      2.143549     9.615162    11.829375    -0.218781
O      0.000000     5.902426    11.829375    -0.218818
O      9.398749     2.951213    11.829375    -0.218781
O      5.111651     2.951213    11.829375    -0.218781
O      7.255200     6.663949    11.829375    -0.218818
O      9.398749     2.951213     3.943125    -0.218781
O      5.111651     2.951213     3.943125    -0.218781
O      7.255200     6.663949     3.943125    -0.218818
O     -2.143549     9.615162     3.943125    -0.218781
O      2.143549     9.615162     3.943125    -0.218781
O      0.000000     5.902426     3.943125    -0.218818

The following XYZ coordinates are in angstroms. Other properties are in atomic units.
The sperically averaged electron density of each atom fit to a function of the form exp(a - br)
eigen_1, eigen_2 and eigen_3 are the three eigenvalues of traceless quadrupole moment tensor
  atom number  atomic symbol              X              Y              Z     net charge C6 coefficient C8 coefficient C10 coefficient fluctuating dipole atomic polarizability isotropic forcefield polarizability              a              b squared Pearson coefficient          <r^3>          <r^4>         wp_QDO          m_QDO          q_QDO       dipole_x       dipole_y       dipole_z         dipole            Qxy            Qxz            Qyz     Q(x^2-y^2)  Q(3z^2 - R^2)        eigen_1        eigen_2        eigen_3 static polarizability      alpha(xx)      alpha(xy)      alpha(xz)      alpha(yy)      alpha(yz)      alpha(zz) atomic spin moment
            1             Gd       0.000000       8.377500      11.829375       1.913695     157.530486 0.40784942E+04  0.14978713E+06                                20.423408                           18.520609       1.985874       2.309198                    0.997296      82.638126     204.871329       0.528798       0.315386      -1.278021       0.000002      -0.000126       0.000000       0.000126       0.000000      -0.000001      -0.000001       0.000027       0.505571      -0.084275      -0.084248       0.168524             22.152633      23.771262      -0.000072       0.000238      23.771128       0.000122      18.915508          -0.000015
            2             Gd       7.255200       4.188875      11.829375       1.913695     157.530488 0.40784942E+04  0.14978713E+06                                20.423408                           18.520609       1.985874       2.309198                    0.997296      82.638126     204.871328       0.528798       0.315386      -1.278021      -0.000002       0.000126       0.000000       0.000126       0.000000       0.000001       0.000001       0.000027       0.505571      -0.084275      -0.084248       0.168524             22.152632      23.771262      -0.000072      -0.000238      23.771129      -0.000122      18.915507          -0.000015
            3             Gd       7.255200       4.188875       3.943125       1.913693     157.530428 0.40784927E+04  0.14978708E+06                                20.423418                           18.520618       1.985864       2.309195                    0.997296      82.638184     204.871597       0.528797       0.315386      -1.278021      -0.000002       0.000126      -0.000000       0.000126       0.000000      -0.000001      -0.000001       0.000027       0.505571      -0.084275      -0.084248       0.168524             22.152644      23.771273      -0.000072       0.000238      23.771140       0.000122      18.915517          -0.000015
            4             Gd       0.000000       8.377500       3.943125       1.913693     157.530425 0.40784925E+04  0.14978708E+06                                20.423418                           18.520618       1.985864       2.309195                    0.997296      82.638183     204.871596       0.528797       0.315386      -1.278021       0.000002      -0.000126      -0.000000       0.000126       0.000000       0.000001       0.000001       0.000027       0.505571      -0.084276      -0.084248       0.168524             22.152644      23.771273      -0.000072      -0.000238      23.771140      -0.000122      18.915517          -0.000015
            5             Zn      -3.627600       6.283188       7.886250       1.078626      85.848787 0.14374246E+04  0.42821588E+05                                16.362987                           12.742093       0.187858       1.975701                    0.996319      41.326829     109.151632       0.485401       0.423572      -1.127678       0.000000      -0.000000       0.000000       0.000000      -0.092286      -0.000000      -0.000000       0.229672      -0.348260      -0.116087      -0.089279       0.205366             20.585657      11.471195       5.743446       0.000000      19.576189       0.000000      30.709587          -0.000008
            6             Zn       7.255200       0.000000       7.886250       1.078632      85.844059 0.14373394E+04  0.42818320E+05                                16.362250                           12.741594       0.187851       1.975699                    0.996319      41.326304     109.148543       0.485418       0.423564      -1.127685       0.000000      -0.000000       0.000000       0.000000       0.145611       0.000000       0.000000       0.044997      -0.348296      -0.116099      -0.089289       0.205388             20.584642      12.575542      -6.381033       0.000000      18.470506      -0.000000      30.707876          -0.000009
            7             Zn       3.627600       6.283188       7.886250       1.078630      85.846857 0.14373814E+04  0.42819936E+05                                16.362699                           12.741854       0.187923       1.975723                    0.996319      41.326463     109.149843       0.485409       0.423569      -1.127681      -0.000000       0.000000       0.000000       0.000000      -0.053327      -0.000000       0.000000      -0.274644      -0.348265      -0.116088      -0.089269       0.205357             20.585350      22.523637       0.637852      -0.000000       8.523325      -0.000000      30.709086          -0.000009
            8             Zn       3.627600       6.283188       0.000000       1.078624      85.848444 0.14374130E+04  0.42821134E+05                                16.362921                           12.742014       0.187892       1.975710                    0.996319      41.326777     109.151195       0.485404       0.423571      -1.127679      -0.000000       0.000000      -0.000000       0.000000       0.092261      -0.000000       0.000000       0.229677      -0.348265      -0.116088      -0.089265       0.205353             20.585633      11.471149      -5.743459       0.000000      19.576161      -0.000000      30.709590          -0.000009
            9             Zn       7.255200       0.000000       0.000000       1.078626      85.850525 0.14374535E+04  0.42822699E+05                                16.363251                           12.742259       0.187811       1.975685                    0.996319      41.327068     109.152882       0.485395       0.423575      -1.127675       0.000000       0.000000       0.000000       0.000000      -0.145592      -0.000000       0.000000       0.045020      -0.348247      -0.116082      -0.089281       0.205363             20.586013      12.576252       6.381476       0.000000      18.471713       0.000000      30.710074          -0.000008
           10             Zn      -3.627600       6.283188       0.000000       1.078638      85.840738 0.14372790E+04  0.42816014E+05                                16.361764                           12.741268       0.187928       1.975727                    0.996319      41.325752     109.145944       0.485429       0.423561      -1.127689      -0.000000       0.000000      -0.000000       0.000000       0.053331       0.000000      -0.000000      -0.274705      -0.348308      -0.116103      -0.089292       0.205394             20.584002      22.522193      -0.637844       0.000000       8.522928      -0.000000      30.706886          -0.000009
           11              H      -3.391080      10.085773      10.413005       0.123006       1.256105 0.10079150E+02  0.10348794E+03                                 1.866911                            1.812647      -0.773646       2.513830                    0.999407       3.354162       9.206494       0.487985       1.222457      -0.726407       0.002472       0.024340      -0.019315       0.031171       0.006125       0.004627      -0.004473       0.000133       0.006095      -0.010456       0.005053       0.005403              1.874682       1.529963      -0.042296       0.121570       2.198986      -0.375081       1.895096           0.000001
           12              H      -3.980203       9.085489      11.472917       0.107654       1.137453 0.86211189E+01  0.86038847E+02                                 1.792058                            1.703367      -0.926400       2.427331                    0.997843       3.591181      10.062466       0.486285       1.262072      -0.712996      -0.016421      -0.010957       0.018723       0.027208       0.005163       0.002380      -0.003672       0.003411       0.019109      -0.009804       0.002244       0.007559              1.840163       2.226682       0.415856      -0.396088       1.618177      -0.122308       1.675629          -0.000000
           13              H       3.174876      10.460251      10.413005       0.123002       1.256091 0.10078979E+02  0.10348542E+03                                 1.866868                            1.812607      -0.773659       2.513820                    0.999407       3.354155       9.206345       0.488002       1.222425      -0.726414       0.019844      -0.014308      -0.019315       0.031170      -0.003003      -0.006190      -0.001776      -0.010671       0.006089      -0.010457       0.005050       0.005407              1.874638       2.068308      -0.268536      -0.385601       1.660553       0.082255       1.895052           0.000001
           14              H       2.603166      11.470587      11.472917       0.107656       1.137441 0.86209924E+01  0.86037139E+02                                 1.792033                            1.703345      -0.926406       2.427330                    0.997843       3.591154      10.062314       0.486293       1.262057      -0.712999      -0.001279       0.019701       0.018723       0.027208      -0.001105      -0.004370      -0.000226      -0.010648       0.019110      -0.009804       0.002244       0.007560              1.840138       1.410145       0.055563       0.092121       2.434661       0.404168       1.675608          -0.000000
           15              H       0.216205       4.586727      10.413005       0.123008       1.256085 0.10078952E+02  0.10348547E+03                                 1.866896                            1.812633      -0.773630       2.513840                    0.999407       3.354137       9.206424       0.487985       1.222463      -0.726406      -0.022314      -0.010032      -0.019314       0.031171      -0.003121       0.001557       0.006248       0.010537       0.006084      -0.010456       0.005050       0.005406              1.874666       1.995081       0.310839       0.264039       1.733839       0.292821       1.895079           0.000001
           16              H       1.377037       4.576674      11.472917       0.107661       1.137394 0.86205425E+01  0.86031456E+02                                 1.791980                            1.703298      -0.926378       2.427348                    0.997843       3.591062      10.061960       0.486301       1.262054      -0.713000       0.017700      -0.008744       0.018723       0.027209      -0.004058       0.001989       0.003898       0.007236       0.019110      -0.009803       0.002243       0.007560              1.840081       2.130341      -0.471387       0.303947       1.714342      -0.281850       1.675560          -0.000000
           17              H      10.646280       2.480602      10.413005       0.123006       1.256105 0.10079149E+02  0.10348793E+03                                 1.866910                            1.812646      -0.773646       2.513830                    0.999407       3.354162       9.206493       0.487985       1.222457      -0.726407      -0.002472      -0.024340      -0.019315       0.031171       0.006125      -0.004627       0.004473       0.000133       0.006095      -0.010456       0.005053       0.005403              1.874681       1.529963      -0.042296      -0.121570       2.198985       0.375081       1.895096           0.000001
           18              H      11.235403       3.480886      11.472917       0.107654       1.137453 0.86211238E+01  0.86038905E+02                                 1.792058                            1.703367      -0.926400       2.427331                    0.997843       3.591182      10.062468       0.486285       1.262072      -0.712996       0.016421       0.010957       0.018723       0.027208       0.005163      -0.002380       0.003672       0.003411       0.019109      -0.009804       0.002244       0.007559              1.840163       2.226683       0.415856       0.396088       1.618177       0.122308       1.675629          -0.000000
           19              H       4.080324       2.106124      10.413005       0.123002       1.256091 0.10078977E+02  0.10348539E+03                                 1.866867                            1.812607      -0.773659       2.513820                    0.999407       3.354155       9.206344       0.488002       1.222424      -0.726414      -0.019844       0.014308      -0.019315       0.031170      -0.003003       0.006190       0.001776      -0.010671       0.006089      -0.010457       0.005050       0.005407              1.874637       2.068307      -0.268536       0.385601       1.660553      -0.082255       1.895052           0.000001
           20              H       4.652034       1.095788      11.472917       0.107656       1.137441 0.86209920E+01  0.86037136E+02                                 1.792034                            1.703345      -0.926406       2.427330                    0.997843       3.591154      10.062315       0.486293       1.262058      -0.712999       0.001279      -0.019701       0.018723       0.027208      -0.001105       0.004370       0.000226      -0.010648       0.019110      -0.009804       0.002244       0.007560              1.840138       1.410145       0.055563      -0.092121       2.434661      -0.404168       1.675608          -0.000000
           21              H       7.038995       7.979648      10.413005       0.123008       1.256085 0.10078952E+02  0.10348547E+03                                 1.866896                            1.812633      -0.773630       2.513840                    0.999407       3.354137       9.206424       0.487985       1.222463      -0.726406       0.022314       0.010032      -0.019314       0.031171      -0.003121      -0.001557      -0.006248       0.010537       0.006084      -0.010456       0.005050       0.005406              1.874666       1.995081       0.310839      -0.264038       1.733839      -0.292821       1.895079           0.000001
           22              H       5.878163       7.989701      11.472917       0.107661       1.137394 0.86205419E+01  0.86031444E+02                                 1.791980                            1.703297      -0.926378       2.427348                    0.997843       3.591062      10.061958       0.486302       1.262053      -0.713001      -0.017700       0.008744       0.018723       0.027209      -0.004058      -0.001989      -0.003898       0.007236       0.019110      -0.009803       0.002243       0.007560              1.840080       2.130340      -0.471387      -0.303947       1.714341       0.281850       1.675559          -0.000000
           23              H       3.864120       2.480602      13.245745       0.123005       1.256125 0.10079366E+02  0.10349079E+03                                 1.866936                            1.812670      -0.773663       2.513822                    0.999407       3.354193       9.206629       0.487980       1.222463      -0.726406       0.002470      -0.024340       0.019314       0.031170      -0.006123      -0.004631      -0.004472       0.000136       0.006085      -0.010456       0.005051       0.005405              1.874707       1.529982       0.042299      -0.121574       2.199019      -0.375087       1.895121           0.000001
           24              H       3.274997       3.480886      12.185833       0.107655       1.137428 0.86208643E+01  0.86035385E+02                                 1.792006                            1.703322      -0.926395       2.427334                    0.997843       3.591120      10.062132       0.486302       1.262042      -0.713003      -0.016422       0.010957      -0.018723       0.027208      -0.005163      -0.002381      -0.003672       0.003411       0.019109      -0.009803       0.002244       0.007559              1.840108       2.226608      -0.415837       0.396072       1.618133      -0.122304       1.675585          -0.000000
           25              H      10.430076       2.106124      13.245745       0.123001       1.256124 0.10079333E+02  0.10349022E+03                                 1.866922                            1.812657      -0.773653       2.513823                    0.999407       3.354193       9.206576       0.487986       1.222449      -0.726409       0.019842       0.014310       0.019315       0.031170       0.003005       0.006187      -0.001771      -0.010675       0.006095      -0.010456       0.005053       0.005403              1.874693       2.068373       0.268550       0.385618       1.660599       0.082257       1.895108           0.000001
           26              H       9.858366       1.095788      12.185833       0.107655       1.137451 0.86211022E+01  0.86038712E+02                                 1.792063                            1.703371      -0.926399       2.427333                    0.997843       3.591181      10.062496       0.486282       1.262080      -0.712994      -0.001280      -0.019701      -0.018723       0.027209       0.001105       0.004370      -0.000226      -0.010649       0.019109      -0.009804       0.002245       0.007559              1.840170       1.410164      -0.055563      -0.092123       2.434709       0.404180       1.675636          -0.000000
           27              H       7.471405       7.979648      13.245745       0.123009       1.256033 0.10078393E+02  0.10347796E+03                                 1.866817                            1.812560      -0.773619       2.513846                    0.999407       3.354070       9.206065       0.488005       1.222433      -0.726412      -0.022315       0.010032       0.019315       0.031171       0.003119      -0.001557       0.006249       0.010536       0.006087      -0.010457       0.005050       0.005407              1.874586       1.994993      -0.310818      -0.264025       1.733766       0.292802       1.895000           0.000001
           28              H       8.632237       7.989701      12.185833       0.107660       1.137410 0.86206976E+01  0.86033467E+02                                 1.792002                            1.703317      -0.926391       2.427341                    0.997843       3.591098      10.062117       0.486296       1.262060      -0.712999       0.017700       0.008743      -0.018723       0.027208       0.004058      -0.001989       0.003898       0.007237       0.019110      -0.009804       0.002244       0.007560              1.840104       2.130370       0.471398      -0.303950       1.714366      -0.281854       1.675577          -0.000000
           29              H       3.391080      10.085773      13.245745       0.123005       1.256125 0.10079363E+02  0.10349075E+03                                 1.866936                            1.812670      -0.773663       2.513822                    0.999407       3.354192       9.206627       0.487980       1.222463      -0.726406      -0.002470       0.024340       0.019314       0.031170      -0.006123       0.004631       0.004472       0.000136       0.006085      -0.010456       0.005051       0.005405              1.874707       1.529982       0.042299       0.121574       2.199019       0.375087       1.895121           0.000001
           30              H       3.980203       9.085489      12.185833       0.107655       1.137428 0.86208607E+01  0.86035344E+02                                 1.792006                            1.703322      -0.926395       2.427334                    0.997843       3.591119      10.062130       0.486302       1.262043      -0.713003       0.016422      -0.010957      -0.018723       0.027208      -0.005163       0.002381       0.003672       0.003411       0.019109      -0.009803       0.002244       0.007559              1.840108       2.226608      -0.415837      -0.396072       1.618132       0.122304       1.675585          -0.000000
           31              H      -3.174876      10.460251      13.245745       0.123001       1.256124 0.10079334E+02  0.10349023E+03                                 1.866923                            1.812658      -0.773652       2.513823                    0.999407       3.354193       9.206577       0.487986       1.222450      -0.726409      -0.019842      -0.014310       0.019315       0.031170       0.003005      -0.006187       0.001771      -0.010675       0.006095      -0.010456       0.005053       0.005403              1.874694       2.068373       0.268550      -0.385618       1.660599      -0.082257       1.895109           0.000001
           32              H      -2.603166      11.470587      12.185833       0.107655       1.137451 0.86211014E+01  0.86038708E+02                                 1.792064                            1.703371      -0.926399       2.427333                    0.997843       3.591181      10.062498       0.486282       1.262081      -0.712994       0.001280       0.019701      -0.018723       0.027209       0.001105      -0.004370       0.000226      -0.010649       0.019109      -0.009804       0.002245       0.007559              1.840170       1.410165      -0.055563       0.092123       2.434709      -0.404180       1.675636          -0.000000
           33              H      -0.216205       4.586727      13.245745       0.123009       1.256033 0.10078391E+02  0.10347793E+03                                 1.866817                            1.812560      -0.773619       2.513846                    0.999407       3.354070       9.206064       0.488005       1.222432      -0.726413       0.022315      -0.010032       0.019315       0.031171       0.003119       0.001557      -0.006249       0.010536       0.006087      -0.010457       0.005050       0.005407              1.874586       1.994992      -0.310817       0.264024       1.733766      -0.292802       1.895000           0.000001
           34              H      -1.377037       4.576674      12.185833       0.107660       1.137410 0.86206972E+01  0.86033465E+02                                 1.792002                            1.703318      -0.926391       2.427341                    0.997843       3.591098      10.062118       0.486296       1.262060      -0.712999      -0.017700      -0.008743      -0.018723       0.027208       0.004058       0.001989      -0.003898       0.007237       0.019110      -0.009804       0.002244       0.007560              1.840104       2.130370       0.471398       0.303950       1.714366       0.281854       1.675577          -0.000000
           35              H      10.646280       2.480602       5.359495       0.123007       1.256104 0.10079140E+02  0.10348781E+03                                 1.866909                            1.812645      -0.773645       2.513830                    0.999407       3.354161       9.206490       0.487985       1.222457      -0.726407      -0.002472      -0.024340       0.019315       0.031171       0.006125       0.004627      -0.004473       0.000133       0.006095      -0.010456       0.005053       0.005403              1.874680       1.529962      -0.042296       0.121570       2.198984      -0.375081       1.895095           0.000001
           36              H      11.235403       3.480886       4.299584       0.107654       1.137453 0.86211180E+01  0.86038840E+02                                 1.792058                            1.703367      -0.926400       2.427331                    0.997843       3.591182      10.062470       0.486285       1.262072      -0.712996       0.016421       0.010957      -0.018723       0.027208       0.005163       0.002380      -0.003672       0.003411       0.019109      -0.009804       0.002244       0.007559              1.840163       2.226683       0.415856      -0.396088       1.618177      -0.122308       1.675629          -0.000000
           37              H       4.080324       2.106124       5.359495       0.123002       1.256090 0.10078966E+02  0.10348526E+03                                 1.866867                            1.812606      -0.773658       2.513821                    0.999407       3.354153       9.206339       0.488002       1.222425      -0.726414      -0.019844       0.014308       0.019315       0.031170      -0.003003      -0.006190      -0.001776      -0.010671       0.006089      -0.010457       0.005050       0.005407              1.874637       2.068307      -0.268536      -0.385601       1.660552       0.082255       1.895052           0.000001
           38              H       4.652034       1.095788       4.299584       0.107656       1.137441 0.86209880E+01  0.86037090E+02                                 1.792033                            1.703345      -0.926406       2.427330                    0.997843       3.591154      10.062316       0.486293       1.262058      -0.712999       0.001279      -0.019701      -0.018723       0.027208      -0.001105      -0.004370      -0.000226      -0.010648       0.019110      -0.009804       0.002244       0.007560              1.840138       1.410145       0.055563       0.092120       2.434661       0.404168       1.675607          -0.000000
           39              H       7.038995       7.979648       5.359495       0.123009       1.256084 0.10078943E+02  0.10348535E+03                                 1.866895                            1.812632      -0.773629       2.513841                    0.999407       3.354136       9.206421       0.487985       1.222463      -0.726406       0.022314       0.010032       0.019314       0.031171      -0.003121       0.001557       0.006248       0.010537       0.006084      -0.010456       0.005050       0.005406              1.874665       1.995080       0.310839       0.264039       1.733838       0.292821       1.895078           0.000001
           40              H       5.878163       7.989701       4.299584       0.107661       1.137394 0.86205424E+01  0.86031453E+02                                 1.791980                            1.703298      -0.926378       2.427348                    0.997843       3.591063      10.061962       0.486302       1.262053      -0.713000      -0.017700       0.008744      -0.018723       0.027209      -0.004058       0.001989       0.003898       0.007236       0.019110      -0.009803       0.002243       0.007560              1.840081       2.130341      -0.471387       0.303947       1.714342      -0.281850       1.675559          -0.000000
           41              H      -3.391080      10.085773       5.359495       0.123007       1.256104 0.10079141E+02  0.10348782E+03                                 1.866910                            1.812646      -0.773645       2.513830                    0.999407       3.354161       9.206491       0.487985       1.222457      -0.726407       0.002472       0.024340       0.019315       0.031171       0.006125      -0.004627       0.004473       0.000133       0.006095      -0.010456       0.005053       0.005403              1.874681       1.529962      -0.042296      -0.121570       2.198985       0.375081       1.895095           0.000001
           42              H      -3.980203       9.085489       4.299584       0.107654       1.137453 0.86211184E+01  0.86038842E+02                                 1.792058                            1.703367      -0.926400       2.427331                    0.997843       3.591182      10.062469       0.486285       1.262072      -0.712996      -0.016421      -0.010957      -0.018723       0.027208       0.005163      -0.002380       0.003672       0.003411       0.019109      -0.009804       0.002244       0.007559              1.840163       2.226683       0.415856       0.396088       1.618177       0.122308       1.675629          -0.000000
           43              H       3.174876      10.460251       5.359495       0.123003       1.256090 0.10078966E+02  0.10348526E+03                                 1.866867                            1.812606      -0.773658       2.513821                    0.999407       3.354153       9.206340       0.488002       1.222425      -0.726414       0.019844      -0.014309       0.019315       0.031170      -0.003003       0.006190       0.001776      -0.010671       0.006089      -0.010457       0.005050       0.005407              1.874637       2.068307      -0.268536       0.385601       1.660552      -0.082255       1.895051           0.000001
           44              H       2.603166      11.470587       4.299584       0.107656       1.137441 0.86209877E+01  0.86037087E+02                                 1.792034                            1.703345      -0.926406       2.427330                    0.997843       3.591154      10.062317       0.486293       1.262058      -0.712999      -0.001279       0.019701      -0.018723       0.027208      -0.001105       0.004370       0.000226      -0.010648       0.019110      -0.009804       0.002244       0.007560              1.840138       1.410145       0.055563      -0.092120       2.434662      -0.404168       1.675608          -0.000000
           45              H       0.216205       4.586727       5.359495       0.123009       1.256084 0.10078940E+02  0.10348531E+03                                 1.866895                            1.812632      -0.773629       2.513841                    0.999407       3.354135       9.206419       0.487985       1.222463      -0.726406      -0.022314      -0.010032       0.019314       0.031171      -0.003121      -0.001557      -0.006248       0.010537       0.006084      -0.010456       0.005050       0.005406              1.874665       1.995080       0.310839      -0.264039       1.733838      -0.292821       1.895078           0.000001
           46              H       1.377037       4.576674       4.299584       0.107661       1.137394 0.86205385E+01  0.86031409E+02                                 1.791980                            1.703298      -0.926378       2.427348                    0.997843       3.591062      10.061961       0.486301       1.262054      -0.713000       0.017700      -0.008744      -0.018723       0.027209      -0.004058      -0.001989      -0.003898       0.007236       0.019110      -0.009803       0.002243       0.007560              1.840081       2.130341      -0.471387      -0.303947       1.714342       0.281850       1.675559          -0.000000
           47              H       3.391080      10.085773       2.526755       0.123006       1.256124 0.10079350E+02  0.10349059E+03                                 1.866934                            1.812669      -0.773662       2.513822                    0.999407       3.354191       9.206622       0.487980       1.222463      -0.726406      -0.002470       0.024340      -0.019314       0.031170      -0.006123      -0.004631      -0.004472       0.000136       0.006085      -0.010456       0.005051       0.005405              1.874706       1.529981       0.042299      -0.121574       2.199017      -0.375087       1.895119           0.000001
           48              H       3.980203       9.085489       3.586666       0.107655       1.137427 0.86208559E+01  0.86035293E+02                                 1.792007                            1.703322      -0.926395       2.427334                    0.997843       3.591119      10.062133       0.486301       1.262044      -0.713002       0.016422      -0.010957       0.018723       0.027208      -0.005163      -0.002381      -0.003672       0.003411       0.019109      -0.009803       0.002244       0.007559              1.840109       2.226608      -0.415837       0.396072       1.618133      -0.122304       1.675584          -0.000000
           49              H      -3.174876      10.460251       2.526755       0.123002       1.256123 0.10079325E+02  0.10349012E+03                                 1.866922                            1.812657      -0.773652       2.513823                    0.999407       3.354191       9.206573       0.487986       1.222450      -0.726408      -0.019842      -0.014310      -0.019315       0.031170       0.003005       0.006187      -0.001771      -0.010675       0.006095      -0.010456       0.005053       0.005403              1.874693       2.068373       0.268550       0.385618       1.660599       0.082258       1.895108           0.000001
           50              H      -2.603166      11.470587       3.586666       0.107655       1.137451 0.86210960E+01  0.86038645E+02                                 1.792064                            1.703371      -0.926399       2.427333                    0.997843       3.591181      10.062499       0.486281       1.262081      -0.712994       0.001280       0.019701       0.018723       0.027209       0.001105       0.004370      -0.000226      -0.010649       0.019109      -0.009804       0.002245       0.007559              1.840170       1.410165      -0.055563      -0.092123       2.434709       0.404180       1.675635          -0.000000
           51              H      -0.216205       4.586727       2.526755       0.123010       1.256033 0.10078386E+02  0.10347786E+03                                 1.866815                            1.812559      -0.773618       2.513846                    0.999407       3.354070       9.206062       0.488006       1.222432      -0.726413       0.022315      -0.010032      -0.019315       0.031171       0.003119      -0.001557       0.006249       0.010536       0.006087      -0.010457       0.005050       0.005407              1.874585       1.994991      -0.310817      -0.264024       1.733765       0.292802       1.894999           0.000001
           52              H      -1.377037       4.576674       3.586666       0.107660       1.137409 0.86206928E+01  0.86033416E+02                                 1.792002                            1.703318      -0.926391       2.427341                    0.997843       3.591098      10.062120       0.486296       1.262061      -0.712999      -0.017700      -0.008743       0.018723       0.027208       0.004058      -0.001989       0.003898       0.007237       0.019110      -0.009804       0.002244       0.007560              1.840104       2.130371       0.471398      -0.303950       1.714366      -0.281854       1.675577          -0.000000
           53              H       3.864120       2.480602       2.526755       0.123006       1.256124 0.10079353E+02  0.10349062E+03                                 1.866935                            1.812669      -0.773662       2.513822                    0.999407       3.354191       9.206623       0.487980       1.222463      -0.726406       0.002470      -0.024340      -0.019314       0.031170      -0.006123       0.004631       0.004472       0.000136       0.006085      -0.010456       0.005051       0.005405              1.874706       1.529981       0.042299       0.121574       2.199018       0.375087       1.895119           0.000001
           54              H       3.274997       3.480886       3.586666       0.107655       1.137427 0.86208546E+01  0.86035276E+02                                 1.792007                            1.703322      -0.926395       2.427334                    0.997843       3.591119      10.062133       0.486301       1.262044      -0.713002      -0.016422       0.010957       0.018723       0.027208      -0.005163       0.002381       0.003672       0.003411       0.019109      -0.009803       0.002244       0.007559              1.840108       2.226608      -0.415837      -0.396072       1.618133       0.122304       1.675584          -0.000000
           55              H      10.430076       2.106124       2.526755       0.123002       1.256123 0.10079323E+02  0.10349011E+03                                 1.866922                            1.812657      -0.773652       2.513823                    0.999407       3.354191       9.206573       0.487986       1.222450      -0.726408       0.019842       0.014310      -0.019315       0.031170       0.003005      -0.006187       0.001771      -0.010675       0.006095      -0.010456       0.005053       0.005403              1.874693       2.068372       0.268550      -0.385618       1.660599      -0.082258       1.895108           0.000001
           56              H       9.858366       1.095788       3.586666       0.107655       1.137451 0.86210960E+01  0.86038645E+02                                 1.792064                            1.703371      -0.926399       2.427333                    0.997843       3.591181      10.062499       0.486281       1.262081      -0.712994      -0.001280      -0.019701       0.018723       0.027209       0.001105      -0.004370       0.000226      -0.010649       0.019109      -0.009804       0.002245       0.007559              1.840170       1.410165      -0.055563       0.092123       2.434709      -0.404180       1.675635          -0.000000
           57              H       7.471405       7.979648       2.526755       0.123010       1.256032 0.10078381E+02  0.10347780E+03                                 1.866815                            1.812559      -0.773618       2.513846                    0.999407       3.354069       9.206060       0.488006       1.222432      -0.726413      -0.022315       0.010032      -0.019315       0.031171       0.003119       0.001557      -0.006249       0.010536       0.006087      -0.010457       0.005050       0.005407              1.874585       1.994991      -0.310817       0.264024       1.733764      -0.292802       1.894998           0.000001
           58              H       8.632237       7.989701       3.586666       0.107660       1.137409 0.86206918E+01  0.86033402E+02                                 1.792002                            1.703317      -0.926391       2.427341                    0.997843       3.591098      10.062119       0.486296       1.262061      -0.712999       0.017700       0.008743       0.018723       0.027208       0.004058       0.001989      -0.003898       0.007237       0.019110      -0.009804       0.002244       0.007560              1.840104       2.130370       0.471398       0.303950       1.714366       0.281854       1.675576          -0.000000
           59              C      -2.801958       8.168144      10.094400       0.671676      21.207726 0.22878599E+03  0.46322440E+04                                 7.120257                            5.414838      -0.002395       2.076728                    0.999466      21.079678      58.311453       0.629465       0.480588      -1.015431       0.011564      -0.034666      -0.041132       0.055021       0.035868      -0.049952      -0.080945      -0.061772       0.077832      -0.071121      -0.053877       0.124997              8.300304       8.809410       0.859992       2.666027       7.596681       3.650697       8.494820          -0.000003
           60              C      -3.187209       9.312941      10.963465      -0.165784      25.409959 0.35941882E+03  0.80924209E+04                                 7.496603                            6.227984       0.042456       2.016820                    0.998736      28.287832      80.720870       0.672207       0.404693      -1.067184       0.071692       0.027893       0.060419       0.097817       0.040974       0.026819      -0.008060       0.027295       0.078898      -0.062128       0.014535       0.047593              8.438541       7.436011       1.531269       1.243700       8.958685       2.744864       8.920928          -0.000001
           61              C       1.219599      10.908870      10.094400       0.671657      21.208555 0.22879709E+03  0.46325296E+04                                 7.120473                            5.414997      -0.002367       2.076731                    0.999465      21.080161      58.313371       0.629450       0.480593      -1.015427      -0.035801       0.007328      -0.041126       0.055015      -0.044680      -0.045123       0.083725      -0.031234       0.077822      -0.071115      -0.053873       0.124988              8.300558       7.155274       0.095094       1.828680       9.251303      -4.134335       8.495096          -0.000003
           62              C       2.403648      10.670109      10.963465      -0.165781      25.410087 0.35942005E+03  0.80924528E+04                                 7.496628                            6.227996       0.042419       2.016807                    0.998736      28.287876      80.720929       0.672206       0.404693      -1.067185      -0.011692      -0.076030       0.060420       0.097815      -0.008669      -0.020396      -0.019204      -0.084616       0.078892      -0.062131       0.014529       0.047601              8.438577       7.251878      -1.424984       1.755289       9.142871      -2.449549       8.920982          -0.000001
           63              C       1.582359       6.055736      10.094400       0.671671      21.208140 0.22879148E+03  0.46323962E+04                                 7.120428                            5.414960      -0.002417       2.076721                    0.999466      21.079990      58.313120       0.629446       0.480598      -1.015423       0.024244       0.027348      -0.041129       0.055021       0.008817       0.095071      -0.002792       0.093002       0.077824      -0.071122      -0.053867       0.124989              8.300518       8.644927      -0.955173      -4.494787       7.761549       0.483534       8.495077          -0.000003
           64              C       0.783562       5.149700      10.963465      -0.165777      25.409926 0.35941829E+03  0.80924157E+04                                 7.496648                            6.228021       0.042425       2.016815                    0.998735      28.287829      80.721210       0.672197       0.404698      -1.067180      -0.060000       0.048138       0.060421       0.097816      -0.032305      -0.006434       0.027261       0.057320       0.078887      -0.062127       0.014528       0.047598              8.438591       9.904193      -0.106323      -2.999021       6.490599      -0.295313       8.920982          -0.000001
           65              C      10.057158       4.398231      10.094400       0.671676      21.207727 0.22878601E+03  0.46322445E+04                                 7.120257                            5.414839      -0.002395       2.076728                    0.999466      21.079679      58.311457       0.629465       0.480588      -1.015431      -0.011564       0.034666      -0.041132       0.055021       0.035868       0.049952       0.080945      -0.061772       0.077832      -0.071121      -0.053877       0.124997              8.300304       8.809411       0.859992      -2.666027       7.596681      -3.650697       8.494820          -0.000003
           66              C      10.442409       3.253434      10.963465      -0.165784      25.409959 0.35941883E+03  0.80924211E+04                                 7.496603                            6.227984       0.042456       2.016820                    0.998736      28.287833      80.720873       0.672207       0.404693      -1.067184      -0.071692      -0.027893       0.060419       0.097817       0.040974      -0.026819       0.008060       0.027295       0.078898      -0.062128       0.014535       0.047593              8.438541       7.436011       1.531269      -1.243700       8.958685      -2.744864       8.920928          -0.000001
           67              C       6.035601       1.657505      10.094400       0.671656      21.208557 0.22879711E+03  0.46325301E+04                                 7.120473                            5.414997      -0.002367       2.076731                    0.999465      21.080162      58.313372       0.629450       0.480593      -1.015427       0.035801      -0.007328      -0.041126       0.055015      -0.044680       0.045123      -0.083725      -0.031234       0.077822      -0.071115      -0.053873       0.124988              8.300558       7.155274       0.095094      -1.828680       9.251303       4.134335       8.495096          -0.000003
           68              C       4.851552       1.896266      10.963465      -0.165781      25.410087 0.35942005E+03  0.80924530E+04                                 7.496629                            6.227997       0.042419       2.016807                    0.998736      28.287876      80.720932       0.672206       0.404693      -1.067185       0.011692       0.076030       0.060420       0.097815      -0.008669       0.020396       0.019204      -0.084616       0.078892      -0.062131       0.014529       0.047601              8.438577       7.251878      -1.424984      -1.755289       9.142871       2.449549       8.920982          -0.000001
           69              C       5.672841       6.510639      10.094400       0.671671      21.208141 0.22879149E+03  0.46323962E+04                                 7.120428                            5.414960      -0.002417       2.076721                    0.999466      21.079990      58.313120       0.629446       0.480598      -1.015423      -0.024244      -0.027348      -0.041129       0.055021       0.008817      -0.095071       0.002792       0.093002       0.077824      -0.071122      -0.053867       0.124989              8.300518       8.644927      -0.955173       4.494788       7.761549      -0.483535       8.495078          -0.000003
           70              C       6.471638       7.416675      10.963465      -0.165777      25.409926 0.35941830E+03  0.80924158E+04                                 7.496648                            6.228021       0.042425       2.016815                    0.998735      28.287829      80.721209       0.672197       0.404698      -1.067180       0.060000      -0.048138       0.060421       0.097816      -0.032305       0.006434      -0.027261       0.057320       0.078887      -0.062127       0.014528       0.047598              8.438592       9.904193      -0.106323       2.999021       6.490599       0.295313       8.920983          -0.000001
           71              C       4.453242       4.398231      13.564350       0.671674      21.208119 0.22879078E+03  0.46323791E+04                                 7.120424                            5.414952      -0.002420       2.076720                    0.999466      21.079979      58.313099       0.629446       0.480598      -1.015423       0.011564       0.034668       0.041131       0.055021      -0.035865       0.049950      -0.080939      -0.061767       0.077826      -0.071117      -0.053871       0.124988              8.300512       8.809605      -0.860046      -2.666119       7.596884       3.650813       8.495047          -0.000003
           72              C       4.067991       3.253434      12.695285      -0.165784      25.409998 0.35941954E+03  0.80924430E+04                                 7.496616                            6.227994       0.042455       2.016820                    0.998736      28.287892      80.721125       0.672206       0.404693      -1.067184       0.071690      -0.027893      -0.060420       0.097817      -0.040971      -0.026825      -0.008058       0.027300       0.078881      -0.062124       0.014526       0.047597              8.438555       7.435988      -1.531259      -1.243713       8.958725       2.744872       8.920952          -0.000001
           73              C       8.474799       1.657505      13.564350       0.671658      21.208114 0.22879122E+03  0.46323726E+04                                 7.120314                            5.414881      -0.002329       2.076744                    0.999465      21.079914      58.312099       0.629466       0.480584      -1.015434      -0.035800      -0.007326       0.041127       0.055016       0.044683       0.045125       0.083730      -0.031238       0.077831      -0.071119      -0.053877       0.124996              8.300372       7.155141      -0.095099      -1.828638       9.251078      -4.134228       8.494898          -0.000003
           74              C       9.658848       1.896266      12.695285      -0.165780      25.410011 0.35941822E+03  0.80924044E+04                                 7.496612                            6.227975       0.042431       2.016811                    0.998736      28.287837      80.720879       0.672208       0.404692      -1.067185      -0.011693       0.076031      -0.060419       0.097815       0.008671       0.020393      -0.019198      -0.084623       0.078903      -0.062134       0.014536       0.047597              8.438566       7.251880       1.424984      -1.755281       9.142855      -2.449540       8.920962          -0.000001
           75              C       8.837559       6.510639      13.564350       0.671672      21.208191 0.22879260E+03  0.46324190E+04                                 7.120420                            5.414964      -0.002430       2.076716                    0.999466      21.079938      58.312753       0.629448       0.480596      -1.015425       0.024244      -0.027348       0.041129       0.055020      -0.008818      -0.095072      -0.002790       0.093003       0.077820      -0.071122      -0.053868       0.124990              8.300496       8.644886       0.955187       4.494755       7.761552       0.483530       8.495049          -0.000003
           76              C       8.038762       7.416675      12.695285      -0.165778      25.409957 0.35941928E+03  0.80924388E+04                                 7.496649                            6.228031       0.042415       2.016812                    0.998735      28.287806      80.720998       0.672197       0.404698      -1.067180      -0.060001      -0.048138      -0.060421       0.097816       0.032303       0.006433       0.027263       0.057322       0.078893      -0.062128       0.014529       0.047598              8.438587       9.904187       0.106363       2.999017       6.490599      -0.295323       8.920976          -0.000001
           77              C       2.801958       8.168144      13.564350       0.671674      21.208121 0.22879080E+03  0.46323796E+04                                 7.120424                            5.414952      -0.002420       2.076720                    0.999466      21.079980      58.313103       0.629446       0.480598      -1.015423      -0.011564      -0.034668       0.041131       0.055021      -0.035865      -0.049950       0.080939      -0.061767       0.077826      -0.071117      -0.053871       0.124988              8.300513       8.809605      -0.860046       2.666119       7.596884      -3.650814       8.495048          -0.000003
           78              C       3.187209       9.312941      12.695285      -0.165784      25.409996 0.35941952E+03  0.80924423E+04                                 7.496616                            6.227994       0.042455       2.016820                    0.998736      28.287890      80.721116       0.672206       0.404693      -1.067184      -0.071690       0.027893      -0.060420       0.097817      -0.040971       0.026825       0.008058       0.027300       0.078881      -0.062124       0.014526       0.047597              8.438554       7.435987      -1.531259       1.243713       8.958724      -2.744872       8.920952          -0.000001
           79              C      -1.219599      10.908870      13.564350       0.671658      21.208114 0.22879122E+03  0.46323726E+04                                 7.120315                            5.414881      -0.002329       2.076744                    0.999465      21.079914      58.312101       0.629466       0.480584      -1.015434       0.035800       0.007326       0.041127       0.055016       0.044683      -0.045125      -0.083730      -0.031238       0.077831      -0.071119      -0.053877       0.124996              8.300373       7.155142      -0.095099       1.828638       9.251079       4.134228       8.494898          -0.000003
           80              C      -2.403648      10.670109      12.695285      -0.165780      25.410010 0.35941820E+03  0.80924037E+04                                 7.496612                            6.227974       0.042431       2.016811                    0.998736      28.287836      80.720876       0.672208       0.404692      -1.067185       0.011693      -0.076031      -0.060419       0.097815       0.008671      -0.020393       0.019198      -0.084623       0.078903      -0.062134       0.014536       0.047597              8.438565       7.251879       1.424984       1.755280       9.142855       2.449540       8.920962          -0.000001
           81              C      -1.582359       6.055736      13.564350       0.671672      21.208190 0.22879260E+03  0.46324190E+04                                 7.120420                            5.414964      -0.002430       2.076716                    0.999466      21.079938      58.312754       0.629448       0.480596      -1.015425      -0.024244       0.027348       0.041129       0.055020      -0.008818       0.095072       0.002789       0.093003       0.077820      -0.071122      -0.053868       0.124990              8.300496       8.644886       0.955187      -4.494755       7.761552      -0.483529       8.495049          -0.000003
           82              C      -0.783562       5.149700      12.695285      -0.165778      25.409956 0.35941928E+03  0.80924390E+04                                 7.496650                            6.228031       0.042415       2.016812                    0.998735      28.287806      80.721000       0.672197       0.404698      -1.067180       0.060001       0.048138      -0.060421       0.097816       0.032303      -0.006433      -0.027263       0.057322       0.078893      -0.062128       0.014529       0.047598              8.438587       9.904188       0.106363      -2.999017       6.490599       0.295323       8.920976          -0.000001
           83              C      10.057158       4.398231       5.678100       0.671676      21.207727 0.22878602E+03  0.46322445E+04                                 7.120257                            5.414839      -0.002395       2.076728                    0.999466      21.079679      58.311458       0.629465       0.480588      -1.015431      -0.011564       0.034666       0.041132       0.055021       0.035868      -0.049952      -0.080945      -0.061772       0.077832      -0.071121      -0.053877       0.124997              8.300304       8.809411       0.859991       2.666026       7.596681       3.650697       8.494820          -0.000003
           84              C      10.442409       3.253434       4.809035      -0.165784      25.409959 0.35941881E+03  0.80924211E+04                                 7.496605                            6.227984       0.042456       2.016820                    0.998736      28.287838      80.720899       0.672207       0.404693      -1.067184      -0.071692      -0.027892      -0.060419       0.097817       0.040974       0.026819      -0.008060       0.027295       0.078898      -0.062128       0.014534       0.047593              8.438543       7.436015       1.531271       1.243701       8.958687       2.744865       8.920927          -0.000001
           85              C       6.035601       1.657505       5.678100       0.671656      21.208557 0.22879712E+03  0.46325303E+04                                 7.120474                            5.414998      -0.002367       2.076731                    0.999465      21.080162      58.313373       0.629450       0.480593      -1.015427       0.035800      -0.007328       0.041126       0.055015      -0.044680      -0.045123       0.083725      -0.031234       0.077822      -0.071115      -0.053873       0.124988              8.300558       7.155275       0.095095       1.828681       9.251303      -4.134335       8.495097          -0.000003
           86              C       4.851552       1.896266       4.809035      -0.165782      25.410087 0.35942003E+03  0.80924526E+04                                 7.496629                            6.227997       0.042419       2.016807                    0.998736      28.287881      80.720953       0.672206       0.404693      -1.067185       0.011692       0.076030      -0.060420       0.097815      -0.008669      -0.020396      -0.019204      -0.084617       0.078892      -0.062131       0.014530       0.047601              8.438578       7.251878      -1.424984       1.755289       9.142875      -2.449551       8.920981          -0.000001
           87              C       5.672841       6.510639       5.678100       0.671671      21.208142 0.22879151E+03  0.46323968E+04                                 7.120428                            5.414960      -0.002418       2.076721                    0.999466      21.079991      58.313124       0.629446       0.480598      -1.015423      -0.024244      -0.027348       0.041129       0.055021       0.008817       0.095071      -0.002792       0.093002       0.077824      -0.071122      -0.053867       0.124989              8.300519       8.644927      -0.955173      -4.494788       7.761550       0.483535       8.495078          -0.000003
           88              C       6.471638       7.416675       4.809035      -0.165777      25.409928 0.35941831E+03  0.80924165E+04                                 7.496649                            6.228021       0.042425       2.016815                    0.998735      28.287836      80.721239       0.672197       0.404698      -1.067180       0.060000      -0.048138      -0.060421       0.097816      -0.032305      -0.006434       0.027261       0.057320       0.078887      -0.062127       0.014528       0.047598              8.438593       9.904197      -0.106325      -2.999023       6.490600      -0.295312       8.920983          -0.000001
           89              C      -2.801958       8.168144       5.678100       0.671676      21.207729 0.22878604E+03  0.46322451E+04                                 7.120257                            5.414839      -0.002395       2.076728                    0.999466      21.079680      58.311461       0.629465       0.480588      -1.015431       0.011564      -0.034666       0.041132       0.055021       0.035868       0.049952       0.080945      -0.061772       0.077832      -0.071121      -0.053877       0.124997              8.300305       8.809411       0.859992      -2.666027       7.596681      -3.650698       8.494822          -0.000003
           90              C      -3.187209       9.312941       4.809035      -0.165784      25.409958 0.35941879E+03  0.80924204E+04                                 7.496604                            6.227984       0.042456       2.016820                    0.998736      28.287837      80.720892       0.672207       0.404693      -1.067184       0.071692       0.027892      -0.060419       0.097817       0.040974      -0.026819       0.008060       0.027295       0.078898      -0.062128       0.014534       0.047593              8.438542       7.436014       1.531271      -1.243701       8.958686      -2.744865       8.920927          -0.000001
           91              C       1.219599      10.908870       5.678100       0.671656      21.208558 0.22879713E+03  0.46325306E+04                                 7.120474                            5.414998      -0.002367       2.076731                    0.999465      21.080163      58.313377       0.629450       0.480593      -1.015427      -0.035801       0.007328       0.041126       0.055015      -0.044680       0.045123      -0.083725      -0.031234       0.077822      -0.071115      -0.053873       0.124988              8.300559       7.155275       0.095095      -1.828681       9.251303       4.134335       8.495097          -0.000003
           92              C       2.403648      10.670109       4.809035      -0.165782      25.410087 0.35942003E+03  0.80924526E+04                                 7.496629                            6.227997       0.042419       2.016807                    0.998736      28.287881      80.720952       0.672206       0.404693      -1.067185      -0.011692      -0.076030      -0.060420       0.097815      -0.008669       0.020396       0.019204      -0.084617       0.078892      -0.062131       0.014530       0.047601              8.438578       7.251878      -1.424984      -1.755289       9.142875       2.449551       8.920981          -0.000001
           93              C       1.582359       6.055736       5.678100       0.671671      21.208143 0.22879153E+03  0.46323973E+04                                 7.120428                            5.414960      -0.002418       2.076721                    0.999466      21.079992      58.313126       0.629446       0.480598      -1.015423       0.024244       0.027348       0.041129       0.055021       0.008817      -0.095071       0.002792       0.093002       0.077824      -0.071122      -0.053867       0.124989              8.300518       8.644927      -0.955173       4.494788       7.761550      -0.483534       8.495078          -0.000003
           94              C       0.783562       5.149700       4.809035      -0.165777      25.409927 0.35941830E+03  0.80924163E+04                                 7.496648                            6.228021       0.042425       2.016815                    0.998735      28.287835      80.721237       0.672197       0.404698      -1.067180      -0.060000       0.048138      -0.060421       0.097816      -0.032305       0.006434      -0.027261       0.057320       0.078887      -0.062127       0.014528       0.047598              8.438593       9.904196      -0.106325       2.999022       6.490600       0.295312       8.920982          -0.000001
           95              C       2.801958       8.168144       2.208150       0.671674      21.208123 0.22879083E+03  0.46323802E+04                                 7.120424                            5.414952      -0.002420       2.076720                    0.999466      21.079981      58.313104       0.629446       0.480598      -1.015423      -0.011563      -0.034668      -0.041131       0.055021      -0.035865       0.049950      -0.080939      -0.061767       0.077826      -0.071117      -0.053871       0.124988              8.300513       8.809605      -0.860045      -2.666119       7.596884       3.650814       8.495049          -0.000003
           96              C       3.187209       9.312941       3.077215      -0.165784      25.409996 0.35941950E+03  0.80924418E+04                                 7.496617                            6.227994       0.042455       2.016820                    0.998736      28.287894      80.721136       0.672206       0.404693      -1.067184      -0.071690       0.027892       0.060420       0.097817      -0.040971      -0.026825      -0.008058       0.027300       0.078881      -0.062124       0.014526       0.047597              8.438556       7.435991      -1.531260      -1.243714       8.958725       2.744873       8.920951          -0.000001
           97              C      -1.219599      10.908870       2.208150       0.671658      21.208114 0.22879123E+03  0.46323728E+04                                 7.120315                            5.414881      -0.002329       2.076744                    0.999465      21.079914      58.312102       0.629466       0.480584      -1.015434       0.035800       0.007326      -0.041127       0.055016       0.044683       0.045125       0.083730      -0.031238       0.077831      -0.071119      -0.053877       0.124996              8.300373       7.155142      -0.095100      -1.828638       9.251079      -4.134228       8.494899          -0.000003
           98              C      -2.403648      10.670109       3.077215      -0.165781      25.410011 0.35941820E+03  0.80924040E+04                                 7.496612                            6.227975       0.042430       2.016811                    0.998736      28.287842      80.720902       0.672208       0.404692      -1.067185       0.011693      -0.076031       0.060419       0.097815       0.008671       0.020393      -0.019198      -0.084623       0.078903      -0.062134       0.014536       0.047597              8.438566       7.251880       1.424984      -1.755280       9.142858      -2.449542       8.920961          -0.000001
           99              C      -1.582359       6.055736       2.208150       0.671672      21.208191 0.22879263E+03  0.46324196E+04                                 7.120420                            5.414964      -0.002430       2.076716                    0.999466      21.079939      58.312757       0.629448       0.480596      -1.015425      -0.024244       0.027348      -0.041129       0.055020      -0.008818      -0.095072      -0.002789       0.093003       0.077820      -0.071122      -0.053868       0.124990              8.300496       8.644886       0.955187       4.494755       7.761552       0.483529       8.495050          -0.000003
          100              C      -0.783562       5.149700       3.077215      -0.165778      25.409958 0.35941928E+03  0.80924392E+04                                 7.496650                            6.228031       0.042415       2.016811                    0.998735      28.287812      80.721025       0.672197       0.404698      -1.067180       0.060001       0.048138       0.060421       0.097816       0.032303       0.006433       0.027262       0.057322       0.078893      -0.062128       0.014529       0.047598              8.438589       9.904191       0.106365       2.999019       6.490600      -0.295323       8.920975          -0.000001
          101              C       4.453242       4.398231       2.208150       0.671674      21.208122 0.22879083E+03  0.46323802E+04                                 7.120424                            5.414952      -0.002420       2.076720                    0.999466      21.079981      58.313106       0.629446       0.480598      -1.015423       0.011563       0.034668      -0.041131       0.055021      -0.035865      -0.049950       0.080939      -0.061767       0.077826      -0.071117      -0.053871       0.124988              8.300512       8.809605      -0.860045       2.666119       7.596884      -3.650814       8.495048          -0.000003
          102              C       4.067991       3.253434       3.077215      -0.165784      25.409997 0.35941953E+03  0.80924429E+04                                 7.496617                            6.227995       0.042454       2.016820                    0.998736      28.287896      80.721145       0.672206       0.404693      -1.067184       0.071690      -0.027892       0.060420       0.097817      -0.040971       0.026825       0.008058       0.027300       0.078881      -0.062124       0.014526       0.047597              8.438556       7.435991      -1.531260       1.243714       8.958726      -2.744873       8.920951          -0.000001
          103              C       8.474799       1.657505       2.208150       0.671657      21.208117 0.22879126E+03  0.46323736E+04                                 7.120315                            5.414881      -0.002329       2.076744                    0.999465      21.079916      58.312107       0.629466       0.480584      -1.015434      -0.035800      -0.007326      -0.041127       0.055016       0.044683      -0.045125      -0.083730      -0.031238       0.077831      -0.071119      -0.053877       0.124996              8.300374       7.155142      -0.095100       1.828638       9.251079       4.134229       8.494899          -0.000003
          104              C       9.658848       1.896266       3.077215      -0.165781      25.410011 0.35941820E+03  0.80924040E+04                                 7.496612                            6.227975       0.042431       2.016811                    0.998736      28.287842      80.720902       0.672208       0.404692      -1.067185      -0.011693       0.076031       0.060419       0.097815       0.008671      -0.020393       0.019198      -0.084623       0.078903      -0.062134       0.014536       0.047597              8.438566       7.251880       1.424984       1.755280       9.142858       2.449542       8.920961          -0.000001
          105              C       8.837559       6.510639       2.208150       0.671672      21.208194 0.22879264E+03  0.46324201E+04                                 7.120421                            5.414964      -0.002430       2.076716                    0.999466      21.079940      58.312760       0.629448       0.480596      -1.015425       0.024244      -0.027348      -0.041129       0.055020      -0.008818       0.095072       0.002789       0.093003       0.077820      -0.071122      -0.053868       0.124990              8.300497       8.644886       0.955187      -4.494755       7.761553      -0.483530       8.495050          -0.000003
          106              C       8.038762       7.416675       3.077215      -0.165778      25.409959 0.35941930E+03  0.80924397E+04                                 7.496651                            6.228032       0.042415       2.016811                    0.998735      28.287812      80.721026       0.672197       0.404698      -1.067180      -0.060001      -0.048138       0.060421       0.097816       0.032303      -0.006433      -0.027262       0.057322       0.078893      -0.062128       0.014529       0.047598              8.438589       9.904191       0.106365      -2.999020       6.490600       0.295323       8.920976          -0.000001
          107              O      -1.624077       7.731211      10.182568      -0.633803      35.766523 0.59172413E+03  0.14544393E+05                                 8.509635                            7.511926       0.406604       2.159763                    0.998352      28.650979      75.719966       0.696811       0.357614      -1.142084      -0.019324      -0.001542      -0.057737       0.060904      -0.004474      -0.030389      -0.082900       0.063712      -0.109284      -0.112855       0.039880       0.072975              9.016232      13.289383      -1.098058       2.286765       6.687304       0.432371       7.072008          -0.000006
          108              O      -3.680636       7.757349       9.312557      -0.581972      35.575939 0.47179719E+03  0.10946223E+05                                 8.490626                            6.591440       0.613577       2.244366                    0.998948      27.174750      69.525902       0.764470       0.345332      -1.153371       0.034107       0.004477       0.012118       0.036472       0.064619       0.028541      -0.019721      -0.016896       0.110451      -0.092750       0.042484       0.050267             10.202833       9.419822       3.464354       4.618317       8.521773       4.513259      12.666903          -0.000003
          109              O       0.252263      10.107261      10.182568      -0.633761      35.763689 0.59166881E+03  0.14542668E+05                                 8.509127                            7.511528       0.406440       2.159722                    0.998349      28.649974      75.715914       0.696837       0.357610      -1.142090       0.008319       0.017490      -0.057704       0.060867       0.029846      -0.056600       0.067726      -0.024139      -0.109288      -0.112837       0.039894       0.072943              9.015639       9.288257       3.407514      -0.768778      10.687214      -2.196233       7.071447          -0.000006
          110              O       1.303179      11.875224       9.312557      -0.581975      35.574908 0.47178269E+03  0.10945789E+05                                 8.490398                            6.591285       0.613554       2.244354                    0.998949      27.174707      69.525196       0.764490       0.345326      -1.153377      -0.013177      -0.031774       0.012120       0.036471      -0.039626      -0.031353      -0.014861      -0.103459       0.110459      -0.092748       0.042481       0.050266             10.202531       5.745930      -1.343298       1.599400      12.195161      -6.255976      12.666500          -0.000003
          111              O       1.371813       7.294278      10.182568      -0.633801      35.766453 0.59172793E+03  0.14544518E+05                                 8.509631                            7.511957       0.406640       2.159773                    0.998353      28.651014      75.720263       0.696808       0.357615      -1.142083       0.011011      -0.015952      -0.057746       0.060912      -0.025353       0.086995       0.015130      -0.039619      -0.109286      -0.112863       0.039885       0.072979              9.016201       7.386980      -2.309712      -1.517869      12.589588       1.764135       7.072037          -0.000006
          112              O       2.377456       5.500177       9.312557      -0.581966      35.575414 0.47178760E+03  0.10945941E+05                                 8.490530                            6.591354       0.613598       2.244376                    0.998948      27.174589      69.525215       0.764479       0.345330      -1.153373      -0.020928       0.027299       0.012119       0.036471      -0.024991       0.002808       0.034577       0.120354       0.110446      -0.092741       0.042478       0.050263             10.202730      11.746411      -2.121022      -6.217699       6.195008       1.742938      12.666769          -0.000002
          113              O       8.879277       4.835164      10.182568      -0.633803      35.766523 0.59172413E+03  0.14544393E+05                                 8.509635                            7.511926       0.406604       2.159763                    0.998352      28.650979      75.719966       0.696811       0.357614      -1.142084       0.019324       0.001542      -0.057737       0.060904      -0.004474       0.030389       0.082900       0.063712      -0.109284      -0.112855       0.039880       0.072975              9.016231      13.289383      -1.098058      -2.286764       6.687304      -0.432371       7.072008          -0.000006
          114              O      10.935836       4.809026       9.312557      -0.581971      35.575932 0.47179714E+03  0.10946222E+05                                 8.490624                            6.591439       0.613577       2.244366                    0.998948      27.174749      69.525897       0.764470       0.345332      -1.153371      -0.034107      -0.004477       0.012118       0.036472       0.064619      -0.028541       0.019721      -0.016896       0.110451      -0.092750       0.042484       0.050267             10.202830       9.419821       3.464353      -4.618316       8.521772      -4.513257      12.666899          -0.000003
          115              O       7.002937       2.459114      10.182568      -0.633761      35.763689 0.59166880E+03  0.14542667E+05                                 8.509127                            7.511528       0.406440       2.159722                    0.998349      28.649974      75.715914       0.696837       0.357610      -1.142090      -0.008319      -0.017490      -0.057704       0.060867       0.029846       0.056600      -0.067726      -0.024139      -0.109288      -0.112837       0.039894       0.072943              9.015639       9.288257       3.407514       0.768778      10.687214       2.196233       7.071447          -0.000006
          116              O       5.952021       0.691151       9.312557      -0.581975      35.574903 0.47178260E+03  0.10945786E+05                                 8.490397                            6.591284       0.613554       2.244354                    0.998949      27.174706      69.525190       0.764490       0.345326      -1.153377       0.013176       0.031774       0.012120       0.036471      -0.039626       0.031353       0.014861      -0.103459       0.110459      -0.092748       0.042481       0.050266             10.202529       5.745930      -1.343297      -1.599400      12.195160       6.255975      12.666498          -0.000002
          117              O       5.883387       5.272097      10.182568      -0.633801      35.766451 0.59172788E+03  0.14544516E+05                                 8.509631                            7.511957       0.406640       2.159773                    0.998353      28.651013      75.720259       0.696809       0.357615      -1.142083      -0.011011       0.015952      -0.057746       0.060912      -0.025353      -0.086995      -0.015130      -0.039619      -0.109286      -0.112863       0.039885       0.072979              9.016201       7.386979      -2.309712       1.517868      12.589587      -1.764135       7.072036          -0.000006
          118              O       4.877744       7.066198       9.312557      -0.581966      35.575419 0.47178762E+03  0.10945941E+05                                 8.490531                            6.591354       0.613598       2.244376                    0.998948      27.174590      69.525218       0.764479       0.345330      -1.153373       0.020928      -0.027299       0.012119       0.036471      -0.024991      -0.002808      -0.034577       0.120354       0.110446      -0.092741       0.042478       0.050263             10.202731      11.746413      -2.121022       6.217702       6.195009      -1.742938      12.666772          -0.000002
          119              O       5.631123       4.835164      13.476182      -0.633803      35.766972 0.59173399E+03  0.14544709E+05                                 8.509739                            7.512015       0.406626       2.159771                    0.998352      28.651046      75.720559       0.696803       0.357617      -1.142081      -0.019323       0.001544       0.057738       0.060905       0.004475       0.030391      -0.082891       0.063716      -0.109274      -0.112846       0.039876       0.072971              9.016340      13.289525       1.098056      -2.286811       6.687386       0.432373       7.072108          -0.000006
          120              O       3.574564       4.809026      14.346193      -0.581971      35.575946 0.47179669E+03  0.10946209E+05                                 8.490624                            6.591427       0.613566       2.244362                    0.998948      27.174767      69.525936       0.764473       0.345331      -1.153372       0.034107      -0.004477      -0.012117       0.036472      -0.064612      -0.028541      -0.019721      -0.016896       0.110451      -0.092743       0.042480       0.050263             10.202842       9.419824      -3.464368      -4.618331       8.521783       4.513267      12.666917          -0.000002
          121              O       7.507463       2.459114      13.476182      -0.633760      35.764307 0.59168048E+03  0.14543034E+05                                 8.509261                            7.511630       0.406417       2.159715                    0.998349      28.650092      75.716560       0.696828       0.357612      -1.142087       0.008323      -0.017490       0.057703       0.060867      -0.029845       0.056615       0.067729      -0.024142      -0.109291      -0.112849       0.039900       0.072949              9.015803       9.288389      -3.407597       0.768814      10.687439      -2.196339       7.071580          -0.000006
          122              O       8.558379       0.691151      14.346193      -0.581975      35.576598 0.47180749E+03  0.10946529E+05                                 8.490748                            6.591529       0.613537       2.244350                    0.998948      27.174948      69.526775       0.764462       0.345334      -1.153369      -0.013178       0.031775      -0.012121       0.036472       0.039628       0.031349      -0.014857      -0.103474       0.110463      -0.092753       0.042484       0.050268             10.202985       5.746158       1.343376      -1.599507      12.195690      -6.256310      12.667107          -0.000003
          123              O       8.627013       5.272097      13.476182      -0.633802      35.765384 0.59170635E+03  0.14543834E+05                                 8.509394                            7.511765       0.406640       2.159772                    0.998353      28.650828      75.719020       0.696826       0.357609      -1.142089       0.011012       0.015951       0.057746       0.060912       0.025350      -0.086992       0.015124      -0.039621      -0.109293      -0.112860       0.039883       0.072977              9.015930       7.386751       2.309603       1.517770      12.589235       1.764010       7.071803          -0.000006
          124              O       9.632656       7.066198      14.346193      -0.581967      35.573721 0.47176335E+03  0.10945216E+05                                 8.490182                            6.591123       0.613626       2.244383                    0.998949      27.174332      69.523604       0.764505       0.345323      -1.153381      -0.020929      -0.027298      -0.012119       0.036470       0.024989      -0.002808       0.034583       0.120355       0.110443      -0.092743       0.042479       0.050265             10.202267      11.745871       2.120928       6.217343       6.194781       1.742856      12.666148          -0.000002
          125              O       1.624077       7.731211      13.476182      -0.633803      35.766973 0.59173401E+03  0.14544710E+05                                 8.509740                            7.512016       0.406626       2.159771                    0.998352      28.651046      75.720561       0.696803       0.357617      -1.142081       0.019323      -0.001544       0.057738       0.060905       0.004475      -0.030391       0.082891       0.063716      -0.109274      -0.112846       0.039876       0.072971              9.016340      13.289526       1.098056       2.286812       6.687386      -0.432373       7.072109          -0.000006
          126              O       3.680636       7.757349      14.346193      -0.581971      35.575947 0.47179666E+03  0.10946208E+05                                 8.490624                            6.591427       0.613566       2.244362                    0.998948      27.174767      69.525936       0.764473       0.345331      -1.153372      -0.034107       0.004477      -0.012117       0.036472      -0.064612       0.028541       0.019721      -0.016896       0.110451      -0.092743       0.042480       0.050263             10.202842       9.419824      -3.464367       4.618332       8.521783      -4.513268      12.666920          -0.000002
          127              O      -0.252263      10.107261      13.476182      -0.633760      35.764305 0.59168045E+03  0.14543033E+05                                 8.509260                            7.511630       0.406417       2.159715                    0.998349      28.650092      75.716558       0.696829       0.357612      -1.142087      -0.008323       0.017490       0.057703       0.060867      -0.029845      -0.056615      -0.067729      -0.024142      -0.109291      -0.112849       0.039900       0.072949              9.015802       9.288389      -3.407597      -0.768814      10.687439       2.196339       7.071579          -0.000006
          128              O      -1.303179      11.875224      14.346193      -0.581975      35.576600 0.47180751E+03  0.10946530E+05                                 8.490749                            6.591529       0.613537       2.244350                    0.998948      27.174947      69.526775       0.764462       0.345334      -1.153369       0.013178      -0.031775      -0.012121       0.036472       0.039628      -0.031349       0.014857      -0.103474       0.110463      -0.092753       0.042484       0.050268             10.202986       5.746158       1.343376       1.599507      12.195691       6.256310      12.667108          -0.000003
          129              O      -1.371813       7.294278      13.476182      -0.633801      35.765383 0.59170633E+03  0.14543833E+05                                 8.509394                            7.511765       0.406640       2.159772                    0.998353      28.650827      75.719019       0.696826       0.357609      -1.142089      -0.011012      -0.015951       0.057746       0.060912       0.025350       0.086992      -0.015124      -0.039621      -0.109293      -0.112860       0.039883       0.072977              9.015929       7.386751       2.309603      -1.517770      12.589234      -1.764010       7.071803          -0.000006
          130              O      -2.377456       5.500177      14.346193      -0.581967      35.573713 0.47176330E+03  0.10945215E+05                                 8.490181                            6.591122       0.613626       2.244383                    0.998949      27.174331      69.523599       0.764505       0.345323      -1.153381       0.020929       0.027298      -0.012119       0.036470       0.024989       0.002808      -0.034583       0.120355       0.110443      -0.092743       0.042479       0.050265             10.202265      11.745869       2.120927      -6.217341       6.194781      -1.742855      12.666144          -0.000002
          131              O       8.879277       4.835164       5.589932      -0.633803      35.766517 0.59172399E+03  0.14544389E+05                                 8.509634                            7.511925       0.406604       2.159763                    0.998352      28.650976      75.719956       0.696811       0.357614      -1.142084       0.019324       0.001542       0.057736       0.060904      -0.004474      -0.030389      -0.082900       0.063712      -0.109284      -0.112855       0.039880       0.072975              9.016230      13.289381      -1.098058       2.286764       6.687303       0.432371       7.072007          -0.000006
          132              O      10.935836       4.809026       6.459943      -0.581971      35.575930 0.47179712E+03  0.10946221E+05                                 8.490624                            6.591439       0.613577       2.244366                    0.998948      27.174748      69.525894       0.764470       0.345332      -1.153371      -0.034107      -0.004477      -0.012118       0.036472       0.064619       0.028541      -0.019721      -0.016897       0.110452      -0.092750       0.042484       0.050267             10.202830       9.419820       3.464353       4.618316       8.521772       4.513257      12.666899          -0.000003
          133              O       7.002937       2.459114       5.589932      -0.633761      35.763683 0.59166867E+03  0.14542663E+05                                 8.509126                            7.511527       0.406440       2.159722                    0.998349      28.649971      75.715904       0.696838       0.357610      -1.142090      -0.008319      -0.017490       0.057704       0.060867       0.029846      -0.056600       0.067726      -0.024139      -0.109288      -0.112837       0.039894       0.072943              9.015638       9.288256       3.407513      -0.768778      10.687212      -2.196232       7.071446          -0.000006
          134              O       5.952021       0.691151       6.459943      -0.581975      35.574895 0.47178248E+03  0.10945783E+05                                 8.490396                            6.591283       0.613555       2.244354                    0.998949      27.174703      69.525179       0.764490       0.345326      -1.153377       0.013177       0.031774      -0.012120       0.036471      -0.039626      -0.031353      -0.014861      -0.103459       0.110459      -0.092748       0.042481       0.050266             10.202528       5.745929      -1.343297       1.599400      12.195157      -6.255974      12.666497          -0.000003
          135              O       5.883387       5.272097       5.589932      -0.633800      35.766445 0.59172776E+03  0.14544512E+05                                 8.509630                            7.511956       0.406640       2.159773                    0.998353      28.651010      75.720251       0.696809       0.357615      -1.142083      -0.011011       0.015952       0.057746       0.060912      -0.025353       0.086995       0.015130      -0.039619      -0.109286      -0.112863       0.039885       0.072979              9.016200       7.386978      -2.309712      -1.517868      12.589586       1.764135       7.072036          -0.000006
          136              O       4.877744       7.066198       6.459943      -0.581966      35.575412 0.47178750E+03  0.10945938E+05                                 8.490530                            6.591354       0.613599       2.244376                    0.998948      27.174587      69.525207       0.764479       0.345330      -1.153373       0.020928      -0.027299      -0.012119       0.036471      -0.024991       0.002808       0.034577       0.120354       0.110446      -0.092741       0.042478       0.050263             10.202730      11.746411      -2.121022      -6.217701       6.195008       1.742938      12.666771          -0.000002
          137              O      -1.624077       7.731211       5.589932      -0.633803      35.766519 0.59172403E+03  0.14544390E+05                                 8.509634                            7.511925       0.406604       2.159763                    0.998352      28.650977      75.719959       0.696811       0.357614      -1.142084      -0.019324      -0.001542       0.057736       0.060904      -0.004474       0.030389       0.082900       0.063712      -0.109284      -0.112855       0.039880       0.072975              9.016231      13.289381      -1.098058      -2.286765       6.687303      -0.432371       7.072007          -0.000006
          138              O      -3.680636       7.757349       6.459943      -0.581971      35.575931 0.47179707E+03  0.10946220E+05                                 8.490624                            6.591438       0.613577       2.244366                    0.998948      27.174748      69.525893       0.764471       0.345332      -1.153371       0.034107       0.004477      -0.012118       0.036472       0.064619      -0.028541       0.019721      -0.016896       0.110451      -0.092750       0.042484       0.050267             10.202831       9.419820       3.464353      -4.618316       8.521771      -4.513258      12.666901          -0.000003
          139              O       0.252263      10.107261       5.589932      -0.633761      35.763682 0.59166866E+03  0.14542663E+05                                 8.509126                            7.511527       0.406440       2.159722                    0.998349      28.649971      75.715903       0.696838       0.357610      -1.142090       0.008319       0.017490       0.057704       0.060867       0.029846       0.056600      -0.067726      -0.024139      -0.109288      -0.112837       0.039894       0.072943              9.015638       9.288256       3.407513       0.768778      10.687212       2.196232       7.071446          -0.000006
          140              O       1.303179      11.875224       6.459943      -0.581975      35.574900 0.47178257E+03  0.10945785E+05                                 8.490396                            6.591284       0.613555       2.244354                    0.998949      27.174705      69.525186       0.764490       0.345326      -1.153377      -0.013177      -0.031774      -0.012120       0.036471      -0.039626       0.031353       0.014861      -0.103459       0.110459      -0.092748       0.042482       0.050266             10.202529       5.745929      -1.343297      -1.599400      12.195159       6.255975      12.666498          -0.000002
          141              O       1.371813       7.294278       5.589932      -0.633800      35.766446 0.59172779E+03  0.14544513E+05                                 8.509630                            7.511956       0.406640       2.159773                    0.998353      28.651011      75.720253       0.696809       0.357615      -1.142083       0.011011      -0.015952       0.057746       0.060912      -0.025353      -0.086995      -0.015130      -0.039619      -0.109286      -0.112863       0.039885       0.072979              9.016200       7.386978      -2.309711       1.517868      12.589586      -1.764135       7.072036          -0.000006
          142              O       2.377456       5.500177       6.459943      -0.581966      35.575403 0.47178744E+03  0.10945936E+05                                 8.490528                            6.591353       0.613599       2.244376                    0.998948      27.174587      69.525203       0.764479       0.345330      -1.153373      -0.020928       0.027299      -0.012119       0.036471      -0.024991      -0.002808      -0.034577       0.120354       0.110446      -0.092741       0.042478       0.050263             10.202727      11.746408      -2.121021       6.217698       6.195007      -1.742937      12.666766          -0.000003
          143              O       1.624077       7.731211       2.296318      -0.633802      35.766967 0.59173387E+03  0.14544706E+05                                 8.509739                            7.512015       0.406626       2.159771                    0.998352      28.651043      75.720551       0.696803       0.357617      -1.142081       0.019323      -0.001544      -0.057738       0.060905       0.004475       0.030391      -0.082891       0.063717      -0.109274      -0.112846       0.039876       0.072971              9.016339      13.289524       1.098056      -2.286812       6.687385       0.432372       7.072108          -0.000006
          144              O       3.680636       7.757349       1.426307      -0.581971      35.575941 0.47179656E+03  0.10946205E+05                                 8.490623                            6.591426       0.613566       2.244362                    0.998948      27.174765      69.525928       0.764473       0.345331      -1.153372      -0.034107       0.004477       0.012117       0.036472      -0.064612      -0.028541      -0.019721      -0.016896       0.110451      -0.092743       0.042480       0.050263             10.202841       9.419822      -3.464367      -4.618331       8.521782       4.513268      12.666919          -0.000002
          145              O      -0.252263      10.107261       2.296318      -0.633760      35.764301 0.59168036E+03  0.14543030E+05                                 8.509259                            7.511629       0.406417       2.159715                    0.998349      28.650090      75.716551       0.696829       0.357612      -1.142087      -0.008323       0.017490      -0.057702       0.060867      -0.029845       0.056615       0.067729      -0.024143      -0.109291      -0.112849       0.039900       0.072949              9.015801       9.288388      -3.407596       0.768814      10.687437      -2.196339       7.071579          -0.000006
          146              O      -1.303179      11.875224       1.426307      -0.581974      35.576592 0.47180740E+03  0.10946526E+05                                 8.490747                            6.591528       0.613538       2.244350                    0.998948      27.174946      69.526767       0.764462       0.345334      -1.153369       0.013178      -0.031775       0.012121       0.036472       0.039628       0.031349      -0.014857      -0.103474       0.110463      -0.092753       0.042484       0.050268             10.202983       5.746157       1.343376      -1.599507      12.195688      -6.256309      12.667105          -0.000003
          147              O      -1.371813       7.294278       2.296318      -0.633801      35.765378 0.59170621E+03  0.14543830E+05                                 8.509393                            7.511764       0.406640       2.159772                    0.998353      28.650824      75.719010       0.696826       0.357609      -1.142089      -0.011012      -0.015951      -0.057746       0.060912       0.025350      -0.086992       0.015124      -0.039621      -0.109293      -0.112860       0.039883       0.072977              9.015929       7.386750       2.309602       1.517769      12.589233       1.764010       7.071803          -0.000006
          148              O      -2.377456       5.500177       1.426307      -0.581967      35.573707 0.47176320E+03  0.10945212E+05                                 8.490180                            6.591122       0.613627       2.244383                    0.998949      27.174329      69.523591       0.764505       0.345323      -1.153381       0.020929       0.027298       0.012119       0.036470       0.024989      -0.002808       0.034583       0.120355       0.110443      -0.092743       0.042479       0.050265             10.202263      11.745867       2.120927       6.217340       6.194780       1.742855      12.666143          -0.000002
          149              O       5.631123       4.835164       2.296318      -0.633803      35.766969 0.59173392E+03  0.14544707E+05                                 8.509739                            7.512015       0.406626       2.159771                    0.998352      28.651045      75.720555       0.696803       0.357617      -1.142081      -0.019323       0.001544      -0.057738       0.060905       0.004475      -0.030391       0.082891       0.063717      -0.109274      -0.112846       0.039876       0.072971              9.016339      13.289524       1.098057       2.286811       6.687385      -0.432373       7.072108          -0.000006
          150              O       3.574564       4.809026       1.426307      -0.581971      35.575937 0.47179655E+03  0.10946204E+05                                 8.490622                            6.591426       0.613567       2.244362                    0.998948      27.174764      69.525924       0.764473       0.345331      -1.153372       0.034107      -0.004477       0.012117       0.036472      -0.064612       0.028541       0.019721      -0.016896       0.110451      -0.092743       0.042480       0.050263             10.202840       9.419822      -3.464367       4.618331       8.521782      -4.513266      12.666915          -0.000002
          151              O       7.507463       2.459114       2.296318      -0.633760      35.764301 0.59168034E+03  0.14543030E+05                                 8.509260                            7.511629       0.406417       2.159715                    0.998349      28.650089      75.716550       0.696829       0.357612      -1.142087       0.008323      -0.017490      -0.057702       0.060867      -0.029845      -0.056615      -0.067729      -0.024143      -0.109291      -0.112849       0.039900       0.072949              9.015802       9.288388      -3.407597      -0.768814      10.687438       2.196339       7.071579          -0.000006
          152              O       8.558379       0.691151       1.426307      -0.581974      35.576591 0.47180737E+03  0.10946526E+05                                 8.490747                            6.591528       0.613538       2.244350                    0.998948      27.174945      69.526765       0.764462       0.345334      -1.153369      -0.013178       0.031775       0.012121       0.036472       0.039628      -0.031349       0.014857      -0.103474       0.110463      -0.092753       0.042484       0.050268             10.202983       5.746157       1.343376       1.599507      12.195688       6.256309      12.667105          -0.000003
          153              O       8.627013       5.272097       2.296318      -0.633801      35.765379 0.59170624E+03  0.14543830E+05                                 8.509393                            7.511764       0.406640       2.159772                    0.998353      28.650825      75.719012       0.696826       0.357609      -1.142089       0.011012       0.015951      -0.057746       0.060912       0.025350       0.086992      -0.015124      -0.039621      -0.109293      -0.112860       0.039883       0.072977              9.015929       7.386750       2.309602      -1.517769      12.589234      -1.764010       7.071803          -0.000006
          154              O       9.632656       7.066198       1.426307      -0.581967      35.573711 0.47176320E+03  0.10945212E+05                                 8.490180                            6.591121       0.613627       2.244383                    0.998949      27.174330      69.523593       0.764505       0.345323      -1.153381      -0.020929      -0.027298       0.012119       0.036470       0.024989       0.002808      -0.034583       0.120355       0.110443      -0.092743       0.042479       0.050265             10.202265      11.745868       2.120927      -6.217342       6.194780      -1.742856      12.666146          -0.000003
          155              O      -2.143549       9.615162      11.829375      -0.218781      33.118405 0.45215700E+03  0.10443465E+05                                 8.398514                            6.667334      -0.098702       2.050610                    0.999171      24.276832      63.225846       0.719291       0.368677      -1.127726      -0.202348       0.116827      -0.000001       0.233652       0.021455       0.072756       0.126015      -0.024782       0.135994      -0.123385      -0.047442       0.170827              9.933475       8.315118       1.838642       3.162822      10.438366       5.478234      11.046942          -0.000003
          156              O       2.143549       9.615162      11.829375      -0.218781      33.118602 0.45216018E+03  0.10443565E+05                                 8.398575                            6.667378      -0.098703       2.050610                    0.999171      24.276896      63.226266       0.719284       0.368680      -1.127723       0.202348       0.116827       0.000001       0.233652      -0.021456       0.072756      -0.126015      -0.024781       0.135989      -0.123385      -0.047441       0.170826              9.933550       8.315154      -1.838670       3.162859      10.438444      -5.478276      11.047051          -0.000003
          157              O       0.000000       5.902426      11.829375      -0.218818      33.120458 0.45219167E+03  0.10444472E+05                                 8.398813                            6.667552      -0.098438       2.050658                    0.999171      24.277892      63.229364       0.719284       0.368673      -1.127729      -0.000000      -0.233676       0.000000       0.233676      -0.000001      -0.145495      -0.000000       0.049616       0.136052      -0.123349      -0.047484       0.170832              9.933836      11.500238       0.000005      -6.325913       7.253963       0.000011      11.047306          -0.000003
          158              O       9.398749       2.951213      11.829375      -0.218781      33.118405 0.45215700E+03  0.10443465E+05                                 8.398514                            6.667334      -0.098702       2.050610                    0.999171      24.276832      63.225847       0.719290       0.368677      -1.127726       0.202348      -0.116827      -0.000001       0.233652       0.021455      -0.072756      -0.126015      -0.024782       0.135994      -0.123385      -0.047442       0.170827              9.933475       8.315118       1.838642      -3.162822      10.438366      -5.478234      11.046942          -0.000003
          159              O       5.111651       2.951213      11.829375      -0.218781      33.118603 0.45216021E+03  0.10443566E+05                                 8.398575                            6.667378      -0.098703       2.050610                    0.999171      24.276897      63.226267       0.719284       0.368680      -1.127723      -0.202348      -0.116827       0.000001       0.233652      -0.021456      -0.072756       0.126015      -0.024781       0.135989      -0.123385      -0.047441       0.170826              9.933549       8.315154      -1.838670      -3.162859      10.438444       5.478275      11.047051          -0.000003
          160              O       7.255200       6.663949      11.829375      -0.218818      33.120458 0.45219167E+03  0.10444472E+05                                 8.398813                            6.667551      -0.098438       2.050658                    0.999171      24.277892      63.229362       0.719285       0.368673      -1.127729       0.000000       0.233676       0.000000       0.233676      -0.000001       0.145495       0.000000       0.049616       0.136052      -0.123349      -0.047484       0.170832              9.933835      11.500238       0.000005       6.325913       7.253963      -0.000011      11.047306          -0.000003
          161              O       9.398749       2.951213       3.943125      -0.218781      33.118403 0.45215690E+03  0.10443462E+05                                 8.398514                            6.667333      -0.098702       2.050610                    0.999171      24.276829      63.225839       0.719290       0.368677      -1.127726       0.202348      -0.116827       0.000001       0.233652       0.021455       0.072756       0.126015      -0.024782       0.135994      -0.123386      -0.047442       0.170827              9.933476       8.315118       1.838643       3.162822      10.438366       5.478235      11.046943          -0.000003
          162              O       5.111651       2.951213       3.943125      -0.218781      33.118599 0.45216008E+03  0.10443562E+05                                 8.398575                            6.667378      -0.098704       2.050610                    0.999171      24.276893      63.226258       0.719284       0.368680      -1.127723      -0.202348      -0.116827      -0.000001       0.233652      -0.021456       0.072756      -0.126015      -0.024781       0.135989      -0.123385      -0.047441       0.170826              9.933550       8.315154      -1.838670       3.162860      10.438445      -5.478277      11.047052          -0.000003
          163              O       7.255200       6.663949       3.943125      -0.218818      33.120456 0.45219156E+03  0.10444469E+05                                 8.398813                            6.667551      -0.098438       2.050658                    0.999171      24.277889      63.229354       0.719285       0.368673      -1.127729       0.000000       0.233676      -0.000000       0.233676      -0.000001      -0.145495      -0.000000       0.049616       0.136052      -0.123349      -0.047483       0.170832              9.933836      11.500239       0.000005      -6.325914       7.253962       0.000011      11.047307          -0.000003
          164              O      -2.143549       9.615162       3.943125      -0.218781      33.118403 0.45215690E+03  0.10443462E+05                                 8.398514                            6.667333      -0.098702       2.050610                    0.999171      24.276829      63.225838       0.719291       0.368677      -1.127726      -0.202348       0.116827       0.000001       0.233652       0.021455      -0.072756      -0.126015      -0.024782       0.135994      -0.123386      -0.047442       0.170827              9.933476       8.315118       1.838642      -3.162822      10.438366      -5.478235      11.046943          -0.000003
          165              O       2.143549       9.615162       3.943125      -0.218781      33.118599 0.45216007E+03  0.10443562E+05                                 8.398575                            6.667377      -0.098703       2.050610                    0.999171      24.276893      63.226256       0.719284       0.368680      -1.127723       0.202348       0.116827      -0.000001       0.233652      -0.021456      -0.072756       0.126015      -0.024781       0.135989      -0.123385      -0.047441       0.170826              9.933550       8.315154      -1.838670      -3.162860      10.438444       5.478276      11.047051          -0.000003
          166              O       0.000000       5.902426       3.943125      -0.218818      33.120456 0.45219157E+03  0.10444470E+05                                 8.398813                            6.667551      -0.098438       2.050658                    0.999171      24.277889      63.229356       0.719284       0.368673      -1.127729      -0.000000      -0.233676      -0.000000       0.233676      -0.000001       0.145495       0.000000       0.049616       0.136052      -0.123349      -0.047483       0.170832              9.933836      11.500239       0.000005       6.325914       7.253963      -0.000011      11.047307          -0.000003

******************************************************
Auxiliary information for the entire system
The total spin magnetic moment of the unit cell is   -0.000406
The total net atomic charge of the unit cell is   0.000006
Accuracy of reproducing the electrostatic potential in the unit cell:
  The inner radius (bohr) =    5.0000
  The outer radius (bohr) =   12.0000
  Valid grid points have density less than (e/(bohr^3)) =    0.0001
  The number of valid grid points were=       119988
  The rms potential error without charges in kcal/mol is=      6.47850
  The rms potential error with partial charges in kcal/mol is=      0.92040
  The RRMSE value at monopole order=      0.14207
  The rms potential error with partial charges and cloud penetration in kcal/mol is=      0.89621
  The RRMSE value at monopole order with cloud penetration is=      0.13834
  The rms potential error with partial charges and atomic dipoles in kcal/mol is=      1.02409
  The RRMSE value at dipole order=      0.15808
  The rms potential error with partial charges, atomic dipoles and cloud penetration in kcal/mol is=      1.00189
  The RRMSE value at dipole order with cloud penetration=      0.15465

******************************************************
The electron densities and ab initio electrostatic potential were computed in VASP using the PBE functional and
projector augmented wave method. See the main text of the journal article for a description of computational details.
The atomic charges, dipoles, and quadrupoles were computed with the DDEC6 method as described in
(a) T. A. Manz and N. Gabaldon Limas, RSC Adv. 6 (2016) 47771-47801 DOI: 10.1039/c6ra04656h
(b) N. Gabaldon Limas and T. A. Manz, RSC Adv. 8 (2018) 2678-2707 DOI: 10.1039/c7ra11829e.
For each atom in the material, the electron cloud parameters were fit to the spherically averaged atom-in-material
electron density using radial positions for which this density was between 10^-4 and 10^-2 electrons per cubic bohr.
The polarizabilities, dispersion coefficients, and quantum Drude oscillator (QDO) parameters were fit using the MCLF method.
The magnetic structure of the system was optimized in VASP from the default ferromagnetic initial guess using spin polarization.
The atomic spin moments (ASMs) were computed on this optimized magnetic structure using the DDEC6 partition as inputs
to the method of T. A. Manz and D. S. Sholl, J. Chem. Theory Comput. 7 (2011) 4146-4164 DOI: 10.1021/ct200539n.
The RMSE and RRMSE were computed using a uniform grid with Ewald summation.
