# Supplementary material for: A collection of forcefield precursors for metal–organic frameworks
Source: RSC Adv. 2019 Nov 13;9(63):36492–507. doi: 10.1039/c9ra07327b (PMC9075174; doi:10.1039/c9ra07327b)
Supplement: RA-009-C9RA07327B-s4099 [file RA-009-C9RA07327B-s4099.xyz]

  220
jmolscript: load "" {1 1 1} spacegroup "x,y,z" unitcell [{      8.808400     0.000000     0.000000 }, {      1.082995     8.741569     0.000000 }, {      2.581370     2.281298    39.929667 }]
Ni     7.763641     7.303625     4.722482     0.986790
Ni     9.593711     5.526931     6.554455     0.829141
Ni     8.392479     1.452436     4.177442     0.847247
Ni     2.979327     3.075464    15.242352     0.986694
Ni     4.517534     1.040834    13.410379     0.828975
Ni     8.708806     1.731992    15.787392     0.847462
Ni     4.709124     3.719242    35.207185     0.986399
Ni     2.879054     5.495936    33.375212     0.829779
Ni     4.080286     9.570431    35.752225     0.847512
Ni     9.493438     7.947403    24.687315     0.986598
Ni     7.955231     9.982033    26.519288     0.829131
Ni     3.763959     9.290875    24.142275     0.847430
H     11.876077     7.604390    38.619974     0.119905
H      6.312326     9.922281    38.919446     0.124907
H      4.413446     3.260521     9.882593     0.119798
H      1.881244     5.665331    11.795224     0.118420
H      1.504072     8.014531     8.297385     0.153347
H      2.877747     8.451634     7.670489     0.144993
H      3.643183     7.178861     5.941534     0.157541
H      4.410018     6.162655     6.851931     0.135766
H      1.524249     6.847566     9.858635     0.119789
H      3.977047     6.656545    37.238407     0.154625
H      5.498611     6.307335    37.062717     0.155868
H      6.896033     7.800758    36.304053     0.164502
H      7.107146     8.460626    37.709578     0.143822
H      4.090491     4.452600     7.949997     0.133459
H      8.597920     6.018207     0.758664     0.112989
H      3.003584     8.344878     1.074108     0.122845
H      4.756588     1.312507    21.274527     0.119912
H      3.140348     7.119031    20.975054     0.124929
H      7.403663     5.903140    10.082241     0.119797
H      5.328433     8.711801     8.169610     0.118402
H      1.960435     0.633377    11.667449     0.153343
H      2.440750     8.065435    12.294344     0.144983
H      3.609756     7.149319    14.023299     0.157555
H      4.523969     6.263360    13.112903     0.135768
H      4.199060     9.211444    10.106199     0.119791
H      6.668429     9.035068    22.656093     0.154613
H      6.827914     7.482113    22.831784     0.155851
H      5.174008     6.278910    23.590447     0.164494
H      4.493190     6.150530    22.184923     0.143831
H      6.260335     6.370211    12.014837     0.133483
H      4.152418     2.089472    19.206170     0.112985
H      2.531225     7.927427    18.890725     0.122827
H      0.596688     3.418477     1.309693     0.119918
H      6.160439     1.100586     1.010221     0.124924
H      8.059319     7.762346    30.047074     0.119836
H     10.591521     5.357536    28.134443     0.118462
H      2.160293     3.008336    31.632282     0.153384
H      9.595018     2.571233    32.259178     0.145034
H      8.829582     3.844006    33.988133     0.157556
H      8.062747     4.860212    33.077736     0.135787
H     10.948516     4.175301    30.071032     0.119816
H      8.495718     4.366322     2.691260     0.154621
H      6.974154     4.715532     2.866950     0.155862
H      5.576732     3.222109     3.625614     0.164512
H      5.365619     2.562241     2.220089     0.143843
H      8.382274     6.570267    31.979670     0.133511
H      3.874845     5.004660    39.171003     0.112972
H      9.469181     2.677989    38.855559     0.122807
H      7.716177     9.710360    18.655140     0.119910
H      9.332417     3.903836    18.954613     0.124922
H      5.069102     5.119727    29.847426     0.119825
H      7.144332     2.311066    31.760057     0.118398
H      9.429335     1.647921    28.262218     0.153315
H     10.032015     2.957432    27.635323     0.144969
H      8.863009     3.873548    25.906368     0.157553
H      7.948796     4.759507    26.816764     0.135761
H      8.273705     1.811423    29.823468     0.119791
H      5.804336     1.987799    17.273574     0.154625
H      5.644851     3.540754    17.097883     0.155865
H      7.298757     4.743957    16.339220     0.164505
H      7.979575     4.872337    17.744744     0.143848
H      6.212430     4.652656    27.914830     0.133491
H      8.320347     8.933395    20.723497     0.112988
H      9.941540     3.095440    21.038942     0.122832
C      3.586218     8.212115    39.097533    -0.189287
C      5.516906     9.589866    39.267234    -0.189419
C      3.832134     3.986071     9.882593    -0.076924
C      3.170143     4.328942    11.048938    -0.044057
C      3.361853     3.492614    12.277175     0.604622
C      2.324982     5.412934    11.018991    -0.086411
C      1.388253     8.292057     6.269756     0.663773
C      2.096189     7.891707     7.539919    -0.277284
C      3.562949     6.334177     6.411507    -0.296652
C      2.796833     5.791012     8.701074     0.180089
C      4.606301     6.857680    35.296628     0.669785
C      2.119372     6.132666     9.861430    -0.194215
C      4.797473     6.922317    36.795188    -0.296557
C      1.317401     7.270396     1.132805    -0.038286
C      6.596520     8.518461    36.885828    -0.273401
C      3.642111     4.704010     8.724233    -0.183674
C      6.903578     9.834501    36.220201     0.631853
C      9.389913     6.353822     0.405685    -0.084369
C      2.492388     7.734303     0.592556    -0.068291
C      9.594175     7.764286     2.448487     0.620259
C      3.315349     5.231044     5.387311     0.637039
C      4.774446     8.675269    38.544108     0.178659
C      5.172715     9.614190    20.796968    -0.189294
C      3.568038     7.867544    20.627267    -0.189440
C      6.755090     6.569247    10.082241    -0.076913
C      6.496213     7.268372     8.915895    -0.044113
C      7.302624     6.975289     7.687659     0.604640
C      5.524358     8.240397     8.945843    -0.086414
C      1.699254     0.782440    13.695077     0.663793
C      3.092522     8.772221    12.424914    -0.277273
C      4.457896     7.125091    13.553327    -0.296653
C      5.091134     7.818611    11.263760     0.180126
C      6.391454     8.435318    24.597873     0.669739
C      4.835366     8.532939    10.103404    -0.194220
C      6.303802     8.253543    23.099312    -0.296564
C      3.804871     9.468709    18.832029    -0.038315
C      4.498575     6.664393    23.008672    -0.273407
C      6.065962     6.846100    11.240601    -0.183677
C      3.154767     6.521471    23.674300     0.631848
C      3.721973     1.344752    19.559148    -0.084379
C      3.200019     8.359674    19.372277    -0.068309
C      2.297097     1.315456    17.516346     0.620266
C      5.583101     7.235181    14.577523     0.637046
C      4.566982     8.491921    21.350393     0.178679
C      8.886547     2.810752     0.832134    -0.189308
C      6.955859     1.433001     0.662433    -0.189452
C      8.640631     7.036796    30.047074    -0.076912
C      9.302622     6.693925    28.880729    -0.044019
C      9.110912     7.530253    27.652492     0.604619
C     10.147783     5.609933    28.910676    -0.086374
C      2.276112     2.730810    33.659911     0.663815
C     10.376576     3.131160    32.389748    -0.277299
C      8.909816     4.688690    33.518160    -0.296668
C      9.675932     5.231855    31.228593     0.180086
C      7.866464     4.165187     4.633039     0.669758
C     10.353393     4.890201    30.068237    -0.194217
C      7.675292     4.100550     3.134479    -0.296571
C     11.155364     3.752471    38.796862    -0.038293
C      5.876245     2.504406     3.043839    -0.273397
C      8.830654     6.318857    31.205434    -0.183688
C      5.569187     1.188366     3.709466     0.631879
C      3.082852     4.669045    39.523982    -0.084369
C      9.980377     3.288564    39.337111    -0.068289
C      2.878590     3.258581    37.481180     0.620241
C      9.157416     5.791823    34.542356     0.637074
C      7.698319     2.347598     1.385559     0.178664
C      7.300050     1.408677    19.132699    -0.189307
C      8.904727     3.155323    19.302400    -0.189446
C      5.717675     4.453620    29.847426    -0.076939
C      5.976552     3.754495    31.013772    -0.044094
C      5.170141     4.047578    32.242008     0.604654
C      6.948407     2.782470    30.983824    -0.086436
C      9.690516     1.498858    26.234590     0.663788
C      9.380243     2.250646    27.504753    -0.277281
C      8.014869     3.897776    26.376340    -0.296654
C      7.381631     3.204256    28.665907     0.180128
C      6.081311     2.587549    15.331794     0.669742
C      7.637399     2.489928    29.826263    -0.194233
C      6.168963     2.769324    16.830355    -0.296572
C      8.667894     1.554158    21.097638    -0.038256
C      7.974190     4.358474    16.920995    -0.273416
C      6.406803     4.176767    28.689066    -0.183658
C      9.317998     4.501396    16.255367     0.631872
C      8.750792     9.678115    20.370519    -0.084365
C      9.272746     2.663193    20.557390    -0.068290
C     10.175668     9.707411    22.413321     0.620233
C      6.889664     3.787686    25.352144     0.637034
C      7.905783     2.530946    18.579274     0.178641
N      2.508298     6.473267     7.453671    -0.082531
N      5.161690     8.299770    37.204467    -0.085466
N      4.449530     8.188841    12.511163    -0.082552
N      4.892020     8.061448    22.690033    -0.085487
N      9.964467     4.549600    32.475996    -0.082653
N      7.311075     2.723097     2.725200    -0.085460
N      8.023235     2.834026    27.418504    -0.082573
N      7.580745     2.961419    17.239634    -0.085460
O      9.093596     0.748692     5.959104    -0.481823
O      9.625131     7.361940     5.626889    -0.538786
O      3.986473     2.417670    12.098290    -0.564936
O      2.867442     3.902625    13.364060    -0.557062
O      2.165045     4.715777     5.334604    -0.566963
O      8.614912     7.137062     2.914866    -0.568919
O      4.413395     5.746835    34.764765    -0.562374
O      5.932782    10.415125    35.596100    -0.578494
O      4.587991     7.926653    34.636590    -0.512351
O      1.355162     8.770360     2.952000    -0.558883
O      4.263123     4.932112     4.653403    -0.555332
O      8.073606    10.248875    36.266519    -0.519031
O      9.321008     0.949669    14.005730    -0.481884
O      2.692584     1.235267    14.337945    -0.538796
O      8.292615     6.223245     7.866544    -0.564906
O      6.956512     7.516361     6.600773    -0.557016
O      6.235889     8.313406    14.630230    -0.566965
O      3.039962     2.210172    17.049968    -0.568987
O      7.517588     8.490181    25.129736    -0.562320
O      2.697908     7.556289    24.298400    -0.578561
O      5.332843     8.584920    25.257910    -0.512364
O      2.311644     9.615656    17.012833    -0.558938
O      5.763237     6.257845    15.311430    -0.555266
O      2.599682     5.411268    23.627981    -0.519116
O      3.379169    10.274175    33.970563    -0.481793
O      2.847634     3.660927    34.302778    -0.538692
O      8.486292     8.605197    27.831377    -0.564986
O      9.605323     7.120242    26.565607    -0.557037
O     10.307720     6.307090    34.595063    -0.567136
O      3.857853     3.885805    37.014801    -0.568954
O      8.059370     5.276032     5.164902    -0.562303
O      6.539983     0.607742     4.333567    -0.578570
O      7.884774     3.096214     5.293077    -0.512223
O     11.117603     2.252507    36.977667    -0.558982
O      8.209642     6.090755    35.276264    -0.555493
O      4.399159     0.773992     3.663148    -0.519077
O      3.151757    10.073198    25.923937    -0.481873
O      9.780181     9.787600    25.591722    -0.538727
O      4.180150     4.799622    32.063123    -0.565121
O      5.516253     3.506506    33.328894    -0.557024
O      6.236876     2.709461    25.299437    -0.566968
O      9.432803     8.812695    22.879699    -0.569000
O      4.955177     2.532686    14.799931    -0.562267
O      9.774857     3.466578    15.631267    -0.578501
O      7.139922     2.437947    14.671757    -0.512278
O     10.161121     1.407211    22.916834    -0.558990
O      6.709528     4.765022    24.618237    -0.555303
O      9.873083     5.611599    16.301686    -0.519025

The following XYZ coordinates are in angstroms. Other properties are in atomic units.
The sperically averaged electron density of each atom fit to a function of the form exp(a - br)
eigen_1, eigen_2 and eigen_3 are the three eigenvalues of traceless quadrupole moment tensor
  atom number  atomic symbol              X              Y              Z     net charge C6 coefficient C8 coefficient C10 coefficient fluctuating dipole atomic polarizability isotropic forcefield polarizability              a              b squared Pearson coefficient          <r^3>          <r^4>         wp_QDO          m_QDO          q_QDO       dipole_x       dipole_y       dipole_z         dipole            Qxy            Qxz            Qyz     Q(x^2-y^2)  Q(3z^2 - R^2)        eigen_1        eigen_2        eigen_3 static polarizability      alpha(xx)      alpha(xy)      alpha(xz)      alpha(yy)      alpha(yz)      alpha(zz) atomic spin moment
            1             Ni       7.763641       7.303625       4.722482       0.986790      91.366889 0.17586346E+04  0.54286730E+05                                15.362935                           12.715753       0.521682       2.090984                    0.994487      41.698751     106.794535       0.575504       0.344778      -1.205006      -0.042635      -0.009872      -0.007467       0.044395      -0.006538       0.055764       0.012434       0.098726      -0.117978      -0.068013      -0.024596       0.092609             18.135600      13.151307      -0.312581      -3.100030      20.730758      -4.398637      20.524736           1.815924
            2             Ni       9.593711       5.526931       6.554455       0.829141      90.327086 0.19901706E+04  0.63472487E+05                                15.159900                           13.464226       0.504432       2.052946                    0.994309      44.748831     117.149661       0.562221       0.341589      -1.205729      -0.078029      -0.083783      -0.022921       0.116762       0.000415      -0.035628      -0.082047      -0.188164       0.004493      -0.110706      -0.032182       0.142888             17.017698      22.072165      -0.429773       1.224948      13.686815       3.192418      15.294113           1.716723
            3             Ni       8.392479       1.452436       4.177442       0.847247      90.447878 0.19316428E+04  0.60959466E+05                                15.108861                           13.221168       0.822983       2.161394                    0.994500      43.720059     112.712623       0.571936       0.339347      -1.211448       0.098604      -0.009726       0.058197       0.114910       0.072596      -0.052581       0.042358       0.188828      -0.178637      -0.135138      -0.020213       0.155351             17.292926      11.634916      -2.639564       2.038325      24.137673      -0.611676      16.106188           1.738050
            4             Ni       2.979327       3.075464      15.242352       0.986694      91.363716 0.17585648E+04  0.54284749E+05                                15.363760                           12.716487       0.521259       2.090874                    0.994485      41.695205     106.790190       0.575413       0.344832      -1.204943       0.015080       0.041262       0.007538       0.044573       0.005853       0.019266       0.054077      -0.099472      -0.118452      -0.068281      -0.024816       0.093097             18.136515      20.540594      -1.227950      -4.746694      13.342926      -2.535794      20.526026           1.815875
            5             Ni       4.517534       1.040834      13.410379       0.828975      90.337931 0.19904745E+04  0.63485048E+05                                15.161581                           13.465659       0.504406       2.052903                    0.994310      44.750609     117.159659       0.562162       0.341609      -1.205702       0.092739       0.067140       0.022928       0.116764      -0.022538      -0.085785      -0.025257       0.182668       0.004401      -0.110673      -0.032197       0.142870             17.019623      13.710200       0.606413       3.319201      22.052860       0.823304      15.295808           1.716637
            6             Ni       8.708806       1.731992      15.787392       0.847462      90.430850 0.19311818E+04  0.60940690E+05                                15.106377                           13.219087       0.823178       2.161510                    0.994498      43.716921     112.697052       0.572020       0.339321      -1.211482      -0.002477      -0.099088      -0.058198       0.114941       0.093484       0.035552      -0.057426      -0.147696      -0.178689      -0.135166      -0.020240       0.155406             17.289947      23.300140      -4.084650      -0.356219      12.465968       2.097633      16.103733           1.738425
            7             Ni       4.709124       3.719242      35.207185       0.986399      91.392452 0.17592344E+04  0.54311045E+05                                15.367271                           12.719189       0.520840       2.090672                    0.994487      41.701476     106.814734       0.575328       0.344847      -1.204920       0.042797       0.009891       0.007550       0.044569      -0.006497       0.055952       0.012479       0.099150      -0.118285      -0.068209      -0.024742       0.092951             18.140861      13.154927      -0.312466      -3.100929      20.737191      -4.400255      20.530466           1.815902
            8             Ni       2.879054       5.495936      33.375212       0.829779      90.295026 0.19892361E+04  0.63433571E+05                                15.154355                           13.459368       0.505152       2.053239                    0.994303      44.744893     117.120907       0.562444       0.341503      -1.205837       0.078052       0.083680       0.022974       0.116714       0.000369      -0.035652      -0.082019      -0.188052       0.004592      -0.110698      -0.032118       0.142815             17.011399      22.064100      -0.430042       1.223693      13.681534       3.191270      15.288563           1.720010
            9             Ni       4.080286       9.570431      35.752225       0.847512      90.431588 0.19311892E+04  0.60940943E+05                                15.106403                           13.219058       0.823341       2.161550                    0.994498      43.717145     112.697424       0.572024       0.339318      -1.211486      -0.098572       0.009738      -0.058189       0.114880       0.072564      -0.052598       0.042356       0.188776      -0.178543      -0.135115      -0.020190       0.155305             17.290076      11.632939      -2.639133       2.037817      24.133765      -0.611155      16.103523           1.738923
           10             Ni       9.493438       7.947403      24.687315       0.986598      91.375926 0.17588437E+04  0.54295628E+05                                15.365136                           12.717510       0.521096       2.090795                    0.994486      41.698055     106.800470       0.575387       0.344832      -1.204940      -0.015066      -0.041228      -0.007534       0.044536       0.005786       0.019231       0.054002      -0.099299      -0.118202      -0.068177      -0.024757       0.092934             18.138277      20.543203      -1.228171      -4.747340      13.343984      -2.535965      20.527643           1.816049
           11             Ni       7.955231       9.982033      26.519288       0.829131      90.329627 0.19902338E+04  0.63475134E+05                                15.160326                           13.464556       0.504468       2.052947                    0.994309      44.749071     117.151633       0.562206       0.341595      -1.205721      -0.092737      -0.067152      -0.022940       0.116772      -0.022547      -0.085746      -0.025272       0.182642       0.004342      -0.110665      -0.032162       0.142828             17.018222      13.709104       0.606403       3.318986      22.051001       0.823186      15.294561           1.717332
           12             Ni       3.763959       9.290875      24.142275       0.847430      90.433998 0.19312519E+04  0.60943720E+05                                15.107044                           13.219580       0.823204       2.161504                    0.994499      43.716885     112.699335       0.571990       0.339334      -1.211465       0.002471       0.099052       0.058197       0.114910       0.093405       0.035557      -0.057378      -0.147696      -0.178576      -0.135099      -0.020218       0.155317             17.290851      23.301656      -4.084876      -0.356133      12.466565       2.097733      16.104331           1.738809
           13              H      11.876077       7.604390      38.619974       0.119905       1.048861 0.77127254E+01  0.74981893E+02                                 1.704339                            1.624009      -0.883560       2.461364                    0.998742       3.420196       9.508998       0.491312       1.282332      -0.709009      -0.026611      -0.021082      -0.016166       0.037602       0.010717      -0.000112       0.009417       0.016095       0.002955      -0.017826       0.003373       0.014453              1.734351       1.572704       0.286550       0.093746       1.866609       0.351296       1.763741           0.000235
           14              H       6.312326       9.922281      38.919446       0.124907       0.992778 0.72538091E+01  0.69241468E+02                                 1.623402                            1.559869      -0.837090       2.487893                    0.999422       3.313625       9.040779       0.510111       1.257887      -0.714544       0.032537       0.020270      -0.010611       0.039776       0.014346      -0.000234       0.007042       0.012346      -0.001820      -0.017505       0.000751       0.016754              1.642009       1.881682       0.198480      -0.318534       1.427531      -0.016659       1.616814           0.000243
           15              H       4.413446       3.260521       9.882593       0.119798       1.052899 0.75678911E+01  0.72148540E+02                                 1.614366                            1.536062      -0.854624       2.477461                    0.999407       3.195682       8.382453       0.549515       1.169160      -0.736412       0.028284      -0.031202      -0.002144       0.042168      -0.013125      -0.005856       0.004086       0.003096       0.002969      -0.013766      -0.002297       0.016063              1.639540       1.522769      -0.392892       0.016319       1.983534      -0.115331       1.412318          -0.000175
           16              H       1.881244       5.665331      11.795224       0.118420       1.013613 0.73682652E+01  0.70277843E+02                                 1.618720                            1.551724      -0.818780       2.495216                    0.999464       3.249097       8.725816       0.524032       1.225449      -0.722624      -0.021013       0.009935       0.034607       0.041687      -0.009866      -0.009626       0.002609       0.003245       0.013467      -0.013512      -0.002054       0.015566              1.631014       1.485188      -0.087746      -0.232945       1.467609       0.109877       1.940245          -0.000116
           17              H       1.504072       8.014531       8.297385       0.153347       1.037001 0.80420879E+01  0.78972216E+02                                 1.707164                            1.669032      -0.879374       2.483813                    0.998839       3.302554       9.215387       0.480185       1.298949      -0.707029      -0.019847       0.005860       0.026237       0.033416      -0.008296      -0.010570       0.004368      -0.006300      -0.005608      -0.013210      -0.002411       0.015621              1.718023       1.738975      -0.064087      -0.264594       1.454546      -0.050802       1.960549          -0.000108
           18              H       2.877747       8.451634       7.670489       0.144993       0.965412 0.72567257E+01  0.69714935E+02                                 1.643494                            1.597405      -0.881173       2.480651                    0.998554       3.334873       9.318130       0.483504       1.318623      -0.701727       0.026582       0.018304       0.001883       0.032329       0.004108      -0.002788       0.002250      -0.000155      -0.032798      -0.011898       0.002316       0.009582              1.660348       1.942766       0.309570       0.202054       1.600314       0.077894       1.437963           0.001229
           19              H       3.643183       7.178861       5.941534       0.157541       0.881423 0.67414238E+01  0.64066593E+02                                 1.594785                            1.579092      -0.885403       2.492698                    0.998189       3.335117       9.500833       0.464656       1.387058      -0.687674       0.005121       0.029202      -0.019898       0.035706      -0.001769      -0.003819      -0.007208      -0.011735       0.009122      -0.009971      -0.001054       0.011025              1.598857       1.429045      -0.023269      -0.033844       1.792635      -0.274084       1.574892           0.000033
           20              H       4.410018       6.162655       6.851931       0.135766       1.025240 0.79710873E+01  0.79655914E+02                                 1.796416                            1.738894      -1.404395       2.219306                    0.992198       3.906170      11.726433       0.430870       1.422525      -0.677661       0.026947      -0.006605       0.011085       0.029877      -0.008830       0.001881      -0.001433       0.012901      -0.010314      -0.009249      -0.003735       0.012984              1.824219       2.209125      -0.074581       0.315491       1.495944      -0.085407       1.767589           0.000930
           21              H       1.524249       6.847566       9.858635       0.119789       1.023394 0.75669221E+01  0.73206058E+02                                 1.672095                            1.604743      -0.935437       2.437628                    0.998360       3.433219       9.518446       0.496084       1.276213      -0.709937      -0.027191       0.024351       0.003675       0.036685      -0.014639      -0.007818      -0.001084      -0.007627       0.009708      -0.018910       0.003905       0.015005              1.698372       1.748648      -0.384377       0.092177       1.778869      -0.128335       1.567599           0.000048
           22              H       3.977047       6.656545      37.238407       0.154625       0.965296 0.72857800E+01  0.71023790E+02                                 1.723732                            1.661581      -1.271879       2.300086                    0.993614       3.613620      10.633208       0.442161       1.421014      -0.679423      -0.027443      -0.010176       0.013915       0.032408       0.005284      -0.001516       0.003589       0.015067      -0.023459      -0.010639      -0.002480       0.013119              1.755731       1.870920       0.232963      -0.353047       1.641052      -0.018540       1.755221          -0.000070
           23              H       5.498611       6.307335      37.062717       0.155868       1.034121 0.81422510E+01  0.80523803E+02                                 1.733917                            1.704900      -0.883767       2.488934                    0.998341       3.332787       9.454978       0.462639       1.338704      -0.698930       0.026902      -0.017229       0.013214       0.034571      -0.003622       0.010551       0.000542       0.005202      -0.007486      -0.011057      -0.001141       0.012198              1.744587       1.857559      -0.234400       0.053452       1.890900      -0.083502       1.485303           0.001094
           24              H       6.896033       7.800758      36.304053       0.164502       0.927597 0.67311723E+01  0.64533364E+02                                 1.694015                            1.606642      -1.375230       2.255693                    0.992963       3.636321      10.720532       0.444256       1.438066      -0.675278       0.010458      -0.023224      -0.018743       0.031623       0.006562      -0.002686       0.001546      -0.001824       0.011628      -0.009268       0.004049       0.005219              1.750528       1.618162      -0.197731      -0.252458       1.923778       0.441201       1.709643          -0.000139
           25              H       7.107146       8.460626      37.709578       0.143822       1.100671 0.86679121E+01  0.86471771E+02                                 1.751920                            1.712945      -0.995695       2.420832                    0.998015       3.384796       9.428345       0.483663       1.269414      -0.713208       0.018118      -0.005402       0.024498       0.030945       0.001710       0.006951      -0.005006       0.009196       0.004909      -0.009924      -0.000097       0.010021              1.761476       1.749764      -0.037218       0.256152       1.473430       0.032341       2.061234           0.001457
           26              H       4.090491       4.452600       7.949997       0.133459       0.959373 0.69686283E+01  0.65902117E+02                                 1.594660                            1.536380      -0.831030       2.500219                    0.999534       3.234617       8.804464       0.509885       1.270227      -0.712300       0.021128      -0.016296      -0.030735       0.040702      -0.015589      -0.007823       0.002751      -0.001541       0.012500      -0.018374       0.000689       0.017684              1.604569       1.409703      -0.107966      -0.264807       1.429172       0.035363       1.974833           0.000133
           27              H       8.597920       6.018207       0.758664       0.112989       1.082426 0.78906906E+01  0.76635549E+02                                 1.690892                            1.603640      -0.996888       2.404675                    0.997771       3.396621       9.234398       0.516013       1.222166      -0.722403      -0.034770      -0.012566       0.012567       0.039048       0.010804      -0.002211       0.003665       0.018764      -0.011847      -0.014115      -0.002181       0.016296              1.721594       1.862440       0.320391      -0.365948       1.625414      -0.149007       1.676926           0.000080
           28              H       3.003584       8.344878       1.074108       0.122845       1.012936 0.74068872E+01  0.71092193E+02                                 1.647632                            1.578385      -0.850835       2.483933                    0.999325       3.327618       9.112059       0.505940       1.261308      -0.713864       0.023813       0.027104       0.021897       0.042204       0.013124      -0.001175       0.005080       0.009647       0.000775      -0.015599       0.001457       0.014143              1.665176       1.645204       0.277547       0.215602       1.664674       0.307971       1.685650           0.000054
           29              H       4.756588       1.312507      21.274527       0.119912       1.048838 0.77125347E+01  0.74979734E+02                                 1.704330                            1.624002      -0.883522       2.461387                    0.998742       3.420174       9.508983       0.491306       1.282351      -0.709005       0.024192       0.023816       0.016170       0.037602       0.012357       0.009331      -0.001269      -0.010374       0.002958      -0.017825       0.003373       0.014453              1.734342       1.932080       0.242020       0.360152       1.507213       0.049840       1.763732           0.000019
           30              H       3.140348       7.119031      20.975054       0.124929       0.992811 0.72541494E+01  0.69245724E+02                                 1.623448                            1.559912      -0.837131       2.487870                    0.999422       3.313734       9.041226       0.510099       1.257897      -0.714541      -0.024114      -0.029794       0.010615       0.039773       0.015418       0.006960      -0.001098      -0.004971      -0.001814      -0.017505       0.000753       0.016752              1.642056       1.482872       0.247899      -0.055695       1.826429      -0.314082       1.616865           0.000030
           31              H       7.403663       5.903140      10.082241       0.119797       1.052874 0.75676500E+01  0.72145565E+02                                 1.614332                            1.536031      -0.854583       2.477481                    0.999407       3.195634       8.382249       0.549525       1.169150      -0.736415       0.027488      -0.031907       0.002144       0.042169      -0.012352       0.003334      -0.006315      -0.009408       0.002969      -0.013767      -0.002297       0.016063              1.639505       1.880647      -0.437221      -0.112445       1.625580       0.030374       1.412288          -0.000192
           32              H       5.328433       8.711801       8.169610       0.118402       1.013599 0.73681405E+01  0.70276402E+02                                 1.618715                            1.551720      -0.818735       2.495238                    0.999464       3.249079       8.725771       0.524028       1.225462      -0.722622      -0.007276       0.022076      -0.034608       0.041689      -0.009172       0.001405      -0.009873      -0.007961       0.013473      -0.013514      -0.002052       0.015566              1.631009       1.446457      -0.082948       0.080403       1.506331      -0.244687       1.940239          -0.000046
           33              H       1.960435       0.633377      11.667449       0.153343       1.037007 0.80421280E+01  0.78972554E+02                                 1.707156                            1.669024      -0.879387       2.483804                    0.998839       3.302557       9.215333       0.480192       1.298929      -0.707033      -0.003374       0.020418      -0.026236       0.033415      -0.008814       0.003035      -0.011026       0.002061      -0.005608      -0.013210      -0.002411       0.015620              1.718015       1.443198      -0.027444      -0.082948       1.750308      -0.256341       1.960539          -0.000131
           34              H       2.440750       8.065435      12.294344       0.144983       0.965439 0.72569783E+01  0.69717908E+02                                 1.643518                            1.597427      -0.881152       2.480653                    0.998554       3.334928       9.318294       0.483504       1.318613      -0.701729      -0.021433      -0.024129      -0.001882       0.032328       0.003965       0.001890      -0.003043       0.002155      -0.032797      -0.011897       0.002316       0.009581              1.660372       1.681062       0.342005       0.102149       1.862072       0.190950       1.437982           0.001194
           35              H       3.609756       7.149319      14.023299       0.157555       0.881424 0.67414237E+01  0.64066519E+02                                 1.594776                            1.579084      -0.885392       2.492704                    0.998189       3.335094       9.500727       0.464661       1.387043      -0.687676      -0.029610      -0.001490       0.019899       0.035706      -0.003148      -0.007624      -0.002905       0.010515       0.009125      -0.009972      -0.001053       0.011025              1.598848       1.781449      -0.066931      -0.276163       1.440212       0.000112       1.574884          -0.000036
           36              H       4.523969       6.263360      13.112903       0.135768       1.025298 0.79716445E+01  0.79662775E+02                                 1.796467                            1.738940      -1.404413       2.219287                    0.992198       3.906287      11.726832       0.430870       1.422502      -0.677664       0.003242      -0.027552      -0.011084       0.029875      -0.006989      -0.001191       0.002043      -0.016820      -0.010309      -0.009249      -0.003733       0.012983              1.824273       1.488561       0.014697      -0.045970       2.216618       0.323612       1.767639           0.000903
           37              H       4.199060       9.211444      10.106199       0.119791       1.023399 0.75669684E+01  0.73206604E+02                                 1.672098                            1.604746      -0.935460       2.437617                    0.998360       3.433226       9.518466       0.496084       1.276210      -0.709937      -0.020822       0.029979      -0.003672       0.036685      -0.015127      -0.002037      -0.007626       0.000253       0.009709      -0.018911       0.003905       0.015005              1.698375       1.684614      -0.376443      -0.116029       1.842909       0.107256       1.567602           0.000051
           38              H       6.668429       9.035068      22.656093       0.154613       0.965322 0.72860205E+01  0.71026674E+02                                 1.723759                            1.661606      -1.271858       2.300091                    0.993614       3.613669      10.633370       0.442159       1.421009      -0.679424       0.013471       0.025987      -0.013911       0.032409       0.006964       0.003375      -0.001946      -0.012029      -0.023461      -0.010639      -0.002479       0.013118              1.755759       1.701404       0.253972      -0.061805       1.810630      -0.348097       1.755245          -0.000213
           39              H       6.827914       7.482113      22.831784       0.155851       1.034322 0.81443141E+01  0.80549407E+02                                 1.734135                            1.705106      -0.883901       2.488836                    0.998339       3.333207       9.456513       0.462614       1.338689      -0.698931       0.013785      -0.028811      -0.013210       0.034563      -0.002874       0.001835       0.010404      -0.006813      -0.007487      -0.011055      -0.001142       0.012197              1.744809       1.833445      -0.231425      -0.076308       1.915509       0.063324       1.485474           0.000853
           40              H       5.174008       6.278910      23.590447       0.164494       0.927643 0.67316265E+01  0.64539053E+02                                 1.694095                            1.606714      -1.375267       2.255668                    0.992963       3.636486      10.721263       0.444237       1.438099      -0.675272       0.021757      -0.013232       0.018746       0.031621       0.006143       0.001203      -0.002858       0.004966       0.011624      -0.009269       0.004046       0.005223              1.750613       1.871001      -0.229056       0.406844       1.671113      -0.304809       1.709726          -0.000292
           41              H       4.493190       6.150530      22.184923       0.143831       1.100775 0.86689863E+01  0.86485246E+02                                 1.752023                            1.713042      -0.995746       2.420787                    0.998015       3.385022       9.429153       0.483653       1.269401      -0.713209       0.003131      -0.018641      -0.024494       0.030939       0.002779      -0.004114       0.007511      -0.008084       0.004913      -0.009922      -0.000097       0.010019              1.761580       1.468604      -0.002374       0.063596       1.754772       0.250250       2.061364           0.001196
           42              H       6.260335       6.370211      12.014837       0.133483       0.959366 0.69685591E+01  0.65901214E+02                                 1.594638                            1.536361      -0.831022       2.500223                    0.999534       3.234592       8.804342       0.509895       1.270208      -0.712303       0.013574      -0.022970       0.030735       0.040700      -0.015306       0.001768      -0.008102      -0.006115       0.012499      -0.018374       0.000689       0.017684              1.604547       1.402513      -0.107075       0.002536       1.436326      -0.267139       1.974802           0.000062
           43              H       4.152418       2.089472      19.206170       0.112985       1.082479 0.78911697E+01  0.76641287E+02                                 1.690933                            1.603677      -0.996888       2.404661                    0.997771       3.396728       9.234723       0.516013       1.222148      -0.722406       0.016747       0.032962      -0.012567       0.039050       0.012769       0.003366      -0.002644      -0.012919      -0.011848      -0.014115      -0.002181       0.016297              1.721637       1.707228       0.339638      -0.192876       1.780715      -0.344862       1.676967          -0.000128
           44              H       2.531225       7.927427      18.890725       0.122827       1.012980 0.74072946E+01  0.71097023E+02                                 1.647673                            1.578423      -0.850830       2.483924                    0.999325       3.327711       9.112348       0.505937       1.261299      -0.713866      -0.029826      -0.020297      -0.021896       0.042202       0.013905       0.004898      -0.001792      -0.002951       0.000781      -0.015602       0.001460       0.014142              1.665218       1.732153       0.266788       0.332155       1.577804       0.176105       1.685695          -0.000154
           45              H       0.596688       3.418477       1.309693       0.119918       1.048848 0.77126178E+01  0.74980661E+02                                 1.704329                            1.624002      -0.883536       2.461377                    0.998742       3.420184       9.508984       0.491311       1.282338      -0.709007       0.026610       0.021080       0.016168       0.037602       0.010717      -0.000112       0.009416       0.016094       0.002960      -0.017827       0.003374       0.014453              1.734341       1.572697       0.286544       0.093742       1.866596       0.351292       1.763731           0.000160
           46              H       6.160439       1.100586       1.010221       0.124924       0.992795 0.72539922E+01  0.69243727E+02                                 1.623422                            1.559888      -0.837116       2.487878                    0.999422       3.313685       9.041008       0.510107       1.257886      -0.714544      -0.032536      -0.020267       0.010611       0.039774       0.014346      -0.000234       0.007042       0.012345      -0.001813      -0.017505       0.000752       0.016753              1.642028       1.881701       0.198480      -0.318539       1.427548      -0.016657       1.616837           0.000215
           47              H       8.059319       7.762346      30.047074       0.119836       1.052761 0.75665508E+01  0.72131561E+02                                 1.614118                            1.535840      -0.854608       2.477474                    0.999407       3.195426       8.381155       0.549608       1.169029      -0.736443      -0.028288       0.031202       0.002140       0.042170      -0.013128      -0.005859       0.004087       0.003104       0.002958      -0.013767      -0.002301       0.016068              1.639283       1.522542      -0.392791       0.016317       1.983189      -0.115303       1.412117           0.000053
           48              H      10.591521       5.357536      28.134443       0.118462       1.013506 0.73672701E+01  0.70266018E+02                                 1.618612                            1.551625      -0.818742       2.495258                    0.999465       3.248874       8.725088       0.524046       1.225457      -0.722623       0.021013      -0.009937      -0.034613       0.041694      -0.009864      -0.009629       0.002612       0.003248       0.013467      -0.013511      -0.002058       0.015569              1.630905       1.485093      -0.087735      -0.232925       1.467514       0.109869       1.940108           0.000002
           49              H       2.160293       3.008336      31.632282       0.153384       1.036865 0.80406139E+01  0.78952887E+02                                 1.706893                            1.668780      -0.879307       2.483852                    0.998840       3.302235       9.213742       0.480272       1.298794      -0.707061       0.019846      -0.005860      -0.026240       0.033418      -0.008300      -0.010571       0.004370      -0.006302      -0.005615      -0.013213      -0.002414       0.015626              1.717746       1.738699      -0.064070      -0.264529       1.454337      -0.050787       1.960203           0.000083
           50              H       9.595018       2.571233      32.259178       0.145034       0.965367 0.72562718E+01  0.69709125E+02                                 1.643398                            1.597319      -0.881189       2.480652                    0.998554       3.334744       9.317516       0.483536       1.318563      -0.701739      -0.026584      -0.018298      -0.001884       0.032328       0.004105      -0.002790       0.002249      -0.000156      -0.032794      -0.011896       0.002318       0.009578              1.660248       1.942629       0.309536       0.202038       1.600225       0.077890       1.437889           0.001375
           51              H       8.829582       3.844006      33.988133       0.157556       0.881395 0.67411429E+01  0.64063170E+02                                 1.594743                            1.579053      -0.885377       2.492717                    0.998190       3.335029       9.500485       0.464665       1.387046      -0.687676      -0.005128      -0.029200       0.019903       0.035708      -0.001770      -0.003821      -0.007209      -0.011731       0.009129      -0.009972      -0.001053       0.011025              1.598815       1.429011      -0.023266      -0.033843       1.792582      -0.274072       1.574852           0.000154
           52              H       8.062747       4.860212      33.077736       0.135787       1.025194 0.79706593E+01  0.79650714E+02                                 1.796375                            1.738857      -1.404450       2.219292                    0.992198       3.906098      11.726219       0.430869       1.422541      -0.677657      -0.026950       0.006604      -0.011082       0.029878      -0.008829       0.001880      -0.001436       0.012900      -0.010309      -0.009249      -0.003733       0.012982              1.824175       2.209064      -0.074574       0.315474       1.495915      -0.085402       1.767547           0.001014
           53              H      10.948516       4.175301      30.071032       0.119816       1.023361 0.75666268E+01  0.73202412E+02                                 1.672049                            1.604704      -0.935404       2.437653                    0.998360       3.433140       9.518144       0.496094       1.276200      -0.709939       0.027189      -0.024354      -0.003679       0.036687      -0.014639      -0.007818      -0.001084      -0.007624       0.009706      -0.018910       0.003904       0.015005              1.698322       1.748599      -0.384355       0.092169       1.778813      -0.128320       1.567554           0.000163
           54              H       8.495718       4.366322       2.691260       0.154621       0.965312 0.72859290E+01  0.71025587E+02                                 1.723749                            1.661597      -1.271860       2.300092                    0.993614       3.613651      10.633316       0.442159       1.421012      -0.679423       0.027446       0.010172      -0.013911       0.032408       0.005285      -0.001515       0.003588       0.015064      -0.023462      -0.010638      -0.002480       0.013118              1.755749       1.870946       0.232962      -0.353051       1.641067      -0.018537       1.755235          -0.000142
           55              H       6.974154       4.715532       2.866950       0.155862       1.034329 0.81443975E+01  0.80550582E+02                                 1.734154                            1.705124      -0.883937       2.488824                    0.998339       3.333223       9.456634       0.462607       1.338703      -0.698928      -0.026899       0.017221      -0.013214       0.034564      -0.003618       0.010551       0.000539       0.005209      -0.007480      -0.011053      -0.001146       0.012199              1.744828       1.857813      -0.234445       0.053463       1.891182      -0.083516       1.485490           0.001006
           56              H       5.576732       3.222109       3.625614       0.164512       0.927632 0.67315125E+01  0.64537531E+02                                 1.694061                            1.606684      -1.375250       2.255676                    0.992963       3.636429      10.720975       0.444249       1.438069      -0.675277      -0.010458       0.023220       0.018745       0.031622       0.006564      -0.002689       0.001544      -0.001819       0.011629      -0.009270       0.004046       0.005224              1.750577       1.618204      -0.197735      -0.252466       1.923836       0.441218       1.709689          -0.000243
           57              H       5.365619       2.562241       2.220089       0.143843       1.100729 0.86685159E+01  0.86479404E+02                                 1.751978                            1.713000      -0.995737       2.420802                    0.998015       3.384924       9.428826       0.483656       1.269408      -0.713208      -0.018115       0.005400      -0.024496       0.030941       0.001709       0.006949      -0.005006       0.009195       0.004913      -0.009922      -0.000097       0.010019              1.761534       1.749821      -0.037219       0.256160       1.473476       0.032343       2.061306           0.001388
           58              H       8.382274       6.570267      31.979670       0.133511       0.959368 0.69686115E+01  0.65901899E+02                                 1.594640                            1.536365      -0.831047       2.500213                    0.999534       3.234623       8.804468       0.509895       1.270205      -0.712303      -0.021134       0.016293       0.030735       0.040703      -0.015592      -0.007823       0.002752      -0.001546       0.012498      -0.018377       0.000689       0.017687              1.604548       1.409690      -0.107965      -0.264793       1.429161       0.035360       1.974793           0.000328
           59              H       3.874845       5.004660      39.171003       0.112972       1.082464 0.78910235E+01  0.76639511E+02                                 1.690924                            1.603669      -0.996926       2.404652                    0.997770       3.396680       9.234571       0.516011       1.222158      -0.722404       0.034769       0.012565      -0.012568       0.039048       0.010804      -0.002211       0.003666       0.018763      -0.011849      -0.014115      -0.002181       0.016296              1.721627       1.862478       0.320400      -0.365958       1.625445      -0.149011       1.676958           0.000101
           60              H       9.469181       2.677989      38.855559       0.122807       1.012949 0.74069948E+01  0.71093372E+02                                 1.647645                            1.578395      -0.850825       2.483934                    0.999325       3.327626       9.112043       0.505939       1.261307      -0.713866      -0.023813      -0.027103      -0.021899       0.042204       0.013124      -0.001176       0.005082       0.009648       0.000777      -0.015601       0.001459       0.014142              1.665189       1.645214       0.277551       0.215605       1.664687       0.307977       1.685665           0.000118
           61              H       7.716177       9.710360      18.655140       0.119910       1.048878 0.77128977E+01  0.74984087E+02                                 1.704363                            1.624032      -0.883564       2.461360                    0.998742       3.420247       9.509214       0.491306       1.282339      -0.709007      -0.024194      -0.023816      -0.016165       0.037601       0.012357       0.009332      -0.001270      -0.010376       0.002959      -0.017827       0.003375       0.014452              1.734376       1.932122       0.242029       0.360162       1.507240       0.049841       1.763766           0.000002
           62              H       9.332417       3.903836      18.954613       0.124922       0.992794 0.72539701E+01  0.69243365E+02                                 1.623410                            1.559878      -0.837074       2.487893                    0.999422       3.313675       9.040929       0.510114       1.257873      -0.714547       0.024114       0.029797      -0.010609       0.039773       0.015418       0.006960      -0.001098      -0.004972      -0.001817      -0.017505       0.000752       0.016753              1.642017       1.482840       0.247893      -0.055695       1.826387      -0.314068       1.616823           0.000029
           63              H       5.069102       5.119727      29.847426       0.119825       1.052797 0.75668598E+01  0.72135016E+02                                 1.614129                            1.535850      -0.854557       2.477483                    0.999407       3.195493       8.381274       0.549620       1.168997      -0.736450      -0.027486       0.031902      -0.002145       0.042164      -0.012352       0.003332      -0.006314      -0.009414       0.002974      -0.013769      -0.002295       0.016063              1.639293       1.880383      -0.437127      -0.112421       1.625371       0.030367       1.412125           0.000034
           64              H       7.144332       2.311066      31.760057       0.118398       1.013663 0.73686977E+01  0.70282657E+02                                 1.618737                            1.551741      -0.818810       2.495187                    0.999464       3.249176       8.725932       0.524046       1.225403      -0.722635       0.007273      -0.022073       0.034605       0.041685      -0.009171       0.001406      -0.009873      -0.007961       0.013468      -0.013511      -0.002054       0.015565              1.631030       1.446474      -0.082949       0.080403       1.506350      -0.244690       1.940267           0.000147
           65              H       9.429335       1.647921      28.262218       0.153315       1.037099 0.80429447E+01  0.78981711E+02                                 1.707169                            1.669036      -0.879497       2.483731                    0.998838       3.302683       9.215420       0.480227       1.298816      -0.707056       0.003373      -0.020418       0.026231       0.033411      -0.008816       0.003035      -0.011027       0.002062      -0.005613      -0.013211      -0.002411       0.015622              1.718028       1.443210      -0.027444      -0.082951       1.750320      -0.256342       1.960554           0.000021
           66              H      10.032015       2.957432      27.635323       0.144969       0.965463 0.72571993E+01  0.69720464E+02                                 1.643535                            1.597443      -0.881167       2.480641                    0.998554       3.334972       9.318403       0.483506       1.318600      -0.701732       0.021434       0.024128       0.001877       0.032328       0.003966       0.001889      -0.003044       0.002153      -0.032797      -0.011897       0.002315       0.009582              1.660389       1.681080       0.342008       0.102149       1.862091       0.190952       1.437997           0.001271
           67              H       8.863009       3.873548      25.906368       0.157553       0.881401 0.67412048E+01  0.64063979E+02                                 1.594757                            1.579065      -0.885408       2.492702                    0.998189       3.335060       9.500625       0.464660       1.387056      -0.687674       0.029610       0.001490      -0.019905       0.035710      -0.003149      -0.007625      -0.002905       0.010515       0.009125      -0.009973      -0.001054       0.011026              1.598829       1.781426      -0.066930      -0.276158       1.440196       0.000111       1.574865           0.000007
           68              H       7.948796       4.759507      26.816764       0.135761       1.025306 0.79717184E+01  0.79663570E+02                                 1.796465                            1.738939      -1.404348       2.219311                    0.992198       3.906295      11.726798       0.430874       1.422486      -0.677667      -0.003245       0.027553       0.011077       0.029873      -0.006989      -0.001192       0.002043      -0.016822      -0.010308      -0.009250      -0.003733       0.012984              1.824269       1.488559       0.014697      -0.045969       2.216614       0.323608       1.767635           0.000938
           69              H       8.273705       1.811423      29.823468       0.119791       1.023472 0.75676134E+01  0.73214019E+02                                 1.672130                            1.604776      -0.935561       2.437556                    0.998359       3.433339       9.518692       0.496100       1.276149      -0.709949       0.020819      -0.029976       0.003666       0.036680      -0.015127      -0.002037      -0.007625       0.000254       0.009710      -0.018910       0.003906       0.015004              1.698408       1.684646      -0.376454      -0.116035       1.842943       0.107261       1.567635           0.000171
           70              H       5.804336       1.987799      17.273574       0.154625       0.965281 0.72856497E+01  0.71022278E+02                                 1.723726                            1.661575      -1.271887       2.300089                    0.993614       3.613589      10.633136       0.442157       1.421030      -0.679420      -0.013473      -0.025986       0.013914       0.032410       0.006964       0.003375      -0.001945      -0.012028      -0.023461      -0.010638      -0.002480       0.013118              1.755724       1.701371       0.253962      -0.061803       1.810590      -0.348086       1.755212          -0.000228
           71              H       5.644851       3.540754      17.097883       0.155865       1.034244 0.81435214E+01  0.80539628E+02                                 1.734054                            1.705030      -0.883870       2.488867                    0.998340       3.333045       9.455947       0.462621       1.338699      -0.698929      -0.013788       0.028811       0.013215       0.034566      -0.002875       0.001835       0.010405      -0.006812      -0.007487      -0.011056      -0.001141       0.012198              1.744727       1.833353      -0.231408      -0.076304       1.915415       0.063319       1.485412           0.000834
           72              H       7.298757       4.743957      16.339220       0.164505       0.927653 0.67317020E+01  0.64539705E+02                                 1.694076                            1.606698      -1.375275       2.255662                    0.992963       3.636452      10.721020       0.444251       1.438054      -0.675280      -0.021759       0.013233      -0.018741       0.031620       0.006143       0.001202      -0.002858       0.004968       0.011628      -0.009269       0.004046       0.005223              1.750592       1.870976      -0.229054       0.406832       1.671098      -0.304804       1.709702          -0.000321
           73              H       7.979575       4.872337      17.744744       0.143848       1.100627 0.86675042E+01  0.86466909E+02                                 1.751889                            1.712917      -0.995665       2.420852                    0.998016       3.384747       9.428245       0.483660       1.269433      -0.713204      -0.003133       0.018643       0.024499       0.030945       0.002780      -0.004115       0.007514      -0.008085       0.004911      -0.009924      -0.000097       0.010021              1.761444       1.468504      -0.002374       0.063591       1.754636       0.250221       2.061193           0.001184
           74              H       6.212430       4.652656      27.914830       0.133491       0.959324 0.69681738E+01  0.65896773E+02                                 1.594608                            1.536332      -0.831031       2.500232                    0.999534       3.234504       8.804099       0.509893       1.270230      -0.712299      -0.013576       0.022969      -0.030741       0.040705      -0.015304       0.001770      -0.008103      -0.006115       0.012498      -0.018372       0.000687       0.017685              1.604517       1.402487      -0.107073       0.002539       1.436302      -0.267135       1.974762           0.000178
           75              H       8.320347       8.933395      20.723497       0.112988       1.082473 0.78911205E+01  0.76640767E+02                                 1.690936                            1.603679      -0.996933       2.404647                    0.997770       3.396711       9.234705       0.516009       1.222159      -0.722404      -0.016748      -0.032960       0.012571       0.039050       0.012768       0.003365      -0.002644      -0.012921      -0.011852      -0.014114      -0.002183       0.016297              1.721640       1.707230       0.339640      -0.192878       1.780718      -0.344865       1.676970          -0.000123
           76              H       9.941540       3.095440      21.038942       0.122832       1.012940 0.74069277E+01  0.71092729E+02                                 1.647646                            1.578396      -0.850837       2.483932                    0.999325       3.327629       9.112119       0.505934       1.261319      -0.713862       0.029824       0.020297       0.021901       0.042203       0.013903       0.004898      -0.001790      -0.002949       0.000779      -0.015599       0.001458       0.014141              1.665190       1.732126       0.266784       0.332149       1.577779       0.176104       1.685665          -0.000143
           77              C       3.586218       8.212115      39.097533      -0.189287      34.550502 0.45846530E+03  0.10954197E+05                                 9.259485                            7.192824      -0.006008       1.966806                    0.999096      30.283264      88.599069       0.605771       0.423179      -1.056866      -0.018518       0.021603       0.022775       0.036446       0.007844       0.025450       0.016137       0.004055      -0.036111      -0.031875      -0.001962       0.033837             10.449989       8.736708       1.754502      -3.681750       8.138610       2.300897      14.474650           0.006323
           78              C       5.516906       9.589866      39.267234      -0.189419      33.372717 0.45919284E+03  0.10968520E+05                                 9.071169                            7.208974      -0.009870       1.968953                    0.998724      30.166995      88.052133       0.604185       0.424407      -1.056814      -0.011315       0.030075       0.023777       0.039974       0.025502      -0.012478      -0.010125       0.029808      -0.018166      -0.026908      -0.011349       0.038257             10.151607       8.302963       1.166372      -2.247792       7.599132       3.409825      14.552727           0.006433
           79              C       3.832134       3.986071       9.882593      -0.076924      31.042033 0.40372316E+03  0.93166633E+04                                 8.579482                            6.709968       0.078095       2.002442                    0.999641      28.486227      81.113602       0.634660       0.418204      -1.063152      -0.005755       0.024272      -0.014582       0.028894      -0.011985      -0.002786       0.013424       0.007403      -0.066915      -0.027541       0.001540       0.026001              9.711640       5.979284      -2.194223      -0.033182       9.663064      -3.836119      13.492572          -0.005082
           80              C       3.170143       4.328942      11.048938      -0.044057      37.023029 0.43748624E+03  0.10211895E+05                                 9.594458                            6.901636       0.044034       2.017229                    0.999456      27.221242      75.785106       0.642678       0.408292      -1.078834      -0.007941       0.027647      -0.034922       0.045244      -0.011110      -0.005729       0.006161      -0.000678       0.002550      -0.011543      -0.003972       0.015515             11.964795       6.696251      -3.107107       0.632154      13.034092      -6.304172      16.164042           0.015376
           81              C       3.361853       3.492614      12.277175       0.604622      23.770674 0.24836346E+03  0.51319352E+04                                 7.667304                            5.598862       0.024759       2.070694                    0.999619      22.093616      61.702254       0.626281       0.473307      -1.019509       0.013918      -0.038886       0.052260       0.066610       0.052416       0.016811       0.024072       0.099963      -0.166869      -0.069114      -0.035053       0.104167              9.334358       5.021139      -2.066818      -0.013448      10.863548      -3.597445      12.118387          -0.003204
           82              C       2.324982       5.412934      11.018991      -0.086411      31.152680 0.41010056E+03  0.95298006E+04                                 8.689231                            6.825000       0.033666       1.990962                    0.999565      28.851199      83.258107       0.618823       0.425938      -1.055093       0.001468      -0.002428      -0.026352       0.026504       0.010309      -0.015550       0.018303       0.031540       0.020105      -0.034482       0.008656       0.025826              9.919600       6.723637      -2.932692       1.027298      10.385622      -3.678847      12.649540          -0.004418
           83              C       1.388253       8.292057       6.269756       0.663773      21.459972 0.23167358E+03  0.47181281E+04                                 7.258807                            5.489636      -0.128408       2.037409                    0.999606      21.283248      59.568059       0.616554       0.487800      -1.008936      -0.020160       0.003124      -0.037382       0.042587      -0.030556      -0.066763       0.031442       0.106139       0.012462      -0.068758      -0.040874       0.109633              8.583174       6.336785      -0.601933       3.119574      10.786195      -2.641724       8.626541          -0.000021
           84              C       2.096189       7.891707       7.539919      -0.277284      28.868761 0.44154662E+03  0.10472529E+05                                 8.285404                            6.990221      -0.217990       1.915936                    0.997782      30.399863      89.203988       0.622293       0.414989      -1.059884       0.027286      -0.067805       0.008232       0.073551      -0.039241      -0.026914       0.017755      -0.070083      -0.108664      -0.055998      -0.021393       0.077391              9.431642       9.003789      -1.842265       2.773262       9.172817      -1.987651      10.118319           0.007680
           85              C       3.562949       6.334177       6.411507      -0.296652      29.145259 0.48695237E+03  0.11881027E+05                                 8.426577                            7.441589      -0.438017       1.838525                    0.996760      31.688357      95.498659       0.588657       0.426458      -1.048657      -0.056925       0.019986       0.050398       0.078612      -0.021205      -0.048947      -0.025623       0.039148       0.050576      -0.064768       0.001527       0.063241              9.020865       8.880610      -0.426037      -0.757175       7.620742       1.460405      10.561242           0.000596
           86              C       2.796833       5.791012       8.701074       0.180089      32.250486 0.40305886E+03  0.93326417E+04                                 9.107552                            6.898891      -0.231974       1.939630                    0.999363      26.581584      76.757428       0.597377       0.442814      -1.044116       0.001616       0.020591      -0.025703       0.032974      -0.013218      -0.018045      -0.038350      -0.031304       0.067553      -0.048178      -0.005159       0.053337             10.894747       7.404454      -3.140315       1.274277       9.410305      -4.198973      15.869482          -0.005135
           87              C       4.606301       6.857680      35.296628       0.669785      24.090753 0.23711124E+03  0.48809132E+04                                 7.934262                            5.632474      -0.217190       2.003683                    0.999576      21.834594      62.435035       0.593034       0.501739      -0.996938       0.005869      -0.021396      -0.055376       0.059655       0.001454      -0.033797      -0.003965       0.165355      -0.097364      -0.066951      -0.040171       0.107122              9.798488       4.931203       1.885973       1.467603      14.587539       3.167573       9.876721           0.004642
           88              C       2.119372       6.132666       9.861430      -0.194215      34.514547 0.47330259E+03  0.11410147E+05                                 9.302452                            7.336177      -0.076481       1.942038                    0.998838      30.685456      90.462944       0.595829       0.426415      -1.053835      -0.008541      -0.023459       0.025282       0.035531      -0.023675      -0.000445      -0.004892      -0.000454      -0.069141      -0.024371      -0.011000       0.035371             10.592689       7.424690      -2.545041       0.792928       8.812483      -3.376102      15.540895           0.007561
           89              C       4.797473       6.922317      36.795188      -0.296557      31.156877 0.46343247E+03  0.11146883E+05                                 8.742959                            7.181993      -0.274340       1.895143                    0.997133      31.053237      92.343779       0.610105       0.417383      -1.056317       0.030646       0.066237       0.037402       0.082008       0.035683       0.011504       0.027579      -0.006536      -0.104144      -0.046323      -0.015197       0.061520             10.101760       7.175437       1.906581       0.639150      12.010597       3.046529      11.119244           0.003761
           90              C       1.317401       7.270396       1.132805      -0.038286      35.242856 0.43900923E+03  0.10279930E+05                                 9.330308                            6.966388      -0.003441       2.006080                    0.999316      27.269448      76.612043       0.630982       0.414546      -1.072277       0.015003      -0.010575      -0.038148       0.042334       0.016023       0.006821      -0.001926      -0.008491       0.001935      -0.019112       0.002389       0.016723             11.051489       8.877714       1.197518      -3.841117       8.195638       3.562646      16.081115           0.014693
           91              C       6.596520       8.518461      36.885828      -0.273401      29.034632 0.45307447E+03  0.10854972E+05                                 8.430551                            7.181497      -0.463390       1.843267                    0.996326      30.784358      91.878733       0.598901       0.426866      -1.048597      -0.077074      -0.016044       0.015791       0.080294       0.011351      -0.017980      -0.008681       0.091725      -0.033770      -0.043094      -0.014965       0.058058              9.311660       9.627378       1.403014      -1.687075      10.044926      -0.971355       8.262676           0.003688
           92              C       3.642111       4.704010       8.724233      -0.183674      33.383055 0.44876605E+03  0.10663983E+05                                 9.075594                            7.128964      -0.030016       1.963746                    0.998920      29.993787      87.477697       0.606936       0.424682      -1.056058       0.010396      -0.023291       0.026350       0.036672      -0.011870      -0.023785       0.018863       0.003758       0.046857      -0.021297      -0.019498       0.040794             10.315008       7.008406      -3.020050       0.838374      10.319352      -4.365317      13.617264           0.008118
           93              C       6.903578       9.834501      36.220201       0.631853      22.220120 0.25450946E+03  0.53048660E+04                                 7.383502                            5.756565      -0.118880       2.028553                    0.999588      22.102432      62.521721       0.601841       0.488263      -1.008998      -0.014063       0.021168      -0.049341       0.055501      -0.036034      -0.029467       0.058336      -0.049238       0.230617      -0.082090      -0.033479       0.115569              8.310295      10.452388       0.843030       0.456457       8.781940      -2.678672       5.696557           0.000594
           94              C       9.389913       6.353822       0.405685      -0.084369      31.786361 0.41647359E+03  0.97154148E+04                                 8.784576                            6.871566       0.025644       1.985306                    0.999645      28.973483      83.776787       0.617557       0.425163      -1.055559       0.016436       0.012016      -0.026254       0.033224      -0.001822       0.002782      -0.017253       0.034372      -0.045859      -0.029921       0.004574       0.025347              9.856317       7.541647       1.775688      -2.265703       8.407944       3.027445      13.619360          -0.003586
           95              C       2.492388       7.734303       0.592556      -0.068291      30.837452 0.41690471E+03  0.97339170E+04                                 8.656834                            6.910413      -0.051726       1.965715                    0.999496      28.822554      83.542663       0.610735       0.429539      -1.052219      -0.004121      -0.015286      -0.026345       0.030736       0.010856       0.019956       0.001394       0.000142      -0.011368      -0.022699      -0.000581       0.023281              9.594731       8.769455       1.171141      -2.969577       6.759697       2.208066      13.255042          -0.003719
           96              C       9.594175       7.764286       2.448487       0.620259      22.269184 0.24944432E+03  0.51756250E+04                                 7.402056                            5.668720      -0.126611       2.020626                    0.999389      22.256633      62.909623       0.611068       0.483090      -1.011220      -0.016711       0.012346       0.067733       0.070848      -0.036701       0.060385      -0.046053       0.028335      -0.074366      -0.071714      -0.026742       0.098456              8.590448       6.449215       1.309523      -2.759202       7.920393       1.883211      11.401737          -0.002191
           97              C       3.315349       5.231044       5.387311       0.637039      21.858856 0.24642993E+03  0.50820479E+04                                 7.200394                            5.600330      -0.179784       2.004949                    0.999452      21.879004      61.043443       0.622294       0.477271      -1.017384      -0.020981      -0.028094      -0.037274       0.051175      -0.022850       0.055033      -0.062371      -0.103555       0.038391      -0.089113      -0.020933       0.110046              8.051864      10.435444      -0.057948      -1.950582       6.034371       2.626110       7.685778           0.000055
           98              C       4.774446       8.675269      38.544108       0.178659      31.683694 0.39008680E+03  0.89277661E+04                                 8.888400                            6.717020      -0.099180       1.981549                    0.999685      26.110488      74.117113       0.617023       0.433734      -1.053177       0.006836      -0.003933      -0.032493       0.033436      -0.007234      -0.036157       0.030556      -0.015671       0.008951      -0.044747      -0.006946       0.051694             10.481773       8.417391       1.404707      -3.299712       7.748483       3.218753      15.279446          -0.005774
           99              C       5.172715       9.614190      20.796968      -0.189294      34.550909 0.45847115E+03  0.10954387E+05                                 9.259615                            7.192909      -0.006063       1.966789                    0.999095      30.283445      88.600232       0.605761       0.423183      -1.056862      -0.019172       0.021037      -0.022758       0.036442       0.008099       0.019145       0.023274      -0.000092      -0.036083      -0.031873      -0.001964       0.033836             10.450152       8.575907       1.774451       1.830791       8.299637      -3.936817      14.474912           0.005994
          100              C       3.568038       7.867544      20.627267      -0.189440      33.374239 0.45921637E+03  0.10969253E+05                                 9.071520                            7.209212      -0.009981       1.968908                    0.998724      30.167909      88.056290       0.604167       0.424414      -1.056807      -0.028459       0.014938      -0.023762       0.039972       0.028365      -0.011583      -0.011146      -0.016464      -0.018142      -0.026909      -0.011347       0.038256             10.152037       7.894677       1.217007       3.107735       8.007977      -2.650162      14.553459           0.006028
          101              C       6.755090       6.569247      10.082241      -0.076913      31.041525 0.40371580E+03  0.93164436E+04                                 8.579366                            6.709890       0.078140       2.002458                    0.999641      28.485950      81.112386       0.634666       0.418202      -1.063154      -0.023382       0.008700       0.014580       0.028896      -0.010724       0.012982      -0.004415      -0.013033      -0.066924      -0.027545       0.001538       0.026007              9.711498       9.071762      -2.577319      -3.811013       6.570353       0.438709      13.492380          -0.005093
          102              C       6.496213       7.268372       8.915895      -0.044113      37.024512 0.43750612E+03  0.10212484E+05                                 9.594728                            6.901807       0.044030       2.017221                    0.999456      27.221916      75.787654       0.642667       0.408294      -1.078832      -0.026462       0.011279       0.034928       0.045249      -0.010871       0.005401      -0.006444      -0.004763       0.002582      -0.011562      -0.003958       0.015520             11.965162      12.180388      -3.786600      -6.178873       7.550487       1.402540      16.164610           0.015384
          103              C       7.302624       6.975289       7.687659       0.604640      23.770035 0.24835547E+03  0.51317326E+04                                 7.667196                            5.598791       0.024822       2.070720                    0.999619      22.093231      61.701100       0.626282       0.473310      -1.019506       0.036878      -0.018596      -0.052259       0.066609       0.063033       0.025974       0.013717      -0.071371      -0.166896      -0.069138      -0.035041       0.104179              9.334220      10.270674      -2.717162      -3.571727       5.613770       0.428957      12.118215          -0.003113
          104              C       5.524358       8.240397       8.945843      -0.086414      31.152331 0.41009520E+03  0.95296395E+04                                 8.689143                            6.824935       0.033731       1.990984                    0.999565      28.851016      83.257266       0.618829       0.425935      -1.055095       0.002233      -0.001756       0.026354       0.026506       0.013842       0.016257      -0.017686      -0.025562       0.020126      -0.034487       0.008654       0.025833              9.919500       9.614478      -3.290814      -3.524597       7.494598       1.471808      12.649423          -0.004311
          105              C       1.699254       0.782440      13.695077       0.663793      21.459601 0.23166916E+03  0.47180161E+04                                 7.258732                            5.489590      -0.128374       2.037424                    0.999606      21.283024      59.567314       0.616555       0.487801      -1.008936      -0.000631       0.020386       0.037372       0.042575      -0.016687       0.022996      -0.070132      -0.117837       0.012442      -0.068754      -0.040887       0.109641              8.583066      10.571933      -1.126605      -2.238079       6.550834       3.420637       8.626430          -0.000081
          106              C       3.092522       8.772221      12.424914      -0.277273      28.868378 0.44153988E+03  0.10472329E+05                                 8.285327                            6.990164      -0.217973       1.915944                    0.997782      30.399663      89.203227       0.622295       0.414989      -1.059884       0.063940      -0.035407      -0.008226       0.073550      -0.046602       0.014313      -0.028894       0.048813      -0.108673      -0.055999      -0.021391       0.077389              9.431539       8.720626      -1.807145      -1.631564       9.455804       2.996535      10.118188           0.007620
          107              C       4.457896       7.125091      13.553327      -0.296653      29.145439 0.48695604E+03  0.11881146E+05                                 8.426612                            7.441616      -0.438027       1.838517                    0.996761      31.688670      95.499923       0.588656       0.426458      -1.048656      -0.012830       0.058960      -0.050394       0.078616      -0.015786      -0.031451      -0.045422      -0.048324       0.050575      -0.064771       0.001530       0.063241              9.020901       7.535821      -0.259404       1.356234       8.965614      -0.930951      10.561268           0.000490
          108              C       5.091134       7.818611      11.263760       0.180126      32.249758 0.40304877E+03  0.93323546E+04                                 9.107449                            6.898823      -0.231992       1.939630                    0.999363      26.581208      76.756248       0.597377       0.442816      -1.044115      -0.020623       0.000934       0.025701       0.032966      -0.016632      -0.040267      -0.013192       0.023902       0.067525      -0.048165      -0.005157       0.053322             10.894622       8.613529      -3.290071      -4.010384       8.201031       1.780859      15.869306          -0.005159
          109              C       6.391454       8.435318      24.597873       0.669739      24.090483 0.23710811E+03  0.48808206E+04                                 7.934147                            5.632392      -0.217048       2.003734                    0.999576      21.834298      62.433509       0.593047       0.501731      -0.996944       0.020505      -0.008420       0.055377       0.059648       0.021591      -0.008080      -0.033026      -0.159643      -0.097274      -0.066962      -0.040134       0.107096              9.798368      14.901576       0.650746       3.323977       4.616871       1.067056       9.876655           0.004406
          110              C       4.835366       8.532939      10.103404      -0.194220      34.514599 0.47330345E+03  0.11410172E+05                                 9.302473                            7.336191      -0.076504       1.942032                    0.998838      30.685433      90.462895       0.595828       0.426415      -1.053835       0.024336       0.005598      -0.025274       0.035530      -0.023013      -0.004912       0.000163      -0.011113      -0.069130      -0.024368      -0.011001       0.035369             10.592723       8.170447      -2.637437      -3.253022       8.066760       1.202029      15.540962           0.007539
          111              C       6.303802       8.253543      23.099312      -0.296564      31.157667 0.46344669E+03  0.11147345E+05                                 8.743147                            7.182123      -0.274387       1.895111                    0.997135      31.054274      92.348307       0.610095       0.417385      -1.056312      -0.069510      -0.022256      -0.037395       0.082008       0.033812       0.028780       0.008031       0.023733      -0.104191      -0.046332      -0.015195       0.061526             10.101999      12.403158       1.258960       3.102020       6.783421       0.259768      11.119419           0.003460
          112              C       3.804871       9.468709      18.832029      -0.038315      35.244240 0.43902753E+03  0.10280490E+05                                 9.330606                            6.966569      -0.003526       2.006045                    0.999316      27.270153      76.615095       0.630967       0.414550      -1.072272       0.008650      -0.016184       0.038157       0.042341       0.014512      -0.001065       0.006997       0.016056       0.001963      -0.019116       0.002389       0.016728             11.051884       8.498451       1.244570       3.063486       8.575424      -4.250184      16.081776           0.014582
          113              C       4.498575       6.664393      23.008672      -0.273407      29.035254 0.45308425E+03  0.10855306E+05                                 8.430747                            7.181618      -0.463438       1.843241                    0.996327      30.785148      91.882626       0.598889       0.426871      -1.048590       0.025391       0.074521      -0.015777       0.080293       0.022201      -0.010820      -0.016783      -0.083429      -0.033743      -0.043103      -0.014962       0.058065              9.311919      10.381341       1.309761      -1.171482       9.291532      -1.554899       8.262884           0.003333
          114              C       6.065962       6.846100      11.240601      -0.183677      33.383227 0.44876908E+03  0.10664071E+05                                 9.075631                            7.128994      -0.030025       1.963743                    0.998919      29.993843      87.477874       0.606934       0.424683      -1.056058       0.021839      -0.013173      -0.026346       0.036668      -0.011051       0.015793      -0.025919      -0.009444       0.046861      -0.021290      -0.019499       0.040789             10.315054       9.532334      -3.332748      -4.229153       7.795489       1.368763      13.617341           0.008010
          115              C       3.154767       6.521471      23.674300       0.631848      22.220512 0.25451288E+03  0.53049787E+04                                 7.383656                            5.756643      -0.118982       2.028510                    0.999588      22.103046      62.524611       0.601828       0.488270      -1.008990      -0.019258       0.016552       0.049348       0.055498      -0.040951       0.054271      -0.036428       0.030134       0.230628      -0.082086      -0.033491       0.115577              8.310498       9.013138       1.021456      -2.602296      10.221684       0.782331       5.696673           0.000294
          116              C       3.721973       1.344752      19.559148      -0.084379      31.787222 0.41648681E+03  0.97158115E+04                                 8.784733                            6.871672       0.025661       1.985299                    0.999645      28.974160      83.779439       0.617552       0.425162      -1.055558      -0.013956      -0.014833       0.026253       0.033226       0.002434      -0.016781       0.004876      -0.034218      -0.045844      -0.029919       0.004578       0.025341              9.856499       8.828345       1.616351       2.725949       7.121550      -2.620790      13.619603          -0.003958
          117              C       3.200019       8.359674      19.372277      -0.068309      30.838410 0.41691849E+03  0.97343305E+04                                 8.657008                            6.910517      -0.051735       1.965701                    0.999496      28.823272      83.545450       0.610731       0.429538      -1.052218       0.015672       0.002222       0.026350       0.030739       0.010556       0.003851       0.019632       0.005167      -0.011349      -0.022698      -0.000595       0.023294              9.594950       7.076003       1.380977       1.826254       8.453436      -3.218646      13.255410          -0.004159
          118              C       2.297097       1.315456      17.516346       0.620266      22.269177 0.24944361E+03  0.51756124E+04                                 7.402098                            5.668740      -0.126688       2.020599                    0.999389      22.256627      62.909853       0.611061       0.483094      -1.011216      -0.010209       0.018089      -0.067737       0.070850      -0.032123      -0.038282       0.065596      -0.045388      -0.074373      -0.071725      -0.026730       0.098455              8.590511       8.217723       1.090423       1.529679       6.151918      -2.969855      11.401893          -0.002320
          119              C       5.583101       7.235181      14.577523       0.637046      21.859285 0.24643604E+03  0.50822016E+04                                 7.200459                            5.600382      -0.179800       2.004940                    0.999452      21.879234      61.044090       0.622295       0.477268      -1.017387       0.030449       0.017367       0.037276       0.051169      -0.034795      -0.055128       0.062276       0.089260       0.038402      -0.089102      -0.020936       0.110038              8.051934       6.086801       0.480812       2.366392      10.383130      -2.258687       7.685871          -0.000115
          120              C       4.566982       8.491921      21.350393       0.178679      31.683429 0.39008126E+03  0.89276275E+04                                 8.888431                            6.717022      -0.099277       1.981523                    0.999685      26.110333      74.117161       0.617015       0.433740      -1.053170       0.003051      -0.007257       0.032493       0.033433      -0.008927       0.025873      -0.039630       0.011666       0.008919      -0.044739      -0.006941       0.051680             10.481839       8.101413       1.443847       2.788663       8.064527      -3.670490      15.279578          -0.006002
          121              C       8.886547       2.810752       0.832134      -0.189308      34.551350 0.45847829E+03  0.10954588E+05                                 9.259632                            7.192923      -0.005999       1.966803                    0.999096      30.283747      88.600887       0.605767       0.423178      -1.056866       0.018514      -0.021604      -0.022767       0.036440       0.007850       0.025450       0.016142       0.004063      -0.036076      -0.031869      -0.001976       0.033844             10.450173       8.736862       1.754518      -3.681870       8.138710       2.300918      14.474947           0.006219
          122              C       6.955859       1.433001       0.662433      -0.189452      33.373992 0.45921389E+03  0.10969156E+05                                 9.071402                            7.209142      -0.009895       1.968934                    0.998724      30.167800      88.055219       0.604177       0.424408      -1.056813       0.011310      -0.030064      -0.023778       0.039965       0.025507      -0.012480      -0.010122       0.029819      -0.018138      -0.026918      -0.011342       0.038260             10.151887       8.303151       1.166383      -2.247890       7.599303       3.409934      14.553207           0.006408
          123              C       8.640631       7.036796      30.047074      -0.076912      31.042643 0.40373214E+03  0.93168963E+04                                 8.579541                            6.710015       0.078067       2.002428                    0.999641      28.486412      81.113500       0.634663       0.418201      -1.063157       0.005729      -0.024284       0.014572       0.028894      -0.011987      -0.002794       0.013412       0.007396      -0.066913      -0.027531       0.001531       0.026000              9.711736       5.979254      -2.194138      -0.033132       9.663071      -3.836294      13.492881          -0.004719
          124              C       9.302622       6.693925      28.880729      -0.044019      37.021883 0.43746953E+03  0.10211397E+05                                 9.594268                            6.901500       0.043974       2.017217                    0.999456      27.220623      75.782727       0.642685       0.408292      -1.078836       0.007923      -0.027652       0.034910       0.045234      -0.011094      -0.005729       0.006173      -0.000665       0.002478      -0.011516      -0.003997       0.015513             11.964591       6.696077      -3.106984       0.632203      13.033822      -6.304185      16.163873           0.015534
          125              C       9.110912       7.530253      27.652492       0.604619      23.770383 0.24835950E+03  0.51318329E+04                                 7.667248                            5.598818       0.024772       2.070705                    0.999619      22.093447      61.701658       0.626284       0.473307      -1.019509      -0.013932       0.038883      -0.052251       0.066604       0.052426       0.016820       0.024056       0.099967      -0.166857      -0.069097      -0.035077       0.104174              9.334299       5.021112      -2.066793      -0.013448      10.863437      -3.597409      12.118348          -0.003074
          126              C      10.147783       5.609933      28.910676      -0.086374      31.151417 0.41008198E+03  0.95292367E+04                                 8.688945                            6.824809       0.033656       1.990974                    0.999564      28.850310      83.254270       0.618838       0.425933      -1.055099      -0.001484       0.002407       0.026340       0.026491       0.010321      -0.015553       0.018292       0.031534       0.020065      -0.034477       0.008657       0.025821              9.919256       6.723388      -2.932530       1.027249      10.385214      -3.678718      12.649167          -0.004152
          127              C       2.276112       2.730810      33.659911       0.663815      21.459852 0.23167186E+03  0.47180809E+04                                 7.258773                            5.489612      -0.128454       2.037398                    0.999606      21.283051      59.567284       0.616556       0.487799      -1.008937       0.020168      -0.003131       0.037396       0.042603      -0.030557      -0.066766       0.031457       0.106174       0.012491      -0.068787      -0.040863       0.109650              8.583136       6.336794      -0.601943       3.119573      10.786160      -2.641710       8.626453           0.000235
          128              C      10.376576       3.131160      32.389748      -0.277299      28.869559 0.44156239E+03  0.10472970E+05                                 8.285518                            6.990329      -0.217998       1.915923                    0.997782      30.400311      89.204828       0.622292       0.414987      -1.059888      -0.027304       0.067803      -0.008246       0.073558      -0.039267      -0.026919       0.017748      -0.070061      -0.108635      -0.055999      -0.021399       0.077398              9.431781       9.003907      -1.842425       2.773428       9.173063      -1.987802      10.118373           0.007977
          129              C       8.909816       4.688690      33.518160      -0.296668      29.146007 0.48696821E+03  0.11881527E+05                                 8.426737                            7.441716      -0.438059       1.838502                    0.996760      31.689120      95.501865       0.588651       0.426459      -1.048655       0.056896      -0.019993      -0.050394       0.078591      -0.021208      -0.048963      -0.025624       0.039148       0.050652      -0.064782       0.001517       0.063265              9.021043       8.880672      -0.425980      -0.757218       7.620873       1.460514      10.561585           0.000800
          130              C       9.675932       5.231855      31.228593       0.180086      32.252844 0.40309094E+03  0.93336021E+04                                 9.107990                            6.899140      -0.232179       1.939540                    0.999363      26.583261      76.764019       0.597368       0.442811      -1.044115      -0.001670      -0.020631       0.025686       0.032987      -0.013246      -0.018059      -0.038367      -0.031305       0.067603      -0.048220      -0.005140       0.053360             10.895338       7.404767      -3.140477       1.274401       9.410773      -4.199313      15.870473          -0.004971
          131              C       7.866464       4.165187       4.633039       0.669758      24.090746 0.23711172E+03  0.48809098E+04                                 7.934199                            5.632439      -0.217004       2.003750                    0.999576      21.834270      62.433358       0.593044       0.501731      -0.996944      -0.005827       0.021391       0.055381       0.059654       0.001454      -0.033772      -0.003955       0.165372      -0.097275      -0.066970      -0.040136       0.107106              9.798413       4.931175       1.886000       1.467652      14.587334       3.167579       9.876730           0.004434
          132              C      10.353393       4.890201      30.068237      -0.194217      34.515522 0.47332100E+03  0.11410694E+05                                 9.302583                            7.336288      -0.076535       1.942011                    0.998837      30.686117      90.465124       0.595829       0.426411      -1.053838       0.008509       0.023425      -0.025305       0.035517      -0.023684      -0.000460      -0.004903      -0.000436      -0.069153      -0.024385      -0.010997       0.035382             10.592827       7.424761      -2.545014       0.792880       8.812511      -3.376090      15.541208           0.007802
          133              C       7.675292       4.100550       3.134479      -0.296571      31.158049 0.46345288E+03  0.11147528E+05                                 8.743202                            7.182158      -0.274370       1.895115                    0.997134      31.054481      92.348977       0.610095       0.417384      -1.056313      -0.030633      -0.066253      -0.037404       0.082018       0.035682       0.011513       0.027570      -0.006497      -0.104167      -0.046323      -0.015196       0.061519             10.102077       7.175643       1.906613       0.639198      12.011120       3.046596      11.119470           0.003611
          134              C      11.155364       3.752471      38.796862      -0.038293      35.243157 0.43901265E+03  0.10280031E+05                                 9.330360                            6.966413      -0.003470       2.006069                    0.999316      27.269577      76.612490       0.630981       0.414546      -1.072277      -0.015002       0.010578       0.038145       0.042332       0.016028       0.006818      -0.001914      -0.008484       0.001931      -0.019109       0.002379       0.016730             11.051572       8.877722       1.197516      -3.841121       8.195692       3.562715      16.081301           0.014753
          135              C       5.876245       2.504406       3.043839      -0.273397      29.035286 0.45308453E+03  0.10855302E+05                                 8.430732                            7.181609      -0.463418       1.843249                    0.996327      30.785003      91.881804       0.598891       0.426870      -1.048592       0.077077       0.016033      -0.015784       0.080293       0.011346      -0.017987      -0.008678       0.091733      -0.033750      -0.043098      -0.014963       0.058061              9.311902       9.627622       1.403134      -1.687133      10.045245      -0.971439       8.262838           0.003523
          136              C       8.830654       6.318857      31.205434      -0.183688      33.385977 0.44881357E+03  0.10665413E+05                                 9.076118                            7.129343      -0.030188       1.963666                    0.998919      29.995700      87.485019       0.606918       0.424682      -1.056056      -0.010444       0.023257      -0.026368       0.036678      -0.011894      -0.023811       0.018856       0.003716       0.046881      -0.021329      -0.019492       0.040821             10.315640       7.008796      -3.020262       0.838524      10.320011      -4.365694      13.618114           0.008492
          137              C       5.569187       1.188366       3.709466       0.631879      22.220361 0.25451086E+03  0.53049318E+04                                 7.383636                            5.756629      -0.119026       2.028498                    0.999588      22.103037      62.524782       0.601826       0.488272      -1.008988       0.014062      -0.021150       0.049347       0.055499      -0.036031      -0.029480       0.058334      -0.049198       0.230666      -0.082084      -0.033495       0.115579              8.310470      10.452695       0.843119       0.456436       8.782067      -2.678703       5.696647           0.000383
          138              C       3.082852       4.669045      39.523982      -0.084369      31.786726 0.41647858E+03  0.97155644E+04                                 8.784635                            6.871600       0.025634       1.985296                    0.999645      28.973783      83.777909       0.617556       0.425162      -1.055559      -0.016438      -0.012017       0.026250       0.033222      -0.001819       0.002776      -0.017249       0.034378      -0.045862      -0.029919       0.004570       0.025348              9.856388       7.541712       1.775705      -2.265734       8.407981       3.027453      13.619469          -0.003534
          139              C       9.980377       3.288564      39.337111      -0.068289      30.837192 0.41689898E+03  0.97337443E+04                                 8.656756                            6.910338      -0.051706       1.965721                    0.999496      28.822433      83.541990       0.610742       0.429535      -1.052221       0.004114       0.015293       0.026338       0.030732       0.010855       0.019957       0.001407       0.000147      -0.011361      -0.022694      -0.000593       0.023288              9.594658       8.769352       1.171121      -2.969560       6.759637       2.208069      13.254987          -0.003585
          140              C       2.878590       3.258581      37.481180       0.620241      22.269371 0.24944612E+03  0.51756685E+04                                 7.402085                            5.668730      -0.126614       2.020619                    0.999389      22.256711      62.909756       0.611069       0.483088      -1.011221       0.016699      -0.012363      -0.067728       0.070844      -0.036693       0.060386      -0.046052       0.028348      -0.074387      -0.071720      -0.026733       0.098453              8.590497       6.449249       1.309540      -2.759252       7.920378       1.883173      11.401864          -0.002057
          141              C       9.157416       5.791823      34.542356       0.637074      21.858402 0.24642297E+03  0.50818848E+04                                 7.200331                            5.600271      -0.179836       2.004931                    0.999452      21.879077      61.044168       0.622292       0.477274      -1.017379       0.021002       0.028101       0.037292       0.051200      -0.022825       0.055067      -0.062351      -0.103581       0.038416      -0.089155      -0.020881       0.110036              8.051797      10.435286      -0.057938      -1.950556       6.034308       2.626102       7.685797           0.000304
          142              C       7.698319       2.347598       1.385559       0.178664      31.683751 0.39008670E+03  0.89277697E+04                                 8.888427                            6.717029      -0.099213       1.981539                    0.999685      26.110537      74.117450       0.617021       0.433735      -1.053175      -0.006833       0.003931       0.032490       0.033433      -0.007229      -0.036149       0.030551      -0.015661       0.008960      -0.044739      -0.006944       0.051683             10.481826       8.417433       1.404705      -3.299765       7.748494       3.218757      15.279553          -0.005843
          143              C       7.300050       1.408677      19.132699      -0.189307      34.551301 0.45847826E+03  0.10954591E+05                                 9.259627                            7.192925      -0.006015       1.966797                    0.999096      30.283805      88.601187       0.605766       0.423179      -1.056865       0.019158      -0.021026       0.022780       0.036442       0.008108       0.019145       0.023273      -0.000098      -0.036095      -0.031871      -0.001971       0.033842             10.450149       8.575936       1.774470       1.830774       8.299645      -3.936801      14.474867           0.005985
          144              C       8.904727       3.155323      19.302400      -0.189446      33.373744 0.45921101E+03  0.10969065E+05                                 9.071338                            7.209107      -0.009849       1.968947                    0.998725      30.167719      88.054763       0.604181       0.424406      -1.056814       0.028449      -0.014925       0.023786       0.039973       0.028371      -0.011582      -0.011140      -0.016471      -0.018174      -0.026911      -0.011351       0.038262             10.151789       7.894564       1.217008       3.107672       8.007811      -2.650003      14.552991           0.006037
          145              C       5.717675       4.453620      29.847426      -0.076939      31.042378 0.40373051E+03  0.93168367E+04                                 8.579441                            6.709970       0.078244       2.002477                    0.999641      28.486408      81.113035       0.634670       0.418197      -1.063161       0.023371      -0.008710      -0.014584       0.028892      -0.010736       0.012979      -0.004416      -0.013033      -0.066910      -0.027539       0.001524       0.026015              9.711590       9.071797      -2.577248      -3.811130       6.570325       0.438739      13.492648          -0.004735
          146              C       5.976552       3.754495      31.013772      -0.044094      37.024418 0.43750190E+03  0.10212348E+05                                 9.594659                            6.901730       0.044029       2.017217                    0.999456      27.221853      75.787019       0.642678       0.408289      -1.078837       0.026459      -0.011288      -0.034935       0.045254      -0.010875       0.005401      -0.006440      -0.004755       0.002580      -0.011565      -0.003954       0.015520             11.965128      12.180478      -3.786660      -6.178968       7.550461       1.402671      16.164446           0.015560
          147              C       5.170141       4.047578      32.242008       0.604654      23.770328 0.24835817E+03  0.51318075E+04                                 7.667256                            5.598815       0.024729       2.070681                    0.999619      22.093581      61.702392       0.626281       0.473309      -1.019506      -0.036899       0.018617       0.052243       0.066614       0.063033       0.025987       0.013722      -0.071366      -0.166893      -0.069147      -0.035034       0.104181              9.334316      10.270762      -2.717180      -3.571791       5.613804       0.428994      12.118382          -0.002880
          148              C       6.948407       2.782470      30.983824      -0.086436      31.153273 0.41010857E+03  0.95300147E+04                                 8.689225                            6.824983       0.033716       1.990962                    0.999565      28.851759      83.259312       0.618836       0.425927      -1.055102      -0.002246       0.001757      -0.026356       0.026510       0.013850       0.016261      -0.017688      -0.025561       0.020141      -0.034497       0.008661       0.025835              9.919609       9.614598      -3.290868      -3.524680       7.494672       1.471873      12.649557          -0.003937
          149              C       9.690516       1.498858      26.234590       0.663788      21.459768 0.23167029E+03  0.47180455E+04                                 7.258777                            5.489606      -0.128364       2.037431                    0.999606      21.283070      59.567501       0.616554       0.487802      -1.008935       0.000614      -0.020383      -0.037383       0.042584      -0.016682       0.022997      -0.070124      -0.117844       0.012467      -0.068760      -0.040874       0.109635              8.583146      10.572042      -1.126628      -2.238115       6.550900       3.420687       8.626497           0.000020
          150              C       9.380243       2.250646      27.504753      -0.277281      28.868925 0.44154886E+03  0.10472596E+05                                 8.285422                            6.990227      -0.217968       1.915933                    0.997783      30.400211      89.205070       0.622294       0.414988      -1.059885      -0.063931       0.035409       0.008220       0.073543      -0.046597       0.014307      -0.028905       0.048808      -0.108682      -0.056010      -0.021376       0.077386              9.431669       8.720758      -1.807206      -1.631639       9.455925       2.996598      10.118322           0.007812
          151              C       8.014869       3.897776      26.376340      -0.296654      29.145593 0.48695853E+03  0.11881222E+05                                 8.426643                            7.441636      -0.438003       1.838522                    0.996761      31.688744      95.500204       0.588655       0.426458      -1.048656       0.012828      -0.058953       0.050381       0.078602      -0.015793      -0.031460      -0.045431      -0.048344       0.050575      -0.064790       0.001536       0.063254              9.020940       7.535856      -0.259427       1.356269       8.965652      -0.931008      10.561314           0.000577
          152              C       7.381631       3.204256      28.665907       0.180128      32.249653 0.40304694E+03  0.93323078E+04                                 9.107454                            6.898824      -0.232021       1.939622                    0.999363      26.581181      76.756322       0.597375       0.442819      -1.044113       0.020615      -0.000938      -0.025698       0.032958      -0.016628      -0.040258      -0.013199       0.023911       0.067497      -0.048160      -0.005151       0.053312             10.894633       8.613533      -3.290060      -4.010404       8.201011       1.780856      15.869356          -0.005058
          153              C       6.081311       2.587549      15.331794       0.669742      24.090707 0.23711228E+03  0.48809073E+04                                 7.934095                            5.632382      -0.216917       2.003776                    0.999576      21.834122      62.432147       0.593059       0.501720      -0.996954      -0.020500       0.008412      -0.055387       0.059655       0.021593      -0.008088      -0.033025      -0.159654      -0.097233      -0.066977      -0.040120       0.107096              9.798255      14.901307       0.650755       3.323955       4.616833       1.067051       9.876626           0.004360
          154              C       7.637399       2.489928      29.826263      -0.194233      34.515489 0.47331646E+03  0.11410562E+05                                 9.302593                            7.336266      -0.076509       1.942018                    0.998838      30.686079      90.465033       0.595828       0.426412      -1.053837      -0.024343      -0.005601       0.025259       0.035524      -0.023008      -0.004921       0.000173      -0.011100      -0.069145      -0.024374      -0.010992       0.035366             10.592878       8.170562      -2.637481      -3.253123       8.066851       1.202099      15.541222           0.007747
          155              C       6.168963       2.769324      16.830355      -0.296572      31.157875 0.46345128E+03  0.11147470E+05                                 8.743177                            7.182161      -0.274383       1.895115                    0.997134      31.054170      92.347692       0.610094       0.417386      -1.056313       0.069503       0.022258       0.037414       0.082012       0.033810       0.028784       0.008043       0.023738      -0.104154      -0.046322      -0.015204       0.061527             10.102014      12.403144       1.258974       3.102049       6.783416       0.259761      11.119481           0.003441
          156              C       8.667894       1.554158      21.097638      -0.038256      35.241248 0.43898600E+03  0.10279253E+05                                 9.330079                            6.966240      -0.003445       2.006092                    0.999316      27.268585      76.609180       0.630983       0.414551      -1.072274      -0.008652       0.016190      -0.038134       0.042322       0.014493      -0.001083       0.007018       0.016065       0.001903      -0.019113       0.002392       0.016720             11.051194       8.498018       1.244533       3.063280       8.574960      -4.249830      16.080604           0.014598
          157              C       7.974190       4.358474      16.920995      -0.273416      29.035406 0.45308939E+03  0.10855437E+05                                 8.430743                            7.181646      -0.463410       1.843252                    0.996327      30.785010      91.881617       0.598890       0.426870      -1.048593      -0.025397      -0.074515       0.015797       0.080294       0.022200      -0.010831      -0.016786      -0.083408      -0.033763      -0.043094      -0.014967       0.058061              9.311879      10.381263       1.309711      -1.171461       9.291535      -1.554936       8.262839           0.003307
          158              C       6.406803       4.176767      28.689066      -0.183658      33.382454 0.44875682E+03  0.10663704E+05                                 9.075494                            7.128904      -0.030035       1.963748                    0.998919      29.993324      87.475970       0.606937       0.424684      -1.056058      -0.021850       0.013158       0.026338       0.036664      -0.011042       0.015795      -0.025918      -0.009434       0.046862      -0.021292      -0.019493       0.040785             10.314884       9.532158      -3.332664      -4.229036       7.795359       1.368691      13.617134           0.008230
          159              C       9.317998       4.501396      16.255367       0.631872      22.220021 0.25450809E+03  0.53048359E+04                                 7.383500                            5.756562      -0.118907       2.028544                    0.999588      22.102437      62.521946       0.601838       0.488266      -1.008996       0.019272      -0.016556      -0.049341       0.055498      -0.040956       0.054270      -0.036424       0.030137       0.230658      -0.082095      -0.033486       0.115581              8.310288       9.012889       1.021409      -2.602207      10.221425       0.782322       5.696550           0.000246
          160              C       8.750792       9.678115      20.370519      -0.084365      31.786576 0.41647627E+03  0.97155042E+04                                 8.784649                            6.871613       0.025619       1.985296                    0.999645      28.973625      83.777629       0.617551       0.425166      -1.055556       0.013937       0.014840      -0.026244       0.033214       0.002414      -0.016782       0.004881      -0.034213      -0.045835      -0.029917       0.004579       0.025338              9.856399       8.828260       1.616333       2.725911       7.121484      -2.620771      13.619452          -0.003949
          161              C       9.272746       2.663193      20.557390      -0.068290      30.837079 0.41689818E+03  0.97337292E+04                                 8.656783                            6.910372      -0.051724       1.965721                    0.999496      28.822278      83.541790       0.610735       0.429541      -1.052217      -0.015679      -0.002207      -0.026338       0.030731       0.010532       0.003841       0.019632       0.005162      -0.011340      -0.022693      -0.000580       0.023273              9.594671       7.075853       1.380956       1.826216       8.453219      -3.218482      13.254940          -0.004132
          162              C      10.175668       9.707411      22.413321       0.620233      22.268805 0.24943976E+03  0.51755080E+04                                 7.402000                            5.668688      -0.126644       2.020619                    0.999389      22.256419      62.908945       0.611066       0.483093      -1.011218       0.010202      -0.018089       0.067732       0.070844      -0.032138      -0.038280       0.065584      -0.045392      -0.074355      -0.071708      -0.026746       0.098454              8.590374       8.217660       1.090430       1.529637       6.151843      -2.969777      11.401621          -0.002305
          163              C       6.889664       3.787686      25.352144       0.637034      21.859024 0.24643204E+03  0.50820972E+04                                 7.200396                            5.600328      -0.179741       2.004961                    0.999452      21.879082      61.043490       0.622299       0.477267      -1.017388      -0.030450      -0.017373      -0.037274       0.051171      -0.034789      -0.055110       0.062284       0.089282       0.038393      -0.089117      -0.020909       0.110025              8.051871       6.086761       0.480806       2.366373      10.383056      -2.258673       7.685795          -0.000019
          164              C       7.905783       2.530946      18.579274       0.178641      31.684142 0.39009261E+03  0.89279313E+04                                 8.888456                            6.717050      -0.099186       1.981542                    0.999685      26.110772      74.118027       0.617024       0.433731      -1.053178      -0.003069       0.007270      -0.032490       0.033434      -0.008923       0.025889      -0.039645       0.011662       0.008982      -0.044755      -0.006950       0.051705             10.481842       8.101446       1.443870       2.788650       8.064543      -3.670463      15.279537          -0.006003
          165              N       2.508298       6.473267       7.453671      -0.082531      32.563403 0.44142277E+03  0.10289579E+05                                 9.070780                            7.188777      -0.342818       1.922476                    0.997241      26.535971      72.958773       0.598517       0.439022      -1.063280       0.112796       0.105724       0.002691       0.154621      -0.095832      -0.070548      -0.014338      -0.082160       0.093067      -0.145497       0.042772       0.102725             10.843578       8.810500      -2.658004       1.064907       9.831799      -3.314207      13.888435           0.046734
          166              N       5.161690       8.299770      37.204467      -0.085466      35.826528 0.47064988E+03  0.11079987E+05                                 9.191853                            7.039947      -0.193948       1.971239                    0.996936      26.144788      70.807666       0.658859       0.394886      -1.098534       0.109164      -0.115325       0.046901       0.165579       0.083084      -0.064316       0.068883       0.001999      -0.096495      -0.145398       0.046136       0.099263             11.138671       8.847798       1.369452      -2.364921      11.084084       3.471866      13.484132           0.040720
          167              N       4.449530       8.188841      12.511163      -0.082552      32.563394 0.44142251E+03  0.10289607E+05                                 9.070926                            7.188889      -0.342889       1.922450                    0.997241      26.536307      72.960637       0.598496       0.439036      -1.063267      -0.118781      -0.098924      -0.002676       0.154603      -0.102961      -0.022903      -0.068250       0.032902       0.093077      -0.145499       0.042773       0.102726             10.843758       9.167856      -2.702292      -3.158168       9.474754       1.464349      13.888665           0.046609
          168              N       4.892020       8.061448      22.690033      -0.085487      35.826725 0.47064916E+03  0.11080005E+05                                 9.192016                            7.040035      -0.194040       1.971207                    0.996936      26.145046      70.809288       0.658840       0.394897      -1.098523       0.101016      -0.122501      -0.046880       0.165555       0.080817       0.060452      -0.072296       0.038603      -0.096486      -0.145398       0.046136       0.099262             11.138915      11.384761       1.055213       3.154815       8.547580      -2.773924      13.484405           0.040615
          169              N       9.964467       4.549600      32.475996      -0.082653      32.567544 0.44148072E+03  0.10291425E+05                                 9.072182                            7.189759      -0.343167       1.922313                    0.997241      26.539590      72.974122       0.598403       0.439085      -1.063226      -0.112832      -0.105751      -0.002709       0.154667      -0.095847      -0.070540      -0.014325      -0.082149       0.093080      -0.145499       0.042760       0.102739             10.845382       8.811855      -2.658521       1.065315       9.833289      -3.314957      13.891001           0.046971
          170              N       7.311075       2.723097       2.725200      -0.085460      35.826155 0.47064071E+03  0.11079731E+05                                 9.191835                            7.039909      -0.193988       1.971229                    0.996936      26.144708      70.807612       0.658856       0.394890      -1.098530      -0.109155       0.115316      -0.046892       0.165564       0.083090      -0.064316       0.068884       0.002008      -0.096508      -0.145404       0.046132       0.099271             11.138685       8.847812       1.369469      -2.364944      11.084182       3.471809      13.484062           0.040613
          171              N       8.023235       2.834026      27.418504      -0.082573      32.563991 0.44143120E+03  0.10289877E+05                                 9.071101                            7.189010      -0.342882       1.922444                    0.997241      26.536748      72.962477       0.598484       0.439042      -1.063262       0.118773       0.098918       0.002666       0.154592      -0.102960      -0.022903      -0.068241       0.032906       0.093098      -0.145496       0.042778       0.102718             10.843986       9.168042      -2.702358      -3.158242       9.474941       1.464377      13.888974           0.046730
          172              N       7.580745       2.961419      17.239634      -0.085460      35.826418 0.47064620E+03  0.11079885E+05                                 9.191848                            7.039930      -0.193963       1.971232                    0.996936      26.144810      70.807823       0.658858       0.394887      -1.098532      -0.101031       0.122513       0.046913       0.165582       0.080819       0.060449      -0.072291       0.038593      -0.096531      -0.145394       0.046124       0.099270             11.138662      11.384469       1.055167       3.154716       8.547411      -2.773876      13.484107           0.040624
          173              O       9.093596       0.748692       5.959104      -0.481823      32.379202 0.42360143E+03  0.95745007E+04                                 8.019761                            6.292002       0.679414       2.298990                    0.998720      25.694508      65.055961       0.773207       0.350471      -1.148196      -0.033003       0.001176      -0.005070       0.033411      -0.037624      -0.047977      -0.033964      -0.004667      -0.042857      -0.081430       0.033213       0.048216              9.416113       5.520970      -1.442506       1.639029      14.634678      -4.545173       8.092690           0.046124
          174              O       9.625131       7.361940       5.626889      -0.538786      38.835584 0.66346168E+03  0.16879266E+05                                 9.222365                            8.096591      -0.222436       1.966180                    0.997807      28.691287      78.630211       0.649753       0.370527      -1.125407       0.030011       0.009772      -0.014877       0.034893       0.014166      -0.031303       0.046185       0.007057      -0.040361      -0.066484       0.021128       0.045355             10.132660       9.584735       2.014929       3.376602      11.145529       0.753155       9.667716           0.087147
          175              O       3.986473       2.417670      12.098290      -0.564936      37.117695 0.54490438E+03  0.13165657E+05                                 8.875911                            7.237089       0.211543       2.108213                    0.997571      28.007954      74.218258       0.703307       0.360445      -1.135917      -0.015021       0.032955       0.022203       0.042481       0.010561       0.011316       0.002880      -0.007713      -0.140193      -0.048627       0.013038       0.035589             10.269479       6.461970      -3.416896       0.866627      16.038219      -2.944005       8.308248           0.032192
          176              O       2.867442       3.902625      13.364060      -0.557062      36.402629 0.55541158E+03  0.13445292E+05                                 8.700756                            7.283673       0.538184       2.218330                    0.998260      27.733498      72.878307       0.706372       0.358193      -1.140952       0.000242      -0.018801      -0.033175       0.038133       0.026250      -0.017611       0.027304       0.076685       0.004206      -0.062630       0.014747       0.047883              9.744148       6.150539      -0.250322      -2.233669       7.715292      -1.480062      15.366614           0.033864
          177              O       2.165045       4.715777       5.334604      -0.566963      33.221824 0.53140730E+03  0.12738124E+05                                 8.092679                            7.098594       0.596337       2.229221                    0.998634      27.931958      73.325195       0.718588       0.355589      -1.141669       0.029934       0.012316      -0.036548       0.048821      -0.006941       0.001140      -0.044693       0.089607      -0.134338      -0.079745       0.011788       0.067957              8.624820      13.274230       1.472474       0.066668       6.548520       1.168617       6.051711           0.039090
          178              O       8.614912       7.137062       2.914866      -0.568919      36.664747 0.55597526E+03  0.13491020E+05                                 8.779696                            7.314475       0.369320       2.162993                    0.997489      27.935783      74.009797       0.699479       0.360863      -1.136416       0.038428       0.018097      -0.009330       0.043489      -0.008420       0.012798      -0.044561       0.015164      -0.042784      -0.052725       0.007777       0.044948              9.897149       8.892142       2.680122      -4.467527       8.698284      -2.092423      12.101022           0.041329
          179              O       4.413395       5.746835      34.764765      -0.562374      53.509401 0.64012071E+03  0.16140560E+05                                11.465730                            7.926467      -0.144792       1.992510                    0.997048      28.687307      78.273222       0.659965       0.368069      -1.127262      -0.001055       0.033984      -0.002458       0.034090       0.028686      -0.022383       0.027898       0.033172      -0.078021      -0.058695       0.012006       0.046689             14.895095       8.697492       3.996825       2.562528      24.341022       7.635197      11.646770           0.054335
          180              O       5.932782      10.415125      35.596100      -0.578494      40.525452 0.65289478E+03  0.16521616E+05                                 9.417816                            7.956234       0.049865       2.039556                    0.998248      29.204387      79.471552       0.665723       0.363583      -1.132267       0.038389      -0.034931      -0.017419       0.054748      -0.036855       0.009699       0.018496       0.038827       0.064182      -0.057839       0.026547       0.031292             10.491818      10.945697      -2.908676       2.214279      12.332066      -3.886348       8.197690           0.086874
          181              O       4.587991       7.926653      34.636590      -0.512351      33.075948 0.47307351E+03  0.11027411E+05                                 8.189362                            6.717346       0.462655       2.209494                    0.997988      26.840581      69.740240       0.734620       0.357683      -1.138704       0.032324       0.006587      -0.019265       0.038202      -0.009895      -0.032448      -0.039798      -0.008730      -0.263874      -0.106591       0.047384       0.059207              9.459032       5.203197       0.314932       0.273517      16.229635      -0.796247       6.944265           0.040253
          182              O       1.355162       8.770360       2.952000      -0.558883      34.415441 0.56002050E+03  0.13608484E+05                                 8.375821                            7.335794       0.334286       2.148992                    0.998161      27.920811      73.927721       0.699485       0.360348      -1.137269       0.001470      -0.041175       0.005373       0.041551      -0.014674       0.038694       0.016687      -0.030449      -0.069141      -0.058999       0.026259       0.032740              9.054089       6.108875       0.729003       0.110463      11.468816       3.718067       9.584576           0.039348
          183              O       4.263123       4.932112       4.653403      -0.555332      32.211659 0.43708176E+03  0.99227900E+04                                 7.862550                            6.303227       1.123556       2.411303                    0.999416      26.692713      66.978005       0.791481       0.340875      -1.160164      -0.032837      -0.014695       0.005215       0.036351      -0.072637      -0.044136      -0.036846       0.019889      -0.031278      -0.103070       0.023349       0.079722              8.899549      11.943875      -2.685236      -4.726787       6.245898       2.284281       8.508875           0.010026
          184              O       8.073606      10.248875      36.266519      -0.519031      28.491017 0.40700264E+03  0.90777676E+04                                 7.146525                            6.044080       0.977504       2.356652                    0.999748      26.463191      65.842633       0.815887       0.336585      -1.163703       0.005213      -0.020198      -0.016542       0.026623       0.029318      -0.013618       0.080607       0.117594       0.034926      -0.121550       0.056242       0.065307              7.801271      12.656516       2.507184      -0.034672       5.901541      -0.430751       4.845757           0.026271
          185              O       9.321008       0.949669      14.005730      -0.481884      32.380798 0.42362635E+03  0.95752090E+04                                 8.020040                            6.292205       0.679332       2.298949                    0.998720      25.695171      65.058231       0.773191       0.350473      -1.148194       0.002895       0.032897       0.005050       0.033408      -0.037059      -0.039601      -0.043426      -0.013838      -0.042819      -0.081419       0.033210       0.048210              9.416448      14.145425      -2.511019      -4.309351       6.010928       2.185508       8.092991           0.045994
          186              O       2.692584       1.235267      14.337945      -0.538796      38.834754 0.66344638E+03  0.16878777E+05                                 9.222215                            8.096483      -0.222396       1.966197                    0.997807      28.690967      78.629075       0.649760       0.370526      -1.125408      -0.013355      -0.028572       0.014881       0.034873       0.014614       0.042006      -0.036754       0.000047      -0.040341      -0.066511       0.021142       0.045370             10.132461      11.613394       1.763534       1.162581       9.116424       3.258292       9.667566           0.086968
          187              O       8.292615       6.223245       7.866544      -0.564906      37.116687 0.54488739E+03  0.13165144E+05                                 8.875788                            7.237003       0.211455       2.108198                    0.997571      28.007475      74.216704       0.703307       0.360447      -1.135914      -0.030863       0.018952      -0.022172       0.042465       0.009300       0.004250       0.010874       0.012638      -0.140197      -0.048628       0.013039       0.035589             10.269331      15.059376      -4.481993      -2.815038       7.440488       1.222001       8.308131           0.032333
          188              O       6.956512       7.516361       6.600773      -0.557016      36.403357 0.55542349E+03  0.13445688E+05                                 8.701016                            7.283869       0.537815       2.218224                    0.998259      27.733295      72.878683       0.706344       0.358205      -1.140940       0.018609      -0.002539       0.033189       0.038135       0.034799       0.024909      -0.020831      -0.061555       0.004152      -0.062600       0.014716       0.047884              9.744468       7.630756      -0.433688      -1.743583       6.235467      -2.034812      15.367181           0.034084
          189              O       6.235889       8.313406      14.630230      -0.566965      33.222142 0.53141475E+03  0.12738352E+05                                 8.092711                            7.098631       0.596390       2.229230                    0.998635      27.932231      73.326140       0.718587       0.355588      -1.141669      -0.015922      -0.028170       0.036532       0.048803       0.004211      -0.044234       0.006625      -0.090311      -0.134319      -0.079767       0.011801       0.067967              8.624838       7.009566       2.248603       1.167971      12.813188      -0.077512       6.051762           0.038758
          190              O       3.039962       2.210172      17.049968      -0.568987      36.663195 0.55594627E+03  0.13490095E+05                                 8.779307                            7.314159       0.369721       2.163119                    0.997490      27.935505      74.007644       0.699514       0.360850      -1.136429      -0.022659      -0.035899       0.009328       0.043464      -0.006312      -0.042670       0.018181      -0.018851      -0.042856      -0.052762       0.007802       0.044960              9.896696       9.354764       2.622630      -2.625714       8.234833      -4.176166      12.100490           0.041010
          191              O       7.517588       8.490181      25.129736      -0.562320      53.503363 0.64003477E+03  0.16137850E+05                                11.464951                            7.925959      -0.144637       1.992587                    0.997050      28.685425      78.266748       0.659983       0.368071      -1.127260      -0.033623       0.005313       0.002504       0.034132       0.031846       0.024932      -0.025624      -0.018091      -0.077983      -0.058665       0.012019       0.046646             14.894091      25.078076       1.967142       7.891826       7.958110       1.604294      11.646087           0.054002
          192              O       2.697908       7.556289      24.298400      -0.578561      40.528810 0.65296029E+03  0.16523731E+05                                 9.418406                            7.956692       0.049860       2.039533                    0.998248      29.205660      79.476790       0.665695       0.363588      -1.132260       0.029965      -0.042375       0.017433       0.054749      -0.031026       0.019542       0.007350      -0.055637       0.064208      -0.057854       0.026549       0.031305             10.492510      11.601995      -2.990100      -3.584865      11.677352       2.675534       8.198181           0.086498
          193              O       5.332843       8.584920      25.257910      -0.512364      33.076126 0.47307539E+03  0.11027503E+05                                 8.189600                            6.717533       0.462748       2.209553                    0.997987      26.839684      69.738816       0.734579       0.357701      -1.138686      -0.010488      -0.031204       0.019286       0.038152      -0.010647      -0.043453      -0.027263       0.003639      -0.263892      -0.106561       0.047365       0.059195              9.459335      16.140362      -1.040018      -0.756553       5.293155       0.369376       6.944489           0.039823
          194              O       2.311644       9.615656      17.012833      -0.558938      34.416792 0.56004816E+03  0.13609336E+05                                 8.376086                            7.336014       0.334203       2.148954                    0.998161      27.921404      73.930005       0.699469       0.360351      -1.137265       0.040712      -0.006535      -0.005343       0.041578      -0.017943       0.021326       0.036311       0.022344      -0.069129      -0.058966       0.026234       0.032732              9.054387      11.566022       0.052919       3.703603       6.012127      -0.347550       9.585011           0.039203
          195              O       5.763237       6.257845      15.311430      -0.555266      32.209261 0.43704268E+03  0.99216617E+04                                 7.862080                            6.302875       1.123685       2.411350                    0.999416      26.692092      66.975210       0.791518       0.340867      -1.160172       0.018611       0.030791      -0.005215       0.036355      -0.067986      -0.041971      -0.039270      -0.054724      -0.031315      -0.103032       0.023329       0.079703              8.898995       5.676412      -1.908662       1.685668      12.512180      -4.971430       8.508392           0.009540
          196              O       2.599682       5.411268      23.627981      -0.519116      28.495927 0.40708632E+03  0.90801232E+04                                 7.147406                            6.044750       0.977273       2.356538                    0.999748      26.465189      65.849913       0.815830       0.336590      -1.163695       0.019437      -0.007674       0.016572       0.026671       0.042798       0.078334      -0.023448      -0.099778       0.034920      -0.121588       0.056278       0.065310              7.802293       6.616304       3.256139      -0.431824      11.944301       0.018553       4.846275           0.025512
          197              O       3.379169      10.274175      33.970563      -0.481793      32.378236 0.42358735E+03  0.95740872E+04                                 8.019541                            6.291847       0.679290       2.298949                    0.998719      25.694483      65.055230       0.773227       0.350465      -1.148202       0.033012      -0.001181       0.005062       0.033418      -0.037637      -0.047987      -0.033940      -0.004653      -0.042842      -0.081428       0.033186       0.048242              9.415845       5.520809      -1.442449       1.638946      14.634320      -4.544996       8.092406           0.046604
          198              O       2.847634       3.660927      34.302778      -0.538692      38.834324 0.66343373E+03  0.16878360E+05                                 9.222166                            8.096419      -0.222606       1.966139                    0.997807      28.690579      78.627557       0.649761       0.370527      -1.125408      -0.029993      -0.009823       0.014935       0.034916       0.014177      -0.031315       0.046181       0.007040      -0.040288      -0.066484       0.021124       0.045360             10.132441       9.584631       2.014914       3.376606      11.145119       0.753196       9.667572           0.087410
          199              O       8.486292       8.605197      27.831377      -0.564986      37.119871 0.54494382E+03  0.13166860E+05                                 8.876276                            7.237365       0.211512       2.108183                    0.997572      28.008964      74.221865       0.703291       0.360446      -1.135914       0.015021      -0.032964      -0.022233       0.042503       0.010572       0.011320       0.002880      -0.007719      -0.140207      -0.048633       0.013031       0.035603             10.269931       6.462226      -3.417058       0.866692      16.038926      -2.944163       8.308641           0.032502
          200              O       9.605323       7.120242      26.565607      -0.557037      36.402281 0.55540389E+03  0.13445076E+05                                 8.700761                            7.283671       0.538062       2.218299                    0.998259      27.733131      72.877549       0.706364       0.358198      -1.140947      -0.000244       0.018813       0.033135       0.038104       0.026258      -0.017621       0.027315       0.076715       0.004191      -0.062653       0.014748       0.047904              9.744154       6.150569      -0.250335      -2.233687       7.715268      -1.480021      15.366624           0.033995
          201              O      10.307720       6.307090      34.595063      -0.567136      33.231764 0.53160723E+03  0.12744183E+05                                 8.094434                            7.100061       0.596039       2.229052                    0.998634      27.936340      73.341611       0.718490       0.355602      -1.141652      -0.030005      -0.012302       0.036675       0.048956      -0.006987       0.001163      -0.044618       0.089552      -0.134311      -0.079659       0.011722       0.067937              8.626735      13.277298       1.472733       0.066678       6.549873       1.169012       6.053034           0.039740
          202              O       3.857853       3.885805      37.014801      -0.568954      36.661272 0.55590918E+03  0.13488961E+05                                 8.778969                            7.313889       0.369734       2.163139                    0.997489      27.934702      74.004718       0.699531       0.360848      -1.136432      -0.038380      -0.018088       0.009331       0.043443      -0.008412       0.012785      -0.044582       0.015224      -0.042870      -0.052769       0.007824       0.044945              9.896296       8.891472       2.679921      -4.467103       8.697501      -2.092294      12.099915           0.041476
          203              O       8.059370       5.276032       5.164902      -0.562303      53.504808 0.64005989E+03  0.16138646E+05                                11.465145                            7.926127      -0.144834       1.992519                    0.997049      28.685982      78.268736       0.659974       0.368072      -1.127259       0.001133      -0.034019       0.002513       0.034130       0.028691      -0.022379       0.027892       0.033104      -0.077985      -0.058679       0.012013       0.046667             14.894279       8.697145       3.996688       2.562496      24.339337       7.634870      11.646355           0.054012
          204              O       6.539983       0.607742       4.333567      -0.578570      40.530643 0.65299845E+03  0.16524983E+05                                 9.418781                            7.957007       0.049600       2.039442                    0.998248      29.206341      79.480040       0.665670       0.363596      -1.132251      -0.038360       0.034962       0.017442       0.054755      -0.036884       0.009694       0.018489       0.038826       0.064214      -0.057862       0.026549       0.031313             10.492923      10.947013      -2.909007       2.214547      12.333257      -3.886784       8.198498           0.086544
          205              O       7.884774       3.096214       5.293077      -0.512223      33.070337 0.47297878E+03  0.11024646E+05                                 8.188517                            6.716743       0.462924       2.209651                    0.997987      26.837601      69.730623       0.734642       0.357690      -1.138699      -0.032244      -0.006579       0.019293       0.038147      -0.009882      -0.032405      -0.039769      -0.008716      -0.263878      -0.106559       0.047371       0.059188              9.457962       5.202724       0.314898       0.273490      16.227559      -0.796251       6.943602           0.039724
          206              O      11.117603       2.252507      36.977667      -0.558982      34.418643 0.56008581E+03  0.13610492E+05                                 8.376395                            7.336272       0.334248       2.148951                    0.998161      27.922296      73.933231       0.699454       0.360353      -1.137263      -0.001473       0.041197      -0.005327       0.041566      -0.014684       0.038658       0.016691      -0.030422      -0.069151      -0.058968       0.026229       0.032739              9.054740       6.109216       0.729017       0.110425      11.469625       3.718375       9.585378           0.039628
          207              O       8.209642       6.090755      35.276264      -0.555493      32.212401 0.43709176E+03  0.99230601E+04                                 7.862601                            6.303239       1.123711       2.411332                    0.999417      26.693362      66.979476       0.791493       0.340868      -1.160171       0.032823       0.014696      -0.005165       0.036332      -0.072666      -0.044162      -0.036899       0.019910      -0.031231      -0.103144       0.023402       0.079742              8.899624      11.944071      -2.685217      -4.726869       6.245867       2.284263       8.508934           0.010564
          208              O       4.399159       0.773992       3.663148      -0.519077      28.496537 0.40709638E+03  0.90804117E+04                                 7.147548                            6.044855       0.977202       2.356517                    0.999748      26.465234      65.850447       0.815816       0.336594      -1.163691      -0.005222       0.020220       0.016579       0.026664       0.029336      -0.013649       0.080622       0.117649       0.035006      -0.121594       0.056284       0.065311              7.802456      12.658675       2.507644      -0.034676       5.902333      -0.430835       4.846362           0.025782
          209              O       3.151757      10.073198      25.923937      -0.481873      32.381381 0.42363333E+03  0.95754214E+04                                 8.020209                            6.292310       0.679230       2.298917                    0.998720      25.695094      65.058557       0.773174       0.350478      -1.148187      -0.002873      -0.032898      -0.005076       0.033412      -0.037060      -0.039606      -0.043448      -0.013849      -0.042892      -0.081442       0.033209       0.048233              9.416693      14.145825      -2.511130      -4.309508       6.011083       2.185593       8.093171           0.046187
          210              O       9.780181       9.787600      25.591722      -0.538727      38.833022 0.66340651E+03  0.16877486E+05                                 9.221914                            8.096212      -0.222438       1.966201                    0.997807      28.690123      78.625763       0.649775       0.370523      -1.125412       0.013389       0.028588      -0.014890       0.034903       0.014613       0.041994      -0.036753       0.000059      -0.040336      -0.066500       0.021139       0.045361             10.132149      11.613102       1.763527       1.162610       9.116140       3.258174       9.667204           0.087133
          211              O       4.180150       4.799622      32.063123      -0.565121      37.126205 0.54505344E+03  0.13170180E+05                                 8.877252                            7.238068       0.211164       2.108016                    0.997572      28.012061      74.232118       0.703260       0.360444      -1.135916       0.030915      -0.019008       0.022149       0.042516       0.009333       0.004236       0.010877       0.012669      -0.140102      -0.048598       0.012990       0.035608             10.271176      15.062220      -4.482899      -2.815817       7.441631       1.222350       8.309676           0.032839
          212              O       5.516253       3.506506      33.328894      -0.557024      36.401053 0.55538018E+03  0.13444348E+05                                 8.700529                            7.283481       0.538052       2.218308                    0.998259      27.732670      72.875732       0.706379       0.358194      -1.140950      -0.018585       0.002548      -0.033134       0.038075       0.034824       0.024954      -0.020830      -0.061574       0.004240      -0.062658       0.014772       0.047886              9.743874       7.630286      -0.433681      -1.743337       6.235138      -2.034674      15.366198           0.034394
          213              O       6.236876       2.709461      25.299437      -0.566968      33.222388 0.53141875E+03  0.12738476E+05                                 8.092788                            7.098686       0.596393       2.229231                    0.998634      27.932200      73.326218       0.718580       0.355591      -1.141667       0.015902       0.028191      -0.036570       0.048836       0.004200      -0.044198       0.006612      -0.090301      -0.134347      -0.079733       0.011768       0.067965              8.624938       7.009629       2.248646       1.167983      12.813386      -0.077519       6.051798           0.039005
          214              O       9.432803       8.812695      22.879699      -0.569000      36.663786 0.55595826E+03  0.13490474E+05                                 8.779438                            7.314274       0.369657       2.163097                    0.997489      27.935624      74.008470       0.699503       0.360854      -1.136425       0.022674       0.035908      -0.009307       0.043475      -0.006316      -0.042671       0.018170      -0.018833      -0.042834      -0.052754       0.007796       0.044957              9.896833       9.354996       2.622690      -2.625755       8.234932      -4.176196      12.100573           0.041041
          215              O       4.955177       2.532686      14.799931      -0.562267      53.499032 0.63998391E+03  0.16136211E+05                                11.464263                            7.925598      -0.144601       1.992613                    0.997050      28.684407      78.262531       0.660005       0.368066      -1.127266       0.033619      -0.005330      -0.002525       0.034132       0.031849       0.024931      -0.025631      -0.018097      -0.077995      -0.058672       0.012018       0.046654             14.893013      25.075878       1.967045       7.891269       7.957696       1.604213      11.645466           0.053871
          216              O       9.774857       3.466578      15.631267      -0.578501      40.526194 0.65291443E+03  0.16522251E+05                                 9.417972                            7.956397       0.049783       2.039523                    0.998248      29.204720      79.473012       0.665710       0.363587      -1.132263      -0.029961       0.042379      -0.017439       0.054752      -0.031015       0.019545       0.007355      -0.055672       0.064230      -0.057863       0.026562       0.031301             10.491950      11.601294      -2.989939      -3.584644      11.676714       2.675356       8.197842           0.086482
          217              O       7.139922       2.437947      14.671757      -0.512278      33.071371 0.47299862E+03  0.11025226E+05                                 8.188701                            6.716903       0.462890       2.209629                    0.997987      26.838125      69.732402       0.734630       0.357692      -1.138697       0.010465       0.031198      -0.019321       0.038159      -0.010650      -0.043446      -0.027266       0.003651      -0.263798      -0.106532       0.047347       0.059185              9.458151      16.138023      -1.039876      -0.756591       5.292643       0.369330       6.943788           0.039597
          218              O      10.161121       1.407211      22.916834      -0.558990      34.417621 0.56006590E+03  0.13609878E+05                                 8.376218                            7.336132       0.334313       2.148979                    0.998161      27.921789      73.931385       0.699463       0.360352      -1.137264      -0.040698       0.006525       0.005362       0.041565      -0.017946       0.021315       0.036335       0.022349      -0.069132      -0.058982       0.026249       0.032734              9.054534      11.566257       0.052937       3.703635       6.012257      -0.347562       9.585090           0.039219
          219              O       6.709528       4.765022      24.618237      -0.555303      32.210116 0.43705550E+03  0.99220433E+04                                 7.862312                            6.303043       1.123608       2.411323                    0.999416      26.692054      66.975812       0.791492       0.340875      -1.160163      -0.018624      -0.030783       0.005207       0.036353      -0.067976      -0.041962      -0.039263      -0.054714      -0.031355      -0.103013       0.023315       0.079698              8.899280       5.676583      -1.908743       1.685738      12.512632      -4.971618       8.508626           0.009760
          220              O       9.873083       5.611599      16.301686      -0.519025      28.491060 0.40700218E+03  0.90777586E+04                                 7.146563                            6.044099       0.977511       2.356662                    0.999748      26.463011      65.842282       0.815880       0.336587      -1.163700      -0.019422       0.007678      -0.016554       0.026650       0.042785       0.078318      -0.023436      -0.099759       0.034962      -0.121561       0.056260       0.065301              7.801325       6.615535       3.255668      -0.431746      11.942659       0.018546       4.845781           0.025429

******************************************************
Auxiliary information for the entire system
The total spin magnetic moment of the unit cell is   23.782265
The total net atomic charge of the unit cell is   0.000006
Accuracy of reproducing the electrostatic potential in the unit cell:
  The inner radius (bohr) =    5.0000
  The outer radius (bohr) =   12.0000
  Valid grid points have density less than (e/(bohr^3)) =    0.0001
  The number of valid grid points were=        36554
  The rms potential error without charges in kcal/mol is=      6.20832
  The rms potential error with partial charges in kcal/mol is=      1.43277
  The RRMSE value at monopole order=      0.23078
  The rms potential error with partial charges and cloud penetration in kcal/mol is=      1.43714
  The RRMSE value at monopole order with cloud penetration is=      0.23149
  The rms potential error with partial charges and atomic dipoles in kcal/mol is=      0.86732
  The RRMSE value at dipole order=      0.13970
  The rms potential error with partial charges, atomic dipoles and cloud penetration in kcal/mol is=      0.86867
  The RRMSE value at dipole order with cloud penetration=      0.13992

******************************************************
The electron densities and ab initio electrostatic potential were computed in VASP using the PBE functional and
projector augmented wave method. See the main text of the journal article for a description of computational details.
The atomic charges, dipoles, and quadrupoles were computed with the DDEC6 method as described in
(a) T. A. Manz and N. Gabaldon Limas, RSC Adv. 6 (2016) 47771-47801 DOI: 10.1039/c6ra04656h
(b) N. Gabaldon Limas and T. A. Manz, RSC Adv. 8 (2018) 2678-2707 DOI: 10.1039/c7ra11829e.
For each atom in the material, the electron cloud parameters were fit to the spherically averaged atom-in-material
electron density using radial positions for which this density was between 10^-4 and 10^-2 electrons per cubic bohr.
The polarizabilities, dispersion coefficients, and quantum Drude oscillator (QDO) parameters were fit using the MCLF method.
The magnetic structure of the system was optimized in VASP from the default ferromagnetic initial guess using spin polarization.
The atomic spin moments (ASMs) were computed on this optimized magnetic structure using the DDEC6 partition as inputs
to the method of T. A. Manz and D. S. Sholl, J. Chem. Theory Comput. 7 (2011) 4146-4164 DOI: 10.1021/ct200539n.
The RMSE and RRMSE were computed using a uniform grid with Ewald summation.
