# Supplementary material for: A collection of forcefield precursors for metal–organic frameworks
Source: RSC Adv. 2019 Nov 13;9(63):36492–507. doi: 10.1039/c9ra07327b (PMC9075174; doi:10.1039/c9ra07327b)
Supplement: RA-009-C9RA07327B-s4100 [file RA-009-C9RA07327B-s4100.xyz]

  792
jmolscript: load "" {1 1 1} spacegroup "x,y,z" unitcell [{     42.335900     0.000000     0.000000 }, {     21.167950    36.663965     0.000000 }, {     21.167950    12.221322    34.567118 }]
Cu    34.322984     0.000000     0.000000     0.926569
Cu    31.671910     0.000000     0.000000     0.903928
Cu    21.167950    32.037706     6.542518     0.926548
Cu    21.167950    30.507108     8.707111     0.903941
Cu    21.167950    16.847581    28.024600     0.926517
Cu    21.167950    18.378179    25.860007     0.903959
Cu     8.012916     0.000000     0.000000     0.919272
Cu    10.663990     0.000000     0.000000     0.906758
Cu    38.329442     2.313130     6.542518     0.919295
Cu    37.003905     3.078429     8.707111     0.906802
Cu     4.006458     6.939389     0.000000     0.926553
Cu     5.331995     9.235286     0.000000     0.903972
Cu    17.161492    29.724576     0.000000     0.919359
Cu    15.835955    27.428679     0.000000     0.906967
Cu    25.174408     9.908192    28.024600     0.926577
Cu    26.499945     9.142893    25.860007     0.903956
Cu    38.329442     6.939389     0.000000     0.926477
Cu    37.003905     9.235286     0.000000     0.903961
Cu    17.161492     9.908192    28.024600     0.919338
Cu    15.835955     9.142893    25.860007     0.906918
Cu     4.006458     2.313130     6.542518     0.926610
Cu     5.331995     3.078429     8.707111     0.903984
Cu    25.174408    29.724576     0.000000     0.926513
Cu    26.499945    27.428679     0.000000     0.903945
H     52.170530    37.414354     4.186078     0.132539
H     48.313729    37.983868     6.408744     0.128139
H     46.247737    38.203852     7.580569     0.119841
H     60.519169    27.647074     7.504521     0.132537
H     59.033179    23.992899     9.644226     0.128138
H     58.203395    22.101038    10.836791     0.119842
H     24.152631    16.291022    23.564404     0.132566
H     25.638621    17.090296    19.405980     0.128133
H     26.468405    17.584038    17.224795     0.119847
H     32.501270    16.418124    33.879232     0.132409
H     36.358071    18.703511    33.675286     0.128108
H     38.424063    19.881646    33.492081     0.119837
H     36.019384     7.093255     7.504521     0.132409
H     33.597770    10.207248     9.644226     0.128107
H     32.374263    11.871792    10.836791     0.119837
H     48.652416     9.439749     4.186078     0.132565
H     51.074030    12.495079     6.408744     0.128132
H     52.297537    14.174289     7.580569     0.119845
H     40.303777    36.971943    33.879232     0.132410
H     40.354580    32.489162    33.675286     0.128109
H     40.341879    30.110893    33.492081     0.119835
H     44.368023    44.265627    23.564404     0.132536
H     44.317220    42.579085    19.405980     0.128136
H     44.329921    41.613600    17.224795     0.119841
H     54.202653    19.937864    33.879232     0.132564
H     50.295049    22.135258    33.675286     0.128132
H     48.241758    23.335392    33.492081     0.119847
H     58.487046    12.771281    23.564404     0.132410
H     57.051859    13.658549    19.405980     0.128108
H     56.209374    14.130292    17.224795     0.119837
H     30.469147    38.587601     7.504521     0.132538
H     34.376751    39.127784     9.644226     0.128137
H     36.430042    39.355100    10.836791     0.119841
H     26.184754    26.473827     4.186078     0.132569
H     27.619941    22.848983     6.408744     0.128135
H     28.462426    20.949790     7.580569     0.119846
H     26.184754    22.411460    30.381040     0.132570
H     27.619941    26.036304    28.158374     0.128132
H     28.462426    27.935497    26.986549     0.119847
H     30.469147    10.297686    27.062597     0.132537
H     34.376751     9.757503    24.922892     0.128136
H     36.430042     9.530187    23.730327     0.119841
H     58.487046    36.114006    11.002714     0.132405
H     57.051859    35.226738    15.161138     0.128107
H     56.209374    34.754995    17.342323     0.119836
H     54.202653    28.947423     0.687886     0.132406
H     50.295049    26.750029     0.891832     0.128109
H     48.241758    25.549895     1.075037     0.119834
H     60.519169    21.238213    27.062597     0.132571
H     59.033179    24.892388    24.922892     0.128133
H     58.203395    26.784249    23.730327     0.119848
H     52.170530    11.470933    30.381040     0.132536
H     48.313729    10.901419    28.158374     0.128139
H     46.247737    10.681435    26.986549     0.119840
H     32.501270    32.467163     0.687886     0.132407
H     36.358071    30.181776     0.891832     0.128107
H     38.424063    29.003641     1.075037     0.119837
H     24.152631    32.594265    11.002714     0.132567
H     25.638621    31.794991    15.161138     0.128134
H     26.468405    31.301249    17.342323     0.119846
H     40.303777    11.913344     0.687886     0.132571
H     40.354580    16.396125     0.891832     0.128133
H     40.341879    18.774394     1.075037     0.119849
H     44.368023     4.619660    11.002714     0.132539
H     44.317220     6.306202    15.161138     0.128137
H     44.329921     7.271687    17.342323     0.119841
H     36.019384    41.792032    27.062597     0.132376
H     33.597770    38.678039    24.922892     0.128113
H     32.374263    37.013495    23.730327     0.119832
H     48.652416    39.445538    30.381040     0.132568
H     51.074030    36.390208    28.158374     0.128135
H     52.297537    34.710998    26.986549     0.119846
H     32.501270    11.470933    30.381040     0.132407
H     36.358071    10.901419    28.158374     0.128107
H     38.424063    10.681435    26.986549     0.119837
H     24.152631    21.238213    27.062597     0.132569
H     25.638621    24.892388    24.922892     0.128132
H     26.468405    26.784249    23.730327     0.119848
H     60.519169    32.594265    11.002714     0.132539
H     59.033179    31.794991    15.161138     0.128139
H     58.203395    31.301249    17.342323     0.119843
H     52.170530    32.467163     0.687886     0.132537
H     48.313729    30.181776     0.891832     0.128140
H     46.247737    29.003641     1.075037     0.119840
H     48.652416    41.792032    27.062597     0.132568
H     51.074030    38.678039    24.922892     0.128134
H     52.297537    37.013495    23.730327     0.119844
H     36.019384    39.445538    30.381040     0.132378
H     33.597770    36.390208    28.158374     0.128113
H     32.374263    34.710998    26.986549     0.119831
H     44.368023    11.913344     0.687886     0.132569
H     44.317220    16.396125     0.891832     0.128131
H     44.329921    18.774394     1.075037     0.119846
H     40.303777     4.619660    11.002714     0.132406
H     40.354580     6.306202    15.161138     0.128106
H     40.341879     7.271687    17.342323     0.119836
H     30.469147    28.947423     0.687886     0.132538
H     34.376751    26.750029     0.891832     0.128138
H     36.430042    25.549895     1.075037     0.119842
H     26.184754    36.114006    11.002714     0.132569
H     27.619941    35.226738    15.161138     0.128134
H     28.462426    34.754995    17.342323     0.119845
H     54.202653    10.297686    27.062597     0.132405
H     50.295049     9.757503    24.922892     0.128108
H     48.241758     9.530187    23.730327     0.119835
H     58.487046    22.411460    30.381040     0.132569
H     57.051859    26.036304    28.158374     0.128132
H     56.209374    27.935497    26.986549     0.119848
H     58.487046    26.473827     4.186078     0.132408
H     57.051859    22.848983     6.408744     0.128108
H     56.209374    20.949790     7.580569     0.119835
H     54.202653    38.587601     7.504521     0.132403
H     50.295049    39.127784     9.644226     0.128105
H     48.241758    39.355100    10.836791     0.119835
H     26.184754    12.771281    23.564404     0.132571
H     27.619941    13.658549    19.405980     0.128134
H     28.462426    14.130292    17.224795     0.119845
H     30.469147    19.937864    33.879232     0.132536
H     34.376751    22.135258    33.675286     0.128136
H     36.430042    23.335392    33.492081     0.119842
H     24.152631    27.647074     7.504521     0.132567
H     25.638621    23.992899     9.644226     0.128135
H     26.468405    22.101038    10.836791     0.119846
H     32.501270    37.414354     4.186078     0.132406
H     36.358071    37.983868     6.408744     0.128107
H     38.424063    38.203852     7.580569     0.119836
H     52.170530    16.418124    33.879232     0.132571
H     48.313729    18.703511    33.675286     0.128135
H     46.247737    19.881646    33.492081     0.119845
H     60.519169    16.291022    23.564404     0.132536
H     59.033179    17.090296    19.405980     0.128136
H     58.203395    17.584038    17.224795     0.119844
H     44.368023    36.971943    33.879232     0.132536
H     44.317220    32.489162    33.675286     0.128137
H     44.329921    30.110893    33.492081     0.119842
H     40.303777    44.265627    23.564404     0.132409
H     40.354580    42.579085    19.405980     0.128108
H     40.341879    41.613600    17.224795     0.119836
H     48.652416     7.093255     7.504521     0.132571
H     51.074030    10.207248     9.644226     0.128135
H     52.297537    11.871792    10.836791     0.119845
H     36.019384     9.439749     4.186078     0.132537
H     33.597770    12.495079     6.408744     0.128137
H     32.374263    14.174289     7.580569     0.119844
H     56.192440    37.693000     4.113487     0.133767
H     60.739316    29.817581     4.113487     0.133768
H     23.932484    13.817427    26.741122     0.133844
H     28.479360    16.442566    34.166139     0.133764
H     37.789024     5.817349     4.113487     0.133766
H     46.882776     5.817349     4.113487     0.133845
H     42.335900    40.442798    34.166139     0.133768
H     42.335900    45.693078    26.741122     0.133767
H     56.192440    16.442566    34.166139     0.133843
H     60.739316    13.817427    26.741122     0.133765
H     28.479360    37.693000     4.113487     0.133766
H     23.932484    29.817581     4.113487     0.133844
H     23.932484    19.067706    30.453631     0.133838
H     28.479360    11.192287    30.453631     0.133764
H     60.739316    35.067860     7.825996     0.133769
H     56.192440    32.442721     0.400979     0.133774
H     60.739316    19.067706    30.453631     0.133838
H     56.192440    11.192287    30.453631     0.133770
H     28.479360    32.442721     0.400979     0.133764
H     23.932484    35.067860     7.825996     0.133845
H     42.335900     8.442489     0.400979     0.133837
H     42.335900     3.192209     7.825996     0.133767
H     37.789024    43.067938    30.453631     0.133697
H     46.882776    43.067938    30.453631     0.133846
H     42.335900    38.883357     9.720274     0.131746
H     56.848647    18.380868    12.997236     0.131750
H     27.823153    18.380868    12.997236     0.131749
H     42.335900    22.125481    33.419490     0.131746
H     29.829875    14.905124    12.997236     0.131746
H     54.841925    17.222287     9.720274     0.131746
H     40.329178    25.601225    33.419490     0.131747
H     44.342622    40.041938    12.997236     0.131746
H     44.342622    25.601225    33.419490     0.131749
H     54.841925    14.905124    12.997236     0.131745
H     40.329178    40.041938    12.997236     0.131746
H     29.829875    17.222287     9.720274     0.131750
H     29.829875    31.663000    24.846844     0.131747
H     40.329178     8.843349    21.569882     0.131745
H     54.841925    33.980163    21.569882     0.131748
H     44.342622    23.284062     1.147628     0.131746
H     56.848647    30.504419    21.569882     0.131749
H     42.335900    10.001930    24.846844     0.131747
H     42.335900    26.759806     1.147628     0.131749
H     27.823153    30.504419    21.569882     0.131746
H     40.329178    23.284062     1.147628     0.131747
H     44.342622     8.843349    21.569882     0.131746
H     29.829875    33.980163    21.569882     0.131748
H     54.841925    31.663000    24.846844     0.131748
C     54.131528    37.071179     2.605669     0.610512
C     54.194609    37.513347     3.916454    -0.012178
C     52.993963    37.596452     4.626463    -0.130805
C     48.296795    38.213629     7.328229    -0.142833
C     47.077521    38.350507     8.026485    -0.128295
C     61.611435    29.753052     6.591949     0.610520
C     60.796469    28.876783     5.895076    -0.012188
C     60.264730    27.793485     6.599554    -0.130808
C     58.415075    23.396498     9.243247    -0.142832
C     57.923978    22.272137     9.941503    -0.128293
C     23.060365    16.132634    25.854130     0.610495
C     23.875331    15.183526    25.260267    -0.012066
C     24.407070    15.486615    24.004098    -0.130662
C     26.256725    16.513450    18.977348    -0.142840
C     26.747822    16.796985    17.684538    -0.128290
C     30.540272    14.813709    34.082487     0.610165
C     30.477191    16.196918    34.062438    -0.013465
C     31.677837    16.894022    33.904121    -0.130803
C     36.375005    19.646997    33.585412    -0.142871
C     37.594279    20.350945    33.481710    -0.128304
C     37.297081     5.094336     6.591949     0.610166
C     36.945693     6.238251     5.895076    -0.013465
C     36.273399     7.240400     6.599554    -0.130800
C     33.390324    11.040742     9.243247    -0.142870
C     32.662147    12.028225     9.941503    -0.128305
C     47.374719     7.913061     2.605669     0.610496
C     47.726107     7.637348     3.916454    -0.012068
C     48.398401     8.635586     4.626463    -0.130662
C     51.281476    12.394865     7.328229    -0.142842
C     52.009653    13.382347     8.026485    -0.128292
C     39.894812    39.472425    34.082487     0.610174
C     41.124247    38.835450    34.062438    -0.013460
C     41.127633    37.447108    33.904121    -0.130800
C     41.163196    32.002753    33.585412    -0.142869
C     41.163196    30.594857    33.481710    -0.128307
C     44.776988    45.290752    25.854130     0.610515
C     43.547553    45.059524    25.260267    -0.012187
C     43.544167    44.447481    24.004098    -0.130815
C     43.508604    42.332214    18.977348    -0.142836
C     43.508604    41.765145    17.684538    -0.128296
C     56.572616    19.041797    34.082487     0.610499
C     55.406262    18.295563    34.062438    -0.012075
C     54.202229    18.986801    33.904121    -0.130667
C     49.469499    21.678181    33.585412    -0.142840
C     48.250225    22.382129    33.481710    -0.128291
C     59.170347    11.904545    25.854130     0.610168
C     59.584816    13.084880    25.260267    -0.013460
C     59.056464    13.393835    24.004098    -0.130796
C     57.242370    14.482266    18.977348    -0.142869
C     56.751274    14.765801    17.684538    -0.128305
C     28.099184    38.480542     6.591949     0.610520
C     29.265538    38.212895     5.895076    -0.012179
C     30.469571    38.294045     6.599554    -0.130821
C     35.202301    38.890690     9.243247    -0.142837
C     36.421575    39.027569     9.941503    -0.128295
C     25.501453    28.343689     2.605669     0.610492
C     25.086984    28.177235     3.916454    -0.012060
C     25.615336    27.095892     4.626463    -0.130656
C     27.429430    22.719437     7.328229    -0.142838
C     27.920526    21.595075     8.026485    -0.128290
C     25.501453    20.541598    31.961449     0.610501
C     25.086984    20.708052    30.650664    -0.012065
C     25.615336    21.789395    29.940655    -0.130655
C     27.429430    26.165850    27.238889    -0.142841
C     27.920526    27.290212    26.540633    -0.128290
C     28.099184    10.404745    27.975169     0.610512
C     29.265538    10.672392    28.672042    -0.012185
C     30.469571    10.591242    27.967564    -0.130811
C     35.202301     9.994597    25.323871    -0.142836
C     36.421575     9.857718    24.625615    -0.128295
C     59.170347    36.980742     8.712988     0.610172
C     59.584816    35.800407     9.306851    -0.013474
C     59.056464    35.491452    10.563020    -0.130809
C     57.242370    34.403021    15.589770    -0.142871
C     56.751274    34.119486    16.882580    -0.128307
C     56.572616    29.843490     0.484631     0.610170
C     55.406262    30.589724     0.504680    -0.013464
C     54.202229    29.898486     0.662997    -0.130809
C     49.469499    27.207106     0.981706    -0.142870
C     48.250225    26.503158     1.085408    -0.128309
C     61.611435    19.132235    27.975169     0.610499
C     60.796469    20.008504    28.672042    -0.012064
C     60.264730    21.091802    27.967564    -0.130652
C     58.415075    25.488789    25.323871    -0.142840
C     57.923978    26.613150    24.625615    -0.128288
C     54.131528    11.814108    31.961449     0.610503
C     54.194609    11.371940    30.650664    -0.012175
C     52.993963    11.288835    29.940655    -0.130810
C     48.296795    10.671658    27.238889    -0.142833
C     47.077521    10.534780    26.540633    -0.128297
C     30.540272    34.071578     0.484631     0.610165
C     30.477191    32.688369     0.504680    -0.013470
C     31.677837    31.991265     0.662997    -0.130810
C     36.375005    29.238290     0.981706    -0.142871
C     37.594279    28.534342     1.085408    -0.128305
C     23.060365    32.752653     8.712988     0.610491
C     23.875331    33.701761     9.306851    -0.012060
C     24.407070    33.398672    10.563020    -0.130655
C     26.256725    32.371837    15.589770    -0.142838
C     26.747822    32.088302    16.882580    -0.128290
C     39.894812     9.412862     0.484631     0.610501
C     41.124247    10.049837     0.504680    -0.012069
C     41.127633    11.438179     0.662997    -0.130653
C     41.163196    16.882534     0.981706    -0.142839
C     41.163196    18.290430     1.085408    -0.128287
C     44.776988     3.594535     8.712988     0.610516
C     43.547553     3.825763     9.306851    -0.012175
C     43.544167     4.437806    10.563020    -0.130821
C     43.508604     6.553073    15.589770    -0.142836
C     43.508604     7.120142    16.882580    -0.128294
C     37.297081    43.790951    27.975169     0.610187
C     36.945693    42.647036    28.672042    -0.013592
C     36.273399    41.644887    27.967564    -0.130955
C     33.390324    37.844545    25.323871    -0.142863
C     32.662147    36.857062    24.625615    -0.128310
C     47.374719    40.972226    31.961449     0.610496
C     47.726107    41.247939    30.650664    -0.012061
C     48.398401    40.249701    29.940655    -0.130655
C     51.281476    36.490422    27.238889    -0.142838
C     52.009653    35.502940    26.540633    -0.128290
C     30.540272    11.814108    31.961449     0.610165
C     30.477191    11.371940    30.650664    -0.013470
C     31.677837    11.288835    29.940655    -0.130812
C     36.375005    10.671658    27.238889    -0.142871
C     37.594279    10.534780    26.540633    -0.128305
C     23.060365    19.132235    27.975169     0.610499
C     23.875331    20.008504    28.672042    -0.012067
C     24.407070    21.091802    27.967564    -0.130655
C     26.256725    25.488789    25.323871    -0.142840
C     26.747822    26.613150    24.625615    -0.128288
C     61.611435    32.752653     8.712988     0.610514
C     60.796469    33.701761     9.306851    -0.012182
C     60.264730    33.398672    10.563020    -0.130806
C     58.415075    32.371837    15.589770    -0.142833
C     57.923978    32.088302    16.882580    -0.128293
C     54.131528    34.071578     0.484631     0.610513
C     54.194609    32.688369     0.504680    -0.012177
C     52.993963    31.991265     0.662997    -0.130804
C     48.296795    29.238290     0.981706    -0.142832
C     47.077521    28.534342     1.085408    -0.128296
C     47.374719    43.790951    27.975169     0.610497
C     47.726107    42.647036    28.672042    -0.012057
C     48.398401    41.644887    27.967564    -0.130655
C     51.281476    37.844545    25.323871    -0.142839
C     52.009653    36.857062    24.625615    -0.128293
C     37.297081    40.972226    31.961449     0.610184
C     36.945693    41.247939    30.650664    -0.013583
C     36.273399    40.249701    29.940655    -0.130957
C     33.390324    36.490422    27.238889    -0.142864
C     32.662147    35.502940    26.540633    -0.128311
C     44.776988     9.412862     0.484631     0.610497
C     43.547553    10.049837     0.504680    -0.012065
C     43.544167    11.438179     0.662997    -0.130656
C     43.508604    16.882534     0.981706    -0.142843
C     43.508604    18.290430     1.085408    -0.128290
C     39.894812     3.594535     8.712988     0.610170
C     41.124247     3.825763     9.306851    -0.013472
C     41.127633     4.437806    10.563020    -0.130807
C     41.163196     6.553073    15.589770    -0.142871
C     41.163196     7.120142    16.882580    -0.128306
C     28.099184    29.843490     0.484631     0.610512
C     29.265538    30.589724     0.504680    -0.012187
C     30.469571    29.898486     0.662997    -0.130809
C     35.202301    27.207106     0.981706    -0.142834
C     36.421575    26.503158     1.085408    -0.128293
C     25.501453    36.980742     8.712988     0.610502
C     25.086984    35.800407     9.306851    -0.012051
C     25.615336    35.491452    10.563020    -0.130664
C     27.429430    34.403021    15.589770    -0.142840
C     27.920526    34.119486    16.882580    -0.128291
C     56.572616    10.404745    27.975169     0.610168
C     55.406262    10.672392    28.672042    -0.013466
C     54.202229    10.591242    27.967564    -0.130808
C     49.469499     9.994597    25.323871    -0.142869
C     48.250225     9.857718    24.625615    -0.128308
C     59.170347    20.541598    31.961449     0.610496
C     59.584816    20.708052    30.650664    -0.012070
C     59.056464    21.789395    29.940655    -0.130657
C     57.242370    26.165850    27.238889    -0.142841
C     56.751274    27.290212    26.540633    -0.128289
C     59.170347    28.343689     2.605669     0.610171
C     59.584816    28.177235     3.916454    -0.013463
C     59.056464    27.095892     4.626463    -0.130805
C     57.242370    22.719437     7.328229    -0.142870
C     56.751274    21.595075     8.026485    -0.128307
C     56.572616    38.480542     6.591949     0.610176
C     55.406262    38.212895     5.895076    -0.013478
C     54.202229    38.294045     6.599554    -0.130814
C     49.469499    38.890690     9.243247    -0.142871
C     48.250225    39.027569     9.941503    -0.128308
C     25.501453    11.904545    25.854130     0.610491
C     25.086984    13.084880    25.260267    -0.012053
C     25.615336    13.393835    24.004098    -0.130650
C     27.429430    14.482266    18.977348    -0.142839
C     27.920526    14.765801    17.684538    -0.128292
C     28.099184    19.041797    34.082487     0.610518
C     29.265538    18.295563    34.062438    -0.012193
C     30.469571    18.986801    33.904121    -0.130816
C     35.202301    21.678181    33.585412    -0.142838
C     36.421575    22.382129    33.481710    -0.128294
C     23.060365    29.753052     6.591949     0.610489
C     23.875331    28.876783     5.895076    -0.012060
C     24.407070    27.793485     6.599554    -0.130656
C     26.256725    23.396498     9.243247    -0.142839
C     26.747822    22.272137     9.941503    -0.128291
C     30.540272    37.071179     2.605669     0.610166
C     30.477191    37.513347     3.916454    -0.013472
C     31.677837    37.596452     4.626463    -0.130810
C     36.375005    38.213629     7.328229    -0.142872
C     37.594279    38.350507     8.026485    -0.128306
C     54.131528    14.813709    34.082487     0.610489
C     54.194609    16.196918    34.062438    -0.012046
C     52.993963    16.894022    33.904121    -0.130643
C     48.296795    19.646997    33.585412    -0.142837
C     47.077521    20.350945    33.481710    -0.128291
C     61.611435    16.132634    25.854130     0.610517
C     60.796469    15.183526    25.260267    -0.012193
C     60.264730    15.486615    24.004098    -0.130818
C     58.415075    16.513450    18.977348    -0.142835
C     57.923978    16.796985    17.684538    -0.128292
C     44.776988    39.472425    34.082487     0.610516
C     43.547553    38.835450    34.062438    -0.012192
C     43.544167    37.447108    33.904121    -0.130813
C     43.508604    32.002753    33.585412    -0.142834
C     43.508604    30.594857    33.481710    -0.128294
C     39.894812    45.290752    25.854130     0.610175
C     41.124247    45.059524    25.260267    -0.013466
C     41.127633    44.447481    24.004098    -0.130801
C     41.163196    42.332214    18.977348    -0.142869
C     41.163196    41.765145    17.684538    -0.128306
C     47.374719     5.094336     6.591949     0.610500
C     47.726107     6.238251     5.895076    -0.012044
C     48.398401     7.240400     6.599554    -0.130655
C     51.281476    11.040742     9.243247    -0.142839
C     52.009653    12.028225     9.941503    -0.128290
C     37.297081     7.913061     2.605669     0.610513
C     36.945693     7.637348     3.916454    -0.012193
C     36.273399     8.635586     4.626463    -0.130814
C     33.390324    12.394865     7.328229    -0.142835
C     32.662147    13.382347     8.026485    -0.128292
C     55.371124    37.792726     4.581180    -0.075502
C     52.994386    37.949648     5.981148     0.144746
C     51.739550    38.111947     6.692194    -0.106958
C     50.751854    38.238805     7.252181    -0.120937
C     49.411499    38.409414     8.012658     0.167126
C     47.088528    38.698082     9.333122     0.157327
C     45.806597    38.904378    10.045204    -0.142567
C     44.716871    39.080854    10.650129    -0.120503
C     43.510721    39.273217    11.320731     0.172988
C     60.415023    29.056437     4.581180    -0.075502
C     59.362552    26.919661     5.981148     0.144745
C     58.875689    25.751791     6.692194    -0.106957
C     58.491703    24.832992     7.252181    -0.120936
C     57.969278    23.586906     8.012658     0.167127
C     57.057786    21.430821     9.333122     0.157324
C     56.595478    20.217488    10.045204    -0.142558
C     56.203447    19.185520    10.650129    -0.120509
C     55.766964    18.044782    11.320731     0.172991
C     24.256777    14.004657    25.867611    -0.075969
C     25.309248    14.612301    23.386384     0.144789
C     25.796111    14.893392    22.048291    -0.106945
C     26.180097    15.115086    20.995376    -0.120786
C     26.702522    15.416709    19.567063     0.167093
C     27.614014    15.942959    17.094131     0.157339
C     28.076322    16.209872    15.712829    -0.142574
C     28.468353    16.436211    14.538238    -0.120482
C     28.904836    16.688215    13.239206     0.172984
C     29.300676    16.916754    34.104264    -0.075507
C     31.677414    18.288964    33.785555     0.144751
C     32.932250    19.013444    33.701557    -0.106970
C     33.919946    19.583691    33.634497    -0.120922
C     35.260301    20.357545    33.541857     0.167121
C     37.583272    21.698713    33.373861     0.157331
C     38.865203    22.438836    33.330998    -0.142574
C     39.954929    23.067989    33.295739    -0.120494
C     41.161079    23.764360    33.253568     0.172986
C     37.292001     6.478767     4.581180    -0.075508
C     35.967734     8.458621     5.981148     0.144753
C     35.199761     9.464192     6.692194    -0.106969
C     34.596051    10.256133     7.252181    -0.120923
C     33.778121    11.331610     8.012658     0.167122
C     32.366642    13.199027     9.333122     0.157329
C     31.547019    14.206064    10.045204    -0.142566
C     30.849324    15.061557    10.650129    -0.120499
C     30.079657    16.009931    11.320731     0.172989
C     47.379799     6.478767     4.581180    -0.075972
C     48.704066     8.458621     5.981148     0.144787
C     49.472039     9.464192     6.692194    -0.106952
C     50.075749    10.256133     7.252181    -0.120779
C     50.893679    11.331610     8.012658     0.167093
C     52.305158    13.199027     9.333122     0.157341
C     53.124781    14.206064    10.045204    -0.142582
C     53.822476    15.061557    10.650129    -0.120475
C     54.592143    16.009931    11.320731     0.172981
C     42.335900    39.494423    34.104264    -0.075503
C     42.335900    36.750003    33.785555     0.144746
C     42.335900    35.301044    33.701557    -0.106959
C     42.335900    34.160550    33.634497    -0.120934
C     42.335900    32.612842    33.541857     0.167126
C     42.335900    29.930506    33.373861     0.157324
C     42.335900    28.450259    33.330998    -0.142560
C     42.335900    27.191952    33.295739    -0.120508
C     42.335900    25.799210    33.253568     0.172991
C     42.335900    45.318616    25.867611    -0.075504
C     42.335900    44.103328    23.386384     0.144746
C     42.335900    43.541147    22.048291    -0.106961
C     42.335900    43.097758    20.995376    -0.120934
C     42.335900    42.494513    19.567063     0.167125
C     42.335900    41.442013    17.094131     0.157328
C     42.335900    40.908186    15.712829    -0.142569
C     42.335900    40.455508    14.538238    -0.120501
C     42.335900    39.951501    13.239206     0.172988
C     55.371124    16.916754    34.104264    -0.075971
C     52.994386    18.288964    33.785555     0.144787
C     51.739550    19.013444    33.701557    -0.106943
C     50.751854    19.583691    33.634497    -0.120789
C     49.411499    20.357545    33.541857     0.167094
C     47.088528    21.698713    33.373861     0.157338
C     45.806597    22.438836    33.330998    -0.142574
C     44.716871    23.067989    33.295739    -0.120483
C     43.510721    23.764360    33.253568     0.172983
C     60.415023    14.004657    25.867611    -0.075507
C     59.362552    14.612301    23.386384     0.144750
C     58.875689    14.893392    22.048291    -0.106967
C     58.491703    15.115086    20.995376    -0.120926
C     57.969278    15.416709    19.567063     0.167122
C     57.057786    15.942959    17.094131     0.157328
C     56.595478    16.209872    15.712829    -0.142567
C     56.203447    16.436211    14.538238    -0.120499
C     55.766964    16.688215    13.239206     0.172987
C     29.300676    37.792726     4.581180    -0.075512
C     31.677414    37.949648     5.981148     0.144748
C     32.932250    38.111947     6.692194    -0.106971
C     33.919946    38.238805     7.252181    -0.120924
C     35.260301    38.409414     8.012658     0.167124
C     37.583272    38.698082     9.333122     0.157330
C     38.865203    38.904378    10.045204    -0.142573
C     39.954929    39.080854    10.650129    -0.120496
C     41.161079    39.273217    11.320731     0.172986
C     24.256777    29.056437     4.581180    -0.075969
C     25.309248    26.919661     5.981148     0.144787
C     25.796111    25.751791     6.692194    -0.106940
C     26.180097    24.832992     7.252181    -0.120790
C     26.702522    23.586906     8.012658     0.167095
C     27.614014    21.430821     9.333122     0.157335
C     28.076322    20.217488    10.045204    -0.142565
C     28.468353    19.185520    10.650129    -0.120489
C     28.904836    18.044782    11.320731     0.172987
C     24.256777    19.828850    29.985938    -0.075983
C     25.309248    21.965626    28.585970     0.144795
C     25.796111    23.133496    27.874924    -0.106959
C     26.180097    24.052295    27.314937    -0.120773
C     26.702522    25.298381    26.554460     0.167087
C     27.614014    27.454466    25.233996     0.157344
C     28.076322    28.667799    24.521914    -0.142586
C     28.468353    29.699767    23.916989    -0.120470
C     28.904836    30.840505    23.246387     0.172978
C     29.300676    11.092561    29.985938    -0.075509
C     31.677414    10.935639    28.585970     0.144748
C     32.932250    10.773340    27.874924    -0.106966
C     33.919946    10.646482    27.314937    -0.120929
C     35.260301    10.475873    26.554460     0.167122
C     37.583272    10.187205    25.233996     0.157329
C     38.865203     9.980909    24.521914    -0.142572
C     39.954929     9.804433    23.916989    -0.120498
C     41.161079     9.612070    23.246387     0.172986
C     60.415023    34.880630     8.699507    -0.075501
C     59.362552    34.272986    11.180734     0.144750
C     58.875689    33.991895    12.518827    -0.106959
C     58.491703    33.770201    13.571742    -0.120934
C     57.969278    33.468578    15.000055     0.167126
C     57.057786    32.942328    17.472987     0.157326
C     56.595478    32.675415    18.854289    -0.142560
C     56.203447    32.449076    20.028880    -0.120507
C     55.766964    32.197072    21.327912     0.172991
C     55.371124    31.968533     0.462854    -0.075489
C     52.994386    30.596323     0.781563     0.144741
C     51.739550    29.871843     0.865561    -0.106947
C     50.751854    29.301596     0.932621    -0.120945
C     49.411499    28.527742     1.025261     0.167131
C     47.088528    27.186574     1.193257     0.157321
C     45.806597    26.446451     1.236120    -0.142556
C     44.716871    25.817298     1.271379    -0.120514
C     43.510721    25.120927     1.313550     0.172992
C     60.415023    19.828850    29.985938    -0.075984
C     59.362552    21.965626    28.585970     0.144798
C     58.875689    23.133496    27.874924    -0.106959
C     58.491703    24.052295    27.314937    -0.120771
C     57.969278    25.298381    26.554460     0.167088
C     57.057786    27.454466    25.233996     0.157343
C     56.595478    28.667799    24.521914    -0.142579
C     56.203447    29.699767    23.916989    -0.120474
C     55.766964    30.840505    23.246387     0.172982
C     55.371124    11.092561    29.985938    -0.075496
C     52.994386    10.935639    28.585970     0.144741
C     51.739550    10.773340    27.874924    -0.106952
C     50.751854    10.646482    27.314937    -0.120941
C     49.411499    10.475873    26.554460     0.167128
C     47.088528    10.187205    25.233996     0.157324
C     45.806597     9.980909    24.521914    -0.142563
C     44.716871     9.804433    23.916989    -0.120508
C     43.510721     9.612070    23.246387     0.172990
C     29.300676    31.968533     0.462854    -0.075509
C     31.677414    30.596323     0.781563     0.144749
C     32.932250    29.871843     0.865561    -0.106966
C     33.919946    29.301596     0.932621    -0.120928
C     35.260301    28.527742     1.025261     0.167123
C     37.583272    27.186574     1.193257     0.157327
C     38.865203    26.446451     1.236120    -0.142565
C     39.954929    25.817298     1.271379    -0.120502
C     41.161079    25.120927     1.313550     0.172989
C     24.256777    34.880630     8.699507    -0.075972
C     25.309248    34.272986    11.180734     0.144784
C     25.796111    33.991895    12.518827    -0.106945
C     26.180097    33.770201    13.571742    -0.120789
C     26.702522    33.468578    15.000055     0.167096
C     27.614014    32.942328    17.472987     0.157337
C     28.076322    32.675415    18.854289    -0.142573
C     28.468353    32.449076    20.028880    -0.120483
C     28.904836    32.197072    21.327912     0.172984
C     42.335900     9.390864     0.462854    -0.075984
C     42.335900    12.135284     0.781563     0.144795
C     42.335900    13.584243     0.865561    -0.106961
C     42.335900    14.724737     0.932621    -0.120771
C     42.335900    16.272445     1.025261     0.167086
C     42.335900    18.954781     1.193257     0.157345
C     42.335900    20.435028     1.236120    -0.142588
C     42.335900    21.693335     1.271379    -0.120468
C     42.335900    23.086077     1.313550     0.172978
C     42.335900     3.566671     8.699507    -0.075512
C     42.335900     4.781959    11.180734     0.144747
C     42.335900     5.344140    12.518827    -0.106970
C     42.335900     5.787529    13.571742    -0.120927
C     42.335900     6.390774    15.000055     0.167124
C     42.335900     7.443274    17.472987     0.157330
C     42.335900     7.977101    18.854289    -0.142575
C     42.335900     8.429779    20.028880    -0.120495
C     42.335900     8.933786    21.327912     0.172985
C     37.292001    42.406520    29.985938    -0.075027
C     35.967734    40.426666    28.585970     0.144705
C     35.199761    39.421095    27.874924    -0.106973
C     34.596051    38.629154    27.314937    -0.121079
C     33.778121    37.553677    26.554460     0.167159
C     32.366642    35.686260    25.233996     0.157312
C     31.547019    34.679223    24.521914    -0.142548
C     30.849324    33.823730    23.916989    -0.120530
C     30.079657    32.875356    23.246387     0.172997
C     47.379799    42.406520    29.985938    -0.075965
C     48.704066    40.426666    28.585970     0.144787
C     49.472039    39.421095    27.874924    -0.106939
C     50.075749    38.629154    27.314937    -0.120791
C     50.893679    37.553677    26.554460     0.167096
C     52.305158    35.686260    25.233996     0.157336
C     53.124781    34.679223    24.521914    -0.142567
C     53.822476    33.823730    23.916989    -0.120490
C     54.592143    32.875356    23.246387     0.172987
C     42.335900    39.109207    10.645290    -0.181689
C     56.223769    17.794244    12.582431    -0.181680
C     28.448031    17.794244    12.582431    -0.181684
C     42.335900    23.072878    33.324084    -0.181689
C     29.634283    15.739596    12.582431    -0.181686
C     55.037517    17.109362    10.645290    -0.181688
C     41.149648    25.127527    33.324084    -0.181686
C     43.522152    39.794090    12.582431    -0.181689
C     43.522152    25.127527    33.324084    -0.181683
C     55.037517    15.739596    12.582431    -0.181690
C     41.149648    39.794090    12.582431    -0.181690
C     29.634283    17.109362    10.645290    -0.181681
C     29.634283    31.775925    23.921828    -0.181686
C     41.149648     9.091197    21.984687    -0.181691
C     55.037517    33.145691    21.984687    -0.181683
C     43.522152    23.757760     1.243034    -0.181689
C     56.223769    31.091043    21.984687    -0.181683
C     42.335900     9.776080    23.921828    -0.181688
C     42.335900    25.812409     1.243034    -0.181682
C     28.448031    31.091043    21.984687    -0.181689
C     41.149648    23.757760     1.243034    -0.181687
C     43.522152     9.091197    21.984687    -0.181689
C     29.634283    33.145691    21.984687    -0.181682
C     55.037517    31.775925    23.921828    -0.181685
O     55.271634    37.017161     1.922969    -0.566549
O     53.062970    36.999807     1.943363    -0.547760
O     62.137671    30.769133     5.914088    -0.566532
O     62.110999    29.495915     7.718837    -0.547743
O     22.534129    15.832234    27.038054    -0.566538
O     22.560801    17.109362    25.236070    -0.547764
O     29.400166    14.152046    34.259125    -0.565997
O     31.608830    14.165490    34.235965    -0.545580
O     37.913915     4.130562     5.914088    -0.566004
O     36.824613     4.790269     7.718837    -0.545589
O     46.757885     6.952710     1.922969    -0.566539
O     47.847187     8.874146     1.943363    -0.547771
O     39.891848    40.790617    34.259125    -0.565959
O     38.799159    38.871136    34.235965    -0.545587
O     44.779952    45.896685    27.038054    -0.566560
O     45.872641    45.235023    25.236070    -0.547764
O     57.715686    18.385268    34.259125    -0.566530
O     56.599711    20.291305    34.235965    -0.547759
O     59.693619    11.599012    27.038054    -0.565998
O     58.574258    10.983546    25.236070    -0.545608
O     26.956114    38.428235     5.914088    -0.566595
O     28.072089    39.041745     7.718837    -0.547776
O     24.978181    29.358059     1.922969    -0.566521
O     26.097542    27.453977     1.943363    -0.547763
O     24.978181    19.527228    32.644149    -0.566562
O     26.097542    21.431310    32.623755    -0.547769
O     26.956114    10.457052    28.653030    -0.566569
O     28.072089     9.843542    26.848281    -0.547765
O     59.693619    37.286275     7.529064    -0.565992
O     58.574258    37.901741     9.331048    -0.545590
O     57.715686    30.500019     0.307993    -0.565938
O     56.599711    28.593982     0.331153    -0.545592
O     62.137671    18.116154    28.653030    -0.566553
O     62.110999    19.389372    26.848281    -0.547771
O     55.271634    11.868126    32.644149    -0.566540
O     53.062970    11.885480    32.623755    -0.547758
O     29.400166    34.733241     0.307993    -0.565989
O     31.608830    34.719797     0.331153    -0.545575
O     22.534129    33.053053     7.529064    -0.566544
O     22.560801    31.775925     9.331048    -0.547779
O     39.891848     8.094670     0.307993    -0.566549
O     38.799159    10.014151     0.331153    -0.547765
O     44.779952     2.988602     7.529064    -0.566597
O     45.872641     3.650264     9.331048    -0.547771
O     37.913915    44.754725    28.653030    -0.565955
O     36.824613    44.095018    26.848281    -0.545556
O     46.757885    41.932577    32.644149    -0.566517
O     47.847187    40.011141    32.623755    -0.547758
O     29.400166    11.868126    32.644149    -0.565994
O     31.608830    11.885480    32.623755    -0.545575
O     22.534129    18.116154    28.653030    -0.566579
O     22.560801    19.389372    26.848281    -0.547780
O     62.137671    33.053053     7.529064    -0.566536
O     62.110999    31.775925     9.331048    -0.547746
O     55.271634    34.733241     0.307993    -0.566512
O     53.062970    34.719797     0.331153    -0.547744
O     46.757885    44.754725    28.653030    -0.566526
O     47.847187    44.095018    26.848281    -0.547765
O     37.913915    41.932577    32.644149    -0.565944
O     36.824613    40.011141    32.623755    -0.545555
O     44.779952     8.094670     0.307993    -0.566581
O     45.872641    10.014151     0.331153    -0.547783
O     39.891848     2.988602     7.529064    -0.566003
O     38.799159     3.650264     9.331048    -0.545586
O     26.956114    30.500019     0.307993    -0.566560
O     28.072089    28.593982     0.331153    -0.547754
O     24.978181    37.286275     7.529064    -0.566556
O     26.097542    37.901741     9.331048    -0.547773
O     57.715686    10.457052    28.653030    -0.565958
O     56.599711     9.843542    26.848281    -0.545588
O     59.693619    19.527228    32.644149    -0.566569
O     58.574258    21.431310    32.623755    -0.547781
O     59.693619    29.358059     1.922969    -0.565976
O     58.574258    27.453977     1.943363    -0.545602
O     57.715686    38.428235     5.914088    -0.565992
O     56.599711    39.041745     7.718837    -0.545587
O     24.978181    11.599012    27.038054    -0.566535
O     26.097542    10.983546    25.236070    -0.547772
O     26.956114    18.385268    34.259125    -0.566559
O     28.072089    20.291305    34.235965    -0.547756
O     22.534129    30.769133     5.914088    -0.566545
O     22.560801    29.495915     7.718837    -0.547781
O     29.400166    37.017161     1.922969    -0.565990
O     31.608830    36.999807     1.943363    -0.545579
O     55.271634    14.152046    34.259125    -0.566543
O     53.062970    14.165490    34.235965    -0.547776
O     62.137671    15.832234    27.038054    -0.566548
O     62.110999    17.109362    25.236070    -0.547748
O     44.779952    40.790617    34.259125    -0.566547
O     45.872641    38.871136    34.235965    -0.547759
O     39.891848    45.896685    27.038054    -0.565971
O     38.799159    45.235023    25.236070    -0.545590
O     46.757885     4.130562     5.914088    -0.566564
O     47.847187     4.790269     7.718837    -0.547774
O     37.913915     6.952710     1.922969    -0.566547
O     36.824613     8.874146     1.943363    -0.547742

The following XYZ coordinates are in angstroms. Other properties are in atomic units.
The sperically averaged electron density of each atom fit to a function of the form exp(a - br)
eigen_1, eigen_2 and eigen_3 are the three eigenvalues of traceless quadrupole moment tensor
  atom number  atomic symbol              X              Y              Z     net charge C6 coefficient C8 coefficient C10 coefficient fluctuating dipole atomic polarizability isotropic forcefield polarizability              a              b squared Pearson coefficient          <r^3>          <r^4>         wp_QDO          m_QDO          q_QDO       dipole_x       dipole_y       dipole_z         dipole            Qxy            Qxz            Qyz     Q(x^2-y^2)  Q(3z^2 - R^2)        eigen_1        eigen_2        eigen_3 static polarizability      alpha(xx)      alpha(xy)      alpha(xz)      alpha(yy)      alpha(yz)      alpha(zz) atomic spin moment
            1             Cu      34.322984       0.000000       0.000000       0.926569      49.489344 0.70259084E+03  0.17455727E+05                                11.798708                            9.172368       1.124084       2.304691                    0.996495      38.856365      92.934218       0.549008       0.449047      -1.114206       0.152204       0.000005       0.000001       0.152204      -0.000005       0.000003       0.017625      -0.192018       0.167056      -0.123852       0.043229       0.080623             16.564262       7.436437       0.000057      -0.000012      21.833552       1.996269      20.422796           0.662487
            2             Cu      31.671910       0.000000       0.000000       0.903928      51.842287 0.73542418E+03  0.18492620E+05                                12.220514                            9.429760       1.022596       2.265979                    0.996281      39.284907      94.715561       0.537218       0.453414      -1.110832      -0.126364       0.000005      -0.000003       0.126364       0.000004       0.000004       0.014286      -0.204719       0.184474      -0.133105       0.051397       0.081708             17.190995       7.824994       0.000040      -0.000012      22.449087       1.628003      21.298904          -0.682233
            3             Cu      21.167950      32.037706       6.542518       0.926548      49.490893 0.70261832E+03  0.17456602E+05                                11.799018                            9.172610       1.124005       2.304664                    0.996495      38.856659      92.935795       0.548995       0.449053      -1.114201       0.000003       0.087878      -0.124278       0.152209      -0.000004       0.000006       0.096396       0.030770      -0.167100      -0.123862       0.043235       0.080627             16.564650      19.011441      -0.000079      -0.000186      17.976133       7.452599      12.706376           0.662575
            4             Cu      21.167950      30.507108       8.707111       0.903941      51.839768 0.73539395E+03  0.18491660E+05                                12.220103                            9.429565       1.022637       2.265999                    0.996281      39.284342      94.713530       0.537224       0.453414      -1.110833       0.000010      -0.072962       0.103184       0.126374      -0.000001       0.000003       0.101263       0.041292      -0.184497      -0.133103       0.051396       0.081707             17.190170      20.146422      -0.000171      -0.000186      18.341128       7.436179      13.082960          -0.682259
            5             Cu      21.167950      16.847581      28.024600       0.926517      49.493890 0.70266455E+03  0.17458068E+05                                11.799572                            9.172984       1.123905       2.304626                    0.996494      38.857300      92.938702       0.548976       0.449060      -1.114195       0.000002      -0.087871       0.124272       0.152200      -0.000004      -0.000007       0.096398       0.030769      -0.167116      -0.123866       0.043237       0.080628             16.565450      19.012381       0.000119       0.000140      17.976980       7.453046      12.706988           0.662721
            6             Cu      21.167950      18.378179      25.860007       0.903959      51.836940 0.73535570E+03  0.18490442E+05                                12.219619                            9.429292       1.022693       2.266024                    0.996282      39.283693      94.711034       0.537235       0.453411      -1.110836       0.000005       0.072971      -0.103186       0.126381      -0.000007      -0.000005       0.101255       0.041287      -0.184496      -0.133095       0.051393       0.081702             17.189253      20.145331       0.000116       0.000102      18.340076       7.435657      13.082351          -0.682277
            7             Cu       8.012916       0.000000       0.000000       0.919272      50.063671 0.71185585E+03  0.17748534E+05                                11.898835                            9.241831       1.117701       2.300363                    0.996459      39.019185      93.567890       0.545985       0.449941      -1.113364      -0.153473      -0.000002      -0.000002       0.153473       0.000006       0.000002       0.017745      -0.193856       0.168754      -0.125054       0.043705       0.081349             16.720782       7.495014       0.000013      -0.000011      22.048272       2.021338      20.619059          -0.681254
            8             Cu      10.663990       0.000000       0.000000       0.906758      51.540970 0.73094729E+03  0.18348836E+05                                12.164555                            9.393384       1.035946       2.270210                    0.996417      39.227995      94.444642       0.539007       0.452678      -1.111476       0.126678       0.000004       0.000001       0.126678       0.000006       0.000004       0.014292      -0.204334       0.184113      -0.132853       0.051266       0.081586             17.100317       7.792926      -0.000004      -0.000011      22.325124       1.615536      21.182901          -0.697921
            9             Cu      38.329442       2.313130       6.542518       0.919295      50.060755 0.71181352E+03  0.17747181E+05                                11.898292                            9.241484       1.117820       2.300405                    0.996459      39.018613      93.565146       0.546002       0.449934      -1.113370       0.076744      -0.044308      -0.125322       0.153487       0.013492       0.084270      -0.048652      -0.015584      -0.168772      -0.125063       0.043709       0.081353             16.719897      18.408878       0.450146       6.524403      18.928935      -3.766924      12.821880          -0.681262
           10             Cu      37.003905       3.078429       8.707111       0.906802      51.537628 0.73089600E+03  0.18347167E+05                                12.163839                            9.392890       1.112983       2.294073                    0.996785      39.227780      94.442141       0.539037       0.452662      -1.111489      -0.063331       0.036565       0.103419       0.126662       0.017829       0.087559      -0.050553      -0.020588      -0.184157      -0.132878       0.051280       0.081598             17.099202      18.690742       0.778382       6.398578      19.589905      -3.694372      13.016960          -0.697948
           11             Cu       4.006458       6.939389       0.000000       0.926553      49.491832 0.70262876E+03  0.17456922E+05                                11.799131                            9.172647       1.124044       2.304671                    0.996495      38.857018      92.936744       0.548997       0.449050      -1.114203      -0.076101      -0.131799      -0.000002       0.152192      -0.083159       0.015267      -0.008812       0.096018       0.167149      -0.123880       0.043246       0.080634             16.564780      18.235427      -6.234657       1.728617      11.036111      -0.998043      20.422802           0.662744
           12             Cu       5.331995       9.235286       0.000000       0.903972      51.836306 0.73534143E+03  0.18489969E+05                                12.219433                            9.429121       1.022791       2.266053                    0.996282      39.283741      94.710447       0.537247       0.453403      -1.110842       0.063184       0.109447       0.000002       0.126376      -0.088637       0.012377      -0.007142       0.102357       0.184532      -0.133106       0.051400       0.081707             17.189001      18.791436      -6.331802       1.409367      11.480035      -0.813701      21.295530          -0.682286
           13             Cu      17.161492      29.724576       0.000000       0.919359      50.054539 0.71171536E+03  0.17744050E+05                                11.897118                            9.240670       1.118107       2.300506                    0.996461      39.017424      93.559274       0.546044       0.449916      -1.113385       0.076750       0.132929       0.000005       0.153495      -0.083936       0.015364      -0.008873       0.096924       0.168721      -0.125042       0.043700       0.081342             16.718105      18.406758      -6.300454       1.750234      11.131609      -1.010411      20.615948          -0.680911
           14             Cu      15.835955      27.428679       0.000000       0.906967      51.528220 0.73072945E+03  0.18341805E+05                                12.161999                            9.391464       1.113490       2.294248                    0.996788      39.225815      94.432080       0.539112       0.452628      -1.111518      -0.063326      -0.109681       0.000007       0.126650      -0.088533       0.012371      -0.007145       0.102241       0.184216      -0.132935       0.051311       0.081624             17.096592      18.687758      -6.291047       1.398809      11.423435      -0.807556      21.178582          -0.698049
           15             Cu      25.174408       9.908192      28.024600       0.926577      49.489584 0.70259528E+03  0.17455858E+05                                11.798719                            9.172377       1.124124       2.304701                    0.996495      38.856547      92.934589       0.549010       0.449045      -1.114208      -0.076098       0.043935       0.124267       0.152195       0.013323       0.083486      -0.048215      -0.015410      -0.167118      -0.123878       0.043243       0.080635             16.564215      18.234888       0.448536       6.454112      18.751723      -3.725928      12.706036           0.662611
           16             Cu      26.499945       9.142893      25.860007       0.903956      51.839395 0.73538644E+03  0.18491411E+05                                12.220000                            9.429476       1.022707       2.266020                    0.996282      39.284373      94.713232       0.537231       0.453410      -1.110836       0.063184      -0.036478      -0.103179       0.126368       0.017875       0.087699      -0.050645      -0.020675      -0.184516      -0.133116       0.051402       0.081714             17.190037      18.792718       0.781959       6.440055      19.694535      -3.717759      13.082860          -0.682262
           17             Cu      38.329442       6.939389       0.000000       0.926477      49.496528 0.70270788E+03  0.17459445E+05                                11.800075                            9.173346       1.123766       2.304577                    0.996493      38.857896      92.941479       0.548957       0.449068      -1.114188       0.076104      -0.131815      -0.000003       0.152207       0.083147      -0.015260      -0.008816       0.096002       0.167056      -0.123851       0.043229       0.080622             16.566223      18.236367       6.234933      -1.729117      11.036894      -0.998207      20.425407           0.662815
           18             Cu      37.003905       9.235286       0.000000       0.903961      51.836245 0.73534569E+03  0.18490128E+05                                12.219524                            9.429239       1.022692       2.266027                    0.996282      39.283418      94.710229       0.537235       0.453412      -1.110835      -0.063190       0.109452      -0.000007       0.126383       0.088637      -0.012369      -0.007144       0.102346       0.184451      -0.133090       0.051391       0.081700             17.189085      18.790772       6.331376      -1.409692      11.479887      -0.813848      21.296597          -0.682298
           19             Cu      17.161492       9.908192      28.024600       0.919338      50.056538 0.71174479E+03  0.17744995E+05                                11.897518                            9.240932       1.118008       2.300472                    0.996461      39.017672      93.560894       0.546029       0.449923      -1.113379       0.076753       0.044315       0.125329       0.153499      -0.013494      -0.084257      -0.048647      -0.015562      -0.168738      -0.125044       0.043700       0.081344             16.718765      18.407542      -0.450015      -6.523877      18.927723      -3.766698      12.821029          -0.681105
           20             Cu      15.835955       9.142893      25.860007       0.906918      51.531064 0.73077729E+03  0.18343337E+05                                12.162515                            9.391841       1.113391       2.294210                    0.996787      39.226537      94.435177       0.539095       0.452635      -1.111512      -0.063323      -0.036551      -0.103407       0.126645      -0.017842      -0.087585      -0.050564      -0.020584      -0.184230      -0.132920       0.051303       0.081617             17.097381      18.688656      -0.778228      -6.397887      19.587955      -3.694009      13.015532          -0.698004
           21             Cu       4.006458       2.313130       6.542518       0.926610      49.490018 0.70259195E+03  0.17455733E+05                                11.798686                            9.172261       1.124359       2.304770                    0.996496      38.856924      92.935001       0.549023       0.449036      -1.114215      -0.076100      -0.043937      -0.124265       0.152195      -0.013321      -0.083494      -0.048215      -0.015414      -0.167160      -0.123892       0.043250       0.080642             16.564289      18.235108      -0.448561      -6.454295      18.751697      -3.725879      12.706063           0.663605
           22             Cu       5.331995       3.078429       8.707111       0.903984      51.836516 0.73533706E+03  0.18489832E+05                                12.219492                            9.429096       1.022759       2.266045                    0.996283      39.283562      94.709953       0.537248       0.453404      -1.110842       0.063185       0.036480       0.103174       0.126365      -0.017864      -0.087668      -0.050629      -0.020661      -0.184474      -0.133072       0.051381       0.081690             17.189286      18.792074      -0.782027      -6.439830      19.693480      -3.717467      13.082302          -0.682528
           23             Cu      25.174408      29.724576       0.000000       0.926513      49.493252 0.70265677E+03  0.17457824E+05                                11.799468                            9.172931       1.123880       2.304620                    0.996494      38.857185      92.938252       0.548978       0.449060      -1.114195      -0.076105       0.131818       0.000001       0.152211       0.083131      -0.015271      -0.008815       0.095996       0.167112      -0.123845       0.043225       0.080620             16.565343      18.236126       6.234953      -1.728661      11.036596      -0.998043      20.423308           0.662660
           24             Cu      26.499945      27.428679       0.000000       0.903945      51.839346 0.73538753E+03  0.18491461E+05                                12.220053                            9.429536       1.022625       2.265998                    0.996281      39.284134      94.712976       0.537224       0.453415      -1.110832       0.063186      -0.109441       0.000001       0.126372       0.088630      -0.012379      -0.007148       0.102340       0.184537      -0.133097       0.051393       0.081704             17.190083      18.792733       6.332370      -1.409465      11.480766      -0.813740      21.296750          -0.682277
           25              H      52.170530      37.414354       4.186078       0.132539       1.267583 0.96648385E+01  0.98124860E+02                                 1.851478                            1.756570      -1.106564       2.365745                    0.997090       3.367564       9.169103       0.503911       1.197203      -0.730753      -0.036668      -0.006266      -0.018864       0.041709       0.003110       0.004857       0.001020       0.020289      -0.018130      -0.007741      -0.007068       0.014809              1.896839       2.181851       0.126285       0.198323       1.512397       0.177176       1.996268          -0.000271
           26              H      48.313729      37.983868       6.408744       0.128139       1.223618 0.87118040E+01  0.85455257E+02                                 1.756470                            1.628459      -0.848370       2.484964                    0.999295       3.153110       8.208157       0.547014       1.141502      -0.745805       0.000639      -0.007540      -0.038439       0.039177       0.000620       0.003303       0.007630       0.023347       0.040418      -0.020142       0.003937       0.016205              1.829687       1.651639      -0.031377      -0.157801       1.445892       0.261309       2.391529          -0.000001
           27              H      46.247737      38.203852       7.580569       0.119841       1.314256 0.96238821E+01  0.96912238E+02                                 1.852994                            1.720121      -0.881907       2.462132                    0.998823       3.273136       8.671358       0.527568       1.152920      -0.742947      -0.034135      -0.005492      -0.018751       0.039331       0.002998       0.005385       0.007065       0.026571       0.029483      -0.019982       0.003877       0.016105              1.927204       2.498106       0.111443       0.260967       1.484346       0.115826       1.799159          -0.000000
           28              H      60.519169      27.647074       7.504521       0.132537       1.267589 0.96648065E+01  0.98123557E+02                                 1.851408                            1.756507      -1.106554       2.365748                    0.997090       3.367529       9.168688       0.503951       1.197120      -0.730772       0.011785      -0.008101       0.039181       0.041709      -0.000560       0.002264      -0.007161      -0.002848       0.035647      -0.007742      -0.007068       0.014811              1.896765       1.667871       0.183051       0.238462       1.749199      -0.088265       2.273225          -0.000271
           29              H      59.033179      23.992899       9.644226       0.128138       1.223322 0.87093829E+01  0.85426787E+02                                 1.756253                            1.628278      -0.848374       2.484962                    0.999295       3.153137       8.208382       0.547014       1.141566      -0.745784       0.027033       0.023515       0.015846       0.039177       0.012997       0.012056      -0.001802      -0.003324       0.016113      -0.020142       0.003937       0.016205              1.829450       1.829714       0.498914       0.217202       1.998634       0.128801       1.660001          -0.000001
           30              H      58.203395      22.101038      10.836791       0.119842       1.314497 0.96259257E+01  0.96937256E+02                                 1.853195                            1.720289      -0.881894       2.462140                    0.998823       3.273136       8.671350       0.527553       1.152900      -0.742955       0.012140      -0.007208       0.036710       0.039332       0.011171       0.011165      -0.003131      -0.002263       0.030263      -0.019982       0.003877       0.016105              1.927423       1.585174       0.066832       0.229461       1.737363      -0.296446       2.459732          -0.000000
           31              H      24.152631      16.291022      23.564404       0.132566       1.267628 0.96650298E+01  0.98126725E+02                                 1.851519                            1.756589      -1.106380       2.365862                    0.997093       3.367235       9.168032       0.503910       1.197205      -0.730757      -0.011789       0.034239      -0.020703       0.041712      -0.001944       0.001293      -0.010721      -0.012924       0.005404      -0.007732      -0.007077       0.014808              1.896885       1.667942      -0.285882      -0.093081       2.159709      -0.233409       1.863005          -0.000292
           32              H      25.638621      17.090296      19.405980       0.128133       1.223791 0.87133498E+01  0.85474679E+02                                 1.756690                            1.628648      -0.848395       2.484948                    0.999295       3.153242       8.208852       0.546957       1.141565      -0.745791      -0.027034       0.022780       0.016884       0.039177      -0.015701      -0.008235      -0.003411      -0.007879       0.002455      -0.020144       0.003936       0.016208              1.829926       1.830193      -0.371241      -0.398155       1.779033       0.206694       1.880553           0.000000
           33              H      26.468405      17.584038      17.224795       0.119847       1.314646 0.96273346E+01  0.96955807E+02                                 1.853432                            1.720494      -0.881871       2.462155                    0.998823       3.273152       8.671826       0.527481       1.153006      -0.742932      -0.012140       0.032208      -0.019034       0.039333      -0.014252      -0.006812      -0.006836      -0.012743      -0.001163      -0.019987       0.003880       0.016107              1.927674       1.585357      -0.238665       0.013475       2.193444      -0.457675       2.004221          -0.000000
           34              H      32.501270      16.418124      33.879232       0.132409       1.266973 0.96588576E+01  0.98047865E+02                                 1.850901                            1.756056      -1.103086       2.367385                    0.997112       3.366412       9.164871       0.503978       1.197242      -0.730755       0.036622      -0.019921       0.000390       0.041692      -0.005632      -0.001309       0.000428       0.018440      -0.023286      -0.007849      -0.006920       0.014769              1.896215       2.181151      -0.228994      -0.052930       2.053080      -0.014243       1.454416          -0.000241
           35              H      36.358071      18.703511      33.675286       0.128108       1.224013 0.87153349E+01  0.85499208E+02                                 1.756901                            1.628831      -0.848589       2.484831                    0.999293       3.153623       8.210145       0.546926       1.141562      -0.745790      -0.000634      -0.038746       0.005705       0.039169      -0.003327       0.000517      -0.004087      -0.009785      -0.058987      -0.020142       0.003935       0.016207              1.830153       1.652058       0.159303      -0.023028       2.451389      -0.093979       1.387014          -0.000001
           36              H      38.424063      19.881646      33.492081       0.119837       1.314594 0.96268518E+01  0.96949084E+02                                 1.853302                            1.720385      -0.881936       2.462115                    0.998822       3.273241       8.671790       0.527531       1.152918      -0.742951       0.034136      -0.019507       0.001073       0.039331      -0.006076      -0.001031      -0.003314      -0.002781      -0.058579      -0.019982       0.003878       0.016105              1.927539       2.498606      -0.283256      -0.018087       1.837286      -0.008852       1.446725          -0.000001
           37              H      36.019384       7.093255       7.504521       0.132409       1.267064 0.96597601E+01  0.98059821E+02                                 1.851050                            1.756188      -1.103072       2.367392                    0.997112       3.366424       9.165188       0.503935       1.197311      -0.730741      -0.012881      -0.006214       0.039163       0.041692      -0.001012      -0.007329       0.001504       0.002190       0.035607      -0.007853      -0.006918       0.014771              1.896373       1.570065      -0.126680      -0.195633       1.846292      -0.162298       2.272760          -0.000241
           38              H      33.597770      10.207248       9.644226       0.128107       1.224121 0.87163155E+01  0.85511712E+02                                 1.757056                            1.628965      -0.848596       2.484828                    0.999293       3.153708       8.210655       0.546880       1.141620      -0.745776       0.006843      -0.035161       0.015846       0.039169      -0.007936      -0.007590      -0.009543      -0.020846       0.016131      -0.020143       0.003936       0.016208              1.830322       1.524981      -0.322849       0.002935       2.305235      -0.252672       1.660750          -0.000001
           39              H      32.374263      11.871792      10.836791       0.119837       1.314764 0.96284151E+01  0.96969658E+02                                 1.853560                            1.720604      -0.881937       2.462114                    0.998822       3.273319       8.672474       0.527457       1.153024      -0.742927      -0.012314      -0.006908       0.036709       0.039331      -0.006568      -0.008295      -0.008105      -0.018221       0.030267      -0.019987       0.003880       0.016107              1.927819       1.641746      -0.099360      -0.371583       1.681424      -0.050494       2.460286          -0.000001
           40              H      48.652416       9.439749       4.186078       0.132565       1.267539 0.96641523E+01  0.98115141E+02                                 1.851377                            1.756463      -1.106391       2.365856                    0.997092       3.367228       9.167751       0.503951       1.197142      -0.730770       0.012913       0.034889      -0.018865       0.041712       0.007223      -0.001552      -0.004721      -0.015518      -0.018149      -0.007729      -0.007077       0.014806              1.896736       1.570299       0.226744       0.054243       2.123791      -0.260367       1.996118          -0.000292
           41              H      51.074030      12.495079       6.408744       0.128132       1.223717 0.87126783E+01  0.85466072E+02                                 1.756577                            1.628551      -0.848404       2.484942                    0.999295       3.153201       8.208531       0.546993       1.141517      -0.745802      -0.006845       0.003220      -0.038439       0.039177       0.009799       0.004954      -0.006676      -0.012750       0.040424      -0.020143       0.003935       0.016208              1.829803       1.524588       0.104789       0.305234       1.573115       0.006010       2.391706           0.000000
           42              H      52.297537      14.174289       7.580569       0.119845       1.314534 0.96263047E+01  0.96942106E+02                                 1.853241                            1.720333      -0.881901       2.462138                    0.998823       3.273146       8.671446       0.527542       1.152913      -0.742953       0.012313       0.032308      -0.018750       0.039332       0.010007       0.003425      -0.008196      -0.018478       0.029482      -0.019982       0.003877       0.016105              1.927467       1.641472       0.383329      -0.030182       2.341529      -0.283983       1.799400          -0.000000
           43              H      40.303777      36.971943      33.879232       0.132410       1.266839 0.96576407E+01  0.98032975E+02                                 1.850812                            1.755977      -1.103056       2.367400                    0.997113       3.366331       9.164700       0.503973       1.197286      -0.730744      -0.035565      -0.021755       0.000389       0.041693       0.010800       0.001025       0.000920       0.000537      -0.023283      -0.007849      -0.006919       0.014768              1.896121       2.283291       0.169943       0.014129       1.950716       0.052955       1.454357          -0.000241
           44              H      40.354580      32.489162      33.675286       0.128109       1.224017 0.87153730E+01  0.85499782E+02                                 1.756911                            1.628839      -0.848592       2.484831                    0.999293       3.153651       8.210261       0.546922       1.141568      -0.745788      -0.033238       0.019922       0.005705       0.039169      -0.002573      -0.003797       0.001595       0.010656      -0.058986      -0.020141       0.003934       0.016207              1.830165       2.113612      -0.425777      -0.069875       1.989862       0.066932       1.387021          -0.000001
           45              H      40.341879      30.110893      33.492081       0.119835       1.314316 0.96244590E+01  0.96919648E+02                                 1.853060                            1.720180      -0.881946       2.462108                    0.998822       3.273230       8.671722       0.527555       1.152930      -0.742944      -0.033961      -0.019808       0.001073       0.039331       0.001833      -0.002353       0.002550       0.011915      -0.058579      -0.019982       0.003878       0.016105              1.927277       2.247589       0.427894       0.001377       2.087673       0.020085       1.446569          -0.000001
           46              H      44.368023      44.265627      23.564404       0.132536       1.267615 0.96650691E+01  0.98126974E+02                                 1.851438                            1.756535      -1.106583       2.365732                    0.997090       3.367576       9.168877       0.503945       1.197126      -0.730771       0.035544      -0.006913      -0.020698       0.041709      -0.004622      -0.009928       0.004251       0.009837       0.005418      -0.007742      -0.007069       0.014811              1.896797       2.284193      -0.069969      -0.155527       1.543263       0.197297       1.862936          -0.000271
           47              H      44.317220      42.579085      19.405980       0.128136       1.223352 0.87096474E+01  0.85430099E+02                                 1.756286                            1.628307      -0.848390       2.484952                    0.999295       3.153177       8.208542       0.547007       1.141572      -0.745783       0.033242       0.012022       0.016888       0.039176       0.004439       0.001163       0.008837       0.031129       0.002459      -0.020142       0.003937       0.016205              1.829487       2.112778       0.207689       0.377923       1.495589       0.241369       1.880092          -0.000001
           48              H      44.329921      41.613600      17.224795       0.119841       1.314530 0.96262352E+01  0.96941250E+02                                 1.853234                            1.720323      -0.881912       2.462129                    0.998823       3.273176       8.671524       0.527545       1.152908      -0.742953       0.033962      -0.005591      -0.019033       0.039331       0.001609      -0.002514       0.009315       0.031052      -0.001167      -0.019982       0.003877       0.016105              1.927466       2.247847      -0.143955      -0.403033       1.530548       0.217131       2.004002          -0.000000
           49              H      54.202653      19.937864      33.879232       0.132564       1.267436 0.96631452E+01  0.98101989E+02                                 1.851238                            1.756340      -1.106390       2.365854                    0.997092       3.367149       9.167286       0.503984       1.197099      -0.730779      -0.001125       0.041695       0.000385       0.041712      -0.005281       0.000258      -0.001361      -0.019085      -0.022891      -0.007728      -0.007079       0.014807              1.896589       1.887155       0.059095       0.038817       2.347992      -0.038726       1.454621          -0.000292
           50              H      50.295049      22.135258      33.675286       0.128132       1.223408 0.87101399E+01  0.85436182E+02                                 1.756345                            1.628356      -0.848407       2.484941                    0.999295       3.153241       8.208783       0.546996       1.141577      -0.745781       0.033878       0.018828       0.005706       0.039176       0.005901       0.003280       0.002491      -0.000865      -0.058987      -0.020142       0.003935       0.016207              1.829551       2.388633       0.266354       0.092856       1.713379       0.027035       1.386641           0.000000
           51              H      48.241758      23.335392      33.492081       0.119847       1.314456 0.96255815E+01  0.96932894E+02                                 1.853155                            1.720257      -0.881877       2.462151                    0.998823       3.273084       8.671164       0.527559       1.152898      -0.742956      -0.000173       0.039317       0.001074       0.039332       0.004242       0.003385       0.000765      -0.009135      -0.058577      -0.019982       0.003877       0.016105              1.927375       1.757154      -0.144692       0.016706       2.578345      -0.011235       1.446625          -0.000000
           52              H      58.487046      12.771281      23.564404       0.132410       1.266852 0.96577654E+01  0.98034582E+02                                 1.850825                            1.755989      -1.103078       2.367389                    0.997112       3.366351       9.164778       0.503970       1.197287      -0.730744      -0.023743      -0.027358      -0.020641       0.041692       0.006642       0.008635       0.006378       0.002875       0.005311      -0.007848      -0.006920       0.014768              1.896135       1.788522       0.355631       0.248520       2.037587       0.036087       1.862297          -0.000241
           53              H      57.051859      13.658549      19.405980       0.128108       1.224019 0.87153935E+01  0.85500022E+02                                 1.756912                            1.628840      -0.848594       2.484830                    0.999293       3.153657       8.210275       0.546923       1.141566      -0.745788      -0.006210      -0.034795       0.016881       0.039169       0.011263       0.007071      -0.005422      -0.023253       0.002447      -0.020142       0.003934       0.016207              1.830167       1.470494       0.163500       0.020090       2.139194      -0.448232       1.880812          -0.000001
           54              H      56.209374      14.130292      17.224795       0.119837       1.314305 0.96243583E+01  0.96918374E+02                                 1.853049                            1.720171      -0.881940       2.462112                    0.998822       3.273214       8.671666       0.527556       1.152930      -0.742944      -0.021823      -0.026616      -0.019033       0.039331       0.012642       0.009324      -0.002482      -0.018310      -0.001170      -0.019982       0.003877       0.016105              1.927265       1.834354       0.382501       0.389493       1.943639       0.240422       2.003803          -0.000001
           55              H      30.469147      38.587601       7.504521       0.132538       1.267699 0.96658951E+01  0.98137881E+02                                 1.851565                            1.756647      -1.106546       2.365755                    0.997090       3.367624       9.169255       0.503911       1.197176      -0.730760       0.001123       0.014257       0.039180       0.041709       0.001512       0.005069       0.005540       0.000459       0.035645      -0.007743      -0.007066       0.014810              1.896932       1.887572      -0.056320      -0.042796       1.529790       0.250679       2.273433          -0.000271
           56              H      34.376751      39.127784       9.644226       0.128137       1.223638 0.87119852E+01  0.85457452E+02                                 1.756490                            1.628477      -0.848380       2.484958                    0.999295       3.153111       8.208171       0.547011       1.141504      -0.745805      -0.033881       0.011654       0.015846       0.039177      -0.005060      -0.004467       0.011341       0.024176       0.016109      -0.020143       0.003937       0.016206              1.829708       2.388867      -0.176353      -0.220196       1.440039       0.123730       1.660218          -0.000001
           57              H      36.430042      39.355100      10.836791       0.119841       1.314564 0.96265439E+01  0.96945115E+02                                 1.853268                            1.720353      -0.881916       2.462128                    0.998823       3.273187       8.671581       0.527539       1.152911      -0.742953       0.000173       0.014117       0.036710       0.039331      -0.004606      -0.002872       0.011234       0.020481       0.030263      -0.019982       0.003877       0.016105              1.927500       1.757267       0.032486       0.142010       1.565397       0.346961       2.459838          -0.000000
           58              H      26.184754      26.473827       4.186078       0.132569       1.267601 0.96647674E+01  0.98123389E+02                                 1.851494                            1.756566      -1.106367       2.365871                    0.997093       3.367194       9.167887       0.503914       1.197206      -0.730757       0.023759      -0.028628      -0.018865       0.041713      -0.010333      -0.003313       0.003705      -0.004754      -0.018151      -0.007731      -0.007077       0.014808              1.896859       1.789163      -0.353077      -0.252634       1.905160       0.083216       1.996253          -0.000292
           59              H      27.619941      22.848983       6.408744       0.128135       1.223772 0.87131778E+01  0.85472549E+02                                 1.756670                            1.628631      -0.848385       2.484954                    0.999295       3.153215       8.208754       0.546960       1.141564      -0.745791       0.006211       0.004318      -0.038440       0.039177      -0.010421      -0.008261      -0.000952      -0.010600       0.040421      -0.020144       0.003936       0.016208              1.829904       1.470303      -0.073415      -0.147424       1.627555      -0.267370       2.391854           0.000000
           60              H      28.462426      20.949790       7.580569       0.119846       1.314660 0.96274602E+01  0.96957406E+02                                 1.853446                            1.720506      -0.881877       2.462151                    0.998823       3.273170       8.671894       0.527478       1.153007      -0.742932       0.021823      -0.026818      -0.018751       0.039332      -0.013007      -0.008812       0.001130      -0.008098       0.029487      -0.019987       0.003880       0.016107              1.927689       1.834747      -0.494891      -0.230888       2.148723       0.168160       1.799597          -0.000000
           61              H      26.184754      22.411460      30.381040       0.132570       1.267378 0.96626670E+01  0.98096733E+02                                 1.851254                            1.756354      -1.106356       2.365877                    0.997093       3.367099       9.167379       0.503953       1.197177      -0.730761       0.023762       0.028626       0.018864       0.041713       0.010330       0.003312       0.003704      -0.004750      -0.018155      -0.007727      -0.007078       0.014805              1.896605       1.788936       0.353003       0.252580       1.904909       0.083201       1.995971          -0.000292
           62              H      27.619941      26.036304      28.158374       0.128132       1.223705 0.87125681E+01  0.85464704E+02                                 1.756560                            1.628535      -0.848404       2.484942                    0.999295       3.153217       8.208554       0.546999       1.141509      -0.745803       0.006213      -0.004318       0.038439       0.039177       0.010419       0.008261      -0.000952      -0.010599       0.040420      -0.020143       0.003935       0.016208              1.829785       1.470221       0.073405       0.147412       1.627453      -0.267339       2.391681           0.000000
           63              H      28.462426      27.935497      26.986549       0.119847       1.314196 0.96233558E+01  0.96905547E+02                                 1.852932                            1.720071      -0.881879       2.462150                    0.998823       3.273058       8.671070       0.527578       1.152916      -0.742948       0.021824       0.026818       0.018750       0.039332       0.013005       0.008811       0.001131      -0.008092       0.029480      -0.019982       0.003877       0.016105              1.927133       1.834234       0.494661       0.230782       2.148065       0.168085       1.799100          -0.000000
           64              H      30.469147      10.297686      27.062597       0.132537       1.267592 0.96648465E+01  0.98124140E+02                                 1.851417                            1.756515      -1.106561       2.365745                    0.997090       3.367541       9.168752       0.503947       1.197127      -0.730771       0.001124      -0.014259      -0.039180       0.041709      -0.001513      -0.005069       0.005542       0.000454       0.035646      -0.007742      -0.007069       0.014811              1.896775       1.887408       0.056311       0.042791       1.529683       0.250647       2.273233          -0.000270
           65              H      34.376751       9.757503      24.922892       0.128136       1.223342 0.87095604E+01  0.85429001E+02                                 1.756274                            1.628297      -0.848385       2.484955                    0.999295       3.153166       8.208492       0.547010       1.141569      -0.745783      -0.033881      -0.011654      -0.015846       0.039176       0.005059       0.004468       0.011342       0.024173       0.016114      -0.020142       0.003937       0.016205              1.829474       2.388512       0.176316       0.220148       1.439887       0.123704       1.660021          -0.000001
           66              H      36.430042       9.530187      23.730327       0.119841       1.314520 0.96261364E+01  0.96939977E+02                                 1.853222                            1.720312      -0.881907       2.462132                    0.998823       3.273165       8.671474       0.527547       1.152906      -0.742954       0.000173      -0.014118      -0.036710       0.039331       0.004605       0.002871       0.011235       0.020480       0.030262      -0.019982       0.003877       0.016105              1.927453       1.757223      -0.032485      -0.142004       1.565363       0.346949       2.459772          -0.000000
           67              H      58.487046      36.114006      11.002714       0.132405       1.267094 0.96600549E+01  0.98063575E+02                                 1.851079                            1.756214      -1.103089       2.367380                    0.997112       3.366472       9.165358       0.503931       1.197310      -0.730741      -0.023743       0.027357       0.020641       0.041692      -0.006646      -0.008638       0.006377       0.002870       0.005315      -0.007854      -0.006917       0.014771              1.896403       1.788763      -0.355709      -0.248575       2.037888       0.036090       1.862559          -0.000241
           68              H      57.051859      35.226738      15.161138       0.128107       1.224130 0.87163957E+01  0.85512725E+02                                 1.757067                            1.628974      -0.848602       2.484825                    0.999293       3.153719       8.210704       0.546877       1.141623      -0.745775      -0.006210       0.034794      -0.016881       0.039168      -0.011264      -0.007072      -0.005422      -0.023254       0.002449      -0.020143       0.003936       0.016208              1.830334       1.470610      -0.163520      -0.020097       2.139397      -0.448295       1.880994          -0.000001
           69              H      56.209374      34.754995      17.342323       0.119836       1.314776 0.96285272E+01  0.96971076E+02                                 1.853571                            1.720614      -0.881944       2.462110                    0.998822       3.273335       8.672531       0.527455       1.153024      -0.742927      -0.021822       0.026616       0.019034       0.039330      -0.012644      -0.009326      -0.002483      -0.018315      -0.001162      -0.019987       0.003880       0.016107              1.927831       1.834875      -0.382680      -0.389679       1.944209       0.240534       2.004409          -0.000001
           70              H      54.202653      28.947423       0.687886       0.132406       1.266995 0.96590716E+01  0.98050655E+02                                 1.850927                            1.756079      -1.103089       2.367381                    0.997112       3.366450       9.165026       0.503973       1.197248      -0.730754      -0.001058      -0.041676      -0.000392       0.041691       0.005167      -0.000285      -0.001347      -0.018974      -0.023287      -0.007850      -0.006918       0.014768              1.896243       1.886811      -0.059047      -0.038801       2.347486      -0.038717       1.454433          -0.000241
           71              H      50.295049      26.750029       0.891832       0.128109       1.224019 0.87153951E+01  0.85500007E+02                                 1.756912                            1.628842      -0.848591       2.484831                    0.999293       3.153628       8.210187       0.546922       1.141568      -0.745788       0.033873      -0.018823      -0.005706       0.039169      -0.005901      -0.003282       0.002491      -0.000870      -0.058986      -0.020142       0.003934       0.016207              1.830166       2.389535      -0.266471      -0.092903       1.713941       0.027047       1.387021          -0.000001
           72              H      48.241758      25.549895       1.075037       0.119834       1.314636 0.96272387E+01  0.96954032E+02                                 1.853347                            1.720424      -0.881957       2.462101                    0.998822       3.273297       8.672008       0.527523       1.152923      -0.742950      -0.000174      -0.039315      -0.001073       0.039330      -0.004243      -0.003385       0.000764      -0.009132      -0.058580      -0.019983       0.003878       0.016105              1.927587       1.757352       0.144737      -0.016710       2.578655      -0.011239       1.446755          -0.000001
           73              H      60.519169      21.238213      27.062597       0.132571       1.267575 0.96645057E+01  0.98120017E+02                                 1.851465                            1.756540      -1.106345       2.365884                    0.997093       3.367151       9.167721       0.503919       1.197203      -0.730757       0.011786       0.008104      -0.039184       0.041713       0.000572      -0.002263      -0.007156      -0.002845       0.035648      -0.007732      -0.007077       0.014809              1.896829       1.667892      -0.183040      -0.238496       1.749214      -0.088292       2.273380          -0.000292
           74              H      59.033179      24.892388      24.922892       0.128133       1.223785 0.87132905E+01  0.85473921E+02                                 1.756681                            1.628641      -0.848390       2.484950                    0.999295       3.153234       8.208813       0.546959       1.141562      -0.745792       0.027033      -0.023512      -0.015850       0.039177      -0.012998      -0.012058      -0.001800      -0.003326       0.016119      -0.020144       0.003936       0.016208              1.829916       1.830182      -0.499126      -0.217290       1.999177       0.128856       1.660390           0.000000
           75              H      58.203395      26.784249      23.730327       0.119848       1.314631 0.96271948E+01  0.96954018E+02                                 1.853415                            1.720480      -0.881863       2.462160                    0.998823       3.273133       8.671750       0.527484       1.153004      -0.742933       0.012140       0.007209      -0.036711       0.039333      -0.011173      -0.011166      -0.003131      -0.002266       0.030269      -0.019986       0.003879       0.016107              1.927657       1.585344      -0.066848      -0.229504       1.737564      -0.296500       2.460062          -0.000000
           76              H      52.170530      11.470933      30.381040       0.132536       1.267734 0.96662264E+01  0.98142020E+02                                 1.851591                            1.756670      -1.106602       2.365725                    0.997090       3.367676       9.169413       0.503910       1.197167      -0.730762      -0.036668       0.006261       0.018864       0.041708      -0.003110      -0.004857       0.001020       0.020291      -0.018128      -0.007742      -0.007068       0.014810              1.896959       2.181997      -0.126298      -0.198341       1.512478       0.177194       1.996402          -0.000271
           77              H      48.313729      10.901419      28.158374       0.128139       1.223621 0.87118388E+01  0.85455639E+02                                 1.756473                            1.628463      -0.848369       2.484964                    0.999295       3.153088       8.208088       0.547014       1.141503      -0.745805       0.000639       0.007538       0.038440       0.039177      -0.000620      -0.003302       0.007628       0.023348       0.040423      -0.020143       0.003937       0.016205              1.829689       1.651643       0.031377       0.157803       1.445894       0.261308       2.391530          -0.000001
           78              H      46.247737      10.681435      26.986549       0.119840       1.314576 0.96266590E+01  0.96946597E+02                                 1.853282                            1.720365      -0.881917       2.462126                    0.998823       3.273201       8.671642       0.527536       1.152915      -0.742952      -0.034135       0.005491       0.018751       0.039331      -0.002997      -0.005385       0.007065       0.026572       0.029484      -0.019982       0.003878       0.016105              1.927516       2.498567      -0.111473      -0.261035       1.484542       0.115856       1.799438          -0.000000
           79              H      32.501270      32.467163       0.687886       0.132407       1.266874 0.96579759E+01  0.98037238E+02                                 1.850845                            1.756007      -1.103079       2.367386                    0.997112       3.366382       9.164882       0.503969       1.197285      -0.730744       0.036623       0.019921      -0.000391       0.041692       0.005632       0.001309       0.000427       0.018438      -0.023284      -0.007849      -0.006919       0.014768              1.896156       2.181077       0.228982       0.052927       2.053011      -0.014242       1.454380          -0.000241
           80              H      36.358071      30.181776       0.891832       0.128107       1.224031 0.87154986E+01  0.85501334E+02                                 1.756925                            1.628851      -0.848601       2.484825                    0.999293       3.153672       8.210335       0.546920       1.141568      -0.745788      -0.000634       0.038746      -0.005705       0.039169       0.003328      -0.000517      -0.004085      -0.009785      -0.058986      -0.020141       0.003934       0.016207              1.830181       1.652081      -0.159305       0.023028       2.451431      -0.093981       1.387030          -0.000001
           81              H      38.424063      29.003641       1.075037       0.119837       1.314300 0.96243141E+01  0.96917804E+02                                 1.853043                            1.720166      -0.881938       2.462113                    0.998822       3.273209       8.671643       0.527558       1.152928      -0.742944       0.034136       0.019507      -0.001073       0.039331       0.006076       0.001032      -0.003313      -0.002782      -0.058579      -0.019982       0.003878       0.016105              1.927259       2.498194       0.283188       0.018083       1.837025      -0.008850       1.446558          -0.000001
           82              H      24.152631      32.594265      11.002714       0.132567       1.267424 0.96630316E+01  0.98100601E+02                                 1.851231                            1.756334      -1.106396       2.365853                    0.997093       3.367131       9.167242       0.503983       1.197104      -0.730778      -0.011789      -0.034240       0.020701       0.041712       0.001942      -0.001296      -0.010720      -0.012922       0.005400      -0.007728      -0.007079       0.014807              1.896582       1.667695       0.285810       0.093050       2.159345      -0.233355       1.862706          -0.000292
           83              H      25.638621      31.794991      15.161138       0.128134       1.223393 0.87100068E+01  0.85434565E+02                                 1.756333                            1.628346      -0.848395       2.484949                    0.999295       3.153217       8.208710       0.546997       1.141579      -0.745781      -0.027033      -0.022780      -0.016884       0.039177       0.015700       0.008233      -0.003411      -0.007877       0.002452      -0.020142       0.003935       0.016207              1.829538       1.829806       0.371116       0.398016       1.778665       0.206623       1.880142           0.000000
           84              H      26.468405      31.301249      17.342323       0.119846       1.314482 0.96258156E+01  0.96935910E+02                                 1.853185                            1.720283      -0.881891       2.462144                    0.998823       3.273113       8.671290       0.527552       1.152905      -0.742954      -0.012140      -0.032208       0.019033       0.039332       0.014250       0.006810      -0.006835      -0.012740      -0.001167      -0.019982       0.003877       0.016105              1.927407       1.585167       0.238615      -0.013475       2.193123      -0.457574       2.003931          -0.000000
           85              H      40.303777      11.913344       0.687886       0.132571       1.267366 0.96624661E+01  0.98093287E+02                                 1.851167                            1.756276      -1.106348       2.365881                    0.997093       3.367040       9.166879       0.503995       1.197095      -0.730780      -0.035547       0.021822      -0.000382       0.041713      -0.010905      -0.001051       0.000903       0.000395      -0.022889      -0.007728      -0.007079       0.014807              1.896514       2.283862      -0.169996      -0.014129       1.951107       0.052975       1.454572          -0.000292
           86              H      40.354580      16.396125       0.891832       0.128133       1.223388 0.87099507E+01  0.85433786E+02                                 1.756318                            1.628333      -0.848396       2.484947                    0.999295       3.153215       8.208665       0.547003       1.141569      -0.745783      -0.033245      -0.019925      -0.005705       0.039177       0.002576       0.003797       0.001595       0.010653      -0.058988      -0.020142       0.003935       0.016207              1.829522       2.112828       0.425561       0.069840       1.989115       0.066896       1.386623           0.000000
           87              H      40.341879      18.774394       1.075037       0.119849       1.314429 0.96253292E+01  0.96929663E+02                                 1.853125                            1.720232      -0.881864       2.462160                    0.998823       3.273047       8.671019       0.527564       1.152894      -0.742957      -0.033963       0.019809      -0.001073       0.039333      -0.001835       0.002354       0.002549       0.011914      -0.058576      -0.019982       0.003877       0.016105              1.927343       2.247703      -0.427923      -0.001376       2.087722       0.020084       1.446606          -0.000000
           88              H      44.368023       4.619660      11.002714       0.132539       1.267591 0.96649287E+01  0.98126150E+02                                 1.851498                            1.756589      -1.106547       2.365753                    0.997090       3.367579       9.169206       0.503903       1.197217      -0.730750       0.035545       0.006912       0.020699       0.041709       0.004622       0.009926       0.004252       0.009835       0.005418      -0.007742      -0.007067       0.014809              1.896860       2.284271       0.069971       0.155529       1.543308       0.197310       1.863001          -0.000271
           89              H      44.317220       6.306202      15.161138       0.128137       1.223641 0.87120125E+01  0.85457860E+02                                 1.756496                            1.628481      -0.848384       2.484956                    0.999295       3.153141       8.208279       0.547009       1.141506      -0.745804       0.033243      -0.012022      -0.016888       0.039177      -0.004439      -0.001165       0.008837       0.031129       0.002459      -0.020142       0.003937       0.016206              1.829716       2.113069      -0.207734      -0.378005       1.495748       0.241419       1.880330          -0.000001
           90              H      44.329921       7.271687      17.342323       0.119841       1.314256 0.96238843E+01  0.96912275E+02                                 1.852995                            1.720122      -0.881911       2.462130                    0.998823       3.273135       8.671359       0.527568       1.152921      -0.742947       0.033963       0.005591       0.019033       0.039331      -0.001607       0.002513       0.009316       0.031052      -0.001170      -0.019982       0.003877       0.016105              1.927205       2.247513       0.143923       0.402942       1.530376       0.217084       2.003727          -0.000000
           91              H      36.019384      41.792032      27.062597       0.132376       1.267172 0.96609724E+01  0.98075253E+02                                 1.851120                            1.756267      -1.103259       2.367269                    0.997110       3.366864       9.166547       0.503937       1.197268      -0.730747      -0.012877       0.006214      -0.039160       0.041688       0.001021       0.007332       0.001505       0.002168       0.035606      -0.007866      -0.006906       0.014772              1.896443       1.570136       0.126705       0.195614       1.846415      -0.162301       2.272778          -0.000219
           92              H      33.597770      38.678039      24.922892       0.128113       1.223957 0.87148554E+01  0.85493301E+02                                 1.756845                            1.628784      -0.848573       2.484843                    0.999293       3.153559       8.209912       0.546935       1.141559      -0.745791       0.006846       0.035162      -0.015842       0.039169       0.007935       0.007589      -0.009540      -0.020849       0.016121      -0.020142       0.003937       0.016205              1.830092       1.524811       0.322781      -0.002933       2.304904      -0.252623       1.660559          -0.000002
           93              H      32.374263      37.013495      23.730327       0.119832       1.314656 0.96273929E+01  0.96955988E+02                                 1.853367                            1.720438      -0.881964       2.462096                    0.998822       3.273321       8.672094       0.527521       1.152924      -0.742950      -0.012312       0.006908      -0.036708       0.039330       0.006566       0.008293      -0.008104      -0.018219       0.030262      -0.019983       0.003878       0.016105              1.927613       1.641589       0.099342       0.371522       1.681257      -0.050483       2.459994          -0.000000
           94              H      48.652416      39.445538      30.381040       0.132568       1.267611 0.96648670E+01  0.98124654E+02                                 1.851504                            1.756575      -1.106375       2.365867                    0.997093       3.367206       9.167932       0.503912       1.197206      -0.730757       0.012912      -0.034890       0.018865       0.041713      -0.007225       0.001551      -0.004722      -0.015519      -0.018152      -0.007731      -0.007077       0.014808              1.896869       1.570395      -0.226768      -0.054251       2.123947      -0.260397       1.996265          -0.000292
           95              H      51.074030      36.390208      28.158374       0.128135       1.223773 0.87131871E+01  0.85472667E+02                                 1.756672                            1.628632      -0.848384       2.484955                    0.999295       3.153216       8.208759       0.546960       1.141564      -0.745791      -0.006845      -0.003220       0.038440       0.039177      -0.009800      -0.004955      -0.006678      -0.012749       0.040421      -0.020144       0.003936       0.016208              1.829906       1.524664      -0.104799      -0.305263       1.573195       0.006013       2.391859           0.000000
           96              H      52.297537      34.710998      26.986549       0.119846       1.314664 0.96274970E+01  0.96957879E+02                                 1.853451                            1.720510      -0.881878       2.462150                    0.998823       3.273174       8.671912       0.527477       1.153008      -0.742932       0.012313      -0.032308       0.018751       0.039332      -0.010010      -0.003428      -0.008197      -0.018481       0.029487      -0.019987       0.003880       0.016107              1.927694       1.641644      -0.383402       0.030186       2.341834      -0.284035       1.799603          -0.000000
           97              H      32.501270      11.470933      30.381040       0.132407       1.266883 0.96580713E+01  0.98038472E+02                                 1.850855                            1.756017      -1.103092       2.367380                    0.997112       3.366399       9.164948       0.503967       1.197286      -0.730744       0.036622       0.006272       0.018912       0.041692       0.003111       0.004873       0.001094       0.020324      -0.017629      -0.007849      -0.006919       0.014768              1.896167       2.181089       0.126228       0.198244       1.511950       0.177056       1.995462          -0.000241
           98              H      36.358071      10.901419      28.158374       0.128107       1.224040 0.87155781E+01  0.85502339E+02                                 1.756937                            1.628861      -0.848605       2.484823                    0.999293       3.153683       8.210384       0.546917       1.141571      -0.745787      -0.000634       0.007536       0.038431       0.039169       0.000622       0.003310       0.007629       0.023348       0.040412      -0.020142       0.003934       0.016207              1.830194       1.652092      -0.031391      -0.157873       1.446235       0.261415       2.392254          -0.000001
           99              H      38.424063      10.681435      26.986549       0.119837       1.314302 0.96243336E+01  0.96918077E+02                                 1.853048                            1.720170      -0.881937       2.462114                    0.998822       3.273211       8.671660       0.527556       1.152931      -0.742944       0.034136       0.005491       0.018749       0.039331       0.002998       0.005384       0.007065       0.026572       0.029482      -0.019982       0.003878       0.016105              1.927264       2.498201       0.111445       0.260964       1.484384       0.115830       1.799208          -0.000001
          100              H      24.152631      21.238213      27.062597       0.132569       1.267399 0.96627880E+01  0.98097444E+02                                 1.851203                            1.756308      -1.106375       2.365866                    0.997093       3.367092       9.167084       0.503988       1.197100      -0.730779      -0.011786       0.008104      -0.039184       0.041713      -0.000575       0.002262      -0.007155      -0.002842       0.035645      -0.007728      -0.007079       0.014807              1.896552       1.667669       0.182992       0.238441       1.748967      -0.088273       2.273020          -0.000292
          101              H      25.638621      24.892388      24.922892       0.128132       1.223401 0.87100732E+01  0.85435331E+02                                 1.756336                            1.628348      -0.848401       2.484944                    0.999295       3.153231       8.208737       0.546999       1.141573      -0.745782      -0.027033      -0.023512      -0.015850       0.039177       0.012996       0.012058      -0.001800      -0.003322       0.016119      -0.020142       0.003935       0.016207              1.829541       1.829809       0.498959       0.217221       1.998742       0.128817       1.660073           0.000000
          102              H      26.468405      26.784249      23.730327       0.119848       1.314438 0.96254118E+01  0.96930743E+02                                 1.853137                            1.720242      -0.881866       2.462159                    0.998823       3.273057       8.671068       0.527561       1.152898      -0.742956      -0.012140       0.007209      -0.036711       0.039333       0.011170       0.011165      -0.003131      -0.002263       0.030264      -0.019982       0.003877       0.016105              1.927356       1.585130       0.066830       0.229452       1.737306      -0.296422       2.459633          -0.000000
          103              H      60.519169      32.594265      11.002714       0.132539       1.267778 0.96666655E+01  0.98147957E+02                                 1.851685                            1.756753      -1.106545       2.365755                    0.997090       3.367612       9.169419       0.503878       1.197226      -0.730750       0.011785      -0.034240       0.020699       0.041709      -0.001950       0.001280      -0.010724      -0.012927       0.005422      -0.007746      -0.007066       0.014812              1.897057       1.668110      -0.285912      -0.093126       2.159871      -0.233386       1.863191          -0.000271
          104              H      59.033179      31.794991      15.161138       0.128139       1.223702 0.87125615E+01  0.85464889E+02                                 1.756593                            1.628566      -0.848362       2.484969                    0.999295       3.153136       8.208438       0.546976       1.141553      -0.745794       0.027033      -0.022778      -0.016888       0.039177      -0.015699      -0.008236      -0.003410      -0.007878       0.002463      -0.020144       0.003938       0.016206              1.829819       1.830083      -0.371205      -0.398114       1.778933       0.206669       1.880443          -0.000001
          105              H      58.203395      31.301249      17.342323       0.119843       1.314689 0.96277013E+01  0.96960452E+02                                 1.853474                            1.720528      -0.881892       2.462142                    0.998823       3.273208       8.672025       0.527475       1.153007      -0.742932       0.012140      -0.032208       0.019033       0.039332      -0.014253      -0.006813      -0.006835      -0.012743      -0.001163      -0.019987       0.003880       0.016107              1.927724       1.585389      -0.238671       0.013476       2.193502      -0.457700       2.004280          -0.000000
          106              H      52.170530      32.467163       0.687886       0.132537       1.267711 0.96659943E+01  0.98138967E+02                                 1.851561                            1.756643      -1.106571       2.365740                    0.997090       3.367635       9.169236       0.503917       1.197159      -0.730764      -0.036668       0.019873      -0.000383       0.041708      -0.005616      -0.001313       0.000454       0.018688      -0.022936      -0.007742      -0.007068       0.014810              1.896926       2.181960      -0.229096      -0.052960       2.053966      -0.014263       1.454853          -0.000271
          107              H      48.313729      30.181776       0.891832       0.128140       1.223601 0.87116545E+01  0.85453322E+02                                 1.756448                            1.628442      -0.848358       2.484971                    0.999295       3.153061       8.207975       0.547020       1.141497      -0.745807       0.000640       0.038755      -0.005706       0.039178      -0.003320       0.000516      -0.004087      -0.009789      -0.058988      -0.020143       0.003937       0.016205              1.829661       1.651618       0.159232      -0.023017       2.450661      -0.093943       1.386705          -0.000001
          108              H      46.247737      29.003641       1.075037       0.119840       1.314563 0.96265406E+01  0.96945036E+02                                 1.853264                            1.720350      -0.881913       2.462129                    0.998823       3.273187       8.671568       0.527541       1.152908      -0.742954      -0.034135       0.019509      -0.001073       0.039331      -0.006076      -0.001031      -0.003314      -0.002782      -0.058578      -0.019982       0.003878       0.016105              1.927495       2.498537      -0.283262      -0.018085       1.837251      -0.008852       1.446698          -0.000000
          109              H      48.652416      41.792032      27.062597       0.132568       1.267608 0.96648340E+01  0.98124244E+02                                 1.851501                            1.756573      -1.106370       2.365869                    0.997093       3.367202       9.167920       0.503912       1.197207      -0.730756       0.012912       0.006157      -0.039183       0.041713      -0.000946      -0.007329       0.001618       0.002413       0.035646      -0.007731      -0.007077       0.014808              1.896866       1.570393      -0.126737      -0.195715       1.846779      -0.162405       2.273426          -0.000292
          110              H      51.074030      38.678039      24.922892       0.128134       1.223787 0.87133141E+01  0.85474254E+02                                 1.756688                            1.628646      -0.848391       2.484950                    0.999295       3.153235       8.208834       0.546957       1.141567      -0.745790      -0.006845       0.035168      -0.015849       0.039177      -0.007939      -0.007588      -0.009542      -0.020850       0.016118      -0.020144       0.003936       0.016208              1.829923       1.524677      -0.322742       0.002948       2.304697      -0.252607       1.660394           0.000000
          111              H      52.297537      37.013495      23.730327       0.119844       1.314686 0.96276977E+01  0.96960448E+02                                 1.853474                            1.720531      -0.881891       2.462143                    0.998823       3.273204       8.672028       0.527473       1.153011      -0.742931       0.012313       0.006909      -0.036710       0.039332      -0.006568      -0.008295      -0.008105      -0.018220       0.030267      -0.019987       0.003880       0.016107              1.927719       1.641664      -0.099343      -0.371545       1.681343      -0.050509       2.460149          -0.000000
          112              H      36.019384      39.445538      30.381040       0.132378       1.267162 0.96608764E+01  0.98074047E+02                                 1.851111                            1.756259      -1.103258       2.367270                    0.997110       3.366851       9.166504       0.503938       1.197269      -0.730747      -0.012877      -0.034849       0.018912       0.041688       0.007253      -0.001482      -0.004765      -0.015567      -0.017598      -0.007866      -0.006907       0.014772              1.896434       1.570130       0.226660       0.054254       2.123381      -0.260225       1.995791          -0.000219
          113              H      33.597770      36.390208      28.158374       0.128113       1.223960 0.87148849E+01  0.85493686E+02                                 1.756850                            1.628789      -0.848575       2.484842                    0.999293       3.153562       8.209932       0.546933       1.141562      -0.745790       0.006846      -0.003215       0.038432       0.039169       0.009800       0.004952      -0.006677      -0.012752       0.040413      -0.020142       0.003937       0.016205              1.830098       1.524816       0.104829       0.305301       1.573375       0.006015       2.392103          -0.000002
          114              H      32.374263      34.710998      26.986549       0.119831       1.314671 0.96275350E+01  0.96957822E+02                                 1.853385                            1.720454      -0.881971       2.462093                    0.998822       3.273338       8.672170       0.527516       1.152928      -0.742949      -0.012312      -0.032306       0.018749       0.039330       0.010007       0.003426      -0.008195      -0.018478       0.029486      -0.019983       0.003878       0.016105              1.927633       1.641605       0.383395      -0.030180       2.341764      -0.284002       1.799532          -0.000000
          115              H      44.368023      11.913344       0.687886       0.132569       1.267393 0.96628184E+01  0.98098705E+02                                 1.851272                            1.756371      -1.106364       2.365873                    0.997093       3.367123       9.167480       0.503949       1.197181      -0.730760       0.035547       0.021822      -0.000383       0.041713       0.010904       0.001051       0.000904       0.000392      -0.022887      -0.007727      -0.007078       0.014805              1.896625       2.284002       0.170001       0.014129       1.951230       0.052981       1.454642          -0.000292
          116              H      44.317220      16.396125       0.891832       0.128131       1.223708 0.87125968E+01  0.85465054E+02                                 1.756563                            1.628538      -0.848405       2.484941                    0.999295       3.153221       8.208567       0.546998       1.141509      -0.745803       0.033245      -0.019925      -0.005705       0.039177      -0.002577      -0.003797       0.001595       0.010652      -0.058990      -0.020143       0.003935       0.016208              1.829789       2.113162      -0.425666      -0.069856       1.989421       0.066912       1.386783           0.000000
          117              H      44.329921      18.774394       1.075037       0.119846       1.314199 0.96233847E+01  0.96905906E+02                                 1.852935                            1.720073      -0.881882       2.462149                    0.998823       3.273062       8.671082       0.527578       1.152915      -0.742948       0.033963       0.019809      -0.001073       0.039332       0.001834      -0.002353       0.002550       0.011916      -0.058577      -0.019982       0.003877       0.016105              1.927136       2.247432       0.427843       0.001376       2.087491       0.020081       1.446484          -0.000000
          118              H      40.303777       4.619660      11.002714       0.132406       1.266895 0.96581025E+01  0.98038037E+02                                 1.850796                            1.755963      -1.103104       2.367372                    0.997112       3.366377       9.164599       0.504003       1.197209      -0.730762      -0.035563       0.006883       0.020641       0.041692      -0.004565      -0.009842       0.004290       0.010072       0.005312      -0.007850      -0.006920       0.014770              1.896105       2.283268      -0.069968      -0.155513       1.542782       0.197175       1.862265          -0.000241
          119              H      40.354580       6.306202      15.161138       0.128106       1.223750 0.87132158E+01  0.85474635E+02                                 1.756730                            1.628689      -0.848611       2.484820                    0.999293       3.153718       8.210654       0.546913       1.141640      -0.745765      -0.033238      -0.012019      -0.016880       0.039168       0.004438       0.001158       0.008834       0.031134       0.002445      -0.020141       0.003935       0.016207              1.829968       2.113360       0.207765       0.378061       1.495937       0.241471       1.880607          -0.000001
          120              H      40.341879       7.271687      17.342323       0.119836       1.314589 0.96268034E+01  0.96948585E+02                                 1.853303                            1.720384      -0.881952       2.462106                    0.998822       3.273266       8.671888       0.527529       1.152922      -0.742950      -0.033961       0.005591       0.019034       0.039330       0.001609      -0.002514       0.009315       0.031052      -0.001165      -0.019982       0.003878       0.016105              1.927542       2.247927      -0.143964      -0.403055       1.530603       0.217151       2.004097          -0.000001
          121              H      30.469147      28.947423       0.687886       0.132538       1.267592 0.96648448E+01  0.98124098E+02                                 1.851415                            1.756514      -1.106559       2.365746                    0.997090       3.367537       9.168734       0.503948       1.197125      -0.730771       0.001124      -0.041692      -0.000383       0.041709      -0.005284       0.000263      -0.001363      -0.019074      -0.022937      -0.007742      -0.007069       0.014811              1.896773       1.887406       0.059113       0.038827       2.348157      -0.038728       1.454757          -0.000271
          122              H      34.376751      26.750029       0.891832       0.128138       1.223321 0.87093680E+01  0.85426596E+02                                 1.756250                            1.628275      -0.848374       2.484961                    0.999295       3.153137       8.208377       0.547015       1.141564      -0.745785      -0.033881      -0.018824      -0.005705       0.039177       0.005899       0.003280       0.002491      -0.000861      -0.058987      -0.020142       0.003937       0.016205              1.829447       2.388474       0.266326       0.092847       1.713291       0.027032       1.386577          -0.000001
          123              H      36.430042      25.549895       1.075037       0.119842       1.314496 0.96259165E+01  0.96937133E+02                                 1.853194                            1.720288      -0.881896       2.462139                    0.998823       3.273135       8.671344       0.527554       1.152899      -0.742956       0.000173      -0.039317      -0.001074       0.039332       0.004242       0.003385       0.000765      -0.009134      -0.058578      -0.019982       0.003877       0.016105              1.927421       1.757194      -0.144705       0.016707       2.578418      -0.011236       1.446651          -0.000000
          124              H      26.184754      36.114006      11.002714       0.132569       1.267394 0.96628310E+01  0.98098946E+02                                 1.851280                            1.756378      -1.106353       2.365878                    0.997093       3.367124       9.167513       0.503945       1.197190      -0.730758       0.023760       0.027329       0.020701       0.041712       0.006566       0.008635       0.006480       0.003099       0.005399      -0.007727      -0.007077       0.014804              1.896633       1.788960       0.355810       0.248626       2.038181       0.036093       1.862757          -0.000292
          125              H      27.619941      35.226738      15.161138       0.128134       1.223695 0.87124777E+01  0.85463629E+02                                 1.756553                            1.628530      -0.848397       2.484947                    0.999295       3.153199       8.208508       0.546998       1.141513      -0.745802       0.006212       0.034802      -0.016885       0.039177       0.011261       0.007070      -0.005427      -0.023254       0.002453      -0.020142       0.003934       0.016208              1.829778       1.470216       0.163449       0.020070       2.138725      -0.448102       1.880392           0.000000
          126              H      28.462426      34.754995      17.342323       0.119845       1.314223 0.96235997E+01  0.96908643E+02                                 1.852959                            1.720094      -0.881896       2.462140                    0.998823       3.273093       8.671199       0.527574       1.152917      -0.742948       0.021824       0.026617       0.019033       0.039332       0.012642       0.009324      -0.002482      -0.018309      -0.001170      -0.019982       0.003877       0.016105              1.927161       1.834260       0.382478       0.389452       1.943550       0.240406       2.003673          -0.000000
          127              H      54.202653      10.297686      27.062597       0.132405       1.267014 0.96592627E+01  0.98053114E+02                                 1.850948                            1.756098      -1.103111       2.367369                    0.997112       3.366480       9.165142       0.503969       1.197250      -0.730753      -0.001058      -0.014263      -0.039162       0.041691       0.001454       0.004967       0.005593       0.000655       0.035602      -0.007850      -0.006918       0.014768              1.896266       1.886835      -0.056266      -0.042737       1.529342       0.250550       2.272622          -0.000241
          128              H      50.295049       9.757503      24.922892       0.128108       1.224026 0.87154568E+01  0.85500771E+02                                 1.756920                            1.628848      -0.848595       2.484829                    0.999293       3.153638       8.210223       0.546920       1.141569      -0.745788       0.033872      -0.011654      -0.015845       0.039169      -0.005061      -0.004469       0.011343       0.024167       0.016125      -0.020142       0.003935       0.016207              1.830174       2.389546      -0.176415      -0.220264       1.440351       0.123778       1.660624          -0.000001
          129              H      48.241758       9.530187      23.730327       0.119835       1.314628 0.96271660E+01  0.96953138E+02                                 1.853342                            1.720419      -0.881952       2.462105                    0.998822       3.273285       8.671975       0.527523       1.152926      -0.742949      -0.000174      -0.014117      -0.036709       0.039330      -0.004606      -0.002871       0.011234       0.020482       0.030262      -0.019983       0.003878       0.016105              1.927583       1.757349       0.032491       0.142031       1.565453       0.346979       2.459946          -0.000001
          130              H      58.487046      22.411460      30.381040       0.132569       1.267600 0.96647638E+01  0.98123352E+02                                 1.851494                            1.756567      -1.106366       2.365872                    0.997093       3.367193       9.167887       0.503913       1.197207      -0.730756      -0.023761       0.028627       0.018865       0.041713      -0.010333      -0.003314       0.003704      -0.004755      -0.018151      -0.007732      -0.007077       0.014809              1.896859       1.789162      -0.353077      -0.252631       1.905162       0.083212       1.996254          -0.000292
          131              H      57.051859      26.036304      28.158374       0.128132       1.223796 0.87133857E+01  0.85475106E+02                                 1.756693                            1.628650      -0.848398       2.484945                    0.999295       3.153250       8.208872       0.546957       1.141563      -0.745791      -0.006212      -0.004317       0.038439       0.039177      -0.010421      -0.008262      -0.000952      -0.010600       0.040421      -0.020144       0.003936       0.016208              1.829929       1.470320      -0.073416      -0.147427       1.627577      -0.267376       2.391890           0.000000
          132              H      56.209374      27.935497      26.986549       0.119848       1.314639 0.96272691E+01  0.96954971E+02                                 1.853424                            1.720488      -0.881868       2.462157                    0.998823       3.273143       8.671791       0.527482       1.153005      -0.742932      -0.021823       0.026818       0.018751       0.039333      -0.013007      -0.008812       0.001130      -0.008098       0.029486      -0.019986       0.003879       0.016107              1.927666       1.834725      -0.494882      -0.230883       2.148696       0.168156       1.799576          -0.000000
          133              H      58.487046      26.473827       4.186078       0.132408       1.266869 0.96579364E+01  0.98036799E+02                                 1.850845                            1.756007      -1.103082       2.367385                    0.997112       3.366379       9.164891       0.503967       1.197291      -0.730743      -0.023744      -0.028579      -0.018913       0.041692       0.010356       0.003384       0.003674      -0.004772      -0.017628      -0.007849      -0.006919       0.014768              1.896157       1.788541       0.352856       0.252456       1.904476       0.083157       1.995453          -0.000241
          134              H      57.051859      22.848983       6.408744       0.128108       1.224031 0.87155012E+01  0.85501393E+02                                 1.756928                            1.628854      -0.848600       2.484826                    0.999293       3.153670       8.210340       0.546918       1.141572      -0.745787      -0.006210       0.004318      -0.038432       0.039169       0.010421       0.008262      -0.000948      -0.010598       0.040412      -0.020141       0.003934       0.016207              1.830184       1.470506       0.073442       0.147454       1.627805      -0.267428       2.392241          -0.000001
          135              H      56.209374      20.949790       7.580569       0.119835       1.314328 0.96245658E+01  0.96921034E+02                                 1.853074                            1.720193      -0.881950       2.462106                    0.998822       3.273244       8.671785       0.527552       1.152934      -0.742943      -0.021823      -0.026816      -0.018749       0.039330       0.013005       0.008811       0.001130      -0.008092       0.029484      -0.019982       0.003878       0.016105              1.927292       1.834378       0.494728       0.230799       2.148263       0.168090       1.799233          -0.000001
          136              H      54.202653      38.587601       7.504521       0.132403       1.266911 0.96582579E+01  0.98039987E+02                                 1.850809                            1.755975      -1.103109       2.367368                    0.997112       3.366402       9.164678       0.504002       1.197206      -0.730763      -0.001058       0.014260       0.039163       0.041691      -0.001454      -0.004966       0.005594       0.000654       0.035604      -0.007850      -0.006919       0.014770              1.896119       1.886683       0.056257       0.042730       1.529242       0.250521       2.272432          -0.000241
          137              H      50.295049      39.127784       9.644226       0.128105       1.223754 0.87132507E+01  0.85475045E+02                                 1.756732                            1.628690      -0.848616       2.484817                    0.999293       3.153726       8.210672       0.546914       1.141637      -0.745765       0.033871       0.011653       0.015846       0.039168       0.005059       0.004470       0.011344       0.024163       0.016131      -0.020141       0.003934       0.016207              1.829969       2.389234       0.176381       0.220221       1.440220       0.123756       1.660453          -0.000001
          138              H      48.241758      39.355100      10.836791       0.119835       1.314585 0.96267634E+01  0.96948052E+02                                 1.853296                            1.720378      -0.881948       2.462108                    0.998822       3.273265       8.671871       0.527532       1.152919      -0.742950      -0.000174       0.014117       0.036709       0.039330       0.004605       0.002871       0.011235       0.020480       0.030262      -0.019982       0.003878       0.016105              1.927535       1.757304      -0.032491      -0.142025       1.565419       0.346967       2.459880          -0.000001
          139              H      26.184754      12.771281      23.564404       0.132571       1.267580 0.96645623E+01  0.98120752E+02                                 1.851471                            1.756546      -1.106359       2.365876                    0.997093       3.367161       9.167761       0.503917       1.197204      -0.730757       0.023759      -0.027330      -0.020702       0.041713      -0.006568      -0.008637       0.006481       0.003098       0.005404      -0.007731      -0.007078       0.014808              1.896834       1.789141      -0.355871      -0.248668       2.038409       0.036096       1.862953          -0.000292
          140              H      27.619941      13.658549      19.405980       0.128134       1.223774 0.87131933E+01  0.85472726E+02                                 1.756670                            1.628631      -0.848386       2.484953                    0.999295       3.153220       8.208764       0.546961       1.141562      -0.745792       0.006211      -0.034802       0.016884       0.039177      -0.011262      -0.007071      -0.005427      -0.023255       0.002456      -0.020144       0.003936       0.016208              1.829904       1.470303      -0.163464      -0.020075       2.138879      -0.448151       1.880530           0.000000
          141              H      28.462426      14.130292      17.224795       0.119845       1.314670 0.96275536E+01  0.96958594E+02                                 1.853456                            1.720515      -0.881884       2.462147                    0.998823       3.273183       8.671943       0.527477       1.153008      -0.742932       0.021823      -0.026618      -0.019034       0.039332      -0.012644      -0.009326      -0.002482      -0.018315      -0.001163      -0.019987       0.003879       0.016107              1.927700       1.834757      -0.382649      -0.389629       1.944094       0.240512       2.004249          -0.000000
          142              H      30.469147      19.937864      33.879232       0.132536       1.267698 0.96658711E+01  0.98137411E+02                                 1.851550                            1.756633      -1.106548       2.365751                    0.997090       3.367620       9.169183       0.503918       1.197161      -0.730763       0.001124       0.041692       0.000382       0.041709       0.005283      -0.000264      -0.001364      -0.019070      -0.022940      -0.007744      -0.007067       0.014810              1.896915       1.887552      -0.059119      -0.038832       2.348348      -0.038732       1.454845          -0.000271
          143              H      34.376751      22.135258      33.675286       0.128136       1.223638 0.87119807E+01  0.85457357E+02                                 1.756485                            1.628473      -0.848381       2.484956                    0.999295       3.153114       8.208164       0.547013       1.141499      -0.745806      -0.033881       0.018824       0.005706       0.039177      -0.005899      -0.003282       0.002490      -0.000857      -0.058989      -0.020143       0.003937       0.016206              1.829703       2.388859      -0.266386      -0.092868       1.713518       0.027038       1.386731          -0.000001
          144              H      36.430042      23.335392      33.492081       0.119842       1.314545 0.96263725E+01  0.96942905E+02                                 1.853246                            1.720334      -0.881905       2.462134                    0.998823       3.273164       8.671483       0.527544       1.152907      -0.742954       0.000173       0.039316       0.001073       0.039331      -0.004243      -0.003385       0.000764      -0.009133      -0.058578      -0.019982       0.003877       0.016105              1.927477       1.757244       0.144715      -0.016708       2.578499      -0.011236       1.446686          -0.000000
          145              H      24.152631      27.647074       7.504521       0.132567       1.267617 0.96649288E+01  0.98125483E+02                                 1.851513                            1.756583      -1.106378       2.365865                    0.997093       3.367220       9.167993       0.503910       1.197210      -0.730756      -0.011789      -0.008105       0.039182       0.041713       0.000572      -0.002263      -0.007157      -0.002844       0.035646      -0.007731      -0.007077       0.014808              1.896879       1.667937      -0.183051      -0.238505       1.749260      -0.088293       2.273440          -0.000292
          146              H      25.638621      23.992899       9.644226       0.128135       1.223777 0.87132270E+01  0.85473158E+02                                 1.756676                            1.628636      -0.848386       2.484954                    0.999295       3.153222       8.208780       0.546959       1.141564      -0.745791      -0.027034       0.023512       0.015849       0.039177      -0.012998      -0.012058      -0.001800      -0.003325       0.016118      -0.020144       0.003936       0.016208              1.829910       1.830177      -0.499125      -0.217288       1.999171       0.128856       1.660383           0.000000
          147              H      26.468405      22.101038      10.836791       0.119846       1.314665 0.96275026E+01  0.96957956E+02                                 1.853452                            1.720511      -0.881878       2.462150                    0.998823       3.273175       8.671917       0.527477       1.153009      -0.742931      -0.012141      -0.007209       0.036711       0.039332      -0.011174      -0.011167      -0.003131      -0.002266       0.030268      -0.019987       0.003880       0.016107              1.927695       1.585373      -0.066852      -0.229511       1.737598      -0.296507       2.460115          -0.000000
          148              H      32.501270      37.414354       4.186078       0.132406       1.267010 0.96592197E+01  0.98052550E+02                                 1.850943                            1.756093      -1.103110       2.367370                    0.997112       3.366472       9.165109       0.503970       1.197248      -0.730753       0.036622      -0.006272      -0.018912       0.041691      -0.003112      -0.004874       0.001095       0.020326      -0.017627      -0.007851      -0.006918       0.014769              1.896261       2.181204      -0.126238      -0.198260       1.512012       0.177071       1.995565          -0.000241
          149              H      36.358071      37.983868       6.408744       0.128107       1.224041 0.87155958E+01  0.85502519E+02                                 1.756939                            1.628864      -0.848601       2.484825                    0.999293       3.153657       8.210305       0.546916       1.141573      -0.745787      -0.000634      -0.007536      -0.038432       0.039169      -0.000622      -0.003309       0.007627       0.023350       0.040415      -0.020142       0.003935       0.016207              1.830195       1.652096       0.031392       0.157875       1.446236       0.261414       2.392254          -0.000001
          150              H      38.424063      38.203852       7.580569       0.119836       1.314624 0.96271238E+01  0.96952606E+02                                 1.853338                            1.720416      -0.881951       2.462106                    0.998822       3.273277       8.671949       0.527523       1.152926      -0.742949       0.034135      -0.005491      -0.018749       0.039330      -0.002997      -0.005384       0.007065       0.026573       0.029484      -0.019983       0.003878       0.016105              1.927579       2.498666      -0.111474      -0.261033       1.484582       0.115860       1.799489          -0.000001
          151              H      52.170530      16.418124      33.879232       0.132571       1.267382 0.96627052E+01  0.98097245E+02                                 1.851260                            1.756359      -1.106373       2.365870                    0.997093       3.367103       9.167404       0.503951       1.197180      -0.730760      -0.036672      -0.019874       0.000383       0.041713       0.005622       0.001309       0.000458       0.018692      -0.022882      -0.007726      -0.007080       0.014805              1.896611       2.181629       0.229098       0.052947       2.053571      -0.014254       1.454634          -0.000292
          152              H      48.313729      18.703511      33.675286       0.128135       1.223666 0.87122192E+01  0.85460378E+02                                 1.756519                            1.628500      -0.848380       2.484957                    0.999295       3.153162       8.208352       0.547006       1.141506      -0.745804       0.000634      -0.038755       0.005706       0.039177       0.003323      -0.000517      -0.004086      -0.009791      -0.058989      -0.020142       0.003935       0.016208              1.829741       1.651675      -0.159244       0.023019       2.450795      -0.093950       1.386753           0.000000
          153              H      46.247737      19.881646      33.492081       0.119845       1.314214 0.96235198E+01  0.96907620E+02                                 1.852950                            1.720086      -0.881888       2.462144                    0.998823       3.273081       8.671152       0.527575       1.152916      -0.742948      -0.034136      -0.019509       0.001073       0.039332       0.006077       0.001032      -0.003313      -0.002782      -0.058577      -0.019982       0.003877       0.016105              1.927151       2.498019       0.283182       0.018079       1.836939      -0.008849       1.446494          -0.000000
          154              H      60.519169      16.291022      23.564404       0.132536       1.267602 0.96649386E+01  0.98125243E+02                                 1.851420                            1.756518      -1.106564       2.365741                    0.997090       3.367555       9.168778       0.503949       1.197120      -0.730772       0.011786       0.034238      -0.020699       0.041709       0.001949      -0.001282      -0.010723      -0.012924       0.005417      -0.007743      -0.007068       0.014811              1.896778       1.667883       0.285842       0.093098       2.159533      -0.233338       1.862917          -0.000271
          155              H      59.033179      17.090296      19.405980       0.128136       1.223347 0.87096005E+01  0.85429500E+02                                 1.756279                            1.628301      -0.848388       2.484953                    0.999295       3.153171       8.208512       0.547009       1.141569      -0.745783       0.027033       0.022778       0.016887       0.039176       0.015699       0.008235      -0.003411      -0.007876       0.002458      -0.020142       0.003937       0.016205              1.829478       1.829742       0.371093       0.397990       1.778611       0.206604       1.880082          -0.000001
          156              H      58.203395      17.584038      17.224795       0.119844       1.314487 0.96258358E+01  0.96936135E+02                                 1.853187                            1.720282      -0.881890       2.462143                    0.998823       3.273121       8.671304       0.527554       1.152901      -0.742955       0.012140       0.032208      -0.019033       0.039332       0.014250       0.006810      -0.006835      -0.012740      -0.001167      -0.019982       0.003877       0.016105              1.927415       1.585167       0.238613      -0.013477       2.193130      -0.457586       2.003947          -0.000000
          157              H      44.368023      36.971943      33.879232       0.132536       1.267608 0.96650027E+01  0.98126104E+02                                 1.851430                            1.756527      -1.106568       2.365739                    0.997090       3.367563       9.168824       0.503946       1.197124      -0.730771       0.035544      -0.021819       0.000382       0.041709      -0.010901      -0.001048       0.000909       0.000385      -0.022938      -0.007742      -0.007069       0.014811              1.896788       2.284182      -0.169955      -0.014126       1.951416       0.052989       1.454767          -0.000271
          158              H      44.317220      32.489162      33.675286       0.128137       1.223329 0.87094448E+01  0.85427561E+02                                 1.756261                            1.628285      -0.848379       2.484959                    0.999295       3.153146       8.208418       0.547012       1.141567      -0.745784       0.033243       0.019930       0.005705       0.039177       0.002576       0.003797       0.001595       0.010647      -0.058987      -0.020142       0.003937       0.016205              1.829458       2.112745       0.425530       0.069835       1.989046       0.066892       1.386584          -0.000001
          159              H      44.329921      30.110893      33.492081       0.119842       1.314501 0.96259599E+01  0.96937691E+02                                 1.853199                            1.720292      -0.881897       2.462138                    0.998823       3.273140       8.671366       0.527553       1.152900      -0.742955       0.033963      -0.019808       0.001073       0.039332      -0.001834       0.002355       0.002549       0.011915      -0.058578      -0.019982       0.003877       0.016105              1.927427       2.247801      -0.427955      -0.001377       2.087824       0.020086       1.446655          -0.000000
          160              H      40.303777      44.265627      23.564404       0.132409       1.266856 0.96578051E+01  0.98035066E+02                                 1.850828                            1.755991      -1.103074       2.367390                    0.997112       3.366357       9.164792       0.503971       1.197285      -0.730744      -0.035565      -0.006885      -0.020640       0.041692       0.004566       0.009840       0.004290       0.010069       0.005311      -0.007849      -0.006919       0.014768              1.896139       2.283313       0.069969       0.155514       1.542805       0.197181       1.862298          -0.000241
          161              H      40.354580      42.579085      19.405980       0.128108       1.224023 0.87154282E+01  0.85500467E+02                                 1.756918                            1.628845      -0.848595       2.484829                    0.999293       3.153660       8.210294       0.546921       1.141568      -0.745788      -0.033238       0.012019       0.016881       0.039169      -0.004437      -0.001160       0.008835       0.031134       0.002447      -0.020141       0.003934       0.016207              1.830173       2.113622      -0.207807      -0.378137       1.496078       0.241515       1.880819          -0.000001
          162              H      40.341879      41.613600      17.224795       0.119836       1.314309 0.96243959E+01  0.96918867E+02                                 1.853055                            1.720176      -0.881941       2.462111                    0.998822       3.273219       8.671690       0.527555       1.152932      -0.742944      -0.033961      -0.005592      -0.019033       0.039331      -0.001607       0.002513       0.009316       0.031052      -0.001169      -0.019982       0.003878       0.016105              1.927272       2.247581       0.143929       0.402961       1.530424       0.217101       2.003810          -0.000001
          163              H      48.652416       7.093255       7.504521       0.132571       1.267489 0.96636732E+01  0.98109081E+02                                 1.851333                            1.756424      -1.106355       2.365880                    0.997093       3.367147       9.167481       0.503955       1.197148      -0.730769       0.012911      -0.006157       0.039183       0.041712       0.000944       0.007326       0.001619       0.002415       0.035642      -0.007728      -0.007078       0.014805              1.896689       1.570264       0.126716       0.195687       1.846605      -0.162380       2.273199          -0.000292
          164              H      51.074030      10.207248       9.644226       0.128135       1.223679 0.87123368E+01  0.85461790E+02                                 1.756532                            1.628513      -0.848386       2.484953                    0.999295       3.153152       8.208329       0.547003       1.141508      -0.745804      -0.006846      -0.035168       0.015849       0.039177       0.007937       0.007587      -0.009541      -0.020853       0.016113      -0.020143       0.003935       0.016208              1.829754       1.524551       0.322693      -0.002950       2.304461      -0.252577       1.660250           0.000000
          165              H      52.297537      11.871792      10.836791       0.119845       1.314518 0.96261457E+01  0.96940048E+02                                 1.853221                            1.720315      -0.881893       2.462142                    0.998823       3.273126       8.671356       0.527546       1.152908      -0.742954       0.012313      -0.006909       0.036710       0.039332       0.006565       0.008293      -0.008104      -0.018217       0.030264      -0.019982       0.003877       0.016105              1.927444       1.641454       0.099318       0.371460       1.681123      -0.050502       2.459756          -0.000000
          166              H      36.019384       9.439749       4.186078       0.132537       1.267800 0.96668758E+01  0.98150674E+02                                 1.851709                            1.756775      -1.106550       2.365751                    0.997090       3.367646       9.169553       0.503874       1.197229      -0.730749      -0.012912       0.034887      -0.018864       0.041709      -0.007235       0.001544      -0.004718      -0.015535      -0.018120      -0.007747      -0.007066       0.014813              1.897082       1.570571      -0.226787      -0.054292       2.124144      -0.260389       1.996533          -0.000271
          167              H      33.597770      12.495079       6.408744       0.128137       1.223730 0.87128084E+01  0.85467964E+02                                 1.756624                            1.628592      -0.848377       2.484960                    0.999295       3.153173       8.208581       0.546970       1.141557      -0.745793       0.006847       0.003217      -0.038439       0.039177      -0.009801      -0.004956      -0.006676      -0.012749       0.040418      -0.020144       0.003938       0.016206              1.829853       1.524627      -0.104799      -0.305245       1.573163       0.006011       2.391769          -0.000001
          168              H      32.374263      14.174289       7.580569       0.119844       1.314679 0.96276132E+01  0.96959341E+02                                 1.853465                            1.720520      -0.881886       2.462145                    0.998823       3.273195       8.671980       0.527476       1.153007      -0.742932      -0.012313       0.032308      -0.018751       0.039332      -0.010010      -0.003427      -0.008197      -0.018480       0.029487      -0.019987       0.003880       0.016107              1.927714       1.641661      -0.383415       0.030187       2.341870      -0.284036       1.799612          -0.000000
          169              H      56.192440      37.693000       4.113487       0.133767       1.174440 0.89227669E+01  0.89041100E+02                                 1.766815                            1.690200      -1.209260       2.317535                    0.995929       3.396682       9.250698       0.511220       1.200626      -0.728250       0.039342      -0.004053      -0.022612       0.045558      -0.002463      -0.011095      -0.000640       0.013531      -0.011671      -0.010890      -0.004443       0.015333              1.814445       2.110418      -0.010443      -0.167059       1.449176       0.141569       1.883740           0.000048
          170              H      60.739316      29.817581       4.113487       0.133768       1.174445 0.89228182E+01  0.89041728E+02                                 1.766820                            1.690204      -1.209264       2.317533                    0.995929       3.396683       9.250703       0.511219       1.200625      -0.728250       0.016123       0.036075      -0.022676       0.045558       0.004593      -0.006106      -0.009322      -0.011026      -0.011503      -0.010890      -0.004443       0.015333              1.814449       1.605417       0.281067       0.039068       1.954122      -0.215501       1.883809           0.000049
          171              H      23.932484      13.817427      26.741122       0.133844       1.175547 0.89338318E+01  0.89182644E+02                                 1.768191                            1.691454      -1.211843       2.316352                    0.995903       3.398322       9.257967       0.510916       1.200919      -0.728177      -0.016137      -0.009317       0.041554       0.045541       0.004258      -0.006353      -0.003668       0.004918       0.036107      -0.010935      -0.004379       0.015314              1.815889       1.606625      -0.130731      -0.252274       1.757579      -0.145651       2.083463           0.000677
          172              H      28.479360      16.442566      34.166139       0.133764       1.174633 0.89246927E+01  0.89066159E+02                                 1.767128                            1.690481      -1.209300       2.317512                    0.995928       3.396779       9.251617       0.511126       1.200766      -0.728220      -0.039302      -0.022736       0.003720       0.045557       0.011311      -0.001376      -0.000798       0.012987      -0.012933      -0.010887      -0.004440       0.015327              1.814775       2.110762       0.161065      -0.045850       1.924873      -0.026476       1.408688           0.000049
          173              H      37.789024       5.817349       4.113487       0.133766       1.174571 0.89240685E+01  0.89057901E+02                                 1.767013                            1.690378      -1.209271       2.317528                    0.995929       3.396754       9.251284       0.511164       1.200705      -0.728233       0.023176      -0.032048      -0.022612       0.045558      -0.007092      -0.004994       0.009930      -0.002504      -0.011663      -0.010888      -0.004447       0.015335              1.814655       1.623702      -0.291599      -0.206167       1.936295       0.073900       1.883967           0.000049
          174              H      46.882776       5.817349       4.113487       0.133845       1.175603 0.89344105E+01  0.89190363E+02                                 1.768302                            1.691554      -1.211879       2.316335                    0.995903       3.398343       9.258294       0.510878       1.200983      -0.728163      -0.023171      -0.032010      -0.022634       0.045539       0.007045       0.004983       0.009960      -0.002408      -0.011670      -0.010934      -0.004372       0.015306              1.816006       1.624811       0.291900       0.206403       1.937745       0.073939       1.885461           0.000677
          175              H      42.335900      40.442798      34.166139       0.133768       1.174453 0.89228910E+01  0.89042631E+02                                 1.766827                            1.690210      -1.209275       2.317528                    0.995929       3.396694       9.250740       0.511219       1.200624      -0.728250      -0.000040       0.045406       0.003717       0.045558      -0.000034      -0.000003       0.001587      -0.026094      -0.012942      -0.010890      -0.004442       0.015332              1.814456       1.831525      -0.000038      -0.000003       2.203356       0.052930       1.408487           0.000049
          176              H      42.335900      45.693078      26.741122       0.133767       1.174444 0.89228067E+01  0.89041606E+02                                 1.766820                            1.690204      -1.209262       2.317534                    0.995929       3.396686       9.250718       0.511218       1.200627      -0.728249      -0.000039       0.018639       0.041571       0.045558      -0.000014      -0.000031       0.007368      -0.009741       0.036115      -0.010890      -0.004443       0.015332              1.814450       1.831519      -0.000016      -0.000035       1.530070       0.290970       2.081760           0.000049
          177              H      56.192440      16.442566      34.166139       0.133843       1.175457 0.89329392E+01  0.89171001E+02                                 1.768037                            1.691316      -1.211873       2.316336                    0.995903       3.398325       9.257662       0.510964       1.200843      -0.728192       0.039306      -0.022695       0.003714       0.045540      -0.011310       0.001366      -0.000788       0.013062      -0.012744      -0.010936      -0.004375       0.015311              1.815726       2.111951      -0.161118       0.045886       1.925910      -0.026491       1.409317           0.000677
          178              H      60.739316      13.817427      26.741122       0.133765       1.174469 0.89230550E+01  0.89044793E+02                                 1.766851                            1.690232      -1.209282       2.317522                    0.995928       3.396736       9.250921       0.511211       1.200634      -0.728248       0.016124      -0.009355       0.041569       0.045558      -0.004225       0.006367      -0.003710       0.004847       0.036111      -0.010890      -0.004443       0.015332              1.814482       1.605445       0.130528       0.251976       1.756204      -0.145519       2.081798           0.000049
          179              H      28.479360      37.693000       4.113487       0.133766       1.174648 0.89248504E+01  0.89068243E+02                                 1.767151                            1.690502      -1.209335       2.317496                    0.995928       3.396813       9.251776       0.511119       1.200776      -0.728217      -0.039302      -0.004072      -0.022675       0.045556       0.002474       0.011124      -0.000629       0.013461      -0.011497      -0.010888      -0.004438       0.015326              1.814801       2.110795       0.010459       0.167135       1.449419       0.141633       1.884189           0.000048
          180              H      23.932484      29.817581       4.113487       0.133844       1.175562 0.89339781E+01  0.89184473E+02                                 1.768205                            1.691467      -1.211862       2.316342                    0.995903       3.398346       9.258053       0.510914       1.200919      -0.728177      -0.016137       0.036072      -0.022635       0.045541      -0.004570       0.006132      -0.009299      -0.011010      -0.011677      -0.010935      -0.004379       0.015314              1.815905       1.606639      -0.281427      -0.039165       1.955723      -0.215700       1.885353           0.000677
          181              H      23.932484      19.067706      30.453631       0.133838       1.175499 0.89333594E+01  0.89176352E+02                                 1.768085                            1.691360      -1.211914       2.316311                    0.995902       3.398415       9.258004       0.510955       1.200849      -0.728190      -0.016130      -0.036075       0.022632       0.045539       0.004567      -0.006132      -0.009298      -0.011011      -0.011679      -0.010935      -0.004376       0.015311              1.815776       1.606534       0.281395       0.039161       1.955579      -0.215675       1.885216           0.000677
          182              H      28.479360      11.192287      30.453631       0.133764       1.174494 0.89233039E+01  0.89047969E+02                                 1.766881                            1.690259      -1.209317       2.317504                    0.995928       3.396786       9.251118       0.511206       1.200638      -0.728246      -0.039302       0.004071       0.022676       0.045557      -0.002477      -0.011126      -0.000627       0.013469      -0.011503      -0.010890      -0.004442       0.015332              1.814514       2.110434      -0.010458      -0.167099       1.449227       0.141595       1.883881           0.000049
          183              H      60.739316      35.067860       7.825996       0.133769       1.174537 0.89237264E+01  0.89053504E+02                                 1.766970                            1.690339      -1.209239       2.317546                    0.995929       3.396685       9.251001       0.511174       1.200695      -0.728236       0.016124       0.009354      -0.041571       0.045559       0.004224      -0.006368      -0.003712       0.004843       0.036120      -0.010889      -0.004447       0.015335              1.814609       1.605547      -0.130543      -0.252004       1.756325      -0.145535       2.081954           0.000048
          184              H      56.192440      32.442721       0.400979       0.133774       1.174529 0.89236642E+01  0.89053089E+02                                 1.767010                            1.690374      -1.209191       2.317574                    0.995930       3.396572       9.250826       0.511148       1.200753      -0.728224       0.039343       0.022669      -0.003723       0.045559       0.011279      -0.001380      -0.000793       0.013102      -0.012933      -0.010888      -0.004440       0.015328              1.814651       2.110681       0.161021      -0.045850       1.924662      -0.026466       1.408609           0.000049
          185              H      60.739316      19.067706      30.453631       0.133838       1.175611 0.89344598E+01  0.89190544E+02                                 1.768256                            1.691514      -1.211911       2.316313                    0.995902       3.398442       9.258400       0.510907       1.200920      -0.728176       0.016131      -0.036075       0.022632       0.045540      -0.004570       0.006131      -0.009299      -0.011015      -0.011677      -0.010934      -0.004380       0.015314              1.815958       1.606681      -0.281439      -0.039171       1.955780      -0.215706       1.885414           0.000677
          186              H      56.192440      11.192287      30.453631       0.133770       1.174567 0.89240463E+01  0.89058047E+02                                 1.767062                            1.690421      -1.209225       2.317554                    0.995929       3.396655       9.251177       0.511135       1.200768      -0.728220       0.039342       0.004044       0.022614       0.045558       0.002457       0.011094      -0.000644       0.013526      -0.011662      -0.010888      -0.004440       0.015328              1.814706       2.110747       0.010445       0.167096       1.449351       0.141603       1.884021           0.000049
          187              H      28.479360      32.442721       0.400979       0.133764       1.174493 0.89232917E+01  0.89047748E+02                                 1.766874                            1.690253      -1.209319       2.317503                    0.995928       3.396778       9.251067       0.511209       1.200632      -0.728248      -0.039302       0.022737      -0.003719       0.045557      -0.011316       0.001374      -0.000797       0.012989      -0.012941      -0.010890      -0.004442       0.015332              1.814507       2.110425      -0.161029       0.045839       1.924576      -0.026469       1.408520           0.000049
          188              H      23.932484      35.067860       7.825996       0.133845       1.175456 0.89329421E+01  0.89171137E+02                                 1.768045                            1.691323      -1.211884       2.316332                    0.995903       3.398330       9.257715       0.510960       1.200852      -0.728190      -0.016135       0.009316      -0.041554       0.045540      -0.004261       0.006351      -0.003666       0.004921       0.036102      -0.010937      -0.004374       0.015311              1.815734       1.606499       0.130712       0.252240       1.757431      -0.145631       2.083273           0.000677
          189              H      42.335900       8.442489       0.400979       0.133837       1.175510 0.89334591E+01  0.89177579E+02                                 1.768094                            1.691368      -1.211927       2.316304                    0.995902       3.398429       9.258048       0.510955       1.200847      -0.728191       0.000001      -0.045387      -0.003709       0.045539      -0.000001      -0.000001       0.001575      -0.026120      -0.012747      -0.010935      -0.004376       0.015311              1.815785       1.832955       0.000000      -0.000001       2.205046       0.052986       1.409355           0.000677
          190              H      42.335900       3.192209       7.825996       0.133767       1.174476 0.89231363E+01  0.89045914E+02                                 1.766866                            1.690246      -1.209310       2.317509                    0.995928       3.396760       9.251039       0.511206       1.200642      -0.728245      -0.000039      -0.018643      -0.041568       0.045557       0.000015       0.000032       0.007369      -0.009744       0.036109      -0.010890      -0.004441       0.015332              1.814499       1.831576       0.000016       0.000035       1.530106       0.290981       2.081815           0.000048
          191              H      37.789024      43.067938      30.453631       0.133697       1.173533 0.89136950E+01  0.88925702E+02                                 1.765803                            1.689271      -1.206591       2.318761                    0.995959       3.394961       9.243954       0.511404       1.200528      -0.728283       0.023182       0.032041       0.022657       0.045578       0.007107       0.005026       0.009920      -0.002542      -0.011487      -0.010843      -0.004508       0.015351              1.813384       1.622661       0.291305       0.205983       1.934874       0.073901       1.882617          -0.000579
          192              H      46.882776      43.067938      30.453631       0.133846       1.175531 0.89336647E+01  0.89180413E+02                                 1.768163                            1.691429      -1.211835       2.316357                    0.995903       3.398283       9.257782       0.510925       1.200906      -0.728180      -0.023174       0.032010       0.022634       0.045541      -0.007054      -0.004987       0.009960      -0.002409      -0.011679      -0.010935      -0.004379       0.015314              1.815860       1.624693      -0.291862      -0.206378       1.937583       0.073934       1.885304           0.000677
          193              H      42.335900      38.883357       9.720274       0.131746       1.424531 0.10947776E+02  0.11487532E+03                                 2.033716                            1.897042      -1.031043       2.401807                    0.997570       3.424677       9.535607       0.473528       1.232706      -0.724126       0.000000      -0.004159      -0.036851       0.037085      -0.000001      -0.000000       0.004245       0.012803       0.040006      -0.013735      -0.000266       0.014001              2.113613       2.089415       0.000000       0.000001       1.631754       0.284856       2.619671          -0.000000
          194              H      56.848647      18.380868      12.997236       0.131750       1.424099 0.10943854E+02  0.11482526E+03                                 2.033361                            1.896738      -1.031010       2.401827                    0.997570       3.424617       9.535442       0.473547       1.232752      -0.724110       0.027688       0.020144       0.014244       0.037085       0.011318       0.008003      -0.000001       0.000798      -0.000797      -0.013735      -0.000265       0.014000              2.113227       2.021445       0.457647       0.323605       2.182483       0.066081       2.135755          -0.000000
          195              H      27.823153      18.380868      12.997236       0.131749       1.424672 0.10949128E+02  0.11489383E+03                                 2.033934                            1.897228      -1.031015       2.401823                    0.997570       3.424706       9.536075       0.473476       1.232794      -0.724108      -0.027688       0.020144       0.014244       0.037085      -0.011321      -0.008005      -0.000001       0.000794      -0.000792      -0.013739      -0.000264       0.014002              2.113847       2.022019      -0.457861      -0.323756       2.183136       0.066111       2.136386          -0.000000
          196              H      42.335900      22.125481      33.419490       0.131746       1.424530 0.10947761E+02  0.11487506E+03                                 2.033709                            1.897037      -1.031045       2.401805                    0.997570       3.424676       9.535582       0.473531       1.232700      -0.724127      -0.000000      -0.036129       0.008363       0.037085      -0.000000      -0.000000      -0.004996      -0.013337      -0.038412      -0.013735      -0.000266       0.014002              2.113604       2.089398       0.000001      -0.000000       2.688939      -0.088918       1.562474          -0.000000
          197              H      29.829875      14.905124      12.997236       0.131746       1.424712 0.10949519E+02  0.11489904E+03                                 2.033978                            1.897266      -1.031038       2.401810                    0.997570       3.424759       9.536292       0.473470       1.232800      -0.724107       0.003601      -0.034050       0.014244       0.037084      -0.005316      -0.004003      -0.006932      -0.020005      -0.000792      -0.013739      -0.000264       0.014002              2.113894       1.746374      -0.298706      -0.104633       2.458870      -0.313440       2.136438          -0.000000
          198              H      54.841925      17.222287       9.720274       0.131746       1.424538 0.10947841E+02  0.11487618E+03                                 2.033723                            1.897048      -1.031047       2.401805                    0.997570       3.424683       9.535631       0.473527       1.232706      -0.724126      -0.003601       0.002080      -0.036851       0.037085       0.005544       0.003677      -0.002123      -0.006402       0.040007      -0.013735      -0.000266       0.014001              2.113618       1.746172       0.198170       0.246694       1.975001      -0.142431       2.619682          -0.000000
          199              H      40.329178      25.601225      33.419490       0.131747       1.424517 0.10947644E+02  0.11487354E+03                                 2.033699                            1.897028      -1.031036       2.401811                    0.997570       3.424658       9.535523       0.473531       1.232702      -0.724127      -0.031289       0.018065       0.008363       0.037085      -0.005775      -0.004327       0.002498       0.006668      -0.038410      -0.013735      -0.000266       0.014001              2.113593       2.539035      -0.259601      -0.077004       2.239276       0.044458       1.562468          -0.000000
          200              H      44.342622      40.041938      12.997236       0.131746       1.424163 0.10944472E+02  0.11483350E+03                                 2.033431                            1.896799      -1.031046       2.401805                    0.997570       3.424702       9.535792       0.473536       1.232761      -0.724108       0.031289       0.013906       0.014244       0.037084       0.006005       0.004001       0.006932       0.019205      -0.000796      -0.013735      -0.000265       0.014000              2.113305       2.538657       0.159099       0.219039       1.665422       0.247223       2.135835          -0.000000
          201              H      44.342622      25.601225      33.419490       0.131749       1.424107 0.10943921E+02  0.11482613E+03                                 2.033366                            1.896743      -1.031014       2.401824                    0.997570       3.424627       9.535474       0.473547       1.232751      -0.724111       0.031289       0.018066       0.008363       0.037085       0.005774       0.004328       0.002499       0.006667      -0.038411      -0.013735      -0.000265       0.014001              2.113234       2.538568       0.259542       0.076984       2.238875       0.044447       1.562258          -0.000000
          202              H      54.841925      14.905124      12.997236       0.131745       1.424540 0.10947862E+02  0.11487642E+03                                 2.033723                            1.897048      -1.031048       2.401804                    0.997570       3.424687       9.535637       0.473528       1.232704      -0.724126      -0.003601      -0.034050       0.014244       0.037085       0.005314       0.004001      -0.006932      -0.020004      -0.000797      -0.013735      -0.000266       0.014002              2.113619       1.746172       0.298642       0.104606       2.458529      -0.313384       2.136155          -0.000000
          203              H      40.329178      40.041938      12.997236       0.131746       1.424535 0.10947815E+02  0.11487583E+03                                 2.033719                            1.897045      -1.031045       2.401806                    0.997570       3.424683       9.535626       0.473528       1.232705      -0.724126      -0.031289       0.013906       0.014244       0.037085      -0.006004      -0.004002       0.006931       0.019206      -0.000796      -0.013735      -0.000266       0.014001              2.113616       2.539067      -0.159136      -0.219090       1.665627       0.247283       2.136155          -0.000000
          204              H      29.829875      17.222287       9.720274       0.131750       1.424656 0.10948984E+02  0.11489191E+03                                 2.033918                            1.897214      -1.031008       2.401828                    0.997570       3.424688       9.536002       0.473479       1.232793      -0.724108       0.003602       0.002079      -0.036851       0.037085      -0.005546      -0.003678      -0.002123      -0.006404       0.040008      -0.013738      -0.000264       0.014002              2.113829       1.746325      -0.198206      -0.246734       1.975194      -0.142451       2.619968          -0.000000
          205              H      29.829875      31.663000      24.846844       0.131747       1.424530 0.10947767E+02  0.11487520E+03                                 2.033714                            1.897041      -1.031044       2.401807                    0.997570       3.424673       9.535592       0.473528       1.232705      -0.724126       0.003602      -0.002078       0.036851       0.037085       0.005543       0.003677      -0.002123      -0.006402       0.040006      -0.013735      -0.000266       0.014001              2.113609       1.746167       0.198173       0.246693       1.974997      -0.142425       2.619664          -0.000000
          206              H      40.329178       8.843349      21.569882       0.131745       1.424171 0.10944547E+02  0.11483450E+03                                 2.033439                            1.896806      -1.031049       2.401803                    0.997570       3.424713       9.535834       0.473535       1.232762      -0.724108      -0.031289      -0.013907      -0.014243       0.037084       0.006005       0.004001       0.006932       0.019205      -0.000797      -0.013736      -0.000265       0.014000              2.113314       2.538667       0.159100       0.219041       1.665428       0.247226       2.135846          -0.000000
          207              H      54.841925      33.980163      21.569882       0.131748       1.424696 0.10949368E+02  0.11489704E+03                                 2.033962                            1.897252      -1.031029       2.401816                    0.997570       3.424738       9.536212       0.473472       1.232799      -0.724107      -0.003602       0.034050      -0.014244       0.037084      -0.005316      -0.004003      -0.006932      -0.020004      -0.000793      -0.013738      -0.000264       0.014002              2.113876       1.746360      -0.298701      -0.104631       2.458847      -0.313438       2.136422          -0.000000
          208              H      44.342622      23.284062       1.147628       0.131746       1.424534 0.10947807E+02  0.11487569E+03                                 2.033715                            1.897042      -1.031046       2.401805                    0.997570       3.424681       9.535607       0.473530       1.232702      -0.724127       0.031289      -0.018064      -0.008363       0.037085      -0.005775      -0.004327       0.002498       0.006668      -0.038412      -0.013735      -0.000266       0.014001              2.113610       2.539064      -0.259609      -0.077005       2.239289       0.044459       1.562478          -0.000000
          209              H      56.848647      30.504419      21.569882       0.131749       1.424666 0.10949077E+02  0.11489315E+03                                 2.033928                            1.897223      -1.031013       2.401825                    0.997570       3.424700       9.536049       0.473477       1.232794      -0.724108       0.027688      -0.020144      -0.014245       0.037085      -0.011321      -0.008005      -0.000001       0.000794      -0.000792      -0.013739      -0.000264       0.014002              2.113841       2.022011      -0.457856      -0.323753       2.183128       0.066106       2.136383          -0.000000
          210              H      42.335900      10.001930      24.846844       0.131747       1.424529 0.10947758E+02  0.11487510E+03                                 2.033715                            1.897041      -1.031043       2.401807                    0.997570       3.424674       9.535598       0.473528       1.232706      -0.724126       0.000000       0.004158       0.036851       0.037085      -0.000000       0.000000       0.004245       0.012803       0.040006      -0.013735      -0.000266       0.014001              2.113612       2.089413      -0.000000      -0.000001       1.631753       0.284856       2.619669          -0.000000
          211              H      42.335900      26.759806       1.147628       0.131749       1.424493 0.10947408E+02  0.11487041E+03                                 2.033673                            1.897006      -1.031024       2.401819                    0.997570       3.424626       9.535395       0.473535       1.232699      -0.724127       0.000001       0.036130      -0.008363       0.037085      -0.000000      -0.000000      -0.004996      -0.013336      -0.038409      -0.013734      -0.000267       0.014001              2.113565       2.089365      -0.000002       0.000000       2.688877      -0.088915       1.562451          -0.000000
          212              H      27.823153      30.504419      21.569882       0.131746       1.424145 0.10944294E+02  0.11483108E+03                                 2.033408                            1.896779      -1.031035       2.401811                    0.997570       3.424677       9.535675       0.473541       1.232755      -0.724110      -0.027688      -0.020144      -0.014244       0.037085       0.011319       0.008004      -0.000001       0.000798      -0.000797      -0.013736      -0.000265       0.014001              2.113279       2.021497       0.457668       0.323620       2.182538       0.066093       2.135802          -0.000000
          213              H      40.329178      23.284062       1.147628       0.131747       1.424125 0.10944097E+02  0.11482844E+03                                 2.033384                            1.896758      -1.031025       2.401817                    0.997570       3.424653       9.535569       0.473545       1.232751      -0.724111      -0.031290      -0.018064      -0.008363       0.037085       0.005774       0.004328       0.002499       0.006667      -0.038412      -0.013736      -0.000265       0.014001              2.113253       2.538594       0.259543       0.076985       2.238895       0.044447       1.562270          -0.000000
          214              H      44.342622       8.843349      21.569882       0.131746       1.424527 0.10947740E+02  0.11487484E+03                                 2.033711                            1.897038      -1.031040       2.401809                    0.997570       3.424673       9.535586       0.473529       1.232704      -0.724126       0.031289      -0.013906      -0.014244       0.037085      -0.006005      -0.004002       0.006931       0.019206      -0.000795      -0.013735      -0.000266       0.014001              2.113608       2.539057      -0.159135      -0.219088       1.665621       0.247281       2.136145          -0.000000
          215              H      29.829875      33.980163      21.569882       0.131748       1.424502 0.10947498E+02  0.11487161E+03                                 2.033684                            1.897015      -1.031026       2.401818                    0.997570       3.424637       9.535444       0.473533       1.232702      -0.724127       0.003602       0.034051      -0.014243       0.037085       0.005314       0.004001      -0.006931      -0.020003      -0.000797      -0.013734      -0.000267       0.014001              2.113577       1.746143       0.298634       0.104605       2.458475      -0.313369       2.136112          -0.000000
          216              H      54.841925      31.663000      24.846844       0.131748       1.424682 0.10949229E+02  0.11489516E+03                                 2.033944                            1.897236      -1.031023       2.401819                    0.997570       3.424721       9.536130       0.473475       1.232794      -0.724108      -0.003602      -0.002079       0.036851       0.037085      -0.005546      -0.003678      -0.002124      -0.006405       0.040009      -0.013739      -0.000264       0.014003              2.113858       1.746345      -0.198208      -0.246740       1.975216      -0.142456       2.620013          -0.000000
          217              C      54.131528      37.071179       2.605669       0.610512      25.523754 0.24735308E+03  0.51035844E+04                                 8.113633                            5.592636      -0.045138       2.048989                    0.999699      21.894601      61.013150       0.626039       0.474184      -1.019490      -0.002624      -0.017155      -0.053547       0.056289       0.002228      -0.008151      -0.044043      -0.121376      -0.226484      -0.086871      -0.022206       0.109077             11.438395       7.200105       0.204042       0.479249       6.185581       4.529460      20.929499           0.000147
          218              C      54.194609      37.513347       3.916454      -0.012178      41.647686 0.38273957E+03  0.86393380E+04                                10.340879                            6.421055       0.038292       2.029637                    0.999282      26.035724      71.252666       0.671720       0.403962      -1.081837       0.005148       0.026000       0.032961       0.042295      -0.006201      -0.006313      -0.018894       0.012538      -0.040336      -0.028466       0.012674       0.015792             15.663553      12.585883       0.832213       0.500649       7.441041       6.213166      26.963735          -0.001867
          219              C      52.993963      37.596452       4.626463      -0.130805      37.743631 0.43244499E+03  0.10157561E+05                                 9.898447                            6.968062       0.105561       2.009283                    0.999590      29.276800      84.244593       0.619331       0.421041      -1.060819       0.010162       0.006744      -0.012712       0.017616       0.001183       0.013449      -0.020212      -0.037475      -0.115979      -0.047372       0.004199       0.043173             13.714057      14.012764      -0.915519      -6.031644       6.472789       3.855379      20.656619           0.001758
          220              C      48.296795      38.213629       7.328229      -0.142833      36.260097 0.40536121E+03  0.93680256E+04                                 9.587135                            6.706554       0.172950       2.031014                    0.999776      28.995693      82.741971       0.636960       0.416091      -1.064035      -0.024026       0.008420       0.007867       0.026646      -0.004412      -0.006724       0.008551      -0.006045       0.070849      -0.017283      -0.009830       0.027113             14.042254      23.076437      -1.102675      -6.133913       5.962391       1.907510      13.087933          -0.000006
          221              C      47.077521      38.350507       8.026485      -0.128295      37.279326 0.41712832E+03  0.97128719E+04                                 9.803481                            6.814450       0.164119       2.026878                    0.999742      29.144200      83.583453       0.630093       0.417468      -1.062752       0.026411       0.003260      -0.008960       0.028079       0.005783       0.012974       0.000261       0.034882      -0.033273      -0.016185      -0.011953       0.028138             14.657054      22.118804      -1.696767      -7.911077       6.348877       2.646367      15.503481           0.000009
          222              C      61.611435      29.753052       6.591949       0.610520      25.523482 0.24735122E+03  0.51035263E+04                                 8.113557                            5.592609      -0.045087       2.049008                    0.999700      21.894271      61.011711       0.626042       0.474183      -1.019492       0.033817       0.035162       0.028079       0.056288      -0.074353      -0.062302       0.009343       0.029636      -0.055090      -0.086883      -0.022196       0.109079             11.438193      11.744210       6.749603       5.107677      12.228941       3.999272      10.341429           0.000146
          223              C      60.796469      28.876783       5.895076      -0.012188      41.647182 0.38273909E+03  0.86393010E+04                                10.340694                            6.420990       0.038320       2.029644                    0.999282      26.035632      71.251675       0.671735       0.403954      -1.081845      -0.011901      -0.029902      -0.027449       0.042299      -0.009580      -0.008703      -0.019394       0.011118      -0.020625      -0.028462       0.012671       0.015791             15.663118      14.597876       9.246296       6.450375      16.485875       3.726463      15.905604          -0.001861
          224              C      60.264730      27.793485       6.599554      -0.130808      37.743507 0.43244684E+03  0.10157585E+05                                 9.898306                            6.968005       0.105567       2.009283                    0.999590      29.276932      84.244057       0.619345       0.421032      -1.060828       0.014275       0.007362      -0.007242       0.017619      -0.040982      -0.016364      -0.000466       0.018379       0.019344      -0.047379       0.004209       0.043170             13.713731      12.293465       9.046500       1.012763      18.548783      -1.022093      10.298947           0.001749
          225              C      58.415075      23.396498       9.243247      -0.142832      36.261144 0.40537631E+03  0.93684684E+04                                 9.587416                            6.706754       0.172949       2.031014                    0.999776      28.995723      82.742664       0.636939       0.416100      -1.064028      -0.001561      -0.023194       0.013025       0.026647       0.016493       0.008060       0.009244      -0.004077      -0.040734      -0.017276      -0.009829       0.027105             14.042744       8.914470       5.785819      -1.263202      18.637793      -7.581341      14.575969          -0.000006
          226              C      57.923978      22.272137       9.941503      -0.128293      37.278273 0.41711518E+03  0.97124775E+04                                 9.803170                            6.814245       0.164132       2.026883                    0.999742      29.144216      83.582778       0.630117       0.417456      -1.062761       0.009200       0.017299      -0.020115       0.028080      -0.003811       0.006192      -0.012133      -0.000168       0.069151      -0.016190      -0.011954       0.028144             14.656424       9.956440       7.407031      -1.473128      20.914422      -6.803353      13.098410           0.000009
          227              C      23.060365      16.132634      25.854130       0.610495      25.522408 0.24734666E+03  0.51033814E+04                                 8.113136                            5.592448      -0.044961       2.049052                    0.999700      21.893973      61.009511       0.626073       0.474165      -1.019508      -0.033842       0.038171       0.023784       0.056285       0.083495       0.049323       0.011272       0.035049      -0.038825      -0.086844      -0.022210       0.109054             11.437315      11.743332      -7.064922      -4.660259      13.064162       3.703079       9.504450           0.000132
          228              C      23.875331      15.183526      25.260267      -0.012066      41.640521 0.38267809E+03  0.86375722E+04                                10.339732                            6.420594       0.038008       2.029597                    0.999280      26.032656      71.241868       0.671738       0.403969      -1.081836       0.011891      -0.035917      -0.018976       0.042327       0.011400       0.006152      -0.013642       0.027503       0.028613      -0.028490       0.012670       0.015820             15.661067      14.595750      -9.162156      -6.565828      18.310380       3.079420      14.077070          -0.001740
          229              C      24.407070      15.486615      24.004098      -0.130662      37.732190 0.43231404E+03  0.10153601E+05                                 9.896129                            6.966788       0.105867       2.009445                    0.999590      29.271935      84.223787       0.619424       0.421015      -1.060848      -0.014273      -0.004364       0.009321       0.017597       0.029131       0.033237      -0.006257       0.001959      -0.030117      -0.047424       0.004162       0.043262             13.709822      12.289902      -3.969164      -8.188336      10.570956       1.796526      18.268607           0.000438
          230              C      26.256725      16.513450      18.977348      -0.142840      36.260634 0.40537017E+03  0.93683065E+04                                 9.587246                            6.706645       0.172939       2.031004                    0.999776      28.996257      82.744545       0.636952       0.416093      -1.064031       0.001560       0.004548      -0.026223       0.026660      -0.013113      -0.012864       0.014229       0.010020       0.001545      -0.017275      -0.009839       0.027115             14.042115       8.914386      -0.737950      -5.875791      10.261844      -4.619399      22.950115           0.000009
          231              C      26.747822      16.796985      17.684538      -0.128290      37.277803 0.41710715E+03  0.97122613E+04                                 9.803109                            6.814176       0.164133       2.026888                    0.999742      29.144097      83.582804       0.630120       0.417456      -1.062759      -0.009203      -0.013197       0.023014       0.028080      -0.004571       0.005651      -0.020275      -0.023198       0.000055      -0.016183      -0.011959       0.028142             14.656110       9.956361      -1.080275      -7.474339       9.690577      -2.834873      24.321392           0.000005
          232              C      30.540272      14.813709      34.082487       0.610165      25.522036 0.24733132E+03  0.51028932E+04                                 8.112863                            5.592115      -0.044795       2.049196                    0.999702      21.891323      60.997494       0.626130       0.474137      -1.019541       0.003343      -0.055812       0.001546       0.055934       0.007021      -0.004996       0.020457       0.063012       0.319606      -0.087792      -0.021044       0.108836             11.437374       7.199481      -0.517603      -0.032753      22.136350      -1.110731       4.976291          -0.002268
          233              C      30.477191      16.196918      34.062438      -0.013465      41.655778 0.38282445E+03  0.86417841E+04                                10.342517                            6.422049       0.036690       2.029134                    0.999272      26.039130      71.265555       0.671620       0.403998      -1.081807      -0.005403       0.040595       0.013500       0.043121       0.007983       0.003766      -0.010288       0.038213       0.032043      -0.029006       0.012674       0.016333             15.666211      12.587329      -0.747349      -0.617927      28.705372      -1.303347       5.705932          -0.008567
          234              C      31.677837      16.894022      33.904121      -0.130803      37.739525 0.43240530E+03  0.10156333E+05                                 9.897607                            6.967667       0.106560       2.009644                    0.999588      29.274920      84.236258       0.619363       0.421032      -1.060831      -0.010206      -0.009973       0.010655       0.017809      -0.013063       0.003264       0.008282       0.042745       0.125215      -0.046804       0.004159       0.042645             13.712463      14.011690       5.991612      -1.147318      21.500578      -1.458707       5.625120          -0.000542
          235              C      36.375005      19.646997      33.585412      -0.142871      36.263958 0.40540180E+03  0.93692620E+04                                 9.587937                            6.706965       0.172798       2.030943                    0.999776      28.997692      82.750836       0.636926       0.416100      -1.064022       0.024033       0.010230       0.005320       0.026656       0.007789       0.001915      -0.003539      -0.040226      -0.031694      -0.017275      -0.009836       0.027111             14.043673      23.078917       6.151458      -1.005166      13.496505      -0.755825       5.555597          -0.000011
          236              C      37.594279      20.350945      33.481710      -0.128304      37.280039 0.41712965E+03  0.97129259E+04                                 9.803563                            6.814405       0.164086       2.026863                    0.999742      29.144851      83.585843       0.630102       0.417461      -1.062755      -0.026410      -0.007357       0.006063       0.028078      -0.014168      -0.001131      -0.000052       0.034014      -0.035906      -0.016196      -0.011951       0.028147             14.657257      22.119237       8.024324      -1.037335      16.149816      -0.818757       5.702717           0.000006
          237              C      37.297081       5.094336       6.591949       0.610166      25.522160 0.24733148E+03  0.51028978E+04                                 8.112892                            5.592117      -0.044818       2.049189                    0.999702      21.891330      60.997535       0.626130       0.474138      -1.019541       0.013173      -0.046275       0.028523       0.055933       0.049889       0.038680       0.050003       0.114459      -0.053287      -0.087794      -0.021038       0.108831             11.437451       6.262368      -3.585605       0.909566      17.710972      -6.421415      10.339013          -0.002234
          238              C      36.945693       6.238251       5.895076      -0.013465      41.657718 0.38284177E+03  0.86422689E+04                                10.342819                            6.422190       0.036686       2.029133                    0.999272      26.039238      71.266132       0.671613       0.403997      -1.081808      -0.020045       0.025904      -0.028051       0.043124       0.009609      -0.012876       0.017633       0.011608      -0.019489      -0.029006       0.012671       0.016335             15.666767       8.008488      -5.443180       0.002423      23.084752      -7.450440      15.907060          -0.008578
          239              C      36.273399       7.240400       6.599554      -0.130800      37.739444 0.43240252E+03  0.10156260E+05                                 9.897580                            6.967622       0.106554       2.009642                    0.999588      29.274915      84.236441       0.619367       0.421029      -1.060832      -0.000724      -0.016283      -0.007185       0.017813       0.028173       0.007752       0.014128       0.060925       0.019404      -0.046801       0.004163       0.042637             13.712462       9.149917      -7.231313      -1.391640      21.689585      -0.365238      10.297882          -0.000535
          240              C      33.390324      11.040742       9.243247      -0.142870      36.264406 0.40540294E+03  0.93693107E+04                                 9.588059                            6.706981       0.172794       2.030942                    0.999776      28.997849      82.751836       0.636923       0.416101      -1.064020      -0.019315       0.012955       0.013026       0.026657      -0.010009       0.003970      -0.011618      -0.026544      -0.040699      -0.017272      -0.009839       0.027112             14.043988      11.197167      -7.104100      -5.934504      16.357802       4.885021      14.576996          -0.000011
          241              C      32.662147      12.028225       9.941503      -0.128305      37.279989 0.41712450E+03  0.97127924E+04                                 9.803559                            6.814336       0.164085       2.026862                    0.999742      29.144952      83.586540       0.630108       0.417458      -1.062755       0.010379      -0.016613      -0.020118       0.028079       0.001830      -0.013608       0.000703       0.006678       0.069163      -0.016189      -0.011961       0.028150             14.657329      11.760940      -8.449206      -5.155727      19.111963       4.677917      13.099085           0.000007
          242              C      47.374719       7.913061       2.605669       0.610496      25.521901 0.24734279E+03  0.51032805E+04                                 8.113014                            5.592397      -0.044921       2.049067                    0.999700      21.893833      61.008954       0.626077       0.474163      -1.019509      -0.013522       0.010830      -0.053553       0.056286      -0.053674      -0.034064       0.029056       0.056803      -0.226435      -0.086846      -0.022215       0.109061             11.437069       6.261795       0.337269       3.682036       7.122789      -2.679867      20.926624           0.000132
          243              C      47.726107       7.637348       3.916454      -0.012068      41.638336 0.38265863E+03  0.86370219E+04                                10.339373                            6.420424       0.038044       2.029608                    0.999280      26.032462      71.240854       0.671748       0.403968      -1.081837       0.019913      -0.017552       0.032968       0.042325       0.008553      -0.013233       0.014895       0.004408      -0.040443      -0.028491       0.012671       0.015819             15.660406       8.004987       1.811547       5.128518      12.019117      -3.540009      26.957114          -0.001769
          244              C      48.398401       8.635586       4.626463      -0.130662      37.732273 0.43231671E+03  0.10153671E+05                                 9.896155                            6.966832       0.105871       2.009445                    0.999590      29.271928      84.223573       0.619420       0.421017      -1.060847       0.000782      -0.012149      -0.012703       0.017595      -0.016869      -0.024262      -0.001538       0.016781      -0.116104      -0.047426       0.004157       0.043268             13.709816       9.147803       3.721351       6.351813      11.332146       3.294009      20.649499           0.000476
          245              C      51.281476      12.394865       7.328229      -0.142842      36.260564 0.40537228E+03  0.93683600E+04                                 9.587213                            6.706666       0.172928       2.031000                    0.999776      28.996257      82.744349       0.636951       0.416093      -1.064032       0.019316       0.016601       0.007871       0.026658      -0.000416       0.010758       0.001534       0.010646       0.070880      -0.017278      -0.009836       0.027115             14.041987      11.195545       7.961550       4.718724      17.842473       4.358040      13.087944           0.000008
          246              C      52.009653      13.382347       8.026485      -0.128292      37.278316 0.41711632E+03  0.97125227E+04                                 9.803214                            6.814288       0.164112       2.026879                    0.999742      29.144235      83.583252       0.630110       0.417460      -1.062757      -0.010379      -0.024503      -0.008963       0.028079       0.012210      -0.006265      -0.011365      -0.027466      -0.033272      -0.016190      -0.011949       0.028139             14.656235      11.760039       7.676322       6.246842      16.705876       5.527347      15.502791           0.000005
          247              C      39.894812      39.472425      34.082487       0.610174      25.521657 0.24732776E+03  0.51028051E+04                                 8.112808                            5.592093      -0.044808       2.049196                    0.999702      21.891140      60.997032       0.626127       0.474141      -1.019538      -0.050007       0.025011       0.001534       0.055934       0.023776       0.020213      -0.005908      -0.043679       0.319618      -0.087799      -0.021040       0.108839             11.437255      18.850150      -6.208926      -0.945460      10.485339       0.583696       4.976275          -0.002281
          248              C      41.124247      38.835450      34.062438      -0.013460      41.655066 0.38281882E+03  0.86416181E+04                                10.342377                            6.421986       0.036723       2.029148                    0.999272      26.038923      71.264632       0.671626       0.403996      -1.081809       0.037856      -0.015618       0.013492       0.043116       0.012554      -0.010792       0.001878      -0.032939       0.032035      -0.029006       0.012668       0.016337             15.665967      25.322734      -6.605579      -0.819697      15.969298       1.186754       5.705870          -0.008558
          249              C      41.127633      37.447108      33.904121      -0.130800      37.738997 0.43240031E+03  0.10156183E+05                                 9.897543                            6.967648       0.106576       2.009650                    0.999588      29.274501      84.234835       0.619361       0.421035      -1.060830      -0.003536       0.013828       0.010649       0.017808       0.025037       0.005540      -0.006973       0.001252       0.125215      -0.046801       0.004155       0.042646             13.712353      14.439324      -6.238574      -0.689586      21.072642       1.722904       5.625092          -0.000546
          250              C      41.163196      32.002753      33.585412      -0.142869      36.263783 0.40540018E+03  0.93692170E+04                                 9.587911                            6.706951       0.172796       2.030944                    0.999776      28.997625      82.750667       0.636926       0.416100      -1.064022      -0.003157      -0.025927       0.005318       0.026655      -0.021314      -0.004021       0.000105       0.006612      -0.031688      -0.017279      -0.009831       0.027110             14.043637      10.564760       1.073487      -0.151988      26.010563       1.248395       5.555588          -0.000010
          251              C      41.163196      30.594857      33.481710      -0.128307      37.280753 0.41714029E+03  0.97132405E+04                                 9.803782                            6.814567       0.164082       2.026860                    0.999742      29.144783      83.586079       0.630084       0.417470      -1.062748       0.006834       0.026552       0.006061       0.028079       0.021808       0.000520       0.001001       0.007524      -0.035909      -0.016190      -0.011953       0.028143             14.657693      10.692989      -1.427549      -0.190405      27.577213       1.307782       5.702877           0.000006
          252              C      44.776988      45.290752      25.854130       0.610515      25.523767 0.24735356E+03  0.51035917E+04                                 8.113623                            5.592636      -0.045109       2.048996                    0.999700      21.894519      61.012708       0.626040       0.474183      -1.019491       0.049985       0.010197       0.023790       0.056289      -0.026572      -0.014910      -0.048356      -0.162202      -0.038773      -0.086881      -0.022196       0.109076             11.438357      18.853810       2.961017       5.538161       5.955620       2.184780       9.505639           0.000154
          253              C      43.547553      45.059524      25.260267      -0.012187      41.647640 0.38274138E+03  0.86393708E+04                                10.340785                            6.421016       0.038299       2.029636                    0.999282      26.035735      71.252170       0.671732       0.403955      -1.081844      -0.036995       0.007619      -0.019043       0.042300       0.006226      -0.014837       0.001487      -0.033510       0.028624      -0.028465       0.012672       0.015793             15.663352      25.319961       2.973575       5.951825       7.590719       4.147256      14.079376          -0.001872
          254              C      43.544167      44.447481      24.004098      -0.130815      37.744133 0.43245331E+03  0.10157782E+05                                 9.898435                            6.968068       0.105536       2.009270                    0.999590      29.277194      84.245215       0.619341       0.421034      -1.060826       0.003350       0.014552       0.009354       0.017620      -0.013716      -0.022040      -0.025592      -0.051334      -0.030076      -0.047378       0.004210       0.043169             13.713999      14.441904       2.730206       5.652805       8.425148       6.195405      18.274946           0.001763
          255              C      43.508604      42.332214      18.977348      -0.142836      36.261539 0.40538011E+03  0.93685840E+04                                 9.587497                            6.706791       0.172936       2.031007                    0.999776      28.995914      82.743502       0.636937       0.416101      -1.064027       0.003158      -0.003626      -0.026210       0.026647       0.010892       0.018757       0.004025       0.017672       0.001583      -0.017276      -0.009830       0.027106             14.042926      10.564108      -0.214716      -1.063113       8.612662       7.398933      22.952007          -0.000007
          256              C      43.508604      41.765145      17.684538      -0.128296      37.278670 0.41711886E+03  0.97125908E+04                                 9.803255                            6.814282       0.164115       2.026876                    0.999742      29.144374      83.583527       0.630114       0.417457      -1.062760      -0.006831       0.014566       0.023014       0.028079      -0.007762      -0.020389       0.005239       0.019511       0.000053      -0.016191      -0.011954       0.028145             14.656627      10.692637       0.655154       1.281938       8.954691       7.890798      24.322554           0.000009
          257              C      56.572616      19.041797      34.082487       0.610499      25.522075 0.24734395E+03  0.51033062E+04                                 8.113073                            5.592425      -0.044900       2.049075                    0.999700      21.893681      61.008379       0.626074       0.474166      -1.019508       0.047360       0.030365       0.001705       0.056285      -0.029831      -0.015263      -0.014378      -0.018463       0.320326      -0.086853      -0.022208       0.109061             11.437180      17.950719       6.727555       0.978069      11.384309       0.527077       4.976513           0.000125
          258              C      55.406262      18.295563      34.062438      -0.012075      41.638180 0.38265917E+03  0.86370203E+04                                10.339272                            6.420379       0.038032       2.029603                    0.999280      26.032432      71.240255       0.671760       0.403962      -1.081843      -0.031809      -0.024420       0.013543       0.042326      -0.019956       0.007076       0.008404      -0.004596       0.032321      -0.028491       0.012669       0.015822             15.660248      24.015646       7.350188       1.436901      17.260981       0.116432       5.704118          -0.001736
          259              C      54.202229      18.986801      33.904121      -0.130667      37.732153 0.43231760E+03  0.10153672E+05                                 9.896072                            6.966804       0.105865       2.009442                    0.999590      29.271828      84.222535       0.619427       0.421013      -1.060852       0.013488      -0.003912       0.010601       0.017596      -0.012271      -0.008982      -0.001271      -0.044381       0.127023      -0.047433       0.004161       0.043272             13.709679      24.810720       0.247774       1.836522      10.694146      -0.264145       5.624173           0.000435
          260              C      49.469499      21.678181      33.585412      -0.142840      36.261370 0.40538564E+03  0.93687498E+04                                 9.587440                            6.706843       0.172931       2.031001                    0.999776      28.996218      82.744709       0.636933       0.416101      -1.064026      -0.020878       0.015701       0.005322       0.026659       0.013520       0.002101       0.003428       0.033603      -0.031684      -0.017275      -0.009832       0.027106             14.042410      21.217101      -7.224108       1.156999      15.354809      -0.492527       5.555320           0.000008
          261              C      48.250225      22.382129      33.481710      -0.128291      37.277748 0.41711174E+03  0.97123756E+04                                 9.803076                            6.814224       0.164132       2.026887                    0.999742      29.144029      83.582104       0.630117       0.417457      -1.062761       0.019582      -0.019190       0.006064       0.028080      -0.007648       0.000607      -0.000953      -0.041533      -0.035902      -0.016190      -0.011950       0.028141             14.656005      24.588980      -6.595995       1.227589      13.676626      -0.488911       5.702410           0.000005
          262              C      59.170347      11.904545      25.854130       0.610168      25.521949 0.24732997E+03  0.51028662E+04                                 8.112878                            5.592119      -0.044827       2.049187                    0.999702      21.891356      60.997896       0.626125       0.474141      -1.019537      -0.016521      -0.048202       0.023067       0.055933      -0.056918      -0.033691       0.037554       0.128033      -0.037174      -0.087794      -0.021045       0.108839             11.437426       6.614683       4.103159      -0.876808      18.191118      -5.889453       9.506477          -0.002217
          263              C      59.584816      13.084880      25.260267      -0.013460      41.655652 0.38282237E+03  0.86417248E+04                                10.342496                            6.422027       0.036695       2.029137                    0.999272      26.039060      71.265291       0.671622       0.403997      -1.081807       0.025442       0.029023      -0.019225       0.043119      -0.017598       0.009105       0.012564       0.006484       0.029698      -0.029008       0.012671       0.016337             15.666248       9.448728       6.190255       0.615433      23.466750      -7.231335      14.083266          -0.008586
          264              C      59.056464      13.393835      24.004098      -0.130796      37.739189 0.43240097E+03  0.10156208E+05                                 9.897593                            6.967662       0.106554       2.009644                    0.999588      29.274532      84.235091       0.619359       0.421036      -1.060829       0.010924      -0.010391       0.009483       0.017811      -0.015118      -0.011029       0.031492       0.048788      -0.030259      -0.046801       0.004153       0.042649             13.712506       7.564196       1.239661       2.538879      15.299767      -7.992258      18.273553          -0.000528
          265              C      57.242370      14.482266      18.977348      -0.142869      36.263816 0.40540070E+03  0.93692320E+04                                 9.587915                            6.706954       0.172797       2.030943                    0.999776      28.997655      82.750762       0.636926       0.416100      -1.064022      -0.004720      -0.000920      -0.026219       0.026656       0.002213      -0.005893      -0.018253      -0.027720       0.001547      -0.017278      -0.009833       0.027111             14.043649       9.286757       0.952379       6.939401       9.891060      -2.779345      22.953129          -0.000011
          266              C      56.751274      14.765801      17.684538      -0.128305      37.280663 0.41713920E+03  0.97132078E+04                                 9.803770                            6.814560       0.164082       2.026861                    0.999742      29.144706      83.585794       0.630084       0.417471      -1.062748       0.016031      -0.001365       0.023012       0.028079       0.012327       0.014731       0.015037       0.003686       0.000050      -0.016191      -0.011951       0.028141             14.657698       8.822189       0.424718       6.193102      10.826154      -5.056478      24.324750           0.000007
          267              C      28.099184      38.480542       6.591949       0.610520      25.523652 0.24735244E+03  0.51035710E+04                                 8.113603                            5.592623      -0.045142       2.048985                    0.999700      21.894696      61.013537       0.626040       0.474183      -1.019490      -0.047352       0.011717       0.028079       0.056284       0.024335       0.023062      -0.058632      -0.143588      -0.055076      -0.086879      -0.022195       0.109074             11.438344      17.953389      -3.165032      -6.017430       6.020140       2.423811      10.341502           0.000267
          268              C      29.265538      38.212895       5.895076      -0.012179      41.647778 0.38273894E+03  0.86393236E+04                                10.340908                            6.421058       0.038307       2.029643                    0.999281      26.035696      71.252680       0.671718       0.403963      -1.081836       0.031846       0.004651      -0.027451       0.042301      -0.000030       0.021148       0.002157      -0.022163      -0.020625      -0.028465       0.012678       0.015787             15.663611      24.022214      -3.805817      -6.452587       7.062534       3.723141      15.906086          -0.001927
          269              C      30.469571      38.294045       6.599554      -0.130821      37.744263 0.43245200E+03  0.10157767E+05                                 9.898519                            6.968090       0.105587       2.009290                    0.999590      29.277258      84.246090       0.619334       0.421038      -1.060821      -0.013513       0.008687      -0.007242       0.017622       0.012523       0.008582      -0.013937      -0.080162       0.019341      -0.047370       0.004206       0.043164             13.714156      24.820289      -1.814743       0.378774       6.022929       1.388195      10.299251           0.001788
          270              C      35.202301      38.890690       9.243247      -0.142837      36.260548 0.40536539E+03  0.93681494E+04                                 9.587224                            6.706596       0.172938       2.031008                    0.999776      28.995865      82.742671       0.636957       0.416092      -1.064034       0.020867       0.010246       0.013024       0.026647      -0.006491      -0.012040       0.002358       0.030612      -0.040738      -0.017279      -0.009835       0.027114             14.042423      21.217288       1.317273       7.196841       6.334476       2.696615      14.575505          -0.000008
          271              C      36.421575      39.027569       9.941503      -0.128295      37.278859 0.41711990E+03  0.97126277E+04                                 9.803314                            6.814310       0.164112       2.026876                    0.999742      29.144419      83.583892       0.630110       0.417459      -1.062757      -0.019580      -0.000682      -0.020115       0.028079       0.001972       0.007408       0.011428      -0.006517       0.069153      -0.016190      -0.011952       0.028142             14.656712      24.590231       1.041425       6.628561       6.281332       2.125926      13.098571           0.000010
          272              C      25.501453      28.343689       2.605669       0.610492      25.522229 0.24734469E+03  0.51033310E+04                                 8.113110                            5.592432      -0.044965       2.049055                    0.999700      21.893867      61.009180       0.626073       0.474166      -1.019507       0.016143       0.006300      -0.053551       0.056285       0.051435       0.042193       0.014970       0.064561      -0.226423      -0.086841      -0.022217       0.109058             11.437288       6.615607      -0.541437      -4.162030       6.769212      -1.848879      20.927044           0.000124
          273              C      25.086984      28.177235       3.916454      -0.012060      41.640247 0.38267515E+03  0.86374896E+04                                10.339704                            6.420578       0.038007       2.029598                    0.999280      26.032515      71.241432       0.671737       0.403970      -1.081836      -0.025155      -0.008469       0.032965       0.042323      -0.002364       0.019516       0.004011      -0.017017      -0.040457      -0.028493       0.012672       0.015821             15.661046       9.447123      -2.643991      -5.630346      10.577710      -2.671614      26.958305          -0.001737
          274              C      25.615336      27.095892       4.626463      -0.130656      37.731728 0.43230833E+03  0.10153430E+05                                 9.896053                            6.966745       0.105881       2.009453                    0.999590      29.271676      84.222808       0.619426       0.421015      -1.060848      -0.010911       0.005396      -0.012703       0.017594       0.015703       0.010798       0.021777       0.020821      -0.116115      -0.047426       0.004156       0.043270             13.709702       7.563251      -2.806524      -0.323286      12.916601      -7.147731      20.649254           0.000436
          275              C      27.429430      22.719437       7.328229      -0.142838      36.260460 0.40536833E+03  0.93682509E+04                                 9.587215                            6.706629       0.172945       2.031008                    0.999776      28.996150      82.744109       0.636953       0.416093      -1.064032       0.004720      -0.025030       0.007870       0.026659       0.004816      -0.004054      -0.010086      -0.004613       0.070867      -0.017276      -0.009838       0.027114             14.042063       9.285873      -6.859065       1.414826      19.752337      -6.265608      13.087979           0.000008
          276              C      27.920526      21.595075       8.026485      -0.128290      37.277841 0.41710800E+03  0.97122874E+04                                 9.803115                            6.814183       0.164133       2.026887                    0.999742      29.144148      83.583015       0.630119       0.417456      -1.062759      -0.016030       0.021242      -0.008964       0.028081      -0.018001      -0.006715       0.011104      -0.007427      -0.033267      -0.016182      -0.011960       0.028142             14.656103       8.821491      -5.979803       1.663330      19.644254      -8.173399      15.502565           0.000005
          277              C      25.501453      20.541598      31.961449       0.610501      25.521796 0.24734064E+03  0.51032291E+04                                 8.113026                            5.592391      -0.044935       2.049066                    0.999700      21.893745      61.008827       0.626074       0.474166      -1.019506       0.016161      -0.006309       0.053547       0.056287      -0.051439      -0.042198       0.014972       0.064553      -0.226424      -0.086844      -0.022217       0.109062             11.437128       6.615540       0.541432       4.161984       6.769141      -1.848867      20.926703           0.000130
          278              C      25.086984      20.708052      30.650664      -0.012065      41.638514 0.38265921E+03  0.86370401E+04                                10.339409                            6.420428       0.038017       2.029599                    0.999280      26.032500      71.241023       0.671748       0.403968      -1.081837      -0.025138       0.008458      -0.032973       0.042316       0.002360      -0.019514       0.004011      -0.017026      -0.040453      -0.028491       0.012666       0.015825             15.660545       9.446799       2.643834       5.630166      10.577365      -2.671602      26.957469          -0.001741
          279              C      25.615336      21.789395      29.940655      -0.130655      37.731527 0.43230778E+03  0.10153405E+05                                 9.896067                            6.966789       0.105885       2.009455                    0.999590      29.271334      84.221531       0.619418       0.421021      -1.060845      -0.010896      -0.005406       0.012699       0.017584      -0.015711      -0.010799       0.021775       0.020822      -0.116126      -0.047427       0.004149       0.043278             13.709729       7.563185       2.806441       0.323219      12.916671      -7.147932      20.649331           0.000438
          280              C      27.429430      26.165850      27.238889      -0.142841      36.260275 0.40537061E+03  0.93683070E+04                                 9.587143                            6.706639       0.172937       2.031002                    0.999776      28.996190      82.743960       0.636954       0.416092      -1.064033       0.004723       0.025028      -0.007872       0.026659      -0.004822       0.004053      -0.010086      -0.004611       0.070870      -0.017281      -0.009833       0.027114             14.041870       9.285730       6.858845      -1.414774      19.751974      -6.265513      13.087908           0.000008
          281              C      27.920526      27.290212      26.540633      -0.128290      37.278487 0.41712165E+03  0.97126731E+04                                 9.803327                            6.814402       0.164126       2.026886                    0.999742      29.143873      83.582199       0.630095       0.417469      -1.062752      -0.016028      -0.021241       0.008963       0.028079       0.017993       0.006709       0.011103      -0.007424      -0.033278      -0.016185      -0.011948       0.028133             14.656497       8.821588       5.979788      -1.663558      19.644781      -8.173989      15.503121           0.000005
          282              C      28.099184      10.404745      27.975169       0.610512      25.523895 0.24735449E+03  0.51036197E+04                                 8.113665                            5.592655      -0.045125       2.048990                    0.999699      21.894615      61.013178       0.626037       0.474185      -1.019490      -0.047359      -0.011719      -0.028073       0.056288      -0.024342      -0.023057      -0.058628      -0.143597      -0.055088      -0.086879      -0.022199       0.109077             11.438438      17.953532       3.165062       6.017487       6.020186       2.423833      10.341596           0.000153
          283              C      29.265538      10.672392      28.672042      -0.012185      41.647812 0.38274171E+03  0.86393838E+04                                10.340829                            6.421026       0.038297       2.029636                    0.999282      26.035745      71.252319       0.671730       0.403956      -1.081843       0.031847      -0.004656       0.027452       0.042303       0.000026      -0.021149       0.002159      -0.022155      -0.020626      -0.028465       0.012675       0.015790             15.663462      24.022028       3.805806       6.452594       7.062490       3.723075      15.905867          -0.001864
          284              C      30.469571      10.591242      27.967564      -0.130811      37.743920 0.43245027E+03  0.10157690E+05                                 9.898396                            6.968041       0.105556       2.009278                    0.999590      29.277050      84.244636       0.619342       0.421033      -1.060827      -0.013512      -0.008693       0.007244       0.017624      -0.012530      -0.008586      -0.013937      -0.080173       0.019341      -0.047379       0.004209       0.043170             13.713957      24.819969       1.814709      -0.378816       6.022864       1.388137      10.299038           0.001754
          285              C      35.202301       9.994597      25.323871      -0.142836      36.261493 0.40537984E+03  0.93685742E+04                                 9.587485                            6.706786       0.172939       2.031009                    0.999776      28.995889      82.743358       0.636937       0.416100      -1.064028       0.020868      -0.010248      -0.013023       0.026648       0.006483       0.012036       0.002359       0.030608      -0.040734      -0.017276      -0.009831       0.027107             14.042915      21.217942      -1.317430      -7.197372       6.334684       2.696727      14.576120          -0.000007
          286              C      36.421575       9.857718      24.625615      -0.128295      37.278551 0.41711769E+03  0.97125552E+04                                 9.803231                            6.814270       0.164119       2.026878                    0.999742      29.144332      83.583326       0.630115       0.417457      -1.062760      -0.019580       0.000680       0.020115       0.028080      -0.001978      -0.007413       0.011429      -0.006517       0.069150      -0.016191      -0.011954       0.028145             14.656593      24.589940      -1.041447      -6.628564       6.281304       2.125926      13.098537           0.000010
          287              C      59.170347      36.980742       8.712988       0.610172      25.521964 0.24732990E+03  0.51028533E+04                                 8.112839                            5.592092      -0.044804       2.049194                    0.999702      21.891194      60.996935       0.626133       0.474136      -1.019542      -0.016524       0.048203      -0.023066       0.055934       0.056912       0.033684       0.037557       0.128035      -0.037160      -0.087797      -0.021033       0.108831             11.437352       6.614615      -4.103100       0.876779      18.191002      -5.889413       9.506438          -0.002239
          288              C      59.584816      35.800407       9.306851      -0.013474      41.657738 0.38284349E+03  0.86423134E+04                                10.342798                            6.422192       0.036694       2.029134                    0.999272      26.039314      71.266251       0.671616       0.403996      -1.081809       0.025439      -0.029031       0.019224       0.043122       0.017592      -0.009111       0.012562       0.006473       0.029704      -0.029003       0.012666       0.016337             15.666699       9.449005      -6.190418      -0.615552      23.467353      -7.231452      14.083740          -0.008580
          289              C      59.056464      35.491452      10.563020      -0.130809      37.739935 0.43240900E+03  0.10156454E+05                                 9.897661                            6.967674       0.106539       2.009633                    0.999588      29.275204      84.237547       0.619365       0.421029      -1.060832       0.010922       0.010385      -0.009486       0.017808       0.015107       0.011017       0.031493       0.048777      -0.030250      -0.046799       0.004168       0.042631             13.712565       7.564304      -1.239762      -2.538980      15.299799      -7.992091      18.273592          -0.000533
          290              C      57.242370      34.403021      15.589770      -0.142871      36.264486 0.40540380E+03  0.93693371E+04                                 9.588078                            6.706991       0.172789       2.030940                    0.999776      28.997884      82.752013       0.636922       0.416101      -1.064019      -0.004721       0.000919       0.026218       0.026656      -0.002219       0.005889      -0.018253      -0.027722       0.001552      -0.017273      -0.009839       0.027112             14.044014       9.286988      -0.952423      -6.939716       9.891197      -2.779336      22.953857          -0.000011
          291              C      56.751274      34.119486      16.882580      -0.128307      37.280159 0.41712654E+03  0.97128528E+04                                 9.803590                            6.814353       0.164081       2.026859                    0.999742      29.145026      83.586836       0.630107       0.417458      -1.062755       0.016030       0.001363      -0.023013       0.028079      -0.012335      -0.014736       0.015037       0.003682       0.000054      -0.016189      -0.011962       0.028151             14.657374       8.822124      -0.424939      -6.193090      10.825974      -5.056000      24.324024           0.000007
          292              C      56.572616      29.843490       0.484631       0.610170      25.521589 0.24732821E+03  0.51028112E+04                                 8.112756                            5.592078      -0.044783       2.049203                    0.999702      21.891134      60.996788       0.626132       0.474137      -1.019541       0.046661      -0.030801      -0.001557       0.055932       0.030803       0.015220      -0.014558      -0.019354       0.319612      -0.087802      -0.021037       0.108839             11.437129      17.953415      -6.726397      -0.978303      11.381713       0.527007       4.976259          -0.002279
          293              C      55.406262      30.589724       0.504680      -0.013464      41.654822 0.38281808E+03  0.86415951E+04                                10.342333                            6.421983       0.036743       2.029155                    0.999272      26.038866      71.264396       0.671626       0.403996      -1.081809      -0.032456       0.024976      -0.013511       0.043125       0.020538      -0.007029       0.008404      -0.005278       0.032029      -0.029005       0.012673       0.016331             15.665812      24.027873      -7.352744      -1.437697      17.263710       0.116554       5.705851          -0.008562
          294              C      54.202229      29.898486       0.662997      -0.130809      37.739673 0.43240817E+03  0.10156418E+05                                 9.897619                            6.967684       0.106564       2.009643                    0.999588      29.275057      84.236728       0.619363       0.421031      -1.060832       0.013742       0.003854      -0.010666       0.017817       0.011973       0.008801      -0.001312      -0.044004       0.125200      -0.046801       0.004162       0.042639             13.712425      24.817091      -0.247071      -1.836967      10.695049      -0.264241       5.625134          -0.000543
          295              C      49.469499      27.207106       0.981706      -0.142870      36.264018 0.40540177E+03  0.93692646E+04                                 9.587962                            6.706972       0.172790       2.030941                    0.999776      28.997686      82.750933       0.636924       0.416101      -1.064021      -0.020875      -0.015697      -0.005321       0.026654      -0.013522      -0.002108       0.003428       0.033607      -0.031688      -0.017275      -0.009835       0.027111             14.043707      21.219487       7.225076      -1.157161      15.356030      -0.492597       5.555603          -0.000010
          296              C      48.250225      26.503158       1.085408      -0.128309      37.280444 0.41713397E+03  0.97130581E+04                                 9.803639                            6.814443       0.164075       2.026856                    0.999742      29.145091      83.586852       0.630100       0.417461      -1.062754       0.019576       0.019195      -0.006063       0.028079       0.007643      -0.000611      -0.000953      -0.041548      -0.035914      -0.016195      -0.011953       0.028148             14.657371      24.591628       6.597056      -1.227748      13.677735      -0.488990       5.702750           0.000006
          297              C      61.611435      19.132235      27.975169       0.610499      25.522071 0.24734290E+03  0.51032843E+04                                 8.113070                            5.592406      -0.044961       2.049056                    0.999700      21.893805      61.008923       0.626075       0.474165      -1.019508       0.033820      -0.035164      -0.028070       0.056287       0.074336       0.062275       0.009362       0.029646      -0.055063      -0.086842      -0.022214       0.109056             11.437232      11.743123      -6.748617      -5.107432      12.227438       3.998929      10.341135           0.000134
          298              C      60.796469      20.008504      28.672042      -0.012064      41.640576 0.38267814E+03  0.86375732E+04                                10.339743                            6.420593       0.038002       2.029594                    0.999280      26.032657      71.241861       0.671738       0.403969      -1.081837      -0.011912       0.029848       0.027529       0.042316       0.009605       0.008697      -0.019427       0.011129      -0.020489      -0.028490       0.012665       0.015824             15.661126      14.595663      -9.244372      -6.449615      16.483081       3.725612      15.904634          -0.001740
          299              C      60.264730      21.091802      27.967564      -0.130652      37.731539 0.43230593E+03  0.10153355E+05                                 9.896011                            6.966719       0.105888       2.009456                    0.999590      29.271569      84.222298       0.619428       0.421014      -1.060849       0.014255      -0.007346       0.007212       0.017583       0.041051       0.016389      -0.000438       0.018395       0.019222      -0.047426       0.004158       0.043268             13.709651      12.289643      -9.042928      -1.012721      18.542352      -1.021810      10.296957           0.000437
          300              C      58.415075      25.488789      25.323871      -0.142840      36.260604 0.40537005E+03  0.93683010E+04                                 9.587234                            6.706640       0.172945       2.031006                    0.999776      28.996242      82.744429       0.636953       0.416092      -1.064032      -0.001565       0.023205      -0.013032       0.026659      -0.016499      -0.008076       0.009251      -0.004068      -0.040702      -0.017275      -0.009840       0.027115             14.042105       8.914358      -5.785696       1.262833      18.636826      -7.580411      14.575131           0.000008
          301              C      57.923978      26.613150      24.625615      -0.128288      37.277623 0.41710514E+03  0.97122007E+04                                 9.803076                            6.814160       0.164138       2.026891                    0.999742      29.144006      83.582431       0.630121       0.417456      -1.062759       0.009200      -0.017301       0.020112       0.028079       0.003804      -0.006192      -0.012133      -0.000171       0.069143      -0.016183      -0.011959       0.028141             14.656056       9.956305      -7.406903       1.472943      20.913835      -6.802923      13.098029           0.000005
          302              C      54.131528      11.814108      31.961449       0.610503      25.523978 0.24735617E+03  0.51036629E+04                                 8.113656                            5.592658      -0.045134       2.048987                    0.999699      21.894775      61.013671       0.626040       0.474182      -1.019491      -0.002624       0.017125       0.053554       0.056287      -0.002237       0.008150      -0.044039      -0.121374      -0.226491      -0.086871      -0.022205       0.109076             11.438410       7.200125      -0.204034      -0.479260       6.185542       4.529374      20.929563           0.000151
          303              C      54.194609      11.371940      30.650664      -0.012175      41.647652 0.38273913E+03  0.86393288E+04                                10.340889                            6.421065       0.038298       2.029640                    0.999282      26.035684      71.252648       0.671717       0.403964      -1.081836       0.005146      -0.026029      -0.032952       0.042307       0.006191       0.006314      -0.018897       0.012540      -0.040328      -0.028466       0.012682       0.015784             15.663532      12.586019      -0.832265      -0.500743       7.440965       6.213021      26.963613          -0.001868
          304              C      52.993963      11.288835      29.940655      -0.130810      37.744220 0.43245157E+03  0.10157759E+05                                 9.898517                            6.968092       0.105544       2.009275                    0.999590      29.277285      84.246283       0.619333       0.421038      -1.060820       0.010161      -0.006770       0.012718       0.017630      -0.001191      -0.013453      -0.020216      -0.037469      -0.115966      -0.047373       0.004203       0.043170             13.714134      14.012851       0.915427       6.031561       6.472779       3.855324      20.656771           0.001761
          305              C      48.296795      10.671658      27.238889      -0.142833      36.260355 0.40536309E+03  0.93680818E+04                                 9.587192                            6.706578       0.172944       2.031012                    0.999776      28.995760      82.742272       0.636958       0.416092      -1.064034      -0.024025      -0.008427      -0.007864       0.026647       0.004405       0.006723       0.008546      -0.006042       0.070862      -0.017279      -0.009835       0.027114             14.042350      23.076732       1.102632       6.133937       5.962400       1.907482      13.087916          -0.000007
          306              C      47.077521      10.534780      26.540633      -0.128297      37.279003 0.41712182E+03  0.97126849E+04                                 9.803340                            6.814327       0.164111       2.026874                    0.999742      29.144493      83.584204       0.630109       0.417459      -1.062757       0.026411      -0.003265       0.008961       0.028080      -0.005789      -0.012979       0.000259       0.034886      -0.033267      -0.016190      -0.011953       0.028143             14.656738      22.118427       1.696613       7.910613       6.348728       2.646278      15.503059           0.000010
          307              C      30.540272      34.071578       0.484631       0.610165      25.522231 0.24733252E+03  0.51029257E+04                                 8.112924                            5.592139      -0.044792       2.049196                    0.999702      21.891348      60.997668       0.626126       0.474139      -1.019539       0.003344       0.055813      -0.001547       0.055934      -0.007025       0.004993       0.020458       0.063019       0.319602      -0.087795      -0.021039       0.108834             11.437500       7.199537       0.517591       0.032758      22.136634      -1.110742       4.976329          -0.002265
          308              C      30.477191      32.688369       0.504680      -0.013470      41.655883 0.38282502E+03  0.86417988E+04                                10.342520                            6.422041       0.036693       2.029134                    0.999272      26.039192      71.265690       0.671622       0.403996      -1.081808      -0.005403      -0.040597      -0.013501       0.043123      -0.007987      -0.003769      -0.010287       0.038210       0.032031      -0.029005       0.012670       0.016335             15.666266      12.587260       0.747284       0.617928      28.705588      -1.303354       5.705951          -0.008566
          309              C      31.677837      31.991265       0.662997      -0.130810      37.739736 0.43240834E+03  0.10156427E+05                                 9.897685                            6.967721       0.106553       2.009639                    0.999588      29.274849      84.236286       0.619356       0.421036      -1.060829      -0.010207       0.009973      -0.010658       0.017811       0.013060      -0.003268       0.008281       0.042747       0.125205      -0.046801       0.004159       0.042642             13.712610      14.011854      -5.991783       1.147336      21.500802      -1.458724       5.625175          -0.000543
          310              C      36.375005      29.238290       0.981706      -0.142871      36.263911 0.40540184E+03  0.93692667E+04                                 9.587933                            6.706964       0.172791       2.030941                    0.999776      28.997716      82.751021       0.636926       0.416100      -1.064022       0.024033      -0.010230      -0.005319       0.026656      -0.007793      -0.001920      -0.003536      -0.040223      -0.031690      -0.017278      -0.009832       0.027110             14.043683      23.078850      -6.151506       1.005165      13.496593      -0.755833       5.555605          -0.000010
          311              C      37.594279      28.534342       1.085408      -0.128305      37.280682 0.41713957E+03  0.97132176E+04                                 9.803770                            6.814560       0.164086       2.026862                    0.999742      29.144722      83.585819       0.630085       0.417470      -1.062749      -0.026411       0.007357      -0.006062       0.028079       0.014162       0.001127      -0.000051       0.034013      -0.035908      -0.016191      -0.011952       0.028143             14.657686      22.119856      -8.024873       1.037381      16.150326      -0.818793       5.702876           0.000006
          312              C      23.060365      32.752653       8.712988       0.610491      25.522202 0.24734487E+03  0.51033362E+04                                 8.113116                            5.592443      -0.044926       2.049065                    0.999700      21.893847      61.009148       0.626071       0.474167      -1.019506      -0.033838      -0.038173      -0.023787       0.056285      -0.083498      -0.049328       0.011277       0.035058      -0.038837      -0.086846      -0.022217       0.109063             11.437298      11.743315       7.064936       4.660206      13.064203       3.703057       9.504375           0.000136
          313              C      23.875331      33.701761       9.306851      -0.012060      41.638135 0.38265702E+03  0.86369638E+04                                10.339296                            6.420376       0.038024       2.029602                    0.999280      26.032318      71.240029       0.671757       0.403964      -1.081842       0.011893       0.035914       0.018973       0.042323      -0.011409      -0.006160      -0.013642       0.027505       0.028616      -0.028498       0.012672       0.015826             15.660359      14.595143       9.161784       6.565484      18.309607       3.079349      14.076326          -0.001770
          314              C      24.407070      33.398672      10.563020      -0.130655      37.731806 0.43231249E+03  0.10153521E+05                                 9.896021                            6.966765       0.105865       2.009445                    0.999590      29.271601      84.221723       0.619429       0.421013      -1.060852      -0.014271       0.004360      -0.009323       0.017595      -0.029139      -0.033244      -0.006251       0.001959      -0.030124      -0.047431       0.004155       0.043277             13.709655      12.289842       3.969126       8.188310      10.570738       1.796662      18.268384           0.000477
          315              C      26.256725      32.371837      15.589770      -0.142838      36.261217 0.40538352E+03  0.93686879E+04                                 9.587417                            6.706827       0.172939       2.031006                    0.999776      28.996116      82.744342       0.636933       0.416102      -1.064026       0.001561      -0.004549       0.026221       0.026658       0.013106       0.012859       0.014230       0.010022       0.001546      -0.017275      -0.009831       0.027106             14.042378       8.914464       0.737822       5.875824      10.262001      -4.619659      22.950670           0.000007
          316              C      26.747822      32.088302      16.882580      -0.128290      37.277842 0.41711269E+03  0.97124064E+04                                 9.803096                            6.814233       0.164124       2.026884                    0.999742      29.144084      83.582383       0.630116       0.417457      -1.062760      -0.009203       0.013197      -0.023014       0.028080       0.004566      -0.005656      -0.020275      -0.023194       0.000052      -0.016189      -0.011951       0.028140             14.656052       9.956355       1.080229       7.474316       9.690489      -2.834813      24.321310           0.000005
          317              C      39.894812       9.412862       0.484631       0.610501      25.521881 0.24734163E+03  0.51032490E+04                                 8.113046                            5.592406      -0.044919       2.049071                    0.999700      21.893618      61.008255       0.626073       0.474167      -1.019507      -0.049979      -0.025835      -0.001680       0.056286      -0.022904      -0.020080      -0.006031      -0.042431       0.320335      -0.086848      -0.022215       0.109063             11.437153      18.852165       6.207091       0.945380      10.482815       0.583435       4.976479           0.000126
          318              C      41.124247      10.049837       0.504680      -0.012069      41.638239 0.38265879E+03  0.86370111E+04                                10.339294                            6.420381       0.038017       2.029598                    0.999280      26.032407      71.240229       0.671758       0.403963      -1.081843       0.037050       0.015335      -0.013522       0.042316      -0.011971       0.010812       0.001920      -0.032268       0.032338      -0.028492       0.012666       0.015826             15.660318      25.315289       6.600022       0.819171      15.961558       1.186107       5.704107          -0.001737
          319              C      41.127633      11.438179       0.662997      -0.130653      37.731212 0.43230626E+03  0.10153329E+05                                 9.895904                            6.966708       0.105892       2.009457                    0.999590      29.271314      84.220452       0.619433       0.421012      -1.060854      -0.003360      -0.013636      -0.010582       0.017584      -0.025350      -0.005598      -0.007147       0.000932       0.127045      -0.047435       0.004155       0.043281             13.709437      14.437584       6.236442       0.689434      21.066659       1.722429       5.624067           0.000435
          320              C      41.163196      16.882534       0.981706      -0.142839      36.261169 0.40538392E+03  0.93686947E+04                                 9.587389                            6.706820       0.172945       2.031006                    0.999776      28.996131      82.744236       0.636936       0.416100      -1.064027      -0.003159       0.025932      -0.005319       0.026659       0.021311       0.004017       0.000104       0.006618      -0.031688      -0.017275      -0.009832       0.027107             14.042320      10.564074      -1.073596       0.151961      26.007593       1.248212       5.555294           0.000008
          321              C      41.163196      18.290430       1.085408      -0.128287      37.277406 0.41710813E+03  0.97122655E+04                                 9.803008                            6.814191       0.164140       2.026892                    0.999742      29.143851      83.581340       0.630120       0.417456      -1.062761       0.006827      -0.026553      -0.006062       0.028079      -0.021808      -0.000523       0.001002       0.007516      -0.035898      -0.016190      -0.011949       0.028140             14.655888      10.692348       1.427187       0.190385      27.572940       1.307542       5.702375           0.000005
          322              C      44.776988       3.594535       8.712988       0.610516      25.523983 0.24735511E+03  0.51036437E+04                                 8.113697                            5.592667      -0.045153       2.048980                    0.999699      21.894829      61.014158       0.626035       0.474186      -1.019488       0.049985      -0.010201      -0.023777       0.056285       0.026574       0.014904      -0.048347      -0.162206      -0.038770      -0.086879      -0.022194       0.109073             11.438513      18.854077      -2.961063      -5.538312       5.955680       2.184823       9.505780           0.000274
          323              C      43.547553       3.825763       9.306851      -0.012175      41.647833 0.38273864E+03  0.86393169E+04                                10.340921                            6.421055       0.038294       2.029639                    0.999281      26.035711      71.252769       0.671718       0.403963      -1.081836      -0.036994      -0.007628       0.019046       0.042302      -0.006227       0.014836       0.001485      -0.033521       0.028608      -0.028467       0.012677       0.015790             15.663670      25.320438      -2.973665      -5.952081       7.590850       4.147394      14.079721          -0.001931
          324              C      43.544167       4.437806      10.563020      -0.130821      37.744228 0.43245165E+03  0.10157762E+05                                 9.898560                            6.968119       0.105575       2.009285                    0.999590      29.277048      84.245620       0.619328       0.421041      -1.060818       0.003352      -0.014560      -0.009349       0.017625       0.013710       0.022033      -0.025588      -0.051333      -0.030074      -0.047368       0.004202       0.043166             13.714267      14.442136      -2.730280      -5.652979       8.425302       6.195586      18.275362           0.001794
          325              C      43.508604       6.553073      15.589770      -0.142836      36.260361 0.40536389E+03  0.93681066E+04                                 9.587188                            6.706579       0.172939       2.031009                    0.999776      28.995824      82.742537       0.636958       0.416091      -1.064034       0.003159       0.003623       0.026211       0.026648      -0.010897      -0.018762       0.004026       0.017672       0.001578      -0.017282      -0.009831       0.027113             14.042370      10.563905       0.214557       1.062747       8.612325       7.398566      22.950880          -0.000008
          326              C      43.508604       7.120142      16.882580      -0.128294      37.279367 0.41712817E+03  0.97128688E+04                                 9.803494                            6.814451       0.164113       2.026876                    0.999742      29.144193      83.583464       0.630093       0.417468      -1.062752      -0.006830      -0.014568      -0.023013       0.028079       0.007758       0.020383       0.005240       0.019508       0.000052      -0.016185      -0.011952       0.028137             14.657103      10.692766      -0.655300      -1.282299       8.955013       7.891160      24.323531           0.000010
          327              C      37.297081      43.790951      27.975169       0.610187      25.523412 0.24733934E+03  0.51031275E+04                                 8.113312                            5.592295      -0.044964       2.049133                    0.999702      21.891873      61.000508       0.626101       0.474153      -1.019527       0.013178       0.046270      -0.028533       0.055935      -0.049896      -0.038678       0.050036       0.114490      -0.053306      -0.087834      -0.021020       0.108854             11.438267       6.262859       3.586224      -0.909712      17.712764      -6.421672      10.339179          -0.002201
          328              C      36.945693      42.647036      28.672042      -0.013592      41.664469 0.38290398E+03  0.86440452E+04                                10.343841                            6.422633       0.037026       2.029191                    0.999274      26.042336      71.276699       0.671601       0.403987      -1.081812      -0.020092      -0.025927       0.027969       0.043106      -0.009589       0.012846       0.017616       0.011557      -0.019617      -0.028971       0.012676       0.016295             15.668830       8.009508       5.444376      -0.002700      23.088746      -7.451506      15.908236          -0.008712
          329              C      36.273399      41.644887      27.967564      -0.130955      37.751377 0.43254154E+03  0.10160455E+05                                 9.899912                            6.968917       0.106246       2.009475                    0.999588      29.280360      84.259022       0.619280       0.421050      -1.060807      -0.000714       0.016306       0.007214       0.017845      -0.028132      -0.007715       0.014116       0.060800       0.019533      -0.046748       0.004214       0.042534             13.716576       9.152599       7.234204       1.391922      21.697137      -0.365192      10.299991           0.000781
          330              C      33.390324      37.844545      25.323871      -0.142863      36.263985 0.40539487E+03  0.93690564E+04                                 9.587973                            6.706905       0.172800       2.030950                    0.999776      28.997320      82.749414       0.636929       0.416100      -1.064023      -0.019306      -0.012947      -0.013021       0.026644       0.010009      -0.003974      -0.011603      -0.026546      -0.040733      -0.017276      -0.009834       0.027110             14.044105      11.197331       7.104231       5.934744      16.357790       4.885374      14.577196          -0.000025
          331              C      32.662147      36.857062      24.625615      -0.128310      37.280845 0.41713581E+03  0.97131120E+04                                 9.803717                            6.814453       0.164077       2.026854                    0.999742      29.145190      83.587194       0.630100       0.417461      -1.062754       0.010379       0.016610       0.020119       0.028079      -0.001838       0.013605       0.000700       0.006677       0.069174      -0.016196      -0.011955       0.028151             14.657771      11.761346       8.449538       5.155983      19.112511       4.678271      13.099457           0.000010
          332              C      47.374719      40.972226      31.961449       0.610496      25.522149 0.24734413E+03  0.51033154E+04                                 8.113088                            5.592425      -0.044966       2.049055                    0.999700      21.893818      61.008968       0.626074       0.474166      -1.019507      -0.013532      -0.010833       0.053549       0.056285       0.053672       0.034063       0.029056       0.056810      -0.226422      -0.086841      -0.022216       0.109058             11.437235       6.261892      -0.337244      -3.682166       7.122869      -2.679925      20.926944           0.000125
          333              C      47.726107      41.247939      30.650664      -0.012061      41.640071 0.38267453E+03  0.86374691E+04                                10.339663                            6.420568       0.038011       2.029600                    0.999280      26.032489      71.241253       0.671739       0.403969      -1.081836       0.019904       0.017547      -0.032968       0.042319      -0.008553       0.013232       0.014896       0.004417      -0.040455      -0.028493       0.012670       0.015823             15.660937       8.005267      -1.811560      -5.128816      12.019423      -3.540128      26.958121          -0.001736
          334              C      48.398401      40.249701      29.940655      -0.130655      37.731622 0.43230729E+03  0.10153399E+05                                 9.896029                            6.966733       0.105882       2.009453                    0.999590      29.271652      84.222686       0.619427       0.421015      -1.060848       0.000774       0.012144       0.012701       0.017590       0.016867       0.024259      -0.001537       0.016791      -0.116115      -0.047426       0.004156       0.043270             13.709650       9.147718      -3.721311      -6.351734      11.332042       3.293875      20.649191           0.000435
          335              C      51.281476      36.490422      27.238889      -0.142838      36.260433 0.40536786E+03  0.93682376E+04                                 9.587210                            6.706626       0.172946       2.031008                    0.999776      28.996139      82.744080       0.636953       0.416093      -1.064032       0.019314      -0.016603      -0.007871       0.026658       0.000410      -0.010762       0.001532       0.010649       0.070866      -0.017276      -0.009838       0.027114             14.042038      11.195584      -7.961614      -4.718771      17.842534       4.358071      13.087996           0.000009
          336              C      52.009653      35.502940      26.540633      -0.128290      37.277867 0.41710800E+03  0.97122875E+04                                 9.803118                            6.814182       0.164133       2.026887                    0.999742      29.144153      83.583034       0.630119       0.417455      -1.062759      -0.010382       0.024503       0.008963       0.028080      -0.012217       0.006258      -0.011368      -0.027466      -0.033268      -0.016182      -0.011960       0.028142             14.656106      11.759907      -7.676281      -6.246732      16.705800       5.527189      15.502612           0.000005
          337              C      30.540272      11.814108      31.961449       0.610165      25.522287 0.24733294E+03  0.51029380E+04                                 8.112941                            5.592146      -0.044799       2.049194                    0.999702      21.891396      60.997881       0.626126       0.474140      -1.019539       0.003344       0.017144       0.053137       0.055934       0.002366      -0.008287      -0.044211      -0.119893      -0.229133      -0.087794      -0.021039       0.108834             11.437543       7.199554       0.203415       0.477065       6.184900       4.529077      20.928174          -0.002263
          338              C      30.477191      11.371940      30.650664      -0.013470      41.656082 0.38282628E+03  0.86418363E+04                                10.342560                            6.422055       0.036685       2.029131                    0.999272      26.039238      71.265909       0.671621       0.403996      -1.081808      -0.005403      -0.026263      -0.033774       0.043123      -0.006215      -0.006274      -0.019039       0.013458      -0.042226      -0.029005       0.012670       0.016335             15.666363      12.587317       0.831683       0.498553       7.442292       6.214417      26.969482          -0.008566
          339              C      31.677837      11.288835      29.940655      -0.130812      37.739963 0.43241044E+03  0.10156492E+05                                 9.897732                            6.967742       0.106539       2.009634                    0.999588      29.274938      84.236692       0.619354       0.421036      -1.060828      -0.010207      -0.006726       0.012956       0.017812       0.001272       0.013402      -0.019950      -0.037103      -0.114346      -0.046801       0.004159       0.042641             13.712712      14.011950      -0.915554      -6.031624       6.472303       3.854701      20.653884          -0.000542
          340              C      36.375005      10.671658      27.238889      -0.142871      36.264025 0.40540262E+03  0.93692913E+04                                 9.587960                            6.706974       0.172787       2.030939                    0.999776      28.997759      82.751242       0.636924       0.416100      -1.064021       0.024033      -0.008426      -0.007872       0.026656      -0.004408      -0.006707       0.008550      -0.006038       0.070864      -0.017278      -0.009833       0.027111             14.043764      23.078984      -1.102841      -6.134824       5.962889       1.907760      13.089420          -0.000011
          341              C      37.594279      10.534780      26.540633      -0.128305      37.280741 0.41713947E+03  0.97132163E+04                                 9.803787                            6.814562       0.164083       2.026861                    0.999742      29.144723      83.585871       0.630084       0.417471      -1.062748      -0.026411      -0.003264       0.008957       0.028078       0.005783       0.012976       0.000258       0.034888      -0.033286      -0.016191      -0.011952       0.028143             14.657768      22.119984      -1.696930      -7.911805       6.349084       2.646502      15.504237           0.000007
          342              C      23.060365      19.132235      27.975169       0.610499      25.522077 0.24734328E+03  0.51032957E+04                                 8.113092                            5.592425      -0.044932       2.049064                    0.999700      21.893799      61.008996       0.626072       0.474167      -1.019506      -0.033826      -0.035160      -0.028066       0.056286      -0.074340      -0.062278       0.009360       0.029651      -0.055066      -0.086847      -0.022214       0.109061             11.437269      11.743251       6.748661       5.107467      12.227431       3.998905      10.341124           0.000134
          343              C      23.875331      20.008504      28.672042      -0.012067      41.638594 0.38266112E+03  0.86370807E+04                                10.339364                            6.420406       0.038004       2.029593                    0.999280      26.032495      71.240640       0.671756       0.403963      -1.081842       0.011909       0.029850       0.027530       0.042318      -0.009610      -0.008699      -0.019428       0.011130      -0.020493      -0.028494       0.012666       0.015827             15.660490      14.595228       9.244028       6.449375      16.482388       3.725487      15.903854          -0.001742
          344              C      24.407070      21.091802      27.967564      -0.130655      37.731686 0.43231087E+03  0.10153471E+05                                 9.895999                            6.966752       0.105872       2.009448                    0.999590      29.271521      84.221371       0.619430       0.421013      -1.060853      -0.014259      -0.007344       0.007213       0.017586      -0.041058      -0.016393      -0.000436       0.018397       0.019218      -0.047434       0.004156       0.043278             13.709635      12.289763       9.043029       1.012671      18.542417      -1.021767      10.296723           0.000439
          345              C      26.256725      25.488789      25.323871      -0.142840      36.261295 0.40538503E+03  0.93687293E+04                                 9.587418                            6.706832       0.172940       2.031004                    0.999776      28.996191      82.744527       0.636934       0.416101      -1.064027       0.001563       0.023205      -0.013031       0.026660       0.016492       0.008072       0.009251      -0.004064      -0.040703      -0.017274      -0.009832       0.027107             14.042375       8.914461       5.785708      -1.262957      18.637191      -7.580708      14.575474           0.000008
          346              C      26.747822      26.613150      24.625615      -0.128288      37.277483 0.41710860E+03  0.97122815E+04                                 9.803027                            6.814197       0.164138       2.026891                    0.999742      29.143884      83.581515       0.630119       0.417457      -1.062761      -0.009202      -0.017299       0.020112       0.028079      -0.003812       0.006188      -0.012133      -0.000167       0.069137      -0.016190      -0.011949       0.028140             14.655943       9.956285       7.406870      -1.472972      20.913743      -6.802814      13.097802           0.000005
          347              C      61.611435      32.752653       8.712988       0.610514      25.523805 0.24735372E+03  0.51035943E+04                                 8.113615                            5.592628      -0.045142       2.048988                    0.999700      21.894525      61.012656       0.626042       0.474182      -1.019493       0.033818      -0.038193      -0.023791       0.056288       0.083517       0.049328       0.011268       0.035073      -0.038772      -0.086874      -0.022197       0.109072             11.438326      11.744362      -7.065533      -4.661137      13.064965       3.703820       9.505651           0.000147
          348              C      60.796469      33.701761       9.306851      -0.012182      41.649526 0.38275801E+03  0.86398526E+04                                10.341154                            6.421205       0.038294       2.029638                    0.999282      26.035864      71.253307       0.671713       0.403962      -1.081838      -0.011901       0.035845       0.019042       0.042298       0.011396       0.006128      -0.013592       0.027536       0.028618      -0.028462       0.012673       0.015789             15.663940      14.598627      -9.164070      -6.567793      18.313213       3.080892      14.079981          -0.001868
          349              C      60.264730      33.398672      10.563020      -0.130806      37.743646 0.43244448E+03  0.10157549E+05                                 9.898382                            6.968001       0.105565       2.009284                    0.999590      29.277084      84.245486       0.619342       0.421034      -1.060823       0.014274       0.004373      -0.009355       0.017618       0.029081       0.033177      -0.006292       0.001910      -0.030071      -0.047371       0.004210       0.043161             13.713904      12.293561      -3.970419      -8.191602      10.573374       1.797649      18.274775           0.001760
          350              C      58.415075      32.371837      15.589770      -0.142833      36.260420 0.40536101E+03  0.93680296E+04                                 9.587223                            6.706557       0.172957       2.031017                    0.999776      28.995771      82.742515       0.636959       0.416091      -1.064034      -0.001561      -0.004550       0.026209       0.026647      -0.013103      -0.012869       0.014231       0.010027       0.001586      -0.017277      -0.009837       0.027113             14.042456       8.914381      -0.737769      -5.875962      10.261917      -4.619811      22.951069          -0.000006
          351              C      57.923978      32.088302      16.882580      -0.128293      37.278385 0.41711136E+03  0.97123859E+04                                 9.803214                            6.814204       0.164130       2.026883                    0.999742      29.144312      83.583590       0.630119       0.417455      -1.062760       0.009198       0.013197      -0.023015       0.028080      -0.004574       0.005651      -0.020276      -0.023205       0.000054      -0.016183      -0.011962       0.028146             14.656545       9.956496      -1.080194      -7.474528       9.690809      -2.835213      24.322331           0.000009
          352              C      54.131528      34.071578       0.484631       0.610513      25.523440 0.24735165E+03  0.51035387E+04                                 8.113524                            5.592600      -0.045100       2.049003                    0.999699      21.894409      61.012171       0.626045       0.474181      -1.019493      -0.002625       0.056200      -0.001692       0.056287       0.006938      -0.004824       0.020409       0.060917       0.320381      -0.086875      -0.022204       0.109079             11.438113       7.200010      -0.519858      -0.032616      22.137533      -1.110645       4.976795           0.000147
          353              C      54.194609      32.688369       0.504680      -0.012177      41.646877 0.38273505E+03  0.86392034E+04                                10.340728                            6.421014       0.038333       2.029653                    0.999282      26.035514      71.251772       0.671723       0.403962      -1.081838       0.005147      -0.039743      -0.013545       0.042302       0.008016       0.003734      -0.010329       0.036767       0.032354      -0.028464       0.012680       0.015785             15.663129      12.585786      -0.749534      -0.617740      28.698680      -1.302905       5.704921          -0.001861
          354              C      52.993963      31.991265       0.662997      -0.130804      37.743497 0.43244468E+03  0.10157546E+05                                 9.898362                            6.968021       0.105581       2.009289                    0.999590      29.277018      84.245024       0.619339       0.421036      -1.060823       0.010162       0.009735      -0.010612       0.017625      -0.013080       0.003361       0.008389       0.043430       0.126736      -0.047374       0.004203       0.043171             13.713799      14.012533       5.991527      -1.147390      21.503408      -1.458916       5.625457           0.001749
          355              C      48.296795      29.238290       0.981706      -0.142832      36.260084 0.40536076E+03  0.93680095E+04                                 9.587132                            6.706554       0.172953       2.031016                    0.999776      28.995641      82.741715       0.636960       0.416091      -1.064035      -0.024025      -0.010223      -0.005321       0.026646       0.007807       0.001913      -0.003537      -0.040222      -0.031676      -0.017280      -0.009833       0.027113             14.042188      23.076443       6.150540      -1.005044      13.494967      -0.755719       5.555153          -0.000005
          356              C      47.077521      28.534342       1.085408      -0.128296      37.278831 0.41712088E+03  0.97126533E+04                                 9.803294                            6.814312       0.164119       2.026877                    0.999742      29.144446      83.583901       0.630111       0.417459      -1.062758       0.026411       0.007360      -0.006063       0.028080      -0.014167      -0.001131      -0.000052       0.034003      -0.035915      -0.016189      -0.011954       0.028143             14.656586      22.118169       8.023588      -1.037265      16.149041      -0.818698       5.702549           0.000008
          357              C      47.374719      43.790951      27.975169       0.610497      25.521992 0.24734257E+03  0.51032751E+04                                 8.113049                            5.592403      -0.044956       2.049059                    0.999700      21.893774      61.008802       0.626075       0.474165      -1.019508      -0.013533       0.046876      -0.028064       0.056286       0.050006       0.039248       0.049251       0.113932      -0.055062      -0.086842      -0.022216       0.109058             11.437163       6.261857      -3.583955       0.909423      17.708587      -6.422548      10.341046           0.000132
          358              C      47.726107      42.647036      28.672042      -0.012057      41.639922 0.38267298E+03  0.86374238E+04                                10.339634                            6.420552       0.038023       2.029604                    0.999280      26.032429      71.241005       0.671740       0.403969      -1.081837       0.019904      -0.025233       0.027532       0.042319       0.009625      -0.012475       0.017248       0.011071      -0.020490      -0.028493       0.012670       0.015823             15.660885       8.005239      -5.439318       0.001647      23.073066      -7.448193      15.904349          -0.001739
          359              C      48.398401      41.644887      27.967564      -0.130655      37.731600 0.43230709E+03  0.10153391E+05                                 9.896022                            6.966730       0.105887       2.009455                    0.999590      29.271639      84.222611       0.619427       0.421014      -1.060849       0.000774       0.016023       0.007216       0.017590       0.028494       0.007816       0.014411       0.061900       0.019216      -0.047425       0.004155       0.043270             13.709633       9.147704      -7.228893      -1.391238      21.684251      -0.366201      10.296943           0.000436
          360              C      51.281476      37.844545      25.323871      -0.142839      36.260627 0.40536996E+03  0.93683006E+04                                 9.587250                            6.706645       0.172939       2.031005                    0.999776      28.996229      82.744471       0.636952       0.416093      -1.064031       0.019314      -0.012955      -0.013030       0.026658      -0.010011       0.003974      -0.011618      -0.026544      -0.040710      -0.017276      -0.009838       0.027114             14.042114      11.195646      -7.102811      -5.933416      16.355561       4.883869      14.575136           0.000009
          361              C      52.009653      36.857062      24.625615      -0.128293      37.278060 0.41711006E+03  0.97123511E+04                                 9.803158                            6.814202       0.164125       2.026883                    0.999742      29.144268      83.583539       0.630118       0.417456      -1.062758      -0.010382       0.016618       0.020114       0.028081       0.001828      -0.013604       0.000702       0.006672       0.069146      -0.016182      -0.011961       0.028143             14.656173      11.759963      -8.448268      -5.155079      19.110404       4.677102      13.098152           0.000005
          362              C      37.297081      40.972226      31.961449       0.610184      25.523528 0.24734076E+03  0.51031672E+04                                 8.113345                            5.592317      -0.044979       2.049127                    0.999702      21.891979      61.000982       0.626099       0.474154      -1.019526       0.013176      -0.011479       0.053136       0.055935      -0.053097      -0.034147       0.029304       0.055846      -0.229230      -0.087833      -0.021019       0.108852             11.438314       6.262888       0.337726       3.684380       7.122222      -2.677347      20.929831          -0.002262
          363              C      36.945693      41.247939      30.650664      -0.013583      41.664342 0.38290234E+03  0.86440016E+04                                10.343836                            6.422629       0.037018       2.029190                    0.999274      26.042260      71.276538       0.671599       0.403988      -1.081811      -0.020093       0.017726      -0.033765       0.043104       0.008913      -0.013325       0.014968       0.004068      -0.042092      -0.028972       0.012678       0.016295             15.668825       8.009505       1.812245       5.133905      12.022498      -3.539000      26.974473          -0.008694
          364              C      36.273399      40.249701      29.940655      -0.130957      37.751413 0.43254189E+03  0.10160465E+05                                 9.899924                            6.968924       0.106241       2.009474                    0.999588      29.280349      84.259011       0.619279       0.421051      -1.060807      -0.000714       0.012236       0.012969       0.017845      -0.016652      -0.023952      -0.001643       0.016225      -0.114196      -0.046748       0.004213       0.042535             13.716601       9.152616       3.723725       6.356519      11.336813       3.297757      20.660374           0.000776
          365              C      33.390324      36.490422      27.238889      -0.142864      36.264039 0.40539519E+03  0.93690668E+04                                 9.587986                            6.706909       0.172797       2.030949                    0.999776      28.997346      82.749545       0.636929       0.416100      -1.064022      -0.019306      -0.016592      -0.007867       0.026644      -0.000411       0.010761       0.001547       0.010649       0.070853      -0.017276      -0.009834       0.027110             14.044135      11.197356       7.963432       4.719703      17.845732       4.359346      13.089317          -0.000025
          366              C      32.662147      35.502940      26.540633      -0.128311      37.280979 0.41713710E+03  0.97131519E+04                                 9.803745                            6.814466       0.164073       2.026852                    0.999742      29.145243      83.587456       0.630099       0.417461      -1.062754       0.010379       0.024505       0.008954       0.028079       0.012214      -0.006268      -0.011374      -0.027475      -0.033280      -0.016196      -0.011955       0.028151             14.657827      11.761391       7.677661       6.247667      16.708126       5.528404      15.503963           0.000010
          367              C      44.776988       9.412862       0.484631       0.610497      25.522136 0.24734378E+03  0.51033135E+04                                 8.113102                            5.592427      -0.044953       2.049056                    0.999700      21.893973      61.009712       0.626072       0.474166      -1.019505       0.049979      -0.025834      -0.001689       0.056287       0.022900       0.020078      -0.006030      -0.042431       0.320322      -0.086842      -0.022216       0.109059             11.437292      18.852370      -6.207253      -0.945485      10.482987       0.583493       4.976519           0.000131
          368              C      43.547553      10.049837       0.504680      -0.012065      41.638779 0.38266053E+03  0.86370806E+04                                10.339461                            6.420444       0.038004       2.029594                    0.999280      26.032571      71.241355       0.671746       0.403969      -1.081836      -0.037050       0.015335      -0.013527       0.042318       0.011968      -0.010818       0.001922      -0.032268       0.032329      -0.028493       0.012666       0.015826             15.660679      25.315811      -6.600328      -0.819305      15.962023       1.186190       5.704202          -0.001739
          369              C      43.544167      11.438179       0.662997      -0.130656      37.731718 0.43230967E+03  0.10153463E+05                                 9.896105                            6.966805       0.105882       2.009453                    0.999590      29.271422      84.221908       0.619417       0.421021      -1.060845       0.003360      -0.013636      -0.010586       0.017587       0.025344       0.005590      -0.007145       0.000931       0.127033      -0.047426       0.004151       0.043276             13.709827      14.437964      -6.236722      -0.689503      21.067336       1.722527       5.624182           0.000436
          370              C      43.508604      16.882534       0.981706      -0.142843      36.260338 0.40537131E+03  0.93683274E+04                                 9.587152                            6.706644       0.172936       2.031001                    0.999776      28.996219      82.744065       0.636954       0.416091      -1.064033       0.003159       0.025932      -0.005319       0.026659      -0.021318      -0.004021       0.000105       0.006618      -0.031690      -0.017282      -0.009833       0.027115             14.041885      10.563934       1.073203      -0.151991      26.006587       1.248180       5.555134           0.000008
          371              C      43.508604      18.290430       1.085408      -0.128290      37.278546 0.41712217E+03  0.97126884E+04                                 9.803335                            6.814404       0.164125       2.026885                    0.999742      29.143903      83.582300       0.630095       0.417469      -1.062752      -0.006828      -0.026553      -0.006062       0.028079       0.021802       0.000520       0.001002       0.007516      -0.035898      -0.016185      -0.011949       0.028134             14.656516      10.692564      -1.427582      -0.190403      27.574398       1.307628       5.702587           0.000005
          372              C      39.894812       3.594535       8.712988       0.610170      25.521953 0.24732999E+03  0.51028569E+04                                 8.112863                            5.592112      -0.044772       2.049204                    0.999702      21.891135      60.996831       0.626128       0.474140      -1.019540      -0.050006      -0.009796      -0.023064       0.055933      -0.026987      -0.015683      -0.047953      -0.162601      -0.037163      -0.087802      -0.021036       0.108838             11.437390      18.850425       2.961147       5.538764       5.955323       2.185369       9.506421          -0.002244
          373              C      41.124247       3.825763       9.306851      -0.013472      41.655624 0.38282440E+03  0.86417632E+04                                10.342404                            6.421988       0.036710       2.029138                    0.999272      26.039081      71.264807       0.671634       0.403990      -1.081814       0.037860      -0.007525       0.019227       0.043124       0.005988      -0.015436       0.001606      -0.033716       0.029702      -0.029007       0.012669       0.016338             15.666058      25.322868       2.974750       5.954586       7.592234       4.148577      14.083072          -0.008606
          374              C      41.127633       4.437806      10.563020      -0.130807      37.739880 0.43241150E+03  0.10156497E+05                                 9.897616                            6.967687       0.106525       2.009628                    0.999588      29.275031      84.236144       0.619367       0.421028      -1.060836      -0.003534      -0.014660      -0.009482       0.017813      -0.013572      -0.021766      -0.025292      -0.050567      -0.030255      -0.046806       0.004165       0.042641             13.712490      14.439410       2.729710       5.651937       8.424515       6.194855      18.273544          -0.000497
          375              C      41.163196       6.553073      15.589770      -0.142871      36.265261 0.40541884E+03  0.93697702E+04                                 9.588286                            6.707188       0.172782       2.030938                    0.999776      28.997844      82.752232       0.636902       0.416110      -1.064014      -0.003156       0.003626       0.026219       0.026656       0.010892       0.018749       0.004023       0.017692       0.001548      -0.017271      -0.009833       0.027104             14.044385      10.565058      -0.214690      -1.063116       8.613490       7.399877      22.954607          -0.000013
          376              C      41.163196       7.120142      16.882580      -0.128306      37.280116 0.41713038E+03  0.97129472E+04                                 9.803568                            6.814398       0.164072       2.026857                    0.999742      29.144921      83.586066       0.630104       0.417460      -1.062756       0.006834      -0.014567      -0.023011       0.028079      -0.007763      -0.020394       0.005239       0.019509       0.000053      -0.016196      -0.011953       0.028149             14.657353      10.692895       0.655227       1.282102       8.955116       7.891369      24.324048           0.000008
          377              C      28.099184      29.843490       0.484631       0.610512      25.523984 0.24735548E+03  0.51036432E+04                                 8.113683                            5.592666      -0.045125       2.048990                    0.999700      21.894602      61.013083       0.626037       0.474185      -1.019490      -0.047359      -0.030374      -0.001690       0.056288      -0.029852      -0.015263      -0.014379      -0.018443       0.320373      -0.086878      -0.022198       0.109076             11.438461      17.953578       6.728371       0.978222      11.384930       0.527118       4.976876           0.000145
          378              C      29.265538      30.589724       0.504680      -0.012187      41.647747 0.38274174E+03  0.86393837E+04                                10.340815                            6.421025       0.038294       2.029635                    0.999282      26.035750      71.252311       0.671730       0.403956      -1.081843       0.031847       0.024330      -0.013539       0.042302      -0.019931       0.007074       0.008402      -0.004498       0.032346      -0.028465       0.012674       0.015791             15.663414      24.021939       7.352127       1.437275      17.263323       0.116519       5.704981          -0.001861
          379              C      30.469571      29.898486       0.662997      -0.130809      37.743721 0.43244812E+03  0.10157626E+05                                 9.898358                            6.968022       0.105561       2.009281                    0.999590      29.276977      84.244337       0.619343       0.421033      -1.060827      -0.013511       0.003933      -0.010609       0.017623      -0.012273      -0.008952      -0.001282      -0.044376       0.126733      -0.047380       0.004209       0.043171             13.713880      24.819804       0.247745       1.837182      10.696361      -0.264209       5.625475           0.001751
          380              C      35.202301      27.207106       0.981706      -0.142834      36.261189 0.40537696E+03  0.93684865E+04                                 9.587420                            6.706758       0.172949       2.031013                    0.999776      28.995759      82.742766       0.636940       0.416100      -1.064029       0.020868      -0.015695      -0.005320       0.026648       0.013508       0.002100       0.003426       0.033624      -0.031678      -0.017276      -0.009830       0.027105             14.042764      21.217691      -7.224762       1.157025      15.355238      -0.492572       5.555361          -0.000006
          381              C      36.421575      26.503158       1.085408      -0.128293      37.278286 0.41711539E+03  0.97124833E+04                                 9.803172                            6.814246       0.164130       2.026882                    0.999742      29.144219      83.582779       0.630117       0.417456      -1.062761      -0.019581       0.019192      -0.006063       0.028080      -0.007647       0.000606      -0.000953      -0.041537      -0.035911      -0.016191      -0.011954       0.028144             14.656446      24.589684      -6.596486       1.227624      13.677144      -0.488943       5.702509           0.000009
          382              C      25.501453      36.980742       8.712988       0.610502      25.521841 0.24734135E+03  0.51032507E+04                                 8.113050                            5.592409      -0.044938       2.049065                    0.999700      21.893803      61.009159       0.626071       0.474168      -1.019505       0.016150       0.048386      -0.023782       0.056281      -0.056933      -0.034425       0.037077       0.127101      -0.038829      -0.086850      -0.022213       0.109063             11.437161       6.615553       4.104409      -0.876860      18.191619      -5.887315       9.504310           0.000253
          383              C      25.086984      35.800407       9.306851      -0.012051      41.637764 0.38265138E+03  0.86368204E+04                                10.339311                            6.420377       0.038038       2.029612                    0.999280      26.032174      71.239983       0.671748       0.403970      -1.081836      -0.025152      -0.028258       0.018970       0.042320      -0.017618       0.008729       0.012154       0.006010       0.028606      -0.028497       0.012674       0.015823             15.660378       9.446701       6.189336       0.615918      23.458013      -7.225615      14.076421          -0.001806
          384              C      25.615336      35.491452      10.563020      -0.130664      37.731711 0.43230973E+03  0.10153465E+05                                 9.896104                            6.966807       0.105912       2.009463                    0.999590      29.271406      84.221873       0.619417       0.421021      -1.060845      -0.010907       0.010178      -0.009325       0.017593      -0.015419      -0.011213       0.031909       0.049488      -0.030123      -0.047423       0.004146       0.043277             13.709783       7.563221       1.240207       2.538210      15.297524      -7.989702      18.268603           0.000476
          385              C      27.429430      34.403021      15.589770      -0.142840      36.260176 0.40536912E+03  0.93682643E+04                                 9.587133                            6.706631       0.172936       2.031004                    0.999776      28.996100      82.743677       0.636954       0.416092      -1.064033       0.004721       0.000923       0.026221       0.026658       0.002211      -0.005897      -0.018256      -0.027718       0.001543      -0.017282      -0.009831       0.027113             14.041849       9.285729       0.952407       6.938182       9.890220      -2.778871      22.949598           0.000007
          386              C      27.920526      34.119486      16.882580      -0.128291      37.278722 0.41712432E+03  0.97127538E+04                                 9.803369                            6.814423       0.164119       2.026882                    0.999742      29.144000      83.582721       0.630094       0.417469      -1.062752      -0.016030       0.001370      -0.023014       0.028080       0.012324       0.014728       0.015031       0.003684       0.000051      -0.016184      -0.011950       0.028134             14.656555       8.821632       0.424847       6.192360      10.825679      -5.055972      24.322353           0.000005
          387              C      56.572616      10.404745      27.975169       0.610168      25.521813 0.24732972E+03  0.51028527E+04                                 8.112816                            5.592100      -0.044795       2.049197                    0.999702      21.891239      60.997239       0.626130       0.474138      -1.019540       0.046662      -0.011738      -0.028518       0.055932       0.024618       0.023966      -0.058506      -0.143653      -0.053276      -0.087801      -0.021039       0.108840             11.437271      17.953656      -3.164529      -6.015746       6.019261       2.422969      10.338898          -0.002220
          388              C      55.406262      10.672392      28.672042      -0.013466      41.655378 0.38282162E+03  0.86417004E+04                                10.342439                            6.422018       0.036725       2.029147                    0.999272      26.039015      71.265052       0.671623       0.403997      -1.081808      -0.032457      -0.004419       0.028054       0.043128       0.000218       0.021707       0.002332      -0.022445      -0.019484      -0.029003       0.012674       0.016329             15.666064      24.028270      -3.806450      -6.453159       7.063385       3.722996      15.906537          -0.008585
          389              C      54.202229      10.591242      27.967564      -0.130808      37.739973 0.43241093E+03  0.10156504E+05                                 9.897688                            6.967715       0.106542       2.009635                    0.999588      29.275171      84.237311       0.619360       0.421032      -1.060830       0.013741      -0.008777       0.007191       0.017820       0.012289       0.008356      -0.013780      -0.079265       0.019415      -0.046801       0.004162       0.042639             13.712569      24.817358      -1.814282       0.379404       6.022409       1.387814      10.297941          -0.000530
          390              C      49.469499       9.994597      25.323871      -0.142869      36.264126 0.40540269E+03  0.93692926E+04                                 9.587986                            6.706981       0.172788       2.030940                    0.999776      28.997722      82.751105       0.636923       0.416101      -1.064021      -0.020875      -0.010251      -0.013025       0.026656      -0.006496      -0.012046       0.002365       0.030600      -0.040708      -0.017275      -0.009836       0.027111             14.043795      21.219624       1.317390       7.197673       6.334948       2.696863      14.576814          -0.000011
          391              C      48.250225       9.857718      24.625615      -0.128308      37.280420 0.41713326E+03  0.97130381E+04                                 9.803644                            6.814441       0.164075       2.026857                    0.999742      29.145048      83.586736       0.630099       0.417462      -1.062753       0.019576       0.000680       0.020118       0.028079       0.001971       0.007410       0.011430      -0.006523       0.069164      -0.016195      -0.011952       0.028148             14.657427      24.591721       1.041501       6.629090       6.281522       2.125980      13.099038           0.000007
          392              C      59.170347      20.541598      31.961449       0.610496      25.522356 0.24734533E+03  0.51033500E+04                                 8.113135                            5.592435      -0.044980       2.049046                    0.999700      21.893993      61.009658       0.626073       0.474165      -1.019507      -0.016152      -0.006305       0.053549       0.056286       0.051432       0.042195       0.014972       0.064551      -0.226415      -0.086840      -0.022213       0.109052             11.437384       6.615581      -0.541445      -4.162026       6.769242      -1.848924      20.927330           0.000129
          393              C      59.584816      20.708052      30.650664      -0.012070      41.641021 0.38268137E+03  0.86376674E+04                                10.339824                            6.420624       0.037983       2.029586                    0.999280      26.032786      71.242391       0.671736       0.403969      -1.081836       0.025141       0.008459      -0.032973       0.042319      -0.002365       0.019514       0.004012      -0.017029      -0.040446      -0.028491       0.012666       0.015825             15.661315       9.447165      -2.644016      -5.630384      10.577889      -2.671725      26.958893          -0.001738
          394              C      59.056464      21.789395      29.940655      -0.130657      37.731960 0.43231031E+03  0.10153489E+05                                 9.896097                            6.966761       0.105869       2.009448                    0.999590      29.271759      84.223133       0.619425       0.421015      -1.060848       0.010899      -0.005404       0.012699       0.017585       0.015701       0.010797       0.021777       0.020814      -0.116117      -0.047426       0.004159       0.043267             13.709831       7.563257      -2.806553      -0.323237      12.916780      -7.147886      20.649456           0.000437
          395              C      57.242370      26.165850      27.238889      -0.142841      36.260716 0.40537146E+03  0.93683434E+04                                 9.587258                            6.706654       0.172939       2.031003                    0.999776      28.996311      82.744725       0.636952       0.416092      -1.064031      -0.004723       0.025029      -0.007873       0.026660       0.004815      -0.004057      -0.010085      -0.004615       0.070872      -0.017275      -0.009840       0.027115             14.042145       9.285897      -6.859074       1.414827      19.752451      -6.265670      13.088088           0.000008
          396              C      56.751274      27.290212      26.540633      -0.128289      37.277710 0.41710620E+03  0.97122330E+04                                 9.803094                            6.814170       0.164134       2.026889                    0.999742      29.144050      83.582625       0.630120       0.417456      -1.062759       0.016028      -0.021242       0.008963       0.028079      -0.018001      -0.006714       0.011103      -0.007427      -0.033274      -0.016183      -0.011958       0.028142             14.656098       8.821458      -5.979766       1.663334      19.644240      -8.173440      15.502595           0.000005
          397              C      59.170347      28.343689       2.605669       0.610171      25.521894 0.24732984E+03  0.51028620E+04                                 8.112862                            5.592117      -0.044826       2.049187                    0.999702      21.891327      60.997771       0.626126       0.474141      -1.019538      -0.016524       0.005680      -0.053134       0.055933      -0.050735      -0.042434       0.014930       0.064042      -0.229139      -0.087797      -0.021040       0.108837             11.437380       6.614655       0.541066       4.160716       6.769676      -1.851345      20.927811          -0.002279
          398              C      59.584816      28.177235       3.916454      -0.013463      41.655504 0.38282214E+03  0.86417151E+04                                10.342458                            6.422018       0.036704       2.029140                    0.999272      26.039047      71.265155       0.671624       0.403996      -1.081808       0.025438      -0.008449       0.033774       0.043118       0.002720      -0.019625       0.004088      -0.017499      -0.042229      -0.029007       0.012669       0.016338             15.666151       9.448669       2.643655       5.631028      10.580660      -2.675364      26.969125          -0.008556
          399              C      59.056464      27.095892       4.626463      -0.130805      37.739507 0.43240551E+03  0.10156343E+05                                 9.897644                            6.967697       0.106552       2.009640                    0.999588      29.274728      84.235825       0.619358       0.421035      -1.060829       0.010922       0.005481      -0.012956       0.017810      -0.015433      -0.010575       0.021583       0.020755      -0.114340      -0.046800       0.004156       0.042644             13.712558       7.564222       2.806906       0.322487      12.919732      -7.150771      20.653719          -0.000546
          400              C      57.242370      22.719437       7.328229      -0.142870      36.263909 0.40540151E+03  0.93692585E+04                                 9.587939                            6.706965       0.172790       2.030941                    0.999776      28.997697      82.751002       0.636925       0.416100      -1.064021      -0.004721      -0.025025       0.007872       0.026655      -0.004819       0.004050      -0.010085      -0.004615       0.070860      -0.017279      -0.009832       0.027110             14.043688       9.286771       6.860008      -1.415224      19.754933      -6.266751      13.089362          -0.000011
          401              C      56.751274      21.595075       8.026485      -0.128307      37.280854 0.41714130E+03  0.97132722E+04                                 9.803806                            6.814578       0.164079       2.026858                    0.999742      29.144832      83.586320       0.630083       0.417471      -1.062748       0.016031       0.021242      -0.008957       0.028079       0.017998       0.006712       0.011109      -0.007427      -0.033282      -0.016190      -0.011953       0.028143             14.657751       8.822216       5.980507      -1.663936      19.646791      -8.175042      15.504247           0.000006
          402              C      56.572616      38.480542       6.591949       0.610176      25.521676 0.24732747E+03  0.51027874E+04                                 8.112791                            5.592075      -0.044747       2.049215                    0.999702      21.890956      60.996061       0.626132       0.474138      -1.019542       0.046664       0.011719       0.028527       0.055934      -0.024621      -0.023972      -0.058498      -0.143660      -0.053287      -0.087806      -0.021031       0.108838             11.437256      17.953664       3.164533       6.015749       6.019234       2.422974      10.338871          -0.002234
          403              C      55.406262      38.212895       5.895076      -0.013478      41.655483 0.38282480E+03  0.86417696E+04                                10.342360                            6.421981       0.036715       2.029140                    0.999272      26.039093      71.264700       0.671636       0.403989      -1.081816      -0.032457       0.004393      -0.028048       0.043122      -0.000226      -0.021707       0.002337      -0.022444      -0.019495      -0.029004       0.012665       0.016339             15.665947      24.028232       3.806422       6.453156       7.063340       3.722942      15.906269          -0.008581
          404              C      54.202229      38.294045       6.599554      -0.130814      37.740048 0.43241414E+03  0.10156574E+05                                 9.897638                            6.967706       0.106528       2.009627                    0.999588      29.275156      84.236579       0.619367       0.421028      -1.060836       0.013743       0.008756      -0.007185       0.017809      -0.012299      -0.008359      -0.013778      -0.079266       0.019419      -0.046807       0.004168       0.042639             13.712498      24.817324       1.814191      -0.379485       6.022380       1.387784      10.297790          -0.000534
          405              C      49.469499      38.890690       9.243247      -0.142871      36.265297 0.40541959E+03  0.93697916E+04                                 9.588290                            6.707194       0.172778       2.030936                    0.999776      28.997870      82.752317       0.636902       0.416110      -1.064014      -0.020876       0.010246       0.013027       0.026655       0.006486       0.012044       0.002367       0.030596      -0.040700      -0.017272      -0.009832       0.027104             14.044372      21.220431      -1.317582      -7.198239       6.335196       2.697008      14.577489          -0.000011
          406              C      48.250225      39.027569       9.941503      -0.128308      37.280107 0.41713059E+03  0.97129528E+04                                 9.803564                            6.814398       0.164079       2.026859                    0.999742      29.144944      83.586121       0.630105       0.417459      -1.062756       0.019577      -0.000684      -0.020117       0.028079      -0.001979      -0.007415       0.011431      -0.006523       0.069162      -0.016196      -0.011954       0.028150             14.657327      24.591479      -1.041546      -6.629102       6.281502       2.125990      13.098998           0.000006
          407              C      25.501453      11.904545      25.854130       0.610491      25.522081 0.24734339E+03  0.51032990E+04                                 8.113077                            5.592417      -0.044965       2.049056                    0.999700      21.893858      61.009182       0.626074       0.474166      -1.019507       0.016143      -0.048388       0.023790       0.056285       0.056926       0.034432       0.037076       0.127090      -0.038840      -0.086839      -0.022221       0.109060             11.437218       6.615572      -4.104435       0.876866      18.191726      -5.887356       9.504354           0.000130
          408              C      25.086984      13.084880      25.260267      -0.012053      41.639975 0.38267236E+03  0.86374100E+04                                10.339662                            6.420556       0.038014       2.029602                    0.999280      26.032399      71.241017       0.671738       0.403970      -1.081836      -0.025155       0.028255      -0.018972       0.042321       0.017614      -0.008734       0.012153       0.006010       0.028610      -0.028495       0.012674       0.015822             15.660960       9.447049      -6.189599      -0.615980      23.458886      -7.225854      14.076944          -0.001740
          409              C      25.615336      13.393835      24.004098      -0.130650      37.731364 0.43230369E+03  0.10153289E+05                                 9.895984                            6.966704       0.105891       2.009458                    0.999590      29.271475      84.221974       0.619429       0.421014      -1.060849      -0.010910      -0.010179       0.009321       0.017593       0.015418       0.011209       0.031912       0.049488      -0.030123      -0.047427       0.004152       0.043275             13.709602       7.563183      -1.240276      -2.538221      15.297335      -7.989456      18.268288           0.000438
          410              C      27.429430      14.482266      18.977348      -0.142839      36.260559 0.40536944E+03  0.93682830E+04                                 9.587230                            6.706637       0.172944       2.031007                    0.999776      28.996199      82.744279       0.636953       0.416092      -1.064032       0.004720      -0.000923      -0.026222       0.026659      -0.002217       0.005892      -0.018256      -0.027722       0.001547      -0.017276      -0.009839       0.027115             14.042087       9.285886      -0.952442      -6.938410       9.890296      -2.778854      22.950079           0.000009
          411              C      27.920526      14.765801      17.684538      -0.128292      37.277947 0.41710903E+03  0.97123182E+04                                 9.803136                            6.814193       0.164126       2.026885                    0.999742      29.144183      83.583174       0.630119       0.417456      -1.062759      -0.016030      -0.001371       0.023014       0.028080      -0.012331      -0.014733       0.015031       0.003681       0.000055      -0.016183      -0.011959       0.028142             14.656144       8.821511      -0.425061      -6.192280      10.825467      -5.055498      24.321453           0.000005
          412              C      28.099184      19.041797      34.082487       0.610518      25.523574 0.24735242E+03  0.51035613E+04                                 8.113552                            5.592605      -0.045108       2.048997                    0.999700      21.894537      61.012673       0.626045       0.474180      -1.019493      -0.047359       0.030376       0.001690       0.056289       0.029853       0.015262      -0.014381      -0.018447       0.320367      -0.086879      -0.022196       0.109075             11.438180      17.953094      -6.728125      -0.978192      11.384659       0.527101       4.976788           0.000147
          413              C      29.265538      18.295563      34.062438      -0.012193      41.647876 0.38274286E+03  0.86394276E+04                                10.340880                            6.421069       0.038317       2.029643                    0.999282      26.035873      71.253054       0.671722       0.403960      -1.081839       0.031849      -0.024332       0.013538       0.042304       0.019925      -0.007079       0.008401      -0.004496       0.032321      -0.028458       0.012674       0.015784             15.663435      24.021840      -7.351971      -1.437273      17.263481       0.116500       5.704985          -0.001863
          414              C      30.469571      18.986801      33.904121      -0.130816      37.744139 0.43245198E+03  0.10157763E+05                                 9.898479                            6.968083       0.105571       2.009283                    0.999590      29.277287      84.246066       0.619335       0.421037      -1.060822      -0.013512      -0.003935       0.010608       0.017623       0.012268       0.008945      -0.001282      -0.044378       0.126709      -0.047373       0.004212       0.043162             13.714016      24.819944      -0.247727      -1.837195      10.696588      -0.264219       5.625515           0.001753
          415              C      35.202301      21.678181      33.585412      -0.142838      36.260506 0.40536544E+03  0.93681493E+04                                 9.587209                            6.706593       0.172941       2.031008                    0.999776      28.995882      82.742672       0.636958       0.416091      -1.064035       0.020868       0.015695       0.005320       0.026648      -0.013516      -0.002107       0.003425       0.033630      -0.031684      -0.017279      -0.009835       0.027114             14.042360      21.217149       7.224290      -1.157005      15.354725      -0.492538       5.555206          -0.000006
          416              C      36.421575      22.382129      33.481710      -0.128294      37.278720 0.41711877E+03  0.97125911E+04                                 9.803281                            6.814298       0.164118       2.026878                    0.999742      29.144355      83.583570       0.630111       0.417459      -1.062758      -0.019579      -0.019191       0.006063       0.028079       0.007642      -0.000611      -0.000954      -0.041538      -0.035908      -0.016191      -0.011952       0.028143             14.656611      24.590027       6.596551      -1.227647      13.677254      -0.488950       5.702552           0.000009
          417              C      23.060365      29.753052       6.591949       0.610489      25.522452 0.24734667E+03  0.51033856E+04                                 8.113159                            5.592454      -0.044977       2.049047                    0.999700      21.894050      61.009905       0.626071       0.474166      -1.019506      -0.033841       0.035149       0.028059       0.056285       0.074334       0.062277       0.009365       0.029646      -0.055055      -0.086840      -0.022216       0.109056             11.437407      11.743438      -6.748776      -5.107535      12.227578       3.998954      10.341205           0.000129
          418              C      23.875331      28.876783       5.895076      -0.012060      41.640513 0.38267668E+03  0.86375357E+04                                10.339755                            6.420594       0.038000       2.029595                    0.999280      26.032586      71.241749       0.671736       0.403971      -1.081835       0.011891      -0.029862      -0.027537       0.042325       0.009605       0.008701      -0.019428       0.011139      -0.020489      -0.028494       0.012672       0.015822             15.661180      14.595883      -9.244472      -6.449661      16.483076       3.725601      15.904581          -0.001738
          419              C      24.407070      27.793485       6.599554      -0.130656      37.731952 0.43231032E+03  0.10153491E+05                                 9.896097                            6.966762       0.105875       2.009450                    0.999590      29.271771      84.223221       0.619425       0.421015      -1.060848      -0.014273       0.007334      -0.007220       0.017597       0.041049       0.016387      -0.000439       0.018407       0.019216      -0.047425       0.004157       0.043267             13.709812      12.289919      -9.043114      -1.012754      18.542486      -1.021780      10.297031           0.000436
          420              C      26.256725      23.396498       9.243247      -0.142839      36.260541 0.40536900E+03  0.93682711E+04                                 9.587230                            6.706635       0.172944       2.031007                    0.999776      28.996181      82.744244       0.636953       0.416093      -1.064031       0.001560      -0.023206       0.013029       0.026659      -0.016499      -0.008074       0.009250      -0.004064      -0.040709      -0.017276      -0.009838       0.027114             14.042093       8.914369      -5.785723       1.262855      18.636811      -7.580398      14.575099           0.000008
          421              C      26.747822      22.272137       9.941503      -0.128291      37.277894 0.41710824E+03  0.97122952E+04                                 9.803125                            6.814185       0.164132       2.026887                    0.999742      29.144172      83.583116       0.630119       0.417456      -1.062759      -0.009203       0.017299      -0.020114       0.028081       0.003803      -0.006194      -0.012133      -0.000168       0.069145      -0.016183      -0.011960       0.028143             14.656135       9.956376      -7.406975       1.472951      20.913945      -6.802936      13.098084           0.000005
          422              C      30.540272      37.071179       2.605669       0.610166      25.522137 0.24733207E+03  0.51029132E+04                                 8.112888                            5.592124      -0.044800       2.049193                    0.999702      21.891361      60.997641       0.626129       0.474138      -1.019541       0.003344      -0.017148      -0.053136       0.055934      -0.002369       0.008285      -0.044211      -0.119895      -0.229132      -0.087793      -0.021041       0.108834             11.437444       7.199515      -0.203422      -0.477113       6.184854       4.529027      20.927965          -0.002277
          423              C      30.477191      37.513347       3.916454      -0.013472      41.656139 0.38282723E+03  0.86418631E+04                                10.342569                            6.422065       0.036694       2.029133                    0.999272      26.039255      71.265976       0.671620       0.403997      -1.081807      -0.005404       0.026258       0.033776       0.043122       0.006212       0.006271      -0.019039       0.013463      -0.042227      -0.029004       0.012670       0.016334             15.666349      12.587469      -0.831729      -0.498696       7.442271       6.214378      26.969305          -0.008595
          424              C      31.677837      37.596452       4.626463      -0.130810      37.740224 0.43241318E+03  0.10156572E+05                                 9.897737                            6.967735       0.106532       2.009630                    0.999588      29.275260      84.237662       0.619359       0.421032      -1.060830      -0.010208       0.006720      -0.012954       0.017809      -0.001278      -0.013405      -0.019948      -0.037097      -0.114340      -0.046801       0.004164       0.042637             13.712685      14.011951       0.915515       6.031476       6.472289       3.854699      20.653816          -0.000504
          425              C      36.375005      38.213629       7.328229      -0.142872      36.264249 0.40540403E+03  0.93693337E+04                                 9.588010                            6.706994       0.172785       2.030938                    0.999776      28.997804      82.751456       0.636922       0.416101      -1.064020       0.024032       0.008425       0.007872       0.026655       0.004402       0.006706       0.008549      -0.006037       0.070872      -0.017274      -0.009837       0.027112             14.043855      23.079272       1.102832       6.134832       5.962903       1.907746      13.089389          -0.000012
          426              C      37.594279      38.350507       8.026485      -0.128306      37.280358 0.41713221E+03  0.97130068E+04                                 9.803635                            6.814433       0.164073       2.026857                    0.999742      29.144985      83.586504       0.630100       0.417462      -1.062753      -0.026410       0.003263      -0.008956       0.028078      -0.005789      -0.012980       0.000257       0.034889      -0.033285      -0.016195      -0.011952       0.028147             14.657436      22.119586       1.696795       7.911316       6.348935       2.646421      15.503786           0.000007
          427              C      54.131528      14.813709      34.082487       0.610489      25.522125 0.24734385E+03  0.51033160E+04                                 8.113112                            5.592437      -0.044958       2.049058                    0.999700      21.893935      61.009639       0.626069       0.474168      -1.019504      -0.002615      -0.056199       0.001695       0.056285      -0.006923       0.004818       0.020405       0.060860       0.320336      -0.086836      -0.022228       0.109064             11.437303       7.199694       0.520475       0.032582      22.135668      -1.110500       4.976546           0.000128
          428              C      54.194609      16.196918      34.062438      -0.012046      41.637966 0.38265303E+03  0.86368699E+04                                10.339360                            6.420401       0.038011       2.029602                    0.999280      26.032223      71.240255       0.671745       0.403971      -1.081834       0.005243       0.039749       0.013539       0.042317      -0.007988      -0.003741      -0.010327       0.036871       0.032371      -0.028500       0.012675       0.015825             15.660495      12.584212       0.750185       0.617632      28.693111      -1.302559       5.704163          -0.001736
          429              C      52.993963      16.894022      33.904121      -0.130643      37.730986 0.43230051E+03  0.10153190E+05                                 9.895979                            6.966731       0.105899       2.009463                    0.999590      29.271051      84.220504       0.619421       0.421021      -1.060845       0.010126      -0.009729       0.010594       0.017591       0.013073      -0.003391       0.008416       0.043424       0.127068      -0.047428       0.004140       0.043288             13.709620      14.008491      -5.988775       1.146990      21.496245      -1.458363       5.624123           0.000435
          430              C      48.296795      19.646997      33.585412      -0.142837      36.259901 0.40536638E+03  0.93681799E+04                                 9.587072                            6.706601       0.172950       2.031009                    0.999776      28.995973      82.743068       0.636957       0.416091      -1.064034      -0.024035       0.010229       0.005320       0.026658      -0.007796      -0.001919      -0.003534      -0.040231      -0.031683      -0.017282      -0.009832       0.027114             14.041723      23.075065      -6.150161       1.004968      13.495016      -0.755716       5.555086           0.000009
          431              C      47.077521      20.350945      33.481710      -0.128291      37.278606 0.41712364E+03  0.97127315E+04                                 9.803342                            6.814415       0.164125       2.026884                    0.999742      29.143961      83.582515       0.630095       0.417468      -1.062752       0.026410      -0.007364       0.006063       0.028080       0.014156       0.001128      -0.000051       0.034001      -0.035902      -0.016184      -0.011950       0.028134             14.656497      22.117578      -8.023793       1.037249      16.149327      -0.818714       5.702585           0.000005
          432              C      61.611435      16.132634      25.854130       0.610517      25.523783 0.24735398E+03  0.51035983E+04                                 8.113616                            5.592636      -0.045087       2.049003                    0.999700      21.894440      61.012304       0.626041       0.474182      -1.019493       0.033828       0.038188       0.023785       0.056288      -0.083524      -0.049332       0.011262       0.035070      -0.038764      -0.086885      -0.022190       0.109075             11.438298      11.744387       7.065523       4.661114      13.064897       3.703762       9.505610           0.000148
          433              C      60.796469      15.183526      25.260267      -0.012193      41.647690 0.38274289E+03  0.86394116E+04                                10.340777                            6.421021       0.038310       2.029639                    0.999282      26.035807      71.252346       0.671733       0.403954      -1.081845      -0.011894      -0.035853      -0.019047       0.042305      -0.011394      -0.006126      -0.013592       0.027535       0.028620      -0.028460       0.012672       0.015788             15.663279      14.598089       9.163672       6.567476      18.312416       3.080724      14.079332          -0.001871
          434              C      60.264730      15.486615      24.004098      -0.130818      37.744182 0.43245478E+03  0.10157823E+05                                 9.898434                            6.968076       0.105542       2.009271                    0.999590      29.277241      84.245314       0.619341       0.421033      -1.060827       0.014282      -0.004380       0.009351       0.017624      -0.029085      -0.033181      -0.006295       0.001908      -0.030074      -0.047379       0.004214       0.043165             13.713953      12.293689       3.970367       8.191724      10.573264       1.797689      18.274906           0.001763
          435              C      58.415075      16.513450      18.977348      -0.142835      36.261385 0.40537895E+03  0.93685485E+04                                 9.587463                            6.706778       0.172941       2.031009                    0.999776      28.995870      82.743279       0.636938       0.416100      -1.064028      -0.001560       0.004548      -0.026211       0.026649       0.013099       0.012864       0.014230       0.010028       0.001579      -0.017275      -0.009831       0.027106             14.042843       8.914534       0.737642       5.876050      10.262176      -4.620139      22.951820          -0.000007
          436              C      57.923978      16.796985      17.684538      -0.128292      37.278275 0.41711492E+03  0.97124702E+04                                 9.803178                            6.814246       0.164128       2.026883                    0.999742      29.144178      83.582672       0.630117       0.417456      -1.062761       0.009200      -0.013198       0.023013       0.028079       0.004566      -0.005657      -0.020277      -0.023199       0.000051      -0.016191      -0.011952       0.028144             14.656460       9.956463       1.080116       7.474496       9.690687      -2.835180      24.322230           0.000009
          437              C      44.776988      39.472425      34.082487       0.610516      25.523841 0.24735436E+03  0.51036109E+04                                 8.113640                            5.592647      -0.045110       2.048996                    0.999700      21.894502      61.012619       0.626039       0.474184      -1.019491       0.049984       0.025827       0.001686       0.056288      -0.022915      -0.020083      -0.006029      -0.042486       0.320372      -0.086881      -0.022195       0.109076             11.438377      18.853843       6.208443       0.945619      10.484434       0.583612       4.976853           0.000144
          438              C      43.547553      38.835450      34.062438      -0.012192      41.647612 0.38274178E+03  0.86393809E+04                                10.340774                            6.421017       0.038302       2.029637                    0.999282      26.035754      71.252197       0.671732       0.403955      -1.081844      -0.036995      -0.015415       0.013533       0.042301      -0.011913       0.010815       0.001925      -0.032272       0.032335      -0.028464       0.012672       0.015792             15.663310      25.319894       6.602579       0.819563      15.965075       1.186452       5.704961          -0.001858
          439              C      43.544167      37.447108      33.904121      -0.130813      37.743893 0.43245097E+03  0.10157711E+05                                 9.898384                            6.968043       0.105555       2.009277                    0.999590      29.277105      84.244798       0.619343       0.421033      -1.060827       0.003349       0.013669       0.010604       0.017621      -0.025352      -0.005585      -0.007112       0.000932       0.126726      -0.047379       0.004211       0.043169             13.713900      14.441796       6.239516       0.689787      21.074417       1.723144       5.625487           0.001746
          440              C      43.508604      32.002753      33.585412      -0.142834      36.261236 0.40537748E+03  0.93685031E+04                                 9.587432                            6.706764       0.172945       2.031012                    0.999776      28.995777      82.742875       0.636939       0.416100      -1.064028       0.003159      -0.025919       0.005319       0.026647       0.021314       0.004016       0.000105       0.006584      -0.031677      -0.017276      -0.009829       0.027105             14.042771      10.564033      -1.073856       0.151935      26.008917       1.248287       5.555362          -0.000006
          441              C      43.508604      30.594857      33.481710      -0.128294      37.278345 0.41711604E+03  0.97125029E+04                                 9.803182                            6.814251       0.164129       2.026882                    0.999742      29.144251      83.582911       0.630117       0.417456      -1.062761      -0.006830       0.026553       0.006062       0.028080      -0.021810      -0.000522       0.001001       0.007524      -0.035912      -0.016191      -0.011954       0.028145             14.656452      10.692567       1.427031       0.190375      27.574279       1.307615       5.702510           0.000008
          442              C      39.894812      45.290752      25.854130       0.610175      25.521628 0.24732712E+03  0.51027870E+04                                 8.112798                            5.592082      -0.044802       2.049199                    0.999702      21.891097      60.996822       0.626129       0.474140      -1.019539      -0.050006       0.009781       0.023072       0.055934       0.026982       0.015681      -0.047956      -0.162605      -0.037166      -0.087799      -0.021041       0.108841             11.437262      18.850165      -2.961046      -5.538704       5.955267       2.185326       9.506356          -0.002217
          443              C      41.124247      45.059524      25.260267      -0.013466      41.655357 0.38282143E+03  0.86416919E+04                                10.342421                            6.422005       0.036715       2.029143                    0.999272      26.039031      71.264998       0.671626       0.403995      -1.081809       0.037857       0.007511      -0.019221       0.043117      -0.005991       0.015432       0.001603      -0.033715       0.029705      -0.029004       0.012667       0.016337             15.666068      25.322884      -2.974713      -5.954645       7.592215       4.148554      14.083105          -0.008587
          444              C      41.127633      44.447481      24.004098      -0.130801      37.739243 0.43240275E+03  0.10156259E+05                                 9.897593                            6.967672       0.106557       2.009643                    0.999588      29.274618      84.235353       0.619359       0.421035      -1.060829      -0.003535       0.014647       0.009488       0.017806       0.013569       0.021758      -0.025296      -0.050571      -0.030256      -0.046801       0.004156       0.042645             13.712453      14.439429      -2.729697      -5.651978       8.424448       6.194785      18.273480          -0.000527
          445              C      41.163196      42.332214      18.977348      -0.142869      36.263846 0.40540050E+03  0.93692275E+04                                 9.587924                            6.706954       0.172795       2.030943                    0.999776      28.997653      82.750794       0.636926       0.416100      -1.064022      -0.003157      -0.003630      -0.026217       0.026655      -0.010896      -0.018755       0.004022       0.017692       0.001550      -0.017278      -0.009832       0.027111             14.043687      10.564788       0.214526       1.062740       8.613053       7.399387      22.953219          -0.000011
          446              C      41.163196      41.765145      17.684538      -0.128306      37.280750 0.41713974E+03  0.97132245E+04                                 9.803787                            6.814564       0.164082       2.026861                    0.999742      29.144738      83.585931       0.630084       0.417471      -1.062748       0.006834       0.014564       0.023012       0.028078       0.007760       0.020388       0.005239       0.019509       0.000052      -0.016190      -0.011952       0.028142             14.657747      10.692998      -0.655374      -1.282465       8.955379       7.891650      24.324863           0.000007
          447              C      47.374719       5.094336       6.591949       0.610500      25.521707 0.24734060E+03  0.51032306E+04                                 8.113004                            5.592392      -0.044945       2.049063                    0.999700      21.893808      61.009113       0.626073       0.474167      -1.019506      -0.013526      -0.046870       0.028067       0.056281      -0.050008      -0.039254       0.049259       0.113922      -0.055054      -0.086846      -0.022218       0.109063             11.437063       6.261821       3.583914      -0.909427      17.708375      -6.422492      10.340992           0.000253
          448              C      47.726107       6.238251       5.895076      -0.012044      41.637599 0.38265007E+03  0.86367843E+04                                10.339297                            6.420378       0.038038       2.029613                    0.999280      26.032083      71.239738       0.671746       0.403971      -1.081834       0.019907       0.025228      -0.027533       0.042318      -0.009634       0.012466       0.017253       0.011081      -0.020488      -0.028498       0.012677       0.015821             15.660309       8.004962       5.439106      -0.001662      23.072160      -7.447906      15.903805          -0.001805
          449              C      48.398401       7.240400       6.599554      -0.130655      37.731360 0.43230504E+03  0.10153321E+05                                 9.895999                            6.966737       0.105926       2.009471                    0.999590      29.271410      84.221565       0.619425       0.421017      -1.060848       0.000778      -0.016025      -0.007214       0.017591      -0.028498      -0.007827       0.014412       0.061902       0.019206      -0.047426       0.004145       0.043281             13.709591       9.147679       7.228904       1.391170      21.684295      -0.366217      10.296797           0.000474
          450              C      51.281476      11.040742       9.243247      -0.142839      36.260211 0.40536885E+03  0.93682534E+04                                 9.587136                            6.706630       0.172943       2.031006                    0.999776      28.996072      82.743492       0.636954       0.416092      -1.064033       0.019316       0.012954       0.013029       0.026658       0.010003      -0.003980      -0.011617      -0.026550      -0.040714      -0.017279      -0.009835       0.027114             14.041837      11.195429       7.102608       5.933235      16.355236       4.883710      14.574846           0.000008
          451              C      52.009653      12.028225       9.941503      -0.128290      37.278041 0.41711380E+03  0.97124455E+04                                 9.803156                            6.814263       0.164121       2.026883                    0.999742      29.144130      83.582760       0.630112       0.417460      -1.062758      -0.010379      -0.016618      -0.020114       0.028079      -0.001837       0.013599       0.000704       0.006672       0.069141      -0.016189      -0.011949       0.028138             14.656114      11.759940       8.448262       5.154963      19.110462       4.677066      13.097940           0.000004
          452              C      37.297081       7.913061       2.605669       0.610513      25.524229 0.24735767E+03  0.51036978E+04                                 8.113705                            5.592672      -0.045154       2.048978                    0.999700      21.894750      61.013483       0.626040       0.474181      -1.019492       0.013526       0.010842      -0.053552       0.056287       0.053664       0.034062       0.029078       0.056807      -0.226507      -0.086876      -0.022191       0.109067             11.438482       6.262539      -0.337324      -3.683023       7.123209      -2.679711      20.929698           0.000143
          453              C      36.945693       7.637348       3.916454      -0.012193      41.650172 0.38276314E+03  0.86400011E+04                                10.341257                            6.421246       0.038281       2.029630                    0.999282      26.036094      71.254170       0.671711       0.403961      -1.081838      -0.019959      -0.017467       0.032960       0.042307      -0.008535       0.013201       0.014912       0.004453      -0.040305      -0.028459       0.012673       0.015786             15.664135       8.006805      -1.811855      -5.130562      12.020972      -3.540218      26.964628          -0.001865
          454              C      36.273399       8.635586       4.626463      -0.130814      37.744217 0.43245091E+03  0.10157743E+05                                 9.898488                            6.968057       0.105550       2.009276                    0.999590      29.277354      84.246594       0.619338       0.421035      -1.060822      -0.000776      -0.012182      -0.012714       0.017625       0.016806       0.024230      -0.001545       0.016665      -0.115967      -0.047370       0.004216       0.043155             13.714089       9.150625      -3.722771      -6.354562      11.335188       3.295839      20.656452           0.001758
          455              C      33.390324      12.394865       7.328229      -0.142835      36.260681 0.40536392E+03  0.93681177E+04                                 9.587274                            6.706584       0.172946       2.031011                    0.999776      28.995921      82.743157       0.636957       0.416092      -1.064033      -0.019310       0.016596       0.007866       0.026649       0.000407      -0.010767       0.001543       0.010651       0.070855      -0.017276      -0.009838       0.027114             14.042558      11.196057      -7.962205      -4.719000      17.843503       4.358483      13.088114          -0.000006
          456              C      32.662147      13.382347       8.026485      -0.128292      37.278387 0.41711090E+03  0.97123726E+04                                 9.803219                            6.814202       0.164130       2.026884                    0.999742      29.144283      83.583501       0.630119       0.417455      -1.062759       0.010380      -0.024503      -0.008961       0.028080      -0.012218       0.006259      -0.011369      -0.027468      -0.033272      -0.016184      -0.011961       0.028146             14.656578      11.760315      -7.676742      -6.246927      16.706595       5.527498      15.502823           0.000009
          457              C      55.371124      37.792726       4.581180      -0.075502      36.827999 0.40733125E+03  0.94349237E+04                                 9.749590                            6.806915      -0.084135       1.958356                    0.999416      28.477343      81.635973       0.619914       0.426564      -1.056327      -0.019309       0.007948       0.009513       0.022946      -0.008651      -0.018611      -0.028841      -0.060828      -0.088909      -0.051176      -0.003950       0.055126             13.131914      13.675393       2.297755       5.363029       6.861391       4.566797      18.858957          -0.000418
          458              C      52.994386      37.949648       5.981148       0.144746      48.010726 0.38528350E+03  0.87481513E+04                                11.514481                            6.595198      -0.235429       1.948388                    0.998803      25.684354      71.480608       0.637182       0.423357      -1.064709      -0.035451       0.004635       0.020012       0.040972       0.002326      -0.016672       0.007649       0.051661       0.014855      -0.030701      -0.002555       0.033255             18.985808      30.587436      -0.879512      -9.656556       7.221702       3.045150      19.148285          -0.000081
          459              C      51.739550      38.111947       6.692194      -0.106958      84.377516 0.46017372E+03  0.10913653E+05                                15.940625                            7.172837       0.308988       2.050684                    0.999642      29.783262      84.475333       0.615980       0.419268      -1.068212       0.123372      -0.013637      -0.070830       0.142911       0.018972       0.063156       0.009494      -0.054355       0.089754      -0.080317       0.008368       0.071949             30.018818      55.521023      -5.071423     -26.329397       9.875906       3.007795      24.659525           0.000050
          460              C      50.751854      38.238805       7.252181      -0.120937      89.372658 0.49517428E+03  0.11934518E+05                                16.622776                            7.444636       0.367326       2.065807                    0.999764      30.158544      85.611018       0.605479       0.419720      -1.070289      -0.123123       0.017263       0.069230       0.142303       0.015253       0.059173       0.010852      -0.048361       0.082537      -0.073542       0.005982       0.067560             32.877861      61.278449      -6.415446     -29.105807      10.781684       3.668813      26.573450          -0.000081
          461              C      49.411499      38.409414       8.012658       0.167126      41.802864 0.36222655E+03  0.81370385E+04                                10.756595                            6.477826      -0.315396       1.928725                    0.998720      25.535180      71.784501       0.627640       0.434420      -1.052882       0.029376      -0.007207      -0.015450       0.033965      -0.008505      -0.040318      -0.000504       0.054568      -0.037131      -0.037253      -0.020317       0.057570             18.880488      31.942212      -2.717344     -11.533607       7.224249       3.189827      17.475001           0.000003
          462              C      47.088528      38.698082       9.333122       0.157327      44.987426 0.37267190E+03  0.84462216E+04                                11.293513                            6.586662      -0.395749       1.901108                    0.998217      25.956304      73.714388       0.619063       0.436551      -1.049748      -0.034298       0.002760       0.020028       0.039813      -0.005589      -0.026893      -0.000990       0.034662      -0.025986      -0.025481      -0.012262       0.037743             20.563625      35.335838      -2.926476     -13.459856       7.589703       3.233312      18.765333          -0.000011
          463              C      45.806597      38.904378      10.045204      -0.142567     115.868174 0.60675056E+03  0.15367744E+05                                19.422829                            8.184934       0.341675       2.029851                    0.999771      32.212550      93.380307       0.584056       0.414049      -1.075197       0.113711      -0.016944      -0.063646       0.131408       0.018734       0.053203       0.001687      -0.060477       0.068564      -0.074231       0.018200       0.056031             41.361651      77.940971     -10.160650     -36.686659      13.540675       5.735854      32.603306           0.000018
          464              C      44.716871      39.080854      10.650129      -0.120503     108.561598 0.54924904E+03  0.13591054E+05                                18.583206                            7.777628       0.286177       2.021847                    0.999786      31.383234      90.393489       0.599330       0.413006      -1.074157      -0.105111       0.018393       0.057862       0.121386       0.019371       0.066322       0.003131      -0.077084       0.078463      -0.091618       0.023745       0.067874             39.057143      73.422958     -10.609372     -33.887500      13.181507       6.064818      30.566964          -0.000018
          465              C      43.510721      39.273217      11.320731       0.172988      48.334935 0.34881035E+03  0.77712053E+04                                11.712054                            6.330468      -0.375093       1.909086                    0.998781      25.404192      71.395636       0.638107       0.430838      -1.053824       0.021884      -0.006412      -0.011134       0.025377      -0.003518      -0.010323      -0.002601       0.005438      -0.017848      -0.013192       0.001199       0.011993             21.729191      35.751576      -3.788459     -10.702203       8.556263       4.982684      20.879736           0.000011
          466              C      60.415023      29.056437       4.581180      -0.075502      36.827860 0.40733001E+03  0.94348874E+04                                 9.749565                            6.806906      -0.084131       1.958358                    0.999416      28.477290      81.635776       0.619914       0.426564      -1.056327      -0.003174      -0.020933       0.008847       0.022946      -0.030780      -0.034260      -0.001844       0.015526      -0.088455      -0.051177      -0.003951       0.055128             13.131848      10.554066       4.098484       6.636324       9.981108       2.360194      18.860368          -0.000430
          467              C      59.362552      26.919661       5.981148       0.144745      48.010455 0.38528249E+03  0.87481194E+04                                11.514428                            6.595185      -0.235417       1.948392                    0.998803      25.684305      71.480348       0.637184       0.423356      -1.064710      -0.013663      -0.032993       0.020088       0.040972       0.023518      -0.001688      -0.018303      -0.021743       0.014852      -0.030701      -0.002554       0.033255             18.985668      12.301581       9.678078      -2.191044      25.507704      -9.885054      19.147720          -0.000072
          468              C      58.875689      25.751791       6.692194      -0.106957      84.376730 0.46017093E+03  0.10913566E+05                                15.940521                            7.172810       0.309002       2.050689                    0.999642      29.783161      84.474883       0.615982       0.419267      -1.068213       0.049959       0.113708      -0.070698       0.142911      -0.014052       0.039803       0.049942       0.060047       0.089752      -0.080317       0.008369       0.071948             30.018536      16.895612      17.229806     -10.559706      48.501965     -24.304782      24.658030           0.000049
          469              C      58.491703      24.832992       7.252181      -0.120936      89.371752 0.49517082E+03  0.11934411E+05                                16.622659                            7.444605       0.367340       2.065813                    0.999764      30.158440      85.610558       0.605481       0.419720      -1.070289      -0.046560      -0.115231       0.069311       0.142303      -0.013282       0.038996       0.045844       0.050612       0.082349      -0.073542       0.005983       0.067559             32.877517      17.850279      18.658558     -11.375444      54.210304     -27.039690      26.571969          -0.000079
          470              C      57.969278      23.586906       8.012658       0.167127      41.802701 0.36222587E+03  0.81370181E+04                                10.756563                            6.477819      -0.315392       1.928727                    0.998720      25.535142      71.784330       0.627640       0.434420      -1.052883       0.008455       0.029048      -0.015439       0.033965       0.019388      -0.020594      -0.034652      -0.042017      -0.037194      -0.037253      -0.020316       0.057569             18.880363      11.050578       9.344745      -3.004286      28.116077     -11.582880      17.474433           0.000003
          471              C      57.057786      21.430821       9.333122       0.157324      44.987393 0.37267239E+03  0.84462340E+04                                11.293501                            6.586664      -0.395744       1.901109                    0.998217      25.956314      73.714376       0.619063       0.436551      -1.049749      -0.014758      -0.031083       0.020027       0.039812       0.012214      -0.014304      -0.022797      -0.027012      -0.025979      -0.025481      -0.012263       0.037744             20.563534      11.991672      10.550955      -3.929777      30.933377     -13.273330      18.765552          -0.000011
          472              C      56.595478      20.217488      10.045204      -0.142558     115.866407 0.60674290E+03  0.15367498E+05                                19.422636                            8.184878       0.341682       2.029856                    0.999771      32.212349      93.379491       0.584059       0.414048      -1.075198       0.042186       0.106950      -0.063639       0.131407      -0.016823       0.028062       0.045231       0.062689       0.068571      -0.074233       0.018202       0.056031             41.361042      20.840960      22.805262     -13.375738      70.639001     -34.639177      32.603164           0.000017
          473              C      56.203447      19.185520      10.650129      -0.120509     108.561363 0.54924972E+03  0.13591072E+05                                18.583168                            7.777628       0.286184       2.021849                    0.999786      31.383262      90.393517       0.599331       0.413005      -1.074157      -0.036623      -0.100224       0.057867       0.121387      -0.023690       0.035872       0.055872       0.072092       0.078456      -0.091617       0.023744       0.067873             39.056888      19.053704      20.780352     -11.691388      67.549992     -32.379750      30.566970          -0.000017
          474              C      55.766964      18.044782      11.320731       0.172991      48.334589 0.34880883E+03  0.77711611E+04                                11.711993                            6.330453      -0.375090       1.909088                    0.998781      25.404113      71.395310       0.638108       0.430837      -1.053825       0.005390       0.022159      -0.011134       0.025378       0.000596      -0.007414      -0.007638      -0.008812      -0.017850      -0.013191       0.001200       0.011991             21.728962      12.074025       9.881492      -1.035978      32.233242     -11.759692      20.879619           0.000011
          475              C      24.256777      14.004657      25.867611      -0.075969      36.838018 0.40744779E+03  0.94383864E+04                                 9.751252                            6.807807      -0.083703       1.958446                    0.999419      28.483198      81.658556       0.619878       0.426554      -1.056324       0.002920       0.001685      -0.022735       0.022984       0.042873       0.017655       0.010190       0.049510       0.012477      -0.051587      -0.003932       0.055518             13.134211      10.556278      -7.624655      -1.652796      19.360405      -0.954288       9.485949          -0.000429
          476              C      25.309248      14.612301      23.386384       0.144789      47.995583 0.38518581E+03  0.87452568E+04                                11.511890                            6.594243      -0.235099       1.948551                    0.998801      25.680102      71.462756       0.637254       0.423342      -1.064733       0.013678       0.007896      -0.037853       0.041016      -0.006283      -0.022718      -0.013117      -0.007251       0.058363      -0.030702      -0.002473       0.033175             18.980143      12.298421      -1.160639      -9.851233      13.638604      -5.687632      31.003404           0.000822
          477              C      25.796111      14.893392      22.048291      -0.106945      84.352792 0.46008182E+03  0.10910811E+05                                15.937321                            7.171934       0.309389       2.050841                    0.999642      29.780103      84.460861       0.616049       0.419246      -1.068238      -0.049940      -0.028835       0.130798       0.142947      -0.032873       0.026476       0.015286      -0.037955      -0.204085      -0.080273       0.008301       0.071971             30.010940      16.891465       4.211502     -19.758655      12.028444     -11.407674      61.112912           0.000184
          478              C      26.180097      15.115086      20.995376      -0.120786      89.344253 0.49505026E+03  0.11930692E+05                                16.619219                            7.443573       0.367553       2.065916                    0.999764      30.154615      85.594746       0.605543       0.419706      -1.070306       0.046578       0.026890      -0.131742       0.142297      -0.032353       0.025540       0.014744      -0.037358      -0.181476      -0.073577       0.005972       0.067604             32.868983      17.845758       4.504231     -21.377040      12.644735     -12.342061      68.116457           0.000282
          479              C      26.702522      15.416709      19.567063       0.167093      41.802221 0.36223662E+03  0.81373001E+04                                10.756397                            6.477895      -0.315311       1.928750                    0.998720      25.535323      71.784448       0.627641       0.434417      -1.052887      -0.008453      -0.004881       0.032526       0.033959       0.012944      -0.025153      -0.014522       0.014947       0.133798      -0.037246      -0.020343       0.057589             18.879306      11.050063      -0.282667      -9.810792      11.376458      -5.664267      34.211397          -0.000001
          480              C      27.614014      15.942959      17.094131       0.157339      44.986794 0.37267085E+03  0.84461915E+04                                11.293413                            6.586676      -0.395735       1.901115                    0.998217      25.956117      73.713819       0.619059       0.436554      -1.049747       0.014759       0.008521      -0.035985       0.039817       0.009414      -0.016281      -0.009400       0.010871       0.087643      -0.025478      -0.012258       0.037736             20.562743      11.991423       0.187739     -11.256934      11.774605      -6.499146      37.922201          -0.000004
          481              C      28.076322      16.209872      15.712829      -0.142574     115.867323 0.60675641E+03  0.15367943E+05                                19.422756                            8.185015       0.341695       2.029860                    0.999771      32.212556      93.380764       0.584049       0.414053      -1.075193      -0.042186      -0.024354       0.122048       0.131410      -0.020855       0.025208       0.014553      -0.024082      -0.191711      -0.074224       0.018190       0.056034             41.360488      20.840866       5.008844     -25.959348      15.057032     -14.987483      88.183567           0.000013
          482              C      28.468353      16.436211      14.538238      -0.120482     108.558151 0.54923802E+03  0.13590729E+05                                18.582881                            7.777597       0.286200       2.021859                    0.999786      31.382856      90.392578       0.599325       0.413011      -1.074152       0.036624       0.021147      -0.113780       0.121385      -0.025926       0.034293       0.019800      -0.029936      -0.227637      -0.091619       0.023742       0.067876             39.055645      19.053255       4.095723     -23.488370      14.323754     -13.560789      83.789924          -0.000010
          483              C      28.904836      16.688215      13.239206       0.172984      48.335126 0.34881397E+03  0.77713027E+04                                11.712077                            6.330504      -0.375079       1.909090                    0.998781      25.404216      71.395679       0.638105       0.430838      -1.053824      -0.005390      -0.003111       0.024601       0.025376       0.006789      -0.003036      -0.001752       0.007839       0.032107      -0.013190       0.001195       0.011995             21.728901      12.074156      -2.317424      -9.661621      14.749984      -5.577981      38.362563           0.000010
          484              C      29.300676      16.916754      34.104264      -0.075507      36.827633 0.40732467E+03  0.94347647E+04                                 9.749561                            6.806870      -0.084152       1.958349                    0.999416      28.477379      81.636935       0.619912       0.426565      -1.056323       0.019717       0.010914       0.004339       0.022950       0.020540       0.001917       0.001136       0.023450       0.165119      -0.051171      -0.003953       0.055124             13.131820      13.673822      -5.821048      -0.378616      20.397651      -0.218659       5.323989          -0.000426
          485              C      31.677414      18.288964      33.785555       0.144751      48.010452 0.38528202E+03  0.87481093E+04                                11.514441                            6.595191      -0.235414       1.948394                    0.998803      25.684278      71.480357       0.637182       0.423357      -1.064708       0.035405       0.020494      -0.002296       0.040973       0.014955      -0.007777      -0.004461       0.017236      -0.088253      -0.030700      -0.002552       0.033252             18.985686      30.587705       9.397024      -2.389704      19.736496      -1.379650       6.632856          -0.000076
          486              C      32.932250      19.013444      33.701557      -0.106970      84.376321 0.46016960E+03  0.10913514E+05                                15.940424                            7.172770       0.309020       2.050693                    0.999642      29.783153      84.474468       0.615988       0.419264      -1.068216      -0.123452      -0.071187       0.010758       0.142912      -0.065870       0.003158       0.001829      -0.076062       0.024648      -0.080319       0.008366       0.071953             30.018387      55.521636      26.512840      -3.995162      24.905622      -2.306541       9.627902           0.000049
          487              C      33.919946      19.583691      33.634497      -0.120922      89.368270 0.49515364E+03  0.11933873E+05                                16.622176                            7.444426       0.367361       2.065821                    0.999764      30.158010      85.608419       0.605495       0.419714      -1.070295       0.123073       0.071108      -0.006796       0.142301      -0.060912       0.005329       0.003091      -0.070265       0.016515      -0.073551       0.005985       0.067565             32.876502      61.277176      29.577640      -3.653349      27.122359      -2.109213      10.229971          -0.000079
          488              C      35.260301      20.357545      33.541857       0.167121      41.802973 0.36222905E+03  0.81371031E+04                                10.756594                            6.477843      -0.315391       1.928726                    0.998720      25.535228      71.784512       0.627640       0.434419      -1.052884      -0.029383      -0.016957      -0.001642       0.033964       0.040834      -0.005424      -0.003130       0.047178      -0.059440      -0.037251      -0.020320       0.057571             18.880388      31.942495      11.779272      -1.282614      18.340397      -0.740512       6.358271           0.000003
          489              C      37.583272      21.698713      33.373861       0.157331      44.987261 0.37267190E+03  0.84462204E+04                                11.293478                            6.586666      -0.395749       1.901109                    0.998217      25.956270      73.714250       0.619062       0.436552      -1.049748       0.034299       0.019802      -0.004073       0.039814       0.027216      -0.003696      -0.002134       0.031424      -0.035682      -0.025478      -0.012261       0.037739             20.563362      35.334981      13.665368      -1.727487      19.555987      -0.997378       6.799118          -0.000012
          490              C      38.865203      22.438836      33.330998      -0.142574     115.866875 0.60674944E+03  0.15367702E+05                                19.422654                            8.184916       0.341686       2.029855                    0.999771      32.212548      93.380145       0.584058       0.414048      -1.075198      -0.113714      -0.065651       0.005241       0.131409      -0.056407       0.000070       0.000040      -0.065135       0.054597      -0.074233       0.018199       0.056034             41.360928      77.939212      37.974861      -2.649316      34.090196      -1.529594      12.053378           0.000017
          491              C      39.954929      23.067989      33.295739      -0.120494     108.558525 0.54923935E+03  0.13590744E+05                                18.582831                            7.777541       0.286189       2.021852                    0.999786      31.382980      90.392317       0.599336       0.413004      -1.074159       0.105108       0.060686      -0.001946       0.121385      -0.068993       0.003842       0.002218      -0.079664       0.070728      -0.091624       0.023747       0.067877             39.055976      73.420441      35.484901      -1.293198      32.446513      -0.746633      11.300975          -0.000018
          492              C      41.161079      23.764360      33.253568       0.172986      48.334772 0.34881168E+03  0.77712367E+04                                11.712004                            6.330472      -0.375090       1.909087                    0.998781      25.404195      71.395483       0.638109       0.430836      -1.053826      -0.021883      -0.012634      -0.002334       0.025376       0.010902      -0.000126      -0.000073       0.012590       0.003600      -0.013189       0.001198       0.011991             21.728911      35.750860      11.352697       0.004383      22.642213       0.002531       6.793661           0.000011
          493              C      37.292001       6.478767       4.581180      -0.075508      36.828825 0.40733743E+03  0.94351479E+04                                 9.749849                            6.807034      -0.084163       1.958345                    0.999416      28.477842      81.639040       0.619896       0.426572      -1.056317      -0.016561       0.012737       0.009506       0.022954       0.022005       0.015669       0.030538       0.045359      -0.088891      -0.051166      -0.003939       0.055106             13.132283       6.575155      -1.801827      -1.273461      13.962283      -6.928041      18.859411          -0.000422
          494              C      35.967734       8.458621       5.981148       0.144753      48.011409 0.38528715E+03  0.87482610E+04                                11.514622                            6.595250      -0.235429       1.948389                    0.998803      25.684356      71.480884       0.637176       0.423359      -1.064706      -0.021747       0.028380       0.020011       0.040973      -0.021205      -0.014959       0.010613      -0.029859       0.014863      -0.030700      -0.002552       0.033252             18.986119      13.824970     -10.557633      -7.465498      23.984877       6.840306      19.148510          -0.000079
          495              C      35.199761       9.464192       6.692194      -0.106969      84.379538 0.46018188E+03  0.10913908E+05                                15.940934                            7.172940       0.309002       2.050687                    0.999643      29.783425      84.476383       0.615969       0.419272      -1.068208       0.073489      -0.100032      -0.070828       0.142912       0.033017       0.023352      -0.059444      -0.005693       0.089767      -0.080311       0.008357       0.071954             30.019575      25.679728     -22.301274     -15.769854      39.719003      21.298606      24.659995           0.000049
          496              C      34.596051      10.256133       7.252181      -0.120923      89.373045 0.49517366E+03  0.11934508E+05                                16.622880                            7.444662       0.367340       2.065814                    0.999764      30.158350      85.610688       0.605474       0.419724      -1.070286      -0.076517       0.097988       0.069232       0.142301       0.028565       0.020189      -0.056676      -0.002249       0.082537      -0.073543       0.005977       0.067565             32.878200      28.962045     -25.073788     -17.730302      43.098963      23.372219      26.573593          -0.000080
          497              C      33.778121      11.331610       8.012658       0.167122      41.803671 0.36223199E+03  0.81371925E+04                                10.756751                            6.477884      -0.315391       1.928725                    0.998720      25.535299      71.785014       0.627636       0.434421      -1.052881       0.020927      -0.021838      -0.015450       0.033964      -0.027884      -0.019724       0.035168      -0.012558      -0.037132      -0.037252      -0.020321       0.057573             18.880803      15.757219     -12.062065      -8.529362      23.409901       8.393512      17.475290           0.000003
          498              C      32.366642      13.199027       9.333122       0.157329      44.987817 0.37267464E+03  0.84463038E+04                                11.293603                            6.586708      -0.395747       1.901109                    0.998217      25.956333      73.714683       0.619057       0.436554      -1.049746      -0.019541       0.028322       0.020027       0.039813      -0.017805      -0.012589       0.023783      -0.007653      -0.025986      -0.025478      -0.012264       0.037742             20.563684      17.060579     -13.477613      -9.530007      25.864970      10.039739      18.765504          -0.000012
          499              C      31.547019      14.206064      10.045204      -0.142566     115.869321 0.60675762E+03  0.15367988E+05                                19.423008                            8.185031       0.341685       2.029856                    0.999771      32.212585      93.381016       0.584047       0.414054      -1.075192       0.071527      -0.090005      -0.063648       0.131408       0.035549       0.025138      -0.046922      -0.002218       0.068568      -0.074227       0.018191       0.056036             41.361873      38.440285     -32.966634     -23.310834      53.041842      28.903830      32.603492           0.000016
          500              C      30.849324      15.061557      10.650129      -0.120499     108.561319 0.54924946E+03  0.13591088E+05                                18.583238                            7.777682       0.286192       2.021853                    0.999786      31.383209      90.393957       0.599321       0.413011      -1.074152      -0.068485       0.081833       0.057860       0.121386       0.043060       0.030446      -0.059006       0.004981       0.078472      -0.091615       0.023735       0.067880             39.056972      37.429675     -31.389826     -22.195937      49.174376      26.314915      30.566866          -0.000017
          501              C      30.079657      16.009931      11.320731       0.172989      48.335187 0.34881315E+03  0.77712812E+04                                11.712098                            6.330501      -0.375086       1.909089                    0.998781      25.404174      71.395579       0.638104       0.430839      -1.053824       0.016494      -0.015746      -0.011135       0.025377      -0.004114      -0.002910       0.010238       0.003370      -0.017846      -0.013189       0.001196       0.011992             21.729101      18.635807     -13.669956      -9.666118      25.671697       6.776756      20.879798           0.000011
          502              C      47.379799       6.478767       4.581180      -0.075972      36.836888 0.40743547E+03  0.94380169E+04                                 9.750987                            6.807654      -0.083700       1.958448                    0.999419      28.482725      81.656480       0.619893       0.426547      -1.056329       0.016609       0.012965       0.009171       0.022980      -0.022214      -0.015712       0.030816       0.045821      -0.089399      -0.051590      -0.003949       0.055539             13.133790       6.575833       1.801855       1.274013      13.963181      -6.928578      18.862356          -0.000388
          503              C      48.704066       8.458621       5.981148       0.144787      47.994752 0.38518146E+03  0.87451293E+04                                11.511735                            6.594193      -0.235091       1.948552                    0.998801      25.680062      71.462416       0.637259       0.423340      -1.064735       0.021787       0.028373       0.020065       0.041016       0.021164       0.014963       0.010545      -0.029864       0.014955      -0.030702      -0.002472       0.033174             18.979762      13.820102      10.553177       7.462189      23.976659       6.836429      19.142525           0.000784
          504              C      49.472039       9.464192       6.692194      -0.106952      84.350529 0.46007433E+03  0.10910566E+05                                15.936951                            7.171816       0.309391       2.050841                    0.999642      29.779978      84.459647       0.616063       0.419239      -1.068244      -0.073504      -0.100104      -0.070783       0.142947      -0.032994      -0.023331      -0.059442      -0.005742       0.089807      -0.080280       0.008313       0.071968             30.010062      25.671688      22.293806      15.764069      39.706801      21.291015      24.651698           0.000195
          505              C      50.075749      10.256133       7.252181      -0.120779      89.339471 0.49502978E+03  0.11930046E+05                                16.618531                            7.443341       0.367571       2.065923                    0.999764      30.154252      85.592486       0.605563       0.419697      -1.070314       0.076515       0.097958       0.069268       0.142297      -0.028578      -0.020209      -0.056717      -0.002288       0.082498      -0.073584       0.005980       0.067604             32.867354      28.952592      25.065110      17.723662      43.085107      23.363678      26.564364           0.000268
          506              C      50.893679      11.331610       8.012658       0.167093      41.801570 0.36223386E+03  0.81372174E+04                                10.756260                            6.477861      -0.315315       1.928749                    0.998720      25.535258      71.784027       0.627645       0.434416      -1.052888      -0.020922      -0.021840      -0.015443       0.033959       0.027899       0.019727       0.035164      -0.012585      -0.037143      -0.037245      -0.020341       0.057586             18.878957      15.755641      12.060609       8.528112      23.407702       8.392090      17.473528           0.000002
          507              C      52.305158      13.199027       9.333122       0.157341      44.986321 0.37266818E+03  0.84461128E+04                                11.293308                            6.586637      -0.395741       1.901113                    0.998217      25.956086      73.713559       0.619063       0.436552      -1.049748       0.019542       0.028326       0.020029       0.039817       0.017796       0.012584       0.023783      -0.007649      -0.025985      -0.025478      -0.012255       0.037733             20.562478      17.059574      13.476575       9.529381      25.863236      10.038961      18.764625          -0.000004
          508              C      53.124781      14.206064      10.045204      -0.142582     115.865716 0.60675130E+03  0.15367759E+05                                19.422505                            8.184929       0.341688       2.029856                    0.999771      32.212578      93.380219       0.584058       0.414048      -1.075198      -0.071530      -0.090008      -0.063646       0.131411      -0.035554      -0.025140      -0.046917      -0.002213       0.068564      -0.074230       0.018199       0.056030             41.359837      38.438450      32.964807      23.309641      53.039024      28.902268      32.602038           0.000016
          509              C      53.822476      15.061557      10.650129      -0.120475     108.555548 0.54922792E+03  0.13590387E+05                                18.582500                            7.777459       0.286197       2.021858                    0.999786      31.382624      90.390970       0.599339       0.413004      -1.074159       0.068484       0.081830       0.057862       0.121384      -0.043071      -0.030456      -0.059004       0.004988       0.078456      -0.091628       0.023753       0.067874             39.054752      37.427585      31.387900      22.194596      49.171486      26.313276      30.565185          -0.000013
          510              C      54.592143      16.009931      11.320731       0.172981      48.334813 0.34881281E+03  0.77712676E+04                                11.712005                            6.330480      -0.375086       1.909088                    0.998781      25.404233      71.395596       0.638108       0.430836      -1.053826      -0.016493      -0.015745      -0.011133       0.025375       0.004114       0.002909       0.010240       0.003369      -0.017850      -0.013190       0.001197       0.011993             21.728788      18.635552      13.669715       9.665948      25.671303       6.776611      20.879508           0.000011
          511              C      42.335900      39.494423      34.104264      -0.075503      36.827961 0.40733056E+03  0.94349049E+04                                 9.749586                            6.806912      -0.084136       1.958356                    0.999416      28.477327      81.635946       0.619913       0.426564      -1.056327      -0.000407      -0.022531       0.004328       0.022947      -0.000119       0.000024      -0.002239      -0.047310       0.165130      -0.051177      -0.003951       0.055128             13.131888      23.758216      -0.000912      -0.000008      10.313407       0.437197       5.324040          -0.000432
          512              C      42.335900      36.750003      33.785555       0.144746      48.010384 0.38528187E+03  0.87481008E+04                                11.514415                            6.595178      -0.235411       1.948394                    0.998803      25.684271      71.480205       0.637184       0.423356      -1.064710       0.000046      -0.040908      -0.002299       0.040972      -0.000016       0.000025       0.008964      -0.034527      -0.088258      -0.030701      -0.002554       0.033255             18.985647      14.311122       0.000248       0.000055      36.012975       2.759329       6.632845          -0.000071
          513              C      42.335900      35.301044      33.701557      -0.106959      84.376756 0.46017082E+03  0.10913563E+05                                15.940521                            7.172808       0.309003       2.050690                    0.999642      29.783160      84.474865       0.615982       0.419267      -1.068213       0.000077       0.142506       0.010755       0.142911      -0.000002       0.000004      -0.003652       0.152115       0.024656      -0.080317       0.008369       0.071948             30.018530       9.598888       0.000756       0.000064      70.828758       4.613129       9.627945           0.000048
          514              C      42.335900      34.160550      33.634497      -0.120934      89.371557 0.49516959E+03  0.11934372E+05                                16.622629                            7.444592       0.367345       2.065815                    0.999764      30.158399      85.610370       0.605482       0.419719      -1.070290       0.000045      -0.142140      -0.006798       0.142303       0.000029       0.000011      -0.006163       0.140621       0.016507      -0.073542       0.005983       0.067559             32.877450      10.046341       0.000730       0.000048      78.355779       4.218561      10.230231          -0.000077
          515              C      42.335900      32.612842      33.541857       0.167126      41.802703 0.36222587E+03  0.81370176E+04                                10.756562                            6.477819      -0.315392       1.928727                    0.998720      25.535141      71.784316       0.627640       0.434420      -1.052883       0.000006       0.033926      -0.001644       0.033965       0.000011       0.000001       0.006260      -0.094316      -0.059429      -0.037253      -0.020316       0.057569             18.880362      11.539646       0.000278       0.000003      38.743177       1.481014       6.358263           0.000003
          516              C      42.335900      29.930506      33.373861       0.157324      44.987375 0.37267237E+03  0.84462331E+04                                11.293497                            6.586663      -0.395744       1.901109                    0.998217      25.956313      73.714366       0.619063       0.436551      -1.049749      -0.000000      -0.039604      -0.004073       0.039812      -0.000002      -0.000000       0.004267      -0.062858      -0.035690      -0.025480      -0.012263       0.037744             20.563517      11.666100      -0.000116      -0.000006      43.225294       1.994741       6.799156          -0.000010
          517              C      42.335900      28.450259      33.330998      -0.142560     115.866455 0.60674375E+03  0.15367524E+05                                19.422637                            8.184882       0.341683       2.029855                    0.999771      32.212376      93.379569       0.584059       0.414048      -1.075198       0.000004       0.131303       0.005241       0.131407      -0.000003      -0.000000      -0.000083       0.130264       0.054606      -0.074233       0.018202       0.056031             41.361022      12.165266       0.000032       0.000001      99.864411       3.059146      12.053389           0.000016
          518              C      42.335900      27.191952      33.295739      -0.120508     108.560981 0.54924834E+03  0.13591028E+05                                18.583123                            7.777616       0.286187       2.021850                    0.999786      31.383229      90.393360       0.599331       0.413005      -1.074158       0.000004      -0.121371      -0.001946       0.121387       0.000000      -0.000001      -0.004438       0.159320       0.070716      -0.091617       0.023743       0.067874             39.056760      11.959371       0.000178       0.000002      93.909743       1.493272      11.301167          -0.000016
          519              C      42.335900      25.799210      33.253568       0.172991      48.334537 0.34880872E+03  0.77711575E+04                                11.711982                            6.330450      -0.375089       1.909088                    0.998781      25.404112      71.395287       0.638109       0.430837      -1.053825       0.000001       0.025270      -0.002334       0.025378      -0.000001      -0.000001       0.000144      -0.025181       0.003604      -0.013191       0.001199       0.011991             21.728924      16.087441       0.000123      -0.000011      42.305665      -0.005066       6.793666           0.000010
          520              C      42.335900      45.318616      25.867611      -0.075504      36.828064 0.40733183E+03  0.94349406E+04                                 9.749599                            6.806919      -0.084136       1.958355                    0.999416      28.477372      81.636079       0.619914       0.426564      -1.056327      -0.000406      -0.003434      -0.022684       0.022946      -0.000015      -0.000119      -0.020254      -0.098263       0.012264      -0.051176      -0.003949       0.055125             13.131920      23.758284      -0.000309      -0.000859       6.153218       1.908054       9.484258          -0.000413
          521              C      42.335900      44.103328      23.386384       0.144746      48.010633 0.38528322E+03  0.87481423E+04                                11.514464                            6.595195      -0.235428       1.948388                    0.998803      25.684332      71.480507       0.637183       0.423357      -1.064709       0.000046      -0.015805      -0.037801       0.040973       0.000019      -0.000023       0.026265       0.014409       0.058552      -0.030700      -0.002554       0.033254             18.985768      14.311214       0.000131       0.000206      11.631714      11.379508      31.014377          -0.000084
          522              C      42.335900      43.541147      22.048291      -0.106961      84.377592 0.46017454E+03  0.10913676E+05                                15.940630                            7.172841       0.308992       2.050685                    0.999642      29.783276      84.475358       0.615980       0.419267      -1.068213       0.000077       0.057640       0.130771       0.142911       0.000003      -0.000003      -0.030616       0.075846      -0.204150      -0.080316       0.008368       0.071948             30.018818       9.598964       0.000303       0.000669      19.327738      22.821784      61.129754           0.000053
          523              C      42.335900      43.097758      20.995376      -0.120934      89.372281 0.49517225E+03  0.11934456E+05                                16.622731                            7.444620       0.367328       2.065809                    0.999764      30.158467      85.610727       0.605480       0.419720      -1.070289       0.000045      -0.053791      -0.131744       0.142303       0.000020       0.000024      -0.029484       0.074661      -0.181379      -0.073543       0.005983       0.067560             32.877755      10.046415       0.000272       0.000632      20.451441      24.691144      68.135409          -0.000084
          524              C      42.335900      42.494513      19.567063       0.167125      41.802867 0.36222663E+03  0.81370406E+04                                10.756594                            6.477826      -0.315393       1.928726                    0.998720      25.535189      71.784521       0.627640       0.434420      -1.052882       0.000006       0.009758       0.032533       0.033965       0.000005       0.000010       0.029029      -0.029919       0.133763      -0.037253      -0.020317       0.057571             18.880479      11.539693       0.000082       0.000226      10.887523      11.329585      34.214219           0.000004
          525              C      42.335900      41.442013      17.094131       0.157328      44.987380 0.37267150E+03  0.84462102E+04                                11.293506                            6.586659      -0.395749       1.901108                    0.998217      25.956286      73.714323       0.619063       0.436551      -1.049748      -0.000001      -0.017042      -0.035981       0.039813      -0.000001      -0.000002       0.018803      -0.021742       0.087658      -0.025481      -0.012262       0.037742             20.563605      11.666116      -0.000054      -0.000132      12.100322      12.999170      37.924377          -0.000011
          526              C      42.335900      40.908186      15.712829      -0.142569     115.868356 0.60675169E+03  0.15367779E+05                                19.422847                            8.184941       0.341676       2.029852                    0.999771      32.212574      93.380391       0.584056       0.414049      -1.075197       0.000002       0.048709       0.122047       0.131408      -0.000001      -0.000002      -0.029112       0.048154      -0.191725      -0.074230       0.018199       0.056031             41.361686      12.165428      -0.000034      -0.000084      23.733312      29.976184      88.186318           0.000016
          527              C      42.335900      40.455508      14.538238      -0.120501     108.561325 0.54924768E+03  0.13591011E+05                                18.583177                            7.777618       0.286177       2.021847                    0.999786      31.383194      90.393340       0.599330       0.413006      -1.074157       0.000002      -0.042292      -0.113780       0.121386      -0.000001      -0.000001      -0.039600       0.059869      -0.227634      -0.091619       0.023745       0.067874             39.057069      11.959448      -0.000008      -0.000021      21.418622      27.123035      83.793136          -0.000016
          528              C      42.335900      39.951501      13.239206       0.172988      48.334943 0.34881043E+03  0.77712075E+04                                11.712054                            6.330468      -0.375092       1.909086                    0.998781      25.404198      71.395650       0.638107       0.430837      -1.053824       0.000000       0.006222       0.024602       0.025377      -0.000001      -0.000001       0.003503      -0.015682       0.032107      -0.013192       0.001199       0.011993             21.729188      16.087652      -0.000014      -0.000015      10.736368      11.156550      38.363544           0.000011
          529              C      55.371124      16.916754      34.104264      -0.075971      36.837762 0.40744775E+03  0.94383489E+04                                 9.751114                            6.807753      -0.083698       1.958447                    0.999419      28.482974      81.656733       0.619891       0.426547      -1.056332      -0.019537       0.011279       0.004391       0.022982      -0.020675      -0.001962       0.001132       0.023860       0.166354      -0.051596      -0.003942       0.055538             13.134025      13.676779       5.822786       0.378727      20.400556      -0.218617       5.324739          -0.000434
          530              C      52.994386      18.288964      33.785555       0.144787      47.994656 0.38518038E+03  0.87450960E+04                                11.511713                            6.594177      -0.235093       1.948552                    0.998801      25.680024      71.462203       0.637261       0.423339      -1.064736      -0.035467       0.020475      -0.002274       0.041016      -0.014882       0.007754      -0.004475       0.017187      -0.088262      -0.030701      -0.002475       0.033176             18.979766      30.576740      -9.392727       2.388800      19.731316      -1.379178       6.631241           0.000824
          531              C      51.739550      19.013444      33.701557      -0.106943      84.351050 0.46007573E+03  0.10910617E+05                                15.937046                            7.171848       0.309378       2.050838                    0.999642      29.780012      84.460055       0.616059       0.419241      -1.068242       0.123440      -0.071276       0.010768       0.142946       0.065858      -0.003151       0.001819      -0.076046       0.024487      -0.080277       0.008312       0.071965             30.010250      55.505156     -26.505424       3.993962      24.899795      -2.305930       9.625798           0.000183
          532              C      50.751854      19.583691      33.634497      -0.120789      89.342468 0.49504395E+03  0.11930490E+05                                16.618944                            7.443490       0.367552       2.065915                    0.999764      30.154609      85.594275       0.605551       0.419702      -1.070310      -0.123096       0.071063      -0.006794       0.142298       0.060921      -0.005336       0.003080      -0.070355       0.016499      -0.073577       0.005980       0.067598             32.868247      61.260478     -29.570002       3.652332      27.116392      -2.108686      10.227870           0.000283
          533              C      49.411499      20.357545      33.541857       0.167094      41.801443 0.36223227E+03  0.81371753E+04                                10.756241                            6.477845      -0.315312       1.928750                    0.998720      25.535236      71.784009       0.627645       0.434415      -1.052888       0.029375      -0.016961      -0.001640       0.033960      -0.040846       0.005423      -0.003131       0.047160      -0.059499      -0.037247      -0.020340       0.057587             18.878965      31.939443     -11.778091       1.282462      18.339468      -0.740437       6.357985          -0.000001
          534              C      47.088528      21.698713      33.373861       0.157338      44.986252 0.37266741E+03  0.84460881E+04                                11.293293                            6.586622      -0.395733       1.901116                    0.998217      25.956052      73.713350       0.619066       0.436551      -1.049749      -0.034301       0.019804      -0.004073       0.039817      -0.027215       0.003695      -0.002134       0.031422      -0.035669      -0.025480      -0.012257       0.037736             20.562563      35.333613     -13.664587       1.727403      19.555129      -0.997314       6.798948          -0.000004
          535              C      45.806597      22.438836      33.330998      -0.142574     115.865068 0.60674540E+03  0.15367570E+05                                19.422446                            8.184884       0.341692       2.029858                    0.999771      32.212436      93.379641       0.584060       0.414047      -1.075199       0.113715      -0.065651       0.005242       0.131410       0.056402      -0.000072       0.000042      -0.065132       0.054598      -0.074228       0.018199       0.056029             41.359808      77.937199     -37.973575       2.649199      34.089083      -1.529516      12.053143           0.000013
          536              C      44.716871      23.067989      33.295739      -0.120483     108.557020 0.54923230E+03  0.13590526E+05                                18.582680                            7.777496       0.286197       2.021858                    0.999786      31.382747      90.391488       0.599337       0.413005      -1.074159      -0.105108       0.060687      -0.001945       0.121385       0.068988      -0.003844       0.002218      -0.079662       0.070742      -0.091622       0.023752       0.067871             39.055257      73.419240     -35.484035       1.293138      32.445714      -0.746594      11.300817          -0.000010
          537              C      43.510721      23.764360      33.253568       0.172983      48.334691 0.34881097E+03  0.77712185E+04                                11.711994                            6.330466      -0.375081       1.909090                    0.998781      25.404183      71.395482       0.638109       0.430837      -1.053825       0.021883      -0.012634      -0.002333       0.025376      -0.010906       0.000124      -0.000073       0.012591       0.003599      -0.013193       0.001198       0.011995             21.728820      35.750850     -11.352620      -0.004403      22.641960       0.002530       6.793649           0.000010
          538              C      60.415023      14.004657      25.867611      -0.075507      36.828439 0.40733615E+03  0.94350722E+04                                 9.749680                            6.806965      -0.084147       1.958350                    0.999416      28.477553      81.636917       0.619910       0.426565      -1.056326      -0.003165       0.001359      -0.022691       0.022951      -0.042559      -0.017596       0.010021       0.049102       0.012255      -0.051175      -0.003948       0.055124             13.132036      10.554241       7.623093       1.651992      19.357527      -0.954833       9.484339          -0.000412
          539              C      59.362552      14.612301      23.386384       0.144750      48.010612 0.38528281E+03  0.87481318E+04                                11.514466                            6.595194      -0.235436       1.948386                    0.998803      25.684319      71.480495       0.637182       0.423357      -1.064709      -0.013660       0.007939      -0.037804       0.040973       0.006248       0.022735      -0.013152      -0.007172       0.058546      -0.030699      -0.002554       0.033253             18.985778      12.301665       1.160255       9.855024      13.641278      -5.689708      31.014392          -0.000084
          540              C      58.875689      14.893392      22.048291      -0.106967      84.377995 0.46017679E+03  0.10913742E+05                                15.940675                            7.172857       0.308994       2.050685                    0.999643      29.783356      84.475628       0.615979       0.419267      -1.068213       0.049960      -0.028757       0.130770       0.142912       0.032843      -0.026514       0.015304      -0.037919      -0.204148      -0.080314       0.008367       0.071948             30.018920      16.895849      -4.212605      19.764626      12.031000     -11.410501      61.129912           0.000050
          541              C      58.491703      15.115086      20.995376      -0.120926      89.371600 0.49516862E+03  0.11934346E+05                                16.622651                            7.444592       0.367326       2.065809                    0.999764      30.158360      85.610327       0.605481       0.419720      -1.070289      -0.046559       0.026932      -0.131745       0.142302       0.032337      -0.025523       0.014763      -0.037295      -0.181386      -0.073545       0.005986       0.067560             32.877564      17.850318      -4.505393      21.383325      12.647427     -12.345074      68.134947          -0.000081
[truncated: 167,203 more chars]
