# Supplementary material for: A collection of forcefield precursors for metal–organic frameworks
Source: RSC Adv. 2019 Nov 13;9(63):36492–507. doi: 10.1039/c9ra07327b (PMC9075174; doi:10.1039/c9ra07327b)
Supplement: RA-009-C9RA07327B-s4101 [file RA-009-C9RA07327B-s4101.xyz]

 1000
jmolscript: load "" {1 1 1} spacegroup "x,y,z" unitcell [{     27.033000     0.000000     0.000000 }, {      0.000000    36.130000     0.000000 }, {      0.000000   -11.056478    32.459621 }]
Zn    14.411833    12.767781    26.070594     0.962369
Zn    13.564078    13.927092    23.270627     0.962767
Zn    26.678868    21.393407     9.447373     1.006752
Zn    11.453341    13.795172    25.634012     0.977561
Zn    26.916217     0.569587    11.826338     0.930527
Zn     0.303310    -1.415470     9.443153     1.007987
Zn    12.661176    -3.785973    25.315583     0.985346
Zn    24.947404     0.632280     9.360706     0.935058
Zn    26.137667    18.296020     9.840783     0.962369
Zn    26.985422    19.455331     7.040816     0.962767
Zn    13.870632    15.865168    25.677183     1.006752
Zn     2.063159    19.323411     9.404201     0.977561
Zn    13.633283    -4.958652    28.056149     0.930527
Zn    13.213190    -6.943709    25.672963     1.007987
Zn     0.855324     1.742266     9.085773     0.985346
Zn    15.602096    -4.895959    25.590516     0.935058
Zn     0.895333     6.777502    22.618838     0.962369
Zn     0.047578     5.618191    25.418805     0.962767
Zn    13.162368     9.208354     6.782438     1.006752
Zn    24.969841     5.750111    23.055420     0.977561
Zn    13.399717    30.032174     4.403472     0.930527
Zn    13.819810    32.017231     6.786658     1.007987
Zn    26.177676    23.331256    23.373848     0.985346
Zn    11.430904    29.969481     6.869105     0.935058
Zn    12.621167    12.305741     6.389027     0.962369
Zn    13.468922    11.146430     9.188994     0.962767
Zn     0.354132     3.680115    23.012248     1.006752
Zn    15.579659    11.278350     6.825609     0.977561
Zn     0.116783    24.503935    20.633283     0.930527
Zn    26.729690    26.488992    23.016468     1.007987
Zn    14.371824    28.859495     7.144038     0.985346
Zn     2.085596    24.441242    23.098915     0.935058
H     17.409252     6.351515    21.267544     0.291998
H     19.423211     2.656396    15.674751     0.296008
H     16.200877     2.529933    20.744944     0.281234
H     23.510600    26.793715     3.872433     0.279801
H     20.004420    15.682295    31.752001     0.292346
H     24.175612    30.714913     3.116124     0.282571
H      3.365609    25.717685    15.262514     0.288610
H      4.184708    29.667213    14.645781     0.282631
H      7.869306    29.452328    18.946681     0.288892
H     10.924035     6.646822    30.901559     0.280517
H      9.599418     2.560941    30.083577     0.292223
H      5.879677    16.967894     1.863182     0.293639
H     15.627777    11.212818    21.050064     0.114276
H     16.198174     9.404335    19.836074     0.132409
H     17.119999     7.479147    23.260564     0.123701
H     16.433361     9.357600    24.438849     0.116892
H     18.982573     6.281994    17.515211     0.137393
H     19.298859     2.265795    17.998860     0.128090
H     16.944284     4.425102    20.452807     0.108020
H     22.805039     3.434296    15.671505     0.130830
H     24.318887     2.623636    14.201084     0.117277
H     21.447982     0.949752    11.987338     0.118638
H     19.831409     1.710640    13.444775     0.125010
H     18.176989     0.092132    22.163429     0.145839
H     17.325450    -1.726384    23.471552     0.109720
H     13.713841    -0.594700    22.864557     0.099726
H     14.316677     1.249917    21.543450     0.137131
H     25.521855    22.117998     4.054207     0.119826
H     24.691942    23.720169     2.681165     0.132384
H     23.967458    26.037869     5.868699     0.116332
H     25.043371    24.464088     7.264463     0.122978
H     21.929170    26.631502     0.042198     0.120571
H     21.045190    30.551879     0.486894     0.131451
H     23.453831    28.735877     3.145337     0.107712
H     19.017716    17.653203    28.999425     0.125000
H     17.493054    16.904162    27.337493     0.119861
H     17.011867    13.486798    29.414909     0.120469
H     18.341891    14.247487    31.063857     0.114318
H     25.751636    31.789129     4.184045     0.122418
H     26.470714    33.355517     5.832994     0.120717
H     22.694204    -1.654912     6.332872     0.119981
H     22.018379    33.002560     4.641726     0.134301
H      0.821803    23.827147    12.221047     0.131156
H      1.786881    25.210970    13.886226     0.118107
H      5.133567    22.913259    13.970621     0.137734
H      4.111719    21.547737    12.432035     0.120812
H      4.098203    27.737352    15.262514     0.108745
H      5.866161    29.610200    18.355916     0.116898
H      6.742030    25.752017    17.580131     0.122973
H      3.308839    30.565151    12.688466     0.116017
H      2.873608    -3.499664    11.610806     0.116454
H      1.538178    -2.027309    14.999591     0.116372
H      2.733036    -3.716881    16.151907     0.124021
H      8.883044    -4.958941    20.021094     0.127327
H     10.164408    -4.245716    21.851817     0.121079
H     10.326606    28.114984    23.286532     0.117908
H      8.864121    27.397868    21.605124     0.134959
H     13.484060     9.542948    28.752732     0.115491
H     12.683884     7.868656    30.051117     0.110760
H      8.953330     9.114198    29.544747     0.136031
H      9.750803    10.756329    28.139245     0.110595
H     10.042759     4.628182    30.856116     0.115849
H      8.301834    13.764528     1.551570     0.133352
H      7.755768    17.738478     1.064676     0.125410
H      9.510209     1.189558    28.233378     0.115399
H     10.356342    -0.629981    27.051848     0.123037
H     12.440587    -1.740643    30.291318     0.124037
H     11.480915     0.067326    31.528030     0.133938
H      4.130642    18.210386     2.405258     0.129035
H      2.403234    18.560141     3.966566     0.124581
H      4.638863    16.844670     6.881440     0.126043
H      6.066205    16.084120     5.157834     0.126852
H     23.140248    11.879754     5.037733     0.291998
H     21.126290    -2.871843    31.904561     0.296008
H     24.348623     8.058172     4.515133     0.281234
H     17.038900    21.265476    20.102243     0.279801
H     20.545080    21.210534    15.522191     0.292346
H     16.373888    25.186674    19.345934     0.282571
H     10.150892    20.189446    31.492324     0.288610
H      9.331792    24.138974    30.875591     0.282631
H      5.647194    34.980567     2.716870     0.288892
H      2.592465    12.175061    14.671749     0.280517
H      3.917082     8.089180    13.853766     0.292223
H      7.636823    11.439655    18.092993     0.293639
H     24.921723    16.741057     4.820254     0.114276
H     24.351326    14.932574     3.606264     0.132409
H     23.429501    13.007386     7.030754     0.123701
H     24.116139    14.885839     8.209038     0.116892
H     21.566927    11.810233     1.285401     0.137393
H     21.250641     7.794034     1.769049     0.128090
H     23.605216     9.953341     4.222997     0.108020
H     17.744461    -2.093943    31.901316     0.130830
H     16.230613    -2.904603    30.430895     0.117277
H     19.101518    -4.578487    28.217149     0.118638
H     20.718091    -3.817599    29.674586     0.125010
H     22.372511     5.620371     5.933619     0.145839
H     23.224050     3.801855     7.241741     0.109720
H     26.835659     4.933539     6.634747     0.099726
H     26.232823     6.778156     5.313640     0.137131
H     15.027645    16.589759    20.284017     0.119826
H     15.857558    18.191930    18.910975     0.132384
H     16.582042    20.509630    22.098510     0.116332
H     15.506129    18.935849    23.494274     0.122978
H     18.620330    21.103263    16.272008     0.120571
H     19.504310    25.023640    16.716705     0.131451
H     17.095669    23.207638    19.375148     0.107712
H     21.531785    23.181442    12.769615     0.125000
H     23.056446    22.432401    11.107682     0.119861
H     23.537633    19.015037    13.185098     0.120469
H     22.207610    19.775726    14.834047     0.114318
H     14.797864    26.260890    20.413856     0.122418
H     14.078786    27.827278    22.062804     0.120717
H     17.855297    -7.183151    22.562683     0.119981
H     18.531122    27.474321    20.871536     0.134301
H     12.694697    18.298908    28.450858     0.131156
H     11.729619    19.682731    30.116036     0.118107
H      8.382933    17.385020    30.200431     0.137734
H      9.404781    16.019498    28.661845     0.120812
H      9.418297    22.209113    31.492324     0.108745
H      7.650339    35.138439     2.126105     0.116898
H      6.774470    31.280256     1.350320     0.122973
H     10.207661    25.036912    28.918276     0.116017
H     10.642892    -9.027903    27.840617     0.116454
H     11.978322    -7.555548    31.229401     0.116372
H     10.783464    -9.245120    32.381718     0.124021
H      4.633456     0.569298     3.791284     0.127327
H      3.352092     1.282523     5.622006     0.121079
H      3.189894    33.643223     7.056722     0.117908
H      4.652379    32.926107     5.375313     0.134959
H      0.032440    15.071187    12.522922     0.115491
H      0.832616    13.396895    13.821307     0.110760
H      4.563170    14.642437    13.314937     0.136031
H      3.765697    16.284568    11.909435     0.110595
H      3.473741    10.156421    14.626305     0.115849
H      5.214666     8.236289    17.781380     0.133352
H      5.760732    12.210239    17.294486     0.125410
H      4.006291     6.717797    12.003568     0.115399
H      3.160158     4.898258    10.822038     0.123037
H      1.075913     3.787596    14.061508     0.124037
H      2.035585     5.595565    15.298219     0.133938
H      9.385858    12.682147    18.635068     0.129035
H     11.113266    13.031902    20.196376     0.124581
H      8.877637    11.316431    23.111250     0.126043
H      7.450295    10.555881    21.387644     0.126852
H      3.892752    13.193768    27.421888     0.291998
H      5.906710    27.945365     0.555060     0.296008
H      2.684377    17.015350    27.944488     0.281234
H      9.994100     3.808046    12.357378     0.279801
H      6.487920     3.862988    16.937430     0.292346
H     10.659112    -0.113152    13.113687     0.282572
H     16.882109     4.884076     0.967297     0.288610
H     17.701208     0.934548     1.584030     0.282631
H     21.385806    -9.907045    29.742751     0.288892
H     24.440535    12.898461    17.787872     0.280517
H     23.115918    16.984342    18.605855     0.292223
H     19.396178    13.633867    14.366628     0.293639
H      2.111277     8.332465    27.639367     0.114276
H      2.681674    10.140948    28.853357     0.132409
H      3.603499    12.066136    25.428867     0.123701
H      2.916861    10.187683    24.250583     0.116892
H      5.466073    13.263289    31.174220     0.137393
H      5.782359    17.279488    30.690572     0.128090
H      3.427784    15.120181    28.236624     0.108020
H      9.288539    27.167465     0.558305     0.130830
H     10.802387    27.978125     2.028726     0.117277
H      7.931482    29.652009     4.242472     0.118638
H      6.314909    28.891121     2.785035     0.125011
H      4.660489    19.453151    26.526002     0.145839
H      3.808950    21.271667    25.217880     0.109720
H      0.197341    20.139983    25.824874     0.099726
H      0.800177    18.295366    27.145981     0.137131
H     12.005355     8.483763    12.175604     0.119826
H     11.175442     6.881592    13.548646     0.132384
H     10.450958     4.563892    10.361111     0.116332
H     11.526871     6.137673     8.965347     0.122978
H      8.412670     3.970259    16.187613     0.120571
H      7.528691     0.049882    15.742916     0.131451
H      9.937331     1.865884    13.084473     0.107712
H      5.501215     1.892080    19.690006     0.125000
H      3.976554     2.641121    21.351939     0.119861
H      3.495367     6.058485    19.274523     0.120469
H      4.825391     5.297796    17.625574     0.114318
H     12.235136    -1.187368    12.045765     0.122418
H     12.954214    -2.753756    10.396817     0.120717
H      9.177703    32.256673     9.896938     0.119981
H      8.501878    -2.400799    11.588085     0.134301
H     14.338303     6.774614     4.008763     0.131156
H     15.303381     5.390791     2.343585     0.118107
H     18.650067     7.688502     2.259190     0.137734
H     17.628219     9.054024     3.797776     0.120812
H     17.614703     2.864409     0.967297     0.108745
H     19.382661   -10.064917    30.333516     0.116898
H     20.258530    -6.206734    31.109301     0.122973
H     16.825339     0.036610     3.541345     0.116017
H     16.390108    34.101425     4.619004     0.116454
H     15.054678    32.629070     1.230220     0.116372
H     16.249536    34.318642     0.077903     0.124021
H     22.399544    24.504224    28.668337     0.127327
H     23.680908    23.790999    26.837615     0.121079
H     23.843106    -8.569701    25.402899     0.117908
H     22.380621    -7.852585    27.084308     0.134959
H     -0.032440    10.002335    19.936699     0.115491
H     26.200384    11.676627    18.638314     0.110760
H     22.469830    10.431085    19.144684     0.136031
H     23.267303     8.788954    20.550186     0.110595
H     23.559260    14.917101    17.833316     0.115849
H     21.818334    16.837233    14.678241     0.133352
H     21.272268    12.863283    15.165135     0.125410
H     23.026709    18.355725    20.456053     0.115399
H     23.872842    20.175264    21.637583     0.123037
H     25.957087    21.285926    18.398113     0.124037
H     24.997415    19.477957    17.161402     0.133938
H     17.647142    12.391375    13.824553     0.129035
H     15.919734    12.041620    12.263245     0.124581
H     18.155363    13.757091     9.348371     0.126043
H     19.582705    14.517641    11.071977     0.126852
H      9.623748    18.722007    11.192077     0.291998
H      7.609789    22.417126    16.784870     0.296008
H     10.832123    22.543589    11.714677     0.281234
H      3.522400    -1.720193    28.587188     0.279801
H      7.028580     9.391227     0.707620     0.292346
H      2.857388    -5.641391    29.343497     0.282572
H     23.667392    -0.644163    17.197107     0.288610
H     22.848292    -4.593691    17.813840     0.282631
H     19.163694    -4.378806    13.512940     0.288892
H     16.108965    18.426700     1.558062     0.280517
H     17.433582    22.512581     2.376044     0.292223
H     21.153323     8.105628    30.596439     0.293639
H     11.405223    13.860704    11.409557     0.114276
H     10.834826    15.669187    12.623547     0.132409
H      9.913001    17.594375     9.199057     0.123701
H     10.599639    15.715922     8.020772     0.116892
H      8.050427    18.791528    14.944410     0.137393
H      7.734141    22.807727    14.460761     0.128090
H     10.088716    20.648420    12.006814     0.108020
H      4.227961    21.639226    16.788116     0.130830
H      2.714113    22.449886    18.258537     0.117277
H      5.585018    24.123770    20.472283     0.118638
H      7.201591    23.362882    19.014846     0.125011
H      8.856011    24.981390    10.296192     0.145839
H      9.707550    26.799906     8.988069     0.109720
H     13.319159    25.668222     9.595064     0.099726
H     12.716323    23.823605    10.916171     0.137131
H      1.511145     2.955524    28.405414     0.119826
H      2.341058     1.353353    29.778456     0.132384
H      3.065542    -0.964347    26.590922     0.116332
H      1.989629     0.609434    25.195158     0.122978
H      5.103830    -1.557980    32.417423     0.120571
H      5.987810    -5.478357    31.972727     0.131451
H      3.579169    -3.662355    29.314284     0.107712
H      8.015285     7.420319     3.460196     0.125000
H      9.539946     8.169360     5.122128     0.119861
H     10.021133    11.586724     3.044712     0.120469
H      8.691110    10.826035     1.395764     0.114318
H      1.281364    -6.715607    28.275576     0.122418
H      0.562286    -8.281995    26.626627     0.120717
H      4.338797    26.728434    26.126749     0.119981
H      5.014621    -7.929038    27.817895     0.134301
H     26.211197     1.246375    20.238574     0.131156
H     25.246119    -0.137448    18.573395     0.118107
H     21.899433     2.160263    18.489000     0.137734
H     22.921281     3.525785    20.027586     0.120812
H     22.934797    -2.663830    17.197107     0.108745
H     21.166839    -4.536678    14.103705     0.116898
H     20.290970    -0.678495    14.879490     0.122973
H     23.724161    -5.491629    19.771155     0.116017
H     24.159392    28.573186    20.848815     0.116454
H     25.494822    27.100831    17.460030     0.116372
H     24.299964    28.790403    16.307714     0.124021
H     18.149956    30.032463    12.438527     0.127327
H     16.868592    29.319238    10.607804     0.121079
H     16.706394    -3.041462     9.173089     0.117908
H     18.168879    -2.324346    10.854497     0.134959
H     13.548940    15.530574     3.706889     0.115491
H     14.349116    17.204866     2.408504     0.110760
H     18.079670    15.959324     2.914874     0.136031
H     17.282197    14.317193     4.320376     0.110594
H     16.990240    20.445340     1.603505     0.115849
H     18.731166    11.308994    30.908051     0.133352
H     19.277232     7.335044    31.394945     0.125410
H     17.522791    23.883964     4.226243     0.115399
H     16.676658    25.703503     5.407773     0.123037
H     14.592413    26.814165     2.168303     0.124037
H     15.552085    25.006196     0.931591     0.133938
H     22.902358     6.863136    30.054363     0.129035
H     24.629766     6.513381    28.493055     0.124581
H     22.394137     8.228852    25.578181     0.126043
H     20.966795     8.989402    27.301787     0.126852
C     15.338524    11.576917    23.598144     0.590642
C     15.881888    10.440190    22.854819    -0.035733
C     15.898107    10.424647    21.507745    -0.065717
C     16.260350     9.377752    20.783895    -0.182860
C     16.738834     8.236796    21.426596     0.271996
C     16.795603     8.239202    22.793146    -0.224563
C     16.373888     9.355279    23.491028    -0.071999
C     17.420065     6.899270    19.430329     0.497375
C     17.890439     5.529663    19.040814    -0.006323
C     18.739276     5.484112    17.966400    -0.113289
C     19.252903     4.224644    17.531441    -0.009454
C     18.933913     3.106694    18.245553    -0.142494
C     18.082374     3.199664    19.322888     0.000489
C     17.547120     4.389271    19.717921    -0.185070
C     20.217981     4.193927    16.453782     0.501428
C     21.104663     2.716414    14.697716     0.270582
C     22.513082     2.939324    14.915196    -0.180707
C     23.394358     2.454730    14.060534    -0.088282
C     23.005083     1.697304    12.954635    -0.047337
C     21.707499     1.456986    12.746893    -0.077419
C     20.745124     1.922763    13.600581    -0.210688
C     24.045854     1.199127    12.029536     0.595511
C     17.817450     1.935160    20.108735     0.493229
C     16.265756     0.765187    21.631091     0.272613
C     17.244351    -0.050237    22.273792    -0.200975
C     16.709097    -1.106443    23.101512    -0.076001
C     15.468283    -1.271578    23.374173    -0.028149
C     14.641073    -0.439577    22.737965    -0.068030
C     14.968172     0.649978    21.894014    -0.225940
C     14.965469    -2.368835    24.170732     0.614086
C     25.935460    22.098977     6.645134     0.605276
C     25.408317    23.140489     5.761907    -0.038522
C     25.254229    22.948293     4.427492    -0.065977
C     24.737898    23.882271     3.616002    -0.185921
C     24.283744    25.057439     4.122372     0.282963
C     24.343216    25.248422     5.492168    -0.232835
C     24.951459    24.304493     6.332872    -0.081538
C     23.445721    26.224872     2.116367     0.474712
C     22.853698    27.496218     1.587275     0.005867
C     22.034598    27.449561     0.516108    -0.132362
C     21.342554    28.569189     0.090887    -0.010527
C     21.512861    29.777101     0.779031    -0.100877
C     22.326555    29.860993     1.846952     0.006547
C     22.961830    28.708797     2.333847    -0.205477
C     20.496421    17.538591    31.330026     0.491591
C     18.906880    15.985265    30.158234     0.276365
C     18.604111    16.801797    29.080574    -0.205330
C     17.674175    16.367218    28.100294    -0.097164
C     17.044307    15.161513    28.269084    -0.053727
C     17.384922    14.359071    29.346743    -0.063324
C     18.214835    14.779481    30.284826    -0.199495
C     16.076525    14.723590    27.194670     0.604093
C     22.480643    31.029189     2.638967     0.499994
C     23.816073    32.271217     4.274932     0.283116
C     25.116360    32.344402     4.622250    -0.222146
C     25.546185    33.244819     5.638236    -0.087480
C     24.583810    -2.177395     6.339364    -0.041542
C     23.337589    33.907697     5.923881    -0.065236
C     22.934797    33.039161     4.894911    -0.179267
C     25.078514    -1.271075     7.391056     0.601083
C      1.916640    21.852841    11.058993     0.595848
C      2.495146    22.572469    12.149636    -0.037293
C      1.686859    23.656049    12.574857    -0.083056
C      2.273475    24.458324    13.571368    -0.227588
C      3.508883    24.221993    14.116689     0.288312
C      4.260401    23.105094    13.649271    -0.176063
C      3.652158    22.333161    12.707942    -0.046580
C      5.157896    25.308059    15.518945     0.492663
C      5.333611    26.553494    16.328163    -0.005097
C      4.682116    27.710761    16.012006    -0.173799
C      4.874050    28.878485    16.804346    -0.003691
C      5.741809    28.829370    17.831044    -0.135324
C      6.452777    27.708492    18.151745    -0.007949
C      6.252733    26.541479    17.382776    -0.095218
C      4.198225    30.146777    16.515455     0.498532
C      3.260180    -4.778180    14.558140     0.287837
C      3.108795    31.349819    13.185098    -0.220004
C      2.662751    -3.630807    12.526168    -0.083650
C      1.940969    -2.718560    13.178606    -0.042479
C      1.976112    -2.717743    14.512697    -0.084201
C      2.678970    -3.753164    15.204086    -0.200838
C      1.200265    -1.662332    12.347640     0.603324
C      7.344866    27.646500    19.277769     0.483339
C      8.753285    -6.920213    20.634581     0.277900
C      9.142561    -5.572999    20.699500    -0.220750
C      9.918408    -5.161877    21.783652    -0.084364
C     10.321199    -6.011119    22.728227    -0.050893
C      9.985990    -7.400879    22.650324    -0.078639
C      9.158780    28.303112    21.631091    -0.196486
C     11.126783    -5.511805    23.861067     0.622167
C     12.224323    11.444557    27.396894     0.613663
C     11.672849    10.342660    28.238896    -0.041791
C     12.548719     9.457555    28.879325    -0.084728
C     12.070235     8.487910    29.670366    -0.216048
C     10.786167     8.350964    29.947246     0.280226
C      9.883265     9.194475    29.372711    -0.187996
C     10.375265    10.165097    28.538499    -0.074616
C      9.188517     7.182686    31.394621     0.501543
C      8.977659     5.860273    32.066210    -0.003752
C      9.502099     4.666960    31.636445    -0.194662
C      9.212846     3.473297    32.391456    -0.001403
C      8.447812    14.555695     1.045849    -0.118233
C      7.890933    15.732161     1.428548    -0.005516
C      8.139636    16.925812     0.756309    -0.151020
C      9.850825     2.189008    31.940267     0.476291
C     10.445551     0.806716    29.992690     0.273464
C     10.099529     0.583656    28.665091    -0.215845
C     10.588826    -0.496991    27.963963    -0.088397
C     11.402519    -1.361126    28.596926    -0.036627
C     11.808014    -1.158289    29.885248    -0.085399
C     11.264651    -0.054832    30.611695    -0.195934
C     11.940476    -2.584226    27.856847     0.596404
C      7.096163    15.721875     2.710378     0.494166
C      5.211962    17.018834     3.697151     0.294022
C      4.182005    17.874921     3.294652    -0.211418
C      3.246663    18.212955     4.232735    -0.087121
C      3.557543    18.029666     5.651220    -0.068448
C      4.525324    17.141497     5.988800    -0.068879
C      5.357941    16.679576     4.937108    -0.211984
C      2.581651    18.585882     6.595795     0.624584
C     25.210976    17.105156     7.368334     0.590642
C     24.667612    15.968429     6.625009    -0.035733
C     24.651393    15.952886     5.277934    -0.065717
C     24.289151    14.905991     4.554085    -0.182860
C     23.810666    13.765035     5.196785     0.271996
C     23.753897    13.767441     6.563335    -0.224563
C     24.175612    14.883518     7.261217    -0.071999
C     23.129435    12.427509     3.200519     0.497375
C     22.659061    11.057902     2.811003    -0.006323
C     21.810224    11.012351     1.736590    -0.113289
C     21.296597     9.752883     1.301631    -0.009454
C     21.615587     8.634933     2.015742    -0.142494
C     22.467126     8.727903     3.093077     0.000489
C     23.002380     9.917510     3.488111    -0.185070
C     20.331519     9.722166     0.223971     0.501428
C     19.444837    -2.811825    30.927527     0.270582
C     18.036418    -2.588915    31.145006    -0.180707
C     17.155142    -3.073509    30.290345    -0.088282
C     17.544417    -3.830935    29.184445    -0.047337
C     18.842001    -4.071253    28.976704    -0.077419
C     19.804376    -3.605476    29.830392    -0.210688
C     16.503647    -4.329112    28.259346     0.595511
C     22.732050     7.463399     3.878925     0.493229
C     24.283744     6.293426     5.401281     0.272613
C     23.305149     5.478002     6.043981    -0.200975
C     23.840403     4.421796     6.871702    -0.076001
C     25.081217     4.256661     7.144363    -0.028149
C     25.908427     5.088662     6.508154    -0.068030
C     25.581328     6.178217     5.664204    -0.225940
C     25.584031     3.159404     7.940922     0.614086
C     14.614040    16.570738    22.874944     0.605276
C     15.141183    17.612250    21.991718    -0.038522
C     15.295271    17.420054    20.657303    -0.065977
C     15.811602    18.354032    19.845812    -0.185921
C     16.265756    19.529200    20.352182     0.282963
C     16.206284    19.720183    21.721978    -0.232835
C     15.598041    18.776254    22.562683    -0.081538
C     17.103779    20.696633    18.346178     0.474712
C     17.695802    21.967979    17.817086     0.005867
C     18.514902    21.921322    16.745918    -0.132362
C     19.206947    23.040950    16.320697    -0.010527
C     19.036639    24.248862    17.008841    -0.100877
C     18.222945    24.332754    18.076763     0.006547
C     17.587670    23.180558    18.563657    -0.205477
C     20.053079    23.066830    15.100216     0.491591
C     21.642620    21.513504    13.928423     0.276365
C     21.945389    22.330036    12.850764    -0.205330
C     22.875325    21.895457    11.870483    -0.097164
C     23.505194    20.689752    12.039273    -0.053727
C     23.164578    19.887310    13.116933    -0.063324
C     22.334665    20.307720    14.055016    -0.199495
C     24.472975    20.251829    10.964860     0.604093
C     18.068857    25.500950    18.868778     0.499994
C     16.733427    26.742978    20.504743     0.283116
C     15.433140    26.816163    20.852061    -0.222146
C     15.003315    27.716580    21.868047    -0.087480
C     15.965690    -7.705634    22.569174    -0.041542
C     17.211911    28.379458    22.153691    -0.065236
C     17.614703    27.510922    21.124721    -0.179267
C     15.470986    -6.799314    23.620866     0.601083
C     11.599860    16.324602    27.288803     0.595848
C     11.021354    17.044230    28.379447    -0.037293
C     11.829641    18.127810    28.804668    -0.083056
C     11.243025    18.930085    29.801178    -0.227588
C     10.007617    18.693754    30.346500     0.288312
C      9.256099    17.576855    29.879081    -0.176063
C      9.864342    16.804922    28.937752    -0.046580
C      8.358604    19.779820    31.748755     0.492663
C      8.182889    32.081733     0.098353    -0.005097
C      8.834384    22.182522    32.241817    -0.173799
C      8.642450    34.406724     0.574535    -0.003691
C      7.774691    34.357609     1.601233    -0.135324
C      7.063723    33.236731     1.921934    -0.007949
C      7.263767    32.069718     1.152966    -0.095218
C      9.318275    35.675016     0.285645     0.498532
C     10.256320   -10.306419    30.787951     0.287837
C     10.407705    25.821580    29.414909    -0.220004
C     10.853750    -9.159046    28.755978    -0.083650
C     11.575531    -8.246799    29.408417    -0.042479
C     11.540388    -8.245982    30.742507    -0.084201
C     10.837530    -9.281403    31.433897    -0.200838
C     12.316235    -7.190571    28.577450     0.603324
C      6.171634    33.174739     3.047958     0.483339
C      4.763215    -1.391974     4.404771     0.277900
C      4.373939    -0.044760     4.469690    -0.220750
C      3.598092     0.366362     5.553841    -0.084364
C      3.195301    -0.482880     6.498416    -0.050893
C      3.530510    -1.872640     6.420513    -0.078639
C      4.357720    33.831351     5.401281    -0.196486
C      2.389717     0.016434     7.631257     0.622167
C      1.292177    16.972796    11.167083     0.613663
C      1.843651    15.870899    12.009086    -0.041791
C      0.967781    14.985794    12.649514    -0.084728
C      1.446266    14.016149    13.440555    -0.216048
C      2.730333    13.879203    13.717436     0.280226
C      3.633235    14.722714    13.142901    -0.187996
C      3.141235    15.693336    12.308688    -0.074616
C      4.327983    12.710925    15.164810     0.501543
C      4.538841    11.388512    15.836400    -0.003752
C      4.014401    10.195199    15.406635    -0.194662
C      4.303654     9.001536    16.161645    -0.001403
C      5.068687     9.027456    17.275659    -0.118233
C      5.625567    10.203922    17.658358    -0.005516
C      5.376864    11.397573    16.986120    -0.151020
C      3.665675     7.717247    15.710457     0.476291
C      3.070949     6.334955    13.762879     0.273464
C      3.416971     6.111895    12.435281    -0.215845
C      2.927674     5.031248    11.734153    -0.088397
C      2.113981     4.167113    12.367116    -0.036627
C      1.708486     4.369950    13.655438    -0.085399
C      2.251849     5.473407    14.381884    -0.195934
C      1.576024     2.944013    11.627036     0.596404
C      6.420337    10.193636    18.940189     0.494166
C      8.304538    11.490595    19.926961     0.294022
C      9.334495    12.346682    19.524462    -0.211418
C     10.269837    12.684716    20.462545    -0.087121
C      9.958957    12.501427    21.881031    -0.068448
C      8.991176    11.613258    22.218611    -0.068879
C      8.158559    11.151337    21.166919    -0.211984
C     10.934849    13.057643    22.825605     0.624584
C      1.822024     7.968366    25.091287     0.590642
C      2.365388     9.105093    25.834612    -0.035733
C      2.381607     9.120636    27.181687    -0.065717
C      2.743850    10.167531    27.905536    -0.182860
C      3.222334    11.308487    27.262836     0.271996
C      3.279103    11.306081    25.896286    -0.224563
C      2.857388    10.190004    25.198404    -0.071999
C      3.903565    12.646013    29.259102     0.497375
C      4.373939    14.015620    29.648618    -0.006323
C      5.222776    14.061171    30.723031    -0.113289
C      5.736403    15.320639    31.157990    -0.009454
C      5.417413    16.438589    30.443879    -0.142494
C      4.565874    16.345619    29.366544     0.000489
C      4.030620    15.156012    28.971510    -0.185070
C      6.701481    15.351356    32.235650     0.501428
C      7.588163    27.885347     1.532094     0.270582
C      8.996582    27.662437     1.314615    -0.180707
C      9.877858    28.147031     2.169276    -0.088282
C      9.488583    28.904457     3.275176    -0.047337
C      8.190999    29.144775     3.482917    -0.077419
C      7.228624    28.678998     2.629229    -0.210688
C     10.529353    29.402634     4.200275     0.595511
C      4.300950    17.610123    28.580696     0.493229
C      2.749256    18.780096    27.058340     0.272613
C      3.727851    19.595520    26.415640    -0.200975
C      3.192597    20.651726    25.587919    -0.076001
C      1.951783    20.816861    25.315258    -0.028149
C      1.124573    19.984860    25.951467    -0.068030
C      1.451672    18.895305    26.795417    -0.225940
C      1.448969    21.914118    24.518699     0.614086
C     12.418960     8.502784     9.584677     0.605276
C     11.891817     7.461272    10.467903    -0.038522
C     11.737729     7.653468    11.802318    -0.065977
C     11.221398     6.719490    12.613809    -0.185921
C     10.767244     5.544322    12.107439     0.282963
C     10.826717     5.353339    10.737643    -0.232835
C     11.434959     6.297268     9.896938    -0.081538
C      9.929221     4.376889    14.113443     0.474712
C      9.337198     3.105543    14.642535     0.005867
C      8.518098     3.152200    15.713703    -0.132362
C      7.826053     2.032572    16.138924    -0.010527
C      7.996361     0.824660    15.450780    -0.100877
C      8.810055     0.740768    14.382858     0.006547
C      9.445330     1.892964    13.895964    -0.205477
C      6.979921     2.006692    17.359405     0.491591
C      5.390380     3.560018    18.531198     0.276365
C      5.087611     2.743486    19.608857    -0.205330
C      4.157675     3.178065    20.589138    -0.097164
C      3.527807     4.383770    20.420348    -0.053727
C      3.868422     5.186212    19.342688    -0.063324
C      4.698335     4.765802    18.404605    -0.199495
C      2.560025     4.821693    21.494761     0.604093
C      8.964143    -0.427428    13.590843     0.499994
C     10.299573    -1.669456    11.954878     0.283116
C     11.599860    -1.742641    11.607560    -0.222146
C     12.029685    -2.643058    10.591574    -0.087480
C     11.067310    -3.350844     9.890447    -0.041542
C      9.821089    -3.305936    10.305930    -0.065236
C      9.418297    -2.437400    11.334900    -0.179267
C     11.562014    31.872836     8.838755     0.601083
C     15.433140     8.748920     5.170818     0.595848
C     16.011646     8.029292     4.080174    -0.037293
C     15.203359     6.945712     3.654953    -0.083056
C     15.789975     6.143437     2.658443    -0.227588
C     17.025383     6.379768     2.113121     0.288312
C     17.776901     7.496667     2.580540    -0.176063
C     17.168658     8.268600     3.521869    -0.046580
C     18.674396     5.293702     0.710866     0.492663
C     18.850111    -7.008211    32.361268    -0.005097
C     18.198616     2.891000     0.217804    -0.173799
C     18.390550    -9.333202    31.885086    -0.003691
C     19.258309    -9.284087    30.858388    -0.135324
C     19.969277    -8.163209    30.537687    -0.007949
C     19.769233    -6.996196    31.306655    -0.095218
C     17.714725   -10.601494    32.173976     0.498532
C     16.776680    35.379941     1.671670     0.287837
C     16.625295    -0.748058     3.044712    -0.220004
C     16.179251    34.232568     3.703643    -0.083650
C     15.457469    33.320321     3.051204    -0.042479
C     15.492612    33.319504     1.717114    -0.084201
C     16.195470    34.354925     1.025724    -0.200838
C     14.716765    32.264093     3.882171     0.603324
C     20.861366    -8.101217    29.411663     0.483339
C     22.269785    26.465496    28.054850     0.277900
C     22.659061    25.118282    27.989931    -0.220750
C     23.434908    24.707160    26.905780    -0.084364
C     23.837699    25.556402    25.961205    -0.050893
C     23.502490    26.946162    26.039108    -0.078639
C     22.675280    -8.757829    27.058340    -0.196486
C     24.643283    25.057088    24.828364     0.622167
C     25.740823     8.100726    21.292538     0.613663
C     25.189349     9.202623    20.450535    -0.041791
C     26.065219    10.087728    19.810107    -0.084728
C     25.586735    11.057373    19.019066    -0.216048
C     24.302667    11.194319    18.742185     0.280226
C     23.399765    10.350808    19.316720    -0.187996
C     23.891765     9.380186    20.150933    -0.074616
C     22.705017    12.362597    17.294811     0.501543
C     22.494159    13.685010    16.623221    -0.003752
C     23.018600    14.878323    17.052986    -0.194662
C     22.729346    16.071986    16.297976    -0.001403
C     21.964313    16.046066    15.183962    -0.118233
C     21.407433    14.869600    14.801263    -0.005516
C     21.656136    13.675949    15.473501    -0.151020
C     23.367325    17.356275    16.749164     0.476291
C     23.962051    18.738567    18.696742     0.273464
C     23.616029    18.961627    20.024340    -0.215845
C     24.105326    20.042274    20.725468    -0.088397
C     24.919019    20.906409    20.092505    -0.036627
C     25.324514    20.703572    18.804183    -0.085399
C     24.781151    19.600115    18.077737    -0.195934
C     25.456976    22.129509    20.832585     0.596404
C     20.612662    14.879886    13.519432     0.494166
C     18.728462    13.582927    12.532660     0.294022
C     17.698505    12.726840    12.935159    -0.211418
C     16.763163    12.388806    11.997076    -0.087121
C     17.074043    12.572095    10.578590    -0.068448
C     18.041824    13.460264    10.241010    -0.068879
C     18.874441    13.922185    11.292702    -0.211984
C     16.098152    12.015879     9.634016     0.624584
C     11.694476    13.496605     8.861477     0.590642
C     11.151113    14.633332     9.604802    -0.035733
C     11.134893    14.648875    10.951876    -0.065717
C     10.772651    15.695770    11.675726    -0.182860
C     10.294166    16.836726    11.033025     0.271996
C     10.237397    16.834320     9.666475    -0.224563
C     10.659112    15.718243     8.968593    -0.071999
C      9.612935    18.174252    13.029292     0.497375
C      9.142561    19.543859    13.418807    -0.006323
C      8.293724    19.589410    14.493221    -0.113289
C      7.780097    20.848878    14.928180    -0.009454
C      8.099087    21.966828    14.214068    -0.142494
C      8.950626    21.873858    13.136733     0.000489
C      9.485880    20.684251    12.741700    -0.185070
C      6.815019    20.879595    16.005839     0.501428
C      5.928337    22.357108    17.761905     0.270582
C      4.519918    22.134198    17.544425    -0.180707
C      3.638642    22.618792    18.399087    -0.088282
C      4.027917    23.376218    19.504986    -0.047337
C      5.325501    23.616536    19.712728    -0.077419
C      6.287876    23.150759    18.859040    -0.210688
C      2.987147    23.874395    20.430085     0.595511
C      9.215550    23.138362    12.350886     0.493229
C     10.767244    24.308335    10.828530     0.272613
C      9.788649    25.123759    10.185829    -0.200975
C     10.323903    26.179965     9.358109    -0.076001
C     11.564717    26.345100     9.085448    -0.028149
C     12.391927    25.513099     9.721656    -0.068030
C     12.064828    24.423544    10.565607    -0.225940
C     12.067531    27.442357     8.288889     0.614086
C      1.097540     2.974545    25.814487     0.605276
C      1.624683     1.933033    26.697714    -0.038522
C      1.778771     2.125229    28.032129    -0.065977
C      2.295102     1.191251    28.843619    -0.185921
C      2.749256     0.016083    28.337249     0.282963
C      2.689784    -0.174900    26.967453    -0.232835
C      2.081541     0.769029    26.126749    -0.081538
C      3.587279    -1.151350    30.343254     0.474712
C      4.179302    -2.422696    30.872346     0.005867
C      4.998402    -2.376039    31.943513    -0.132362
C      5.690447    -3.495667    32.368734    -0.010527
C      5.520139    -4.703579    31.680590    -0.100877
C      4.706445    -4.787471    30.612669     0.006547
C      4.071170    -3.635275    30.125774    -0.205477
C      6.536579     7.534931     1.129595     0.491591
C      8.126120     9.088257     2.301387     0.276365
C      8.428889     8.271725     3.379047    -0.205330
C      9.358825     8.706304     4.359327    -0.097164
C      9.988694     9.912009     4.190537    -0.053727
C      9.648078    10.714451     3.112878    -0.063324
C      8.818165    10.294041     2.174795    -0.199495
C     10.956475    10.349932     5.264951     0.604093
C      4.552357    -5.955667    29.820654     0.499994
C      3.216927    -7.197695    28.184689     0.283116
C      1.916640    -7.270880    27.837371    -0.222146
C      1.486815    -8.171297    26.821385    -0.087480
C      2.449190    -8.879083    26.120257    -0.041542
C      3.695411    -8.834175    26.535740    -0.065236
C      4.098203    -7.965639    27.564710    -0.179267
C      1.954486    26.344597    25.068565     0.601083
C     25.116360     3.220681    21.400628     0.595848
C     24.537854     2.501053    20.309985    -0.037293
C     25.346141     1.417473    19.884764    -0.083056
C     24.759525     0.615198    18.888253    -0.227588
C     23.524117     0.851529    18.342932     0.288312
C     22.772599     1.968428    18.810350    -0.176063
C     23.380842     2.740361    19.751679    -0.046580
C     21.875104    -0.234537    16.940676     0.492663
C     21.699389    -1.479972    16.131458    -0.005097
C     22.350884    -2.637239    16.447615    -0.173799
C     22.158950    -3.804963    15.655275    -0.003691
C     21.291191    -3.755848    14.628577    -0.135324
C     20.580223    -2.634970    14.307876    -0.007949
C     20.780267    -1.467957    15.076845    -0.095218
C     22.834775    -5.073255    15.944166     0.498532
C     23.772820    29.851702    17.901481     0.287837
C     23.924205    -6.276297    19.274523    -0.220004
C     24.370249    28.704329    19.933453    -0.083650
C     25.092031    27.792082    19.281015    -0.042479
C     25.056888    27.791265    17.946924    -0.084201
C     24.354030    28.826686    17.255535    -0.200838
C     25.832735    26.735854    20.111981     0.603324
C     19.688134    -2.572978    13.181852     0.483339
C     18.279715    31.993735    11.825040     0.277900
C     17.890439    30.646521    11.760121    -0.220750
C     17.114592    30.235399    10.675969    -0.084364
C     16.711801    31.084641     9.731394    -0.050893
C     17.047010    32.474401     9.809297    -0.078639
C     17.874220    -3.229590    10.828530    -0.196486
C     15.906217    30.585327     8.598554     0.622167
C     14.808677    13.628965     5.062727     0.613663
C     15.360151    14.730862     4.220725    -0.041791
C     14.484281    15.615967     3.580296    -0.084728
C     14.962766    16.585612     2.789255    -0.216048
C     16.246833    16.722558     2.512375     0.280226
C     17.149735    15.879047     3.086910    -0.187996
C     16.657735    14.908425     3.921122    -0.074616
C     17.844483    17.890836     1.065000     0.501543
C     18.055341    19.213249     0.393411    -0.003752
C     17.530901    20.406562     0.823176    -0.194662
C     17.820154    21.600225     0.068165    -0.001403
C     18.585188    10.517827    31.413772    -0.118233
C     19.142067     9.341361    31.031073    -0.005516
C     18.893364     8.147710    31.703312    -0.151020
C     17.182175    22.884514     0.519354     0.476291
C     16.587449    24.266806     2.466931     0.273464
C     16.933471    24.489866     3.794530    -0.215845
C     16.444174    25.570513     4.495658    -0.088397
C     15.630481    26.434648     3.862695    -0.036627
C     15.224986    26.231811     2.574373    -0.085399
C     15.768349    25.128354     1.847926    -0.195934
C     15.092524    27.657748     4.602774     0.596404
C     19.936838     9.351647    29.749243     0.494166
C     21.821038     8.054688    28.762470     0.294022
C     22.850995     7.198601    29.164969    -0.211418
C     23.786337     6.860567    28.226886    -0.087121
C     23.475457     7.043856    26.808401    -0.068448
C     22.507676     7.932025    26.470821    -0.068879
C     21.675059     8.393946    27.522513    -0.211984
C     24.451349     6.487640    25.863826     0.624584
N     17.222724     7.046347    20.758252    -0.429771
N     20.155805     3.140363    15.625412    -0.415684
N     16.736130     1.832718    20.795581    -0.410631
N     23.721457    26.090865     3.389109    -0.386344
N     19.826002    16.310639    31.163184    -0.432387
N     23.510600    31.264743     3.288160    -0.386765
N      3.968444    25.135268    14.993099    -0.382085
N      3.911675    30.313787    15.175522    -0.421160
N      7.977438    28.829694    19.556922    -0.408595
N     10.350936     7.305045    30.776590    -0.417743
N      9.920570     1.939552    30.615915    -0.414817
N      6.044579    16.613063     2.650328    -0.435881
N     23.326776    12.574586     4.528442    -0.429771
N     20.393695    -2.387876    31.855223    -0.415684
N     23.813370     7.360957     4.565770    -0.410631
N     16.828042    20.562626    19.618920    -0.386344
N     20.723498    21.838878    14.933373    -0.432387
N     17.038900    25.736504    19.517970    -0.386765
N      9.548056    19.607029    31.222909    -0.382085
N      9.604825    24.785548    31.405333    -0.421160
N      5.539062    34.357933     3.327111    -0.408595
N      3.165564    12.833284    14.546779    -0.417743
N      3.595930     7.467791    14.386104    -0.414817
N      7.471921    11.084824    18.880139    -0.435881
N      3.706224    12.498936    27.931179    -0.429771
N      6.639305    27.461398     0.604398    -0.415684
N      3.219630    17.712565    27.893851    -0.410631
N     10.204958     4.510896    12.840701    -0.386344
N      6.309502     3.234644    17.526248    -0.432387
N      9.994100    -0.662982    12.941651    -0.386765
N     17.484944     5.466493     1.236712    -0.382085
N     17.428175     0.287974     1.054288    -0.421160
N     21.493938    -9.284411    29.132510    -0.408595
N     23.867436    12.240238    17.912842    -0.417743
N     23.437070    17.605731    18.073517    -0.414817
N     19.561079    13.988698    13.579482    -0.435881
N      9.810276    18.027175    11.701369    -0.429771
N      6.877195    21.933159    16.834209    -0.415684
N     10.296870    23.240804    11.664040    -0.410631
N      3.311543    -1.017343    29.070512    -0.386344
N      7.206998     8.762883     1.296437    -0.432387
N      3.522400    -6.191221    29.171461    -0.386765
N     23.064556    -0.061746    17.466522    -0.382085
N     23.121325    -5.240265    17.284099    -0.421160
N     19.055562    -3.756172    12.902699    -0.408595
N     16.682064    17.768477     1.683031    -0.417743
N     17.112430    23.133970     1.843706    -0.414817
N     20.988421     8.460459    29.809293    -0.435881
O     15.332036    11.551103    24.884195    -0.545189
O     14.843820    12.559737    22.911623    -0.570869
O     25.192053     1.113068    12.514482    -0.537732
O     23.679016     0.834755    10.827231    -0.564114
O     13.682212    -2.455156    24.365815    -0.572930
O     15.808898    -3.153226    24.673532    -0.541814
O     17.287603     7.764341    18.598389    -0.466806
O     21.072223     5.054719    16.309012    -0.478962
O     18.679803     1.063073    20.127562    -0.499233
O     26.207142    22.415506     7.870160    -0.590042
O     26.252557    21.000559     6.131947    -0.528476
O     15.661569    15.556771    26.371494    -0.572805
O     15.657243    13.525451    27.307305    -0.539284
O     24.229678    -0.588559     8.013631    -0.506128
O     26.330142    -1.279909     7.647162    -0.585311
O     23.726864    25.331842     1.291893    -0.498857
O     20.293673    18.489940    30.638312    -0.444236
O     21.499345    31.824150     2.677919    -0.531075
O      0.897496    22.183740    10.419538    -0.523601
O      2.608684    20.685066    10.657143    -0.615295
O      0.599592    -0.787824    12.986770    -0.505295
O      1.424639    -1.678471    11.143388    -0.556889
O     11.467399    -6.397893    24.734556    -0.618843
O     11.485511    -4.348838    23.934426    -0.514508
O      6.089994    24.508865    15.340741    -0.477614
O      3.884642    -5.183616    17.333113    -0.449724
O      7.584108    26.611569    19.933778    -0.471460
O     13.450539    11.534987    27.214146    -0.539657
O     11.353860    12.181458    26.853195    -0.573894
O     11.734214    -2.626884    26.620135    -0.543237
O     12.568723    -3.419898    28.566414    -0.544651
O      1.492222    19.090837     6.131622    -0.576557
O      2.841168    18.466049     7.764341    -0.534375
O      8.335085     8.014307    31.359889    -0.468468
O     10.304439    12.478750     0.330439    -0.461557
O      7.342163    15.045874     3.660796    -0.443853
O     13.338893    14.060491    25.178603    -1.044302
O     26.752127     0.458944     9.930047    -1.023869
O     25.217464    17.079342     8.654384    -0.545189
O     25.705680    18.087976     6.681813    -0.570869
O     15.357447    -4.415171    28.744293    -0.537732
O     16.870484    -4.693484    27.057042    -0.564114
O     26.867288     3.073083     8.136004    -0.572930
O     24.740602     2.375013     8.443721    -0.541814
O     23.261897    13.292580     2.368579    -0.466806
O     19.477276    10.582958     0.079201    -0.478962
O     21.869697     6.591312     3.897751    -0.499233
O     14.342358    16.887267    24.099970    -0.590042
O     14.296943    15.472320    22.361758    -0.528476
O     24.887931    21.085010    10.141684    -0.572805
O     24.892257    19.053690    11.077495    -0.539284
O     16.319822    -6.116798    24.243442    -0.506128
O     14.219358    -6.808148    23.876973    -0.585311
O     16.822636    19.803603    17.521703    -0.498857
O     20.255827    24.018179    14.408501    -0.444236
O     19.050155    26.295911    18.907729    -0.531075
O     12.619004    16.655501    26.649349    -0.523601
O     10.907816    15.156827    26.886953    -0.615295
O     12.916908    -6.316063    29.216580    -0.505295
O     12.091861    -7.206710    27.373198    -0.556889
O      2.049101    -0.869654     8.504745    -0.618843
O      2.030989     1.179401     7.704616    -0.514508
O      7.426506    18.980626    31.570552    -0.477614
O      9.631858     0.344623     1.103303    -0.449724
O      5.932392    32.139808     3.703967    -0.471460
O      0.065961    17.063226    10.984336    -0.539657
O      2.162640    17.709697    10.623385    -0.573894
O      1.782286     2.901355    10.390325    -0.543237
O      0.947777     2.108341    12.336604    -0.544651
O     12.024278    13.562598    22.361433    -0.576557
O     10.675332    12.937810    23.994152    -0.534375
O      5.181415    13.542546    15.130079    -0.468468
O      3.212061     6.950511    16.560249    -0.461557
O      6.174337     9.517635    19.890607    -0.443853
O      0.177607    19.588730     8.948793    -1.044302
O     13.797373    -5.069295    26.159858    -1.023869
O      1.815536     7.994180    23.805237    -0.545189
O      1.327320     6.985546    25.777808    -0.570869
O     11.675553    29.488693     3.715328    -0.537732
O     10.162516    29.767006     5.402579    -0.564114
O      0.165712    22.000439    24.323617    -0.572930
O      2.292398    22.698509    24.015900    -0.541814
O      3.771104    11.780942    30.091042    -0.466806
O      7.555724    14.490564    32.380420    -0.478962
O      5.163303    18.482210    28.561870    -0.499233
O     12.690642     8.186255     8.359651    -0.590042
O     12.736057     9.601202    10.097863    -0.528476
O      2.145069     3.988512    22.317937    -0.572805
O      2.140743     6.019832    21.382126    -0.539284
O     10.713178    31.190320     8.216179    -0.506128
O     12.813642    31.881670     8.582648    -0.585311
O     10.210364     5.269919    14.937918    -0.498857
O      6.777173     1.055343    18.051120    -0.444236
O      7.982845    -1.222389    13.551892    -0.531075
O     14.413996     8.418021     5.810272    -0.523601
O     16.125185     9.916695     5.572668    -0.615295
O     14.116092    31.389585     3.243041    -0.505295
O     14.941139    32.280232     5.086423    -0.556889
O     24.983899    25.943176    23.954876    -0.618843
O     25.002011    23.894121    24.755005    -0.514508
O     19.606494     6.092896     0.889069    -0.477614
O     17.401142    24.728899    31.356318    -0.449724
O     21.100608    -7.066286    28.755654    -0.471460
O     26.967039     8.010296    21.475285    -0.539657
O     24.870360     7.363825    21.836236    -0.573894
O     25.250714    22.172167    22.069296    -0.543237
O     26.085223    22.965181    20.123017    -0.544651
O     15.008722    11.510924    10.098188    -0.576557
O     16.357668    12.135712     8.465469    -0.534375
O     21.851585    11.530976    17.329542    -0.468468
O     23.820939    18.123011    15.899372    -0.461557
O     20.858663    15.555887    12.569014    -0.443853
O     26.855393     5.484792    23.510828    -1.044302
O     13.235627    30.142817     6.299763    -1.023869
O     11.700964    13.522419     7.575426    -0.545189
O     12.189180    12.513785     9.547998    -0.570869
O      1.840947    23.960454    19.945139    -0.537732
O      3.353984    24.238767    21.632390    -0.564114
O     13.350788    27.528678     8.093806    -0.572930
O     11.224102    28.226748     7.786089    -0.541814
O      9.745397    17.309181    13.861232    -0.466806
O      5.960777    20.018803    16.150609    -0.478962
O      8.353197    24.010449    12.332059    -0.499233
O      0.825858     2.658016    24.589461    -0.590042
O      0.780443     4.072963    26.327674    -0.528476
O     11.371431     9.516751     6.088127    -0.572805
O     11.375757    11.548071     5.152316    -0.539284
O      2.803322    25.662081    24.445990    -0.506128
O      0.702858    26.353431    24.812459    -0.585311
O      3.306136    -0.258320    31.167728    -0.498857
O      6.739327     6.583582     1.821309    -0.444236
O      5.533655    -6.750628    29.781702    -0.531075
O     26.135504     2.889782    22.040083    -0.523601
O     24.424315     4.388456    21.802478    -0.615295
O     26.433408    25.861346    19.472851    -0.505295
O     25.608361    26.751993    21.316233    -0.556889
O     15.565601    31.471415     7.725065    -0.618843
O     15.547489    29.422360     8.525195    -0.514508
O     20.943006     0.564657    17.118880    -0.477614
O     23.148358    30.257138    15.126508    -0.449724
O     19.448892    -1.538047    12.525843    -0.471460
O     13.582461    13.538535     5.245475    -0.539657
O     15.679140    12.892064     5.606426    -0.573894
O     15.298786    27.700406     5.839486    -0.543237
O     14.464277    28.493420     3.893207    -0.544651
O     25.540778     5.982685    26.327999    -0.576557
O     24.191832     6.607473    24.695280    -0.534375
O     18.697915    17.059215     1.099732    -0.468468
O     16.728561    12.594772    32.129182    -0.461557
O     19.690837    10.027648    28.798825    -0.443853
O     13.694107    11.013031     7.281018    -1.044302
O      0.280873    24.614578    22.529574    -1.023869

The following XYZ coordinates are in angstroms. Other properties are in atomic units.
The sperically averaged electron density of each atom fit to a function of the form exp(a - br)
eigen_1, eigen_2 and eigen_3 are the three eigenvalues of traceless quadrupole moment tensor
  atom number  atomic symbol              X              Y              Z     net charge C6 coefficient C8 coefficient C10 coefficient fluctuating dipole atomic polarizability isotropic forcefield polarizability              a              b squared Pearson coefficient          <r^3>          <r^4>         wp_QDO          m_QDO          q_QDO       dipole_x       dipole_y       dipole_z         dipole            Qxy            Qxz            Qyz     Q(x^2-y^2)  Q(3z^2 - R^2)        eigen_1        eigen_2        eigen_3 static polarizability      alpha(xx)      alpha(xy)      alpha(xz)      alpha(yy)      alpha(yz)      alpha(zz) atomic spin moment
            1             Zn      14.411833      12.767781      26.070594       0.962369      85.288895 0.17008201E+04  0.53094775E+05                                16.174780                           13.744831       0.000199       1.880564                    0.998262      45.197386     124.095814       0.471043       0.416535      -1.127085       0.012215      -0.026620       0.013224       0.032135      -0.056467       0.044849      -0.048233      -0.026353      -0.036166      -0.055534      -0.046367       0.101902             19.879926      18.755441       1.647609      -0.039363      19.834348       2.680532      21.049989           0.000000
            2             Zn      13.564078      13.927092      23.270627       0.962767      89.204117 0.16861099E+04  0.52569339E+05                                16.617565                           13.672281      -0.005124       1.874825                    0.998563      45.441120     125.058740       0.472533       0.415745      -1.126591       0.017834      -0.013992      -0.042050       0.047771       0.004452      -0.020135       0.008547      -0.004904       0.285058      -0.055724      -0.042472       0.098196             20.907529      21.694472       1.847998       1.621425      22.332276       0.095203      18.695840           0.000001
            3             Zn      26.678868      21.393407       9.447373       1.006752      87.945853 0.15830694E+04  0.48586155E+05                                16.453110                           13.270765       0.018926       1.890189                    0.998812      44.435752     121.344787       0.478377       0.417180      -1.125589      -0.018876       0.039948       0.007453       0.044807      -0.028811      -0.002866       0.014882      -0.093094      -0.119993      -0.042180      -0.034515       0.076695             21.100009      22.381620       2.146426       4.826517      17.379527       0.345440      23.538882          -0.000000
            4             Zn      11.453341      13.795172      25.634012       0.977561      85.548081 0.16673639E+04  0.51821371E+05                                16.308759                           13.694475       0.065988       1.896795                    0.998475      45.112952     123.816471       0.467236       0.421786      -1.122935      -0.054554      -0.027061       0.022377       0.064878       0.026810      -0.038162      -0.007949       0.169543      -0.147838      -0.064855      -0.057524       0.122379             20.364171      15.590981       0.305631       0.359947      20.108422       5.759450      25.393112           0.000001
            5             Zn      26.916217       0.569587      11.826338       0.930527      89.129955 0.17660883E+04  0.55681126E+05                                16.637403                           13.993942       0.032727       1.878599                    0.998789      46.136469     127.507930       0.467209       0.415814      -1.127019       0.003127       0.037348       0.034369       0.050852      -0.023256      -0.007075       0.022017       0.009384       0.280430      -0.071466      -0.026077       0.097543             20.278841      21.524366      -2.897407       0.740560      20.565521      -1.012751      18.746635          -0.000002
            6             Zn       0.303310      -1.415470       9.443153       1.007987      82.148259 0.16312528E+04  0.50506484E+05                                16.047061                           13.651798       0.119142       1.905699                    0.999697      45.051971     124.088539       0.461733       0.428440      -1.116684       0.051369      -0.056919      -0.031465       0.082877      -0.007128      -0.028586       0.009551      -0.129883      -0.247607      -0.094324      -0.012945       0.107270             19.545931      18.080063      -1.365106       5.361074      14.349697      -0.396443      26.208031          -0.000006
            7             Zn      12.661176      -3.785973      25.315583       0.985346      84.057069 0.16684775E+04  0.51823902E+05                                16.058764                           13.633955      -0.016872       1.882072                    0.998020      44.634688     122.152011       0.472000       0.417787      -1.126497      -0.004910       0.017794      -0.011522       0.021760      -0.058354       0.035782      -0.039246      -0.044786      -0.080806      -0.055768      -0.042393       0.098161             19.865194      18.427674       2.823076       0.807963      19.799266       3.423382      21.368643          -0.000001
            8             Zn      24.947404       0.632280       9.360706       0.935058      88.214055 0.17894368E+04  0.56623705E+05                                16.623050                           14.144365      -0.020949       1.861885                    0.998709      46.249191     128.207623       0.461681       0.419258      -1.124281      -0.033135       0.034668      -0.016677       0.050773      -0.012059       0.032538       0.015982       0.158065      -0.137610      -0.072826      -0.036429       0.109255             20.385716      16.811386      -0.858297      -1.432801      18.785732       3.244626      25.560030          -0.000003
            9             Zn      26.137667      18.296020       9.840783       0.962369      85.288890 0.17008202E+04  0.53094780E+05                                16.174781                           13.744831       0.000199       1.880564                    0.998262      45.197385     124.095813       0.471043       0.416535      -1.127085      -0.012215      -0.026620       0.013224       0.032135       0.056467      -0.044849      -0.048233      -0.026353      -0.036166      -0.055534      -0.046367       0.101902             19.879926      18.755436      -1.647598       0.039364      19.834348       2.680539      21.049995           0.000000
           10             Zn      26.985422      19.455331       7.040816       0.962767      89.204115 0.16861103E+04  0.52569351E+05                                16.617565                           13.672282      -0.005124       1.874825                    0.998563      45.441119     125.058738       0.472533       0.415745      -1.126591      -0.017834      -0.013992      -0.042050       0.047771      -0.004452       0.020135       0.008547      -0.004904       0.285058      -0.055724      -0.042472       0.098196             20.907527      21.694472      -1.847994      -1.621428      22.332277       0.095199      18.695832           0.000001
           11             Zn      13.870632      15.865168      25.677183       1.006752      87.945849 0.15830697E+04  0.48586165E+05                                16.453110                           13.270766       0.018925       1.890189                    0.998812      44.435752     121.344788       0.478377       0.417180      -1.125589       0.018876       0.039948       0.007453       0.044807       0.028811       0.002866       0.014882      -0.093094      -0.119993      -0.042180      -0.034515       0.076695             21.100008      22.381611      -2.146420      -4.826518      17.379527       0.345436      23.538886          -0.000000
           12             Zn       2.063159      19.323411       9.404201       0.977561      85.548084 0.16673641E+04  0.51821381E+05                                16.308759                           13.694476       0.065988       1.896795                    0.998475      45.112952     123.816471       0.467236       0.421786      -1.122935       0.054554      -0.027061       0.022377       0.064878      -0.026810       0.038162      -0.007949       0.169543      -0.147838      -0.064855      -0.057524       0.122379             20.364172      15.590986      -0.305633      -0.359953      20.108411       5.759452      25.393119           0.000001
           13             Zn      13.633283      -4.958652      28.056149       0.930527      89.129959 0.17660880E+04  0.55681114E+05                                16.637403                           13.993941       0.032727       1.878599                    0.998789      46.136468     127.507930       0.467209       0.415814      -1.127018      -0.003127       0.037348       0.034369       0.050852       0.023256       0.007075       0.022017       0.009384       0.280430      -0.071466      -0.026077       0.097543             20.278843      21.524367       2.897406      -0.740557      20.565529      -1.012753      18.746632          -0.000002
           14             Zn      13.213190      -6.943709      25.672963       1.007987      82.148263 0.16312525E+04  0.50506476E+05                                16.047061                           13.651796       0.119142       1.905699                    0.999697      45.051971     124.088539       0.461733       0.428440      -1.116684      -0.051369      -0.056919      -0.031465       0.082877       0.007128       0.028586       0.009551      -0.129883      -0.247607      -0.094324      -0.012945       0.107270             19.545932      18.080070       1.365103      -5.361077      14.349693      -0.396439      26.208033          -0.000006
           15             Zn       0.855324       1.742266       9.085773       0.985346      84.057062 0.16684775E+04  0.51823902E+05                                16.058764                           13.633956      -0.016872       1.882072                    0.998020      44.634688     122.152012       0.472000       0.417787      -1.126497       0.004910       0.017794      -0.011522       0.021760       0.058354      -0.035782      -0.039246      -0.044786      -0.080806      -0.055768      -0.042393       0.098161             19.865192      18.427669      -2.823067      -0.807960      19.799262       3.423382      21.368645          -0.000001
           16             Zn      15.602096      -4.895959      25.590516       0.935058      88.214066 0.17894369E+04  0.56623706E+05                                16.623051                           14.144365      -0.020949       1.861885                    0.998709      46.249191     128.207621       0.461681       0.419258      -1.124281       0.033135       0.034668      -0.016677       0.050773       0.012059      -0.032538       0.015982       0.158065      -0.137610      -0.072826      -0.036429       0.109255             20.385719      16.811382       0.858295       1.432795      18.785744       3.244630      25.560030          -0.000003
           17             Zn       0.895333       6.777502      22.618838       0.962369      85.288889 0.17008202E+04  0.53094782E+05                                16.174780                           13.744831       0.000199       1.880564                    0.998262      45.197386     124.095814       0.471043       0.416535      -1.127085       0.012215       0.026620      -0.013224       0.032135       0.056467      -0.044849      -0.048233      -0.026353      -0.036166      -0.055534      -0.046367       0.101902             19.879925      18.755434      -1.647597       0.039365      19.834347       2.680538      21.049993           0.000000
           18             Zn       0.047578       5.618191      25.418805       0.962767      89.204117 0.16861103E+04  0.52569353E+05                                16.617565                           13.672283      -0.005124       1.874825                    0.998563      45.441120     125.058740       0.472533       0.415745      -1.126591       0.017834       0.013992       0.042050       0.047771      -0.004452       0.020135       0.008547      -0.004904       0.285058      -0.055724      -0.042472       0.098196             20.907527      21.694473      -1.847995      -1.621428      22.332278       0.095199      18.695832           0.000001
           19             Zn      13.162368       9.208354       6.782438       1.006752      87.945853 0.15830697E+04  0.48586164E+05                                16.453110                           13.270766       0.018926       1.890189                    0.998812      44.435752     121.344786       0.478377       0.417180      -1.125589      -0.018876      -0.039948      -0.007453       0.044807       0.028811       0.002866       0.014882      -0.093094      -0.119993      -0.042180      -0.034515       0.076695             21.100009      22.381612      -2.146420      -4.826517      17.379528       0.345436      23.538888          -0.000000
           20             Zn      24.969841       5.750111      23.055420       0.977561      85.548075 0.16673642E+04  0.51821384E+05                                16.308758                           13.694476       0.065988       1.896795                    0.998475      45.112952     123.816471       0.467236       0.421786      -1.122935      -0.054554       0.027061      -0.022377       0.064878      -0.026810       0.038162      -0.007949       0.169543      -0.147838      -0.064855      -0.057524       0.122379             20.364169      15.590986      -0.305631      -0.359950      20.108406       5.759447      25.393115           0.000001
           21             Zn      13.399717      30.032174       4.403472       0.930527      89.129958 0.17660880E+04  0.55681114E+05                                16.637403                           13.993941       0.032727       1.878599                    0.998789      46.136468     127.507930       0.467209       0.415814      -1.127018       0.003127      -0.037348      -0.034369       0.050852       0.023256       0.007075       0.022017       0.009384       0.280430      -0.071466      -0.026077       0.097543             20.278843      21.524367       2.897406      -0.740557      20.565529      -1.012753      18.746632          -0.000002
           22             Zn      13.819810      32.017231       6.786658       1.007987      82.148265 0.16312526E+04  0.50506478E+05                                16.047062                           13.651797       0.119142       1.905699                    0.999697      45.051972     124.088542       0.461733       0.428440      -1.116684       0.051369       0.056919       0.031465       0.082877       0.007128       0.028586       0.009551      -0.129883      -0.247607      -0.094324      -0.012945       0.107270             19.545932      18.080071       1.365103      -5.361078      14.349693      -0.396439      26.208033          -0.000006
           23             Zn      26.177676      23.331256      23.373848       0.985346      84.057063 0.16684775E+04  0.51823901E+05                                16.058764                           13.633955      -0.016872       1.882072                    0.998020      44.634688     122.152011       0.472000       0.417787      -1.126497      -0.004910      -0.017794       0.011522       0.021760       0.058354      -0.035782      -0.039246      -0.044786      -0.080806      -0.055768      -0.042393       0.098161             19.865192      18.427669      -2.823067      -0.807960      19.799262       3.423382      21.368646          -0.000001
           24             Zn      11.430904      29.969481       6.869105       0.935058      88.214066 0.17894369E+04  0.56623707E+05                                16.623051                           14.144365      -0.020949       1.861885                    0.998709      46.249191     128.207622       0.461681       0.419258      -1.124281      -0.033135      -0.034668       0.016677       0.050773       0.012059      -0.032538       0.015982       0.158065      -0.137610      -0.072826      -0.036429       0.109255             20.385719      16.811382       0.858295       1.432794      18.785745       3.244630      25.560030          -0.000003
           25             Zn      12.621167      12.305741       6.389027       0.962369      85.288901 0.17008201E+04  0.53094775E+05                                16.174781                           13.744831       0.000199       1.880564                    0.998262      45.197386     124.095814       0.471043       0.416535      -1.127085      -0.012215       0.026620      -0.013224       0.032135      -0.056467       0.044849      -0.048233      -0.026353      -0.036166      -0.055534      -0.046367       0.101902             19.879928      18.755443       1.647610      -0.039361      19.834350       2.680534      21.049992           0.000000
           26             Zn      13.468922      11.146430       9.188994       0.962767      89.204116 0.16861099E+04  0.52569336E+05                                16.617565                           13.672281      -0.005124       1.874825                    0.998563      45.441119     125.058739       0.472533       0.415745      -1.126591      -0.017834       0.013992       0.042050       0.047771       0.004452      -0.020135       0.008547      -0.004904       0.285058      -0.055724      -0.042472       0.098196             20.907530      21.694471       1.847997       1.621426      22.332278       0.095203      18.695841           0.000001
           27             Zn       0.354132       3.680115      23.012248       1.006752      87.945854 0.15830694E+04  0.48586155E+05                                16.453110                           13.270765       0.018925       1.890189                    0.998812      44.435752     121.344787       0.478377       0.417180      -1.125589       0.018876      -0.039948      -0.007453       0.044807      -0.028811      -0.002866       0.014882      -0.093094      -0.119993      -0.042180      -0.034515       0.076695             21.100009      22.381618       2.146426       4.826518      17.379528       0.345440      23.538881          -0.000000
           28             Zn      15.579659      11.278350       6.825609       0.977561      85.548083 0.16673640E+04  0.51821376E+05                                16.308759                           13.694475       0.065988       1.896795                    0.998475      45.112953     123.816473       0.467236       0.421785      -1.122935       0.054554       0.027061      -0.022377       0.064878       0.026810      -0.038162      -0.007949       0.169543      -0.147838      -0.064855      -0.057524       0.122379             20.364171      15.590984       0.305630       0.359947      20.108418       5.759448      25.393113           0.000001
           29             Zn       0.116783      24.503935      20.633283       0.930527      89.129953 0.17660883E+04  0.55681124E+05                                16.637403                           13.993942       0.032727       1.878599                    0.998789      46.136468     127.507930       0.467209       0.415814      -1.127018      -0.003127      -0.037348      -0.034369       0.050852      -0.023256      -0.007075       0.022017       0.009384       0.280430      -0.071466      -0.026077       0.097543             20.278841      21.524366      -2.897407       0.740560      20.565522      -1.012751      18.746635          -0.000002
           30             Zn      26.729690      26.488992      23.016468       1.007987      82.148260 0.16312528E+04  0.50506484E+05                                16.047061                           13.651798       0.119142       1.905699                    0.999697      45.051971     124.088539       0.461733       0.428440      -1.116684      -0.051369       0.056919       0.031465       0.082877      -0.007128      -0.028586       0.009551      -0.129883      -0.247607      -0.094324      -0.012945       0.107270             19.545931      18.080064      -1.365107       5.361074      14.349698      -0.396442      26.208032          -0.000006
           31             Zn      14.371824      28.859495       7.144038       0.985346      84.057069 0.16684775E+04  0.51823902E+05                                16.058764                           13.633955      -0.016872       1.882072                    0.998020      44.634688     122.152011       0.472000       0.417787      -1.126497       0.004910      -0.017794       0.011522       0.021760      -0.058354       0.035782      -0.039246      -0.044786      -0.080806      -0.055768      -0.042393       0.098161             19.865194      18.427674       2.823076       0.807963      19.799266       3.423382      21.368643          -0.000001
           32             Zn       2.085596      24.441242      23.098915       0.935058      88.214062 0.17894368E+04  0.56623704E+05                                16.623050                           14.144365      -0.020949       1.861885                    0.998709      46.249191     128.207621       0.461681       0.419258      -1.124281       0.033135      -0.034668       0.016677       0.050773      -0.012059       0.032538       0.015982       0.158065      -0.137610      -0.072826      -0.036429       0.109255             20.385718      16.811388      -0.858298      -1.432803      18.785732       3.244627      25.560034          -0.000003
           33              H      17.409252       6.351515      21.267544       0.291998       0.679278 0.44446427E+01  0.37632991E+02                                 1.283212                            1.236802      -1.082452       2.464528                    0.999855       2.548163       6.602898       0.560505       1.290608      -0.708153       0.008682      -0.025702       0.024855       0.036793      -0.009037       0.000358      -0.007916      -0.022686       0.035731      -0.020627       0.002541       0.018086              1.324257       1.074628      -0.149862      -0.013269       1.605672       0.000687       1.292470           0.000001
           34              H      19.423211       2.656396      15.674751       0.296008       0.710376 0.48120415E+01  0.41759597E+02                                 1.358218                            1.318165      -1.055888       2.488351                    0.999828       2.563795       6.831343       0.521240       1.354071      -0.696375      -0.030313      -0.024982      -0.000007       0.039280       0.016295      -0.005015       0.010395       0.010209      -0.024493      -0.022220       0.000889       0.021331              1.394813       1.524187       0.123666      -0.144010       1.313458       0.085338       1.346794           0.000000
           35              H      16.200877       2.529933      20.744944       0.281234       0.681994 0.44570684E+01  0.37751163E+02                                 1.285629                            1.237465      -1.016238       2.489110                    0.999925       2.565209       6.640516       0.561277       1.288390      -0.708709      -0.023180       0.026363       0.001213       0.035125      -0.011915      -0.010447      -0.005814       0.002153      -0.036110      -0.020966       0.002417       0.018549              1.321630       1.292815      -0.082238      -0.092893       1.550668      -0.161476       1.121408           0.000001
           36              H      23.510600      26.793715       3.872433       0.279801       0.671412 0.43782723E+01  0.37047439E+02                                 1.287055                            1.236850      -1.066124       2.464554                    0.999847       2.614977       6.843367       0.552444       1.310276      -0.703279      -0.008213       0.025391       0.021346       0.034173      -0.008723       0.000159       0.008121      -0.019266       0.022421      -0.017152       0.001085       0.016067              1.328238       1.094142      -0.192687       0.045658       1.584224      -0.005632       1.306347          -0.000000
           37              H      20.004420      15.682295      31.752001       0.292346       0.635295 0.41041529E+01  0.34207668E+02                                 1.246210                            1.203268      -1.079078       2.467328                    0.999890       2.540995       6.622847       0.555486       1.322918      -0.700843       0.003096      -0.030470       0.022369       0.037926       0.004850       0.008992      -0.011904      -0.020835      -0.003670      -0.019373       0.001070       0.018303              1.285496       1.259918       0.039065       0.252014       1.257899      -0.119551       1.338670           0.000000
           38              H      24.175612      30.714913       3.116124       0.282571       0.698355 0.46299187E+01  0.39614910E+02                                 1.310627                            1.264725      -1.054574       2.472097                    0.999878       2.587071       6.745003       0.552549       1.295537      -0.707284       0.026078      -0.018428      -0.007758       0.032861      -0.010255       0.002157       0.008976       0.014462      -0.023609      -0.017281       0.000569       0.016712              1.344317       1.404552      -0.076585       0.046062       1.451761       0.210264       1.176639          -0.000000
           39              H       3.365609      25.717685      15.262514       0.288610       0.671468 0.44004325E+01  0.37289838E+02                                 1.292699                            1.245926      -1.050902       2.479254                    0.999918       2.564158       6.719945       0.546375       1.322879      -0.701450      -0.027861       0.018169       0.011416       0.035166      -0.007940      -0.002943       0.010526       0.014498      -0.021015      -0.016382      -0.000210       0.016592              1.336079       1.329492      -0.093637      -0.001066       1.471626       0.242841       1.207119          -0.000000
           40              H       4.184708      29.667213      14.645781       0.282631       0.691143 0.45151246E+01  0.38407186E+02                                 1.300616                            1.247424      -1.061069       2.466937                    0.999869       2.599683       6.767399       0.557152       1.292378      -0.707417       0.009883      -0.022573      -0.026416       0.036125      -0.011711      -0.000602       0.008513      -0.014028       0.034097      -0.019799       0.002020       0.017779              1.350817       1.145061      -0.239143       0.007206       1.624415       0.000824       1.282975          -0.000000
           41              H       7.869306      29.452328      18.946681       0.288892       0.677839 0.44418694E+01  0.37590343E+02                                 1.283639                            1.237507      -1.059836       2.475920                    0.999908       2.529624       6.545622       0.559803       1.292887      -0.708091       0.000874       0.028431      -0.024203       0.037348       0.006920       0.005286      -0.011423      -0.021149       0.013087      -0.018354       0.000246       0.018108              1.331318       1.256939       0.057115       0.258808       1.293012      -0.117944       1.444002          -0.000000
           42              H      10.924035       6.646822      30.901559       0.280517       0.710448 0.46968185E+01  0.40331555E+02                                 1.325001                            1.273717      -1.059633       2.469224                    0.999866       2.604789       6.803285       0.550670       1.295309      -0.707318       0.026529      -0.025346       0.001757       0.036733      -0.011550      -0.006934      -0.008612       0.004983      -0.038758      -0.020823       0.002547       0.018276              1.368306       1.335096      -0.087769      -0.037515       1.609920      -0.219358       1.159900           0.000001
           43              H       9.599418       2.560941      30.083577       0.292223       0.690165 0.45325681E+01  0.38603121E+02                                 1.305828                            1.257268      -1.077425       2.472086                    0.999832       2.537950       6.616576       0.549902       1.307805      -0.705132      -0.011656       0.023822      -0.026146       0.037242      -0.011658       0.004208      -0.007076      -0.018997       0.034293      -0.020773       0.002122       0.018650              1.340598       1.121024      -0.189286       0.053667       1.571786      -0.044881       1.328984           0.000001
           44              H       5.879677      16.967894       1.863182       0.293639       0.690221 0.45285876E+01  0.38597912E+02                                 1.310044                            1.258760      -1.087441       2.464029                    0.999872       2.557348       6.690646       0.547710       1.312061      -0.703881      -0.011007       0.017234      -0.031525       0.037576      -0.012237       0.002308      -0.009018       0.001568       0.038352      -0.019491       0.001106       0.018386              1.360576       1.323856      -0.108704      -0.156045       1.158395      -0.096611       1.599476           0.000001
           45              H      15.627777      11.212818      21.050064       0.114276       1.205369 0.87041948E+01  0.85296130E+02                                 1.722265                            1.611308      -0.979622       2.410809                    0.998343       3.245030       8.422009       0.558786       1.118561      -0.750179      -0.008169       0.032331      -0.021584       0.039723      -0.004037       0.003233      -0.009308      -0.016846       0.036060      -0.015404      -0.003010       0.018414              1.783271       1.489675      -0.349729       0.054947       2.222084      -0.212956       1.638055           0.000002
           46              H      16.198174       9.404335      19.836074       0.132409       1.208617 0.87204748E+01  0.85903982E+02                                 1.753385                            1.634193      -1.058702       2.375151                    0.998401       3.292414       8.701774       0.541421       1.148413      -0.741713      -0.006023       0.008676      -0.037737       0.039187      -0.005965       0.008747      -0.010884      -0.022139       0.032539      -0.019398      -0.002914       0.022312              1.817739       1.426132      -0.132004      -0.049986       1.618197       0.196062       2.408888           0.000002
           47              H      17.119999       7.479147      23.260564       0.123701       1.174311 0.84708102E+01  0.82300683E+02                                 1.685872                            1.587140      -0.829943       2.483928                    0.999348       3.148140       8.088545       0.565315       1.115159      -0.752085       0.011529      -0.023684       0.021289       0.033869      -0.010883       0.001856       0.000500      -0.022764       0.038842      -0.022325       0.009260       0.013064              1.719012       1.461410      -0.314210       0.108964       2.026701      -0.214959       1.668924           0.000004
           48              H      16.433361       9.357600      24.438849       0.116892       1.255720 0.91305523E+01  0.90847072E+02                                 1.795712                            1.671525      -0.997813       2.405553                    0.998114       3.297218       8.715515       0.536454       1.147520      -0.742965       0.005646      -0.000087       0.041543       0.041925      -0.006292       0.005943      -0.005846      -0.011486       0.043032      -0.016042      -0.002146       0.018188              1.863877       1.456280      -0.113174      -0.000080       1.587613       0.149975       2.547738           0.000002
           49              H      18.982573       6.281994      17.515211       0.137393       1.342898 0.10288809E+02  0.10634360E+03                                 1.940239                            1.823725      -1.321091       2.268281                    0.994951       3.461896       9.580139       0.488849       1.212230      -0.726854       0.012566       0.036707      -0.020559       0.043908       0.011233      -0.002837      -0.007477      -0.025645       0.020330      -0.020435       0.001512       0.018923              2.001396       1.698602       0.057516      -0.272687       2.440115      -0.270306       1.865469           0.000002
           50              H      19.298859       2.265795      17.998860       0.128090       1.288527 0.94012577E+01  0.96697063E+02                                 1.987981                            1.811361      -1.553842       2.145371                    0.992065       3.882798      11.355754       0.455012       1.308746      -0.700573       0.015040      -0.034459      -0.007882       0.038415       0.001718      -0.003018       0.008036      -0.006214      -0.013883      -0.010344       0.000469       0.009874              2.134346       2.007556      -0.511276      -0.426955       2.465297       0.281657       1.930186           0.000000
           51              H      16.944284       4.425102      20.452807       0.108020       1.206839 0.87941993E+01  0.86916871E+02                                 1.751173                            1.639159      -1.071043       2.357724                    0.996825       3.421930       9.094571       0.540905       1.145716      -0.741260      -0.023414       0.001745       0.026392       0.035324      -0.000532      -0.013607      -0.001445       0.003126       0.009296      -0.012339      -0.002941       0.015279              1.822069       1.725315      -0.000445      -0.484155       1.870158       0.044077       1.870735           0.000001
           52              H      22.805039       3.434296      15.671505       0.130830       1.221351 0.91451245E+01  0.91948849E+02                                 1.830447                            1.725830      -1.062405       2.381276                    0.997651       3.400153       9.336596       0.498783       1.221343      -0.724152       0.018033       0.022599       0.027132       0.039650       0.010840       0.002201       0.011967       0.023472      -0.002315      -0.021141       0.002291       0.018850              1.897041       1.640485       0.038304       0.042262       1.771395       0.494177       2.279242          -0.000000
           53              H      24.318887       2.623636      14.201084       0.117277       1.107123 0.79712669E+01  0.76698471E+02                                 1.645427                            1.556448      -0.909793       2.444670                    0.998773       3.220599       8.383368       0.558565       1.139655      -0.743922       0.038081       0.011291       0.007889       0.040495       0.007632       0.005244       0.009974       0.019561       0.000572      -0.016621      -0.000275       0.016896              1.690224       2.263749       0.122947      -0.074354       1.361476       0.084828       1.445447          -0.000001
           54              H      21.447982       0.949752      11.987338       0.118638       1.332697 0.99277836E+01  0.10154384E+03                                 1.915079                            1.778722      -1.109166       2.355494                    0.996139       3.467439       9.497646       0.501083       1.195075      -0.730569      -0.013082      -0.018654      -0.034223       0.041114       0.000607       0.008855       0.012437       0.016124       0.013879      -0.018073       0.000699       0.017374              1.999362       1.758477       0.175931       0.099172       1.867370       0.512112       2.372240          -0.000002
           55              H      19.831409       1.710640      13.444775       0.125010       1.216209 0.89441106E+01  0.88560156E+02                                 1.766244                            1.662706      -0.840882       2.481912                    0.999215       3.226664       8.516450       0.533679       1.159111      -0.740884      -0.032600      -0.010699      -0.011432       0.036165       0.001900      -0.000750       0.011887       0.024652       0.010839      -0.020227       0.009544       0.010684              1.816504       2.314884       0.161021       0.115491       1.563964       0.102583       1.570664          -0.000002
           56              H      18.176989       0.092132      22.163429       0.145839       1.209991 0.88245690E+01  0.87469820E+02                                 1.782375                            1.667852      -1.116095       2.361707                    0.997795       3.267658       8.755064       0.522743       1.182096      -0.733996       0.043640       0.003950      -0.001820       0.043856      -0.004617       0.006880      -0.011029       0.018351      -0.057391      -0.024558       0.002449       0.022109              1.844737       2.342253       0.284995      -0.259569       1.597610      -0.224098       1.594348          -0.000000
           57              H      17.325450      -1.726384      23.471552       0.109720       1.235946 0.91744416E+01  0.91178112E+02                                 1.755712                            1.659032      -0.994857       2.398419                    0.998205       3.316564       8.694384       0.547815       1.125022      -0.748414       0.024162      -0.026935       0.013250       0.038533      -0.007900       0.001489      -0.005657       0.018650      -0.033014      -0.014365      -0.003755       0.018120              1.781880       1.804708      -0.271637       0.148961       1.918647      -0.384386       1.622286          -0.000002
           58              H      13.713841      -0.594700      22.864557       0.099726       1.327500 0.98611461E+01  0.99949683E+02                                 1.851547                            1.725933      -1.047567       2.366287                    0.997693       3.446270       9.172291       0.533458       1.132797      -0.745913      -0.040353      -0.007695       0.003502       0.041229      -0.003900       0.003783      -0.006972       0.023847      -0.037401      -0.016869      -0.002676       0.019545              1.922477       2.475101       0.268597      -0.232785       1.695578      -0.222999       1.596753           0.000000
           59              H      14.316677       1.249917      21.543450       0.137131       1.147339 0.81581488E+01  0.78519747E+02                                 1.662905                            1.560526      -0.832572       2.491632                    0.999443       3.070286       7.850979       0.568509       1.119390      -0.751387      -0.026448       0.021480      -0.009832       0.035463      -0.002937      -0.002679      -0.014916       0.012936      -0.039417      -0.023246       0.009546       0.013699              1.692960       1.835987      -0.314859       0.165341       1.757358      -0.293346       1.485534           0.000003
           60              H      25.521855      22.117998       4.054207       0.119826       1.179388 0.84367056E+01  0.81969086E+02                                 1.693902                            1.584165      -0.928224       2.440708                    0.998579       3.185023       8.210221       0.565158       1.115473      -0.751276       0.009417      -0.034839      -0.019088       0.040826      -0.006342      -0.000294       0.011628      -0.016717       0.026646      -0.015561      -0.003308       0.018868              1.750549       1.460714      -0.339204      -0.019191       2.205157       0.142565       1.585774           0.000003
           61              H      24.691942      23.720169       2.681165       0.132384       1.201111 0.86966819E+01  0.85652160E+02                                 1.749072                            1.634111      -1.054222       2.376667                    0.998488       3.297381       8.727671       0.540108       1.151438      -0.740870       0.002478      -0.013082      -0.036097       0.038474      -0.008187      -0.004075       0.013667      -0.022748       0.025591      -0.018284      -0.005128       0.023412              1.806710       1.435419      -0.114880       0.165273       1.572158      -0.053496       2.412552           0.000002
           62              H      23.967458      26.037869       5.868699       0.116332       1.226716 0.89992500E+01  0.88817766E+02                                 1.736890                            1.636416      -0.878237       2.453931                    0.998866       3.242598       8.412330       0.556160       1.115867      -0.751542      -0.015026       0.023833       0.020459       0.034819      -0.014067       0.002558       0.002807      -0.015350       0.042825      -0.023511       0.008683       0.014829              1.772923       1.531750      -0.366627      -0.047639       2.113317       0.154932       1.673703          -0.000002
           63              H      25.043371      24.464088       7.264463       0.122978       1.262032 0.91373812E+01  0.90937871E+02                                 1.803156                            1.674032      -1.022026       2.396284                    0.997957       3.279370       8.671251       0.535113       1.150104      -0.742500       0.004380       0.008816       0.042420       0.043548      -0.006048      -0.000292       0.010965      -0.012994       0.039040      -0.015986      -0.003602       0.019588              1.878893       1.470826      -0.092455       0.203751       1.609589      -0.023338       2.556262          -0.000002
           64              H      21.929170      26.631502       0.042198       0.120571       1.310224 0.98815776E+01  0.10102154E+03                                 1.890876                            1.770712      -1.266618       2.276900                    0.995506       3.522094       9.666254       0.503521       1.189874      -0.730873      -0.001617      -0.034047      -0.020863       0.039963       0.009034       0.002521       0.009383      -0.015153       0.008444      -0.013426      -0.003493       0.016919              1.962284       1.764406       0.068981       0.349625       2.183475       0.386768       1.938971           0.000001
           65              H      21.045190      30.551879       0.486894       0.131451       1.403441 0.10919932E+02  0.11470909E+03                                 2.005168                            1.883595      -1.330567       2.255541                    0.994548       3.572022      10.007896       0.478566       1.218390      -0.724985      -0.022179       0.034230      -0.010870       0.042211      -0.004861       0.007174      -0.008977      -0.003800      -0.049003      -0.020268       0.002972       0.017297              2.058934       1.889477      -0.357848       0.343978       2.386936      -0.136731       1.900389          -0.000001
           66              H      23.453831      28.735877       3.145337       0.107712       1.169912 0.86598927E+01  0.85542285E+02                                 1.734541                            1.642013      -1.100046       2.343326                    0.996827       3.460609       9.294368       0.531087       1.167541      -0.735343       0.015938      -0.000199       0.034645       0.038135      -0.004007       0.011310       0.000480      -0.001400       0.026615      -0.012960      -0.002337       0.015297              1.787530       1.576908       0.000402       0.411272       1.871642       0.021220       1.914039          -0.000000
           67              H      19.017716      17.653203      28.999425       0.125000       1.263186 0.92843776E+01  0.93202573E+02                                 1.824956                            1.700656      -1.098936       2.348574                    0.998026       3.428148       9.243213       0.522300       1.168184      -0.736179       0.012467       0.037482      -0.007963       0.040296       0.004520       0.006898      -0.017139      -0.021726       0.001302      -0.019970      -0.003461       0.023431              1.894547       1.794806       0.495660       0.172355       2.226354       0.012758       1.662481          -0.000001
           68              H      17.493054      16.904162      27.337493       0.119861       1.233807 0.89360194E+01  0.88420949E+02                                 1.771456                            1.650822      -1.019773       2.395183                    0.997898       3.284676       8.654173       0.541262       1.143636      -0.743706      -0.005013       0.024195      -0.034299       0.042272       0.007289       0.003721      -0.011232      -0.020027       0.010476      -0.016992      -0.000778       0.017770              1.842919       1.586130      -0.029476       0.305690       1.727102      -0.409394       2.215526          -0.000001
           69              H      17.011867      13.486798      29.414909       0.120469       1.236787 0.90404942E+01  0.91168037E+02                                 1.876563                            1.736169      -1.210810       2.308598                    0.995427       3.570679      10.009095       0.485772       1.250326      -0.715715      -0.013135      -0.038857       0.002500       0.041093       0.006466       0.002982      -0.002155      -0.018384      -0.020571      -0.010882      -0.003848       0.014730              1.963816       1.731720       0.412817       0.152960       2.431383      -0.079789       1.728346           0.000000
           70              H      18.341891      14.247487      31.063857       0.114318       1.173570 0.83949583E+01  0.82874275E+02                                 1.784997                            1.650241      -1.115604       2.335990                    0.997067       3.545319       9.743969       0.510032       1.216487      -0.722645      -0.003042      -0.018970       0.026050       0.032368       0.005404       0.012482      -0.003230      -0.007044       0.016958      -0.016501       0.002998       0.013504              1.866821       1.509430       0.064965       0.162304       1.910456      -0.480613       2.180578           0.000000
           71              H      25.751636      31.789129       4.184045       0.122418       1.192181 0.86995669E+01  0.85215570E+02                                 1.713908                            1.617247      -0.856707       2.470806                    0.999131       3.183164       8.252184       0.554624       1.127421      -0.748910       0.026568      -0.017273      -0.013316       0.034373      -0.003506       0.001838       0.015361       0.018282      -0.022992      -0.022288       0.008560       0.013728              1.741872       1.890694      -0.236341      -0.180570       1.715530       0.342630       1.619391          -0.000002
           72              H      26.470714      33.355517       5.832994       0.120717       1.208090 0.87126220E+01  0.86467496E+02                                 1.805696                            1.674153      -1.014013       2.397099                    0.998157       3.395122       9.235005       0.511599       1.206348      -0.727048       0.043376       0.008897       0.004973       0.044557      -0.002637      -0.001831       0.008191       0.024089      -0.031687      -0.017073      -0.000820       0.017893              1.890536       2.511743       0.235164       0.290037       1.538919       0.209550       1.620946          -0.000002
           73              H      22.694204      -1.654912       6.332872       0.119981       1.182452 0.85578324E+01  0.83434707E+02                                 1.696973                            1.597002      -0.901478       2.452980                    0.998806       3.184645       8.220896       0.562141       1.117579      -0.750994      -0.028729       0.026570       0.015652       0.042146      -0.009856      -0.000452       0.007976       0.018346      -0.025853      -0.016210      -0.002080       0.018289              1.728991       1.812949      -0.295178      -0.182633       1.736150       0.350702       1.637875          -0.000003
           74              H      22.018379      33.002560       4.641726       0.134301       1.226730 0.89155612E+01  0.88569861E+02                                 1.790815                            1.667863      -1.078312       2.365987                    0.998268       3.341879       8.954438       0.526945       1.170048      -0.736118      -0.039168       0.001946      -0.006878       0.039815      -0.009400      -0.002798       0.008773       0.021157      -0.043794      -0.019505      -0.002879       0.022384              1.858412       2.381742       0.118920       0.363263       1.531582       0.203312       1.661914          -0.000002
           75              H       0.821803      23.827147      12.221047       0.131156       1.197190 0.85602429E+01  0.83789015E+02                                 1.740428                            1.620240      -0.932513       2.444734                    0.998769       3.183990       8.340668       0.544128       1.150016      -0.742750      -0.042182       0.009236      -0.013397       0.045212      -0.011275       0.006336       0.004756       0.015750      -0.033398      -0.017150      -0.002572       0.019722              1.805801       2.256501      -0.051702       0.419828       1.495071       0.089401       1.665831          -0.000001
           76              H       1.786881      25.210970      13.886226       0.118107       1.143030 0.82928667E+01  0.80076738E+02                                 1.643097                            1.558763      -0.839712       2.474433                    0.999158       3.175692       8.111517       0.577321       1.098719      -0.755529      -0.023262       0.023846       0.006803       0.034000      -0.008388       0.010149       0.011208       0.010141      -0.018775      -0.021375       0.007314       0.014061              1.682913       1.643518      -0.273802      -0.047296       1.896833       0.312528       1.508388          -0.000001
           77              H       5.133567      22.913259      13.970621       0.137734       0.975839 0.67568205E+01  0.64392285E+02                                 1.698322                            1.572200      -1.086945       2.369457                    0.997250       3.583545      10.297157       0.468501       1.371843      -0.688044       0.036576      -0.012119       0.008134       0.039381      -0.012985       0.004005       0.004528       0.005567      -0.021009      -0.014588      -0.002197       0.016785              1.784198       2.281837      -0.118531       0.396523       1.463401       0.068192       1.607356           0.000000
           78              H       4.111719      21.547737      12.432035       0.120812       1.182594 0.87210333E+01  0.86287189E+02                                 1.766152                            1.665512      -0.901314       2.456255                    0.998675       3.295421       8.854366       0.519002       1.192775      -0.731513       0.020045      -0.036066      -0.008496       0.042127      -0.011820       0.003628       0.002995       0.002027      -0.031339      -0.013586      -0.003516       0.017103              1.818870       1.731431      -0.293531      -0.003014       2.107079       0.371401       1.618101           0.000000
           79              H       4.098203      27.737352      15.262514       0.108745       1.141158 0.83711851E+01  0.81841976E+02                                 1.694129                            1.604906      -1.064602       2.361657                    0.997253       3.399754       9.029617       0.542967       1.153834      -0.738873      -0.021216       0.000859      -0.031873       0.038298      -0.001838       0.010706       0.000381       0.002739       0.023788      -0.009939      -0.004679       0.014617              1.748448       1.607284      -0.043040       0.396534       1.854477      -0.030305       1.783583          -0.000000
           80              H       5.866161      29.610200      18.355916       0.116898       1.278285 0.96417440E+01  0.97900593E+02                                 1.855100                            1.744499      -1.243973       2.285244                    0.995885       3.499886       9.551771       0.509635       1.183633      -0.732324       0.001369       0.030909       0.021748       0.037818       0.007824       0.003366       0.006751      -0.017886       0.010169      -0.013619      -0.001413       0.015032              1.923133       1.747828       0.058077       0.370043       2.096868       0.363189       1.924702          -0.000001
           81              H       6.742030      25.752017      17.580131       0.122973       1.384690 0.10831384E+02  0.11457055E+03                                 2.035588                            1.910319      -1.534994       2.151443                    0.992024       3.836325      11.106392       0.458308       1.263454      -0.712017       0.024048      -0.031492       0.007369       0.040303      -0.009681       0.004068      -0.001763       0.004974      -0.044142      -0.015373      -0.002546       0.017919              2.107089       1.830667      -0.304039       0.220865       2.665136      -0.054810       1.825465          -0.000000
           82              H       3.308839      30.565151      12.688466       0.116017       1.234008 0.90978176E+01  0.90042066E+02                                 1.744025                            1.646315      -0.854598       2.463183                    0.999121       3.251183       8.448437       0.553960       1.117172      -0.751267      -0.003324      -0.027723      -0.020632       0.034717      -0.004747       0.002907       0.000773      -0.034942       0.040203      -0.025037       0.011341       0.013696              1.774564       1.447770      -0.238452      -0.056306       2.148431       0.259379       1.727492          -0.000004
           83              H       2.873608      -3.499664      11.610806       0.116454       1.200119 0.86295723E+01  0.84697215E+02                                 1.741350                            1.623783      -0.902076       2.447113                    0.998796       3.271316       8.600645       0.544663       1.145772      -0.742919       0.021832       0.013707      -0.036888       0.045002      -0.003582      -0.015323      -0.000965      -0.013584       0.033036      -0.020503       0.001863       0.018640              1.810571       1.470323      -0.084122      -0.134109       1.577055      -0.295671       2.384336          -0.000003
           84              H       1.538178      -2.027309      14.999591       0.116372       1.233206 0.89524580E+01  0.88382780E+02                                 1.748669                            1.635596      -0.968963       2.414545                    0.998186       3.280229       8.556039       0.553655       1.120576      -0.749546      -0.015309       0.033516       0.021601       0.042712      -0.010347      -0.002158       0.009009      -0.013075       0.034409      -0.018202      -0.000162       0.018364              1.808221       1.679682      -0.436659      -0.182805       2.041972       0.243061       1.703009          -0.000001
           85              H       2.733036      -3.716881      16.151907       0.124021       1.213347 0.89609159E+01  0.89019112E+02                                 1.761539                            1.658650      -1.043531       2.371111                    0.998358       3.400389       9.073032       0.535534       1.151300      -0.740045       0.000948       0.006263       0.038382       0.038902      -0.010681      -0.006258       0.012166      -0.014848       0.035033      -0.018846      -0.004442       0.023289              1.807861       1.492176      -0.165737       0.138770       1.627615      -0.153066       2.303792          -0.000001
           86              H       8.883044      -4.958941      20.021094       0.127327       1.144378 0.81673190E+01  0.78638482E+02                                 1.657322                            1.558082      -0.827622       2.488460                    0.999380       3.111294       7.960157       0.570713       1.114635      -0.752107      -0.006727       0.028931      -0.022218       0.037093       0.006210       0.014628      -0.003747      -0.026152       0.002836      -0.024061       0.010021       0.014040              1.702268       1.471916      -0.077151       0.300847       1.749788      -0.337506       1.885098          -0.000000
           87              H      10.164408      -4.245716      21.851817       0.121079       1.221763 0.88958197E+01  0.87815067E+02                                 1.754037                            1.642700      -0.974578       2.418095                    0.998307       3.249920       8.517905       0.545458       1.137527      -0.745626       0.009487       0.039600       0.001269       0.040740       0.002457       0.004909      -0.007465      -0.027624      -0.012196      -0.015209      -0.003145       0.018353              1.809509       1.570836       0.311703       0.189765       2.280740       0.128937       1.576952          -0.000001
           88              H      10.326606      28.114984      23.286532       0.117908       1.216328 0.88377266E+01  0.87069215E+02                                 1.740945                            1.631299      -1.013410       2.395058                    0.998047       3.273374       8.561384       0.550585       1.129166      -0.747257       0.013755      -0.031218       0.027287       0.043684      -0.000487       0.006076      -0.009866      -0.024590      -0.018236      -0.015184      -0.004259       0.019443              1.803552       1.676384      -0.137249       0.402507       1.719919      -0.307324       2.014352          -0.000003
           89              H       8.864121      27.397868      21.605124       0.134959       1.213362 0.88346595E+01  0.87494377E+02                                 1.767637                            1.651489      -1.110836       2.350406                    0.997887       3.355542       8.953028       0.534223       1.157692      -0.738681      -0.010378      -0.037896       0.006982       0.039906       0.000090       0.007597      -0.016271      -0.026159      -0.006839      -0.018804      -0.005838       0.024642              1.836069       1.689988       0.412482       0.255607       2.181992       0.172899       1.636228          -0.000003
           90              H      13.484060       9.542948      28.752732       0.115491       1.246020 0.90119874E+01  0.89388628E+02                                 1.784980                            1.659413      -0.976930       2.411724                    0.998239       3.302828       8.721152       0.538921       1.145828      -0.743125       0.041614       0.003949      -0.002773       0.041893      -0.004207       0.001710      -0.007316       0.023887      -0.034294      -0.016627      -0.002053       0.018680              1.851617       2.453689       0.202537      -0.199395       1.568842      -0.163554       1.532319           0.000002
           91              H      12.683884       7.868656      30.051117       0.110760       1.240294 0.90364701E+01  0.89245061E+02                                 1.746468                            1.636017      -0.864422       2.455464                    0.998938       3.264523       8.462104       0.558358       1.110729      -0.752680       0.023697      -0.016214       0.008063       0.029824      -0.000843      -0.003351      -0.013852       0.015223      -0.037995      -0.022241       0.007795       0.014446              1.790319       1.889678      -0.315295       0.201543       1.889822      -0.374082       1.591458           0.000004
           92              H       8.953330       9.114198      29.544747       0.136031       1.166946 0.83652109E+01  0.81739102E+02                                 1.728231                            1.612841      -1.020814       2.396921                    0.998523       3.265600       8.660608       0.537546       1.166105      -0.737191      -0.039504       0.001632       0.004784       0.039826      -0.008378       0.003474      -0.009125       0.016161      -0.051087      -0.020927      -0.000484       0.021411              1.784719       2.265196       0.170787      -0.240387       1.554653      -0.222701       1.534307           0.000001
           93              H       9.750803      10.756329      28.139245       0.110595       1.219633 0.88942420E+01  0.87797071E+02                                 1.746954                            1.637881      -1.000574       2.399728                    0.997983       3.298340       8.645166       0.548590       1.131063      -0.746677      -0.027119       0.024322      -0.013816       0.038960      -0.007235       0.001412      -0.007013       0.019766      -0.026760      -0.014825      -0.002388       0.017213              1.804067       1.837131      -0.326684       0.205966       1.922545      -0.398763       1.652525           0.000001
           94              H      10.042759       4.628182      30.856116       0.115849       1.170606 0.86561031E+01  0.85185884E+02                                 1.715015                            1.627329      -1.077404       2.360348                    0.997086       3.365230       8.915052       0.542502       1.147255      -0.741257       0.021408      -0.000096      -0.032376       0.038814      -0.002285      -0.012146      -0.000977      -0.000320       0.020861      -0.012261      -0.002658       0.014919              1.759939       1.582770       0.012029      -0.394742       1.830780       0.019815       1.866268           0.000001
           95              H       8.301834      13.764528       1.551570       0.133352       1.209011 0.88513415E+01  0.88977659E+02                                 1.865335                            1.730589      -1.187568       2.325967                    0.995626       3.545128       9.990396       0.480202       1.268849      -0.711584      -0.004114      -0.032067       0.023644       0.040053       0.004662      -0.002851      -0.008740      -0.015468      -0.017573      -0.009782      -0.006065       0.015847              1.950997       1.546032      -0.016754      -0.194867       2.465517      -0.379981       1.841441           0.000001
           96              H       7.755768      17.738478       1.064676       0.125410       1.300231 0.98045826E+01  0.99836409E+02                                 1.868354                            1.755219      -1.224922       2.297598                    0.995957       3.462103       9.420273       0.510484       1.178323      -0.734141      -0.013793       0.037830       0.014094       0.042661      -0.004647      -0.006089       0.012086      -0.013569      -0.019790      -0.014098      -0.004542       0.018640              1.939278       1.805106      -0.265704      -0.389575       2.201303       0.151911       1.811427           0.000003
           97              H       9.510209       1.189558      28.233378       0.115399       1.208954 0.88238098E+01  0.86586149E+02                                 1.714352                            1.615881      -0.857238       2.464369                    0.999070       3.216763       8.298577       0.562497       1.109670      -0.753219      -0.022181       0.017611      -0.020427       0.034920      -0.013899       0.009973       0.005888      -0.007689       0.032109      -0.023632       0.008790       0.014842              1.750259       1.729937      -0.417718       0.236032       1.853607      -0.151043       1.667233           0.000001
           98              H      10.356342      -0.629981      27.051848       0.123037       1.248765 0.90710846E+01  0.90026459E+02                                 1.784656                            1.663508      -0.989584       2.411742                    0.998268       3.258659       8.577240       0.539477       1.143989      -0.744212      -0.009092      -0.003955      -0.040138       0.041344      -0.008140       0.011432      -0.001826      -0.003586       0.040018      -0.017264      -0.002019       0.019282              1.841610       1.511181      -0.074948       0.165903       1.589301       0.266665       2.424349          -0.000001
           99              H      12.440587      -1.740643      30.291318       0.124037       1.139207 0.81631088E+01  0.78870213E+02                                 1.666451                            1.567672      -0.911677       2.446036                    0.998825       3.200246       8.298573       0.561517       1.128979      -0.747022       0.030001      -0.025088       0.020197       0.044016      -0.011117       0.011394      -0.002408       0.006683       0.023574      -0.016722      -0.001981       0.018704              1.717189       1.792010      -0.473669       0.194913       1.814696      -0.090322       1.544863          -0.000001
          100              H      11.480915       0.067326      31.528030       0.133938       1.161858 0.84344695E+01  0.82629026E+02                                 1.721985                            1.618133      -1.050901       2.377907                    0.998410       3.313015       8.812724       0.537068       1.164131      -0.737119       0.011580      -0.000619       0.037745       0.039486      -0.010016       0.015438      -0.006117      -0.006446       0.021190      -0.018476      -0.003717       0.022193              1.776058       1.466787      -0.114845       0.075012       1.563588       0.277630       2.297799          -0.000000
          101              H       4.130642      18.210386       2.405258       0.129035       1.138007 0.80884144E+01  0.77716390E+02                                 1.654115                            1.552952      -0.816764       2.495945                    0.999437       3.097493       7.925379       0.570129       1.118108      -0.751266      -0.002577       0.022080      -0.029021       0.036557      -0.013603      -0.004432      -0.012636       0.013366       0.016147      -0.023756       0.009145       0.014612              1.703035       1.479865      -0.101182      -0.083628       1.451769      -0.250454       2.177469           0.000004
          102              H       2.403234      18.560141       3.966566       0.124581       1.223384 0.88793650E+01  0.87769627E+02                                 1.767392                            1.650860      -0.989934       2.412190                    0.998266       3.258040       8.595180       0.538361       1.150986      -0.742103      -0.041829       0.007498      -0.016771       0.045686      -0.006478       0.010418      -0.006468       0.025808       0.017282      -0.018103      -0.002693       0.020796              1.839965       2.342380      -0.402847       0.013145       1.552047      -0.021672       1.625469           0.000003
          103              H       4.638863      16.844670       6.881440       0.126043       1.163538 0.83539112E+01  0.81108020E+02                                 1.693364                            1.589978      -0.868075       2.473460                    0.999111       3.151550       8.168116       0.555915       1.134811      -0.746734       0.002389      -0.018438       0.039669       0.043810      -0.011027       0.000754      -0.010673      -0.000217       0.028287      -0.017733       0.000687       0.017046              1.740728       1.468559      -0.100882      -0.031164       1.429228      -0.189419       2.324397           0.000001
          104              H       6.066205      16.084120       5.157834       0.126852       1.204664 0.87510589E+01  0.86467038E+02                                 1.757721                            1.641778      -1.034844       2.377084                    0.998404       3.378574       9.006268       0.536682       1.155046      -0.739050       0.026100      -0.022223       0.013489       0.036838      -0.010418       0.004748      -0.013281       0.006268       0.037147      -0.019418      -0.002518       0.021936              1.825152       2.072254      -0.548350      -0.056183       1.743201      -0.002082       1.660001           0.000001
          105              H      23.140248      11.879754       5.037733       0.291998       0.679278 0.44446407E+01  0.37632970E+02                                 1.283212                            1.236801      -1.082452       2.464528                    0.999855       2.548163       6.602898       0.560505       1.290608      -0.708153      -0.008682      -0.025702       0.024855       0.036793       0.009037      -0.000358      -0.007916      -0.022686       0.035731      -0.020627       0.002541       0.018086              1.324257       1.074628       0.149862       0.013269       1.605673       0.000687       1.292469           0.000001
          106              H      21.126290      -2.871843      31.904561       0.296008       0.710376 0.48120448E+01  0.41759633E+02                                 1.358219                            1.318165      -1.055888       2.488351                    0.999828       2.563795       6.831344       0.521240       1.354071      -0.696375       0.030313      -0.024982      -0.000007       0.039280      -0.016295       0.005015       0.010395       0.010209      -0.024493      -0.022220       0.000889       0.021331              1.394813       1.524188      -0.123666       0.144009       1.313458       0.085339       1.346794           0.000000
          107              H      24.348623       8.058172       4.515133       0.281234       0.681994 0.44570684E+01  0.37751163E+02                                 1.285629                            1.237465      -1.016238       2.489110                    0.999925       2.565209       6.640516       0.561277       1.288390      -0.708709       0.023180       0.026363       0.001213       0.035125       0.011915       0.010447      -0.005814       0.002153      -0.036110      -0.020966       0.002417       0.018549              1.321630       1.292815       0.082238       0.092893       1.550667      -0.161476       1.121408           0.000001
          108              H      17.038900      21.265476      20.102243       0.279801       0.671412 0.43782713E+01  0.37047428E+02                                 1.287055                            1.236850      -1.066124       2.464554                    0.999847       2.614977       6.843367       0.552444       1.310276      -0.703279       0.008213       0.025391       0.021346       0.034173       0.008723      -0.000159       0.008121      -0.019266       0.022421      -0.017152       0.001085       0.016067              1.328238       1.094142       0.192687      -0.045658       1.584225      -0.005632       1.306347          -0.000000
          109              H      20.545080      21.210534      15.522191       0.292346       0.635295 0.41041551E+01  0.34207690E+02                                 1.246210                            1.203269      -1.079078       2.467328                    0.999890       2.540995       6.622847       0.555486       1.322918      -0.700843      -0.003096      -0.030470       0.022369       0.037926      -0.004850      -0.008992      -0.011904      -0.020835      -0.003670      -0.019373       0.001070       0.018303              1.285496       1.259918      -0.039065      -0.252014       1.257899      -0.119551       1.338671           0.000000
          110              H      16.373888      25.186674      19.345934       0.282571       0.698355 0.46299177E+01  0.39614900E+02                                 1.310627                            1.264724      -1.054574       2.472097                    0.999878       2.587071       6.745003       0.552549       1.295537      -0.707284      -0.026078      -0.018428      -0.007758       0.032861       0.010255      -0.002157       0.008976       0.014462      -0.023609      -0.017281       0.000569       0.016712              1.344317       1.404552       0.076585      -0.046062       1.451760       0.210264       1.176639          -0.000000
          111              H      10.150892      20.189446      31.492324       0.288610       0.671469 0.44004351E+01  0.37289865E+02                                 1.292699                            1.245926      -1.050902       2.479254                    0.999918       2.564158       6.719945       0.546375       1.322879      -0.701450       0.027861       0.018169       0.011416       0.035166       0.007940       0.002943       0.010526       0.014498      -0.021015      -0.016382      -0.000210       0.016592              1.336079       1.329492       0.093637       0.001066       1.471627       0.242841       1.207119          -0.000000
          112              H       9.331792      24.138974      30.875591       0.282631       0.691143 0.45151269E+01  0.38407209E+02                                 1.300616                            1.247424      -1.061069       2.466937                    0.999869       2.599683       6.767399       0.557152       1.292378      -0.707417      -0.009883      -0.022573      -0.026416       0.036125       0.011711       0.000602       0.008513      -0.014028       0.034097      -0.019799       0.002020       0.017779              1.350817       1.145062       0.239143      -0.007206       1.624415       0.000824       1.282975          -0.000000
          113              H       5.647194      34.980567       2.716870       0.288892       0.677839 0.44418693E+01  0.37590340E+02                                 1.283639                            1.237507      -1.059836       2.475920                    0.999908       2.529624       6.545621       0.559803       1.292887      -0.708091      -0.000874       0.028431      -0.024203       0.037348      -0.006920      -0.005286      -0.011423      -0.021149       0.013087      -0.018354       0.000246       0.018108              1.331318       1.256939      -0.057115      -0.258808       1.293012      -0.117943       1.444002          -0.000000
          114              H       2.592465      12.175061      14.671749       0.280517       0.710448 0.46968191E+01  0.40331562E+02                                 1.325001                            1.273717      -1.059633       2.469224                    0.999866       2.604789       6.803285       0.550670       1.295309      -0.707318      -0.026529      -0.025346       0.001757       0.036733       0.011550       0.006934      -0.008612       0.004983      -0.038758      -0.020823       0.002547       0.018276              1.368306       1.335096       0.087769       0.037515       1.609921      -0.219359       1.159900           0.000001
          115              H       3.917082       8.089180      13.853766       0.292223       0.690165 0.45325679E+01  0.38603118E+02                                 1.305828                            1.257268      -1.077424       2.472086                    0.999832       2.537950       6.616575       0.549902       1.307804      -0.705132       0.011656       0.023822      -0.026146       0.037242       0.011658      -0.004208      -0.007076      -0.018997       0.034293      -0.020773       0.002122       0.018650              1.340598       1.121024       0.189286      -0.053667       1.571786      -0.044881       1.328983           0.000001
          116              H       7.636823      11.439655      18.092993       0.293639       0.690221 0.45285877E+01  0.38597913E+02                                 1.310044                            1.258760      -1.087441       2.464029                    0.999872       2.557348       6.690646       0.547710       1.312061      -0.703881       0.011007       0.017234      -0.031525       0.037576       0.012237      -0.002308      -0.009018       0.001568       0.038352      -0.019491       0.001106       0.018386              1.360576       1.323856       0.108704       0.156045       1.158395      -0.096611       1.599476           0.000001
          117              H      24.921723      16.741057       4.820254       0.114276       1.205369 0.87041914E+01  0.85296089E+02                                 1.722265                            1.611307      -0.979621       2.410809                    0.998343       3.245030       8.422009       0.558786       1.118561      -0.750179       0.008169       0.032331      -0.021584       0.039723       0.004037      -0.003233      -0.009308      -0.016846       0.036060      -0.015404      -0.003010       0.018414              1.783271       1.489675       0.349729      -0.054947       2.222085      -0.212956       1.638054           0.000002
          118              H      24.351326      14.932574       3.606264       0.132409       1.208617 0.87204746E+01  0.85903980E+02                                 1.753385                            1.634193      -1.058702       2.375151                    0.998401       3.292414       8.701774       0.541421       1.148413      -0.741713       0.006023       0.008676      -0.037737       0.039187       0.005965      -0.008747      -0.010884      -0.022139       0.032539      -0.019398      -0.002914       0.022312              1.817739       1.426132       0.132004       0.049986       1.618197       0.196062       2.408888           0.000002
          119              H      23.429501      13.007386       7.030754       0.123701       1.174312 0.84708147E+01  0.82300739E+02                                 1.685873                            1.587141      -0.829943       2.483928                    0.999348       3.148140       8.088546       0.565315       1.115159      -0.752085      -0.011529      -0.023684       0.021289       0.033869       0.010883      -0.001856       0.000500      -0.022764       0.038842      -0.022325       0.009260       0.013064              1.719012       1.461410       0.314209      -0.108964       2.026702      -0.214960       1.668925           0.000004
          120              H      24.116139      14.885839       8.209038       0.116892       1.255720 0.91305533E+01  0.90847087E+02                                 1.795712                            1.671526      -0.997813       2.405553                    0.998114       3.297218       8.715516       0.536453       1.147520      -0.742965      -0.005646      -0.000087       0.041543       0.041925       0.006292      -0.005943      -0.005846      -0.011486       0.043032      -0.016042      -0.002146       0.018188              1.863877       1.456280       0.113174       0.000080       1.587613       0.149975       2.547738           0.000002
          121              H      21.566927      11.810233       1.285401       0.137393       1.342898 0.10288809E+02  0.10634360E+03                                 1.940239                            1.823725      -1.321091       2.268281                    0.994951       3.461896       9.580139       0.488849       1.212230      -0.726854      -0.012566       0.036707      -0.020559       0.043908      -0.011233       0.002837      -0.007477      -0.025645       0.020330      -0.020435       0.001512       0.018923              2.001396       1.698603      -0.057516       0.272687       2.440116      -0.270307       1.865469           0.000002
          122              H      21.250641       7.794034       1.769049       0.128090       1.288527 0.94012580E+01  0.96697066E+02                                 1.987981                            1.811361      -1.553842       2.145372                    0.992065       3.882798      11.355754       0.455012       1.308746      -0.700573      -0.015040      -0.034459      -0.007882       0.038415      -0.001718       0.003018       0.008036      -0.006214      -0.013883      -0.010344       0.000469       0.009874              2.134346       2.007556       0.511276       0.426955       2.465297       0.281657       1.930186           0.000000
          123              H      23.605216       9.953341       4.222997       0.108020       1.206839 0.87941991E+01  0.86916868E+02                                 1.751173                            1.639159      -1.071043       2.357724                    0.996825       3.421930       9.094571       0.540905       1.145716      -0.741260       0.023414       0.001745       0.026392       0.035324       0.000532       0.013607      -0.001445       0.003126       0.009296      -0.012339      -0.002941       0.015279              1.822069       1.725315       0.000445       0.484155       1.870158       0.044078       1.870735           0.000001
          124              H      17.744461      -2.093943      31.901316       0.130830       1.221352 0.91451345E+01  0.91948967E+02                                 1.830447                            1.725831      -1.062406       2.381276                    0.997651       3.400154       9.336597       0.498783       1.221343      -0.724152      -0.018033       0.022599       0.027132       0.039650      -0.010840      -0.002201       0.011967       0.023472      -0.002315      -0.021141       0.002291       0.018850              1.897041       1.640485      -0.038303      -0.042262       1.771395       0.494177       2.279243          -0.000000
          125              H      16.230613      -2.904603      30.430895       0.117277       1.107123 0.79712669E+01  0.76698471E+02                                 1.645427                            1.556448      -0.909793       2.444670                    0.998773       3.220599       8.383368       0.558565       1.139655      -0.743922      -0.038081       0.011291       0.007889       0.040495      -0.007632      -0.005244       0.009974       0.019561       0.000572      -0.016621      -0.000275       0.016896              1.690224       2.263749      -0.122947       0.074355       1.361476       0.084828       1.445447          -0.000001
          126              H      19.101518      -4.578487      28.217149       0.118638       1.332697 0.99277842E+01  0.10154385E+03                                 1.915079                            1.778722      -1.109166       2.355494                    0.996139       3.467439       9.497647       0.501083       1.195075      -0.730569       0.013082      -0.018654      -0.034223       0.041114      -0.000607      -0.008855       0.012437       0.016124       0.013879      -0.018073       0.000699       0.017374              1.999362       1.758477      -0.175931      -0.099172       1.867370       0.512112       2.372240          -0.000002
          127              H      20.718091      -3.817599      29.674586       0.125010       1.216209 0.89441106E+01  0.88560156E+02                                 1.766244                            1.662706      -0.840882       2.481912                    0.999215       3.226664       8.516450       0.533679       1.159111      -0.740884       0.032600      -0.010699      -0.011432       0.036165      -0.001900       0.000750       0.011887       0.024652       0.010839      -0.020227       0.009544       0.010684              1.816504       2.314884      -0.161021      -0.115491       1.563964       0.102583       1.570664          -0.000002
          128              H      22.372511       5.620371       5.933619       0.145839       1.209991 0.88245700E+01  0.87469835E+02                                 1.782375                            1.667852      -1.116095       2.361707                    0.997795       3.267658       8.755065       0.522743       1.182096      -0.733996      -0.043640       0.003950      -0.001820       0.043856       0.004617      -0.006880      -0.011029       0.018351      -0.057391      -0.024558       0.002449       0.022109              1.844737       2.342254      -0.284995       0.259568       1.597610      -0.224098       1.594348          -0.000000
          129              H      23.224050       3.801855       7.241741       0.109720       1.235946 0.91744384E+01  0.91178074E+02                                 1.755712                            1.659031      -0.994857       2.398419                    0.998205       3.316564       8.694384       0.547815       1.125022      -0.748414      -0.024162      -0.026935       0.013250       0.038533       0.007900      -0.001489      -0.005657       0.018650      -0.033014      -0.014365      -0.003755       0.018120              1.781880       1.804708       0.271637      -0.148961       1.918646      -0.384385       1.622285          -0.000002
          130              H      26.835659       4.933539       6.634747       0.099726       1.327500 0.98611494E+01  0.99949726E+02                                 1.851547                            1.725934      -1.047567       2.366287                    0.997693       3.446270       9.172292       0.533458       1.132797      -0.745913       0.040353      -0.007695       0.003502       0.041229       0.003900      -0.003783      -0.006972       0.023847      -0.037401      -0.016869      -0.002676       0.019545              1.922478       2.475101      -0.268597       0.232785       1.695579      -0.222999       1.596754           0.000000
          131              H      26.232823       6.778156       5.313640       0.137131       1.147339 0.81581502E+01  0.78519765E+02                                 1.662905                            1.560526      -0.832572       2.491632                    0.999443       3.070286       7.850980       0.568509       1.119391      -0.751387       0.026448       0.021480      -0.009832       0.035463       0.002937       0.002679      -0.014916       0.012936      -0.039417      -0.023246       0.009547       0.013699              1.692960       1.835987       0.314859      -0.165341       1.757359      -0.293347       1.485534           0.000003
          132              H      15.027645      16.589759      20.284017       0.119826       1.179387 0.84367071E+01  0.81969101E+02                                 1.693902                            1.584165      -0.928224       2.440708                    0.998579       3.185023       8.210220       0.565158       1.115473      -0.751276      -0.009417      -0.034839      -0.019088       0.040826       0.006342       0.000294       0.011628      -0.016717       0.026646      -0.015561      -0.003308       0.018868              1.750548       1.460714       0.339203       0.019191       2.205156       0.142565       1.585775           0.000003
          133              H      15.857558      18.191930      18.910975       0.132384       1.201111 0.86966811E+01  0.85652148E+02                                 1.749071                            1.634111      -1.054222       2.376667                    0.998488       3.297381       8.727670       0.540108       1.151438      -0.740870      -0.002478      -0.013082      -0.036097       0.038474       0.008187       0.004075       0.013667      -0.022748       0.025591      -0.018284      -0.005128       0.023412              1.806709       1.435418       0.114880      -0.165273       1.572158      -0.053495       2.412551           0.000002
          134              H      16.582042      20.509630      22.098510       0.116332       1.226716 0.89992538E+01  0.88817815E+02                                 1.736890                            1.636417      -0.878237       2.453931                    0.998866       3.242598       8.412331       0.556160       1.115868      -0.751542       0.015026       0.023833       0.020459       0.034819       0.014067      -0.002558       0.002807      -0.015350       0.042825      -0.023511       0.008683       0.014829              1.772924       1.531750       0.366626       0.047639       2.113317       0.154932       1.673704          -0.000002
          135              H      15.506129      18.935849      23.494274       0.122978       1.262032 0.91373819E+01  0.90937882E+02                                 1.803157                            1.674033      -1.022026       2.396284                    0.997957       3.279370       8.671252       0.535113       1.150104      -0.742500      -0.004380       0.008816       0.042420       0.043548       0.006048       0.000292       0.010965      -0.012994       0.039040      -0.015986      -0.003602       0.019588              1.878893       1.470827       0.092455      -0.203751       1.609590      -0.023337       2.556263          -0.000002
          136              H      18.620330      21.103263      16.272008       0.120571       1.310224 0.98815771E+01  0.10102153E+03                                 1.890875                            1.770712      -1.266618       2.276900                    0.995506       3.522094       9.666254       0.503521       1.189874      -0.730873       0.001617      -0.034047      -0.020863       0.039963      -0.009034      -0.002521       0.009383      -0.015153       0.008444      -0.013426      -0.003493       0.016919              1.962283       1.764406      -0.068980      -0.349625       2.183474       0.386767       1.938970           0.000001
          137              H      19.504310      25.023640      16.716705       0.131451       1.403440 0.10919928E+02  0.11470904E+03                                 2.005168                            1.883594      -1.330567       2.255541                    0.994548       3.572022      10.007896       0.478566       1.218390      -0.724985       0.022179       0.034230      -0.010870       0.042211       0.004861      -0.007174      -0.008977      -0.003800      -0.049003      -0.020268       0.002972       0.017297              2.058933       1.889477       0.357848      -0.343977       2.386936      -0.136730       1.900388          -0.000001
          138              H      17.095669      23.207638      19.375148       0.107712       1.169913 0.86598990E+01  0.85542360E+02                                 1.734542                            1.642014      -1.100046       2.343326                    0.996827       3.460609       9.294368       0.531087       1.167541      -0.735343      -0.015938      -0.000199       0.034645       0.038135       0.004007      -0.011310       0.000480      -0.001400       0.026615      -0.012960      -0.002337       0.015297              1.787530       1.576909      -0.000402      -0.411272       1.871643       0.021220       1.914040          -0.000000
          139              H      21.531785      23.181442      12.769615       0.125000       1.263185 0.92843747E+01  0.93202540E+02                                 1.824956                            1.700656      -1.098936       2.348574                    0.998026       3.428148       9.243214       0.522299       1.168185      -0.736179      -0.012467       0.037482      -0.007963       0.040296      -0.004520      -0.006898      -0.017139      -0.021726       0.001302      -0.019970      -0.003461       0.023431              1.894547       1.794805      -0.495659      -0.172355       2.226354       0.012758       1.662481          -0.000001
          140              H      23.056446      22.432401      11.107682       0.119861       1.233807 0.89360198E+01  0.88420957E+02                                 1.771456                            1.650823      -1.019773       2.395183                    0.997898       3.284676       8.654174       0.541261       1.143636      -0.743706       0.005013       0.024195      -0.034299       0.042272      -0.007289      -0.003721      -0.011232      -0.020027       0.010476      -0.016992      -0.000778       0.017770              1.842919       1.586130       0.029476      -0.305689       1.727102      -0.409394       2.215526          -0.000001
          141              H      23.537633      19.015037      13.185098       0.120469       1.236787 0.90404933E+01  0.91168026E+02                                 1.876563                            1.736169      -1.210810       2.308598                    0.995427       3.570679      10.009095       0.485772       1.250326      -0.715715       0.013135      -0.038857       0.002500       0.041093      -0.006466      -0.002982      -0.002155      -0.018384      -0.020571      -0.010882      -0.003848       0.014730              1.963816       1.731720      -0.412817      -0.152960       2.431382      -0.079788       1.728345           0.000000
          142              H      22.207610      19.775726      14.834047       0.114318       1.173570 0.83949574E+01  0.82874263E+02                                 1.784997                            1.650241      -1.115604       2.335990                    0.997067       3.545319       9.743969       0.510032       1.216487      -0.722645       0.003042      -0.018970       0.026050       0.032368      -0.005404      -0.012482      -0.003230      -0.007044       0.016958      -0.016501       0.002998       0.013504              1.866821       1.509430      -0.064965      -0.162304       1.910456      -0.480613       2.180578           0.000000
          143              H      14.797864      26.260890      20.413856       0.122418       1.192181 0.86995669E+01  0.85215570E+02                                 1.713908                            1.617247      -0.856707       2.470806                    0.999131       3.183164       8.252184       0.554624       1.127421      -0.748910      -0.026568      -0.017273      -0.013316       0.034373       0.003506      -0.001838       0.015361       0.018282      -0.022992      -0.022288       0.008560       0.013728              1.741872       1.890694       0.236341       0.180570       1.715530       0.342630       1.619391          -0.000002
          144              H      14.078786      27.827278      22.062804       0.120717       1.208090 0.87126222E+01  0.86467501E+02                                 1.805696                            1.674153      -1.014013       2.397099                    0.998157       3.395122       9.235006       0.511599       1.206348      -0.727048      -0.043376       0.008897       0.004973       0.044557       0.002637       0.001831       0.008191       0.024089      -0.031687      -0.017073      -0.000820       0.017893              1.890536       2.511744      -0.235164      -0.290036       1.538919       0.209550       1.620946          -0.000002
          145              H      17.855297      -7.183151      22.562683       0.119981       1.182452 0.85578390E+01  0.83434785E+02                                 1.696974                            1.597002      -0.901478       2.452980                    0.998806       3.184645       8.220896       0.562141       1.117579      -0.750994       0.028729       0.026570       0.015652       0.042146       0.009856       0.000452       0.007976       0.018346      -0.025853      -0.016210      -0.002080       0.018289              1.728992       1.812950       0.295178       0.182633       1.736149       0.350702       1.637876          -0.000003
          146              H      18.531122      27.474321      20.871536       0.134301       1.226731 0.89155704E+01  0.88569967E+02                                 1.790815                            1.667864      -1.078312       2.365987                    0.998268       3.341880       8.954439       0.526945       1.170047      -0.736118       0.039168       0.001946      -0.006878       0.039815       0.009400       0.002798       0.008773       0.021157      -0.043794      -0.019505      -0.002879       0.022384              1.858413       2.381742      -0.118920      -0.363263       1.531582       0.203312       1.661914          -0.000002
          147              H      12.694697      18.298908      28.450858       0.131156       1.197190 0.85602423E+01  0.83789004E+02                                 1.740428                            1.620240      -0.932513       2.444734                    0.998769       3.183990       8.340667       0.544128       1.150016      -0.742750       0.042182       0.009236      -0.013397       0.045212       0.011275      -0.006336       0.004756       0.015750      -0.033398      -0.017150      -0.002572       0.019722              1.805801       2.256501       0.051702      -0.419828       1.495071       0.089401       1.665831          -0.000001
          148              H      11.729619      19.682731      30.116036       0.118107       1.143030 0.82928667E+01  0.80076738E+02                                 1.643097                            1.558763      -0.839712       2.474433                    0.999158       3.175692       8.111517       0.577321       1.098719      -0.755529       0.023262       0.023846       0.006803       0.034000       0.008388      -0.010149       0.011208       0.010141      -0.018775      -0.021375       0.007314       0.014061              1.682913       1.643518       0.273802       0.047296       1.896833       0.312528       1.508388          -0.000001
          149              H       8.382933      17.385020      30.200431       0.137734       0.975839 0.67568204E+01  0.64392284E+02                                 1.698322                            1.572200      -1.086945       2.369457                    0.997250       3.583545      10.297157       0.468501       1.371843      -0.688044      -0.036576      -0.012119       0.008134       0.039381       0.012985      -0.004005       0.004528       0.005567      -0.021009      -0.014588      -0.002197       0.016785              1.784198       2.281837       0.118531      -0.396523       1.463401       0.068192       1.607356           0.000000
          150              H       9.404781      16.019498      28.661845       0.120812       1.182595 0.87210335E+01  0.86287191E+02                                 1.766152                            1.665512      -0.901314       2.456255                    0.998675       3.295421       8.854366       0.519002       1.192775      -0.731513      -0.020045      -0.036066      -0.008496       0.042127       0.011820      -0.003628       0.002995       0.002027      -0.031339      -0.013586      -0.003516       0.017103              1.818871       1.731431       0.293531       0.003014       2.107079       0.371401       1.618101           0.000000
          151              H       9.418297      22.209113      31.492324       0.108745       1.141159 0.83711931E+01  0.81842066E+02                                 1.694129                            1.604906      -1.064602       2.361657                    0.997253       3.399755       9.029617       0.542968       1.153833      -0.738874       0.021216       0.000859      -0.031873       0.038298       0.001838      -0.010706       0.000381       0.002739       0.023788      -0.009939      -0.004679       0.014617              1.748448       1.607284       0.043040      -0.396533       1.854477      -0.030305       1.783583          -0.000000
          152              H       7.650339      35.138439       2.126105       0.116898       1.278285 0.96417454E+01  0.97900610E+02                                 1.855100                            1.744499      -1.243973       2.285244                    0.995885       3.499886       9.551771       0.509635       1.183633      -0.732324      -0.001369       0.030909       0.021748       0.037818      -0.007824      -0.003366       0.006751      -0.017886       0.010169      -0.013619      -0.001413       0.015032              1.923133       1.747828      -0.058077      -0.370043       2.096868       0.363189       1.924702          -0.000001
          153              H       6.774470      31.280256       1.350320       0.122973       1.384690 0.10831382E+02  0.11457053E+03                                 2.035588                            1.910319      -1.534994       2.151443                    0.992024       3.836325      11.106392       0.458308       1.263454      -0.712017      -0.024048      -0.031492       0.007369       0.040303       0.009681      -0.004068      -0.001763       0.004974      -0.044142      -0.015373      -0.002546       0.017919              2.107089       1.830667       0.304039      -0.220865       2.665137      -0.054809       1.825464          -0.000000
          154              H      10.207661      25.036912      28.918276       0.116017       1.234008 0.90978201E+01  0.90042095E+02                                 1.744025                            1.646315      -0.854598       2.463183                    0.999121       3.251183       8.448437       0.553959       1.117171      -0.751267       0.003324      -0.027723      -0.020632       0.034717       0.004747      -0.002907       0.000773      -0.034942       0.040203      -0.025037       0.011341       0.013696              1.774564       1.447770       0.238452       0.056306       2.148431       0.259380       1.727493          -0.000004
          155              H      10.642892      -9.027903      27.840617       0.116454       1.200119 0.86295669E+01  0.84697150E+02                                 1.741350                            1.623783      -0.902076       2.447113                    0.998796       3.271316       8.600645       0.544663       1.145772      -0.742918      -0.021832       0.013707      -0.036888       0.045002       0.003582       0.015323      -0.000965      -0.013584       0.033036      -0.020503       0.001863       0.018640              1.810571       1.470323       0.084122       0.134110       1.577055      -0.295671       2.384334          -0.000003
          156              H      11.978322      -7.555548      31.229401       0.116372       1.233206 0.89524581E+01  0.88382782E+02                                 1.748669                            1.635596      -0.968963       2.414545                    0.998186       3.280229       8.556039       0.553655       1.120576      -0.749546       0.015309       0.033516       0.021601       0.042712       0.010347       0.002158       0.009009      -0.013075       0.034409      -0.018202      -0.000162       0.018364              1.808221       1.679682       0.436659       0.182805       2.041971       0.243061       1.703010          -0.000001
          157              H      10.783464      -9.245120      32.381718       0.124021       1.213347 0.89609145E+01  0.89019096E+02                                 1.761539                            1.658650      -1.043531       2.371111                    0.998358       3.400389       9.073032       0.535534       1.151300      -0.740045      -0.000948       0.006263       0.038382       0.038902       0.010681       0.006258       0.012166      -0.014848       0.035033      -0.018846      -0.004442       0.023289              1.807861       1.492176       0.165737      -0.138770       1.627615      -0.153066       2.303791          -0.000001
          158              H       4.633456       0.569298       3.791284       0.127327       1.144378 0.81673192E+01  0.78638484E+02                                 1.657322                            1.558082      -0.827622       2.488460                    0.999380       3.111294       7.960157       0.570713       1.114635      -0.752107       0.006727       0.028931      -0.022218       0.037093      -0.006210      -0.014628      -0.003747      -0.026152       0.002836      -0.024061       0.010021       0.014040              1.702268       1.471917       0.077151      -0.300848       1.749788      -0.337506       1.885099          -0.000000
          159              H       3.352092       1.282523       5.622006       0.121079       1.221763 0.88958230E+01  0.87815112E+02                                 1.754038                            1.642700      -0.974578       2.418095                    0.998307       3.249920       8.517907       0.545458       1.137527      -0.745626      -0.009487       0.039600       0.001269       0.040740      -0.002457      -0.004909      -0.007465      -0.027624      -0.012196      -0.015209      -0.003145       0.018353              1.809510       1.570837      -0.311704      -0.189765       2.280742       0.128937       1.576952          -0.000001
          160              H       3.189894      33.643223       7.056722       0.117908       1.216329 0.88377297E+01  0.87069250E+02                                 1.740945                            1.631299      -1.013409       2.395058                    0.998047       3.273374       8.561383       0.550585       1.129166      -0.747257      -0.013755      -0.031218       0.027287       0.043684       0.000487      -0.006076      -0.009866      -0.024590      -0.018236      -0.015184      -0.004259       0.019443              1.803552       1.676384       0.137249      -0.402507       1.719918      -0.307324       2.014353          -0.000003
          161              H       4.652379      32.926107       5.375313       0.134959       1.213362 0.88346599E+01  0.87494383E+02                                 1.767638                            1.651489      -1.110836       2.350406                    0.997887       3.355542       8.953028       0.534223       1.157692      -0.738681       0.010378      -0.037896       0.006982       0.039906      -0.000090      -0.007597      -0.016271      -0.026159      -0.006839      -0.018804      -0.005838       0.024642              1.836069       1.689988      -0.412482      -0.255607       2.181992       0.172900       1.636228          -0.000003
          162              H       0.032440      15.071187      12.522922       0.115491       1.246020 0.90119882E+01  0.89388630E+02                                 1.784979                            1.659412      -0.976930       2.411724                    0.998239       3.302829       8.721152       0.538921       1.145827      -0.743125      -0.041614       0.003949      -0.002773       0.041893       0.004207      -0.001710      -0.007316       0.023887      -0.034294      -0.016627      -0.002053       0.018680              1.851616       2.453688      -0.202537       0.199395       1.568841      -0.163554       1.532318           0.000002
          163              H       0.832616      13.396895      13.821307       0.110760       1.240294 0.90364761E+01  0.89245137E+02                                 1.746469                            1.636018      -0.864422       2.455464                    0.998938       3.264522       8.462103       0.558357       1.110730      -0.752680      -0.023697      -0.016214       0.008063       0.029824       0.000843       0.003351      -0.013852       0.015223      -0.037995      -0.022241       0.007795       0.014446              1.790320       1.889679       0.315295      -0.201544       1.889822      -0.374082       1.591459           0.000004
          164              H       4.563170      14.642437      13.314937       0.136031       1.166946 0.83652088E+01  0.81739081E+02                                 1.728231                            1.612841      -1.020814       2.396921                    0.998523       3.265599       8.660607       0.537546       1.166105      -0.737191       0.039504       0.001632       0.004784       0.039826       0.008378      -0.003474      -0.009125       0.016161      -0.051087      -0.020927      -0.000484       0.021411              1.784719       2.265196      -0.170787       0.240387       1.554654      -0.222701       1.534308           0.000001
          165              H       3.765697      16.284568      11.909435       0.110595       1.219633 0.88942376E+01  0.87797018E+02                                 1.746954                            1.637880      -1.000574       2.399728                    0.997983       3.298340       8.645166       0.548590       1.131063      -0.746677       0.027119       0.024322      -0.013816       0.038960       0.007235      -0.001412      -0.007013       0.019766      -0.026760      -0.014825      -0.002388       0.017213              1.804067       1.837130       0.326684      -0.205966       1.922545      -0.398763       1.652524           0.000001
          166              H       3.473741      10.156421      14.626305       0.115849       1.170606 0.86561073E+01  0.85185940E+02                                 1.715016                            1.627330      -1.077404       2.360348                    0.997086       3.365229       8.915052       0.542501       1.147255      -0.741257      -0.021408      -0.000096      -0.032376       0.038814       0.002285       0.012146      -0.000977      -0.000320       0.020861      -0.012261      -0.002658       0.014919              1.759941       1.582771      -0.012029       0.394742       1.830781       0.019815       1.866270           0.000001
          167              H       5.214666       8.236289      17.781380       0.133352       1.209011 0.88513427E+01  0.88977674E+02                                 1.865336                            1.730589      -1.187568       2.325967                    0.995626       3.545128       9.990396       0.480202       1.268849      -0.711584       0.004114      -0.032067       0.023644       0.040053      -0.004662       0.002851      -0.008740      -0.015468      -0.017573      -0.009782      -0.006065       0.015847              1.950997       1.546032       0.016753       0.194867       2.465517      -0.379981       1.841441           0.000001
          168              H       5.760732      12.210239      17.294486       0.125410       1.300231 0.98045801E+01  0.99836378E+02                                 1.868354                            1.755218      -1.224922       2.297598                    0.995957       3.462103       9.420273       0.510484       1.178324      -0.734141       0.013793       0.037830       0.014094       0.042661       0.004647       0.006089       0.012086      -0.013569      -0.019790      -0.014098      -0.004542       0.018640              1.939278       1.805105       0.265704       0.389574       2.201303       0.151911       1.811426           0.000003
          169              H       4.006291       6.717797      12.003568       0.115399       1.208954 0.88238089E+01  0.86586136E+02                                 1.714351                            1.615881      -0.857238       2.464369                    0.999070       3.216763       8.298576       0.562497       1.109670      -0.753220       0.022181       0.017611      -0.020427       0.034920       0.013899      -0.009973       0.005888      -0.007689       0.032109      -0.023632       0.008790       0.014842              1.750259       1.729936       0.417718      -0.236033       1.853607      -0.151043       1.667233           0.000001
          170              H       3.160158       4.898258      10.822038       0.123037       1.248765 0.90710836E+01  0.90026445E+02                                 1.784656                            1.663508      -0.989584       2.411742                    0.998268       3.258659       8.577239       0.539478       1.143989      -0.744212       0.009092      -0.003955      -0.040138       0.041344       0.008140      -0.011432      -0.001826      -0.003586       0.040018      -0.017264      -0.002019       0.019282              1.841610       1.511181       0.074948      -0.165902       1.589300       0.266665       2.424348          -0.000001
          171              H       1.075913       3.787596      14.061508       0.124037       1.139207 0.81631096E+01  0.78870226E+02                                 1.666452                            1.567672      -0.911677       2.446036                    0.998825       3.200246       8.298574       0.561517       1.128979      -0.747022      -0.030001      -0.025088       0.020197       0.044016       0.011117      -0.011394      -0.002408       0.006683       0.023574      -0.016722      -0.001981       0.018704              1.717190       1.792011       0.473669      -0.194914       1.814696      -0.090322       1.544863          -0.000001
          172              H       2.035585       5.595565      15.298219       0.133938       1.161858 0.84344712E+01  0.82629048E+02                                 1.721985                            1.618133      -1.050901       2.377907                    0.998410       3.313015       8.812725       0.537068       1.164131      -0.737119      -0.011580      -0.000619       0.037745       0.039486       0.010016      -0.015438      -0.006117      -0.006446       0.021190      -0.018476      -0.003717       0.022193              1.776058       1.466787       0.114845      -0.075012       1.563588       0.277630       2.297800          -0.000000
          173              H       9.385858      12.682147      18.635068       0.129035       1.138007 0.80884123E+01  0.77716362E+02                                 1.654115                            1.552951      -0.816764       2.495945                    0.999437       3.097493       7.925378       0.570129       1.118108      -0.751266       0.002577       0.022080      -0.029021       0.036557       0.013603       0.004432      -0.012636       0.013366       0.016147      -0.023756       0.009145       0.014612              1.703034       1.479865       0.101182       0.083628       1.451769      -0.250454       2.177468           0.000004
          174              H      11.113266      13.031902      20.196376       0.124581       1.223383 0.88793648E+01  0.87769624E+02                                 1.767392                            1.650860      -0.989934       2.412190                    0.998266       3.258040       8.595180       0.538361       1.150986      -0.742103       0.041829       0.007498      -0.016771       0.045686       0.006478      -0.010418      -0.006468       0.025808       0.017282      -0.018103      -0.002693       0.020796              1.839965       2.342380       0.402847      -0.013144       1.552047      -0.021672       1.625469           0.000003
          175              H       8.877637      11.316431      23.111250       0.126043       1.163537 0.83539056E+01  0.81107958E+02                                 1.693364                            1.589978      -0.868075       2.473460                    0.999111       3.151550       8.168117       0.555915       1.134811      -0.746734      -0.002389      -0.018438       0.039669       0.043810       0.011027      -0.000754      -0.010673      -0.000217       0.028287      -0.017733       0.000687       0.017046              1.740728       1.468559       0.100882       0.031164       1.429228      -0.189419       2.324396           0.000001
          176              H       7.450295      10.555881      21.387644       0.126852       1.204664 0.87510572E+01  0.86467020E+02                                 1.757721                            1.641778      -1.034844       2.377084                    0.998404       3.378574       9.006269       0.536681       1.155047      -0.739050      -0.026100      -0.022223       0.013489       0.036838       0.010418      -0.004748      -0.013281       0.006268       0.037147      -0.019418      -0.002518       0.021936              1.825152       2.072254       0.548350       0.056184       1.743201      -0.002082       1.660001           0.000001
          177              H       3.892752      13.193768      27.421888       0.291998       0.679278 0.44446407E+01  0.37632970E+02                                 1.283212                            1.236801      -1.082452       2.464528                    0.999855       2.548163       6.602898       0.560505       1.290608      -0.708153       0.008682       0.025702      -0.024855       0.036793       0.009037      -0.000358      -0.007916      -0.022686       0.035731      -0.020627       0.002541       0.018086              1.324257       1.074628       0.149862       0.013269       1.605673       0.000687       1.292469           0.000001
          178              H       5.906710      27.945365       0.555060       0.296008       0.710376 0.48120448E+01  0.41759633E+02                                 1.358219                            1.318165      -1.055888       2.488351                    0.999828       2.563795       6.831344       0.521240       1.354071      -0.696375      -0.030313       0.024982       0.000007       0.039280      -0.016295       0.005015       0.010395       0.010209      -0.024493      -0.022220       0.000889       0.021331              1.394813       1.524188      -0.123666       0.144009       1.313458       0.085339       1.346794           0.000000
          179              H       2.684377      17.015350      27.944488       0.281234       0.681994 0.44570684E+01  0.37751163E+02                                 1.285629                            1.237465      -1.016238       2.489110                    0.999925       2.565209       6.640516       0.561277       1.288390      -0.708709      -0.023180      -0.026363      -0.001213       0.035125       0.011915       0.010447      -0.005814       0.002153      -0.036110      -0.020966       0.002417       0.018549              1.321630       1.292815       0.082238       0.092893       1.550667      -0.161476       1.121408           0.000001
          180              H       9.994100       3.808046      12.357378       0.279801       0.671412 0.43782713E+01  0.37047428E+02                                 1.287055                            1.236850      -1.066124       2.464554                    0.999847       2.614977       6.843367       0.552444       1.310276      -0.703279      -0.008213      -0.025391      -0.021346       0.034173       0.008723      -0.000159       0.008121      -0.019266       0.022421      -0.017152       0.001085       0.016067              1.328238       1.094142       0.192687      -0.045658       1.584225      -0.005632       1.306347          -0.000000
          181              H       6.487920       3.862988      16.937430       0.292346       0.635295 0.41041551E+01  0.34207690E+02                                 1.246210                            1.203269      -1.079078       2.467328                    0.999890       2.540995       6.622847       0.555486       1.322918      -0.700843       0.003096       0.030470      -0.022369       0.037926      -0.004850      -0.008992      -0.011904      -0.020835      -0.003670      -0.019373       0.001070       0.018303              1.285496       1.259918      -0.039065      -0.252014       1.257899      -0.119551       1.338671           0.000000
          182              H      10.659112      -0.113152      13.113687       0.282572       0.698355 0.46299179E+01  0.39614900E+02                                 1.310626                            1.264724      -1.054574       2.472097                    0.999878       2.587071       6.745002       0.552550       1.295536      -0.707284       0.026078       0.018428       0.007758       0.032861       0.010255      -0.002157       0.008976       0.014462      -0.023609      -0.017281       0.000569       0.016712              1.344317       1.404551       0.076585      -0.046062       1.451760       0.210264       1.176639          -0.000000
          183              H      16.882109       4.884076       0.967297       0.288610       0.671469 0.44004326E+01  0.37289839E+02                                 1.292699                            1.245926      -1.050902       2.479254                    0.999918       2.564158       6.719945       0.546375       1.322879      -0.701450      -0.027861      -0.018169      -0.011416       0.035166       0.007940       0.002943       0.010526       0.014498      -0.021015      -0.016382      -0.000210       0.016592              1.336079       1.329492       0.093637       0.001066       1.471627       0.242841       1.207119          -0.000000
          184              H      17.701208       0.934548       1.584030       0.282631       0.691143 0.45151269E+01  0.38407209E+02                                 1.300616                            1.247424      -1.061069       2.466937                    0.999869       2.599683       6.767399       0.557152       1.292378      -0.707417       0.009883       0.022573       0.026416       0.036125       0.011711       0.000602       0.008513      -0.014028       0.034097      -0.019799       0.002020       0.017779              1.350817       1.145062       0.239143      -0.007206       1.624415       0.000824       1.282975          -0.000000
          185              H      21.385806      -9.907045      29.742751       0.288892       0.677839 0.44418683E+01  0.37590330E+02                                 1.283639                            1.237506      -1.059836       2.475920                    0.999908       2.529624       6.545621       0.559803       1.292887      -0.708091       0.000874      -0.028431       0.024203       0.037348      -0.006920      -0.005286      -0.011423      -0.021149       0.013087      -0.018354       0.000246       0.018108              1.331317       1.256939      -0.057115      -0.258808       1.293012      -0.117943       1.444002          -0.000000
          186              H      24.440535      12.898461      17.787872       0.280517       0.710448 0.46968191E+01  0.40331562E+02                                 1.325001                            1.273717      -1.059633       2.469224                    0.999866       2.604789       6.803285       0.550670       1.295309      -0.707318       0.026529       0.025346      -0.001757       0.036733       0.011550       0.006934      -0.008612       0.004983      -0.038758      -0.020823       0.002547       0.018276              1.368306       1.335096       0.087769       0.037515       1.609921      -0.219359       1.159900           0.000001
          187              H      23.115918      16.984342      18.605855       0.292223       0.690165 0.45325679E+01  0.38603118E+02                                 1.305828                            1.257268      -1.077424       2.472086                    0.999832       2.537950       6.616575       0.549902       1.307804      -0.705132      -0.011656      -0.023822       0.026146       0.037242       0.011658      -0.004208      -0.007076      -0.018997       0.034293      -0.020773       0.002122       0.018650              1.340598       1.121024       0.189286      -0.053667       1.571786      -0.044881       1.328983           0.000001
          188              H      19.396178      13.633867      14.366628       0.293639       0.690221 0.45285871E+01  0.38597907E+02                                 1.310044                            1.258760      -1.087441       2.464029                    0.999872       2.557348       6.690646       0.547710       1.312061      -0.703881      -0.011007      -0.017234       0.031525       0.037576       0.012237      -0.002308      -0.009018       0.001568       0.038352      -0.019491       0.001106       0.018386              1.360576       1.323856       0.108704       0.156046       1.158395      -0.096611       1.599477           0.000001
          189              H       2.111277       8.332465      27.639367       0.114276       1.205369 0.87041913E+01  0.85296088E+02                                 1.722265                            1.611307      -0.979621       2.410809                    0.998343       3.245030       8.422009       0.558786       1.118561      -0.750179      -0.008169      -0.032331       0.021584       0.039723       0.004037      -0.003233      -0.009308      -0.016846       0.036060      -0.015404      -0.003010       0.018414              1.783271       1.489675       0.349729      -0.054947       2.222085      -0.212956       1.638055           0.000002
          190              H       2.681674      10.140948      28.853357       0.132409       1.208617 0.87204751E+01  0.85903986E+02                                 1.753385                            1.634194      -1.058702       2.375151                    0.998401       3.292414       8.701774       0.541421       1.148413      -0.741713      -0.006023      -0.008676       0.037737       0.039187       0.005965      -0.008747      -0.010884      -0.022139       0.032539      -0.019398      -0.002914       0.022312              1.817739       1.426132       0.132004       0.049986       1.618197       0.196061       2.408888           0.000002
          191              H       3.603499      12.066136      25.428867       0.123701       1.174312 0.84708147E+01  0.82300739E+02                                 1.685873                            1.587141      -0.829943       2.483928                    0.999348       3.148140       8.088546       0.565315       1.115159      -0.752085       0.011529       0.023684      -0.021289       0.033869       0.010883      -0.001856       0.000500      -0.022764       0.038842      -0.022325       0.009260       0.013064              1.719012       1.461410       0.314209      -0.108964       2.026702      -0.214960       1.668925           0.000004
          192              H       2.916861      10.187683      24.250583       0.116892       1.255720 0.91305512E+01  0.90847059E+02                                 1.795712                            1.671525      -0.997813       2.405553                    0.998114       3.297218       8.715515       0.536454       1.147520      -0.742965       0.005646       0.000087      -0.041543       0.041925       0.006292      -0.005943      -0.005846      -0.011486       0.043032      -0.016042      -0.002146       0.018188              1.863877       1.456280       0.113174       0.000080       1.587613       0.149975       2.547737           0.000002
          193              H       5.466073      13.263289      31.174220       0.137393       1.342898 0.10288809E+02  0.10634360E+03                                 1.940239                            1.823725      -1.321091       2.268281                    0.994951       3.461896       9.580139       0.488849       1.212230      -0.726854       0.012566      -0.036707       0.020559       0.043908      -0.011233       0.002837      -0.007477      -0.025645       0.020331      -0.020435       0.001512       0.018923              2.001396       1.698603      -0.057516       0.272687       2.440116      -0.270307       1.865469           0.000002
          194              H       5.782359      17.279488      30.690572       0.128090       1.288527 0.94012574E+01  0.96697061E+02                                 1.987981                            1.811361      -1.553842       2.145372                    0.992065       3.882798      11.355755       0.455012       1.308747      -0.700573       0.015040       0.034459       0.007882       0.038415      -0.001718       0.003018       0.008036      -0.006214      -0.013883      -0.010344       0.000469       0.009874              2.134346       2.007556       0.511276       0.426955       2.465297       0.281657       1.930186           0.000000
          195              H       3.427784      15.120181      28.236624       0.108020       1.206839 0.87941988E+01  0.86916862E+02                                 1.751173                            1.639159      -1.071043       2.357724                    0.996825       3.421930       9.094570       0.540905       1.145716      -0.741260      -0.023414      -0.001745      -0.026392       0.035324       0.000532       0.013607      -0.001445       0.003126       0.009296      -0.012339      -0.002941       0.015279              1.822069       1.725315       0.000445       0.484155       1.870157       0.044078       1.870735           0.000001
          196              H       9.288539      27.167465       0.558305       0.130830       1.221352 0.91451320E+01  0.91948939E+02                                 1.830447                            1.725831      -1.062405       2.381276                    0.997651       3.400153       9.336595       0.498783       1.221343      -0.724152       0.018033      -0.022599      -0.027132       0.039650      -0.010840      -0.002201       0.011967       0.023472      -0.002315      -0.021141       0.002291       0.018850              1.897041       1.640486      -0.038303      -0.042262       1.771395       0.494177       2.279243          -0.000000
          197              H      10.802387      27.978125       2.028726       0.117277       1.107123 0.79712669E+01  0.76698471E+02                                 1.645427                            1.556448      -0.909793       2.444670                    0.998773       3.220599       8.383368       0.558565       1.139655      -0.743922       0.038081      -0.011291      -0.007889       0.040495      -0.007632      -0.005244       0.009974       0.019561       0.000572      -0.016621      -0.000275       0.016896              1.690224       2.263749      -0.122947       0.074355       1.361476       0.084828       1.445447          -0.000001
          198              H       7.931482      29.652009       4.242472       0.118638       1.332697 0.99277837E+01  0.10154384E+03                                 1.915079                            1.778722      -1.109166       2.355494                    0.996139       3.467439       9.497646       0.501083       1.195075      -0.730569      -0.013082       0.018654       0.034223       0.041114      -0.000607      -0.008855       0.012437       0.016124       0.013879      -0.018073       0.000699       0.017374              1.999362       1.758477      -0.175931      -0.099172       1.867370       0.512112       2.372240          -0.000002
          199              H       6.314909      28.891121       2.785035       0.125011       1.216209 0.89441122E+01  0.88560177E+02                                 1.766244                            1.662706      -0.840882       2.481912                    0.999215       3.226664       8.516451       0.533679       1.159111      -0.740884      -0.032600       0.010699       0.011432       0.036165      -0.001900       0.000750       0.011887       0.024652       0.010839      -0.020227       0.009544       0.010684              1.816504       2.314884      -0.161021      -0.115491       1.563964       0.102583       1.570664          -0.000002
          200              H       4.660489      19.453151      26.526002       0.145839       1.209991 0.88245681E+01  0.87469809E+02                                 1.782375                            1.667852      -1.116095       2.361707                    0.997795       3.267658       8.755064       0.522744       1.182096      -0.733996       0.043640      -0.003950       0.001820       0.043856       0.004617      -0.006880      -0.011029       0.018351      -0.057391      -0.024558       0.002449       0.022109              1.844737       2.342253      -0.284994       0.259568       1.597609      -0.224098       1.594348          -0.000000
          201              H       3.808950      21.271667      25.217880       0.109720       1.235946 0.91744372E+01  0.91178059E+02                                 1.755712                            1.659031      -0.994857       2.398419                    0.998205       3.316564       8.694384       0.547815       1.125022      -0.748414       0.024162       0.026935      -0.013250       0.038533       0.007900      -0.001489      -0.005657       0.018650      -0.033014      -0.014365      -0.003755       0.018120              1.781880       1.804708       0.271637      -0.148960       1.918646      -0.384385       1.622285          -0.000002
          202              H       0.197341      20.139983      25.824874       0.099726       1.327500 0.98611494E+01  0.99949726E+02                                 1.851547                            1.725934      -1.047567       2.366287                    0.997693       3.446270       9.172292       0.533458       1.132797      -0.745913      -0.040353       0.007695      -0.003502       0.041229       0.003900      -0.003783      -0.006972       0.023847      -0.037401      -0.016869      -0.002676       0.019545              1.922478       2.475101      -0.268597       0.232785       1.695579      -0.222999       1.596754           0.000000
          203              H       0.800177      18.295366      27.145981       0.137131       1.147339 0.81581490E+01  0.78519748E+02                                 1.662905                            1.560526      -0.832572       2.491632                    0.999443       3.070286       7.850979       0.568509       1.119391      -0.751387      -0.026448      -0.021480       0.009832       0.035463       0.002937       0.002679      -0.014916       0.012936      -0.039417      -0.023246       0.009546       0.013699              1.692960       1.835987       0.314859      -0.165341       1.757359      -0.293346       1.485534           0.000003
          204              H      12.005355       8.483763      12.175604       0.119826       1.179388 0.84367081E+01  0.81969116E+02                                 1.693902                            1.584165      -0.928224       2.440708                    0.998579       3.185023       8.210221       0.565158       1.115473      -0.751276       0.009417       0.034839       0.019088       0.040826       0.006342       0.000294       0.011628      -0.016717       0.026646      -0.015561      -0.003308       0.018868              1.750548       1.460714       0.339203       0.019191       2.205156       0.142565       1.585775           0.000003
          205              H      11.175442       6.881592      13.548646       0.132384       1.201111 0.86966817E+01  0.85652158E+02                                 1.749072                            1.634111      -1.054222       2.376667                    0.998488       3.297381       8.727671       0.540108       1.151438      -0.740870       0.002478       0.013082       0.036097       0.038474       0.008187       0.004075       0.013667      -0.022748       0.025591      -0.018284      -0.005128       0.023412              1.806709       1.435418       0.114880      -0.165273       1.572158      -0.053495       2.412552           0.000002
          206              H      10.450958       4.563892      10.361111       0.116332       1.226716 0.89992557E+01  0.88817835E+02                                 1.736890                            1.636417      -0.878237       2.453931                    0.998866       3.242598       8.412330       0.556160       1.115867      -0.751542      -0.015026      -0.023833      -0.020459       0.034819       0.014067      -0.002558       0.002807      -0.015350       0.042825      -0.023511       0.008683       0.014829              1.772923       1.531751       0.366627       0.047639       2.113317       0.154932       1.673703          -0.000002
          207              H      11.526871       6.137673       8.965347       0.122978       1.262032 0.91373799E+01  0.90937855E+02                                 1.803156                            1.674032      -1.022026       2.396284                    0.997957       3.279370       8.671251       0.535113       1.150104      -0.742500       0.004380      -0.008816      -0.042420       0.043548       0.006048       0.000292       0.010965      -0.012994       0.039040      -0.015986      -0.003602       0.019588              1.878893       1.470826       0.092455      -0.203751       1.609589      -0.023337       2.556262          -0.000002
          208              H       8.412670       3.970259      16.187613       0.120571       1.310224 0.98815771E+01  0.10102153E+03                                 1.890875                            1.770712      -1.266617       2.276900                    0.995506       3.522094       9.666254       0.503521       1.189874      -0.730873      -0.001617       0.034047       0.020863       0.039963      -0.009034      -0.002521       0.009383      -0.015153       0.008444      -0.013426      -0.003493       0.016919              1.962283       1.764406      -0.068980      -0.349625       2.183474       0.386767       1.938970           0.000001
          209              H       7.528691       0.049882      15.742916       0.131451       1.403440 0.10919923E+02  0.11470898E+03                                 2.005167                            1.883594      -1.330567       2.255541                    0.994548       3.572022      10.007896       0.478566       1.218390      -0.724985      -0.022179      -0.034230       0.010870       0.042211       0.004861      -0.007174      -0.008977      -0.003800      -0.049003      -0.020268       0.002972       0.017297              2.058933       1.889476       0.357847      -0.343977       2.386936      -0.136730       1.900387          -0.000001
          210              H       9.937331       1.865884      13.084473       0.107712       1.169913 0.86598990E+01  0.85542360E+02                                 1.734542                            1.642014      -1.100046       2.343326                    0.996827       3.460609       9.294368       0.531087       1.167541      -0.735343       0.015938       0.000199      -0.034645       0.038135       0.004007      -0.011310       0.000480      -0.001400       0.026615      -0.012960      -0.002337       0.015297              1.787530       1.576909      -0.000402      -0.411272       1.871643       0.021220       1.914040          -0.000000
          211              H       5.501215       1.892080      19.690006       0.125000       1.263185 0.92843742E+01  0.93202532E+02                                 1.824955                            1.700656      -1.098936       2.348574                    0.998026       3.428148       9.243213       0.522300       1.168184      -0.736179       0.012467      -0.037482       0.007963       0.040296      -0.004520      -0.006898      -0.017139      -0.021726       0.001302      -0.019970      -0.003461       0.023431              1.894547       1.794805      -0.495659      -0.172355       2.226354       0.012758       1.662481          -0.000001
          212              H       3.976554       2.641121      21.351939       0.119861       1.233807 0.89360212E+01  0.88420974E+02                                 1.771456                            1.650823      -1.019773       2.395183                    0.997898       3.284676       8.654174       0.541261       1.143636      -0.743706      -0.005013      -0.024195       0.034299       0.042272      -0.007289      -0.003721      -0.011232      -0.020027       0.010476      -0.016992      -0.000778       0.017770              1.842920       1.586130       0.029476      -0.305689       1.727102      -0.409394       2.215526          -0.000001
          213              H       3.495367       6.058485      19.274523       0.120469       1.236787 0.90404934E+01  0.91168027E+02                                 1.876563                            1.736169      -1.210810       2.308598                    0.995427       3.570679      10.009095       0.485772       1.250326      -0.715715      -0.013135       0.038857      -0.002500       0.041093      -0.006466      -0.002982      -0.002155      -0.018384      -0.020571      -0.010882      -0.003848       0.014730              1.963816       1.731720      -0.412817      -0.152960       2.431383      -0.079788       1.728345           0.000000
          214              H       4.825391       5.297796      17.625574       0.114318       1.173571 0.83949623E+01  0.82874316E+02                                 1.784996                            1.650241      -1.115604       2.335990                    0.997067       3.545320       9.743969       0.510032       1.216486      -0.722645      -0.003042       0.018970      -0.026050       0.032368      -0.005404      -0.012482      -0.003230      -0.007044       0.016958      -0.016501       0.002998       0.013504              1.866821       1.509430      -0.064965      -0.162304       1.910455      -0.480613       2.180578           0.000000
          215              H      12.235136      -1.187368      12.045765       0.122418       1.192181 0.86995658E+01  0.85215554E+02                                 1.713908                            1.617246      -0.856707       2.470806                    0.999131       3.183164       8.252183       0.554624       1.127421      -0.748910       0.026568       0.017273       0.013316       0.034373       0.003506      -0.001838       0.015361       0.018282      -0.022992      -0.022288       0.008560       0.013728              1.741871       1.890694       0.236341       0.180570       1.715530       0.342630       1.619391          -0.000002
          216              H      12.954214      -2.753756      10.396817       0.120717       1.208089 0.87126206E+01  0.86467476E+02                                 1.805695                            1.674152      -1.014013       2.397099                    0.998157       3.395122       9.235004       0.511599       1.206347      -0.727049       0.043376      -0.008897      -0.004973       0.044557       0.002637       0.001831       0.008191       0.024089      -0.031687      -0.017073      -0.000820       0.017893              1.890536       2.511743      -0.235164      -0.290036       1.538919       0.209550       1.620945          -0.000002
          217              H       9.177703      32.256673       9.896938       0.119981       1.182452 0.85578390E+01  0.83434785E+02                                 1.696974                            1.597002      -0.901478       2.452980                    0.998806       3.184645       8.220896       0.562141       1.117579      -0.750994      -0.028729      -0.026570      -0.015652       0.042146       0.009856       0.000452       0.007976       0.018346      -0.025853      -0.016210      -0.002080       0.018289              1.728992       1.812950       0.295178       0.182633       1.736149       0.350702       1.637876          -0.000003
          218              H       8.501878      -2.400799      11.588085       0.134301       1.226731 0.89155704E+01  0.88569967E+02                                 1.790815                            1.667864      -1.078312       2.365987                    0.998268       3.341880       8.954439       0.526945       1.170047      -0.736118      -0.039168      -0.001946       0.006878       0.039815       0.009400       0.002798       0.008773       0.021157      -0.043794      -0.019505      -0.002879       0.022384              1.858413       2.381742      -0.118920      -0.363263       1.531582       0.203312       1.661914          -0.000002
          219              H      14.338303       6.774614       4.008763       0.131156       1.197191 0.85602431E+01  0.83789017E+02                                 1.740428                            1.620240      -0.932513       2.444734                    0.998769       3.183990       8.340668       0.544128       1.150016      -0.742750      -0.042182      -0.009236       0.013397       0.045212       0.011275      -0.006336       0.004756       0.015750      -0.033398      -0.017150      -0.002572       0.019722              1.805801       2.256501       0.051702      -0.419828       1.495071       0.089401       1.665831          -0.000001
          220              H      15.303381       5.390791       2.343585       0.118107       1.143030 0.82928667E+01  0.80076738E+02                                 1.643097                            1.558763      -0.839712       2.474433                    0.999158       3.175692       8.111517       0.577321       1.098719      -0.755529      -0.023262      -0.023846      -0.006803       0.034000       0.008388      -0.010149       0.011208       0.010141      -0.018775      -0.021375       0.007314       0.014061              1.682913       1.643518       0.273802       0.047296       1.896833       0.312528       1.508388          -0.000001
          221              H      18.650067       7.688502       2.259190       0.137734       0.975839 0.67568204E+01  0.64392284E+02                                 1.698322                            1.572200      -1.086945       2.369457                    0.997250       3.583545      10.297157       0.468501       1.371843      -0.688044       0.036576       0.012119      -0.008134       0.039381       0.012985      -0.004005       0.004528       0.005567      -0.021009      -0.014588      -0.002197       0.016785              1.784198       2.281837       0.118531      -0.396523       1.463401       0.068192       1.607356           0.000000
          222              H      17.628219       9.054024       3.797776       0.120812       1.182595 0.87210335E+01  0.86287191E+02                                 1.766152                            1.665512      -0.901314       2.456255                    0.998675       3.295421       8.854366       0.519002       1.192775      -0.731513       0.020045       0.036066       0.008496       0.042127       0.011820      -0.003628       0.002995       0.002027      -0.031339      -0.013586      -0.003516       0.017103              1.818871       1.731431       0.293531       0.003014       2.107079       0.371401       1.618101           0.000000
          223              H      17.614703       2.864409       0.967297       0.108745       1.141158 0.83711905E+01  0.81842041E+02                                 1.694130                            1.604906      -1.064602       2.361657                    0.997253       3.399754       9.029617       0.542967       1.153834      -0.738873      -0.021216      -0.000859       0.031873       0.038298       0.001838      -0.010706       0.000381       0.002739       0.023788      -0.009939      -0.004679       0.014617              1.748448       1.607284       0.043040      -0.396534       1.854477      -0.030305       1.783584          -0.000000
          224              H      19.382661     -10.064917      30.333516       0.116898       1.278285 0.96417454E+01  0.97900610E+02                                 1.855100                            1.744499      -1.243973       2.285244                    0.995885       3.499886       9.551771       0.509635       1.183633      -0.732324       0.001369      -0.030909      -0.021748       0.037818      -0.007824      -0.003366       0.006751      -0.017886       0.010169      -0.013619      -0.001413       0.015032              1.923133       1.747828      -0.058077      -0.370043       2.096868       0.363189       1.924702          -0.000001
          225              H      20.258530      -6.206734      31.109301       0.122973       1.384690 0.10831382E+02  0.11457053E+03                                 2.035588                            1.910319      -1.534994       2.151443                    0.992024       3.836325      11.106392       0.458308       1.263454      -0.712017       0.024048       0.031492      -0.007369       0.040303       0.009681      -0.004068      -0.001763       0.004974      -0.044142      -0.015373      -0.002546       0.017919              2.107089       1.830667       0.304039      -0.220865       2.665137      -0.054809       1.825464          -0.000000
          226              H      16.825339       0.036610       3.541345       0.116017       1.234008 0.90978202E+01  0.90042097E+02                                 1.744025                            1.646315      -0.854598       2.463183                    0.999121       3.251183       8.448437       0.553959       1.117171      -0.751267      -0.003324       0.027723       0.020632       0.034717       0.004747      -0.002907       0.000773      -0.034942       0.040203      -0.025037       0.011341       0.013696              1.774564       1.447770       0.238452       0.056306       2.148431       0.259380       1.727493          -0.000004
          227              H      16.390108      34.101425       4.619004       0.116454       1.200119 0.86295671E+01  0.84697155E+02                                 1.741350                            1.623783      -0.902076       2.447113                    0.998796       3.271316       8.600646       0.544663       1.145772      -0.742918       0.021832      -0.013707       0.036888       0.045002       0.003582       0.015323      -0.000965      -0.013584       0.033036      -0.020503       0.001863       0.018640              1.810571       1.470323       0.084122       0.134109       1.577055      -0.295671       2.384335          -0.000003
          228              H      15.054678      32.629070       1.230220       0.116372       1.233206 0.89524581E+01  0.88382782E+02                                 1.748669                            1.635596      -0.968963       2.414545                    0.998186       3.280229       8.556039       0.553655       1.120576      -0.749546      -0.015309      -0.033516      -0.021601       0.042712       0.010347       0.002158       0.009009      -0.013075       0.034409      -0.018202      -0.000162       0.018364              1.808221       1.679682       0.436659       0.182805       2.041971       0.243061       1.703010          -0.000001
          229              H      16.249536      34.318642       0.077903       0.124021       1.213347 0.89609145E+01  0.89019096E+02                                 1.761539                            1.658650      -1.043531       2.371111                    0.998358       3.400389       9.073032       0.535534       1.151300      -0.740045       0.000948      -0.006263      -0.038382       0.038902       0.010681       0.006258       0.012166      -0.014848       0.035033      -0.018846      -0.004442       0.023289              1.807861       1.492176       0.165737      -0.138770       1.627615      -0.153066       2.303791          -0.000001
          230              H      22.399544      24.504224      28.668337       0.127327       1.144378 0.81673192E+01  0.78638484E+02                                 1.657322                            1.558082      -0.827622       2.488460                    0.999380       3.111294       7.960157       0.570713       1.114635      -0.752107      -0.006727      -0.028931       0.022218       0.037093      -0.006210      -0.014628      -0.003747      -0.026152       0.002836      -0.024061       0.010021       0.014040              1.702268       1.471917       0.077151      -0.300848       1.749788      -0.337506       1.885099          -0.000000
          231              H      23.680908      23.790999      26.837615       0.121079       1.221763 0.88958221E+01  0.87815099E+02                                 1.754038                            1.642700      -0.974578       2.418095                    0.998307       3.249920       8.517906       0.545458       1.137527      -0.745626       0.009487      -0.039600      -0.001269       0.040740      -0.002457      -0.004909      -0.007465      -0.027624      -0.012196      -0.015209      -0.003145       0.018353              1.809510       1.570837      -0.311704      -0.189765       2.280741       0.128937       1.576952          -0.000001
          232              H      23.843106      -8.569701      25.402899       0.117908       1.216329 0.88377306E+01  0.87069263E+02                                 1.740945                            1.631300      -1.013409       2.395058                    0.998047       3.273374       8.561384       0.550585       1.129166      -0.747257       0.013755       0.031218      -0.027287       0.043684       0.000487      -0.006076      -0.009866      -0.024590      -0.018236      -0.015184      -0.004259       0.019443              1.803552       1.676385       0.137249      -0.402508       1.719919      -0.307324       2.014354          -0.000003
          233              H      22.380621      -7.852585      27.084308       0.134959       1.213362 0.88346595E+01  0.87494375E+02                                 1.767637                            1.651489      -1.110836       2.350406                    0.997887       3.355542       8.953027       0.534224       1.157691      -0.738682      -0.010378       0.037896      -0.006982       0.039906      -0.000090      -0.007597      -0.016271      -0.026159      -0.006839      -0.018804      -0.005838       0.024642              1.836069       1.689988      -0.412482      -0.255607       2.181992       0.172899       1.636228          -0.000003
          234              H      -0.032440      10.002335      19.936699       0.115491       1.246020 0.90119865E+01  0.89388617E+02                                 1.784980                            1.659413      -0.976930       2.411724                    0.998239       3.302828       8.721152       0.538921       1.145828      -0.743125       0.041614      -0.003949       0.002773       0.041893       0.004207      -0.001710      -0.007316       0.023887      -0.034294      -0.016627      -0.002053       0.018680              1.851617       2.453689      -0.202537       0.199395       1.568842      -0.163554       1.532319           0.000002
          235              H      26.200384      11.676627      18.638314       0.110760       1.240294 0.90364730E+01  0.89245096E+02                                 1.746469                            1.636017      -0.864422       2.455464                    0.998938       3.264523       8.462104       0.558358       1.110729      -0.752680       0.023697       0.016214      -0.008063       0.029824       0.000843       0.003351      -0.013852       0.015223      -0.037995      -0.022241       0.007795       0.014446              1.790319       1.889678       0.315294      -0.201543       1.889822      -0.374082       1.591459           0.000004
          236              H      22.469830      10.431085      19.144684       0.136031       1.166946 0.83652088E+01  0.81739081E+02                                 1.728231                            1.612841      -1.020814       2.396921                    0.998523       3.265599       8.660607       0.537546       1.166105      -0.737191      -0.039504      -0.001632      -0.004784       0.039826       0.008378      -0.003474      -0.009125       0.016161      -0.051087      -0.020927      -0.000484       0.021411              1.784719       2.265196      -0.170787       0.240387       1.554653      -0.222701       1.534308           0.000001
          237              H      23.267303       8.788954      20.550186       0.110595       1.219633 0.88942380E+01  0.87797021E+02                                 1.746954                            1.637880      -1.000574       2.399728                    0.997983       3.298340       8.645165       0.548591       1.131063      -0.746677      -0.027119      -0.024322       0.013816       0.038960       0.007235      -0.001412      -0.007013       0.019766      -0.026760      -0.014825      -0.002388       0.017213              1.804066       1.837130       0.326684      -0.205966       1.922545      -0.398763       1.652524           0.000001
          238              H      23.559260      14.917101      17.833316       0.115849       1.170606 0.86561071E+01  0.85185938E+02                                 1.715016                            1.627330      -1.077404       2.360348                    0.997086       3.365229       8.915052       0.542501       1.147255      -0.741257       0.021408       0.000096       0.032376       0.038814       0.002285       0.012146      -0.000977      -0.000320       0.020861      -0.012261      -0.002658       0.014919              1.759941       1.582771      -0.012030       0.394742       1.830781       0.019814       1.866270           0.000001
          239              H      21.818334      16.837233      14.678241       0.133352       1.209011 0.88513427E+01  0.88977674E+02                                 1.865336                            1.730589      -1.187568       2.325967                    0.995626       3.545128       9.990396       0.480202       1.268849      -0.711584      -0.004114       0.032067      -0.023644       0.040053      -0.004662       0.002851      -0.008740      -0.015468      -0.017573      -0.009782      -0.006065       0.015847              1.950997       1.546032       0.016753       0.194867       2.465517      -0.379981       1.841441           0.000001
          240              H      21.272268      12.863283      15.165135       0.125410       1.300231 0.98045801E+01  0.99836378E+02                                 1.868354                            1.755218      -1.224922       2.297598                    0.995957       3.462103       9.420273       0.510484       1.178324      -0.734141      -0.013793      -0.037830      -0.014094       0.042661       0.004647       0.006089       0.012086      -0.013569      -0.019790      -0.014098      -0.004542       0.018640              1.939278       1.805105       0.265704       0.389574       2.201303       0.151911       1.811426           0.000003
          241              H      23.026709      18.355725      20.456053       0.115399       1.208954 0.88238066E+01  0.86586105E+02                                 1.714351                            1.615880      -0.857238       2.464369                    0.999070       3.216763       8.298575       0.562497       1.109670      -0.753220      -0.022181      -0.017611       0.020427       0.034920       0.013899      -0.009973       0.005888      -0.007689       0.032109      -0.023632       0.008790       0.014842              1.750258       1.729936       0.417717      -0.236032       1.853606      -0.151043       1.667232           0.000001
          242              H      23.872842      20.175264      21.637583       0.123037       1.248766 0.90710846E+01  0.90026459E+02                                 1.784656                            1.663508      -0.989584       2.411742                    0.998268       3.258659       8.577240       0.539477       1.143989      -0.744212      -0.009092       0.003955       0.040138       0.041344       0.008140      -0.011432      -0.001826      -0.003586       0.040018      -0.017264      -0.002019       0.019282              1.841610       1.511181       0.074948      -0.165903       1.589301       0.266665       2.424349          -0.000001
          243              H      25.957087      21.285926      18.398113       0.124037       1.139207 0.81631096E+01  0.78870226E+02                                 1.666452                            1.567672      -0.911678       2.446036                    0.998825       3.200246       8.298574       0.561517       1.128979      -0.747022       0.030001       0.025088      -0.020197       0.044016       0.011117      -0.011394      -0.002408       0.006683       0.023574      -0.016722      -0.001981       0.018704              1.717190       1.792011       0.473669      -0.194914       1.814696      -0.090322       1.544863          -0.000001
          244              H      24.997415      19.477957      17.161402       0.133938       1.161858 0.84344712E+01  0.82629048E+02                                 1.721985                            1.618133      -1.050901       2.377907                    0.998410       3.313015       8.812725       0.537068       1.164131      -0.737119       0.011580       0.000619      -0.037745       0.039486       0.010016      -0.015438      -0.006117      -0.006446       0.021190      -0.018476      -0.003717       0.022193              1.776058       1.466787       0.114845      -0.075012       1.563588       0.277630       2.297800          -0.000000
          245              H      17.647142      12.391375      13.824553       0.129035       1.138007 0.80884133E+01  0.77716377E+02                                 1.654115                            1.552952      -0.816764       2.495945                    0.999437       3.097493       7.925379       0.570129       1.118108      -0.751266      -0.002577      -0.022080       0.029021       0.036557       0.013603       0.004432      -0.012636       0.013366       0.016147      -0.023756       0.009145       0.014612              1.703034       1.479865       0.101182       0.083628       1.451769      -0.250455       2.177469           0.000004
          246              H      15.919734      12.041620      12.263245       0.124581       1.223383 0.88793648E+01  0.87769624E+02                                 1.767392                            1.650860      -0.989934       2.412190                    0.998266       3.258040       8.595180       0.538361       1.150986      -0.742103      -0.041829      -0.007498       0.016771       0.045686       0.006478      -0.010418      -0.006468       0.025808       0.017282      -0.018103      -0.002693       0.020796              1.839965       2.342380       0.402847      -0.013144       1.552047      -0.021672       1.625469           0.000003
          247              H      18.155363      13.757091       9.348371       0.126043       1.163537 0.83539047E+01  0.81107944E+02                                 1.693364                            1.589977      -0.868075       2.473460                    0.999111       3.151550       8.168116       0.555915       1.134811      -0.746734       0.002389       0.018438      -0.039669       0.043810       0.011027      -0.000754      -0.010673      -0.000217       0.028287      -0.017733       0.000687       0.017046              1.740727       1.468559       0.100882       0.031164       1.429227      -0.189419       2.324396           0.000001
          248              H      19.582705      14.517641      11.071977       0.126852       1.204664 0.87510569E+01  0.86467013E+02                                 1.757721                            1.641778      -1.034844       2.377084                    0.998404       3.378574       9.006268       0.536682       1.155046      -0.739050       0.026100       0.022223      -0.013489       0.036838       0.010418      -0.004748      -0.013281       0.006268       0.037147      -0.019418      -0.002518       0.021936              1.825152       2.072254       0.548350       0.056184       1.743201      -0.002082       1.660001           0.000001
          249              H       9.623748      18.722007      11.192077       0.291998       0.679278 0.44446427E+01  0.37632991E+02                                 1.283212                            1.236802      -1.082452       2.464528                    0.999855       2.548163       6.602898       0.560505       1.290608      -0.708153      -0.008682       0.025702      -0.024855       0.036793      -0.009037       0.000358      -0.007916      -0.022686       0.035731      -0.020627       0.002541       0.018086              1.324257       1.074628      -0.149862      -0.013269       1.605672       0.000687       1.292470           0.000001
          250              H       7.609789      22.417126      16.784870       0.296008       0.710376 0.48120415E+01  0.41759597E+02                                 1.358218                            1.318165      -1.055888       2.488351                    0.999828       2.563795       6.831343       0.521240       1.354071      -0.696375       0.030313       0.024982       0.000007       0.039280       0.016295      -0.005015       0.010395       0.010209      -0.024493      -0.022220       0.000889       0.021331              1.394813       1.524187       0.123666      -0.144010       1.313458       0.085338       1.346794           0.000000
          251              H      10.832123      22.543589      11.714677       0.281234       0.681994 0.44570684E+01  0.37751163E+02                                 1.285629                            1.237465      -1.016238       2.489110                    0.999925       2.565209       6.640516       0.561277       1.288390      -0.708709       0.023180      -0.026363      -0.001213       0.035125      -0.011915      -0.010447      -0.005814       0.002153      -0.036110      -0.020966       0.002417       0.018549              1.321630       1.292815      -0.082238      -0.092893       1.550668      -0.161476       1.121408           0.000001
          252              H       3.522400      -1.720193      28.587188       0.279801       0.671412 0.43782723E+01  0.37047439E+02                                 1.287055                            1.236850      -1.066124       2.464554                    0.999847       2.614977       6.843367       0.552444       1.310276      -0.703279       0.008213      -0.025391      -0.021346       0.034173      -0.008723       0.000159       0.008121      -0.019266       0.022421      -0.017152       0.001085       0.016067              1.328238       1.094142      -0.192687       0.045658       1.584224      -0.005632       1.306347          -0.000000
          253              H       7.028580       9.391227       0.707620       0.292346       0.635295 0.41041529E+01  0.34207668E+02                                 1.246210                            1.203268      -1.079078       2.467328                    0.999890       2.540995       6.622847       0.555486       1.322918      -0.700843      -0.003096       0.030470      -0.022369       0.037926       0.004850       0.008992      -0.011904      -0.020835      -0.003670      -0.019373       0.001070       0.018303              1.285496       1.259918       0.039065       0.252014       1.257899      -0.119551       1.338670           0.000000
          254              H       2.857388      -5.641391      29.343497       0.282572       0.698355 0.46299179E+01  0.39614900E+02                                 1.310626                            1.264724      -1.054574       2.472097                    0.999878       2.587071       6.745002       0.552550       1.295536      -0.707284      -0.026078       0.018428       0.007758       0.032861      -0.010255       0.002157       0.008976       0.014462      -0.023609      -0.017281       0.000569       0.016712              1.344317       1.404551      -0.076585       0.046062       1.451760       0.210264       1.176639          -0.000000
          255              H      23.667392      -0.644163      17.197107       0.288610       0.671469 0.44004350E+01  0.37289864E+02                                 1.292699                            1.245926      -1.050902       2.479254                    0.999918       2.564158       6.719945       0.546375       1.322879      -0.701450       0.027861      -0.018169      -0.011416       0.035166      -0.007940      -0.002943       0.010526       0.014498      -0.021015      -0.016382      -0.000210       0.016592              1.336079       1.329492      -0.093637      -0.001066       1.471626       0.242841       1.207119          -0.000000
          256              H      22.848292      -4.593691      17.813840       0.282631       0.691143 0.45151246E+01  0.38407186E+02                                 1.300616                            1.247424      -1.061069       2.466937                    0.999869       2.599683       6.767399       0.557152       1.292378      -0.707417      -0.009883       0.022573       0.026416       0.036125      -0.011711      -0.000602       0.008513      -0.014028       0.034097      -0.019799       0.002020       0.017779              1.350817       1.145061      -0.239143       0.007206       1.624415       0.000824       1.282975          -0.000000
          257              H      19.163694      -4.378806      13.512940       0.288892       0.677839 0.44418684E+01  0.37590331E+02                                 1.283639                            1.237506      -1.059836       2.475920                    0.999908       2.529624       6.545621       0.559803       1.292887      -0.708091      -0.000874      -0.028431       0.024203       0.037348       0.006920       0.005286      -0.011423      -0.021149       0.013087      -0.018354       0.000246       0.018108              1.331318       1.256939       0.057115       0.258808       1.293012      -0.117943       1.444002          -0.000000
          258              H      16.108965      18.426700       1.558062       0.280517       0.710448 0.46968185E+01  0.40331555E+02                                 1.325001                            1.273717      -1.059633       2.469224                    0.999866       2.604789       6.803285       0.550670       1.295309      -0.707318      -0.026529       0.025346      -0.001757       0.036733      -0.011550      -0.006934      -0.008612       0.004983      -0.038758      -0.020823       0.002547       0.018276              1.368306       1.335096      -0.087769      -0.037515       1.609920      -0.219358       1.159900           0.000001
          259              H      17.433582      22.512581       2.376044       0.292223       0.690165 0.45325681E+01  0.38603120E+02                                 1.305828                            1.257268      -1.077424       2.472086                    0.999832       2.537950       6.616575       0.549902       1.307804      -0.705132       0.011656      -0.023822       0.026146       0.037242      -0.011658       0.004208      -0.007076      -0.018997       0.034293      -0.020773       0.002122       0.018650              1.340598       1.121024      -0.189286       0.053667       1.571786      -0.044881       1.328983           0.000001
          260              H      21.153323       8.105628      30.596439       0.293639       0.690221 0.45285877E+01  0.38597913E+02                                 1.310044                            1.258760      -1.087441       2.464029                    0.999872       2.557348       6.690646       0.547710       1.312061      -0.703881       0.011007      -0.017234       0.031525       0.037576      -0.012237       0.002308      -0.009018       0.001568       0.038352      -0.019491       0.001106       0.018386              1.360576       1.323856      -0.108704      -0.156045       1.158395      -0.096611       1.599476           0.000001
          261              H      11.405223      13.860704      11.409557       0.114276       1.205369 0.87041940E+01  0.85296118E+02                                 1.722265                            1.611307      -0.979621       2.410809                    0.998343       3.245030       8.422008       0.558787       1.118560      -0.750179       0.008169      -0.032331       0.021584       0.039723      -0.004037       0.003233      -0.009308      -0.016846       0.036060      -0.015404      -0.003010       0.018414              1.783271       1.489674      -0.349729       0.054947       2.222084      -0.212956       1.638055           0.000002
          262              H      10.834826      15.669187      12.623547       0.132409       1.208617 0.87204743E+01  0.85903977E+02                                 1.753385                            1.634193      -1.058702       2.375151                    0.998401       3.292414       8.701774       0.541421       1.148413      -0.741713       0.006023      -0.008676       0.037737       0.039187      -0.005965       0.008747      -0.010884      -0.022139       0.032539      -0.019398      -0.002914       0.022312              1.817739       1.426132      -0.132004      -0.049986       1.618197       0.196062       2.408888           0.000002
          263              H       9.913001      17.594375       9.199057       0.123701       1.174311 0.84708114E+01  0.82300700E+02                                 1.685873                            1.587140      -0.829943       2.483928                    0.999348       3.148140       8.088546       0.565315       1.115159      -0.752085      -0.011529       0.023684      -0.021289       0.033869      -0.010883       0.001856       0.000500      -0.022764       0.038842      -0.022324       0.009260       0.013064              1.719012       1.461410      -0.314210       0.108964       2.026702      -0.214959       1.668925           0.000004
          264              H      10.599639      15.715922       8.020772       0.116892       1.255720 0.91305509E+01  0.90847055E+02                                 1.795712                            1.671525      -0.997813       2.405553                    0.998114       3.297218       8.715515       0.536454       1.147520      -0.742965      -0.005646       0.000087      -0.041543       0.041925      -0.006292       0.005943      -0.005846      -0.011486       0.043032      -0.016042      -0.002146       0.018188              1.863877       1.456280      -0.113174      -0.000080       1.587613       0.149975       2.547737           0.000002
          265              H       8.050427      18.791528      14.944410       0.137393       1.342898 0.10288809E+02  0.10634360E+03                                 1.940239                            1.823725      -1.321091       2.268281                    0.994951       3.461896       9.580139       0.488849       1.212230      -0.726854      -0.012566      -0.036707       0.020559       0.043908       0.011233      -0.002837      -0.007477      -0.025645       0.020331      -0.020435       0.001512       0.018923              2.001396       1.698602       0.057516      -0.272687       2.440115      -0.270306       1.865469           0.000002
          266              H       7.734141      22.807727      14.460761       0.128090       1.288527 0.94012572E+01  0.96697058E+02                                 1.987981                            1.811361      -1.553842       2.145372                    0.992065       3.882798      11.355755       0.455012       1.308747      -0.700573      -0.015040       0.034459       0.007882       0.038415       0.001718      -0.003018       0.008036      -0.006214      -0.013883      -0.010344       0.000469       0.009874              2.134346       2.007556      -0.511276      -0.426955       2.465297       0.281657       1.930186           0.000000
          267              H      10.088716      20.648420      12.006814       0.108020       1.206839 0.87941993E+01  0.86916871E+02                                 1.751173                            1.639159      -1.071043       2.357724                    0.996825       3.421930       9.094571       0.540905       1.145716      -0.741260       0.023414      -0.001745      -0.026392       0.035324      -0.000532      -0.013607      -0.001445       0.003126       0.009296      -0.012339      -0.002941       0.015279              1.822069       1.725315      -0.000445      -0.484155       1.870158       0.044077       1.870735           0.000001
          268              H       4.227961      21.639226      16.788116       0.130830       1.221351 0.91451242E+01  0.91948844E+02                                 1.830447                            1.725830      -1.062405       2.381276                    0.997651       3.400153       9.336595       0.498783       1.221343      -0.724152      -0.018033      -0.022599      -0.027132       0.039650       0.010840       0.002201       0.011967       0.023472      -0.002315      -0.021141       0.002291       0.018850              1.897040       1.640485       0.038304       0.042262       1.771395       0.494177       2.279241          -0.000000
          269              H       2.714113      22.449886      18.258537       0.117277       1.107123 0.79712669E+01  0.76698471E+02                                 1.645427                            1.556448      -0.909793       2.444670                    0.998773       3.220599       8.383368       0.558565       1.139655      -0.743922      -0.038081      -0.011291      -0.007889       0.040495       0.007632       0.005244       0.009974       0.019561       0.000572      -0.016621      -0.000275       0.016896              1.690224       2.263749       0.122947      -0.074354       1.361476       0.084828       1.445447          -0.000001
          270              H       5.585018      24.123770      20.472283       0.118638       1.332697 0.99277836E+01  0.10154384E+03                                 1.915079                            1.778722      -1.109166       2.355494                    0.996139       3.467439       9.497646       0.501083       1.195075      -0.730569       0.013082       0.018654       0.034223       0.041114       0.000607       0.008855       0.012437       0.016124       0.013879      -0.018073       0.000699       0.017374              1.999362       1.758477       0.175931       0.099172       1.867370       0.512112       2.372240          -0.000002
          271              H       7.201591      23.362882      19.014846       0.125011       1.216209 0.89441122E+01  0.88560177E+02                                 1.766244                            1.662706      -0.840882       2.481912                    0.999215       3.226664       8.516451       0.533679       1.159111      -0.740884       0.032600       0.010699       0.011432       0.036165       0.001900      -0.000750       0.011887       0.024652       0.010839      -0.020227       0.009544       0.010684              1.816504       2.314884       0.161021       0.115491       1.563964       0.102583       1.570664          -0.000002
          272              H       8.856011      24.981390      10.296192       0.145839       1.209991 0.88245703E+01  0.87469836E+02                                 1.782375                            1.667852      -1.116095       2.361707                    0.997795       3.267658       8.755064       0.522743       1.182096      -0.733996      -0.043640      -0.003950       0.001820       0.043856      -0.004617       0.006880      -0.011029       0.018351      -0.057391      -0.024558       0.002449       0.022109              1.844737       2.342253       0.284995      -0.259569       1.597610      -0.224098       1.594348          -0.000000
          273              H       9.707550      26.799906       8.988069       0.109720       1.235946 0.91744394E+01  0.91178083E+02                                 1.755712                            1.659031      -0.994857       2.398419                    0.998205       3.316564       8.694383       0.547816       1.125022      -0.748414      -0.024162       0.026935      -0.013250       0.038533      -0.007900       0.001489      -0.005657       0.018650      -0.033014      -0.014365      -0.003755       0.018120              1.781880       1.804708      -0.271637       0.148961       1.918646      -0.384386       1.622286          -0.000002
          274              H      13.319159      25.668222       9.595064       0.099726       1.327500 0.98611483E+01  0.99949712E+02                                 1.851547                            1.725934      -1.047567       2.366287                    0.997693       3.446270       9.172292       0.533458       1.132797      -0.745913       0.040353       0.007695      -0.003502       0.041229      -0.003900       0.003783      -0.006972       0.023847      -0.037401      -0.016869      -0.002676       0.019545              1.922478       2.475101       0.268597      -0.232785       1.695579      -0.222999       1.596753           0.000000
          275              H      12.716323      23.823605      10.916171       0.137131       1.147339 0.81581523E+01  0.78519793E+02                                 1.662906                            1.560527      -0.832572       2.491632                    0.999443       3.070286       7.850981       0.568508       1.119391      -0.751387       0.026448      -0.021480       0.009832       0.035463      -0.002937      -0.002679      -0.014916       0.012936      -0.039417      -0.023246       0.009547       0.013699              1.692960       1.835988      -0.314859       0.165341       1.757359      -0.293347       1.485534           0.000003
          276              H       1.511145       2.955524      28.405414       0.119826       1.179387 0.84367046E+01  0.81969072E+02                                 1.693902                            1.584165      -0.928224       2.440708                    0.998579       3.185023       8.210220       0.565158       1.115473      -0.751276      -0.009417       0.034839       0.019088       0.040826      -0.006342      -0.000294       0.011628      -0.016717       0.026646      -0.015561      -0.003308       0.018868              1.750548       1.460714      -0.339203      -0.019191       2.205157       0.142565       1.585774           0.000003
          277              H       2.341058       1.353353      29.778456       0.132384       1.201111 0.86966813E+01  0.85652150E+02                                 1.749071                            1.634111      -1.054222       2.376667                    0.998488       3.297381       8.727670       0.540108       1.151438      -0.740870      -0.002478       0.013082       0.036097       0.038474      -0.008187      -0.004075       0.013667      -0.022748       0.025591      -0.018284      -0.005128       0.023412              1.806709       1.435418      -0.114880       0.165273       1.572158      -0.053496       2.412552           0.000002
          278              H       3.065542      -0.964347      26.590922       0.116332       1.226716 0.89992500E+01  0.88817766E+02                                 1.736890                            1.636416      -0.878237       2.453931                    0.998866       3.242598       8.412330       0.556160       1.115867      -0.751542       0.015026      -0.023833      -0.020459       0.034819      -0.014067       0.002558       0.002807      -0.015350       0.042825      -0.023511       0.008683       0.014829              1.772923       1.531750      -0.366627      -0.047639       2.113317       0.154932       1.673703          -0.000002
          279              H       1.989629       0.609434      25.195158       0.122978       1.262032 0.91373791E+01  0.90937842E+02                                 1.803156                            1.674032      -1.022025       2.396284                    0.997957       3.279370       8.671250       0.535114       1.150104      -0.742500      -0.004380      -0.008816      -0.042420       0.043548      -0.006048      -0.000292       0.010965      -0.012994       0.039040      -0.015986      -0.003602       0.019588              1.878892       1.470826      -0.092455       0.203751       1.609589      -0.023338       2.556262          -0.000002
          280              H       5.103830      -1.557980      32.417423       0.120571       1.310224 0.98815792E+01  0.10102156E+03                                 1.890876                            1.770712      -1.266618       2.276900                    0.995506       3.522094       9.666255       0.503521       1.189874      -0.730873       0.001617       0.034047       0.020863       0.039963       0.009034       0.002521       0.009383      -0.015153       0.008444      -0.013426      -0.003493       0.016919              1.962284       1.764406       0.068981       0.349625       2.183475       0.386767       1.938971           0.000001
          281              H       5.987810      -5.478357      31.972727       0.131451       1.403441 0.10919932E+02  0.11470908E+03                                 2.005168                            1.883595      -1.330567       2.255541                    0.994548       3.572022      10.007896       0.478566       1.218390      -0.724985       0.022179      -0.034230       0.010870       0.042211      -0.004861       0.007174      -0.008977      -0.003800      -0.049003      -0.020268       0.002972       0.017297              2.058934       1.889477      -0.357848       0.343978       2.386936      -0.136730       1.900389          -0.000001
          282              H       3.579169      -3.662355      29.314284       0.107712       1.169912 0.86598927E+01  0.85542285E+02                                 1.734541                            1.642013      -1.100046       2.343326                    0.996827       3.460609       9.294368       0.531087       1.167541      -0.735343      -0.015938       0.000199      -0.034645       0.038135      -0.004007       0.011310       0.000480      -0.001400       0.026615      -0.012960      -0.002337       0.015297              1.787530       1.576908       0.000402       0.411272       1.871642       0.021220       1.914040          -0.000000
          283              H       8.015285       7.420319       3.460196       0.125000       1.263185 0.92843746E+01  0.93202540E+02                                 1.824956                            1.700656      -1.098936       2.348574                    0.998026       3.428148       9.243214       0.522299       1.168185      -0.736179      -0.012467      -0.037482       0.007963       0.040296       0.004520       0.006898      -0.017139      -0.021726       0.001302      -0.019970      -0.003461       0.023431              1.894547       1.794805       0.495659       0.172355       2.226354       0.012758       1.662481          -0.000001
          284              H       9.539946       8.169360       5.122128       0.119861       1.233807 0.89360212E+01  0.88420974E+02                                 1.771456                            1.650823      -1.019773       2.395183                    0.997898       3.284676       8.654174       0.541261       1.143636      -0.743706       0.005013      -0.024195       0.034299       0.042272       0.007289       0.003721      -0.011232      -0.020027       0.010476      -0.016992      -0.000778       0.017770              1.842920       1.586131      -0.029476       0.305690       1.727102      -0.409394       2.215526          -0.000001
          285              H      10.021133      11.586724       3.044712       0.120469       1.236787 0.90404941E+01  0.91168036E+02                                 1.876563                            1.736169      -1.210810       2.308598                    0.995427       3.570679      10.009095       0.485772       1.250326      -0.715715       0.013135       0.038857      -0.002500       0.041093       0.006466       0.002982      -0.002155      -0.018384      -0.020571      -0.010882      -0.003848       0.014730              1.963816       1.731720       0.412817       0.152960       2.431383      -0.079789       1.728346           0.000000
          286              H       8.691110      10.826035       1.395764       0.114318       1.173570 0.83949574E+01  0.82874264E+02                                 1.784996                            1.650241      -1.115604       2.335990                    0.997067       3.545319       9.743969       0.510032       1.216487      -0.722645       0.003042       0.018970      -0.026050       0.032368       0.005404       0.012482      -0.003230      -0.007044       0.016958      -0.016501       0.002998       0.013504              1.866821       1.509430       0.064965       0.162304       1.910456      -0.480613       2.180578           0.000000
          287              H       1.281364      -6.715607      28.275576       0.122418       1.192181 0.86995692E+01  0.85215600E+02                                 1.713908                            1.617247      -0.856708       2.470806                    0.999131       3.183164       8.252185       0.554624       1.127421      -0.748910      -0.026568       0.017273       0.013316       0.034373      -0.003506       0.001838       0.015361       0.018282      -0.022992      -0.022288       0.008560       0.013728              1.741872       1.890695      -0.236341      -0.180570       1.715530       0.342630       1.619392          -0.000002
          288              H       0.562286      -8.281995      26.626627       0.120717       1.208090 0.87126235E+01  0.86467517E+02                                 1.805696                            1.674153      -1.014013       2.397099                    0.998157       3.395122       9.235006       0.511599       1.206348      -0.727048      -0.043376      -0.008897      -0.004973       0.044557      -0.002637      -0.001831       0.008191       0.024089      -0.031687      -0.017073      -0.000820       0.017893              1.890537       2.511744       0.235164       0.290037       1.538919       0.209551       1.620946          -0.000002
          289              H       4.338797      26.728434      26.126749       0.119981       1.182452 0.85578360E+01  0.83434750E+02                                 1.696973                            1.597002      -0.901478       2.452980                    0.998806       3.184645       8.220896       0.562141       1.117579      -0.750994       0.028729      -0.026570      -0.015652       0.042146      -0.009856      -0.000452       0.007976       0.018346      -0.025853      -0.016210      -0.002080       0.018289              1.728991       1.812950      -0.295178      -0.182633       1.736149       0.350701       1.637875          -0.000003
          290              H       5.014621      -7.929038      27.817895       0.134301       1.226731 0.89155631E+01  0.88569879E+02                                 1.790815                            1.667863      -1.078312       2.365987                    0.998268       3.341880       8.954439       0.526945       1.170047      -0.736118       0.039168      -0.001946       0.006878       0.039815      -0.009400      -0.002798       0.008773       0.021157      -0.043794      -0.019505      -0.002879       0.022384              1.858412       2.381741       0.118920       0.363263       1.531581       0.203312       1.661913          -0.000002
          291              H      26.211197       1.246375      20.238574       0.131156       1.197190 0.85602420E+01  0.83789002E+02                                 1.740428                            1.620240      -0.932513       2.444734                    0.998769       3.183990       8.340667       0.544128       1.150016      -0.742750       0.042182      -0.009236       0.013397       0.045212      -0.011275       0.006336       0.004756       0.015750      -0.033398      -0.017150      -0.002572       0.019722              1.805801       2.256500      -0.051702       0.419828       1.495071       0.089401       1.665831          -0.000001
          292              H      25.246119      -0.137448      18.573395       0.118107       1.143030 0.82928667E+01  0.80076737E+02                                 1.643097                            1.558763      -0.839712       2.474433                    0.999158       3.175692       8.111517       0.577321       1.098719      -0.755529       0.023262      -0.023846      -0.006803       0.034000      -0.008388       0.010149       0.011208       0.010141      -0.018775      -0.021375       0.007314       0.014061              1.682913       1.643518      -0.273802      -0.047296       1.896833       0.312528       1.508388          -0.000001
          293              H      21.899433       2.160263      18.489000       0.137734       0.975839 0.67568205E+01  0.64392285E+02                                 1.698322                            1.572200      -1.086945       2.369457                    0.997250       3.583545      10.297157       0.468501       1.371843      -0.688044      -0.036576       0.012119      -0.008134       0.039381      -0.012985       0.004005       0.004528       0.005567      -0.021009      -0.014588      -0.002197       0.016785              1.784198       2.281837      -0.118531       0.396523       1.463401       0.068192       1.607356           0.000000
          294              H      22.921281       3.525785      20.027586       0.120812       1.182594 0.87210337E+01  0.86287197E+02                                 1.766152                            1.665512      -0.901314       2.456255                    0.998675       3.295421       8.854367       0.519002       1.192776      -0.731513      -0.020045       0.036066       0.008496       0.042127      -0.011820       0.003628       0.002995       0.002027      -0.031339      -0.013586      -0.003516       0.017103              1.818871       1.731431      -0.293531      -0.003014       2.107079       0.371401       1.618101           0.000000
          295              H      22.934797      -2.663830      17.197107       0.108745       1.141158 0.83711877E+01  0.81842001E+02                                 1.694129                            1.604905      -1.064602       2.361657                    0.997253       3.399755       9.029617       0.542968       1.153833      -0.738874       0.021216      -0.000859       0.031873       0.038298      -0.001838       0.010706       0.000381       0.002739       0.023788      -0.009939      -0.004679       0.014617              1.748447       1.607283      -0.043040       0.396533       1.854476      -0.030305       1.783582          -0.000000
          296              H      21.166839      -4.536678      14.103705       0.116898       1.278285 0.96417454E+01  0.97900610E+02                                 1.855100                            1.744499      -1.243973       2.285244                    0.995885       3.499886       9.551771       0.509635       1.183633      -0.732324      -0.001369      -0.030909      -0.021748       0.037818       0.007824       0.003366       0.006751      -0.017886       0.010169      -0.013619      -0.001413       0.015032              1.923133       1.747828       0.058077       0.370043       2.096868       0.363189       1.924702          -0.000001
          297              H      20.290970      -0.678495      14.879490       0.122973       1.384689 0.10831381E+02  0.11457051E+03                                 2.035588                            1.910320      -1.534994       2.151443                    0.992024       3.836324      11.106391       0.458308       1.263454      -0.712017      -0.024048       0.031492      -0.007369       0.040303      -0.009681       0.004068      -0.001763       0.004974      -0.044142      -0.015373      -0.002546       0.017919              2.107090       1.830667      -0.304039       0.220865       2.665136      -0.054810       1.825465          -0.000000
          298              H      23.724161      -5.491629      19.771155       0.116017       1.234007 0.90978164E+01  0.90042051E+02                                 1.744025                            1.646315      -0.854598       2.463183                    0.999121       3.251183       8.448437       0.553960       1.117172      -0.751267       0.003324       0.027723       0.020632       0.034717      -0.004747       0.002907       0.000773      -0.034942       0.040203      -0.025037       0.011341       0.013696              1.774564       1.447770      -0.238452      -0.056306       2.148431       0.259379       1.727492          -0.000004
          299              H      24.159392      28.573186      20.848815       0.116454       1.200119 0.86295723E+01  0.84697215E+02                                 1.741350                            1.623783      -0.902076       2.447113                    0.998796       3.271316       8.600645       0.544663       1.145772      -0.742919      -0.021832      -0.013707       0.036888       0.045002      -0.003582      -0.015323      -0.000965      -0.013584       0.033036      -0.020503       0.001863       0.018640              1.810571       1.470323      -0.084122      -0.134109       1.577055      -0.295671       2.384336          -0.000003
          300              H      25.494822      27.100831      17.460030       0.116372       1.233206 0.89524580E+01  0.88382780E+02                                 1.748669                            1.635596      -0.968963       2.414545                    0.998186       3.280229       8.556039       0.553655       1.120576      -0.749546       0.015309      -0.033516      -0.021601       0.042712      -0.010347      -0.002158       0.009009      -0.013075       0.034409      -0.018202      -0.000162       0.018364              1.808221       1.679682      -0.436659      -0.182805       2.041972       0.243061       1.703009          -0.000001
          301              H      24.299964      28.790403      16.307714       0.124021       1.213347 0.89609147E+01  0.89019097E+02                                 1.761539                            1.658650      -1.043531       2.371111                    0.998358       3.400389       9.073032       0.535534       1.151300      -0.740045      -0.000948      -0.006263      -0.038382       0.038902      -0.010681      -0.006258       0.012166      -0.014848       0.035033      -0.018846      -0.004442       0.023289              1.807861       1.492176      -0.165737       0.138770       1.627615      -0.153066       2.303791          -0.000001
          302              H      18.149956      30.032463      12.438527       0.127327       1.144378 0.81673201E+01  0.78638497E+02                                 1.657322                            1.558083      -0.827622       2.488460                    0.999380       3.111294       7.960158       0.570713       1.114635      -0.752107       0.006727      -0.028931       0.022218       0.037093       0.006210       0.014628      -0.003747      -0.026152       0.002836      -0.024061       0.010021       0.014040              1.702268       1.471917      -0.077151       0.300848       1.749788      -0.337506       1.885099          -0.000000
          303              H      16.868592      29.319238      10.607804       0.121079       1.221763 0.88958219E+01  0.87815095E+02                                 1.754038                            1.642700      -0.974578       2.418095                    0.998307       3.249920       8.517906       0.545458       1.137527      -0.745626      -0.009487      -0.039600      -0.001269       0.040740       0.002457       0.004909      -0.007465      -0.027624      -0.012196      -0.015209      -0.003145       0.018353              1.809510       1.570836       0.311704       0.189765       2.280741       0.128937       1.576952          -0.000001
          304              H      16.706394      -3.041462       9.173089       0.117908       1.216328 0.88377245E+01  0.87069188E+02                                 1.740944                            1.631299      -1.013409       2.395058                    0.998047       3.273374       8.561383       0.550585       1.129166      -0.747257      -0.013755       0.031218      -0.027287       0.043684      -0.000487       0.006076      -0.009866      -0.024590      -0.018236      -0.015184      -0.004259       0.019443              1.803551       1.676384      -0.137249       0.402507       1.719918      -0.307324       2.014352          -0.000003
          305              H      18.168879      -2.324346      10.854497       0.134959       1.213362 0.88346590E+01  0.87494369E+02                                 1.767637                            1.651489      -1.110836       2.350406                    0.997887       3.355542       8.953027       0.534224       1.157691      -0.738682       0.010378       0.037896      -0.006982       0.039906       0.000090       0.007597      -0.016271      -0.026159      -0.006839      -0.018804      -0.005838       0.024642              1.836069       1.689987       0.412482       0.255607       2.181991       0.172899       1.636227          -0.000003
          306              H      13.548940      15.530574       3.706889       0.115491       1.246020 0.90119873E+01  0.89388626E+02                                 1.784980                            1.659413      -0.976930       2.411724                    0.998239       3.302828       8.721152       0.538921       1.145828      -0.743125      -0.041614      -0.003949       0.002773       0.041893      -0.004207       0.001710      -0.007316       0.023887      -0.034294      -0.016627      -0.002053       0.018680              1.851617       2.453689       0.202537      -0.199395       1.568842      -0.163554       1.532319           0.000002
          307              H      14.349116      17.204866       2.408504       0.110760       1.240294 0.90364751E+01  0.89245121E+02                                 1.746469                            1.636017      -0.864422       2.455464                    0.998938       3.264523       8.462104       0.558358       1.110729      -0.752680      -0.023697       0.016214      -0.008063       0.029824      -0.000843      -0.003351      -0.013852       0.015223      -0.037995      -0.022241       0.007795       0.014446              1.790320       1.889679      -0.315295       0.201543       1.889822      -0.374081       1.591458           0.000004
          308              H      18.079670      15.959324       2.914874       0.136031       1.166946 0.83652090E+01  0.81739083E+02                                 1.728231                            1.612841      -1.020814       2.396921                    0.998523       3.265599       8.660607       0.537546       1.166105      -0.737191       0.039504      -0.001632      -0.004784       0.039826      -0.008378       0.003474      -0.009125       0.016161      -0.051087      -0.020927      -0.000484       0.021411              1.784719       2.265197       0.170787      -0.240387       1.554654      -0.222701       1.534308           0.000001
          309              H      17.282197      14.317193       4.320376       0.110594       1.219633 0.88942425E+01  0.87797077E+02                                 1.746954                            1.637881      -1.000574       2.399728                    0.997983       3.298340       8.645166       0.548590       1.131063      -0.746677       0.027119      -0.024322       0.013816       0.038960      -0.007235       0.001412      -0.007013       0.019766      -0.026760      -0.014825      -0.002388       0.017213              1.804067       1.837131      -0.326684       0.205966       1.922546      -0.398763       1.652526           0.000001
          310              H      16.990240      20.445340       1.603505       0.115849       1.170606 0.86561053E+01  0.85185917E+02                                 1.715015                            1.627330      -1.077404       2.360348                    0.997086       3.365229       8.915052       0.542501       1.147255      -0.741257      -0.021408       0.000096       0.032376       0.038814      -0.002285      -0.012146      -0.000977      -0.000320       0.020861      -0.012261      -0.002658       0.014919              1.759940       1.582772       0.012029      -0.394742       1.830781       0.019815       1.866269           0.000001
          311              H      18.731166      11.308994      30.908051       0.133352       1.209011 0.88513415E+01  0.88977659E+02                                 1.865335                            1.730589      -1.187568       2.325967                    0.995626       3.545128       9.990396       0.480202       1.268849      -0.711584       0.004114       0.032067      -0.023644       0.040053       0.004662      -0.002851      -0.008740      -0.015468      -0.017573      -0.009782      -0.006065       0.015847              1.950997       1.546032      -0.016754      -0.194867       2.465517      -0.379981       1.841441           0.000001
          312              H      19.277232       7.335044      31.394945       0.125410       1.300231 0.98045821E+01  0.99836399E+02                                 1.868354                            1.755218      -1.224922       2.297598                    0.995957       3.462103       9.420272       0.510484       1.178323      -0.734141       0.013793      -0.037830      -0.014094       0.042661      -0.004647      -0.006089       0.012086      -0.013569      -0.019790      -0.014098      -0.004542       0.018640              1.939278       1.805105      -0.265704      -0.389575       2.201302       0.151911       1.811426           0.000003
          313              H      17.522791      23.883964       4.226243       0.115399       1.208954 0.88238086E+01  0.86586132E+02                                 1.714351                            1.615881      -0.857238       2.464369                    0.999070       3.216763       8.298576       0.562497       1.109670      -0.753220       0.022181      -0.017611       0.020427       0.034920      -0.013899       0.009973       0.005888      -0.007689       0.032109      -0.023632       0.008790       0.014842              1.750259       1.729936      -0.417718       0.236032       1.853607      -0.151043       1.667233           0.000001
          314              H      16.676658      25.703503       5.407773       0.123037       1.248765 0.90710836E+01  0.90026445E+02                                 1.784656                            1.663508      -0.989584       2.411742                    0.998268       3.258659       8.577239       0.539478       1.143989      -0.744212       0.009092       0.003955       0.040138       0.041344      -0.008140       0.011432      -0.001826      -0.003586       0.040018      -0.017264      -0.002019       0.019282              1.841610       1.511181      -0.074948       0.165902       1.589300       0.266665       2.424348          -0.000001
          315              H      14.592413      26.814165       2.168303       0.124037       1.139207 0.81631088E+01  0.78870213E+02                                 1.666451                            1.567672      -0.911677       2.446036                    0.998825       3.200246       8.298573       0.561517       1.128979      -0.747022      -0.030001       0.025088      -0.020197       0.044016      -0.011117       0.011394      -0.002408       0.006683       0.023574      -0.016722      -0.001981       0.018704              1.717189       1.792010      -0.473669       0.194913       1.814696      -0.090322       1.544863          -0.000001
          316              H      15.552085      25.006196       0.931591       0.133938       1.161858 0.84344698E+01  0.82629032E+02                                 1.721985                            1.618133      -1.050901       2.377907                    0.998410       3.313015       8.812725       0.537068       1.164131      -0.737119      -0.011580       0.000619      -0.037745       0.039486      -0.010016       0.015438      -0.006117      -0.006446       0.021190      -0.018476      -0.003717       0.022193              1.776058       1.466787      -0.114845       0.075012       1.563588       0.277630       2.297799          -0.000000
          317              H      22.902358       6.863136      30.054363       0.129035       1.138007 0.80884133E+01  0.77716377E+02                                 1.654115                            1.552952      -0.816764       2.495945                    0.999437       3.097493       7.925379       0.570129       1.118108      -0.751266       0.002577      -0.022080       0.029021       0.036557      -0.013603      -0.004432      -0.012636       0.013366       0.016147      -0.023756       0.009145       0.014612              1.703034       1.479865      -0.101182      -0.083628       1.451769      -0.250454       2.177469           0.000004
          318              H      24.629766       6.513381      28.493055       0.124581       1.223384 0.88793650E+01  0.87769627E+02                                 1.767392                            1.650860      -0.989934       2.412190                    0.998266       3.258040       8.595180       0.538361       1.150986      -0.742103       0.041829      -0.007498       0.016771       0.045686      -0.006478       0.010418      -0.006468       0.025808       0.017282      -0.018103      -0.002693       0.020796              1.839965       2.342380      -0.402847       0.013145       1.552047      -0.021672       1.625469           0.000003
          319              H      22.394137       8.228852      25.578181       0.126043       1.163538 0.83539102E+01  0.81108007E+02                                 1.693364                            1.589977      -0.868075       2.473460                    0.999111       3.151550       8.168115       0.555915       1.134811      -0.746734      -0.002389       0.018438      -0.039669       0.043810      -0.011027       0.000754      -0.010673      -0.000217       0.028287      -0.017733       0.000687       0.017046              1.740728       1.468559      -0.100882      -0.031164       1.429227      -0.189419       2.324396           0.000001
          320              H      20.966795       8.989402      27.301787       0.126852       1.204664 0.87510589E+01  0.86467038E+02                                 1.757721                            1.641778      -1.034844       2.377084                    0.998404       3.378574       9.006268       0.536682       1.155046      -0.739050      -0.026100       0.022223      -0.013489       0.036838      -0.010418       0.004748      -0.013281       0.006268       0.037147      -0.019418      -0.002518       0.021936              1.825152       2.072254      -0.548350      -0.056183       1.743201      -0.002082       1.660001           0.000001
          321              C      15.338524      11.576917      23.598144       0.590642      27.956646 0.26856585E+03  0.56235778E+04                                 8.437931                            5.748335       0.067383       2.069385                    0.999432      22.290272      61.396200       0.633986       0.461386      -1.032483      -0.018732       0.052155       0.029734       0.062890       0.067751       0.012396      -0.021626       0.088054      -0.106116      -0.077763      -0.020725       0.098488             11.571748       7.665661      -5.478417      -2.538815      14.442680       4.628736      12.606904           0.000001
          322              C      15.881888      10.440190      22.854819      -0.035733      39.201138 0.39495553E+03  0.90006214E+04                                 9.992989                            6.563470      -0.017833       2.007165                    0.999405      26.610930      73.581591       0.657100       0.409025      -1.076647       0.011913      -0.028909      -0.024617       0.039795       0.005572       0.003684      -0.004081       0.006725      -0.003675      -0.009438       0.002092       0.007346             14.343822       9.055002      -7.245453      -3.672627      18.912705       6.802883      15.063758           0.000001
          323              C      15.898107      10.424647      21.507745      -0.065717      33.450316 0.36998219E+03  0.83733172E+04                                 9.067946                            6.440586       0.010500       1.985709                    0.999648      28.083955      79.800345       0.643707       0.420437      -1.059257       0.015682      -0.024907       0.006405       0.030121       0.008446       0.008898      -0.027067       0.023325      -0.018563      -0.037353       0.017490       0.019863             11.781998       6.880952      -4.492556      -2.619629      14.813398       5.307110      13.651643           0.000002
          324              C      16.260350       9.377752      20.783895      -0.182860      35.671559 0.41261397E+03  0.95750360E+04                                 9.403809                            6.761444       0.118365       2.014003                    0.999571      29.267092      83.603959       0.635248       0.415495      -1.064746      -0.004381       0.025579       0.009079       0.027493       0.001822       0.007181      -0.004890       0.000570       0.059342      -0.013880      -0.008155       0.022035             12.241048       7.435681      -5.292403      -2.167062      16.795986       5.120068      12.491477           0.000004
          325              C      16.738834       8.236796      21.426596       0.271996      35.000230 0.34986336E+03  0.77652632E+04                                 9.559811                            6.348365      -0.041764       2.012390                    0.999188      24.509253      67.740029       0.638840       0.431973      -1.057916       0.031596      -0.049755      -0.050716       0.077756      -0.036205      -0.019105       0.043742      -0.073983       0.031905      -0.057108      -0.022401       0.079509             14.006181       7.974090      -6.283103      -3.390882      19.087293       7.737966      14.957159           0.000001
          326              C      16.795603       8.239202      22.793146      -0.224563      36.446428 0.43424725E+03  0.10172726E+05                                 9.417114                            6.842460       0.156726       2.011440                    0.999880      29.970555      85.089398       0.646676       0.404314      -1.075604      -0.003034       0.030054       0.036371       0.047279      -0.029915       0.009025      -0.015905      -0.051431      -0.003984      -0.038858      -0.008129       0.046987             12.034034       7.037356      -4.385656      -2.200161      14.692769       5.241597      14.371978           0.000004
          327              C      16.373888       9.355279      23.491028      -0.071999      33.975873 0.39715109E+03  0.91433344E+04                                 9.170824                            6.679520      -0.010607       1.973179                    0.999680      28.653861      81.957965       0.631526       0.421275      -1.059368       0.011368      -0.013316      -0.032039       0.036511       0.005965       0.005653      -0.005208       0.026611       0.070393      -0.027103       0.001987       0.025115             11.618948       7.351929      -5.108464      -1.606673      15.427024       3.980822      12.077891           0.000002
          328              C      17.420065       6.899270      19.430329       0.497375      27.971083 0.27018533E+03  0.56502274E+04                                 8.424253                            5.726806      -0.003192       2.057299                    0.999454      22.242380      60.670053       0.643439       0.455192      -1.038869      -0.014054       0.058389       0.022889       0.064271       0.029373      -0.009970       0.027079       0.103586      -0.103058      -0.067386      -0.009405       0.076791             11.897315       6.728715      -4.656696      -3.006552      16.346250       4.906690      12.616981           0.000001
          329              C      17.890439       5.529663      19.040814      -0.006323      41.475023 0.41311778E+03  0.95105794E+04                                10.376531                            6.700411      -0.058877       1.986186                    0.999240      26.806795      74.236010       0.652849       0.407531      -1.078807       0.009181      -0.046394      -0.017889       0.050564      -0.001741       0.017794      -0.005506       0.012496       0.009384      -0.015076      -0.007491       0.022567             15.373522      10.420626      -5.214825      -5.850064      23.065912       4.586143      12.634029           0.000001
          330              C      18.739276       5.484112      17.966400      -0.113289      38.145556 0.44022517E+03  0.10420645E+05                                10.057810                            7.097598      -0.115690       1.936407                    0.999441      29.704946      86.732724       0.602986       0.429120      -1.052331       0.005356      -0.019398       0.008933       0.022017       0.021564       0.044659      -0.016133       0.012905       0.011037      -0.055570       0.006442       0.049128             13.686167      11.564842      -5.012412      -6.989848      15.998174       4.323184      13.495486           0.000002
          331              C      19.252903       4.224644      17.531441      -0.009454      41.923718 0.41536905E+03  0.95747459E+04                                10.453771                            6.719338       0.029999       2.016750                    0.999199      26.687971      73.937917       0.651873       0.407615      -1.078825      -0.012652       0.014429       0.045224       0.049127       0.004078       0.013503       0.007588       0.003081       0.002461      -0.013251      -0.004676       0.017927             15.494148      14.271189      -4.025366     -10.202807      14.344731       3.097897      17.866523           0.000000
          332              C      18.933913       3.106694      18.245553      -0.142494      38.628415 0.44430784E+03  0.10570282E+05                                10.147948                            7.156812      -0.112727       1.935904                    0.999231      30.170749      89.102132       0.595548       0.432301      -1.047539       0.001346       0.020758       0.033068       0.039067       0.005024       0.041078       0.031912       0.026139      -0.037062      -0.053694      -0.002376       0.056070             13.320673      12.369939      -0.573583      -8.159354      12.320383      -1.328010      15.271695           0.000000
          333              C      18.082374       3.199664      19.322888       0.000489      42.128666 0.41685252E+03  0.96171511E+04                                10.450385                            6.729854      -0.056866       1.984337                    0.999241      26.864417      74.449470       0.651601       0.407437      -1.078984       0.038595       0.039837      -0.024468       0.060624      -0.004537       0.010583      -0.005863       0.014771      -0.031439      -0.015773      -0.002943       0.018717             14.799696      11.145522       1.102007      -7.037099      18.928454      -4.117235      14.325111           0.000000
          334              C      17.547120       4.389271      19.717921      -0.185070      38.147589 0.44343793E+03  0.10489748E+05                                 9.840201                            7.027944       0.082570       1.982725                    0.999787      30.404592      88.030184       0.619896       0.417691      -1.062088       0.014073       0.009790      -0.019840       0.026221      -0.001660      -0.005842       0.002168       0.084305       0.078314      -0.055290       0.021578       0.033712             12.554432       8.123925      -1.507566      -3.417209      20.491083      -0.370498       9.048289           0.000002
          335              C      20.217981       4.193927      16.453782       0.501428      28.089380 0.26701891E+03  0.55874189E+04                                 8.513796                            5.740025      -0.062836       2.040933                    0.999532      22.305140      61.571151       0.632587       0.462718      -1.030945       0.036157      -0.011406      -0.039598       0.054822      -0.061858       0.035025      -0.026332      -0.016935       0.017954      -0.066842      -0.016520       0.083363             11.968623      10.938528      -1.394761      -6.961507      10.280090       4.682315      14.687251           0.000001
          336              C      21.104663       2.716414      14.697716       0.270582      34.902199 0.36772635E+03  0.82866894E+04                                 9.610011                            6.567635      -0.106996       1.988452                    0.998935      24.983359      70.203561       0.617910       0.439870      -1.050248      -0.043672       0.038639       0.052546       0.078494      -0.015508      -0.045863       0.037145       0.040487      -0.006192      -0.054147      -0.016946       0.071093             13.495239      13.899931      -3.393223      -6.609495       9.571985       6.851478      17.013803           0.000000
          337              C      22.513082       2.939324      14.915196      -0.180707      34.661823 0.44515302E+03  0.10551645E+05                                 9.297349                            7.078895       0.050481       1.988398                    0.999236      29.992305      87.225334       0.612128       0.422136      -1.058160       0.016044       0.007594      -0.015923       0.023846       0.018202       0.011168       0.007424      -0.010610       0.041578      -0.026444       0.000617       0.025828             11.527511      13.655684      -1.902236      -5.085082       7.487710       4.191841      13.439140          -0.000000
          338              C      23.394358       2.454730      14.060534      -0.088282      32.903828 0.39507777E+03  0.90779906E+04                                 8.936770                            6.636894       0.099586       2.004919                    0.999532      28.666918      81.747613       0.637559       0.418098      -1.062043      -0.025878       0.006849      -0.010968       0.028929       0.016401       0.023498      -0.006949       0.005093      -0.025764      -0.032669       0.004898       0.027771             11.149177      12.277835      -1.571181      -4.795864       7.386604       4.623349      13.783093          -0.000001
          339              C      23.005083       1.697304      12.954635      -0.047337      39.233494 0.42046557E+03  0.97314194E+04                                10.000954                            6.773114      -0.009998       2.001936                    0.999305      27.129468      75.556022       0.646819       0.409145      -1.076752      -0.026589       0.028049       0.032107       0.050245      -0.006799       0.008161       0.002192       0.002856       0.011245      -0.012077       0.001476       0.010602             13.809637      17.767655      -2.136040      -7.300048       7.803308       4.914574      15.857947          -0.000001
          340              C      21.707499       1.456986      12.746893      -0.077419      33.042375 0.40005135E+03  0.92693032E+04                                 9.101096                            6.773634      -0.099371       1.945852                    0.999632      29.107464      84.783649       0.614633       0.430090      -1.049074      -0.018025       0.024861       0.024635       0.039369       0.005371       0.018678      -0.006483      -0.026130       0.053576      -0.030945       0.004914       0.026030             11.162683      14.372542      -0.695966      -4.206846       7.124248       3.427473      11.991257          -0.000002
          341              C      20.745124       1.922763      13.600581      -0.210688      35.910694 0.44479851E+03  0.10506632E+05                                 9.412408                            6.984575       0.206297       2.032733                    0.999292      30.026617      86.244602       0.630461       0.411290      -1.068567       0.017809      -0.027027      -0.039050       0.050720       0.008732       0.000962      -0.003522       0.069171      -0.025300      -0.032008      -0.007885       0.039893             11.759453      12.235814      -1.396686      -3.735724       8.834322       5.238020      14.208224          -0.000002
          342              C      24.045854       1.199127      12.029536       0.595511      26.564102 0.26467183E+03  0.55313578E+04                                 8.186996                            5.726507       0.037783       2.060821                    0.999533      22.328688      61.789300       0.630781       0.464626      -1.028905       0.043039      -0.018129      -0.041682       0.062597       0.051791       0.018498      -0.043331      -0.126507      -0.110389      -0.086819      -0.021901       0.108720             10.814965      13.441249      -2.280971      -4.363115       5.533140       2.861310      13.470507          -0.000001
          343              C      17.817450       1.935160      20.108735       0.493229      27.997281 0.26158392E+03  0.54361005E+04                                 8.413269                            5.630830       0.030378       2.066744                    0.999547      22.273836      60.923990       0.648432       0.454533      -1.037369      -0.009580      -0.052510       0.034134       0.063358       0.035610       0.017287       0.038594      -0.006097       0.142269      -0.061504      -0.013013       0.074517             11.633018      11.606742       3.184640      -5.743608      12.748020      -5.771325      10.544291           0.000001
          344              C      16.265756       0.765187      21.631091       0.272613      34.837218 0.34652918E+03  0.76858601E+04                                 9.547617                            6.331885      -0.071109       2.002024                    0.999068      24.626793      68.417982       0.636496       0.433868      -1.054973       0.029759       0.044994      -0.053589       0.076038       0.020856      -0.032866      -0.060824      -0.041310      -0.006810      -0.057610      -0.027373       0.084983             13.739962      13.777710       5.655400      -5.581125      14.785982      -8.620730      12.656195           0.000000
          345              C      17.244351      -0.050237      22.273792      -0.200975      38.424420 0.48567790E+03  0.11703022E+05                                 9.882387                            7.325469       0.101923       1.993382                    0.999556      30.421827      87.660965       0.613483       0.414337      -1.068802       0.006722      -0.026633       0.016585       0.032086       0.009962      -0.005019      -0.029646       0.034191      -0.090778      -0.048975       0.010947       0.038029             12.603019      11.922347       3.864208      -3.389942      14.315572      -7.615935      11.571137           0.000000
          346              C      16.709097      -1.106443      23.101512      -0.076001      34.207619 0.39068799E+03  0.89655800E+04                                 9.240218                            6.634921       0.020646       1.982531                    0.999706      28.647415      82.042226       0.631662       0.422545      -1.057643      -0.010533       0.024980      -0.026352       0.037807      -0.015597       0.018901       0.009451      -0.013868       0.017223      -0.031742       0.013228       0.018514             11.865346      12.265458       4.031875      -3.782199      13.103615      -6.650860      10.226966          -0.000002
          347              C      15.468283      -1.271578      23.374173      -0.028149      36.475547 0.35544092E+03  0.79121346E+04                                 9.550124                            6.238393      -0.035536       2.011751                    0.999266      26.048103      71.855491       0.670148       0.410591      -1.072535       0.011477       0.023286      -0.007118       0.026919      -0.010375       0.010589       0.020690      -0.006606       0.054911      -0.029715      -0.000885       0.030599             13.491589      12.067315       4.393154      -3.913210      16.287220      -9.030052      12.120233          -0.000000
          348              C      14.641073      -0.439577      22.737965      -0.068030      35.814162 0.41071224E+03  0.95473516E+04                                 9.565372                            6.831330      -0.045610       1.957067                    0.999680      29.008437      83.720193       0.618382       0.426093      -1.055022       0.045712       0.015835      -0.022058       0.053169       0.006149      -0.008189       0.017940       0.044488      -0.037549      -0.033898       0.003638       0.030260             12.280949      10.660022       2.423488      -2.176476      14.944577      -7.904759      11.238248          -0.000000
          349              C      14.968172       0.649978      21.894014      -0.225940      36.655081 0.42524695E+03  0.99058362E+04                                 9.443055                            6.765061       0.219745       2.036478                    0.999850      29.675736      83.903669       0.651512       0.403584      -1.076528      -0.039428      -0.018759       0.023002       0.049351      -0.009736       0.005998      -0.035020      -0.013883      -0.051236      -0.039419      -0.001709       0.041128             12.113384      12.890093       3.262853      -3.529944      13.074997      -6.545675      10.375061           0.000003
          350              C      14.965469      -2.368835      24.170732       0.614086      25.982838 0.24993311E+03  0.51440961E+04                                 8.067955                            5.557261       0.104227       2.092219                    0.999214      21.691539      59.382217       0.642232       0.463371      -1.030592      -0.020826      -0.037000       0.035430       0.055300      -0.006316       0.016657       0.078501      -0.009624       0.134003      -0.075333      -0.023514       0.098847             10.833760      10.003061       2.873856      -2.652796      13.062466      -6.568618       9.435753          -0.000001
          351              C      25.935460      22.098977       6.645134       0.605276      27.782367 0.25619677E+03  0.53137014E+04                                 8.466795                            5.645057       0.059864       2.073358                    0.999408      22.063700      60.931114       0.633123       0.466438      -1.027353       0.021125      -0.040289       0.043219       0.062749       0.051986      -0.044930       0.012576       0.116326      -0.098868      -0.080867      -0.024160       0.105027             11.948782       7.266567      -4.770542       3.810839      14.722412      -4.873371      13.857367           0.000000
          352              C      25.408317      23.140489       5.761907      -0.038522      41.087548 0.40947280E+03  0.94126584E+04                                10.332923                            6.685376      -0.028868       2.000127                    0.999349      26.869365      74.531110       0.650970       0.409315      -1.076844      -0.009990       0.031816      -0.031110       0.045606      -0.000288       0.001830       0.006665       0.008029      -0.020480      -0.011225       0.003509       0.007716             15.345879       9.282542      -6.878045       5.422546      18.487345      -8.072093      18.267748           0.000000
          353              C      25.254229      22.948293       4.427492      -0.065977      34.410277 0.37567632E+03  0.85234735E+04                                 9.229029                            6.478651       0.038778       1.994744                    0.999641      28.055335      79.475995       0.644342       0.418974      -1.061579      -0.013167       0.027098      -0.000410       0.030130       0.006055      -0.014286       0.021450       0.004836      -0.021720      -0.030933       0.010139       0.020794             12.184443       7.563593      -4.672428       3.924829      13.862852      -5.416399      15.126883           0.000004
          354              C      24.737898      23.882271       3.616002      -0.185921      35.987468 0.40818326E+03  0.94534025E+04                                 9.486068                            6.739184       0.111278       2.013529                    0.999578      29.191944      83.500051       0.633844       0.417245      -1.062873       0.014850      -0.027659       0.011291       0.033362       0.003964      -0.001877       0.004793      -0.001608       0.045344      -0.012355      -0.003808       0.016163             12.409494       8.106881      -5.573904       3.496345      15.670037      -5.196288      13.451564           0.000003
          355              C      24.283744      25.057439       4.122372       0.282963      34.420993 0.32551754E+03  0.71110536E+04                                 9.464705                            6.137515      -0.029995       2.023508                    0.999117      24.095605      66.535165       0.646107       0.433952      -1.054440      -0.030684       0.044638      -0.053707       0.076279      -0.033898       0.027599      -0.041367      -0.035355       0.063025      -0.048858      -0.025322       0.074180             13.792903       8.673584      -6.487011       4.875204      16.915992      -7.403144      15.789135           0.000000
          356              C      24.343216      25.248422       5.492168      -0.232835      38.767372 0.45799640E+03  0.10869738E+05                                 9.825037                            7.026801       0.143798       1.999809                    0.999858      30.495756      87.064642       0.638358       0.404282      -1.075934       0.007966      -0.030434       0.035994       0.047804      -0.039534      -0.006245       0.018506      -0.055009      -0.000423      -0.048298      -0.006696       0.054993             12.824168       8.229911      -4.935065       4.134730      13.761193      -5.482809      16.481399          -0.000003
          357              C      24.951459      24.304493       6.332872      -0.081538      35.623408 0.41913749E+03  0.97756276E+04                                 9.480683                            6.868210      -0.019511       1.964748                    0.999682      29.121463      83.705114       0.622237       0.422048      -1.059397      -0.008059       0.006778      -0.023586       0.025830       0.001032      -0.003278       0.011511       0.013034       0.064394      -0.020628      -0.004288       0.024916             12.235676       8.011005      -5.175352       3.544619      14.820558      -4.587759      13.875466          -0.000002
          358              C      23.445721      26.224872       2.116367       0.474712      29.335210 0.27760606E+03  0.58473427E+04                                 8.667653                            5.793910       0.055318       2.071051                    0.999561      22.578313      61.893811       0.641255       0.453467      -1.039416       0.023999      -0.052111       0.025499       0.062783       0.035253       0.007725      -0.021540       0.070174      -0.079642      -0.054897      -0.008130       0.063027             11.894461       7.920459      -5.120222       4.277529      13.680294      -5.096015      14.082631           0.000000
          359              C      22.853698      27.496218       1.587275       0.005867      42.059554 0.42459490E+03  0.98452838E+04                                10.465589                            6.812416      -0.091641       1.972389                    0.999203      27.038732      75.229883       0.644457       0.409882      -1.076896      -0.006241       0.038155      -0.040736       0.056162      -0.013281      -0.020307       0.012787      -0.003620       0.007019      -0.020979      -0.010236       0.031215             14.622629      11.406647      -4.970080       6.837702      18.523380      -3.075178      13.937859           0.000001
          360              C      22.034598      27.449561       0.516108      -0.132362      37.022781 0.42769206E+03  0.10065183E+05                                 9.811606                            6.997031      -0.095210       1.939938                    0.999486      29.866260      87.347817       0.606301       0.429267      -1.050772       0.018554       0.020998       0.004199       0.028334       0.031219      -0.047588       0.012905      -0.001153      -0.006026      -0.063554       0.012290       0.051265             12.610486      12.191435      -2.583896       7.792562      11.340404      -1.073263      14.299620           0.000001
          361              C      21.342554      28.569189       0.090887      -0.010527      42.003933 0.42215122E+03  0.97549807E+04                                10.428949                            6.752718       0.004004       2.006153                    0.999144      26.756387      73.832452       0.654376       0.405061      -1.082248       0.028198       0.004386       0.032595       0.043322       0.006003      -0.013759      -0.003763       0.006777      -0.022286      -0.015724      -0.002480       0.018204             15.180916      13.923285       0.988490      10.199781      13.180079       3.364984      18.439383           0.000000
          362              C      21.512861      29.777101       0.779031      -0.100877      37.272496 0.41946154E+03  0.98357078E+04                                 9.942920                            6.967550      -0.160960       1.928733                    0.999406      29.417388      86.223793       0.601857       0.434010      -1.046606       0.002541      -0.020446       0.013477       0.024619       0.001691      -0.043469      -0.029076       0.040953      -0.055564      -0.057448      -0.001922       0.059371             13.209760      10.377448       2.168010       6.996461      13.837656       5.350269      15.414175          -0.000002
          363              C      22.326555      29.860993       1.846952       0.006547      41.270048 0.39168558E+03  0.89143290E+04                                10.357383                            6.538356      -0.089485       1.981754                    0.999243      26.439639      73.240979       0.657543       0.409290      -1.075657      -0.030425      -0.036587      -0.022428       0.052605      -0.003159      -0.021640      -0.008194       0.004922      -0.025861      -0.026462       0.004176       0.022286             15.093874      10.004194       2.590936       6.583270      19.440844       7.619471      15.836586          -0.000000
          364              C      22.961830      28.708797       2.333847      -0.205477      39.227149 0.49371858E+03  0.11969776E+05                                10.025809                            7.407354       0.092850       1.978901                    0.999872      31.133284      90.579423       0.606208       0.416752      -1.065104      -0.026826      -0.004193      -0.011089       0.029329      -0.000434       0.014418       0.003070       0.064037       0.104567      -0.049573       0.007158       0.042415             12.379714       7.635767      -1.698385       2.991435      19.794861       1.859168       9.708514          -0.000001
          365              C      20.496421      17.538591      31.330026       0.491591      28.210800 0.27644789E+03  0.58111221E+04                                 8.460056                            5.795116      -0.026336       2.048917                    0.999235      22.357697      61.029546       0.639613       0.455556      -1.039248      -0.038863      -0.007512      -0.047655       0.061950      -0.021001      -0.036288       0.055170       0.063901      -0.018726      -0.074322      -0.004177       0.078499             11.679886      11.417077       3.319524       7.221533      10.172988       1.383012      13.449594          -0.000001
          366              C      18.906880      15.985265      30.158234       0.276365      34.309293 0.34054792E+03  0.75162713E+04                                 9.409503                            6.259125      -0.025068       2.018588                    0.999024      24.416268      67.546027       0.643282       0.431400      -1.057057       0.047900       0.028110       0.052743       0.076593       0.034293       0.050994       0.016513       0.007389       0.028227      -0.053250      -0.018124       0.071374             13.290498      14.174759       5.493320       8.310206      11.042829       2.381977      14.653906          -0.000000
          367              C      18.604111      16.801797      29.080574      -0.205330      38.010890 0.46723458E+03  0.11181546E+05                                 9.832817                            7.205706       0.040097       1.974240                    0.999448      30.521714      88.455604       0.614172       0.416725      -1.064272      -0.028745      -0.001090      -0.030699       0.042071       0.029327       0.013798      -0.007026      -0.031477      -0.024642      -0.037366      -0.000050       0.037417             12.437713      12.373911       3.552235       7.217316      10.095586       0.807254      14.843641          -0.000002
          368              C      17.674175      16.367218      28.100294      -0.097164      35.461987 0.42973410E+03  0.10077723E+05                                 9.403068                            6.922284      -0.004595       1.962132                    0.999594      29.480811      84.755270       0.624616       0.418148      -1.062681       0.023356       0.001404       0.022917       0.032751      -0.004427      -0.000444      -0.020169      -0.026269       0.039007      -0.021041      -0.009325       0.030366             11.741555      11.987426       4.032394       6.195419      10.193642       0.878534      13.043598          -0.000001
          369              C      17.044307      15.161513      28.269084      -0.053727      41.601821 0.43887068E+03  0.10251425E+05                                10.364933                            6.898672      -0.000541       1.999531                    0.999296      27.467138      76.475141       0.644811       0.406655      -1.080011       0.028261       0.001030       0.040669       0.049535       0.003299       0.003851      -0.001368      -0.010424      -0.013081      -0.008260      -0.000093       0.008353             14.622021      15.233223       3.997740       9.867982      10.895310       0.971291      17.737529          -0.000000
          370              C      17.384922      14.359071      29.346743      -0.063324      35.401036 0.40111814E+03  0.93051043E+04                                 9.554247                            6.806637      -0.174125       1.926906                    0.999368      28.948310      84.515423       0.609583       0.433136      -1.046674       0.012175       0.026557      -0.002297       0.029305      -0.004370      -0.031111       0.005447      -0.008952      -0.026556      -0.035907       0.006619       0.029289             12.207712      11.103916       2.472792       6.979200      10.255468      -0.224534      15.263751          -0.000000
          371              C      18.214835      14.779481      30.284826      -0.199495      37.838121 0.43506437E+03  0.10245283E+05                                 9.796658                            6.946325       0.038807       1.980149                    0.999419      29.968449      86.642057       0.625385       0.415899      -1.062966      -0.032791      -0.008851      -0.012854       0.036315      -0.014599       0.003219      -0.011546       0.000020       0.057102      -0.024975      -0.000189       0.025164             12.587826      12.115693       5.270798       5.809418      12.342331       1.100041      13.305453           0.000000
          372              C      16.076525      14.723590      27.194670       0.604093      25.774186 0.25532253E+03  0.52886476E+04                                 8.023534                            5.622616       0.052915       2.069378                    0.999556      22.111601      60.933185       0.636842       0.464322      -1.028988      -0.030242      -0.019381      -0.058421       0.068580      -0.027094      -0.093600       0.005728       0.039061       0.032829      -0.085004      -0.025173       0.110176             10.663410      10.990101       2.136216       6.660376       9.221377       0.712508      11.778751           0.000000
          373              C      22.480643      31.029189       2.638967       0.499994      28.290784 0.24466538E+03  0.50118247E+04                                 8.504457                            5.462228       0.030696       2.072863                    0.999656      21.918954      59.975577       0.653859       0.457297      -1.033400       0.005715       0.043414       0.035771       0.056542       0.030940      -0.019612      -0.041455      -0.029158       0.136083      -0.057322      -0.019835       0.077157             12.114065      10.616895       3.211475       5.071409      14.391164       7.267861      11.334137          -0.000001
          374              C      23.816073      32.271217       4.274932       0.283116      33.050810 0.31826902E+03  0.69176133E+04                                 9.236380                            6.076403      -0.048210       2.019761                    0.999053      23.975596      66.159464       0.647760       0.435041      -1.053180      -0.029552      -0.043579      -0.062391       0.081640       0.023899       0.032356       0.049497      -0.014326       0.062814      -0.042299      -0.034584       0.076883             13.165987      11.709459       3.601386       4.475131      13.766950       9.028320      14.021552          -0.000001
          375              C      25.116360      32.344402       4.622250      -0.222146      37.615238 0.44217486E+03  0.10405746E+05                                 9.643093                            6.908345       0.158718       2.010276                    0.999863      30.070769      85.578102       0.643045       0.404748      -1.075279       0.023244       0.027375       0.022678       0.042473      -0.017295      -0.023537       0.033393       0.000584      -0.029519      -0.038497      -0.011238       0.049735             12.423896      13.299058       3.366535       4.442987      11.407101       6.882723      12.565530          -0.000004
          376              C      25.546185      33.244819       5.638236      -0.087480      35.962569 0.43893258E+03  0.10352903E+05                                 9.564878                            7.038879       0.006377       1.970244                    0.999631      29.371642      84.813892       0.613481       0.423292      -1.058945      -0.023847       0.005025      -0.026208       0.035788       0.005583       0.004734       0.001948       0.033109      -0.061324      -0.021048      -0.007154       0.028203             11.996830      11.691403       2.248949       2.790878      11.371321       7.162347      12.927767          -0.000004
          377              C      24.583810      -2.177395       6.339364      -0.041542      38.709291 0.40068464E+03  0.91703953E+04                                 9.931850                            6.616591      -0.028276       2.000295                    0.999385      26.882469      74.658698       0.653166       0.409729      -1.075448      -0.011211      -0.023140      -0.031222       0.040447      -0.001314      -0.013814      -0.002857      -0.013127       0.004379      -0.017729       0.005757       0.011972             13.928743      13.083048       3.491490       5.373907      12.529889       8.991015      16.173291          -0.000002
          378              C      23.337589      33.907697       5.923881      -0.065236      33.510127 0.37927812E+03  0.86207706E+04                                 9.064043                            6.507399       0.063331       2.003376                    0.999661      28.038363      79.350145       0.643620       0.418686      -1.062374       0.005471      -0.016857      -0.029488       0.034404      -0.012653      -0.016551      -0.005000      -0.008135      -0.013485      -0.024744       0.006757       0.017987             11.518154      11.715901       2.378174       4.075917      10.483663       6.455006      12.354898          -0.000005
          379              C      22.934797      33.039161       4.894911      -0.179267      35.365631 0.41731797E+03  0.97158646E+04                                 9.392104                            6.821678       0.097403       2.009065                    0.999537      29.237927      83.774898       0.629137       0.418164      -1.062586       0.004952       0.033937       0.029330       0.045128       0.012995       0.009134       0.001910       0.013863      -0.049446      -0.019075      -0.005787       0.024862             11.860425      10.745324       1.637872       2.945247      11.843865       7.391774      12.992088          -0.000005
          380              C      25.078514      -1.271075       7.391056       0.601083      26.212305 0.25488619E+03  0.52829231E+04                                 8.146805                            5.628387       0.013952       2.057227                    0.999539      22.125125      61.200136       0.634053       0.466072      -1.026937       0.032391       0.055705       0.020986       0.067769       0.019693      -0.039563      -0.088434      -0.049134      -0.021361      -0.085539      -0.027427       0.112966             10.893148      10.115184       1.686545       3.144120      10.135755       6.666804      12.428505          -0.000001
          381              C       1.916640      21.852841      11.058993       0.595848      30.474749 0.27893654E+03  0.58934096E+04                                 8.957037                            5.876467       0.039315       2.059882                    0.999466      22.357340      61.758343       0.624434       0.464257      -1.031392      -0.024340      -0.030490      -0.059030       0.070758       0.016686      -0.057832      -0.061427      -0.002766      -0.039616      -0.081256      -0.010136       0.091392             12.695131      11.699012       2.617784       6.874334      11.446750       6.803354      14.939631           0.000000
          382              C       2.495146      22.572469      12.149636      -0.037293      40.383948 0.39187034E+03  0.89123611E+04                                10.152647                            6.525690      -0.028701       2.003979                    0.999324      26.599063      73.462407       0.660867       0.407513      -1.077700       0.028454       0.019654       0.039640       0.052604      -0.007393      -0.013508       0.000501      -0.037034      -0.016345      -0.025812       0.002767       0.023045             14.675389      14.407967       3.185791       8.065091      12.721410       8.147017      16.896789          -0.000000
          383              C       1.686859      23.656049      12.574857      -0.083056      34.584983 0.42423556E+03  0.98881687E+04                                 9.216519                            6.860032       0.089486       2.000984                    0.999717      28.816582      81.816600       0.631714       0.415984      -1.067142       0.015191       0.006441       0.017359       0.023950      -0.012961       0.002039      -0.007304       0.025329      -0.031970      -0.017987      -0.006119       0.024107             11.478376      10.938134       1.401381       4.158340      11.454955       6.066829      12.042038          -0.000003
          384              C       2.273475      24.458324      13.571368      -0.227588      37.664250 0.44697068E+03  0.10530455E+05                                 9.591708                            6.924507       0.147870       2.004550                    0.999840      30.123909      85.338512       0.646261       0.402281      -1.078617      -0.024068      -0.023948      -0.027593       0.043751      -0.025295      -0.006361       0.034124      -0.021550      -0.048943      -0.039176      -0.012182       0.051359             12.176182      12.815273       2.301885       5.709873      11.047076       5.866311      12.666197          -0.000002
          385              C       3.508883      24.221993      14.116689       0.288312      32.572324 0.32595881E+03  0.71224783E+04                                 9.098267                            6.150399       0.001657       2.035336                    0.999141      24.012200      66.294108       0.644114       0.435186      -1.053784       0.033955       0.045066       0.047320       0.073641       0.018990       0.024619       0.043579       0.002219       0.031462      -0.042356      -0.018872       0.061228             12.549313      11.509272       3.014351       5.543420      13.075055       7.509616      13.063611          -0.000000
          386              C       4.260401      23.105094      13.649271      -0.176063      37.376884 0.45278608E+03  0.10734223E+05                                 9.727315                            7.093856       0.262351       2.065191                    0.999508      29.297014      84.077082       0.619906       0.416776      -1.065904       0.003782      -0.019580      -0.026357       0.033051       0.003160       0.003381      -0.002531      -0.007441      -0.014611      -0.007944       0.000490       0.007454             12.473379      12.082889       1.518165       4.837315      12.379924       6.507129      12.957323          -0.000000
          387              C       3.652158      22.333161      12.707942      -0.046580      33.985271 0.36183778E+03  0.81561606E+04                                 9.209656                            6.396392       0.011050       1.994030                    0.999573      27.754630      79.105041       0.640836       0.424021      -1.055378      -0.010168       0.022151       0.015991       0.029151      -0.005819      -0.025184      -0.020423      -0.015780      -0.026627      -0.038827       0.010702       0.028125             12.054074      12.825925       2.307304       6.379417      10.548574       5.652333      12.787722          -0.000000
          388              C       5.157896      25.308059      15.518945       0.492663      27.611257 0.26787782E+03  0.56082526E+04                                 8.372365                            5.733050       0.015983       2.066743                    0.999528      22.347884      61.645931       0.635842       0.460115      -1.032702      -0.009362      -0.045623      -0.035751       0.058713       0.026667      -0.003870      -0.036650      -0.022447       0.148656      -0.056973      -0.011543       0.068516             11.388801      10.546607       1.610027       3.327966      14.112764       6.019425       9.507033          -0.000000
          389              C       5.333611      26.553494      16.328163      -0.005097      40.732928 0.41938985E+03  0.96900456E+04                                10.240595                            6.758049      -0.026931       1.998517                    0.999052      26.805452      74.332777       0.649146       0.408372      -1.078402       0.019653       0.037418       0.021530       0.047432       0.001772      -0.019216      -0.001768       0.028160       0.005547      -0.015195      -0.012481       0.027676             14.643898       9.338742       1.014281       4.980311      21.131643       6.404870      13.461309           0.000000
          390              C       4.682116      27.710761      16.012006      -0.173799      38.323106 0.45797743E+03  0.10897180E+05                                 9.856468                            7.129660       0.107697       1.991159                    0.999726      30.259340      87.230579       0.618459       0.416222      -1.065389       0.020536       0.005442       0.017727       0.027669       0.012143       0.002205      -0.004776       0.074869       0.112021      -0.058293       0.020565       0.037728             12.606862       7.803738      -2.349879       2.639532      20.961572       1.832905       9.055278          -0.000001
          391              C       4.874050      28.878485      16.804346      -0.003691      42.349674 0.41232063E+03  0.94832686E+04                                10.480813                            6.693566      -0.071167       1.983131                    0.999208      26.701598      73.798460       0.653539       0.407485      -1.079335       0.012123      -0.049159       0.021836       0.055140      -0.001708      -0.018633       0.005055      -0.003221       0.038657      -0.019043      -0.005672       0.024714             15.145129      12.150233      -6.289496       6.500695      20.496631      -3.133698      12.788524           0.000000
          392              C       5.741809      28.829370      17.831044      -0.135324      36.362749 0.41369267E+03  0.96462050E+04                                 9.657672                            6.851460      -0.023627       1.964367                    0.999568      29.528808      85.705697       0.617316       0.425520      -1.054045      -0.018677      -0.027245      -0.001823       0.033083       0.037542      -0.046688       0.007244      -0.009152       0.016852      -0.065203       0.010293       0.054910             12.558586      12.531852      -3.355134       7.676704      11.681011      -1.667081      13.462896          -0.000002
          393              C       6.452777      27.708492      18.151745      -0.007949      40.954119 0.40385489E+03  0.92377967E+04                                10.246498                            6.603208      -0.007541       2.006502                    0.999196      26.477939      72.910113       0.661374       0.404870      -1.081391      -0.039682      -0.005389      -0.022259       0.045817       0.009584      -0.016081      -0.006560       0.004224      -0.015426      -0.017058      -0.005597       0.022655             15.127415      14.201491       0.828717      10.149283      13.371943       3.292371      17.808812          -0.000000
          394              C       6.252733      26.541479      17.382776      -0.095218      37.252266 0.45280989E+03  0.10813445E+05                                 9.954215                            7.244712      -0.230377       1.901861                    0.998980      29.892202      88.173001       0.590066       0.434668      -1.047104      -0.014229       0.021157      -0.005575       0.026099       0.000036      -0.045039      -0.026483       0.048845      -0.030890      -0.054395      -0.007251       0.061646             13.017290       9.946953       1.871916       6.104826      14.905593       5.033952      14.199325          -0.000001
          395              C       4.198225      30.146777      16.515455       0.498532      27.407796 0.26436455E+03  0.55020183E+04                                 8.317378                            5.675470      -0.018760       2.055703                    0.999421      22.099163      60.261308       0.644103       0.456911      -1.037223      -0.024324       0.051286      -0.021140       0.060570       0.043139       0.015267      -0.031383       0.064069      -0.106156      -0.070611      -0.000816       0.071427             11.399833       8.030474      -5.752143       3.198356      14.710794      -4.076152      11.458230          -0.000001
          396              C       3.260180      -4.778180      14.558140       0.287837      33.122230 0.31523611E+03  0.68386038E+04                                 9.224854                            6.037395      -0.014860       2.028974                    0.999194      24.000987      66.270415       0.651149       0.433605      -1.053543       0.044976      -0.049060       0.044161       0.079874      -0.028294       0.024764      -0.030544      -0.042807       0.028639      -0.042546      -0.017657       0.060203             13.336797       9.371671      -7.231765       4.277650      16.881424      -6.801354      13.757296          -0.000001
          397              C       3.108795      31.349819      13.185098      -0.220004      37.403296 0.44773617E+03  0.10570471E+05                                 9.604227                            6.960653       0.150470       2.007814                    0.999831      30.154988      85.978757       0.639330       0.405797      -1.074495      -0.026819       0.030560      -0.023036       0.046731      -0.020277      -0.015598       0.012973      -0.070500      -0.014175      -0.042302      -0.006051       0.048353             12.266141       7.439296      -4.594460       3.001314      15.042672      -5.224448      14.316455          -0.000004
          398              C       2.662751      -3.630807      12.526168      -0.083650      34.498566 0.40853307E+03  0.94813637E+04                                 9.300686                            6.798514      -0.045951       1.956212                    0.999660      29.070869      83.754437       0.622057       0.424260      -1.056461       0.033587       0.004325       0.036654       0.049903       0.027032      -0.008484      -0.003930      -0.019134       0.059426      -0.038956       0.011367       0.027589             11.832418       8.405818      -5.524071       1.320971      15.024702      -4.747702      12.066735          -0.000004
          399              C       1.940969      -2.718560      13.178606      -0.042479      38.150208 0.40725477E+03  0.93591862E+04                                 9.862311                            6.680190      -0.000625       2.007164                    0.999418      27.033620      75.244764       0.648622       0.410906      -1.074626       0.031253      -0.019378       0.020370       0.042038       0.005364      -0.016483      -0.009317      -0.013673      -0.033746      -0.024007       0.002174       0.021834             13.803450      10.166751      -7.251843       3.940955      15.869398      -6.365836      15.374202          -0.000001
          400              C       1.976112      -2.717743      14.512697      -0.084201      34.545239 0.41002370E+03  0.95023361E+04                                 9.241846                            6.764390       0.028173       1.980475                    0.999679      28.906630      82.587101       0.631546       0.418485      -1.062574       0.035832      -0.018918       0.002462       0.040594      -0.009124      -0.006513       0.021525      -0.021056      -0.009554      -0.018378      -0.012121       0.030499             11.669888       8.521976      -5.323138       2.465749      13.224928      -4.155178      13.262760          -0.000002
          401              C       2.678970      -3.753164      15.204086      -0.200838      36.974578 0.44949133E+03  0.10656584E+05                                 9.692900                            7.084797       0.042666       1.981854                    0.999448      30.024894      86.695796       0.616942       0.418760      -1.062651      -0.009975       0.038021      -0.018218       0.043324      -0.006622       0.004913      -0.012539      -0.014395       0.099237      -0.026320      -0.010884       0.037204             12.547837       9.545106      -6.777084       2.877689      16.156752      -4.426425      11.941651          -0.000001
          402              C       1.200265      -1.662332      12.347640       0.603324      24.972318 0.24470770E+03  0.50241832E+04                                 7.902528                            5.528051       0.042864       2.070235                    0.999503      21.977265      60.647462       0.637031       0.468304      -1.024968      -0.005604       0.053258      -0.034788       0.063859       0.089732      -0.019811       0.020304       0.071547      -0.157264      -0.090779      -0.032178       0.122957             10.517070       7.816019      -5.101686       1.923632      11.927197      -3.606961      11.807993          -0.000001
          403              C       7.344866      27.646500      19.277769       0.483339      29.531925 0.27824946E+03  0.58536987E+04                                 8.674717                            5.779652       0.026305       2.061816                    0.999590      22.394263      60.990441       0.646710       0.450195      -1.043184       0.032824       0.005761       0.049776       0.059902      -0.011075      -0.037604       0.044198       0.052630       0.015040      -0.061328      -0.006493       0.067821             12.463944      12.519512       3.775697       8.321065      10.750268       2.399838      14.122051          -0.000001
          404              C       8.753285      -6.920213      20.634581       0.277900      35.764502 0.34635900E+03  0.76763379E+04                                 9.697420                            6.325411      -0.040171       2.013107                    0.999087      24.520273      67.957527       0.637964       0.433194      -1.056043      -0.041121      -0.037741      -0.047269       0.073142       0.030138       0.053070       0.020585      -0.006877       0.067743      -0.056499      -0.018103       0.074602             14.542524      14.049013       5.145445      10.323888      11.671834       4.415941      17.906726          -0.000001
          405              C       9.142561      -5.572999      20.699500      -0.220750      38.196461 0.45020981E+03  0.10623656E+05                                 9.708907                            6.957489       0.192671       2.021885                    0.999872      30.039219      85.106738       0.643763       0.403201      -1.078233       0.022176       0.033064       0.027511       0.048393      -0.000319       0.039029      -0.022739      -0.045095       0.043161      -0.054420       0.005236       0.049184             12.769962      11.533126       4.166151       7.446374      12.010576       2.995434      14.766184          -0.000003
          406              C       9.918408      -5.161877      21.783652      -0.084364      35.073269 0.40420447E+03  0.93563797E+04                                 9.392787                            6.756858      -0.042822       1.958236                    0.999658      29.047082      83.588801       0.624712       0.423565      -1.056846      -0.018381      -0.020857      -0.020033       0.034267       0.006569      -0.014212      -0.001065      -0.029440      -0.059115      -0.028438       0.002069       0.026369             12.221626      11.105125       2.386335       7.786198      10.002112       1.562663      15.557642          -0.000003
          407              C      10.321199      -6.011119      22.728227      -0.050893      41.241352 0.43265040E+03  0.10084474E+05                                10.362310                            6.884799      -0.024590       1.995921                    0.999293      27.370961      76.480533       0.639607       0.410844      -1.075715      -0.030943      -0.028571      -0.034047       0.054157       0.002824       0.000924      -0.003426      -0.002799      -0.011212      -0.005776       0.000064       0.005712             15.085619      14.193207       4.021249      10.657925      11.769020       3.396412      19.294632          -0.000002
          408              C       9.985990      -7.400879      22.650324      -0.078639      36.103992 0.42747982E+03  0.10000798E+05                                 9.518646                            6.907353       0.000118       1.968279                    0.999574      29.103270      83.272930       0.625530       0.418542      -1.063588      -0.011255       0.010585      -0.011625       0.019336      -0.003236      -0.007577      -0.023180      -0.032156      -0.021614      -0.025645      -0.007410       0.033055             12.434964      12.121528       3.564878       7.707197      10.834545       2.740783      14.348819          -0.000004
          409              C       9.158780      28.303112      21.631091      -0.196486      38.236575 0.45471647E+03  0.10803909E+05                                 9.870140                            7.105006       0.031036       1.976162                    0.999412      30.146193      86.936854       0.619222       0.416312      -1.064972       0.005314       0.005339       0.024119       0.025268       0.009782       0.010570      -0.004346      -0.031254      -0.023750      -0.023033       0.000579       0.022454             13.176512      12.938869       3.409352       8.813423      10.209794       2.307650      16.380875          -0.000004
          410              C      11.126783      -5.511805      23.861067       0.622167      25.494665 0.24508452E+03  0.50412406E+04                                 8.060544                            5.558014      -0.033390       2.049519                    0.999653      21.894052      60.764026       0.629985       0.472666      -1.021097       0.026081       0.019884       0.057999       0.066629      -0.032401      -0.083633      -0.003708       0.079520      -0.035591      -0.082095      -0.027434       0.109529             11.051238      10.254042       3.055553       6.767737       9.718164       2.471987      13.181507          -0.000001
          411              C      12.224323      11.444557      27.396894       0.613663      25.207317 0.24709749E+03  0.50830431E+04                                 7.916975                            5.548325       0.055907       2.075031                    0.999386      21.917015      60.440576       0.637329       0.467183      -1.026097       0.021377       0.046215      -0.032008       0.060144      -0.008447       0.016333       0.082509      -0.028525       0.121514      -0.075278      -0.028161       0.103439             10.239341      10.279987       2.269132      -2.242566      11.366547      -5.726978       9.071490           0.000000
          412              C      11.672849      10.342660      28.238896      -0.041791      40.398498 0.42099877E+03  0.97357938E+04                                10.187119                            6.774398      -0.000764       2.006685                    0.999349      27.025133      74.956328       0.647924       0.408782      -1.078214      -0.017831      -0.023923       0.019217       0.035490      -0.014664       0.009603      -0.003454      -0.001249       0.019528      -0.018846       0.000205       0.018641             14.101622      12.601581       4.247009      -3.967113      16.729106      -9.381368      12.974180           0.000002
          413              C      12.548719       9.457555      28.879325      -0.084728      34.675677 0.40741037E+03  0.94429773E+04                                 9.299833                            6.776321      -0.012492       1.967933                    0.999668      28.992817      83.307026       0.625233       0.422656      -1.058114      -0.026344      -0.006115       0.016510       0.031686      -0.001530      -0.002130       0.014902       0.043226      -0.039380      -0.029023       0.000599       0.028424             11.605694      11.013381       2.241401      -2.058536      13.412294      -6.845005      10.391408           0.000003
          414              C      12.070235       8.487910      29.670366      -0.216048      35.956672 0.40148651E+03  0.92526014E+04                                 9.360346                            6.603978       0.165013       2.017936                    0.999824      29.571780      84.160341       0.652442       0.407354      -1.070114       0.021874       0.030471      -0.024014       0.044538      -0.020590       0.015777      -0.019001      -0.007658      -0.040833      -0.025143      -0.014138       0.039281             11.901017      12.939085       3.613332      -3.483182      12.766351      -6.371023       9.997614           0.000006
          415              C      10.786167       8.350964      29.947246       0.280226      33.102879 0.31424001E+03  0.68097862E+04                                 9.221790                            6.029413      -0.036149       2.022890                    0.999060      23.952936      66.045182       0.651500       0.433830      -1.053687      -0.026861      -0.045378       0.052758       0.074593       0.021001      -0.031342      -0.047636      -0.038132      -0.001586      -0.047005      -0.025479       0.072484             13.122645      12.464295       4.620904      -4.275532      15.268097      -8.471761      11.635543           0.000001
          416              C       9.883265       9.194475      29.372711      -0.187996      35.592011 0.42235023E+03  0.98540802E+04                                 9.408561                            6.846545       0.109681       2.010909                    0.999604      29.332728      83.901126       0.630756       0.416199      -1.064750      -0.002665       0.037606      -0.011445       0.039399       0.004896      -0.004702      -0.005106       0.019465      -0.051187      -0.018842      -0.001485       0.020327             11.921057      10.726811       2.215688      -2.326504      14.139114      -7.418982      10.897247           0.000003
          417              C      10.375265      10.165097      28.538499      -0.074616      34.180139 0.39129583E+03  0.89782493E+04                                 9.193300                            6.623966      -0.010673       1.971861                    0.999607      28.624758      81.829402       0.634830       0.420496      -1.059492       0.009464      -0.021380       0.027483       0.036083      -0.022942       0.014515       0.008016       0.004230      -0.003031      -0.030924       0.006012       0.024912             11.552547      11.604412       2.980925      -3.000282      12.825201      -6.540664      10.228029           0.000001
          418              C       9.188517       7.182686      31.394621       0.501543      27.486123 0.25854503E+03  0.53573474E+04                                 8.341903                            5.616925      -0.018122       2.056118                    0.999416      22.098403      60.359001       0.645952       0.457607      -1.035608       0.012571       0.050370      -0.029657       0.059788       0.038159       0.015317       0.030830      -0.013273       0.186299      -0.070340      -0.008036       0.078376             11.569516      10.352636       2.767378      -4.238155      14.837111      -6.236521       9.518801           0.000002
          419              C       8.977659       5.860273      32.066210      -0.003752      43.485940 0.43517511E+03  0.10143510E+05                                10.691104                            6.882867      -0.102760       1.967234                    0.999173      27.160834      75.538919       0.643689       0.408231      -1.078980      -0.024586      -0.042255       0.022816       0.053949      -0.006419       0.005884      -0.007404       0.025758       0.014708      -0.018436       0.001497       0.016940             15.587259       9.806332       2.417859      -5.897836      22.583043      -6.581307      14.372403           0.000001
          420              C       9.502099       4.666960      31.636445      -0.194662      39.465463 0.48015089E+03  0.11568634E+05                                10.075566                            7.318817       0.061650       1.973171                    0.999843      30.936190      89.944806       0.607668       0.418346      -1.063297      -0.010481      -0.007711       0.022599       0.026077      -0.004061      -0.015029      -0.005397       0.062777       0.101686      -0.049105       0.006947       0.042158             12.939536       7.413498      -1.091257      -2.855684      21.890588      -1.597608       9.514522           0.000004
          421              C       9.212846       3.473297      32.391456      -0.001403      42.871442 0.43608605E+03  0.10169239E+05                                10.593629                            6.890656      -0.081374       1.974529                    0.999136      27.134216      75.461731       0.643294       0.408301      -1.079021      -0.000848       0.052410       0.031914       0.061368      -0.009477       0.020347      -0.007834      -0.008988       0.009439      -0.022609      -0.003168       0.025777             15.300251      10.295032      -5.059649      -5.847747      22.266484       3.488083      13.339237           0.000000
          422              C       8.447812      14.555695       1.045849      -0.118233      36.951789 0.41809935E+03  0.97966594E+04                                 9.858617                            6.945149      -0.125148       1.936937                    0.999489      29.557346      86.627493       0.604217       0.432628      -1.047348       0.017526       0.021396       0.009090       0.029113       0.030957       0.043489      -0.011838       0.033372      -0.036503      -0.058192       0.000123       0.058069             12.976116      10.500794      -4.302692      -6.272209      15.231271       2.861428      13.196282           0.000002
          423              C       7.890933      15.732161       1.428548      -0.005516      41.593200 0.41734463E+03  0.96280724E+04                                10.379534                            6.729322      -0.039603       1.992524                    0.999116      26.793735      74.169543       0.652503       0.406892      -1.079711       0.043186      -0.005555      -0.030987       0.053442      -0.005926       0.017049      -0.003251       0.033946      -0.000987      -0.017827      -0.010738       0.028565             15.176059      13.534368      -3.283217      -9.607314      14.492409       1.605256      17.501400           0.000001
          424              C       8.139636      16.925812       0.756309      -0.151020      38.732075 0.46529084E+03  0.11150603E+05                                10.069236                            7.266186      -0.032284       1.950755                    0.999489      30.436138      88.975530       0.600638       0.425520      -1.056150       0.022681      -0.011319      -0.013819       0.028871      -0.012053       0.030148       0.031463       0.000807      -0.032551      -0.052369       0.017484       0.034885             13.016135      10.775975       1.136999      -7.326029      12.959672      -3.436242      15.312756           0.000006
          425              C       9.850825       2.189008      31.940267       0.476291      29.246180 0.28199370E+03  0.59556456E+04                                 8.621466                            5.821264       0.029946       2.060222                    0.999425      22.612143      61.816501       0.643562       0.450637      -1.042346       0.033196      -0.051827      -0.022377       0.065488       0.049167      -0.031095       0.012175       0.042992      -0.081614      -0.062737      -0.008603       0.071340             11.892818       6.835350      -4.833824      -2.215594      15.700805       4.609174      13.142297           0.000001
          426              C      10.445551       0.806716      29.992690       0.273464      32.544985 0.32942076E+03  0.72219226E+04                                 9.102119                            6.169393      -0.087406       1.999904                    0.999103      24.370995      67.541141       0.644821       0.433277      -1.054248      -0.028755       0.057490       0.043160       0.077426      -0.036498      -0.015968       0.044279      -0.057419       0.032056      -0.052405      -0.022766       0.075170             12.501221       7.968383      -5.447803      -1.778764      15.867707       6.874072      13.667572           0.000001
          427              C      10.099529       0.583656      28.665091      -0.215845      37.039532 0.44392088E+03  0.10460292E+05                                 9.534273                            6.933921       0.185878       2.016412                    0.999761      30.130205      85.887140       0.640006       0.406147      -1.074028       0.011986      -0.030336      -0.024774       0.040960      -0.042542       0.023454      -0.009107      -0.012745      -0.007950      -0.045441      -0.007939       0.053380             11.882501       7.847295      -4.291579      -0.846475      13.734545       5.678913      14.065662           0.000002
          428              C      10.588826      -0.496991      27.963963      -0.088397      33.811343 0.40373206E+03  0.93435322E+04                                 9.143384                            6.748159      -0.048496       1.956969                    0.999652      29.063719      83.652078       0.625719       0.422969      -1.057126       0.006486       0.013357       0.022402       0.026876       0.005905       0.008604      -0.001849       0.010127       0.072540      -0.020537      -0.005861       0.026398             11.190490       8.355917      -5.137026      -0.732493      13.758364       4.159504      11.457190          -0.000001
          429              C      11.402519      -1.361126      28.596926      -0.036627      38.147047 0.42259690E+03  0.97942461E+04                                 9.834159                            6.804588      -0.047984       1.988870                    0.999319      27.223070      75.897531       0.643210       0.410874      -1.075494      -0.018268       0.037480       0.019653       0.046095      -0.001263      -0.006589      -0.002093      -0.002817       0.014538      -0.008023      -0.000540       0.008563             13.292725       9.311647      -6.523708      -1.505172      17.096344       6.259697      13.470185          -0.000001
          430              C      11.808014      -1.158289      29.885248      -0.085399      34.539160 0.42088069E+03  0.98033116E+04                                 9.226344                            6.848260       0.029719       1.980489                    0.999640      28.912530      82.411862       0.629303       0.417862      -1.064550      -0.014961       0.027071       0.009258       0.032286      -0.010412       0.010060      -0.016705       0.005912       0.003113      -0.018178      -0.006735       0.024913             11.491477       8.358731      -4.788210      -1.000086      13.495223       5.294629      12.620476          -0.000001
          431              C      11.264651      -0.054832      30.611695      -0.195934      35.754787 0.44334656E+03  0.10470517E+05                                 9.447091                            7.024622       0.065129       1.989405                    0.999485      29.867499      85.960676       0.621366       0.417382      -1.063961       0.018105      -0.039566      -0.005653       0.043878      -0.000397       0.009165       0.014338      -0.009346       0.041998      -0.017033      -0.007006       0.024039             11.858407       8.749124      -5.665482      -1.429387      14.742018       4.921371      12.084080           0.000001
          432              C      11.940476      -2.584226      27.856847       0.596404      25.259826 0.25867425E+03  0.53698544E+04                                 7.898551                            5.654790       0.089467       2.081706                    0.999471      22.103296      60.765622       0.636481       0.463565      -1.030504       0.018300      -0.054064      -0.030798       0.064856       0.072315      -0.004172      -0.032623       0.102422      -0.122380      -0.085343      -0.026025       0.111368             10.192773       6.877014      -4.422690      -1.120459      12.406610       3.585863      11.294694          -0.000001
          433              C       7.096163      15.721875       2.710378       0.494166      27.740422 0.27272921E+03  0.57125236E+04                                 8.365926                            5.756301      -0.019569       2.053907                    0.999318      22.204943      60.468105       0.641835       0.455603      -1.039413      -0.033603       0.010217       0.050755       0.061722       0.037879       0.002875       0.056725      -0.023564      -0.125874      -0.075649      -0.004930       0.080579             11.626364      13.015775      -4.322897      -6.350734       8.153460       0.849477      13.709855           0.000002
          434              C       5.211962      17.018834       3.697151       0.294022      32.468032 0.31112096E+03  0.67317135E+04                                 9.126157                            6.010288      -0.062555       2.014842                    0.999009      23.936499      66.150933       0.650155       0.435404      -1.051747       0.041700      -0.030087      -0.050818       0.072295      -0.035116      -0.041277       0.019280       0.029120       0.001279      -0.041204      -0.026804       0.068009             13.341819      15.252419      -5.728442      -7.728657       8.214097       3.034011      16.558942           0.000002
          435              C       4.182005      17.874921       3.294652      -0.211418      37.056578 0.43476018E+03  0.10183193E+05                                 9.538172                            6.857154       0.214355       2.031427                    0.999753      29.724184      84.260325       0.644767       0.405573      -1.075249      -0.013381       0.020565       0.009412       0.026278      -0.006377      -0.003436      -0.022073       0.028767       0.077827      -0.036658       0.002725       0.033933             12.465267      15.310180      -5.428102      -5.763925       8.482502       1.470473      13.603121           0.000006
          436              C       3.246663      18.212955       4.232735      -0.087121      36.678915 0.44308735E+03  0.10468677E+05                                 9.658539                            7.066244      -0.029617       1.955904                    0.999640      29.513796      85.114344       0.613458       0.422590      -1.060079       0.014292      -0.027425       0.011578       0.033022      -0.009646       0.018368      -0.020681       0.010547      -0.017981      -0.026790      -0.005961       0.032750             12.574931      14.759687      -4.101234      -6.091216       7.021315       2.170682      15.943790           0.000004
          437              C       3.557543      18.029666       5.651220      -0.068448      43.288611 0.45590621E+03  0.10759674E+05                                10.705493                            7.066639      -0.066549       1.974818                    0.999209      27.893806      78.264905       0.631831       0.410754      -1.076461       0.032538      -0.012012      -0.039205       0.052346       0.001170      -0.001736      -0.000327       0.015648       0.090115      -0.022931      -0.007191       0.030122             15.850581      18.071558      -7.380216      -9.172590      10.170838       4.818397      19.309345           0.000002
          438              C       4.525324      17.141497       5.988800      -0.068879      34.306110 0.40082472E+03  0.92270110E+04                                 9.188304                            6.673038       0.091892       2.005439                    0.999688      28.486013      80.837879       0.638669       0.416604      -1.064877       0.012008      -0.018987      -0.029315       0.036933      -0.002256       0.000949      -0.012141      -0.003542       0.042465      -0.012000      -0.008100       0.020100             11.910310      13.097559      -4.991386      -5.485819       8.161654       2.219885      14.471719           0.000003
          439              C       5.357941      16.679576       4.937108      -0.211984      37.449880 0.42874416E+03  0.10066113E+05                                 9.803860                            6.944190      -0.005599       1.970407                    0.999492      29.882738      86.447508       0.618538       0.421771      -1.058559      -0.029609       0.010102       0.045082       0.054874      -0.021171      -0.008191      -0.004439       0.028524      -0.044813      -0.024607      -0.008948       0.033555             13.125658      13.436070      -4.717214      -6.931003       8.081764       2.641766      17.859139           0.000003
          440              C       2.581651      18.585882       6.595795       0.624584      25.338084 0.23815247E+03  0.48623557E+04                                 7.993398                            5.465315       0.002583       2.060089                    0.999518      21.767052      60.135416       0.637834       0.470334      -1.022631      -0.045007       0.022013       0.036190       0.061805       0.061521       0.018460      -0.028973      -0.107228      -0.159646      -0.083821      -0.026603       0.110423             10.968514      12.642768      -4.108637      -4.561941       6.470243       2.710074      13.792531           0.000001
          441              C      25.210976      17.105156       7.368334       0.590642      27.956633 0.26856563E+03  0.56235725E+04                                 8.437929                            5.748333       0.067383       2.069385                    0.999432      22.290272      61.396200       0.633986       0.461386      -1.032483       0.018732       0.052155       0.029734       0.062890      -0.067751      -0.012396      -0.021626       0.088054      -0.106116      -0.077763      -0.020725       0.098488             11.571745       7.665658       5.478415       2.538813      14.442675       4.628735      12.606901           0.000001
          442              C      24.667612      15.968429       6.625009      -0.035733      39.201156 0.39495570E+03  0.90006261E+04                                 9.992992                            6.563471      -0.017833       2.007165                    0.999405      26.610930      73.581591       0.657100       0.409025      -1.076648      -0.011913      -0.028909      -0.024617       0.039795      -0.005572      -0.003684      -0.004082       0.006725      -0.003675      -0.009438       0.002092       0.007346             14.343830       9.055008       7.245460       3.672631      18.912722       6.802892      15.063760           0.000001
          443              C      24.651393      15.952886       5.277934      -0.065717      33.450312 0.36998209E+03  0.83733144E+04                                 9.067946                            6.440586       0.010500       1.985709                    0.999648      28.083955      79.800347       0.643707       0.420437      -1.059257      -0.015682      -0.024907       0.006405       0.030121      -0.008446      -0.008898      -0.027067       0.023325      -0.018563      -0.037353       0.017490       0.019863             11.781997       6.880951       4.492557       2.619627      14.813408       5.307111      13.651632           0.000002
          444              C      24.289151      14.905991       4.554085      -0.182860      35.671559 0.41261368E+03  0.95750278E+04                                 9.403808                            6.761442       0.118365       2.014003                    0.999571      29.267093      83.603962       0.635248       0.415495      -1.064746       0.004381       0.025579       0.009079       0.027493      -0.001822      -0.007181      -0.004890       0.000570       0.059342      -0.013880      -0.008155       0.022035             12.241049       7.435681       5.292406       2.167062      16.795995       5.120070      12.491471           0.000004
          445              C      23.810666      13.765035       5.196785       0.271996      35.000244 0.34986327E+03  0.77652608E+04                                 9.559813                            6.348364      -0.041764       2.012390                    0.999188      24.509253      67.740031       0.638840       0.431973      -1.057916      -0.031596      -0.049755      -0.050716       0.077756       0.036205       0.019105       0.043742      -0.073983       0.031905      -0.057108      -0.022401       0.079509             14.006189       7.974096       6.283113       3.390886      19.087312       7.737972      14.957158           0.000001
          446              C      23.753897      13.767441       6.563335      -0.224563      36.446444 0.43424745E+03  0.10172731E+05                                 9.417116                            6.842461       0.156726       2.011440                    0.999880      29.970556      85.089399       0.646677       0.404314      -1.075605       0.003034       0.030054       0.036371       0.047279       0.029915      -0.009025      -0.015905      -0.051431      -0.003984      -0.038858      -0.008129       0.046987             12.034039       7.037358       4.385658       2.200162      14.692773       5.241601      14.371985           0.000004
          447              C      24.175612      14.883518       7.261217      -0.071999      33.975867 0.39715093E+03  0.91433298E+04                                 9.170823                            6.679519      -0.010607       1.973179                    0.999680      28.653861      81.957965       0.631526       0.421275      -1.059368      -0.011368      -0.013316      -0.032039       0.036511      -0.005965      -0.005653      -0.005208       0.026611       0.070393      -0.027103       0.001988       0.025115             11.618949       7.351929       5.108466       1.606675      15.427028       3.980826      12.077888           0.000002
          448              C      23.129435      12.427509       3.200519       0.497375      27.971083 0.27018537E+03  0.56502285E+04                                 8.424253                            5.726807      -0.003192       2.057299                    0.999454      22.242380      60.670053       0.643439       0.455192      -1.038869       0.014054       0.058389       0.022889       0.064271      -0.029373       0.009970       0.027079       0.103586      -0.103058      -0.067386      -0.009405       0.076791             11.897318       6.728717       4.656698       3.006556      16.346248       4.906697      12.616988           0.000001
          449              C      22.659061      11.057902       2.811003      -0.006323      41.475009 0.41311774E+03  0.95105782E+04                                10.376529                            6.700410      -0.058877       1.986186                    0.999240      26.806795      74.236009       0.652849       0.407531      -1.078807      -0.009181      -0.046394      -0.017889       0.050564       0.001741      -0.017794      -0.005506       0.012496       0.009384      -0.015076      -0.007491       0.022567             15.373519      10.420630       5.214826       5.850069      23.065892       4.586147      12.634033           0.000001
          450              C      21.810224      11.012351       1.736590      -0.113289      38.145550 0.44022491E+03  0.10420637E+05                                10.057808                            7.097595      -0.115690       1.936407                    0.999441      29.704946      86.732721       0.602986       0.429120      -1.052331      -0.005356      -0.019398       0.008933       0.022017      -0.021564      -0.044659      -0.016133       0.012905       0.011037      -0.055570       0.006442       0.049128             13.686166      11.564840       5.012411       6.989847      15.998174       4.323184      13.495483           0.000002
          451              C      21.296597       9.752883       1.301631      -0.009454      41.923714 0.41536904E+03  0.95747457E+04                                10.453772                            6.719339       0.029999       2.016750                    0.999199      26.687970      73.937916       0.651873       0.407615      -1.078825       0.012652       0.014429       0.045224       0.049127      -0.004078      -0.013503       0.007588       0.003081       0.002461      -0.013251      -0.004676       0.017927             15.494149      14.271186       4.025370      10.202804      14.344739       3.097901      17.866521           0.000000
          452              C      21.615587       8.634933       2.015742      -0.142494      38.628399 0.44430765E+03  0.10570276E+05                                10.147945                            7.156810      -0.112727       1.935904                    0.999231      30.170749      89.102130       0.595548       0.432301      -1.047539      -0.001346       0.020758       0.033068       0.039067      -0.005024      -0.041078       0.031912       0.026139      -0.037062      -0.053694      -0.002376       0.056070             13.320667      12.369934       0.573585       8.159349      12.320382      -1.328006      15.271687           0.000000
          453              C      22.467126       8.727903       3.093077       0.000489      42.128658 0.41685269E+03  0.96171556E+04                                10.450384                            6.729855      -0.056866       1.984337                    0.999241      26.864417      74.449468       0.651601       0.407437      -1.078984      -0.038595       0.039837      -0.024468       0.060624       0.004537      -0.010583      -0.005863       0.014771      -0.031439      -0.015773      -0.002943       0.018717             14.799692      11.145524      -1.102007       7.037103      18.928437      -4.117229      14.325115           0.000000
          454              C      23.002380       9.917510       3.488111      -0.185070      38.147585 0.44343817E+03  0.10489755E+05                                 9.840201                            7.027946       0.082570       1.982725                    0.999787      30.404592      88.030183       0.619896       0.417691      -1.062088      -0.014073       0.009790      -0.019840       0.026221       0.001660       0.005842       0.002168       0.084305       0.078314      -0.055290       0.021578       0.033712             12.554429       8.123926       1.507565       3.417212      20.491070      -0.370496       9.048293           0.000002
          455              C      20.331519       9.722166       0.223971       0.501428      28.089389 0.26701905E+03  0.55874226E+04                                 8.513798                            5.740027      -0.062836       2.040933                    0.999532      22.305140      61.571152       0.632587       0.462718      -1.030945      -0.036157      -0.011406      -0.039598       0.054822       0.061858      -0.035025      -0.026332      -0.016935       0.017954      -0.066842      -0.016520       0.083363             11.968626      10.938530       1.394763       6.961508      10.280093       4.682318      14.687255           0.000001
          456              C      19.444837      -2.811825      30.927527       0.270582      34.902205 0.36772632E+03  0.82866885E+04                                 9.610013                            6.567635      -0.106996       1.988452                    0.998935      24.983359      70.203563       0.617910       0.439870      -1.050248       0.043672       0.038639       0.052546       0.078494       0.015508       0.045863       0.037145       0.040487      -0.006192      -0.054147      -0.016946       0.071093             13.495244      13.899937       3.393226       6.609501       9.571988       6.851481      17.013807           0.000000
          457              C      18.036418      -2.588915      31.145006      -0.180707      34.661843 0.44515307E+03  0.10551647E+05                                 9.297353                            7.078895       0.050481       1.988398                    0.999236      29.992306      87.225341       0.612128       0.422136      -1.058160      -0.016044       0.007594      -0.015923       0.023846      -0.018202      -0.011168       0.007424      -0.010610       0.041578      -0.026444       0.000617       0.025828             11.527518      13.655696       1.902240       5.085091       7.487712       4.191844      13.439146          -0.000000
          458              C      17.155142      -3.073509      30.290345      -0.088282      32.903835 0.39507777E+03  0.90779909E+04                                 8.936772                            6.636894       0.099586       2.004919                    0.999532      28.666918      81.747616       0.637559       0.418098      -1.062043       0.025878       0.006849      -0.010968       0.028929      -0.016401      -0.023498      -0.006949       0.005093      -0.025764      -0.032669       0.004898       0.027771             11.149180      12.277842       1.571184       4.795868       7.386604       4.623350      13.783096          -0.000001
          459              C      17.544417      -3.830935      29.184445      -0.047337      39.233516 0.42046560E+03  0.97314203E+04                                10.000958                            6.773115      -0.009998       2.001936                    0.999305      27.129468      75.556024       0.646819       0.409145      -1.076752       0.026589       0.028049       0.032107       0.050245       0.006799      -0.008161       0.002192       0.002856       0.011245      -0.012077       0.001475       0.010602             13.809647      17.767664       2.136046       7.300063       7.803311       4.914578      15.857965          -0.000001
          460              C      18.842001      -4.071253      28.976704      -0.077419      33.042375 0.40005130E+03  0.92693017E+04                                 9.101097                            6.773634      -0.099371       1.945852                    0.999632      29.107464      84.783651       0.614633       0.430090      -1.049074       0.018025       0.024861       0.024635       0.039369      -0.005371      -0.018678      -0.006483      -0.026130       0.053576      -0.030945       0.004914       0.026030             11.162684      14.372545       0.695968       4.206853       7.124248       3.427473      11.991260          -0.000002
          461              C      19.804376      -3.605476      29.830392      -0.210688      35.910699 0.44479853E+03  0.10506633E+05                                 9.412409                            6.984576       0.206297       2.032732                    0.999292      30.026617      86.244604       0.630461       0.411290      -1.068567      -0.017809      -0.027027      -0.039050       0.050720      -0.008732      -0.000962      -0.003522       0.069171      -0.025300      -0.032008      -0.007885       0.039893             11.759456      12.235815       1.396687       3.735726       8.834324       5.238022      14.208228          -0.000002
          462              C      16.503647      -4.329112      28.259346       0.595511      26.564109 0.26467178E+03  0.55313567E+04                                 8.186997                            5.726506       0.037783       2.060821                    0.999533      22.328687      61.789299       0.630781       0.464626      -1.028905      -0.043039      -0.018129      -0.041682       0.062597      -0.051791      -0.018498      -0.043331      -0.126507      -0.110389      -0.086819      -0.021901       0.108720             10.814969      13.441243       2.280971       4.363121       5.533142       2.861315      13.470523          -0.000001
          463              C      22.732050       7.463399       3.878925       0.493229      27.997267 0.26158384E+03  0.54360985E+04                                 8.413266                            5.630829       0.030378       2.066744                    0.999547      22.273835      60.923989       0.648432       0.454533      -1.037369       0.009580      -0.052510       0.034134       0.063358      -0.035610      -0.017287       0.038594      -0.006097       0.142269      -0.061504      -0.013013       0.074517             11.633012      11.606744      -3.184635       5.743608      12.748006      -5.771316      10.544285           0.000001
          464              C      24.283744       6.293426       5.401281       0.272613      34.837215 0.34652920E+03  0.76858608E+04                                 9.547616                            6.331885      -0.071109       2.002024                    0.999068      24.626793      68.417980       0.636496       0.433868      -1.054973      -0.029759       0.044994      -0.053589       0.076038      -0.020856       0.032866      -0.060824      -0.041310      -0.006810      -0.057610      -0.027373       0.084983             13.739960      13.777711      -5.655396       5.581125      14.785975      -8.620725      12.656192           0.000000
          465              C      23.305149       5.478002       6.043981      -0.200975      38.424401 0.48567785E+03  0.11703021E+05                                 9.882384                            7.325469       0.101923       1.993382                    0.999556      30.421826      87.660963       0.613483       0.414337      -1.068802      -0.006722      -0.026633       0.016585       0.032086      -0.009962       0.005019      -0.029646       0.034191      -0.090778      -0.048975       0.010947       0.038029             12.603012      11.922344      -3.864201       3.389936      14.315561      -7.615928      11.571130           0.000000
          466              C      23.840403       4.421796       6.871702      -0.076001      34.207602 0.39068798E+03  0.89655796E+04                                 9.240215                            6.634921       0.020646       1.982531                    0.999706      28.647415      82.042224       0.631662       0.422545      -1.057643       0.010533       0.024980      -0.026352       0.037807       0.015597      -0.018901       0.009451      -0.013868       0.017223      -0.031742       0.013228       0.018514             11.865340      12.265453      -4.031870       3.782196      13.103607      -6.650855      10.226960          -0.000002
          467              C      25.081217       4.256661       7.144363      -0.028149      36.475550 0.35544103E+03  0.79121374E+04                                 9.550124                            6.238394      -0.035536       2.011751                    0.999266      26.048102      71.855488       0.670148       0.410591      -1.072535      -0.011477       0.023286      -0.007118       0.026919       0.010375      -0.010589       0.020690      -0.006606       0.054911      -0.029715      -0.000885       0.030599             13.491589      12.067312      -4.393154       3.913209      16.287221      -9.030053      12.120235          -0.000000
          468              C      25.908427       5.088662       6.508154      -0.068030      35.814173 0.41071229E+03  0.95473530E+04                                 9.565374                            6.831330      -0.045610       1.957067                    0.999680      29.008438      83.720195       0.618382       0.426093      -1.055022      -0.045712       0.015835      -0.022058       0.053169      -0.006149       0.008189       0.017940       0.044488      -0.037549      -0.033898       0.003638       0.030260             12.280952      10.660023      -2.423494       2.176481      14.944582      -7.904763      11.238252          -0.000000
          469              C      25.581328       6.178217       5.664204      -0.225940      36.655080 0.42524681E+03  0.99058321E+04                                 9.443054                            6.765059       0.219745       2.036478                    0.999850      29.675737      83.903672       0.651513       0.403584      -1.076528       0.039428      -0.018759       0.023002       0.049351       0.009736      -0.005998      -0.035020      -0.013883      -0.051236      -0.039419      -0.001709       0.041128             12.113383      12.890092      -3.262853       3.529944      13.074998      -6.545674      10.375059           0.000003
          470              C      25.584031       3.159404       7.940922       0.614086      25.982821 0.24993300E+03  0.51440932E+04                                 8.067952                            5.557260       0.104227       2.092219                    0.999214      21.691539      59.382216       0.642232       0.463371      -1.030592       0.020826      -0.037000       0.035430       0.055300       0.006316      -0.016657       0.078501      -0.009624       0.134003      -0.075333      -0.023514       0.098847             10.833752      10.003057      -2.873850       2.652791      13.062456      -6.568610       9.435743          -0.000001
          471              C      14.614040      16.570738      22.874944       0.605276      27.782366 0.25619661E+03  0.53136974E+04                                 8.466795                            5.645056       0.059864       2.073358                    0.999408      22.063700      60.931115       0.633123       0.466438      -1.027353      -0.021125      -0.040289       0.043219       0.062749      -0.051986       0.044930       0.012576       0.116326      -0.098868      -0.080867      -0.024160       0.105027             11.948784       7.266569       4.770547      -3.810839      14.722423      -4.873376      13.857360           0.000000
          472              C      15.141183      17.612250      21.991718      -0.038522      41.087556 0.40947269E+03  0.94126553E+04                                10.332923                            6.685375      -0.028868       2.000127                    0.999349      26.869366      74.531111       0.650970       0.409315      -1.076844       0.009990       0.031816      -0.031110       0.045606       0.000288      -0.001830       0.006665       0.008029      -0.020480      -0.011225       0.003509       0.007716             15.345881       9.282544       6.878049      -5.422547      18.487353      -8.072096      18.267747           0.000000
          473              C      15.295271      17.420054      20.657303      -0.065977      34.410295 0.37567661E+03  0.85234813E+04                                 9.229032                            6.478653       0.038778       1.994744                    0.999641      28.055335      79.475991       0.644342       0.418973      -1.061579       0.013167       0.027098      -0.000410       0.030130      -0.006055       0.014286       0.021450       0.004836      -0.021720      -0.030933       0.010139       0.020794             12.184448       7.563595       4.672428      -3.924832      13.862851      -5.416403      15.126898           0.000004
          474              C      15.811602      18.354032      19.845812      -0.185921      35.987477 0.40818344E+03  0.94534074E+04                                 9.486069                            6.739186       0.111278       2.013529                    0.999578      29.191944      83.500047       0.633844       0.417245      -1.062873      -0.014850      -0.027659       0.011291       0.033362      -0.003964       0.001877       0.004793      -0.001608       0.045344      -0.012355      -0.003808       0.016163             12.409496       8.106882       5.573904      -3.496345      15.670038      -5.196288      13.451567           0.000003
          475              C      16.265756      19.529200      20.352182       0.282963      34.420992 0.32551734E+03  0.71110483E+04                                 9.464705                            6.137513      -0.029995       2.023508                    0.999117      24.095605      66.535164       0.646107       0.433952      -1.054440       0.030684       0.044638      -0.053707       0.076279       0.033898      -0.027599      -0.041367      -0.035355       0.063025      -0.048858      -0.025322       0.074180             13.792904       8.673583       6.487012      -4.875203      16.915997      -7.403147      15.789131           0.000000
          476              C      16.206284      19.720183      21.721978      -0.232835      38.767396 0.45799674E+03  0.10869748E+05                                 9.825041                            7.026804       0.143798       1.999808                    0.999858      30.495756      87.064644       0.638358       0.404282      -1.075934      -0.007966      -0.030434       0.035994       0.047804       0.039533       0.006244       0.018506      -0.055009      -0.000423      -0.048298      -0.006696       0.054993             12.824176       8.229914       4.935065      -4.134734      13.761195      -5.482815      16.481419          -0.000003
          477              C      15.598041      18.776254      22.562683      -0.081538      35.623416 0.41913765E+03  0.97756323E+04                                 9.480685                            6.868211      -0.019511       1.964748                    0.999682      29.121463      83.705116       0.622237       0.422048      -1.059397       0.008059       0.006778      -0.023586       0.025830      -0.001032       0.003278       0.011511       0.013034       0.064394      -0.020628      -0.004288       0.024916             12.235679       8.011006       5.175353      -3.544620      14.820561      -4.587759      13.875471          -0.000002
          478              C      17.103779      20.696633      18.346178       0.474712      29.335232 0.27760626E+03  0.58473480E+04                                 8.667658                            5.793913       0.055318       2.071051                    0.999561      22.578313      61.893813       0.641255       0.453467      -1.039416      -0.023999      -0.052111       0.025499       0.062783      -0.035253      -0.007725      -0.021540       0.070174      -0.079642      -0.054897      -0.008130       0.063027             11.894471       7.920466       5.120226      -4.277537      13.680303      -5.096023      14.082644           0.000000
          479              C      17.695802      21.967979      17.817086       0.005867      42.059567 0.42459498E+03  0.98452862E+04                                10.465591                            6.812417      -0.091641       1.972389                    0.999203      27.038732      75.229884       0.644457       0.409882      -1.076896       0.006241       0.038155      -0.040736       0.056162       0.013281       0.020307       0.012787      -0.003620       0.007019      -0.020979      -0.010236       0.031215             14.622634      11.406647       4.970083      -6.837701      18.523393      -3.075179      13.937861           0.000001
          480              C      18.514902      21.921322      16.745918      -0.132362      37.022802 0.42769248E+03  0.10065195E+05                                 9.811610                            6.997035      -0.095210       1.939938                    0.999486      29.866260      87.347817       0.606300       0.429267      -1.050773      -0.018554       0.020998       0.004199       0.028334      -0.031219       0.047588       0.012905      -0.001153      -0.006026      -0.063554       0.012290       0.051265             12.610494      12.191444       2.583897      -7.792569      11.340403      -1.073264      14.299633           0.000001
          481              C      19.206947      23.040950      16.320697      -0.010527      42.003945 0.42215110E+03  0.97549773E+04                                10.428950                            6.752717       0.004004       2.006153                    0.999144      26.756387      73.832451       0.654376       0.405061      -1.082248      -0.028198       0.004386       0.032595       0.043322      -0.006003       0.013759      -0.003763       0.006777      -0.022286      -0.015724      -0.002480       0.018204             15.180922      13.923297      -0.988497     -10.199794      13.180072       3.364990      18.439398           0.000000
          482              C      19.036639      24.248862      17.008841      -0.100877      37.272504 0.41946172E+03  0.98357129E+04                                 9.942923                            6.967551      -0.160960       1.928733                    0.999406      29.417388      86.223794       0.601857       0.434010      -1.046606      -0.002541      -0.020446       0.013477       0.024619      -0.001691       0.043469      -0.029076       0.040953      -0.055564      -0.057448      -0.001922       0.059371             13.209764      10.377452      -2.168015      -6.996464      13.837659       5.350275      15.414182          -0.000002
          483              C      18.222945      24.332754      18.076763       0.006547      41.270060 0.39168571E+03  0.89143327E+04                                10.357385                            6.538357      -0.089485       1.981754                    0.999243      26.439639      73.240979       0.657543       0.409290      -1.075657       0.030425      -0.036587      -0.022428       0.052605       0.003159       0.021640      -0.008194       0.004922      -0.025861      -0.026462       0.004176       0.022286             15.093879      10.004194      -2.590935      -6.583268      19.440857       7.619474      15.836586          -0.000000
          484              C      17.587670      23.180558      18.563657      -0.205477      39.227171 0.49371865E+03  0.11969778E+05                                10.025812                            7.407354       0.092850       1.978901                    0.999872      31.133284      90.579423       0.606208       0.416752      -1.065104       0.026826      -0.004193      -0.011089       0.029329       0.000434      -0.014418       0.003070       0.064037       0.104567      -0.049573       0.007158       0.042415             12.379720       7.635768       1.698387      -2.991433      19.794879       1.859170       9.708514          -0.000001
          485              C      20.053079      23.066830      15.100216       0.491591      28.210816 0.27644788E+03  0.58111217E+04                                 8.460058                            5.795115      -0.026336       2.048917                    0.999235      22.357697      61.029546       0.639613       0.455556      -1.039248       0.038863      -0.007512      -0.047655       0.061950       0.021001       0.036288       0.055170       0.063901      -0.018726      -0.074322      -0.004177       0.078499             11.679894      11.417086      -3.319524      -7.221545      10.172984       1.383016      13.449613          -0.000001
          486              C      21.642620      21.513504      13.928423       0.276365      34.309288 0.34054777E+03  0.75162671E+04                                 9.409502                            6.259123      -0.025068       2.018588                    0.999024      24.416268      67.546027       0.643282       0.431400      -1.057057      -0.047900       0.028110       0.052743       0.076593      -0.034293      -0.050994       0.016513       0.007389       0.028227      -0.053250      -0.018124       0.071374             13.290497      14.174757      -5.493317      -8.310204      11.042829       2.381970      14.653905          -0.000000
          487              C      21.945389      22.330036      12.850764      -0.205330      38.010883 0.46723437E+03  0.11181540E+05                                 9.832816                            7.205705       0.040097       1.974240                    0.999448      30.521715      88.455607       0.614172       0.416725      -1.064272       0.028745      -0.001090      -0.030699       0.042071      -0.029327      -0.013798      -0.007026      -0.031477      -0.024642      -0.037366      -0.000050       0.037417             12.437713      12.373906      -3.552229      -7.217318      10.095586       0.807250      14.843647          -0.000001
          488              C      22.875325      21.895457      11.870483      -0.097164      35.462004 0.42973446E+03  0.10077733E+05                                 9.403072                            6.922288      -0.004595       1.962132                    0.999594      29.480812      84.755276       0.624616       0.418148      -1.062681      -0.023356       0.001404       0.022917       0.032751       0.004427       0.000444      -0.020169      -0.026269       0.039007      -0.021041      -0.009325       0.030366             11.741562      11.987435      -4.032396      -6.195426      10.193642       0.878538      13.043609          -0.000001
          489              C      23.505194      20.689752      12.039273      -0.053727      41.601850 0.43887085E+03  0.10251430E+05                                10.364938                            6.898673      -0.000541       1.999531                    0.999296      27.467138      76.475142       0.644811       0.406655      -1.080011      -0.028261       0.001030       0.040669       0.049535      -0.003299      -0.003851      -0.001368      -0.010424      -0.013081      -0.008260      -0.000093       0.008353             14.622032      15.233244      -3.997746      -9.867998      10.895309       0.971301      17.737544          -0.000000
          490              C      23.164578      19.887310      13.116933      -0.063324      35.401050 0.40111840E+03  0.93051114E+04                                 9.554250                            6.806640      -0.174125       1.926906                    0.999368      28.948310      84.515422       0.609583       0.433136      -1.046674      -0.012175       0.026557      -0.002297       0.029305       0.004370       0.031111       0.005447      -0.008952      -0.026556      -0.035907       0.006619       0.029289             12.207718      11.103926      -2.472795      -6.979209      10.255467      -0.224526      15.263761          -0.000000
          491              C      22.334665      20.307720      14.055016      -0.199495      37.838123 0.43506436E+03  0.10245282E+05                                 9.796659                            6.946325       0.038807       1.980149                    0.999419      29.968449      86.642058       0.625385       0.415899      -1.062966       0.032791      -0.008851      -0.012854       0.036315       0.014599      -0.003219      -0.011546       0.000020       0.057102      -0.024975      -0.000189       0.025164             12.587827      12.115692      -5.270801      -5.809413      12.342337       1.100039      13.305451           0.000000
          492              C      24.472975      20.251829      10.964860       0.604093      25.774185 0.25532237E+03  0.52886435E+04                                 8.023534                            5.622614       0.052916       2.069378                    0.999556      22.111600      60.933185       0.636842       0.464322      -1.028988       0.030242      -0.019381      -0.058421       0.068580       0.027094       0.093600       0.005728       0.039061       0.032829      -0.085004      -0.025173       0.110176             10.663411      10.990104      -2.136218      -6.660379       9.221376       0.712510      11.778752           0.000000
          493              C      18.068857      25.500950      18.868778       0.499994      28.290770 0.24466526E+03  0.50118217E+04                                 8.504454                            5.462226       0.030696       2.072863                    0.999656      21.918954      59.975576       0.653860       0.457297      -1.033400      -0.005715       0.043414       0.035771       0.056542      -0.030940       0.019612      -0.041455      -0.029158       0.136083      -0.057322      -0.019835       0.077157             12.114059      10.616895      -3.211472      -5.071407      14.391156       7.267854      11.334128          -0.000001
          494              C      16.733427      26.742978      20.504743       0.283116      33.050799 0.31826902E+03  0.69176132E+04                                 9.236379                            6.076403      -0.048210       2.019761                    0.999053      23.975596      66.159466       0.647760       0.435041      -1.053180       0.029552      -0.043579      -0.062391       0.081640      -0.023899      -0.032356       0.049497      -0.014326       0.062814      -0.042299      -0.034584       0.076883             13.165984      11.709459      -3.601384      -4.475130      13.766945       9.028316      14.021548          -0.000001
          495              C      15.433140      26.816163      20.852061      -0.222146      37.615238 0.44217490E+03  0.10405747E+05                                 9.643093                            6.908345       0.158718       2.010276                    0.999863      30.070770      85.578107       0.643045       0.404748      -1.075279      -0.023244       0.027375       0.022678       0.042473       0.017295       0.023537       0.033393       0.000584      -0.029519      -0.038497      -0.011238       0.049735             12.423896      13.299058      -3.366533      -4.442986      11.407101       6.882723      12.565529          -0.000004
          496              C      15.003315      27.716580      21.868047      -0.087480      35.962553 0.43893238E+03  0.10352897E+05                                 9.564875                            7.038877       0.006377       1.970244                    0.999631      29.371643      84.813897       0.613481       0.423292      -1.058945       0.023847       0.005025      -0.026208       0.035788      -0.005583      -0.004734       0.001948       0.033109      -0.061324      -0.021048      -0.007154       0.028203             11.996826      11.691403      -2.248945      -2.790874      11.371317       7.162342      12.927758          -0.000004
          497              C      15.965690      -7.705634      22.569174      -0.041542      38.709285 0.40068451E+03  0.91703916E+04                                 9.931849                            6.616589      -0.028276       2.000295                    0.999385      26.882470      74.658699       0.653166       0.409729      -1.075448       0.011211      -0.023140      -0.031222       0.040447       0.001314       0.013814      -0.002857      -0.013127       0.004379      -0.017729       0.005757       0.011972             13.928741      13.083048      -3.491488      -5.373906      12.529887       8.991014      16.173288          -0.000002
          498              C      17.211911      28.379458      22.153691      -0.065236      33.510154 0.37927848E+03  0.86207806E+04                                 9.064048                            6.507402       0.063331       2.003376                    0.999661      28.038363      79.350145       0.643620       0.418686      -1.062374      -0.005471      -0.016857      -0.029488       0.034404       0.012653       0.016551      -0.005000      -0.008135      -0.013485      -0.024744       0.006757       0.017987             11.518160      11.715909      -2.378175      -4.075918      10.483667       6.455009      12.354904          -0.000005
          499              C      17.614703      27.510922      21.124721      -0.179267      35.365641 0.41731816E+03  0.97158700E+04                                 9.392105                            6.821679       0.097403       2.009065                    0.999537      29.237928      83.774900       0.629137       0.418164      -1.062586      -0.004952       0.033937       0.029330       0.045128      -0.012995      -0.009134       0.001910       0.013863      -0.049446      -0.019075      -0.005787       0.024862             11.860427      10.745329      -1.637871      -2.945248      11.843865       7.391772      12.992086          -0.000005
          500              C      15.470986      -6.799314      23.620866       0.601083      26.212325 0.25488635E+03  0.52829270E+04                                 8.146810                            5.628389       0.013952       2.057227                    0.999539      22.125125      61.200137       0.634052       0.466072      -1.026937      -0.032391       0.055705       0.020986       0.067769      -0.019693       0.039563      -0.088434      -0.049134      -0.021361      -0.085539      -0.027427       0.112966             10.893157      10.115187      -1.686550      -3.144126      10.135763       6.666813      12.428520          -0.000001
          501              C      11.599860      16.324602      27.288803       0.595848      30.474733 0.27893654E+03  0.58934094E+04                                 8.957034                            5.876467       0.039315       2.059882                    0.999466      22.357340      61.758342       0.624434       0.464257      -1.031392       0.024340      -0.030490      -0.059030       0.070758      -0.016686       0.057832      -0.061427      -0.002766      -0.039616      -0.081256      -0.010136       0.091392             12.695124      11.699008      -2.617778      -6.874328      11.446745       6.803348      14.939621           0.000000
          502              C      11.021354      17.044230      28.379447      -0.037293      40.383935 0.39187038E+03  0.89123621E+04                                10.152645                            6.525690      -0.028701       2.003979                    0.999324      26.599063      73.462406       0.660867       0.407513      -1.077700      -0.028454       0.019654       0.039640       0.052604       0.007393       0.013508       0.000501      -0.037034      -0.016345      -0.025812       0.002767       0.023045             14.675383      14.407964      -3.185785      -8.065084      12.721405       8.147012      16.896780          -0.000000
          503              C      11.829641      18.127810      28.804668      -0.083056      34.584980 0.42423537E+03  0.98881631E+04                                 9.216518                            6.860030       0.089486       2.000984                    0.999717      28.816582      81.816598       0.631715       0.415984      -1.067142      -0.015191       0.006441       0.017359       0.023950       0.012961      -0.002039      -0.007304       0.025329      -0.031970      -0.017987      -0.006119       0.024107             11.478375      10.938135      -1.401382      -4.158339      11.454954       6.066829      12.042036          -0.000003
          504              C      11.243025      18.930085      29.801178      -0.227588      37.664253 0.44697059E+03  0.10530452E+05                                 9.591709                            6.924506       0.147870       2.004550                    0.999840      30.123908      85.338511       0.646261       0.402281      -1.078617       0.024068      -0.023948      -0.027593       0.043751       0.025295       0.006361       0.034124      -0.021550      -0.048943      -0.039176      -0.012182       0.051359             12.176184      12.815273      -2.301889      -5.709877      11.047080       5.866314      12.666200          -0.000002
          505              C      10.007617      18.693754      30.346500       0.288312      32.572332 0.32595880E+03  0.71224783E+04                                 9.098269                            6.150399       0.001657       2.035336                    0.999141      24.012200      66.294108       0.644114       0.435186      -1.053784      -0.033955       0.045066       0.047320       0.073641      -0.018990      -0.024619       0.043579       0.002219       0.031462      -0.042356      -0.018872       0.061228             12.549316      11.509272      -3.014356      -5.543423      13.075059       7.509620      13.063617          -0.000000
          506              C       9.256099      17.576855      29.879081      -0.176063      37.376886 0.45278618E+03  0.10734226E+05                                 9.727316                            7.093857       0.262351       2.065191                    0.999508      29.297014      84.077083       0.619906       0.416776      -1.065904      -0.003782      -0.019580      -0.026357       0.033051      -0.003160      -0.003381      -0.002531      -0.007441      -0.014611      -0.007944       0.000490       0.007454             12.473379      12.082889      -1.518167      -4.837315      12.379924       6.507131      12.957325          -0.000000
          507              C       9.864342      16.804922      28.937752      -0.046580      33.985256 0.36183764E+03  0.81561570E+04                                 9.209654                            6.396390       0.011050       1.994030                    0.999573      27.754630      79.105041       0.640836       0.424021      -1.055378       0.010168       0.022151       0.015991       0.029151       0.005819       0.025184      -0.020423      -0.015780      -0.026627      -0.038827       0.010702       0.028125             12.054068      12.825921      -2.307300      -6.379410      10.548569       5.652329      12.787712          -0.000000
          508              C       8.358604      19.779820      31.748755       0.492663      27.611260 0.26787787E+03  0.56082538E+04                                 8.372365                            5.733051       0.015983       2.066743                    0.999528      22.347885      61.645932       0.635842       0.460115      -1.032702       0.009362      -0.045623      -0.035751       0.058713      -0.026667       0.003870      -0.036650      -0.022447       0.148656      -0.056973      -0.011543       0.068516             11.388801      10.546610      -1.610028      -3.327970      14.112759       6.019422       9.507034          -0.000000
          509              C       8.182889      32.081733       0.098353      -0.005097      40.732929 0.41938996E+03  0.96900485E+04                                10.240595                            6.758050      -0.026931       1.998517                    0.999052      26.805452      74.332778       0.649146       0.408372      -1.078402      -0.019653       0.037418       0.021530       0.047432      -0.001772       0.019216      -0.001768       0.028160       0.005547      -0.015195      -0.012481       0.027676             14.643899       9.338743      -1.014281      -4.980312      21.131641       6.404870      13.461312           0.000000
          510              C       8.834384      22.182522      32.241817      -0.173799      38.323124 0.45797757E+03  0.10897184E+05                                 9.856471                            7.129662       0.107697       1.991159                    0.999726      30.259340      87.230580       0.618459       0.416222      -1.065389      -0.020536       0.005442       0.017727       0.027669      -0.012143      -0.002205      -0.004776       0.074869       0.112021      -0.058293       0.020565       0.037728             12.606867       7.803738       2.349878      -2.639533      20.961582       1.832907       9.055281          -0.000001
          511              C       8.642450      34.406724       0.574535      -0.003691      42.349668 0.41232045E+03  0.94832635E+04                                10.480812                            6.693565      -0.071167       1.983131                    0.999208      26.701598      73.798461       0.653539       0.407485      -1.079335      -0.012123      -0.049159       0.021836       0.055140       0.001708       0.018633       0.005055      -0.003221       0.038657      -0.019043      -0.005672       0.024714             15.145128      12.150229       6.289497      -6.500689      20.496640      -3.133696      12.788515           0.000000
          512              C       7.774691      34.357609       1.601233      -0.135324      36.362751 0.41369268E+03  0.96462054E+04                                 9.657672                            6.851460      -0.023627       1.964367                    0.999568      29.528808      85.705699       0.617316       0.425520      -1.054045       0.018677      -0.027245      -0.001823       0.033083      -0.037542       0.046688       0.007244      -0.009152       0.016852      -0.065202       0.010293       0.054910             12.558587      12.531852       3.355136      -7.676703      11.681014      -1.667082      13.462894          -0.000002
          513              C       7.063723      33.236731       1.921934      -0.007949      40.954111 0.40385477E+03  0.92377932E+04                                10.246496                            6.603207      -0.007541       2.006502                    0.999196      26.477939      72.910113       0.661374       0.404870      -1.081391       0.039682      -0.005389      -0.022259       0.045817      -0.009584       0.016081      -0.006560       0.004224      -0.015426      -0.017058      -0.005597       0.022655             15.127412      14.201487      -0.828716     -10.149279      13.371946       3.292370      17.808804          -0.000000
          514              C       7.263767      32.069718       1.152966      -0.095218      37.252253 0.45280965E+03  0.10813438E+05                                 9.954212                            7.244710      -0.230377       1.901861                    0.998980      29.892203      88.173001       0.590066       0.434668      -1.047104       0.014229       0.021157      -0.005575       0.026099      -0.000036       0.045039      -0.026483       0.048845      -0.030890      -0.054395      -0.007251       0.061646             13.017285       9.946948      -1.871914      -6.104820      14.905595       5.033951      14.199313          -0.000001
          515              C       9.318275      35.675016       0.285645       0.498532      27.407799 0.26436454E+03  0.55020179E+04                                 8.317378                            5.675470      -0.018760       2.055703                    0.999421      22.099164      60.261308       0.644103       0.456911      -1.037224       0.024324       0.051286      -0.021140       0.060570      -0.043139      -0.015267      -0.031383       0.064069      -0.106156      -0.070611      -0.000816       0.071427             11.399832       8.030474       5.752144      -3.198354      14.710796      -4.076148      11.458225          -0.000001
          516              C      10.256320     -10.306419      30.787951       0.287837      33.122221 0.31523609E+03  0.68386031E+04                                 9.224853                            6.037394      -0.014860       2.028974                    0.999194      24.000987      66.270415       0.651149       0.433605      -1.053543      -0.044976      -0.049060       0.044161       0.079874       0.028294      -0.024764      -0.030544      -0.042807       0.028639      -0.042546      -0.017657       0.060203             13.336793       9.371669       7.231763      -4.277649      16.881419      -6.801351      13.757291          -0.000001
          517              C      10.407705      25.821580      29.414909      -0.220004      37.403312 0.44773661E+03  0.10570484E+05                                 9.604230                            6.960657       0.150470       2.007814                    0.999831      30.154988      85.978756       0.639330       0.405797      -1.074495       0.026819       0.030560      -0.023036       0.046731       0.020277       0.015598       0.012973      -0.070500      -0.014175      -0.042302      -0.006051       0.048353             12.266144       7.439298       4.594459      -3.001317      15.042667      -5.224448      14.316466          -0.000004
          518              C      10.853750      -9.159046      28.755978      -0.083650      34.498542 0.40853300E+03  0.94813619E+04                                 9.300683                            6.798514      -0.045951       1.956212                    0.999660      29.070869      83.754437       0.622057       0.424260      -1.056461      -0.033587       0.004325       0.036654       0.049903      -0.027032       0.008484      -0.003930      -0.019134       0.059426      -0.038956       0.011367       0.027589             11.832410       8.405813       5.524064      -1.320966      15.024686      -4.747692      12.066732          -0.000004
          519              C      11.575531      -8.246799      29.408417      -0.042479      38.150180 0.40725455E+03  0.93591800E+04                                 9.862306                            6.680188      -0.000625       2.007164                    0.999418      27.033620      75.244765       0.648622       0.410906      -1.074626      -0.031253      -0.019378       0.020370       0.042038      -0.005364       0.016483      -0.009317      -0.013673      -0.033746      -0.024007       0.002174       0.021834             13.803439      10.166738       7.251829      -3.940948      15.869376      -6.365826      15.374204          -0.000001
          520              C      11.540388      -8.245982      30.742507      -0.084201      34.545234 0.41002351E+03  0.95023308E+04                                 9.241845                            6.764388       0.028173       1.980475                    0.999679      28.906630      82.587102       0.631546       0.418485      -1.062574      -0.035832      -0.018918       0.002462       0.040594       0.009124       0.006513       0.021525      -0.021056      -0.009554      -0.018378      -0.012121       0.030499             11.669887       8.521973       5.323134      -2.465750      13.224923      -4.155180      13.262767          -0.000002
          521              C      10.837530      -9.281403      31.433897      -0.200838      36.974583 0.44949149E+03  0.10656589E+05                                 9.692901                            7.084798       0.042666       1.981854                    0.999448      30.024894      86.695797       0.616942       0.418760      -1.062651       0.009975       0.038021      -0.018218       0.043324       0.006622      -0.004913      -0.012539      -0.014395       0.099237      -0.026320      -0.010884       0.037204             12.547838       9.545106       6.777082      -2.877691      16.156751      -4.426428      11.941657          -0.000001
          522              C      12.316235      -7.190571      28.577450       0.603324      24.972317 0.24470775E+03  0.50241845E+04                                 7.902528                            5.528052       0.042864       2.070235                    0.999503      21.977265      60.647462       0.637031       0.468304      -1.024968       0.005604       0.053258      -0.034788       0.063859      -0.089732       0.019811       0.020304       0.071547      -0.157264      -0.090779      -0.032178       0.122957             10.517069       7.816017       5.101683      -1.923631      11.927193      -3.606961      11.807997          -0.000001
          523              C       6.171634      33.174739       3.047958       0.483339      29.531921 0.27824946E+03  0.58536985E+04                                 8.674716                            5.779652       0.026306       2.061816                    0.999590      22.394263      60.990439       0.646710       0.450195      -1.043184      -0.032824       0.005761       0.049776       0.059902       0.011075       0.037604       0.044198       0.052630       0.015040      -0.061328      -0.006493       0.067821             12.463941      12.519509      -3.775696      -8.321063      10.750266       2.399837      14.122049          -0.000001
          524              C       4.763215      -1.391974       4.404771       0.277900      35.764502 0.34635916E+03  0.76763422E+04                                 9.697421                            6.325412      -0.040171       2.013107                    0.999087      24.520272      67.957523       0.637964       0.433194      -1.056043       0.041121      -0.037741      -0.047269       0.073142      -0.030138      -0.053070       0.020585      -0.006877       0.067743      -0.056499      -0.018103       0.074602             14.542525      14.049011      -5.145443     -10.323888      11.671834       4.415941      17.906729          -0.000001
[truncated: 314,804 more chars]
