# Supplementary material for: A collection of forcefield precursors for metal–organic frameworks
Source: RSC Adv. 2019 Nov 13;9(63):36492–507. doi: 10.1039/c9ra07327b (PMC9075174; doi:10.1039/c9ra07327b)
Supplement: RA-009-C9RA07327B-s4102 [file RA-009-C9RA07327B-s4102.xyz]

  320
jmolscript: load "" {1 1 1} spacegroup "x,y,z" unitcell [{     12.834500     0.000000     0.000000 }, {      5.681375    11.508534     0.000000 }, {      4.551729     2.829125    34.459740 }]
Gd     4.932198     4.318756     2.019341     2.049768
Gd     4.495982     4.529853     6.355410     2.099147
Gd     8.331747     3.925443    19.249211     2.049783
Gd     8.327983     3.440877    23.585624     2.099135
Gd    14.735857    10.412216    15.210529     2.049772
Gd    14.739667    10.896810    10.874460     2.099143
Gd    18.135406    10.018903    32.440399     2.049770
Gd    18.571622     9.807806    28.104330     2.099147
H      8.986638     7.118874    25.620817     0.089635
H      7.099107     1.658690     6.592148     0.115955
H      8.569326     1.489190     2.901510     0.102189
H      1.417914     1.632763     5.995995     0.093102
H      7.212648     8.144589     6.195861     0.114405
H      8.027616     7.269467     2.405290     0.122387
H      2.194703     0.679666     2.208869     0.118802
H      6.214555    10.566758     2.336370     0.134410
H     13.935468     7.420319     5.644505     0.113567
H     14.887882     7.453883     1.791906     0.088921
H      9.457044     9.715092    32.306006     0.092648
H     12.419291     9.135969     5.220651     0.120241
H      9.637219     8.916075     2.388060     0.123483
H     12.500676     6.017979    27.140491     0.119568
H     12.731083     8.129981    28.039890     0.117999
H     13.868553     9.607580    31.206741     0.136845
H     13.188365     8.747654    33.236419     0.116985
H     14.291999    11.539619     7.219316     0.118864
H      8.085604     3.492371     8.390947     0.089636
H      6.905712     7.045999    23.822018     0.115947
H      7.404537     8.439357    20.131380     0.102190
H      4.367603     1.963222    23.225865     0.093098
H     12.771797     4.276734    23.425731     0.114399
H     12.347843     5.394891    19.635160     0.122388
H      3.856830     3.081661    19.438739     0.118802
H     14.501905     2.309549    19.566240     0.134410
H     15.098306    10.625610    22.874375     0.113563
H     15.550002    11.464771    19.021776     0.088922
H     10.621833     2.764925    15.076136     0.092648
H     15.965550     8.506616    22.450521     0.120238
H     14.536849     6.109307    19.617930     0.123484
H      8.653985     7.130691     9.910621     0.119566
H     10.649783     6.402386    10.810020     0.117998
H     12.478246     6.768261    13.976871     0.136845
H     11.406066     6.539003    16.006549     0.116985
H     18.949854     9.121840    24.449186     0.118860
H     14.982000    10.845288    26.068793     0.089633
H     16.161892     7.291660    10.637722     0.115954
H     15.663067     5.898302    14.328360     0.102191
H     18.700001    12.374437    11.233875     0.093101
H     10.295807    10.060925    11.034009     0.114403
H     10.719761     8.942768    14.824580     0.122389
H     19.210774    11.255998    15.021001     0.118803
H      8.565699    12.028110    14.893500     0.134411
H      7.969298     3.712049    11.585365     0.113565
H      7.517602     2.872888    15.437964     0.088924
H     12.445771    11.572734    19.383604     0.092650
H      7.102054     5.831043    12.009219     0.120240
H      8.530755     8.228352    14.841810     0.123485
H     14.413619     7.206968    24.549119     0.119566
H     12.417821     7.935273    23.649720     0.117999
H     10.589358     7.569398    20.482869     0.136846
H     11.661538     7.798656    18.453191     0.116985
H      4.117750     5.215819    10.010554     0.118863
H     14.080966     7.218785     8.838923     0.089636
H     15.968497    12.678969    27.867592     0.115955
H     14.498278    12.848469    31.558230     0.102191
H     21.649690    12.704896    28.463745     0.093103
H     15.854956     6.193070    28.263879     0.114405
H     15.039988     7.068192    32.054450     0.122389
H     20.872901    13.657993    32.250871     0.118803
H     16.853049     3.770901    32.123370     0.134411
H      9.132136     6.917340    28.815235     0.113565
H      8.179722     6.883776    32.667834     0.088923
H     13.610560     4.622567     2.153734     0.092647
H     10.648313     5.201690    29.239089     0.120239
H     13.430385     5.421584    32.071680     0.123485
H     10.566928     8.319680     7.319249     0.119566
H     10.336521     6.207678     6.419850     0.117997
H      9.199051     4.730079     3.252999     0.136846
H      9.879239     5.590005     1.223321     0.116984
H      8.775605     2.798040    27.240424     0.118850
C      6.381278     6.467955     4.305400     0.671169
C      7.431079     7.548041     4.298508    -0.099996
C      3.035594     2.406890     4.112770     0.706701
C      1.973811     1.349671     4.103810    -0.106905
C     10.442059     4.939474    25.764858     0.625944
C     10.696455     6.318118    26.296572    -0.076635
C     15.116363    11.346811     5.389503     0.210050
C     12.787838     9.216662     3.245763     0.221658
C      9.751774     7.320025    26.108422     0.060047
C     14.584611     7.244644     3.743017    -0.100440
C      7.690980     1.303828     5.970495    -0.041565
C      7.676925     1.749796     4.659991    -0.117392
C      8.575498     1.189890     3.783679     0.076134
C     18.570600    10.950634     4.250609     0.216735
C      9.319177     9.479428     4.259568     0.199226
C      1.241209     1.109709     5.246151     0.094656
C     15.590185     6.168902     3.957012     0.705079
C     12.040370    10.090661    30.600594     0.216168
C     10.987030     8.836066    27.290391     0.200179
C      6.712327     2.799952     4.204433     0.677053
C      7.691298     8.309671     5.417071     0.087565
C      8.176597     7.783267     3.168573    -0.036289
C      1.712351     0.560147     2.995930    -0.044137
C      6.411385    11.102321     3.070363    -0.181948
C     10.711213     8.522637    34.266421     0.601749
C     11.213131     9.104236    32.995890    -0.075252
C     13.831526     7.754579     4.781634    -0.027992
C     14.378300     7.783311     2.496264     0.073421
C     10.359293     9.668016    32.083052     0.069591
C     12.924576     8.768770     4.532834    -0.191958
C      9.130887     8.757719     3.150654    -0.197102
C     11.831657     6.651961    27.012646    -0.027485
C     11.981680     7.906699    27.535055    -0.184142
C     12.969634     9.602480    31.438999    -0.184311
C     12.560183     9.097500    32.647502    -0.028262
C     14.262818    11.848550     6.342315    -0.173516
C     10.900363     4.273441    21.535270     0.671178
C     12.333571     4.736669    21.528378    -0.099998
C      5.777842     3.071097    21.342640     0.706719
C      4.359834     2.587003    21.333680    -0.106899
C      6.775627     5.762171     8.534988     0.625958
C      8.124452     5.380009     9.066702    -0.076623
C     19.141882     9.946386    22.619373     0.210052
C     16.201049     8.801368    20.475633     0.221656
C      8.604673     4.089416     8.878552     0.060040
C     15.228133    11.285454    20.972887    -0.100436
C      6.849513     7.733809    23.200365    -0.041574
C      7.243186     7.523792    21.889861    -0.117384
C      7.138891     8.577382    21.013549     0.076134
C     20.315702    13.219130    21.480479     0.216732
C     14.901216     5.574746    21.489438     0.199227
C      3.820366     2.036310    22.476021     0.094650
C     14.708660    12.663331    21.186882     0.705077
C     12.102147     4.915110    13.370724     0.216168
C     10.510891     4.525957    10.060521     0.200179
C      7.757854     6.193982    21.434303     0.677040
C     13.131705     4.632858    22.646941     0.087555
C     12.874510     5.301040    20.398443    -0.036288
C      3.536138     2.702049    20.225800    -0.044139
C     15.069268     2.248969    20.300233    -0.181948
C     10.107749     4.417380    17.036551     0.601748
C     10.851443     4.609990    15.766020    -0.075251
C     15.352021    10.384442    22.011504    -0.027998
C     15.619822    10.862008    19.726134     0.073418
C     10.979014     3.594799    14.853182     0.069590
C     15.859959     9.122245    21.762704    -0.191962
C     14.170719     5.725384    20.380524    -0.197099
C      8.926318     6.250149     9.782776    -0.027491
C     10.117836     5.829245    10.305185    -0.184143
C     12.075754     5.964469    14.209129    -0.184312
C     11.441694     5.820857    15.417632    -0.028262
C     19.213952     8.958921    23.572185    -0.173523
C     12.167241    10.064218    12.924470     0.671169
C     10.734033     9.600990    12.931362    -0.099996
C     17.289762    11.266562    13.117100     0.706701
C     18.707770    11.750656    13.126060    -0.106905
C     16.291977     8.575488    25.924752     0.625959
C     14.943152     8.957650    25.393038    -0.076622
C      3.925722     4.391273    11.840367     0.210051
C      6.866555     5.536291    13.984107     0.221656
C     14.462931    10.248243    25.581188     0.060038
C      7.839471     3.052205    13.486853    -0.100440
C     16.218091     6.603850    11.259375    -0.041568
C     15.824418     6.813867    12.569879    -0.117391
C     15.928713     5.760277    13.446191     0.076136
C      2.751902     1.118529    12.979261     0.216734
C      8.166388     8.762913    12.970302     0.199226
C     19.247238    12.301349    11.983719     0.094654
C      8.358944     1.674328    13.272858     0.705078
C     10.965457     9.422549    21.089016     0.216168
C     12.556713     9.811702    24.399219     0.200182
C     15.309750     8.143677    13.025437     0.677052
C      9.935899     9.704801    11.812799     0.087562
C     10.193094     9.036619    14.061297    -0.036287
C     19.531466    11.635610    14.233940    -0.044134
C      7.998336    12.088690    14.159507    -0.181946
C     12.959855     9.920279    17.423189     0.601751
C     12.216161     9.727669    18.693720    -0.075253
C      7.715583     3.953217    12.448236    -0.027994
C      7.447782     3.475651    14.733606     0.073423
C     12.088590    10.742860    19.606558     0.069594
C      7.207645     5.215414    12.697036    -0.191960
C      8.896885     8.612275    14.079216    -0.197101
C     14.141286     8.087510    24.676964    -0.027490
C     12.949768     8.508414    24.154555    -0.184142
C     10.991850     8.373190    20.250611    -0.184310
C     11.625910     8.516802    19.042108    -0.028262
C      3.853652     5.378738    10.887555    -0.173518
C     16.686326     7.869704    30.154340     0.671168
C     15.636525     6.789618    30.161232    -0.099996
C     20.032010    11.930769    30.346970     0.706701
C     21.093793    12.987988    30.355930    -0.106904
C     12.625545     9.398185     8.694882     0.625957
C     12.371149     8.019541     8.163168    -0.076622
C      7.951241     2.990848    29.070237     0.210052
C     10.279766     5.120997    31.213977     0.221656
C     13.315830     7.017634     8.351318     0.060046
C      8.482993     7.093015    30.716723    -0.100439
C     15.376624    13.033831    28.489245    -0.041565
C     15.390679    12.587863    29.799749    -0.117388
C     14.492106    13.147769    30.676061     0.076138
C      4.497004     3.387025    30.209131     0.216733
C     13.748427     4.858231    30.200172     0.199226
C     21.826395    13.227950    29.213589     0.094655
C      7.477419     8.168757    30.502728     0.705078
C     11.027234     4.246998     3.859146     0.216169
C     12.080574     5.501593     7.169349     0.200176
C     16.355277    11.537707    30.255307     0.677051
C     15.376306     6.027988    29.042669     0.087563
C     14.891007     6.554392    31.291167    -0.036288
C     21.355253    13.777512    31.463810    -0.044135
C     16.656219     3.235338    31.389377    -0.181946
C     12.356391     5.815022     0.193319     0.601751
C     11.854473     5.233423     1.463850    -0.075256
C      9.236078     6.583080    29.678106    -0.027995
C      8.689304     6.554348    31.963476     0.073423
C     12.708311     4.669643     2.376688     0.069590
C     10.143028     5.568889    29.926906    -0.191961
C     13.936717     5.579940    31.309086    -0.197101
C     11.235947     7.685698     7.447094    -0.027492
C     11.085924     6.430960     6.924685    -0.184146
C     10.097970     4.735179     3.020741    -0.184310
C     10.507421     5.240159     1.812238    -0.028264
C      8.804786     2.489109    28.117425    -0.173527
S     16.248121    10.094386     5.953609    -0.007583
S     10.518408    10.808108     4.369150     0.009626
S     10.976318    10.532398    27.825551     0.003991
S     12.607401    10.711295    29.005108    -0.024592
S     11.687521    10.522772     2.745407    -0.013848
S     17.345691     9.646040     4.323664    -0.005063
S     18.519837    11.515623    23.183479    -0.007605
S     16.623484     6.061922    21.599020     0.009624
S     12.027229     3.765447    10.595681     0.003985
S     12.909666     5.148826    11.775238    -0.024594
S     16.885151     7.236559    19.975277    -0.013845
S     18.603666    12.698267    21.553534    -0.005057
S      4.547767     2.822036    11.276261    -0.007590
S      6.444120     8.275737    12.860720     0.009621
S     11.040375    10.572212    23.864059     0.003987
S     10.157938     9.188833    22.684502    -0.024592
S      6.182453     7.101100    14.484463    -0.013841
S      4.463938     1.639392    12.906206    -0.005059
S      6.819483     4.243273    28.506131    -0.007600
S     12.549196     3.529551    30.090590     0.009620
S     12.091286     3.805261     6.634189     0.003986
S     10.460203     3.626364     5.454632    -0.024590
S     11.380083     3.814887    31.714333    -0.013841
S      5.721913     4.691619    30.136076    -0.005052
N      9.885006     8.559541    26.591203    -0.341216
N     10.738030    10.163479    30.870758    -0.296176
N     18.798991    11.670145     5.346773    -0.291720
N     13.492142     8.749799     2.227133    -0.325597
N      8.633306     9.303612     5.412247    -0.283452
N     15.141755    11.753480     4.118973    -0.299439
N      9.775108     3.660194     9.361333    -0.341228
N     11.590942     3.715084    13.640888    -0.296176
N     21.061980    13.105423    22.576643    -0.291730
N     16.094189     9.639572    19.457003    -0.325597
N     14.439953     5.037562    22.642117    -0.283459
N     19.517777     9.789137    21.348843    -0.299435
N     13.292496    10.677465    25.098407    -0.341235
N     11.476662    10.622575    20.818852    -0.296169
N      2.005624     1.232236    11.883097    -0.291723
N      6.973415     4.698087    15.002737    -0.325591
N      8.627651     9.300097    11.817623    -0.283455
N      3.549827     4.548522    13.110897    -0.299436
N     13.182598     5.778118     7.868537    -0.341224
N     12.329574     4.174180     3.588982    -0.296174
N      4.268613     2.667514    29.112967    -0.291722
N      9.575462     5.587860    32.232607    -0.325591
N     14.434298     5.034047    29.047493    -0.283455
N      7.925849     2.584179    30.340767    -0.299434
O      3.256085     2.942801     5.216860    -0.709446
O      9.304700     4.717568    25.285179    -0.773270
O      6.130901     5.911874     3.223364    -0.661303
O      3.620949     2.676586     3.043829    -0.706910
O      5.827788     6.229234     5.403976    -0.665606
O      6.905307     4.949318     0.484504    -0.632535
O      6.625126     2.996239     2.959058    -0.657077
O      6.052456     3.414092     5.060068    -0.709073
O      3.297425     5.666411     2.965605    -0.680782
O     15.802151     5.829990     5.144495    -0.688559
O      4.973624     5.913715     0.167474    -0.676326
O     11.358544     4.081183    25.857555    -0.570666
O      6.355990     3.031580    22.446730    -0.709484
O      6.073178     4.840545     8.055309    -0.773334
O     10.290899     4.295089    20.453234    -0.661289
O      6.278791     3.476593    20.273699    -0.706909
O     10.441294     3.882807    22.633846    -0.665611
O      9.770589     5.415577    17.714374    -0.632538
O      7.895261     6.028901    20.188928    -0.657078
O      8.016445     5.330427    22.289938    -0.709074
O      8.816516     1.863004    20.195475    -0.680776
O     14.498592    13.003423    22.374365    -0.688560
O      9.780264     3.256558    17.397344    -0.676328
O      6.411703     6.963907     8.627685    -0.570694
O     16.711614    11.306079    12.013010    -0.709449
O     16.994426     9.497114    26.404431    -0.773334
O     12.776705    10.042570    14.006506    -0.661301
O     16.788813    10.861066    14.186041    -0.706907
O     12.626310    10.454852    11.825894    -0.665607
O     13.297015     8.922082    16.745366    -0.632537
O     15.172343     8.308758    14.270812    -0.657075
O     15.051159     9.007232    12.169802    -0.709074
O     14.251088    12.474655    14.264265    -0.680779
O      8.569012     1.334236    12.085375    -0.688561
O     13.287340    11.081101    17.062396    -0.676325
O     16.655901     7.373752    25.832055    -0.570694
O     19.811519    11.394858    29.242880    -0.709447
O     13.762904     9.620091     9.174561    -0.773332
O     16.936703     8.425785    31.236376    -0.661302
O     19.446655    11.661073    31.415911    -0.706907
O     17.239816     8.108425    29.055764    -0.665607
O     16.162297     9.388341    33.975236    -0.632538
O     16.442478    11.341420    31.500682    -0.657074
O     17.015148    10.923567    29.399672    -0.709072
O     19.770179     8.671248    31.494135    -0.680780
O      7.265453     8.507669    29.315245    -0.688561
O     18.093980     8.423944    34.292266    -0.676327
O     11.709060    10.256476     8.602185    -0.570694

The following XYZ coordinates are in angstroms. Other properties are in atomic units.
The sperically averaged electron density of each atom fit to a function of the form exp(a - br)
eigen_1, eigen_2 and eigen_3 are the three eigenvalues of traceless quadrupole moment tensor
  atom number  atomic symbol              X              Y              Z     net charge C6 coefficient C8 coefficient C10 coefficient fluctuating dipole atomic polarizability isotropic forcefield polarizability              a              b squared Pearson coefficient          <r^3>          <r^4>         wp_QDO          m_QDO          q_QDO       dipole_x       dipole_y       dipole_z         dipole            Qxy            Qxz            Qyz     Q(x^2-y^2)  Q(3z^2 - R^2)        eigen_1        eigen_2        eigen_3 static polarizability      alpha(xx)      alpha(xy)      alpha(xz)      alpha(yy)      alpha(yz)      alpha(zz) atomic spin moment
            1             Gd       4.932198       4.318756       2.019341       2.049768     143.821281 0.32689283E+04  0.11380539E+06                                18.592240                           15.779576       1.614077       2.249217                    0.997360      78.315279     190.183429       0.615931       0.285638      -1.307640      -0.009818      -0.010352      -0.018096       0.023044       0.017031       0.089632       0.149076      -0.057211      -0.156152      -0.181296      -0.002876       0.184172             21.327614      20.584149       1.675172      -2.823943      20.171291      -4.060495      23.227401          -0.000019
            2             Gd       4.495982       4.529853       6.355410       2.099147     138.459430 0.29222987E+04  0.99022036E+05                                18.103947                           14.874818       1.636009       2.266237                    0.998266      76.867661     184.742468       0.636633       0.283929      -1.308337       0.002684       0.000139       0.015117       0.015354      -0.055601      -0.145609      -0.027095      -0.053684      -0.325155      -0.210798       0.070300       0.140497             21.192600      24.865955       1.463027       5.565911      17.686459       1.951335      21.025387           0.000023
            3             Gd       8.331747       3.925443      19.249211       2.049783     143.818619 0.32688448E+04  0.11380170E+06                                18.591986                           15.779349       1.614096       2.249228                    0.997359      78.314681     190.181044       0.615937       0.285637      -1.307641      -0.013628      -0.004218      -0.018075       0.023026      -0.012354       0.173344       0.014377       0.061821      -0.156049      -0.181274      -0.002888       0.184162             21.327342      21.581745       1.182504      -4.891025      19.173153      -0.734709      23.227128          -0.000019
            4             Gd       8.327983       3.440877      23.585624       2.099135     138.485895 0.29229240E+04  0.99048944E+05                                18.106676                           14.876805       1.635597       2.266092                    0.998262      76.871188     184.758849       0.636562       0.283944      -1.308314       0.001267       0.002391       0.015117       0.015358      -0.055158      -0.088855      -0.118645      -0.055665      -0.326071      -0.211082       0.070437       0.140645             21.195955      20.255893       3.741068       4.215289      22.299434       4.128866      21.032536           0.000022
            5             Gd      14.735857      10.412216      15.210529       2.049772     143.820426 0.32689047E+04  0.11380434E+06                                18.592156                           15.779510       1.614099       2.249225                    0.997360      78.315123     190.182776       0.615933       0.285638      -1.307640       0.013631       0.004219       0.018100       0.023048      -0.012354       0.173356       0.014382       0.061825      -0.156163      -0.181303      -0.002871       0.184174             21.327515      21.581935       1.182536      -4.891026      19.173292      -0.734754      23.227319          -0.000019
            6             Gd      14.739667      10.896810      10.874460       2.099143     138.460549 0.29223261E+04  0.99023215E+05                                18.104057                           14.874900       1.635985       2.266228                    0.998266      76.867839     184.743232       0.636630       0.283930      -1.308336      -0.001313      -0.002346      -0.015113       0.015351      -0.055118      -0.088749      -0.118570      -0.055636      -0.325147      -0.210793       0.070297       0.140496             21.192737      20.254880       3.739460       4.213601      22.297822       4.127123      21.025509           0.000023
            7             Gd      18.135406      10.018903      32.440399       2.049770     143.820827 0.32689165E+04  0.11380487E+06                                18.592196                           15.779544       1.614087       2.249221                    0.997360      78.315197     190.183093       0.615932       0.285638      -1.307640       0.009819       0.010353       0.018100       0.023047       0.017031       0.089635       0.149079      -0.057210      -0.156158      -0.181301      -0.002874       0.184175             21.327561      20.584085       1.675163      -2.823938      20.171226      -4.060481      23.227371          -0.000019
            8             Gd      18.571622       9.807806      28.104330       2.099147     138.459686 0.29223060E+04  0.99022349E+05                                18.103972                           14.874840       1.636003       2.266235                    0.998266      76.867686     184.742611       0.636632       0.283929      -1.308337      -0.002683      -0.000139      -0.015117       0.015354      -0.055601      -0.145611      -0.027095      -0.053681      -0.325150      -0.210798       0.070300       0.140499             21.192612      24.865984       1.463020       5.565912      17.686479       1.951325      21.025373           0.000022
            9              H       8.986638       7.118874      25.620817       0.089635       1.133676 0.81802456E+01  0.81535229E+02                                 1.858065                            1.718640      -1.134818       2.336294                    0.995573       3.765404      10.960145       0.453829       1.354050      -0.692313      -0.035760      -0.009561      -0.023384       0.043784      -0.004358       0.009502       0.001697       0.013407      -0.018332      -0.011996      -0.002788       0.014784              1.921345       2.242766       0.157654       0.574916       1.586132       0.132158       1.935137           0.000006
           10              H       7.099107       1.658690       6.592148       0.115955       1.063723 0.78523054E+01  0.77043630E+02                                 1.753426                            1.666891      -0.929726       2.446997                    0.998041       3.479285       9.868359       0.470455       1.326932      -0.699674      -0.024077       0.011882       0.028675       0.039283      -0.004124      -0.006628       0.000547       0.007435       0.028826      -0.010643      -0.002381       0.013025              1.782156       1.757049      -0.255269      -0.309674       1.721773       0.225952       1.867646           0.000006
           11              H       8.569326       1.489190       2.901510       0.102189       1.248619 0.95207715E+01  0.97444961E+02                                 1.920983                            1.813041      -0.972233       2.425935                    0.997544       3.521420      10.005720       0.462215       1.294716      -0.708167       0.003086       0.012635      -0.048563       0.050275      -0.005943      -0.009438      -0.002927      -0.000532       0.051876      -0.016972      -0.003399       0.020371              1.941177       1.598385      -0.047738       0.001795       1.794292      -0.373477       2.430854          -0.000008
           12              H       1.417914       1.632763       5.995995       0.093102       1.371956 0.10594396E+02  0.11216293E+03                                 2.085046                            1.940755      -1.260683       2.279298                    0.994200       3.860285      11.417460       0.433947       1.333204      -0.698023       0.009114       0.020064       0.040456       0.046069       0.004830       0.000464       0.001404       0.001284       0.058644      -0.014663      -0.004967       0.019630              2.126470       1.786776       0.176174       0.097932       2.225194       0.566045       2.367441           0.000008
           13              H       7.212648       8.144589       6.195861       0.114405       1.080015 0.78947486E+01  0.78009930E+02                                 1.806229                            1.695705      -1.104163       2.368414                    0.996374       3.611644      10.474150       0.453838       1.365820      -0.690674      -0.024568      -0.007351       0.042687       0.049797       0.001497      -0.006898       0.006472      -0.001442       0.023912      -0.010435      -0.002412       0.012847              1.842454       1.754354       0.145408      -0.405184       1.559469      -0.223952       2.213541           0.000006
           14              H       8.027616       7.269467       2.405290       0.122387       0.943059 0.67094490E+01  0.63182242E+02                                 1.605445                            1.528992      -0.825298       2.499925                    0.999352       3.320062       9.173249       0.497786       1.306637      -0.703596      -0.006333      -0.021680      -0.034632       0.041346       0.004146      -0.003288       0.005046      -0.003563       0.032154      -0.011292      -0.001221       0.012513              1.627158       1.402101       0.113564       0.103038       1.625553       0.413298       1.853819          -0.000004
           15              H       2.194703       0.679666       2.208869       0.118802       1.089791 0.81232089E+01  0.79167810E+02                                 1.687088                            1.622321      -0.817905       2.499259                    0.999350       3.251998       8.747490       0.517259       1.215003      -0.726214       0.020455       0.003408      -0.036098       0.041630       0.003616      -0.007198       0.005811       0.000371       0.039205      -0.013355      -0.002966       0.016321              1.685305       1.624486       0.100782      -0.335881       1.494434      -0.084051       1.936997          -0.000010
           16              H       6.214555      10.566758       2.336370       0.134410       1.022837 0.73731636E+01  0.70000860E+02                                 1.604975                            1.535474      -0.788265       2.519282                    0.999741       3.120056       8.230445       0.538015       1.199119      -0.730040      -0.006746      -0.018526      -0.030366       0.036205       0.010246      -0.004406       0.006736      -0.001626       0.034961      -0.018161       0.004089       0.014072              1.615915       1.392954       0.127311       0.148843       1.674113       0.382347       1.780679          -0.000009
           17              H      13.935468       7.420319       5.644505       0.113567       0.943608 0.69831884E+01  0.67529142E+02                                 1.695679                            1.628820      -1.329106       2.256158                    0.992871       3.808290      11.255107       0.444575       1.424702      -0.677241       0.002969      -0.017757       0.035716       0.039997      -0.005458      -0.000541      -0.004026      -0.006465       0.024891      -0.010823       0.000882       0.009941              1.712717       1.447760      -0.067659      -0.056545       1.506052      -0.282262       2.184340           0.000002
           18              H      14.887882       7.453883       1.791906       0.088921       1.275350 0.95291749E+01  0.98288944E+02                                 1.984493                            1.837321      -1.179816       2.313570                    0.995091       3.812763      11.146045       0.447003       1.328452      -0.698355       0.027952      -0.014272      -0.032152       0.044931      -0.003615      -0.012397      -0.001461       0.006924       0.024715      -0.012394      -0.004600       0.016994              2.048473       2.007406      -0.285849      -0.460118       1.784837       0.340777       2.353176          -0.000006
           19              H       9.457044       9.715092      32.306006       0.092648       1.158483 0.86623207E+01  0.87543391E+02                                 1.878820                            1.763884      -1.232432       2.292036                    0.993900       3.819543      11.177524       0.449966       1.346905      -0.693559      -0.041773       0.003920       0.009987       0.043129      -0.005588       0.000872      -0.005411       0.015539      -0.003405      -0.011394       0.000674       0.010720              1.915729       2.587115      -0.045281      -0.143996       1.527267      -0.037769       1.632804          -0.000005
           20              H      12.419291       9.135969       5.220651       0.120241       0.991659 0.74394903E+01  0.73304289E+02                                 1.763933                            1.688295      -1.494877       2.166928                    0.992582       4.012485      12.085835       0.432648       1.436762      -0.673832      -0.011793       0.009499       0.029134       0.032834       0.001459      -0.002775       0.002874       0.002324       0.037648      -0.008824      -0.004484       0.013309              1.791326       1.788812      -0.228957      -0.385673       1.628176       0.217524       1.956991           0.000002
           21              H       9.637219       8.916075       2.388060       0.123483       1.175926 0.89374961E+01  0.90144301E+02                                 1.832754                            1.744582      -1.150211       2.328600                    0.997702       3.585964      10.152775       0.475539       1.277021      -0.709791       0.010873      -0.002526      -0.031824       0.033725      -0.003578       0.000841       0.008912      -0.006101       0.047089      -0.013419      -0.005618       0.019037              1.842738       1.912101       0.153190      -0.454168       1.551534      -0.106750       2.064578          -0.000006
           22              H      12.500676       6.017979      27.140491       0.119568       1.066563 0.81943035E+01  0.81722442E+02                                 1.782086                            1.721256      -1.240532       2.296381                    0.995249       3.701204      10.781562       0.452967       1.355845      -0.691981       0.029655      -0.023197       0.001093       0.037666      -0.001220      -0.001504       0.004009       0.013278      -0.014359      -0.008539      -0.000869       0.009408              1.775710       1.933257      -0.366378       0.155151       1.835487      -0.087827       1.558385           0.000005
           23              H      12.731083       8.129981      28.039890       0.117999       1.035830 0.77995461E+01  0.77112113E+02                                 1.763985                            1.690088      -1.294514       2.258995                    0.995655       3.822859      11.220577       0.451099       1.373348      -0.687254       0.028832      -0.003295       0.016447       0.033356      -0.010089       0.006513      -0.003383       0.013733      -0.005844      -0.011230      -0.004923       0.016153              1.785312       2.012032       0.221643       0.424620       1.541070       0.183920       1.802835           0.000003
           24              H      13.868553       9.607580      31.206741       0.136845       0.863228 0.59449251E+01  0.54935280E+02                                 1.576605                            1.487261      -0.978448       2.436146                    0.997368       3.413638       9.696226       0.475053       1.395273      -0.684329       0.036314       0.001335      -0.004344       0.036598      -0.001910      -0.002604      -0.006928       0.025083       0.000273      -0.015915       0.002883       0.013032              1.609815       2.131606       0.024980      -0.230697       1.321901      -0.048086       1.375938          -0.000001
           25              H      13.188365       8.747654      33.236419       0.116985       0.961153 0.67498476E+01  0.63691593E+02                                 1.621273                            1.528073      -0.971197       2.426064                    0.997966       3.417823       9.469170       0.500371       1.297256      -0.704494       0.028237      -0.014500       0.025118       0.040478      -0.005188       0.003348      -0.005423       0.012643       0.001800      -0.010163      -0.000422       0.010585              1.655258       1.784443      -0.218028       0.367773       1.366265      -0.202184       1.815065          -0.000005
           26              H      14.291999      11.539619       7.219316       0.118864       1.135994 0.82495719E+01  0.82959243E+02                                 1.906239                            1.759696      -1.329467       2.251753                    0.993293       3.872210      11.574126       0.432710       1.407587      -0.681011      -0.005048      -0.011459       0.025172       0.028114      -0.007904      -0.004830       0.001018      -0.006034      -0.003835      -0.009382      -0.000891       0.010273              1.976983       1.512315       0.002316      -0.032204       1.823627      -0.470340       2.595008           0.000006
           27              H       8.085604       3.492371       8.390947       0.089636       1.133668 0.81801762E+01  0.81534334E+02                                 1.858054                            1.718631      -1.134809       2.336299                    0.995573       3.765381      10.960051       0.453831       1.354047      -0.692313      -0.024406      -0.027832      -0.023383       0.043784       0.002670       0.005728       0.007769      -0.015070      -0.018335      -0.011996      -0.002786       0.014782              1.921334       1.839943       0.356505       0.372994       1.988931       0.457015       1.935127           0.000006
           28              H       6.905712       7.045999      23.822018       0.115947       1.063763 0.78527014E+01  0.77048611E+02                                 1.753478                            1.666939      -0.929766       2.446971                    0.998040       3.479401       9.868810       0.470445       1.326941      -0.699672      -0.000005      -0.026848       0.028673       0.039281       0.000445      -0.002444      -0.006184      -0.011068       0.028827      -0.010643      -0.002382       0.013024              1.782209       1.526079      -0.141233       0.065529       1.952848      -0.377720       1.867701           0.000006
           29              H       7.404537       8.439357      20.131380       0.102190       1.248617 0.95207524E+01  0.97444714E+02                                 1.920981                            1.813039      -0.972236       2.425934                    0.997544       3.521416      10.005705       0.462216       1.294715      -0.708167       0.012695      -0.002826      -0.048563       0.050275      -0.003825      -0.006802      -0.007168      -0.009111       0.051877      -0.016972      -0.003400       0.020372              1.941174       1.718004      -0.106791      -0.334097       1.674668       0.166935       2.430850          -0.000008
           30              H       4.367603       1.963222      23.225865       0.093098       1.372006 0.10594886E+02  0.11216951E+03                                 2.085100                            1.940802      -1.260732       2.279270                    0.994199       3.860386      11.417863       0.433940       1.333207      -0.698022       0.022026      -0.000709       0.040454       0.046067       0.003446       0.001463      -0.000206       0.006888       0.058641      -0.014662      -0.004967       0.019629              2.126526       2.279206      -0.066894       0.550940       1.732868      -0.162759       2.367503           0.000008
           31              H      12.771797       4.276734      23.425731       0.114399       1.080042 0.78950089E+01  0.78013137E+02                                 1.806257                            1.695731      -1.104170       2.368406                    0.996374       3.611699      10.474348       0.453836       1.365817      -0.690674      -0.017466      -0.018776       0.042686       0.049796       0.000338       0.002750      -0.009050       0.003253       0.023918      -0.010435      -0.002413       0.012849              1.842482       1.713116       0.165782      -0.380186       1.600756      -0.264195       2.213574           0.000006
           32              H      12.347843       5.394891      19.635160       0.122388       0.943059 0.67094488E+01  0.63182243E+02                                 1.605445                            1.528992      -0.825302       2.499923                    0.999352       3.320062       9.173251       0.497786       1.306637      -0.703595      -0.022243       0.003918      -0.034633       0.041347       0.001106       0.003069      -0.005182       0.008749       0.032155      -0.011292      -0.001221       0.012513              1.627158       1.671921      -0.019637       0.416211       1.355732      -0.090560       1.853820          -0.000004
           33              H       3.856830       3.081661      19.438739       0.118802       1.089800 0.81232927E+01  0.79168855E+02                                 1.687099                            1.622331      -0.817918       2.499252                    0.999350       3.252012       8.747549       0.517256       1.215005      -0.726214       0.012110       0.016833      -0.036098       0.041630       0.002346       0.002024      -0.009027       0.005515       0.039206      -0.013355      -0.002967       0.016322              1.685316       1.599934       0.112908      -0.224053       1.519004      -0.263977       1.937011          -0.000010
           34              H      14.501905       2.309549      19.566240       0.134410       1.022828 0.73730826E+01  0.69999879E+02                                 1.604965                            1.535464      -0.788258       2.519286                    0.999741       3.120040       8.230383       0.538017       1.199117      -0.730040      -0.019598       0.002152      -0.030366       0.036205       0.005586       0.004089      -0.006932       0.017257       0.034960      -0.018161       0.004090       0.014072              1.615904       1.720074      -0.034184       0.408728       1.346973      -0.035786       1.780666          -0.000009
           35              H      15.098306      10.625610      22.874375       0.113563       0.943619 0.69833063E+01  0.67530602E+02                                 1.695694                            1.628835      -1.329136       2.256141                    0.992871       3.808348      11.255324       0.444572       1.424703      -0.677241      -0.014608       0.010523       0.035715       0.039997      -0.005885      -0.003850       0.001296      -0.004731       0.024893      -0.010823       0.000881       0.009941              1.712732       1.440930      -0.064281      -0.278136       1.512907       0.074246       2.184360           0.000002
           36              H      15.550002      11.464771      19.021776       0.088922       1.275356 0.95292296E+01  0.98289670E+02                                 1.984500                            1.837327      -1.179822       2.313566                    0.995091       3.812774      11.146094       0.447002       1.328454      -0.698355      -0.000423       0.031382      -0.032152       0.044931       0.000550      -0.006799      -0.010469      -0.009949       0.024718      -0.012394      -0.004600       0.016994              2.048480       1.601530      -0.085479       0.101893       2.190726      -0.563435       2.353185          -0.000006
           37              H      10.621833       2.764925      15.076136       0.092648       1.158483 0.86623179E+01  0.87543359E+02                                 1.878819                            1.763884      -1.232433       2.292035                    0.993900       3.819544      11.177528       0.449966       1.346905      -0.693559      -0.014976      -0.039193       0.009987       0.043129       0.002770      -0.004466       0.003177      -0.018321      -0.003405      -0.011394       0.000674       0.010720              1.915728       1.698999       0.393152      -0.097609       2.415382      -0.112401       1.632804          -0.000005
           38              H      15.965550       8.506616      22.450521       0.120238       0.991666 0.74395610E+01  0.73305127E+02                                 1.763938                            1.688300      -1.494869       2.166929                    0.992582       4.012501      12.085877       0.432649       1.436757      -0.673833       0.003297      -0.014779       0.029134       0.032834       0.001810       0.001349      -0.003761       0.000903       0.037649      -0.008825      -0.004484       0.013309              1.791331       1.477896      -0.075466       0.024327       1.939101      -0.442119       1.956995           0.000002
           39              H      14.536849       6.109307      19.617930       0.123484       1.175919 0.89374349E+01  0.90143555E+02                                 1.832750                            1.744578      -1.150206       2.328603                    0.997702       3.585954      10.152749       0.475538       1.277024      -0.709790       0.002548       0.010868      -0.031825       0.033726      -0.004598       0.008364      -0.003191      -0.001972       0.047089      -0.013420      -0.005618       0.019037              1.842733       1.743794       0.236274      -0.296764       1.719832      -0.359992       2.064574          -0.000006
           40              H       8.653985       7.130691       9.910621       0.119566       1.066582 0.81945002E+01  0.81724939E+02                                 1.782108                            1.721278      -1.240566       2.296363                    0.995249       3.701258      10.781774       0.452964       1.355847      -0.691981      -0.007673       0.036859       0.001094       0.037666       0.004529       0.002929      -0.003124      -0.010011      -0.014359      -0.008538      -0.000870       0.009408              1.775732       1.563810      -0.183990      -0.010074       2.204981       0.178002       1.558404           0.000006
           41              H      10.649783       6.402386      10.810020       0.117998       1.035837 0.77996102E+01  0.77112884E+02                                 1.763991                            1.690093      -1.294522       2.258990                    0.995655       3.822871      11.220612       0.451100       1.373345      -0.687254       0.009808       0.027311       0.016448       0.033356      -0.000684      -0.000151       0.007337      -0.024369      -0.005844      -0.011230      -0.004923       0.016153              1.785318       1.809314       0.321723       0.352886       1.743797       0.299340       1.802842           0.000003
           42              H      12.478246       6.768261      13.976871       0.136845       0.863229 0.59449311E+01  0.54935355E+02                                 1.576606                            1.487262      -0.978448       2.436146                    0.997368       3.413641       9.696240       0.475052       1.395274      -0.684329       0.017272       0.031972      -0.004344       0.036598       0.008794      -0.007365       0.000732      -0.018286       0.000273      -0.015915       0.002883       0.013032              1.609817       1.500395       0.336588      -0.145239       1.953115      -0.185578       1.375940          -0.000001
           43              H      11.406066       6.539003      16.006549       0.116985       0.961154 0.67498582E+01  0.63691713E+02                                 1.621273                            1.528073      -0.971198       2.426063                    0.997966       3.417827       9.469180       0.500372       1.297254      -0.704494      -0.000502       0.031739       0.025118       0.040478       0.001864      -0.003381       0.005403      -0.015925       0.001800      -0.010163      -0.000422       0.010585              1.655258       1.275124       0.033406      -0.018496       1.875585       0.419278       1.815066          -0.000005
           44              H      18.949854       9.121840      24.449186       0.118860       1.136019 0.82498055E+01  0.82962171E+02                                 1.906264                            1.759719      -1.329482       2.251741                    0.993293       3.872269      11.574339       0.432709       1.407583      -0.681011      -0.012511       0.000546       0.025171       0.028114      -0.007201      -0.001226      -0.004782      -0.008880      -0.003836      -0.009382      -0.000890       0.010273              1.977009       1.764487      -0.122164      -0.436013       1.571497       0.179329       2.595042           0.000006
           45              H      14.982000      10.845288      26.068793       0.089633       1.133682 0.81803094E+01  0.81536008E+02                                 1.858069                            1.718645      -1.134826       2.336289                    0.995573       3.765421      10.960197       0.453829       1.354047      -0.692313       0.024406       0.027831       0.023383       0.043783       0.002670       0.005728       0.007769      -0.015070      -0.018333      -0.011996      -0.002786       0.014782              1.921349       1.839957       0.356508       0.372998       1.988950       0.457019       1.935141           0.000006
           46              H      16.161892       7.291660      10.637722       0.115954       1.063729 0.78523663E+01  0.77044379E+02                                 1.753432                            1.666897      -0.929729       2.446994                    0.998040       3.479300       9.868412       0.470454       1.326931      -0.699674       0.000004       0.026849      -0.028675       0.039283       0.000444      -0.002444      -0.006185      -0.011069       0.028826      -0.010643      -0.002381       0.013025              1.782163       1.526042      -0.141226       0.065527       1.952793      -0.377703       1.867653           0.000006
           47              H      15.663067       5.898302      14.328360       0.102191       1.248606 0.95206469E+01  0.97443351E+02                                 1.920970                            1.813029      -0.972224       2.425941                    0.997544       3.521397      10.005632       0.462217       1.294715      -0.708167      -0.012695       0.002826       0.048564       0.050275      -0.003825      -0.006802      -0.007168      -0.009112       0.051877      -0.016972      -0.003400       0.020371              1.941163       1.717995      -0.106790      -0.334094       1.674660       0.166934       2.430835          -0.000008
           48              H      18.700001      12.374437      11.233875       0.093101       1.371969 0.10594522E+02  0.11216461E+03                                 2.085059                            1.940767      -1.260692       2.279292                    0.994200       3.860309      11.417554       0.433945       1.333204      -0.698023      -0.022026       0.000709      -0.040455       0.046068       0.003447       0.001464      -0.000205       0.006888       0.058643      -0.014663      -0.004967       0.019630              2.126484       2.279159      -0.066891       0.550921       1.732837      -0.162755       2.367456           0.000008
           49              H      10.295807      10.060925      11.034009       0.114403       1.080020 0.78947957E+01  0.78010521E+02                                 1.806235                            1.695710      -1.104166       2.368411                    0.996374       3.611657      10.474200       0.453837       1.365821      -0.690674       0.017467       0.018776      -0.042686       0.049797       0.000338       0.002750      -0.009050       0.003254       0.023913      -0.010435      -0.002412       0.012847              1.842461       1.713097       0.165779      -0.380177       1.600737      -0.264189       2.213548           0.000006
           50              H      10.719761       8.942768      14.824580       0.122389       0.943054 0.67094027E+01  0.63181699E+02                                 1.605439                            1.528987      -0.825297       2.499927                    0.999353       3.320049       9.173206       0.497787       1.306638      -0.703595       0.022244      -0.003918       0.034633       0.041347       0.001107       0.003069      -0.005182       0.008749       0.032154      -0.011292      -0.001221       0.012513              1.627152       1.671916      -0.019637       0.416209       1.355728      -0.090559       1.853813          -0.000004
           51              H      19.210774      11.255998      15.021001       0.118803       1.089778 0.81230783E+01  0.79166203E+02                                 1.687074                            1.622308      -0.817893       2.499266                    0.999350       3.251972       8.747396       0.517261       1.215003      -0.726215      -0.012110      -0.016833       0.036099       0.041631       0.002346       0.002024      -0.009027       0.005516       0.039205      -0.013355      -0.002966       0.016321              1.685291       1.599911       0.112906      -0.224048       1.518982      -0.263971       1.936980          -0.000010
           52              H       8.565699      12.028110      14.893500       0.134411       1.022821 0.73730130E+01  0.69999044E+02                                 1.604957                            1.535457      -0.788254       2.519289                    0.999741       3.120025       8.230329       0.538019       1.199117      -0.730041       0.019598      -0.002152       0.030366       0.036205       0.005586       0.004089      -0.006932       0.017257       0.034961      -0.018161       0.004090       0.014072              1.615896       1.720066      -0.034184       0.408725       1.346966      -0.035785       1.780657          -0.000009
           53              H       7.969298       3.712049      11.585365       0.113565       0.943612 0.69832287E+01  0.67529620E+02                                 1.695683                            1.628824      -1.329112       2.256154                    0.992871       3.808302      11.255145       0.444575       1.424700      -0.677241       0.014608      -0.010523      -0.035716       0.039997      -0.005885      -0.003850       0.001297      -0.004734       0.024891      -0.010823       0.000882       0.009941              1.712721       1.440921      -0.064281      -0.278132       1.512898       0.074244       2.184345           0.000002
           54              H       7.517602       2.872888      15.437964       0.088924       1.275334 0.95290328E+01  0.98287117E+02                                 1.984479                            1.837309      -1.179800       2.313579                    0.995092       3.812731      11.145933       0.447004       1.328455      -0.698355       0.000424      -0.031382       0.032153       0.044931       0.000549      -0.006799      -0.010469      -0.009950       0.024716      -0.012394      -0.004599       0.016994              2.048458       1.601515      -0.085478       0.101891       2.190702      -0.563426       2.353158          -0.000006
           55              H      12.445771      11.572734      19.383604       0.092650       1.158478 0.86622750E+01  0.87542824E+02                                 1.878815                            1.763880      -1.232436       2.292035                    0.993900       3.819534      11.177495       0.449966       1.346906      -0.693559       0.014976       0.039193      -0.009987       0.043129       0.002769      -0.004466       0.003178      -0.018321      -0.003402      -0.011394       0.000674       0.010719              1.915723       1.698995       0.393150      -0.097608       2.415374      -0.112400       1.632800          -0.000005
           56              H       7.102054       5.831043      12.009219       0.120240       0.991663 0.74395270E+01  0.73304729E+02                                 1.763936                            1.688298      -1.494875       2.166928                    0.992582       4.012494      12.085862       0.432648       1.436760      -0.673832      -0.003297       0.014779      -0.029134       0.032834       0.001810       0.001349      -0.003761       0.000902       0.037648      -0.008825      -0.004484       0.013309              1.791330       1.477895      -0.075467       0.024327       1.939099      -0.442119       1.956995           0.000002
           57              H       8.530755       8.228352      14.841810       0.123485       1.175912 0.89373706E+01  0.90142735E+02                                 1.832743                            1.744571      -1.150199       2.328607                    0.997702       3.585941      10.152699       0.475539       1.277023      -0.709790      -0.002548      -0.010868       0.031825       0.033726      -0.004597       0.008364      -0.003191      -0.001972       0.047090      -0.013419      -0.005618       0.019037              1.842726       1.743788       0.236272      -0.296762       1.719825      -0.359989       2.064566          -0.000006
           58              H      14.413619       7.206968      24.549119       0.119566       1.066585 0.81945229E+01  0.81725224E+02                                 1.782111                            1.721280      -1.240573       2.296360                    0.995248       3.701264      10.781796       0.452963       1.355847      -0.691981       0.007674      -0.036859      -0.001095       0.037665       0.004529       0.002929      -0.003124      -0.010010      -0.014359      -0.008538      -0.000869       0.009408              1.775734       1.563812      -0.183991      -0.010074       2.204986       0.178003       1.558404           0.000005
           59              H      12.417821       7.935273      23.649720       0.117999       1.035840 0.77996406E+01  0.77113263E+02                                 1.763995                            1.690096      -1.294529       2.258987                    0.995655       3.822879      11.220643       0.451099       1.373344      -0.687254      -0.009807      -0.027311      -0.016449       0.033356      -0.000684      -0.000151       0.007337      -0.024370      -0.005842      -0.011231      -0.004922       0.016153              1.785320       1.809318       0.321724       0.352886       1.743801       0.299340       1.802843           0.000003
           60              H      10.589358       7.569398      20.482869       0.136846       0.863226 0.59449078E+01  0.54935100E+02                                 1.576604                            1.487261      -0.978455       2.436144                    0.997368       3.413637       9.696233       0.475052       1.395277      -0.684329      -0.017272      -0.031972       0.004344       0.036598       0.008794      -0.007365       0.000732      -0.018286       0.000273      -0.015915       0.002883       0.013032              1.609814       1.500394       0.336586      -0.145239       1.953111      -0.185577       1.375938          -0.000001
           61              H      11.661538       7.798656      18.453191       0.116985       0.961153 0.67498506E+01  0.63691633E+02                                 1.621273                            1.528073      -0.971195       2.426065                    0.997966       3.417826       9.469181       0.500371       1.297256      -0.704494       0.000502      -0.031739      -0.025117       0.040478       0.001864      -0.003381       0.005403      -0.015925       0.001799      -0.010163      -0.000422       0.010585              1.655258       1.275124       0.033406      -0.018496       1.875585       0.419277       1.815065          -0.000005
           62              H       4.117750       5.215819      10.010554       0.118863       1.136006 0.82496809E+01  0.82960607E+02                                 1.906250                            1.759707      -1.329474       2.251747                    0.993293       3.872236      11.574220       0.432710       1.407585      -0.681011       0.012510      -0.000546      -0.025171       0.028114      -0.007201      -0.001226      -0.004782      -0.008880      -0.003836      -0.009382      -0.000891       0.010273              1.976996       1.764475      -0.122162      -0.436008       1.571487       0.179328       2.595026           0.000006
           63              H      14.080966       7.218785       8.838923       0.089636       1.133669 0.81801810E+01  0.81534390E+02                                 1.858054                            1.718631      -1.134808       2.336299                    0.995573       3.765381      10.960050       0.453831       1.354047      -0.692313       0.035760       0.009564       0.023383       0.043784      -0.004358       0.009503       0.001697       0.013404      -0.018334      -0.011997      -0.002786       0.014783              1.921334       2.242754       0.157650       0.574912       1.586120       0.132155       1.935128           0.000006
           64              H      15.968497      12.678969      27.867592       0.115955       1.063726 0.78523376E+01  0.77044031E+02                                 1.753429                            1.666895      -0.929731       2.446994                    0.998040       3.479290       9.868381       0.470454       1.326933      -0.699674       0.024077      -0.011882      -0.028675       0.039283      -0.004124      -0.006628       0.000547       0.007435       0.028826      -0.010643      -0.002382       0.013025              1.782159       1.757053      -0.255270      -0.309674       1.721777       0.225951       1.867649           0.000006
           65              H      14.498278      12.848469      31.558230       0.102191       1.248603 0.95206127E+01  0.97442908E+02                                 1.920967                            1.813026      -0.972222       2.425942                    0.997544       3.521390      10.005606       0.462218       1.294715      -0.708167      -0.003086      -0.012635       0.048564       0.050275      -0.005942      -0.009438      -0.002927      -0.000532       0.051877      -0.016972      -0.003400       0.020372              1.941160       1.598372      -0.047737       0.001795       1.794277      -0.373473       2.430833          -0.000008
           66              H      21.649690      12.704896      28.463745       0.093103       1.371952 0.10594355E+02  0.11216239E+03                                 2.085041                            1.940752      -1.260678       2.279300                    0.994200       3.860279      11.417438       0.433947       1.333204      -0.698023      -0.009115      -0.020064      -0.040456       0.046069       0.004830       0.000464       0.001404       0.001284       0.058644      -0.014663      -0.004967       0.019631              2.126465       1.786773       0.176173       0.097932       2.225189       0.566042       2.367433           0.000008
           67              H      15.854956       6.193070      28.263879       0.114405       1.080018 0.78947747E+01  0.78010266E+02                                 1.806233                            1.695708      -1.104169       2.368410                    0.996374       3.611653      10.474187       0.453838       1.365821      -0.690673       0.024568       0.007352      -0.042686       0.049797       0.001497      -0.006898       0.006472      -0.001442       0.023912      -0.010435      -0.002412       0.012847              1.842458       1.754358       0.145409      -0.405186       1.559472      -0.223953       2.213544           0.000006
           68              H      15.039988       7.068192      32.054450       0.122389       0.943054 0.67094000E+01  0.63181669E+02                                 1.605439                            1.528987      -0.825297       2.499927                    0.999353       3.320049       9.173207       0.497787       1.306638      -0.703595       0.006333       0.021680       0.034633       0.041347       0.004146      -0.003288       0.005046      -0.003563       0.032155      -0.011292      -0.001221       0.012513              1.627152       1.402097       0.113564       0.103037       1.625547       0.413296       1.853813          -0.000004
           69              H      20.872901      13.657993      32.250871       0.118803       1.089778 0.81230786E+01  0.79166201E+02                                 1.687073                            1.622307      -0.817895       2.499265                    0.999350       3.251973       8.747396       0.517261       1.215002      -0.726215      -0.020455      -0.003408       0.036099       0.041631       0.003616      -0.007198       0.005810       0.000371       0.039205      -0.013355      -0.002967       0.016322              1.685290       1.624471       0.100780      -0.335877       1.494421      -0.084050       1.936979          -0.000010
           70              H      16.853049       3.770901      32.123370       0.134411       1.022823 0.73730277E+01  0.69999218E+02                                 1.604958                            1.535458      -0.788252       2.519289                    0.999741       3.120028       8.230339       0.538019       1.199116      -0.730041       0.006746       0.018526       0.030366       0.036205       0.010246      -0.004405       0.006736      -0.001626       0.034961      -0.018161       0.004089       0.014072              1.615898       1.392940       0.127308       0.148840       1.674095       0.382341       1.780659          -0.000009
           71              H       9.132136       6.917340      28.815235       0.113565       0.943617 0.69832733E+01  0.67530174E+02                                 1.695689                            1.628830      -1.329115       2.256152                    0.992871       3.808317      11.255208       0.444573       1.424701      -0.677241      -0.002969       0.017758      -0.035715       0.039997      -0.005458      -0.000541      -0.004026      -0.006465       0.024891      -0.010823       0.000882       0.009941              1.712728       1.447768      -0.067660      -0.056545       1.506061      -0.282264       2.184355           0.000002
           72              H       8.179722       6.883776      32.667834       0.088923       1.275339 0.95290721E+01  0.98287610E+02                                 1.984482                            1.837311      -1.179809       2.313575                    0.995091       3.812740      11.145959       0.447004       1.328453      -0.698355      -0.027953       0.014272       0.032152       0.044931      -0.003615      -0.012397      -0.001462       0.006924       0.024715      -0.012394      -0.004600       0.016994              2.048461       2.007394      -0.285847      -0.460115       1.784827       0.340775       2.353163          -0.000006
           73              H      13.610560       4.622567       2.153734       0.092647       1.158483 0.86623198E+01  0.87543379E+02                                 1.878819                            1.763884      -1.232431       2.292036                    0.993900       3.819545      11.177529       0.449966       1.346905      -0.693559       0.041773      -0.003920      -0.009987       0.043129      -0.005588       0.000872      -0.005411       0.015539      -0.003404      -0.011394       0.000674       0.010720              1.915728       2.587114      -0.045281      -0.143996       1.527267      -0.037769       1.632804          -0.000005
           74              H      10.648313       5.201690      29.239089       0.120239       0.991673 0.74396265E+01  0.73305946E+02                                 1.763947                            1.688308      -1.494884       2.166922                    0.992582       4.012519      12.085952       0.432648       1.436757      -0.673833       0.011793      -0.009498      -0.029134       0.032834       0.001459      -0.002775       0.002874       0.002324       0.037647      -0.008825      -0.004484       0.013309              1.791341       1.788826      -0.228960      -0.385676       1.628188       0.217527       1.957008           0.000002
           75              H      13.430385       5.421584      32.071680       0.123485       1.175912 0.89373662E+01  0.90142649E+02                                 1.832740                            1.744569      -1.150199       2.328607                    0.997702       3.585938      10.152677       0.475540       1.277020      -0.709791      -0.010873       0.002526       0.031825       0.033726      -0.003578       0.000841       0.008912      -0.006101       0.047089      -0.013419      -0.005618       0.019037              1.842723       1.912085       0.153188      -0.454163       1.551523      -0.106749       2.064562          -0.000006
           76              H      10.566928       8.319680       7.319249       0.119566       1.066580 0.81944701E+01  0.81724553E+02                                 1.782105                            1.721274      -1.240564       2.296364                    0.995249       3.701250      10.781740       0.452964       1.355846      -0.691981      -0.029655       0.023197      -0.001093       0.037666      -0.001220      -0.001504       0.004009       0.013279      -0.014359      -0.008538      -0.000870       0.009408              1.775728       1.933276      -0.366385       0.155152       1.835509      -0.087829       1.558401           0.000005
           77              H      10.336521       6.207678       6.419850       0.117997       1.035837 0.77996207E+01  0.77113011E+02                                 1.763991                            1.690094      -1.294516       2.258992                    0.995655       3.822875      11.220624       0.451100       1.373345      -0.687254      -0.028831       0.003295      -0.016447       0.033356      -0.010089       0.006513      -0.003383       0.013732      -0.005844      -0.011230      -0.004923       0.016153              1.785317       2.012037       0.221643       0.424621       1.541074       0.183920       1.802841           0.000003
           78              H       9.199051       4.730079       3.252999       0.136846       0.863227 0.59449173E+01  0.54935200E+02                                 1.576605                            1.487261      -0.978449       2.436146                    0.997368       3.413637       9.696228       0.475052       1.395275      -0.684329      -0.036314      -0.001335       0.004344       0.036598      -0.001910      -0.002604      -0.006928       0.025083       0.000272      -0.015915       0.002883       0.013032              1.609815       2.131606       0.024980      -0.230697       1.321901      -0.048086       1.375938          -0.000001
           79              H       9.879239       5.590005       1.223321       0.116984       0.961158 0.67498899E+01  0.63692081E+02                                 1.621276                            1.528076      -0.971196       2.426064                    0.997966       3.417834       9.469202       0.500372       1.297253      -0.704494      -0.028237       0.014500      -0.025117       0.040478      -0.005187       0.003348      -0.005423       0.012643       0.001800      -0.010164      -0.000422       0.010585              1.655262       1.784448      -0.218028       0.367774       1.366268      -0.202185       1.815069          -0.000005
           80              H       8.775605       2.798040      27.240424       0.118850       1.136043 0.82500137E+01  0.82964985E+02                                 1.906300                            1.759747      -1.329548       2.251699                    0.993292       3.872437      11.574981       0.432702       1.407592      -0.681009       0.005049       0.011457      -0.025168       0.028110      -0.007904      -0.004831       0.001021      -0.006033      -0.003828      -0.009381      -0.000892       0.010273              1.977052       1.512356       0.002314      -0.032205       1.823683      -0.470367       2.595117           0.000006
           81              C       6.381278       6.467955       4.305400       0.671169      20.929336 0.23262347E+03  0.47809344E+04                                 7.212437                            5.561468      -0.406038       1.934295                    0.998416      22.339210      64.495610       0.597710       0.498605      -0.995321      -0.045082      -0.049146       0.000166       0.066691      -0.096726       0.020049      -0.018397       0.016982      -0.045303      -0.089547      -0.020994       0.110541              8.198553       8.244791       3.811044      -0.315415       8.363848       0.713927       7.987019           0.000000
           82              C       7.431079       7.548041       4.298508      -0.099996      35.672817 0.47606697E+03  0.11382253E+05                                 9.407728                            7.260700       0.040080       2.010761                    0.999407      28.160945      80.092203       0.616915       0.415260      -1.071211       0.026195       0.024031      -0.011655       0.037410      -0.001887       0.001132      -0.007572      -0.004705       0.070684      -0.014868      -0.010406       0.025274             10.812077      11.945110       6.049566      -1.082574      11.533382       1.013249       8.957738           0.000000
           83              C       3.035594       2.406890       4.112770       0.706701      20.766648 0.23148962E+03  0.47772050E+04                                 7.381046                            5.666347      -0.625645       1.868210                    0.997785      22.512947      66.274053       0.570634       0.520123      -0.979631       0.048268       0.061708       0.003397       0.078416      -0.092279       0.016451      -0.015463       0.020372      -0.055820      -0.083540      -0.022683       0.106224              8.528297       9.004116       4.394526      -0.564723       9.423539       0.367756       7.157236          -0.000001
           84              C       1.973811       1.349671       4.103810      -0.106905      38.600838 0.49842701E+03  0.12108386E+05                                10.087132                            7.527095      -0.174572       1.943594                    0.998550      28.869387      83.981455       0.591476       0.426270      -1.059480      -0.036617      -0.026218      -0.014543       0.047325       0.000248       0.009300      -0.004739      -0.018961       0.074025      -0.023673      -0.003500       0.027173             12.023327      12.970131       7.143846      -0.944404      14.303606       1.358866       8.796245           0.000000
           85              C      10.442059       4.939474      25.764858       0.625944      21.664817 0.25285260E+03  0.52825957E+04                                 7.290929                            5.748473      -0.277379       1.964975                    0.999003      22.765556      65.311185       0.598215       0.490082      -1.004079      -0.048175      -0.040723      -0.031850       0.070665       0.006181      -0.052153      -0.051521       0.047216       0.247474      -0.082966      -0.035400       0.118366              8.116052       7.603068       0.761974       1.736546      10.196027       2.533159       6.549061           0.000008
           86              C      10.696455       6.318118      26.296572      -0.076635      34.111462 0.46091360E+03  0.10927550E+05                                 9.116535                            7.146916       0.241942       2.087324                    0.999541      27.528300      77.879128       0.621661       0.415575      -1.071365       0.020533       0.024884       0.016621       0.036292       0.003267      -0.006340      -0.006400       0.040259       0.020118      -0.024877       0.004277       0.020600             10.332636       8.921319       1.628333       2.820555      13.746345       3.866187       8.330242           0.000006
           87              C      15.116363      11.346811       5.389503       0.210050      29.059051 0.43022918E+03  0.10216086E+05                                 8.784454                            7.372648      -0.583646       1.826716                    0.997772      27.725589      83.468338       0.544431       0.473782      -1.017522       0.003290       0.005189      -0.026075       0.026789       0.016960       0.015174      -0.003284       0.016792      -0.087336      -0.034769      -0.000731       0.035499              9.554081      10.030428      -3.970866      -1.101715       9.529514      -0.752654       9.102301           0.000002
           88              C      12.787838       9.216662       3.245763       0.221658      28.199428 0.40667659E+03  0.95109758E+04                                 8.557124                            7.138340      -0.420460       1.885427                    0.998567      27.046574      80.506030       0.557383       0.469869      -1.020800       0.016534       0.000000      -0.023808       0.028986       0.025723       0.018267      -0.003667      -0.009240      -0.161884      -0.059133       0.005246       0.053887              9.246428       9.268996      -4.009279      -0.778478       8.937873      -0.055946       9.532415          -0.000002
           89              C       9.751774       7.320025      26.108422       0.060047      26.417106 0.37185404E+03  0.85084980E+04                                 7.981095                            6.660613      -0.094586       1.972490                    0.998780      27.912033      82.317172       0.598327       0.447391      -1.032855       0.012862       0.034932       0.014844       0.040075       0.041060      -0.012047      -0.018692       0.060599       0.119006      -0.072035       0.016348       0.055687              8.458118       8.005231       0.262745       2.262420      10.077776       1.991821       7.291347           0.000009
           90              C      14.584611       7.244644       3.743017      -0.100440      36.431558 0.47477647E+03  0.11388096E+05                                 9.654845                            7.311895      -0.021753       2.001751                    0.998562      28.227707      81.444338       0.604703       0.422281      -1.062571      -0.030710       0.025941       0.011416       0.041789       0.010059      -0.003692      -0.000573      -0.001659       0.025939      -0.014653       0.004030       0.010623             11.353376      12.350181      -6.687798      -0.394520      11.808837      -0.355329       9.901109          -0.000001
           91              C       7.690980       1.303828       5.970495      -0.041565      29.838497 0.42021282E+03  0.99072527E+04                                 8.704879                            7.092534      -0.205128       1.921672                    0.998891      29.320269      87.596068       0.578705       0.448916      -1.032620       0.013029      -0.015643      -0.009393       0.022421       0.021654      -0.003331       0.020926      -0.006933      -0.002227      -0.031202       0.001454       0.029748              9.559732       8.442864      -3.823120       0.421532      10.418323      -2.098621       9.818009           0.000007
           92              C       7.676925       1.749796       4.659991      -0.117392      39.557908 0.51208070E+03  0.12542604E+05                                10.256001                            7.636507      -0.217429       1.923324                    0.998660      29.377758      86.219604       0.585564       0.427054      -1.057458       0.017318      -0.026874       0.025958       0.041182      -0.000483      -0.008697      -0.002938      -0.009756       0.044850      -0.015024      -0.002815       0.017839             12.233017      12.431318      -6.817539       1.100412      13.790132      -2.888754      10.477601           0.000001
           93              C       8.575498       1.189890       3.783679       0.076134      26.713236 0.35996257E+03  0.81642786E+04                                 7.979802                            6.499153      -0.272137       1.911303                    0.999127      27.764901      81.345621       0.613703       0.440035      -1.037840       0.032348      -0.032984       0.013708       0.048190       0.053096       0.001423      -0.009730      -0.027479       0.062826      -0.065896       0.019649       0.046247              8.678284       8.611793      -3.704526      -0.035798       9.364387      -1.405613       8.058671          -0.000007
           94              C      18.570600      10.950634       4.250609       0.216735      28.762000 0.42038946E+03  0.98911605E+04                                 8.632950                            7.216969      -0.536078       1.844284                    0.998023      27.229376      80.697255       0.560301       0.464611      -1.025991      -0.006392       0.013044       0.019885       0.024626      -0.012481       0.006067      -0.010065      -0.009633      -0.128166      -0.044469       0.007991       0.036478              9.394635      10.603610       3.721172      -1.699300       9.431804       0.851750       8.148490           0.000000
           95              C       9.319177       9.479428       4.259568       0.199226      28.178602 0.42201318E+03  0.99122492E+04                                 8.398061                            7.163247      -0.399347       1.882236                    0.998959      27.158684      79.715111       0.571919       0.455958      -1.033600      -0.005972       0.004825       0.029524       0.030506      -0.008052       0.012753      -0.003556      -0.010360      -0.132432      -0.046751       0.013931       0.032821              8.973731       9.678128       3.389718      -1.048614       8.828397       0.919469       8.414669           0.000001
           96              C       1.241209       1.109709       5.246151       0.094656      27.067378 0.35783796E+03  0.81328026E+04                                 8.202289                            6.576759      -0.328056       1.906868                    0.997784      27.622211      81.952219       0.594543       0.453282      -1.026535      -0.029102      -0.036588      -0.001509       0.046775      -0.049780       0.051442      -0.002955       0.005502       0.019916      -0.070456      -0.002860       0.073316              9.002564       9.285272       3.967828      -1.199503       9.942957       1.040095       7.779462           0.000009
           97              C      15.590185       6.168902       3.957012       0.705079      19.843584 0.22098039E+03  0.45055372E+04                                 7.149456                            5.538967      -0.443706       1.938273                    0.997999      21.985399      64.231933       0.577003       0.520637      -0.979851       0.042637      -0.055106       0.013670       0.071003       0.101412      -0.010192       0.006913       0.005787      -0.091411      -0.088717      -0.028014       0.116731              8.195020       8.840222      -4.179539       0.050268       8.284542      -0.105671       7.460295          -0.000001
           98              C      12.040370      10.090661      30.600594       0.216168      27.569526 0.39352646E+03  0.90568302E+04                                 8.157962                            6.851144      -0.239808       1.937338                    0.999373      26.312810      75.731208       0.595005       0.447284      -1.041582      -0.025842       0.011604      -0.003004       0.028487       0.033449      -0.008043       0.015562      -0.073971       0.008125      -0.054302       0.002911       0.051391              8.728358      10.131372      -0.424434      -0.326544       5.398251      -2.252451      10.655451          -0.000002
           99              C      10.987030       8.836066      27.290391       0.200179      28.196417 0.42821234E+03  0.10166536E+05                                 8.590088                            7.361397      -0.575329       1.828230                    0.997447      27.973103      84.485323       0.543625       0.474562      -1.016076      -0.021118      -0.004059      -0.016311       0.026991       0.014101      -0.036616      -0.002226      -0.036903       0.077946      -0.051688       0.006159       0.045530              9.080242       8.645516       0.156574       2.000952      10.789553       2.408241       7.805658           0.000005
          100              C       6.712327       2.799952       4.204433       0.677053      21.344284 0.23383695E+03  0.48276578E+04                                 7.436432                            5.644578      -0.408758       1.938179                    0.998289      22.507269      65.816917       0.580633       0.510953      -0.986070      -0.040541       0.058594      -0.015864       0.072997       0.100357      -0.017219       0.013917      -0.004458      -0.095970      -0.092427      -0.023979       0.116406              8.627228       8.489593      -4.263915       0.683638       9.401981      -1.099967       7.990111           0.000000
          101              C       7.691298       8.309671       5.417071       0.087565      25.740316 0.36103446E+03  0.81656642E+04                                 7.793914                            6.524116      -0.065677       1.993708                    0.999080      26.869055      77.705156       0.612544       0.442106      -1.040306       0.036449       0.033693       0.001351       0.049654      -0.050134      -0.004077      -0.031549       0.006774      -0.011721      -0.060709       0.002354       0.058356              8.330580       8.443211       3.325105      -0.838463       8.339443       0.351628       8.209086           0.000008
          102              C       8.176597       7.783267       3.168573      -0.036289      27.897403 0.38652859E+03  0.88439028E+04                                 8.049662                            6.609893       0.154571       2.043026                    0.999813      27.745622      79.268168       0.631546       0.423876      -1.057114       0.010484       0.020784       0.012935       0.026631      -0.022582       0.018703      -0.002728       0.002506       0.013077      -0.028948      -0.001479       0.030427              8.667097       9.266067       3.833980      -1.338871       8.793584       0.820126       7.941640          -0.000007
          103              C       1.712351       0.560147       2.995930      -0.044137      28.307800 0.40290720E+03  0.93320001E+04                                 8.178198                            6.785262      -0.023555       1.975860                    0.999566      28.535456      82.520328       0.617130       0.428509      -1.052301      -0.022302      -0.006180       0.013770       0.026929      -0.024984      -0.005681      -0.011902      -0.010820       0.042187      -0.035485       0.012144       0.023341              8.810444       8.668688       3.854755      -0.509714      10.038899       1.278472       7.723746          -0.000012
          104              C       6.411385      11.102321       3.070363      -0.181948      29.411010 0.43018189E+03  0.10118660E+05                                 8.313597                            6.970558       0.052448       1.998017                    0.998303      29.630411      86.084140       0.614782       0.423559      -1.056360       0.019267       0.017102      -0.010082       0.027664      -0.014842       0.016513       0.010637      -0.021067       0.025613      -0.031933       0.013335       0.018598              8.849586       9.200072       3.557653      -1.211422       9.223661       0.879459       8.125026          -0.000013
          105              C      10.711213       8.522637      34.266421       0.601749      23.448577 0.25794268E+03  0.53938374E+04                                 7.590446                            5.720577      -0.173100       1.989949                    0.999583      22.853034      64.724888       0.615664       0.475760      -1.015681      -0.013197       0.007998       0.041237       0.044030       0.012871       0.046779       0.088087      -0.042536      -0.067927      -0.098494      -0.011369       0.109863              8.856246       8.168280      -0.338662      -1.812104       5.622419      -2.966130      12.778039          -0.000007
          106              C      11.213131       9.104236      32.995890      -0.075252      35.553759 0.43816173E+03  0.10240001E+05                                 9.321154                            6.940309       0.131401       2.051288                    0.999398      27.224149      76.042278       0.635750       0.412244      -1.075357       0.021391      -0.001756      -0.019224       0.028814      -0.012795      -0.001198       0.009220       0.005476      -0.024932      -0.015734      -0.003259       0.018993             10.976857      10.867066       0.285526      -2.191189       6.248913      -4.078005      15.814593          -0.000008
          107              C      13.831526       7.754579       4.781634      -0.027992      29.801988 0.43552266E+03  0.10367747E+05                                 8.741115                            7.253599      -0.364695       1.871602                    0.998420      29.495300      88.747967       0.567943       0.453031      -1.029545      -0.014123       0.004363      -0.023497       0.027760       0.027852       0.004735      -0.006800      -0.027392      -0.044714      -0.028049      -0.010644       0.038693              9.535973       9.571134      -4.265402      -1.617464       9.421892       0.006343       9.614893           0.000002
          108              C      14.378300       7.783311       2.496264       0.073421      26.688851 0.36510367E+03  0.83364915E+04                                 8.100872                            6.634089      -0.295780       1.909410                    0.998141      28.006699      83.179886       0.593419       0.452041      -1.027639      -0.028361       0.033184       0.010023       0.044788       0.046932      -0.030921       0.043061       0.019546      -0.100142      -0.085277       0.020501       0.064776              8.732464       8.480751      -3.737738      -0.286396       8.516322      -0.198359       9.200320          -0.000010
          109              C      10.359293       9.668016      32.083052       0.069591      26.310529 0.35583114E+03  0.80071034E+04                                 7.811648                            6.402381      -0.002890       2.004963                    0.999434      27.031905      77.605683       0.630092       0.431987      -1.047877       0.022493       0.017525      -0.042476       0.051159       0.006853      -0.014853       0.040935      -0.035856      -0.106493      -0.058723       0.004391       0.054331              8.462928       9.278551      -0.298919      -0.341254       5.475538      -2.682267      10.634696          -0.000009
          110              C      12.924576       8.768770       4.532834      -0.191958      30.523392 0.47477096E+03  0.11514547E+05                                 8.655464                            7.401231      -0.240748       1.895021                    0.998009      31.046121      93.385366       0.583698       0.432668      -1.044523       0.023351      -0.018009       0.012268       0.031939       0.040506      -0.002507       0.024176      -0.008292      -0.033944      -0.045486      -0.005417       0.050903              9.183296       9.035493      -3.822174      -0.591564       8.976983      -0.622962       9.537412           0.000002
          111              C       9.130887       8.757719       3.150654      -0.197102      29.583349 0.42859801E+03  0.10107400E+05                                 8.347077                            6.957363       0.002303       1.970239                    0.999483      30.284829      89.111011       0.613262       0.423517      -1.052698      -0.018902      -0.031528      -0.016445       0.040271      -0.034250       0.009412      -0.018358       0.007310       0.058930      -0.045177       0.003335       0.041842              8.842507       9.444844       3.743840      -1.024900       8.929054       1.176888       8.153621          -0.000008
          112              C      11.831657       6.651961      27.012646      -0.027485      26.986513 0.39882908E+03  0.92516718E+04                                 8.020620                            6.836697      -0.091967       1.970250                    0.998687      28.296693      82.988827       0.600808       0.439478      -1.041423      -0.009878       0.022918      -0.007282       0.025997       0.005900      -0.034010      -0.015750       0.036357       0.073691      -0.035061      -0.018532       0.053594              8.464360       8.388362       0.940568       2.300134       9.910123       2.171159       7.094594           0.000007
          113              C      11.981680       7.906699      27.535055      -0.184142      28.973453 0.46157344E+03  0.11090651E+05                                 8.272093                            7.252385      -0.063036       1.954113                    0.998273      30.533901      90.742537       0.596538       0.427319      -1.050157       0.007255      -0.026726      -0.011463       0.029972       0.003056      -0.013443      -0.021533       0.045797       0.069527      -0.041675       0.004157       0.037518              8.549885       8.300939       0.283378       1.980281      10.239655       2.025008       7.109061           0.000006
          114              C      12.969634       9.602480      31.438999      -0.184311      30.608026 0.42942060E+03  0.10090190E+05                                 8.508429                            6.949656       0.190410       2.045768                    0.998941      29.319453      84.968518       0.618037       0.421769      -1.058117       0.004127      -0.003179       0.035060       0.035445       0.014981      -0.004691       0.016974      -0.005781      -0.080516      -0.034765       0.004092       0.030673              9.195169      10.506512      -0.310040      -0.652931       5.796412      -2.828042      11.282583          -0.000006
          115              C      12.560183       9.097500      32.647502      -0.028262      28.603757 0.38595363E+03  0.88140598E+04                                 8.164502                            6.595173       0.143850       2.040670                    0.999738      27.568401      78.297846       0.634624       0.422619      -1.059508      -0.010021       0.010996      -0.022702       0.027142       0.006240       0.015600       0.013489      -0.035933      -0.028414      -0.027482      -0.003226       0.030708              8.916267      10.287163      -0.069765      -1.627350       5.205560      -2.422718      11.256076          -0.000011
          116              C      14.262818      11.848550       6.342315      -0.173516      31.567711 0.43802760E+03  0.10403904E+05                                 8.816820                            7.061658      -0.077893       1.958568                    0.997429      30.119161      89.439218       0.604043       0.426917      -1.048801      -0.027236       0.006638      -0.000931       0.028049       0.024827       0.003487      -0.004702      -0.024400      -0.021840      -0.025645      -0.005779       0.031424              9.730494       8.751302      -3.651490      -0.809554      10.049206      -1.650481      10.390976           0.000009
          117              C      10.900363       4.273441      21.535270       0.671178      20.929281 0.23262183E+03  0.47808950E+04                                 7.212456                            5.561474      -0.406167       1.934258                    0.998415      22.339088      64.495340       0.597705       0.498610      -0.995318      -0.064033      -0.018675       0.000168       0.066701      -0.052072      -0.007622       0.026119      -0.163885      -0.045340      -0.089531      -0.021005       0.110536              8.198563      11.365903       2.270186       0.500545       5.242674      -0.598880       7.987111          -0.000000
          118              C      12.333571       4.736669      21.528378      -0.099998      35.672917 0.47607079E+03  0.11382370E+05                                 9.407744                            7.260729       0.040056       2.010750                    0.999407      28.161090      80.092773       0.616914       0.415260      -1.071211       0.033147       0.012849      -0.011657       0.037413      -0.003015      -0.006288       0.004366      -0.000135       0.070678      -0.014867      -0.010405       0.025272             10.812059      16.416525       3.842113       0.429332       7.061904      -1.419280       8.957749           0.000000
          119              C       5.777842       3.071097      21.342640       0.706719      20.766043 0.23148208E+03  0.47770240E+04                                 7.380995                            5.666317      -0.625790       1.868172                    0.997784      22.512744      66.273894       0.570624       0.520135      -0.979622       0.076708       0.015965       0.003399       0.078425      -0.048024      -0.006584       0.021595      -0.158886      -0.055869      -0.083524      -0.022698       0.106222              8.528221      12.829795       2.505786       0.079711       5.597637      -0.669185       7.157230          -0.000001
          120              C       4.359834       2.587003      21.333680      -0.106899      38.600468 0.49842402E+03  0.12108295E+05                                10.087072                            7.527070      -0.174569       1.943595                    0.998550      28.869288      83.981111       0.591477       0.426269      -1.059480      -0.039716      -0.021229      -0.014540       0.047323      -0.007377      -0.000129       0.010438       0.011924       0.074018      -0.023674      -0.003497       0.027171             12.023222      19.713296       3.814810       0.800453       7.560149      -1.448349       8.796221          -0.000000
          121              C       6.775627       5.762171       8.534988       0.625958      21.664258 0.25284924E+03  0.52825212E+04                                 7.290860                            5.748475      -0.277534       1.964928                    0.999002      22.765616      65.311861       0.598207       0.490089      -1.004073      -0.057843      -0.025171      -0.031842       0.070664       0.022491      -0.069293      -0.023967      -0.018896       0.247481      -0.082966      -0.035409       0.118375              8.115906      10.292580      -0.566000       3.039974       7.506228       0.435712       6.548909           0.000008
          122              C       8.124452       5.380009       9.066702      -0.076623      34.110872 0.46090825E+03  0.10927392E+05                                 9.116427                            7.146874       0.241893       2.087310                    0.999541      27.528133      77.878545       0.621663       0.415575      -1.071365       0.031395       0.007390       0.016624       0.036285       0.017974      -0.008545      -0.002850      -0.019288       0.020119      -0.024882       0.004279       0.020603             10.332438      14.093192      -0.925074       4.715125       8.574065       0.817707       8.330057           0.000006
          123              C      19.141882       9.946386      22.619373       0.210052      29.059003 0.43022845E+03  0.10216068E+05                                 8.784457                            7.372650      -0.583660       1.826712                    0.997771      27.725600      83.468483       0.544430       0.473783      -1.017521       0.006107       0.000653      -0.026075       0.026789       0.016979       0.003773       0.015059       0.016715      -0.087343      -0.034770      -0.000730       0.035500              9.554076       6.475340      -2.215836      -1.162580      13.084607      -0.654749       9.102282           0.000002
          124              C      16.201049       8.801368      20.475633       0.221656      28.199476 0.40667756E+03  0.95110035E+04                                 8.557130                            7.138346      -0.420461       1.885425                    0.998567      27.046612      80.506149       0.557383       0.469868      -1.020800       0.007320       0.014826      -0.023807       0.028986       0.011974       0.004798       0.018004       0.046458      -0.161884      -0.059133       0.005248       0.053886              9.246428       5.819939      -2.306596      -0.394772      12.386934      -0.673283       9.532412          -0.000002
          125              C       8.604673       4.089416       8.878552       0.060040      26.417297 0.37185834E+03  0.85086174E+04                                 7.981115                            6.660639      -0.094536       1.972501                    0.998780      27.912193      82.317631       0.598328       0.447389      -1.032856       0.037010      -0.003929       0.014844       0.040069       0.049023      -0.022095      -0.002524       0.028360       0.118973      -0.072034       0.016351       0.055683              8.458124       9.880206      -0.662899       2.787499       8.202812       1.146984       7.291354           0.000009
          126              C      15.228133      11.285454      20.972887      -0.100436      36.431544 0.47477723E+03  0.11388123E+05                                 9.654854                            7.311907      -0.021770       2.001745                    0.998562      28.227754      81.444601       0.604702       0.422282      -1.062571       0.009667      -0.039019       0.011416       0.041789       0.005460      -0.002147      -0.003058       0.016985       0.025928      -0.014655       0.004034       0.010621             11.353368       6.605712      -3.851933      -0.493280      17.553245      -0.196406       9.901146          -0.000001
          127              C       6.849513       7.733809      23.200365      -0.041574      29.838930 0.42022052E+03  0.99074886E+04                                 8.704970                            7.092599      -0.205157       1.921656                    0.998891      29.320689      87.597823       0.578702       0.448916      -1.032619      -0.008264       0.018605      -0.009394       0.022421       0.010417       0.017288      -0.012250       0.038593      -0.002231      -0.031201       0.001455       0.029746              9.559820       6.996265      -3.108993      -1.695231      11.865130       1.306946       9.818067           0.000007
          128              C       7.243186       7.523792      21.889861      -0.117384      39.557677 0.51207953E+03  0.12542578E+05                                10.255989                            7.636514      -0.217453       1.923317                    0.998660      29.377767      86.219853       0.585562       0.427055      -1.057456      -0.016432       0.027421       0.025956       0.041178      -0.004162      -0.006485      -0.006496       0.005173       0.044836      -0.015019      -0.002816       0.017835             12.232957       8.111671      -4.685060      -2.103198      18.109622       2.265431      10.477577           0.000001
          129              C       7.138891       8.577382      21.013549       0.076134      26.713143 0.35996162E+03  0.81642507E+04                                 7.979782                            6.499143      -0.272127       1.911307                    0.999127      27.764842      81.345380       0.613704       0.440035      -1.037840      -0.015258       0.043607       0.013707       0.048190       0.021381      -0.008095       0.005583       0.101011       0.062821      -0.065895       0.019648       0.046247              8.678248       6.276010      -2.551425      -1.276238      11.700085       0.590105       8.058648          -0.000007
          130              C      20.315702      13.219130      21.480479       0.216732      28.761999 0.42038957E+03  0.98911648E+04                                 8.632949                            7.216968      -0.536077       1.844284                    0.998023      27.229409      80.697383       0.560301       0.464610      -1.025991       0.008868      -0.011506       0.019886       0.024627      -0.011413      -0.006339       0.009895      -0.013957      -0.128170      -0.044470       0.007993       0.036477              9.394628      12.615520       2.727962       0.011540       7.419894      -1.900776       8.148469           0.000000
          131              C      14.901216       5.574746      21.489438       0.199227      28.178574 0.42201295E+03  0.99122452E+04                                 8.398061                            7.163249      -0.399357       1.882233                    0.998959      27.158702      79.715241       0.571919       0.455959      -1.033599       0.001682      -0.007494       0.029523       0.030506      -0.009008       0.002455       0.013009      -0.006485      -0.132434      -0.046751       0.013930       0.032821              8.973724      11.685867       2.398563       0.360284       6.820654      -1.347301       8.414652           0.000001
          132              C       3.820366       2.036310      22.476021       0.094650      27.067603 0.35784171E+03  0.81329168E+04                                 8.202348                            6.576800      -0.328074       1.906859                    0.997784      27.622479      81.953414       0.594540       0.453283      -1.026534      -0.045689      -0.009900      -0.001511       0.046773      -0.028087       0.020124       0.047435      -0.082377       0.019901      -0.070454      -0.002859       0.073313              9.002623      12.964086       2.151784       0.401710       6.264277      -1.535997       7.779507           0.000009
          133              C      14.708660      12.663331      21.186882       0.705077      19.843262 0.22097578E+03  0.45054214E+04                                 7.149364                            5.538897      -0.443684       1.938284                    0.997999      21.985290      64.231523       0.577008       0.520635      -0.979852      -0.030542       0.062631       0.013666       0.071009       0.063958       0.001685      -0.012193       0.157482      -0.091451      -0.088699      -0.028029       0.116728              8.194903       5.075393      -2.320934      -0.072470      12.049071       0.091783       7.460246          -0.000001
          134              C      12.102147       4.915110      13.370724       0.216168      27.569517 0.39352629E+03  0.90568259E+04                                 8.157962                            6.851144      -0.239809       1.937338                    0.999373      26.312805      75.731203       0.595004       0.447284      -1.041582      -0.001034      -0.028309      -0.003004       0.028487      -0.009021       0.010394      -0.014100       0.098089       0.008126      -0.054302       0.002911       0.051391              8.728360       5.988769       1.620628      -2.164291       9.540853       0.704277      10.655457          -0.000002
          135              C      10.510891       4.525957      10.060521       0.200179      28.196502 0.42821408E+03  0.10166588E+05                                 8.590108                            7.361416      -0.575319       1.828231                    0.997447      27.973182      84.485629       0.543624       0.474562      -1.016075      -0.012990      -0.017141      -0.016311       0.026993      -0.006077      -0.018203      -0.031846       0.044827       0.077948      -0.051688       0.006160       0.045527              9.080256      10.493716      -0.755832       3.045186       8.941371       0.728187       7.805682           0.000005
          136              C       7.757854       6.193982      21.434303       0.677040      21.344174 0.23383736E+03  0.48276788E+04                                 7.436450                            5.644609      -0.408646       1.938216                    0.998290      22.507531      65.818238       0.580626       0.510958      -0.986066       0.034589      -0.062289      -0.015872       0.072995       0.059259       0.004853      -0.021596       0.162042      -0.096014      -0.092417      -0.023994       0.116412              8.627225       5.838269      -2.955014      -0.683717      12.053222       1.099984       7.990185           0.000000
          137              C      13.131705       4.632858      22.646941       0.087555      25.740625 0.36104067E+03  0.81658443E+04                                 7.793972                            6.524169      -0.065689       1.993698                    0.999080      26.869398      77.706470       0.612542       0.442105      -1.040306       0.046349       0.017764       0.001349       0.049655      -0.027796      -0.030096       0.010307      -0.083719      -0.011712      -0.060711       0.002359       0.058352              8.330625      10.999510       2.063187      -0.055879       5.783244      -0.907515       8.209120           0.000007
          138              C      12.874510       5.301040      20.398443      -0.036288      27.897362 0.38652846E+03  0.88439003E+04                                 8.049659                            6.609896       0.154563       2.043023                    0.999813      27.745614      79.268182       0.631546       0.423876      -1.057113       0.023279       0.000199       0.012934       0.026631      -0.012738       0.005832       0.017978      -0.037382       0.013078      -0.028950      -0.001479       0.030429              8.667082      11.929786       2.518956       0.142726       6.129820      -1.563595       7.941642          -0.000007
          139              C       3.536138       2.702049      20.225800      -0.044139      28.307791 0.40290756E+03  0.93320110E+04                                 8.178197                            6.785265      -0.023559       1.975859                    0.999566      28.535473      82.520406       0.617130       0.428509      -1.052301      -0.015416      -0.017262       0.013768       0.026929      -0.019488      -0.013185       0.000175      -0.033090       0.042189      -0.035485       0.012144       0.023341              8.810433      12.830503       1.800180       0.920753       5.877036      -1.022995       7.723760          -0.000012
          140              C      15.069268       2.248969      20.300233      -0.181948      29.411005 0.43018248E+03  0.10118675E+05                                 8.313593                            6.970561       0.052449       1.998017                    0.998303      29.630412      86.084110       0.614782       0.423559      -1.056360       0.023865       0.009705      -0.010080       0.027665      -0.017387       0.016848       0.010100      -0.010754       0.025609      -0.031934       0.013336       0.018598              8.849571      12.043293       2.154031       0.252340       6.380405      -1.475574       8.125016          -0.000013
          141              C      10.107749       4.417380      17.036551       0.601748      23.448598 0.25794280E+03  0.53938421E+04                                 7.590456                            5.720582      -0.173106       1.989947                    0.999583      22.853073      64.725080       0.615663       0.475760      -1.015681       0.001329      -0.015374       0.041237       0.044030      -0.009057       0.099694       0.002953       0.046302      -0.067928      -0.098494      -0.011370       0.109863              8.856262       5.852443       0.804592      -3.461852       7.938275      -0.311885      12.778067          -0.000007
          142              C      10.851443       4.609990      15.766020      -0.075251      35.553771 0.43816178E+03  0.10240002E+05                                 9.321157                            6.940310       0.131399       2.051288                    0.999398      27.224149      76.042286       0.635749       0.412244      -1.075357       0.007894       0.019958      -0.019224       0.028813      -0.005607       0.007737      -0.005156      -0.023644      -0.024934      -0.015734      -0.003259       0.018993             10.976866       7.380519       2.006715      -4.626664       9.735466      -0.159622      15.814613          -0.000008
          143              C      15.352021      10.384442      22.011504      -0.027998      29.802165 0.43552672E+03  0.10367870E+05                                 8.741148                            7.253629      -0.364688       1.871601                    0.998421      29.495501      88.748755       0.567942       0.453030      -1.029545      -0.002338      -0.014595      -0.023497       0.027759       0.006065      -0.004002       0.007255       0.060883      -0.044712      -0.028050      -0.010645       0.038695              9.535996       6.065007      -2.534542      -0.710323      12.928074      -1.453134       9.614907           0.000002
          144              C      15.619822      10.862008      19.726134       0.073418      26.688937 0.36510504E+03  0.83365319E+04                                 8.100891                            6.634103      -0.295785       1.909407                    0.998141      28.006765      83.180161       0.593418       0.452041      -1.027639       0.017202      -0.040120       0.010024       0.044788       0.036297       0.024924      -0.046786       0.062630      -0.100144      -0.085275       0.020499       0.064776              8.732482       5.542107      -2.287024      -0.304646      11.454985      -0.168996       9.200355          -0.000010
          145              C      10.979014       3.594799      14.853182       0.069590      26.310542 0.35583123E+03  0.80071061E+04                                 7.811651                            6.402382      -0.002888       2.004963                    0.999434      27.031914      77.605716       0.630092       0.431987      -1.047877       0.025672       0.012411      -0.042476       0.051159      -0.010064       0.030131      -0.031439       0.032685      -0.106492      -0.058722       0.004392       0.054330              8.462934       5.983446       1.327762      -2.556220       8.770646       0.881347      10.634710          -0.000009
          146              C      15.859959       9.122245      21.762704      -0.191962      30.523505 0.47477336E+03  0.11514620E+05                                 8.655479                            7.401244      -0.240735       1.895024                    0.998009      31.046235      93.385758       0.583698       0.432668      -1.044523      -0.005811       0.028912       0.012267       0.031939       0.021340       0.020569      -0.012951       0.069353      -0.033941      -0.045487      -0.005415       0.050902              9.183303       5.954171      -2.301030      -0.820471      12.058335      -0.254674       9.537404           0.000002
          147              C      14.170719       5.725384      20.380524      -0.197099      29.583222 0.42859630E+03  0.10107349E+05                                 8.347052                            6.957349       0.002303       1.970240                    0.999483      30.284754      89.110733       0.613263       0.423517      -1.052698      -0.036638      -0.002995      -0.016446       0.040271      -0.017926      -0.012295       0.016566      -0.058827       0.058930      -0.045177       0.003335       0.041843              8.842470      12.002158       2.481329       0.601610       6.371656      -1.439983       8.153598          -0.000008
          148              C       8.926318       6.250149       9.782776      -0.027491      26.986666 0.39883352E+03  0.92518062E+04                                 8.020664                            6.836748      -0.091969       1.970247                    0.998687      28.296895      82.989719       0.600803       0.439480      -1.041422       0.016178      -0.019003      -0.007277       0.025996       0.018020      -0.029179      -0.023524      -0.012739       0.073688      -0.035062      -0.018532       0.053594              8.464381      10.358617      -0.032117       2.965017       7.939915       1.101397       7.094610           0.000007
          149              C      10.117836       5.829245      10.305185      -0.184143      28.973180 0.46156772E+03  0.11090464E+05                                 8.271984                            7.252292      -0.062948       1.954141                    0.998274      30.533702      90.741330       0.596548       0.427313      -1.050162      -0.020756       0.018335      -0.011460       0.029972       0.020038      -0.025258      -0.002520      -0.022997       0.069526      -0.041676       0.004159       0.037517              8.549760      10.084546      -0.597215       2.692343       8.455773       0.879286       7.108962           0.000006
          150              C      12.075754       5.964469      14.209129      -0.184312      30.608045 0.42942093E+03  0.10090200E+05                                 8.508433                            6.949659       0.190409       2.045768                    0.998941      29.319467      84.968580       0.618037       0.421769      -1.058117      -0.001024       0.005108       0.035060       0.035445       0.006815       0.013143      -0.011719       0.027300      -0.080517      -0.034765       0.004092       0.030673              9.195175       6.473239       1.681054      -2.824901       9.829696       0.666402      11.282589          -0.000006
          151              C      11.441694       5.820857      15.417632      -0.028262      28.603769 0.38595391E+03  0.88140683E+04                                 8.164505                            6.595176       0.143847       2.040669                    0.999738      27.568420      78.297918       0.634624       0.422619      -1.059507       0.005424      -0.013853      -0.022702       0.027142      -0.010468       0.019001       0.008017       0.031758      -0.028414      -0.027482      -0.003226       0.030708              8.916270       6.145927       1.974623      -2.892793       9.346800      -0.386773      11.256082          -0.000011
          152              C      19.213952       8.958921      23.572185      -0.173523      31.568007 0.43803221E+03  0.10404045E+05                                 8.816872                            7.061690      -0.077895       1.958563                    0.997429      30.119419      89.440223       0.604042       0.426916      -1.048801      -0.006108      -0.027361      -0.000934       0.028050       0.005413      -0.002675       0.005209       0.054256      -0.021837      -0.025646      -0.005778       0.031424              9.730546       6.896133      -2.735668      -1.838337      11.904517       0.004682      10.390987           0.000009
          153              C      12.167241      10.064218      12.924470       0.671169      20.929346 0.23262348E+03  0.47809349E+04                                 7.212440                            5.561468      -0.406039       1.934295                    0.998416      22.339214      64.495629       0.597710       0.498605      -0.995321       0.064025       0.018670      -0.000166       0.066691      -0.052078      -0.007622       0.026121      -0.163901      -0.045303      -0.089548      -0.020994       0.110541              8.198558      11.365979       2.270228       0.500549       5.242675      -0.598859       7.987020          -0.000000
          154              C      10.734033       9.600990      12.931362      -0.099996      35.672863 0.47606743E+03  0.11382267E+05                                 9.407736                            7.260703       0.040077       2.010759                    0.999407      28.160963      80.092272       0.616915       0.415260      -1.071211      -0.033144      -0.012851       0.011656       0.037410      -0.003015      -0.006288       0.004366      -0.000135       0.070685      -0.014867      -0.010407       0.025274             10.812089      16.416617       3.842153       0.429361       7.061908      -1.419257       8.957742           0.000000
          155              C      17.289762      11.266562      13.117100       0.706701      20.766651 0.23148960E+03  0.47772044E+04                                 7.381046                            5.666346      -0.625645       1.868210                    0.997785      22.512943      66.274034       0.570634       0.520123      -0.979631      -0.076699      -0.015965      -0.003397       0.078416      -0.048028      -0.006583       0.021597      -0.158902      -0.055820      -0.083541      -0.022683       0.106224              8.528298      12.830003       2.505817       0.079771       5.597653      -0.669174       7.157237          -0.000001
          156              C      18.707770      11.750656      13.126060      -0.106905      38.600826 0.49842681E+03  0.12108378E+05                                10.087128                            7.527092      -0.174569       1.943595                    0.998550      28.869368      83.981364       0.591476       0.426270      -1.059480       0.039718       0.021229       0.014544       0.047326      -0.007375      -0.000133       0.010437       0.011924       0.074025      -0.023673      -0.003501       0.027173             12.023323      19.713538       3.814854       0.800416       7.560193      -1.448357       8.796238          -0.000000
          157              C      16.291977       8.575488      25.924752       0.625959      21.664199 0.25284855E+03  0.52825043E+04                                 7.290852                            5.748471      -0.277536       1.964928                    0.999002      22.765602      65.311857       0.598207       0.490090      -1.004073       0.057844       0.025172       0.031839       0.070664       0.022491      -0.069293      -0.023966      -0.018897       0.247484      -0.082966      -0.035409       0.118376              8.115892      10.292566      -0.566009       3.039959       7.506225       0.435706       6.548885           0.000008
          158              C      14.943152       8.957650      25.393038      -0.076622      34.110820 0.46090737E+03  0.10927366E+05                                 9.116418                            7.146867       0.241892       2.087311                    0.999541      27.528107      77.878457       0.621663       0.415575      -1.071365      -0.031394      -0.007388      -0.016628       0.036286       0.017973      -0.008545      -0.002849      -0.019287       0.020120      -0.024881       0.004279       0.020602             10.332422      14.093170      -0.925085       4.715103       8.574077       0.817703       8.330018           0.000006
          159              C       3.925722       4.391273      11.840367       0.210051      29.059067 0.43022938E+03  0.10216093E+05                                 8.784460                            7.372652      -0.583652       1.826714                    0.997772      27.725603      83.468421       0.544431       0.473782      -1.017522      -0.006109      -0.000653       0.026075       0.026789       0.016979       0.003773       0.015059       0.016716      -0.087338      -0.034769      -0.000731       0.035500              9.554089       6.475349      -2.215843      -1.162584      13.084609      -0.654730       9.102310           0.000002
          160              C       6.866555       5.536291      13.984107       0.221656      28.199462 0.40667719E+03  0.95109903E+04                                 8.557122                            7.138340      -0.420452       1.885429                    0.998567      27.046564      80.505915       0.557384       0.469868      -1.020800      -0.007319      -0.014825       0.023808       0.028986       0.011975       0.004798       0.018004       0.046460      -0.161881      -0.059132       0.005246       0.053886              9.246426       5.819937      -2.306596      -0.394772      12.386920      -0.673283       9.532419          -0.000002
          161              C      14.462931      10.248243      25.581188       0.060038      26.417451 0.37186099E+03  0.85086980E+04                                 7.981155                            6.660669      -0.094557       1.972493                    0.998780      27.912361      82.318380       0.598325       0.447390      -1.032855      -0.037008       0.003928      -0.014847       0.040068       0.049025      -0.022094      -0.002523       0.028364       0.118981      -0.072038       0.016353       0.055685              8.458165       9.880256      -0.662905       2.787505       8.202871       1.146987       7.291367           0.000009
          162              C       7.839471       3.052205      13.486853      -0.100440      36.431599 0.47477674E+03  0.11388105E+05                                 9.654853                            7.311898      -0.021753       2.001751                    0.998562      28.227720      81.444397       0.604703       0.422282      -1.062571      -0.009666       0.039020      -0.011415       0.041789       0.005459      -0.002148      -0.003057       0.016979       0.025940      -0.014653       0.004030       0.010623             11.353389       6.605727      -3.851960      -0.493258      17.553327      -0.196470       9.901114          -0.000001
          163              C      16.218091       6.603850      11.259375      -0.041568      29.838602 0.42021440E+03  0.99073003E+04                                 8.704900                            7.092547      -0.205130       1.921670                    0.998891      29.320353      87.596402       0.578705       0.448916      -1.032620       0.008260      -0.018607       0.009393       0.022421       0.010416       0.017289      -0.012251       0.038595      -0.002229      -0.031202       0.001454       0.029748              9.559758       6.996213      -3.108962      -1.695218      11.865035       1.306977       9.818027           0.000007
          164              C      15.824418       6.813867      12.569879      -0.117391      39.557900 0.51208064E+03  0.12542602E+05                                10.256002                            7.636508      -0.217432       1.923323                    0.998660      29.377745      86.219564       0.585564       0.427054      -1.057458       0.016431      -0.027425      -0.025958       0.041181      -0.004166      -0.006485      -0.006498       0.005168       0.044847      -0.015023      -0.002815       0.017838             12.233018       8.111683      -4.685081      -2.103200      18.109771       2.265483      10.477602           0.000001
          165              C      15.928713       5.760277      13.446191       0.076136      26.713152 0.35996129E+03  0.81642401E+04                                 7.979782                            6.499140      -0.272131       1.911306                    0.999127      27.764809      81.345232       0.613704       0.440035      -1.037840       0.015257      -0.043607      -0.013708       0.048190       0.021381      -0.008095       0.005583       0.101011       0.062825      -0.065896       0.019649       0.046247              8.678261       6.276014      -2.551432      -1.276238      11.700118       0.590116       8.058651          -0.000007
          166              C       2.751902       1.118529      12.979261       0.216734      28.761982 0.42038913E+03  0.98911492E+04                                 8.632942                            7.216963      -0.536074       1.844286                    0.998023      27.229356      80.697141       0.560302       0.464610      -1.025991      -0.008868       0.011506      -0.019885       0.024626      -0.011413      -0.006339       0.009895      -0.013959      -0.128166      -0.044469       0.007991       0.036478              9.394626      12.615522       2.727954       0.011539       7.419882      -1.900773       8.148475           0.000000
          167              C       8.166388       8.762913      12.970302       0.199226      28.178612 0.42201330E+03  0.99122534E+04                                 8.398064                            7.163249      -0.399351       1.882235                    0.998959      27.158695      79.715167       0.571919       0.455958      -1.033599      -0.001683       0.007492      -0.029524       0.030506      -0.009008       0.002456       0.013009      -0.006484      -0.132432      -0.046751       0.013931       0.032820              8.973737      11.685888       2.398562       0.360289       6.820652      -1.347297       8.414670           0.000001
          168              C      19.247238      12.301349      11.983719       0.094654      27.067468 0.35783920E+03  0.81328394E+04                                 8.202308                            6.576770      -0.328060       1.906866                    0.997784      27.622293      81.952558       0.594543       0.453282      -1.026535       0.045691       0.009900       0.001510       0.046775      -0.028087       0.020123       0.047436      -0.082383       0.019914      -0.070456      -0.002860       0.073316              9.002589      12.964041       2.151778       0.401665       6.264250      -1.535995       7.779476           0.000009
          169              C       8.358944       1.674328      13.272858       0.705078      19.843594 0.22098039E+03  0.45055372E+04                                 7.149458                            5.538967      -0.443706       1.938273                    0.997999      21.985399      64.231931       0.577003       0.520637      -0.979851       0.030539      -0.062625      -0.013670       0.071003       0.063966       0.001688      -0.012199       0.157496      -0.091410      -0.088717      -0.028014       0.116731              8.195024       5.075450      -2.321002      -0.072500      12.049329       0.091850       7.460295          -0.000001
          170              C      10.965457       9.422549      21.089016       0.216168      27.569437 0.39352551E+03  0.90568012E+04                                 8.157941                            6.851134      -0.239792       1.937344                    0.999373      26.312755      75.730972       0.595005       0.447284      -1.041583       0.001032       0.028309       0.003005       0.028487      -0.009020       0.010393      -0.014100       0.098089       0.008124      -0.054301       0.002911       0.051390              8.728323       5.988756       1.620619      -2.164280       9.540822       0.704280      10.655390          -0.000002
          171              C      12.556713       9.811702      24.399219       0.200182      28.196398 0.42821187E+03  0.10166526E+05                                 8.590100                            7.361407      -0.575321       1.828231                    0.997447      27.973151      84.485590       0.543623       0.474563      -1.016074       0.012995       0.017143       0.016306       0.026994      -0.006076      -0.018204      -0.031848       0.044825       0.077954      -0.051689       0.006159       0.045530              9.080245      10.493717      -0.755821       3.045173       8.941378       0.728195       7.805640           0.000005
          172              C      15.309750       8.143677      13.025437       0.677052      21.344293 0.23383707E+03  0.48276606E+04                                 7.436433                            5.644579      -0.408760       1.938178                    0.998289      22.507278      65.816943       0.580633       0.510953      -0.986071      -0.034595       0.062290       0.015863       0.072997       0.059257       0.004857      -0.021601       0.162049      -0.095971      -0.092427      -0.023979       0.116406              8.627230       5.838234      -2.955027      -0.683704      12.053336       1.099928       7.990119           0.000000
          173              C       9.935899       9.704801      11.812799       0.087562      25.740437 0.36103642E+03  0.81657210E+04                                 7.793939                            6.524134      -0.065681       1.993705                    0.999080      26.869155      77.705549       0.612543       0.442106      -1.040306      -0.046347      -0.017768      -0.001350       0.049654      -0.027797      -0.030095       0.010309      -0.083717      -0.011720      -0.060710       0.002355       0.058354              8.330610      10.999505       2.063184      -0.055854       5.783217      -0.907494       8.209108           0.000007
          174              C      10.193094       9.036619      14.061297      -0.036287      27.897320 0.38652732E+03  0.88438660E+04                                 8.049648                            6.609884       0.154572       2.043027                    0.999813      27.745553      79.267917       0.631547       0.423876      -1.057114      -0.023278      -0.000200      -0.012934       0.026631      -0.012737       0.005832       0.017978      -0.037380       0.013077      -0.028948      -0.001480       0.030428              8.667080      11.929799       2.518965       0.142728       6.129815      -1.563586       7.941627          -0.000007
          175              C      19.531466      11.635610      14.233940      -0.044134      28.307613 0.40290415E+03  0.93319082E+04                                 8.178157                            6.785234      -0.023548       1.975865                    0.999566      28.535301      82.519689       0.617132       0.428508      -1.052302       0.015414       0.017263      -0.013769       0.026929      -0.019488      -0.013186       0.000175      -0.033089       0.042189      -0.035485       0.012144       0.023341              8.810397      12.830471       1.800169       0.920751       5.877007      -1.022982       7.723712          -0.000012
          176              C       7.998336      12.088690      14.159507      -0.181946      29.410913 0.43018053E+03  0.10118616E+05                                 8.313575                            6.970546       0.052449       1.998019                    0.998303      29.630312      86.083707       0.614783       0.423559      -1.056360      -0.023864      -0.009704       0.010081       0.027664      -0.017387       0.016848       0.010101      -0.010755       0.025608      -0.031934       0.013337       0.018597              8.849559      12.043284       2.154023       0.252341       6.380389      -1.475567       8.125004          -0.000013
          177              C      12.959855       9.920279      17.423189       0.601751      23.448549 0.25794233E+03  0.53938296E+04                                 7.590447                            5.720578      -0.173104       1.989948                    0.999583      22.853029      64.724919       0.615663       0.475761      -1.015681      -0.001328       0.015374      -0.041236       0.044029      -0.009057       0.099695       0.002954       0.046298      -0.067930      -0.098496      -0.011368       0.109863              8.856244       5.852435       0.804592      -3.461844       7.938261      -0.311886      12.778036          -0.000007
          178              C      12.216161       9.727669      18.693720      -0.075253      35.553778 0.43816234E+03  0.10240018E+05                                 9.321156                            6.940313       0.131404       2.051289                    0.999398      27.224165      76.042331       0.635749       0.412244      -1.075357      -0.007892      -0.019959       0.019224       0.028813      -0.005607       0.007736      -0.005155      -0.023645      -0.024934      -0.015733      -0.003260       0.018993             10.976854       7.380518       2.006715      -4.626655       9.735461      -0.159619      15.814581          -0.000008
          179              C       7.715583       3.953217      12.448236      -0.027994      29.802057 0.43552373E+03  0.10367779E+05                                 8.741125                            7.253604      -0.364684       1.871605                    0.998421      29.495354      88.748151       0.567943       0.453030      -1.029546       0.002339       0.014595       0.023497       0.027760       0.006064      -0.004002       0.007256       0.060877      -0.044712      -0.028049      -0.010643       0.038692              9.535986       6.064999      -2.534543      -0.710305      12.928059      -1.453172       9.614902           0.000002
          180              C       7.447782       3.475651      14.733606       0.073423      26.688773 0.36510243E+03  0.83364536E+04                                 8.100854                            6.634078      -0.295775       1.909412                    0.998141      28.006592      83.179442       0.593420       0.452041      -1.027640      -0.017200       0.040120      -0.010023       0.044787       0.036296       0.024924      -0.046785       0.062630      -0.100143      -0.085274       0.020499       0.064775              8.732445       5.542089      -2.287019      -0.304645      11.454945      -0.168993       9.200299          -0.000010
          181              C      12.088590      10.742860      19.606558       0.069594      26.310432 0.35582973E+03  0.80070640E+04                                 7.811635                            6.402375      -0.002892       2.004964                    0.999434      27.031824      77.605421       0.630092       0.431988      -1.047876      -0.025670      -0.012411       0.042477       0.051160      -0.010065       0.030131      -0.031437       0.032686      -0.106490      -0.058720       0.004390       0.054331              8.462909       5.983435       1.327754      -2.556207       8.770622       0.881355      10.634670          -0.000009
          182              C       7.207645       5.215414      12.697036      -0.191960      30.523482 0.47477254E+03  0.11514595E+05                                 8.655480                            7.401242      -0.240745       1.895021                    0.998009      31.046185      93.385598       0.583698       0.432668      -1.044523       0.005812      -0.028911      -0.012268       0.031939       0.021340       0.020569      -0.012950       0.069353      -0.033943      -0.045486      -0.005416       0.050902              9.183315       5.954176      -2.301034      -0.820467      12.058342      -0.254685       9.537425           0.000002
          183              C       8.896885       8.612275      14.079216      -0.197101      29.583262 0.42859662E+03  0.10107357E+05                                 8.347059                            6.957351       0.002307       1.970241                    0.999483      30.284752      89.110697       0.613263       0.423517      -1.052698       0.036638       0.002994       0.016446       0.040272      -0.017925      -0.012295       0.016566      -0.058825       0.058932      -0.045177       0.003334       0.041843              8.842487      12.002190       2.481336       0.601618       6.371661      -1.439978       8.153609          -0.000008
          184              C      14.141286       8.087510      24.676964      -0.027490      26.986604 0.39883254E+03  0.92517773E+04                                 8.020652                            6.836740      -0.091969       1.970248                    0.998687      28.296854      82.989567       0.600804       0.439480      -1.041422      -0.016175       0.019005       0.007272       0.025994       0.018020      -0.029179      -0.023523      -0.012739       0.073691      -0.035062      -0.018532       0.053594              8.464362      10.358597      -0.032117       2.965001       7.939915       1.101396       7.094574           0.000007
          185              C      12.949768       8.508414      24.154555      -0.184142      28.973119 0.46156644E+03  0.11090425E+05                                 8.271971                            7.252280      -0.062945       1.954142                    0.998274      30.533653      90.741131       0.596549       0.427313      -1.050162       0.020759      -0.018333       0.011455       0.029971       0.020037      -0.025259      -0.002520      -0.022998       0.069530      -0.041677       0.004158       0.037519              8.549742      10.084528      -0.597207       2.692330       8.455774       0.879292       7.108924           0.000006
          186              C      10.991850       8.373190      20.250611      -0.184310      30.607989 0.42942041E+03  0.10090185E+05                                 8.508427                            6.949658       0.190405       2.045767                    0.998941      29.319435      84.968490       0.618037       0.421770      -1.058117       0.001023      -0.005108      -0.035061       0.035446       0.006815       0.013143      -0.011719       0.027301      -0.080517      -0.034765       0.004091       0.030674              9.195157       6.473237       1.681044      -2.824901       9.829673       0.666400      11.282562          -0.000006
          187              C      11.625910       8.516802      19.042108      -0.028262      28.603750 0.38595380E+03  0.88140655E+04                                 8.164502                            6.595176       0.143848       2.040670                    0.999738      27.568413      78.297903       0.634624       0.422619      -1.059507      -0.005423       0.013852       0.022703       0.027142      -0.010468       0.019000       0.008017       0.031758      -0.028417      -0.027482      -0.003226       0.030707              8.916261       6.145926       1.974620      -2.892790       9.346792      -0.386772      11.256063          -0.000011
          188              C       3.853652       5.378738      10.887555      -0.173518      31.567846 0.43802950E+03  0.10403962E+05                                 8.816844                            7.061672      -0.077895       1.958566                    0.997429      30.119266      89.439631       0.604043       0.426917      -1.048801       0.006105       0.027361       0.000932       0.028049       0.005412      -0.002673       0.005208       0.054256      -0.021840      -0.025645      -0.005779       0.031423              9.730525       6.896116      -2.735652      -1.838333      11.904457       0.004696      10.391002           0.000009
          189              C      16.686326       7.869704      30.154340       0.671168      20.929337 0.23262349E+03  0.47809348E+04                                 7.212435                            5.561467      -0.406033       1.934296                    0.998416      22.339213      64.495611       0.597710       0.498605      -0.995321       0.045081       0.049146      -0.000166       0.066691      -0.096726       0.020049      -0.018397       0.016982      -0.045303      -0.089547      -0.020994       0.110541              8.198550       8.244787       3.811041      -0.315414       8.363845       0.713929       7.987017          -0.000000
          190              C      15.636525       6.789618      30.161232      -0.099996      35.672812 0.47606693E+03  0.11382251E+05                                 9.407725                            7.260699       0.040082       2.010761                    0.999407      28.160944      80.092186       0.616916       0.415260      -1.071211      -0.026195      -0.024031       0.011655       0.037410      -0.001887       0.001132      -0.007572      -0.004705       0.070686      -0.014868      -0.010407       0.025275             10.812072      11.945104       6.049563      -1.082571      11.533380       1.013252       8.957734           0.000000
          191              C      20.032010      11.930769      30.346970       0.706701      20.766662 0.23148983E+03  0.47772096E+04                                 7.381045                            5.666347      -0.625642       1.868210                    0.997785      22.512941      66.274002       0.570635       0.520123      -0.979631      -0.048267      -0.061708      -0.003397       0.078416      -0.092278       0.016452      -0.015463       0.020372      -0.055820      -0.083540      -0.022683       0.106224              8.528294       9.004115       4.394522      -0.564727       9.423532       0.367751       7.157235          -0.000001
          192              C      21.093793      12.987988      30.355930      -0.106904      38.600762 0.49842611E+03  0.12108356E+05                                10.087115                            7.527086      -0.174567       1.943596                    0.998550      28.869347      83.981272       0.591476       0.426269      -1.059481       0.036617       0.026218       0.014543       0.047325       0.000248       0.009300      -0.004739      -0.018961       0.074025      -0.023673      -0.003501       0.027174             12.023302      12.970111       7.143828      -0.944410      14.303569       1.358852       8.796226           0.000000
          193              C      12.625545       9.398185       8.694882       0.625957      21.664244 0.25284900E+03  0.52825144E+04                                 7.290855                            5.748471      -0.277534       1.964928                    0.999002      22.765608      65.311812       0.598208       0.490089      -1.004073       0.048174       0.040723       0.031845       0.070663       0.006177      -0.052164      -0.051524       0.047198       0.247479      -0.082964      -0.035410       0.118374              8.115900       7.602889       0.761804       1.736385      10.195905       2.533029       6.548905           0.000008
          194              C      12.371149       8.019541       8.163168      -0.076622      34.110843 0.46090776E+03  0.10927376E+05                                 9.116421                            7.146870       0.241929       2.087322                    0.999541      27.528108      77.878439       0.621663       0.415575      -1.071365      -0.020526      -0.024881      -0.016621       0.036285       0.003273      -0.006338      -0.006401       0.040267       0.020121      -0.024882       0.004279       0.020603             10.332432       8.921157       1.628178       2.820442      13.746087       3.866023       8.330052           0.000006
          195              C       7.951241       2.990848      29.070237       0.210052      29.059131 0.43023020E+03  0.10216124E+05                                 8.784491                            7.372672      -0.583672       1.826708                    0.997771      27.725690      83.468916       0.544428       0.473784      -1.017521      -0.003290      -0.005189       0.026076       0.026790       0.016961       0.015174      -0.003282       0.016792      -0.087348      -0.034771      -0.000731       0.035503              9.554126      10.030457      -3.970875      -1.101745       9.529532      -0.752648       9.102390           0.000002
          196              C      10.279766       5.120997      31.213977       0.221656      28.199469 0.40667721E+03  0.95109915E+04                                 8.557125                            7.138341      -0.420454       1.885428                    0.998567      27.046570      80.505951       0.557384       0.469868      -1.020800      -0.016533       0.000001       0.023808       0.028985       0.025723       0.018267      -0.003668      -0.009240      -0.161881      -0.059132       0.005246       0.053887              9.246429       9.268988      -4.009275      -0.778470       8.937866      -0.055948       9.532433          -0.000002
          197              C      13.315830       7.017634       8.351318       0.060046      26.417062 0.37185425E+03  0.85085033E+04                                 7.981085                            6.660616      -0.094594       1.972488                    0.998780      27.912031      82.317146       0.598327       0.447391      -1.032855      -0.012860      -0.034927      -0.014846       0.040070       0.041065      -0.012047      -0.018688       0.060588       0.118997      -0.072034       0.016349       0.055684              8.458091       8.005227       0.262699       2.262408      10.077720       1.991772       7.291326           0.000009
          198              C       8.482993       7.093015      30.716723      -0.100439      36.431552 0.47477626E+03  0.11388089E+05                                 9.654843                            7.311894      -0.021753       2.001752                    0.998562      28.227698      81.444302       0.604703       0.422281      -1.062571       0.030710      -0.025940      -0.011416       0.041789       0.010059      -0.003692      -0.000572      -0.001659       0.025940      -0.014653       0.004031       0.010623             11.353375      12.350173      -6.687797      -0.394531      11.808838      -0.355312       9.901115          -0.000001
          199              C      15.376624      13.033831      28.489245      -0.041565      29.838599 0.42021341E+03  0.99072737E+04                                 8.704910                            7.092544      -0.205144       1.921666                    0.998891      29.320331      87.596391       0.578704       0.448916      -1.032619      -0.013029       0.015642       0.009394       0.022421       0.021655      -0.003331       0.020928      -0.006933      -0.002234      -0.031204       0.001453       0.029751              9.559782       8.442899      -3.823158       0.421574      10.418377      -2.098675       9.818069           0.000007
          200              C      15.390679      12.587863      29.799749      -0.117388      39.557804 0.51207845E+03  0.12542535E+05                                10.255990                            7.636494      -0.217433       1.923324                    0.998660      29.377676      86.219316       0.585564       0.427054      -1.057457      -0.017318       0.026873      -0.025958       0.041181      -0.000482      -0.008697      -0.002938      -0.009756       0.044850      -0.015024      -0.002815       0.017839             12.233012      12.431293      -6.817530       1.100445      13.790120      -2.888792      10.477623           0.000001
          201              C      14.492106      13.147769      30.676061       0.076138      26.713080 0.35996022E+03  0.81642090E+04                                 7.979768                            6.499131      -0.272130       1.911307                    0.999127      27.764747      81.344991       0.613704       0.440035      -1.037840      -0.032349       0.032984      -0.013707       0.048190       0.053097       0.001423      -0.009729      -0.027479       0.062823      -0.065896       0.019649       0.046247              8.678244       8.611742      -3.704497      -0.035794       9.364334      -1.405615       8.058655          -0.000007
          202              C       4.497004       3.387025      30.209131       0.216733      28.761982 0.42038933E+03  0.98911537E+04                                 8.632938                            7.216962      -0.536069       1.844287                    0.998023      27.229353      80.697093       0.560302       0.464610      -1.025992       0.006392      -0.013044      -0.019886       0.024626      -0.012480       0.006067      -0.010065      -0.009633      -0.128165      -0.044468       0.007992       0.036476              9.394618      10.603591       3.721162      -1.699303       9.431785       0.851744       8.148477           0.000000
          203              C      13.748427       4.858231      30.200172       0.199226      28.178629 0.42201357E+03  0.99122604E+04                                 8.398064                            7.163249      -0.399350       1.882235                    0.998959      27.158700      79.715158       0.571920       0.455958      -1.033600       0.005973      -0.004826      -0.029524       0.030506      -0.008051       0.012752      -0.003556      -0.010360      -0.132433      -0.046751       0.013931       0.032820              8.973737       9.678142       3.389725      -1.048613       8.828402       0.919470       8.414666           0.000001
          204              C      21.826395      13.227950      29.213589       0.094655      27.067405 0.35783844E+03  0.81328161E+04                                 8.202295                            6.576764      -0.328055       1.906868                    0.997784      27.622228      81.952283       0.594543       0.453282      -1.026535       0.029102       0.036589       0.001509       0.046775      -0.049780       0.051442      -0.002955       0.005501       0.019916      -0.070456      -0.002860       0.073316              9.002569       9.285287       3.967836      -1.199511       9.942963       1.040085       7.779457           0.000009
          205              C       7.477419       8.168757      30.502728       0.705078      19.843595 0.22098052E+03  0.45055405E+04                                 7.149457                            5.538968      -0.443705       1.938273                    0.997999      21.985404      64.231940       0.577003       0.520637      -0.979851      -0.042637       0.055106      -0.013670       0.071003       0.101412      -0.010191       0.006913       0.005787      -0.091411      -0.088717      -0.028014       0.116731              8.195020       8.840221      -4.179540       0.050261       8.284543      -0.105663       7.460297          -0.000001
          206              C      11.027234       4.246998       3.859146       0.216169      27.569506 0.39352625E+03  0.90568252E+04                                 8.157963                            6.851146      -0.239814       1.937337                    0.999373      26.312798      75.731201       0.595004       0.447285      -1.041582       0.025842      -0.011603       0.003004       0.028487       0.033449      -0.008042       0.015564      -0.073972       0.008121      -0.054302       0.002908       0.051393              8.728360      10.131372      -0.424435      -0.326543       5.398250      -2.252451      10.655457          -0.000002
          207              C      12.080574       5.501593       7.169349       0.200176      28.196463 0.42821340E+03  0.10166568E+05                                 8.590094                            7.361404      -0.575326       1.828230                    0.997447      27.973177      84.485582       0.543625       0.474561      -1.016076       0.021118       0.004059       0.016311       0.026991       0.014101      -0.036615      -0.002225      -0.036907       0.077940      -0.051689       0.006162       0.045527              9.080239       8.645516       0.156546       2.000947      10.789537       2.408226       7.805664           0.000005
          208              C      16.355277      11.537707      30.255307       0.677051      21.344302 0.23383708E+03  0.48276604E+04                                 7.436433                            5.644577      -0.408753       1.938181                    0.998289      22.507262      65.816864       0.580633       0.510953      -0.986071       0.040540      -0.058594       0.015863       0.072996       0.100356      -0.017219       0.013917      -0.004458      -0.095972      -0.092426      -0.023980       0.116406              8.627233       8.489592      -4.263916       0.683651       9.401984      -1.099983       7.990124           0.000000
          209              C      15.376306       6.027988      29.042669       0.087563      25.740374 0.36103536E+03  0.81656908E+04                                 7.793928                            6.524126      -0.065682       1.993706                    0.999080      26.869103      77.705356       0.612543       0.442106      -1.040306      -0.036449      -0.033693      -0.001351       0.049654      -0.050133      -0.004078      -0.031549       0.006773      -0.011721      -0.060709       0.002354       0.058355              8.330596       8.443232       3.325118      -0.838466       8.339462       0.351629       8.209093           0.000007
          210              C      14.891007       6.554392      31.291167      -0.036288      27.897323 0.38652734E+03  0.88438665E+04                                 8.049648                            6.609884       0.154573       2.043027                    0.999813      27.745559      79.267936       0.631547       0.423876      -1.057114      -0.010484      -0.020784      -0.012934       0.026631      -0.022582       0.018703      -0.002729       0.002506       0.013077      -0.028948      -0.001480       0.030428              8.667080       9.266047       3.833969      -1.338867       8.793564       0.820128       7.941629          -0.000007
          211              C      21.355253      13.777512      31.463810      -0.044135      28.307640 0.40290476E+03  0.93319260E+04                                 8.178162                            6.785239      -0.023545       1.975865                    0.999566      28.535329      82.519787       0.617132       0.428508      -1.052302       0.022302       0.006180      -0.013769       0.026929      -0.024985      -0.005680      -0.011902      -0.010820       0.042187      -0.035485       0.012143       0.023342              8.810400       8.668642       3.854725      -0.509713      10.038843       1.278464       7.723715          -0.000012
          212              C      16.656219       3.235338      31.389377      -0.181946      29.410845 0.43017922E+03  0.10118576E+05                                 8.313557                            6.970531       0.052463       1.998023                    0.998303      29.630279      86.083541       0.614784       0.423559      -1.056361      -0.019267      -0.017103       0.010083       0.027665      -0.014842       0.016513       0.010636      -0.021066       0.025615      -0.031933       0.013335       0.018598              8.849539       9.200020       3.557623      -1.211421       9.223605       0.879450       8.124993          -0.000013
          213              C      12.356391       5.815022       0.193319       0.601751      23.448575 0.25794261E+03  0.53938367E+04                                 7.590450                            5.720579      -0.173107       1.989947                    0.999583      22.853045      64.724965       0.615663       0.475760      -1.015681       0.013198      -0.007996      -0.041237       0.044029       0.012869       0.046780       0.088088      -0.042534      -0.067930      -0.098496      -0.011367       0.109863              8.856251       8.168283      -0.338661      -1.812107       5.622422      -2.966133      12.778049          -0.000007
          214              C      11.854473       5.233423       1.463850      -0.075256      35.553922 0.43816400E+03  0.10240069E+05                                 9.321184                            6.940329       0.131397       2.051286                    0.999398      27.224232      76.042607       0.635748       0.412244      -1.075357      -0.021391       0.001758       0.019226       0.028815      -0.012795      -0.001199       0.009218       0.005477      -0.024930      -0.015732      -0.003261       0.018993             10.976896      10.867102       0.285529      -2.191202       6.248933      -4.078023      15.814654          -0.000008
          215              C       9.236078       6.583080      29.678106      -0.027995      29.802111 0.43552447E+03  0.10367802E+05                                 8.741137                            7.253611      -0.364694       1.871601                    0.998420      29.495398      88.748345       0.567943       0.453030      -1.029545       0.014123      -0.004362       0.023498       0.027761       0.027852       0.004735      -0.006801      -0.027392      -0.044716      -0.028050      -0.010643       0.038693              9.536002       9.571153      -4.265421      -1.617465       9.421926       0.006355       9.614926           0.000002
          216              C       8.689304       6.554348      31.963476       0.073423      26.688743 0.36510201E+03  0.83364411E+04                                 8.100845                            6.634071      -0.295774       1.909413                    0.998141      28.006586      83.179392       0.593420       0.452040      -1.027640       0.028361      -0.033184      -0.010022       0.044788       0.046933      -0.030920       0.043060       0.019546      -0.100141      -0.085276       0.020500       0.064776              8.732433       8.480713      -3.737717      -0.286395       8.516286      -0.198357       9.200298          -0.000010
          217              C      12.708311       4.669643       2.376688       0.069590      26.310549 0.35583153E+03  0.80071152E+04                                 7.811655                            6.402387      -0.002890       2.004963                    0.999434      27.031923      77.605775       0.630092       0.431987      -1.047876      -0.022493      -0.017524       0.042477       0.051159       0.006853      -0.014853       0.040935      -0.035855      -0.106495      -0.058723       0.004392       0.054331              8.462936       9.278558      -0.298920      -0.341253       5.475544      -2.682271      10.634705          -0.000009
          218              C      10.143028       5.568889      29.926906      -0.191961      30.523540 0.47477335E+03  0.11514622E+05                                 8.655492                            7.401249      -0.240750       1.895019                    0.998009      31.046250      93.385876       0.583697       0.432668      -1.044522      -0.023350       0.018010      -0.012267       0.031938       0.040506      -0.002507       0.024177      -0.008292      -0.033948      -0.045486      -0.005417       0.050903              9.183330       9.035524      -3.822194      -0.591557       8.977015      -0.622955       9.537451           0.000002
          219              C      13.936717       5.579940      31.309086      -0.197101      29.583281 0.42859697E+03  0.10107367E+05                                 8.347062                            6.957354       0.002309       1.970241                    0.999483      30.284761      89.110717       0.613263       0.423517      -1.052698       0.018903       0.031528       0.016446       0.040272      -0.034250       0.009412      -0.018358       0.007310       0.058932      -0.045176       0.003334       0.041842              8.842490       9.444824       3.743831      -1.024892       8.929039       1.176890       8.153606          -0.000008
          220              C      11.235947       7.685698       7.447094      -0.027492      26.986645 0.39883300E+03  0.92517872E+04                                 8.020641                            6.836727      -0.091968       1.970247                    0.998687      28.296879      82.989529       0.600807       0.439478      -1.041423       0.009877      -0.022919       0.007280       0.025996       0.005901      -0.034010      -0.015751       0.036357       0.073689      -0.035061      -0.018532       0.053594              8.464356       8.388342       0.940522       2.300106       9.910138       2.171137       7.094587           0.000007
          221              C      11.085924       6.430960       6.924685      -0.184146      28.973573 0.46157630E+03  0.11090738E+05                                 8.272109                            7.252402      -0.063025       1.954114                    0.998273      30.534042      90.743038       0.596537       0.427318      -1.050157      -0.007255       0.026728       0.011463       0.029973       0.003056      -0.013441      -0.021532       0.045799       0.069523      -0.041675       0.004159       0.037516              8.549888       8.300938       0.283347       1.980270      10.239661       2.024995       7.109065           0.000006
          222              C      10.097970       4.735179       3.020741      -0.184310      30.608016 0.42942047E+03  0.10090187E+05                                 8.508432                            6.949658       0.190404       2.045767                    0.998941      29.319446      84.968535       0.618037       0.421770      -1.058117      -0.004127       0.003180      -0.035059       0.035444       0.014981      -0.004691       0.016974      -0.005782      -0.080518      -0.034766       0.004092       0.030674              9.195173      10.506516      -0.310039      -0.652935       5.796414      -2.828043      11.282587          -0.000006
          223              C      10.507421       5.240159       1.812238      -0.028264      28.603837 0.38595492E+03  0.88140972E+04                                 8.164516                            6.595183       0.143851       2.040669                    0.999738      27.568466      78.298084       0.634624       0.422618      -1.059508       0.010021      -0.010994       0.022703       0.027143       0.006240       0.015600       0.013488      -0.035931      -0.028416      -0.027482      -0.003225       0.030707              8.916282      10.287183      -0.069765      -1.627356       5.205568      -2.422723      11.256094          -0.000011
          224              C       8.804786       2.489109      28.117425      -0.173527      31.568458 0.43803840E+03  0.10404233E+05                                 8.816960                            7.061740      -0.077914       1.958554                    0.997430      30.119678      89.441306       0.604040       0.426916      -1.048800       0.027237      -0.006639       0.000933       0.028049       0.024827       0.003486      -0.004700      -0.024400      -0.021833      -0.025644      -0.005778       0.031422              9.730674       8.751424      -3.651561      -0.809548      10.049357      -1.650554      10.391240           0.000009
          225              S      16.248121      10.094386       5.953609      -0.007583     131.464742 0.33878451E+04  0.12623370E+06                                18.232583                           16.210058       0.891389       1.954383                    0.999878      69.917023     212.973791       0.565168       0.290855      -1.227180       0.033879       0.015944      -0.053004       0.064896      -0.325472      -0.208961      -0.032391       0.169121       0.032513      -0.402884       0.011317       0.391568             19.959141      25.821835      -6.770534      -2.455380      20.184635      -1.529663      13.870953           0.000028
          226              S      10.518408      10.808108       4.369150       0.009626     129.733944 0.33664831E+04  0.12471987E+06                                17.963536                           16.096420       1.157253       2.045711                    0.999583      67.685036     202.810843       0.572840       0.288611      -1.234681      -0.011169      -0.012314       0.013274       0.021274       0.173078      -0.287997       0.089197       0.148575      -0.003512      -0.368010       0.026524       0.341486             19.598505      25.868559       4.815335      -1.933316      21.957988       0.798966      10.968969           0.000007
          227              S      10.976318      10.532398      27.825551       0.003991     142.333314 0.37917345E+04  0.14534689E+06                                19.309216                           17.278648       0.630271       1.879643                    0.999427      70.995770     219.492411       0.541160       0.295266      -1.222325       0.007212      -0.002997       0.022080       0.023421       0.020853       0.298312       0.194249      -0.123935      -0.327624      -0.398566       0.055058       0.343509             20.633732      14.373204       0.931141       2.070349      24.995534       8.045890      22.532457           0.000022
          228              S      12.607401      10.711295      29.005108      -0.024592     130.866753 0.36481325E+04  0.13753686E+06                                17.854844                           16.660765       1.179800       2.046603                    0.999846      68.371811     204.911010       0.569386       0.285332      -1.241452      -0.049114       0.030134       0.003992       0.057759       0.121857       0.154246      -0.113218       0.325634       0.773529      -0.372702       0.032563       0.340139             18.772319      16.231553       5.016958       0.141516      15.591246      -0.740777      24.494157           0.000010
          229              S      11.687521      10.522772       2.745407      -0.013848     122.572583 0.32466300E+04  0.11959601E+06                                17.306355                           15.810524       0.948955       1.975333                    0.999737      69.182906     208.992451       0.575879       0.288729      -1.230410       0.023172      -0.001272       0.026934       0.035553      -0.256489      -0.218697      -0.035892       0.163782      -0.063866      -0.345874      -0.006584       0.352458             18.252039      22.239709      -5.849898      -1.103202      19.858835      -1.228646      12.657574          -0.000025
          230              S      17.345691       9.646040       4.323664      -0.005063     137.781708 0.34161431E+04  0.12711749E+06                                18.759801                           16.191357       1.062139       2.009436                    0.999899      68.670436     206.713602       0.571972       0.287781      -1.234661      -0.005990       0.032291       0.033541       0.046943       0.162016      -0.327453       0.107383       0.105960       0.010205      -0.404004       0.042607       0.361398             21.113359      29.464979       5.055366      -3.775524      22.447061       1.136796      11.428037          -0.000005
          231              S      18.519837      11.515623      23.183479      -0.007605     131.467821 0.33879506E+04  0.12623864E+06                                18.232866                           16.210310       0.891343       1.954364                    0.999878      69.917961     212.977694       0.565163       0.290855      -1.227179       0.029293       0.023315      -0.053023       0.064909      -0.130786      -0.121543      -0.173039      -0.619600       0.032467      -0.402878       0.011304       0.391574             19.959442      15.914650      -1.879549      -2.458585      30.092611      -1.524637      13.871065           0.000028
          232              S      16.623484       6.061922      21.599020       0.009624     129.734642 0.33665054E+04  0.12472090E+06                                17.963606                           16.096478       1.157242       2.045707                    0.999583      67.685115     202.811245       0.572839       0.288612      -1.234681      -0.015978      -0.004569       0.013264       0.021263       0.164221      -0.047505      -0.297725       0.184459      -0.003548      -0.368010       0.026527       0.341483             19.598585      26.547110       4.480470      -0.139372      21.279667      -2.087280      10.968976           0.000007
          233              S      12.027229       3.765447      10.595681       0.003985     142.333814 0.37917477E+04  0.14534752E+06                                19.309253                           17.278670       0.630260       1.879640                    0.999427      70.995939     219.493031       0.541160       0.295265      -1.222325       0.000501       0.007796       0.022090       0.023430      -0.036514       0.306237       0.181504       0.108483      -0.327634      -0.398570       0.055055       0.343515             20.633782      23.653268      -3.650115       8.131170      15.715496      -1.705171      22.532581           0.000022
          234              S      12.909666       5.148826      11.775238      -0.024594     130.866841 0.36481350E+04  0.13753698E+06                                17.854848                           16.660766       1.179796       2.046601                    0.999846      68.371886     204.911265       0.569387       0.285332      -1.241452       0.005280      -0.057382       0.003996       0.057763       0.203356      -0.033240       0.188430      -0.004539       0.773523      -0.372702       0.032563       0.340140             18.772327      19.699476       3.304955      -0.601558      12.123313       0.454833      24.494193           0.000010
          235              S      16.885151       7.236559      19.975277      -0.013845     122.572284 0.32466208E+04  0.11959559E+06                                17.306332                           15.810506       0.948958       1.975334                    0.999737      69.182796     208.992060       0.575879       0.288730      -1.230410       0.009119       0.021340       0.026932       0.035552      -0.090962      -0.128994      -0.180216      -0.506837      -0.063861      -0.345878      -0.006584       0.352462             18.252006      15.681326      -2.612251      -1.590049      26.417147      -0.445363      12.657545          -0.000025
          236              S      18.603666      12.698267      21.553534      -0.005057     137.781650 0.34161402E+04  0.12711739E+06                                18.759816                           16.191364       1.062124       2.009433                    0.999899      68.670358     206.713527       0.571972       0.287781      -1.234660       0.026303      -0.019668       0.033534       0.046939       0.140583      -0.048658      -0.341166       0.192806       0.010203      -0.404015       0.042612       0.361403             21.113374      27.835541       5.859848      -0.651965      24.076572      -3.888682      11.428008          -0.000005
          237              S       4.547767       2.822036      11.276261      -0.007590     131.465798 0.33878798E+04  0.12623532E+06                                18.232680                           16.210140       0.891376       1.954377                    0.999878      69.917326     212.975042       0.565166       0.290855      -1.227180      -0.029293      -0.023320       0.053010       0.064900      -0.130788      -0.121546      -0.173035      -0.619603       0.032494      -0.402883       0.011313       0.391570             19.959250      15.914472      -1.879560      -2.458551      30.092263      -1.524603      13.871016           0.000028
          238              S       6.444120       8.275737      12.860720       0.009621     129.734406 0.33664979E+04  0.12472055E+06                                17.963573                           16.096450       1.157254       2.045710                    0.999583      67.685171     202.811315       0.572840       0.288611      -1.234681       0.015986       0.004565      -0.013270       0.021271       0.164222      -0.047505      -0.297726       0.184452      -0.003520      -0.368008       0.026523       0.341485             19.598548      26.547055       4.480425      -0.139395      21.279597      -2.087260      10.968992           0.000007
          239              S      11.040375      10.572212      23.864059       0.003987     142.333831 0.37917498E+04  0.14534763E+06                                19.309260                           17.278682       0.630260       1.879641                    0.999427      70.995878     219.492882       0.541159       0.295266      -1.222325      -0.000500      -0.007786      -0.022105       0.023441      -0.036513       0.306234       0.181493       0.108491      -0.327651      -0.398562       0.055052       0.343511             20.633760      23.653356      -3.650094       8.131170      15.715533      -1.705149      22.532392           0.000022
          240              S      10.157938       9.188833      22.684502      -0.024592     130.866578 0.36481337E+04  0.13753692E+06                                17.854820                           16.660764       1.179797       2.046601                    0.999846      68.371846     204.911113       0.569387       0.285332      -1.241452      -0.005285       0.057385      -0.004006       0.057767       0.203359      -0.033237       0.188437      -0.004540       0.773503      -0.372703       0.032562       0.340141             18.772250      19.699491       3.304969      -0.601557      12.123305       0.454834      24.493954           0.000010
          241              S       6.182453       7.101100      14.484463      -0.013841     122.571568 0.32465966E+04  0.11959446E+06                                17.306258                           15.810443       0.948974       1.975340                    0.999737      69.182607     208.991203       0.575881       0.288729      -1.230410      -0.009116      -0.021340      -0.026927       0.035547      -0.090960      -0.128994      -0.180215      -0.506833      -0.063843      -0.345877      -0.006582       0.352458             18.251931      15.681268      -2.612244      -1.590056      26.417001      -0.445340      12.657524          -0.000025
          242              S       4.463938       1.639392      12.906206      -0.005059     137.781110 0.34161233E+04  0.12711657E+06                                18.759748                           16.191311       1.062143       2.009438                    0.999899      68.670287     206.713017       0.571973       0.287781      -1.234661      -0.026303       0.019667      -0.033537       0.046940       0.140580      -0.048662      -0.341159       0.192801       0.010216      -0.404005       0.042606       0.361399             21.113299      27.835434       5.859760      -0.651928      24.076451      -3.888672      11.428014          -0.000005
          243              S       6.819483       4.243273      28.506131      -0.007600     131.467526 0.33879345E+04  0.12623787E+06                                18.232834                           16.210269       0.891353       1.954368                    0.999878      69.917735     212.976726       0.565164       0.290855      -1.227180      -0.033886      -0.015940       0.053021       0.064912      -0.325474      -0.208948      -0.032396       0.169116       0.032437      -0.402874       0.011309       0.391566             19.959427      25.822186      -6.770671      -2.455517      20.184887      -1.529627      13.871208           0.000028
          244              S      12.549196       3.529551      30.090590       0.009620     129.734161 0.33664893E+04  0.12472015E+06                                17.963544                           16.096424       1.157260       2.045711                    0.999583      67.685183     202.811278       0.572841       0.288611      -1.234682       0.011172       0.012313      -0.013268       0.021271       0.173077      -0.287998       0.089196       0.148574      -0.003522      -0.368010       0.026524       0.341486             19.598517      25.868596       4.815343      -1.933298      21.957985       0.798969      10.968971           0.000007
          245              S      12.091286       3.805261       6.634189       0.003986     142.333598 0.37917412E+04  0.14534720E+06                                19.309231                           17.278652       0.630283       1.879645                    0.999427      70.995896     219.492794       0.541160       0.295265      -1.222326      -0.007213       0.003001      -0.022080       0.023421       0.020854       0.298316       0.194250      -0.123939      -0.327629      -0.398571       0.055057       0.343513             20.633754      14.373203       0.931112       2.070361      24.995521       8.045919      22.532538           0.000022
          246              S      10.460203       3.626364       5.454632      -0.024590     130.866418 0.36481204E+04  0.13753629E+06                                17.854812                           16.660734       1.179799       2.046603                    0.999846      68.371742     204.910696       0.569387       0.285332      -1.241452       0.049115      -0.030136      -0.003988       0.057761       0.121858       0.154244      -0.113219       0.325625       0.773528      -0.372699       0.032563       0.340136             18.772287      16.231521       5.016940       0.141545      15.591206      -0.740740      24.494134           0.000010
          247              S      11.380083       3.814887      31.714333      -0.013841     122.571560 0.32465964E+04  0.11959445E+06                                17.306258                           15.810443       0.948974       1.975340                    0.999737      69.182606     208.991205       0.575880       0.288729      -1.230410      -0.023169       0.001273      -0.026927       0.035545      -0.256491      -0.218697      -0.035893       0.163782      -0.063845      -0.345877      -0.006580       0.352458             18.251929      22.239559      -5.849853      -1.103172      19.858701      -1.228653      12.657527          -0.000025
          248              S       5.721913       4.691619      30.136076      -0.005052     137.780465 0.34161032E+04  0.12711564E+06                                18.759695                           16.191268       1.062144       2.009440                    0.999899      68.670094     206.712311       0.571974       0.287781      -1.234660       0.005989      -0.032291      -0.033538       0.046940       0.162015      -0.327457       0.107385       0.105961       0.010230      -0.404007       0.042606       0.361402             21.113235      29.464781       5.055297      -3.775548      22.446907       1.136807      11.428017          -0.000005
          249              N       9.885006       8.559541      26.591203      -0.341216      40.095220 0.64107611E+03  0.16438035E+05                                 9.867222                            8.323673      -0.157549       1.919073                    0.998798      31.707242      92.042081       0.589405       0.405277      -1.082549       0.169561      -0.171633       0.023876       0.242443       0.181115      -0.018580       0.060705      -0.053734       0.304219      -0.242272       0.085846       0.156426             10.475126       9.599174       2.186960       2.675275      11.877326       3.377705       9.948876           0.000010
          250              N      10.738030      10.163479      30.870758      -0.296176      35.168987 0.54795769E+03  0.13369055E+05                                 8.791732                            7.506046       0.526454       2.165982                    0.999633      28.879116      79.025860       0.651097       0.385573      -1.107655       0.121188      -0.080659       0.142094       0.203428       0.070693      -0.129433       0.057143      -0.070642      -0.044254      -0.186757       0.077015       0.109742              9.342206      10.698929       0.298880      -2.784070       6.115543      -2.279305      11.212147          -0.000004
          251              N      18.798991      11.670145       5.346773      -0.291720      37.355032 0.56602375E+03  0.14020011E+05                                 9.408871                            7.779601       0.122208       2.035779                    0.998855      29.697237      83.773227       0.616710       0.400969      -1.089220       0.116748       0.044333      -0.166417       0.208063      -0.001128       0.140848       0.037072      -0.077989      -0.345371      -0.207550       0.084625       0.122925             10.262743      11.049153       4.944413       0.017097      12.223284       1.792565       7.515793           0.000012
          252              N      13.492142       8.749799       2.227133      -0.325597      38.757773 0.58439116E+03  0.14614106E+05                                 9.615586                            7.900827       0.030438       1.993645                    0.998709      30.563072      87.078300       0.611455       0.400565      -1.087771       0.041862      -0.084217       0.228820       0.247393      -0.013076      -0.039622       0.109849       0.028859      -0.648755      -0.254276       0.102704       0.151572             10.384070      10.824925      -5.126834      -1.659548      10.818538       1.460904       9.508747          -0.000017
          253              N       8.633306       9.303612       5.412247      -0.283452      33.435696 0.52737729E+03  0.12765269E+05                                 8.573359                            7.399270       0.400662       2.137307                    0.998933      28.625210      78.439477       0.649995       0.389303      -1.103185      -0.058135      -0.126139      -0.167653       0.217711      -0.005171      -0.063823      -0.148356       0.082883      -0.309126      -0.215343       0.075879       0.139464              9.063843      10.477289       3.417615      -1.817025       8.879056      -1.088884       7.835183           0.000010
          254              N      15.141755      11.753480       4.118973      -0.299439      36.433009 0.57478392E+03  0.14299227E+05                                 9.226907                            7.839208       0.007391       1.993896                    0.998802      30.000397      84.957944       0.614083       0.400932      -1.088676      -0.136742       0.087019       0.120132       0.201748       0.059798       0.128015      -0.096649      -0.065761      -0.061717      -0.200258       0.075114       0.125144              9.895407      10.007330      -4.129839       1.225508      11.020436      -2.504560       8.658456          -0.000007
          255              N       9.775108       3.660194       9.361333      -0.341228      40.095510 0.64108280E+03  0.16438247E+05                                 9.867249                            8.323702      -0.157542       1.919071                    0.998798      31.707477      92.042834       0.589406       0.405275      -1.082550      -0.078850       0.228017       0.023885       0.242445       0.088810       0.046198      -0.043537       0.320247       0.304233      -0.242281       0.085862       0.156419             10.475142      13.167047       0.425606       4.212981       8.309466       0.903699       9.948913           0.000011
          256              N      11.590942       3.715084      13.640888      -0.296176      35.168953 0.54795692E+03  0.13369031E+05                                 8.791724                            7.506039       0.526456       2.165983                    0.999633      28.879097      79.025775       0.651098       0.385573      -1.107656      -0.018681       0.144373       0.142094       0.203428       0.014947      -0.006057      -0.141356       0.155200      -0.044256      -0.186757       0.077016       0.109742              9.342201       7.250927       2.001037      -3.276230       9.563528      -1.487471      11.212147          -0.000004
          257              N      21.061980      13.105423      22.576643      -0.291730      37.355741 0.56603698E+03  0.14020428E+05                                 9.409003                            7.779700       0.122191       2.035769                    0.998855      29.697574      83.774590       0.616705       0.400970      -1.089218       0.091434       0.085061      -0.166421       0.208067      -0.031642       0.095591       0.109886       0.045632      -0.345385      -0.207553       0.084627       0.122926             10.262886      15.918657       2.540690       1.614978       7.354144      -0.778180       7.515858           0.000012
          258              N      16.094189       9.639572      19.457003      -0.325597      38.757744 0.58439080E+03  0.14614095E+05                                 9.615578                            7.900822       0.030442       1.993646                    0.998709      30.563081      87.078314       0.611456       0.400564      -1.087771      -0.056986       0.074818       0.228820       0.247394       0.003504       0.080961      -0.084154      -0.038310      -0.648753      -0.254276       0.102705       0.151571             10.384056       6.749777      -3.115067       0.575347      14.893652      -2.134774       9.508738          -0.000017
          259              N      14.439953       5.037562      22.642117      -0.283459      33.436186 0.52738730E+03  0.12765578E+05                                 8.573452                            7.399348       0.400633       2.137294                    0.998933      28.625466      78.440510       0.649990       0.389304      -1.103183      -0.138841       0.003705      -0.167658       0.217715       0.029754      -0.161282       0.008442      -0.058615      -0.309138      -0.215347       0.075882       0.139465              9.063932      11.905484       2.712671      -1.780747       7.451079      -1.147312       7.835234           0.000010
          260              N      19.517777       9.789137      21.348843      -0.299435      36.432706 0.57477874E+03  0.14299063E+05                                 9.226850                            7.839169       0.007405       1.993902                    0.998802      30.000264      84.957408       0.614085       0.400932      -1.088677       0.017497      -0.161135       0.120131       0.201748       0.010261      -0.029996       0.157572       0.134933      -0.061718      -0.200257       0.075114       0.125143              9.895330       7.543339      -2.913445      -1.703306      13.484258       2.207547       8.658391          -0.000007
          261              N      13.292496      10.677465      25.098407      -0.341235      40.096164 0.64109602E+03  0.16438677E+05                                 9.867361                            8.323792      -0.157570       1.919058                    0.998798      31.707787      92.044102       0.589402       0.405276      -1.082549       0.078851      -0.228020      -0.023892       0.242449       0.088809       0.046198      -0.043542       0.320253       0.304246      -0.242286       0.085866       0.156420             10.475257      13.167211       0.425622       4.213013       8.309589       0.903706       9.948972           0.000010
          262              N      11.476662      10.622575      20.818852      -0.296169      35.168527 0.54794923E+03  0.13368793E+05                                 8.791651                            7.505985       0.526477       2.165993                    0.999633      28.878879      79.024963       0.651100       0.385573      -1.107656       0.018683      -0.144369      -0.142092       0.203425       0.014949      -0.006057      -0.141353       0.155197      -0.044259      -0.186754       0.077013       0.109740              9.342110       7.250874       2.001013      -3.276188       9.563443      -1.487440      11.212013          -0.000004
          263              N       2.005624       1.232236      11.883097      -0.291723      37.355321 0.56602880E+03  0.14020170E+05                                 9.408925                            7.779640       0.122199       2.035774                    0.998855      29.697358      83.773724       0.616708       0.400970      -1.089219      -0.091434      -0.085061       0.166418       0.208064      -0.031642       0.095590       0.109887       0.045633      -0.345377      -0.207551       0.084626       0.122925             10.262809      15.918518       2.540655       1.614950       7.354084      -0.778178       7.515825           0.000012
          264              N       6.973415       4.698087      15.002737      -0.325591      38.757333 0.58438300E+03  0.14613847E+05                                 9.615508                            7.900768       0.030455       1.993654                    0.998709      30.562865      87.077466       0.611458       0.400564      -1.087771       0.056986      -0.074817      -0.228816       0.247390       0.003504       0.080960      -0.084153      -0.038311      -0.648744      -0.254272       0.102702       0.151570             10.383984       6.749736      -3.115042       0.575343      14.893537      -2.134762       9.508680          -0.000017
          265              N       8.627651       9.300097      11.817623      -0.283455      33.435950 0.52738209E+03  0.12765417E+05                                 8.573407                            7.399307       0.400649       2.137301                    0.998933      28.625333      78.439967       0.649993       0.389303      -1.103184       0.138842      -0.003708       0.167655       0.217713       0.029755      -0.161282       0.008442      -0.058612      -0.309131      -0.215345       0.075880       0.139465              9.063896      11.905433       2.712649      -1.780733       7.451034      -1.147298       7.835222           0.000010
          266              N       3.549827       4.548522      13.110897      -0.299436      36.432784 0.57477953E+03  0.14299088E+05                                 9.226864                            7.839175       0.007398       1.993900                    0.998802      30.000289      84.957499       0.614085       0.400932      -1.088677      -0.017498       0.161135      -0.120131       0.201747       0.010261      -0.029996       0.157571       0.134932      -0.061715      -0.200257       0.075113       0.125144              9.895358       7.543355      -2.913455      -1.703311      13.484296       2.207561       8.658424          -0.000007
          267              N      13.182598       5.778118       7.868537      -0.341224      40.095554 0.64108426E+03  0.16438297E+05                                 9.867266                            8.323719      -0.157544       1.919070                    0.998798      31.707478      92.042921       0.589404       0.405276      -1.082549      -0.169563       0.171635      -0.023878       0.242447       0.181118      -0.018581       0.060705      -0.053736       0.304222      -0.242276       0.085848       0.156427             10.475159       9.599213       2.186936       2.675280      11.877333       3.377691       9.948930           0.000011
          268              N      12.329574       4.174180       3.588982      -0.296174      35.168920 0.54795647E+03  0.13369019E+05                                 8.791724                            7.506041       0.526450       2.165982                    0.999633      28.879074      79.025739       0.651097       0.385573      -1.107655      -0.121188       0.080660      -0.142092       0.203427       0.070693      -0.129433       0.057143      -0.070643      -0.044254      -0.186757       0.077016       0.109742              9.342199      10.698918       0.298877      -2.784065       6.115538      -2.279303      11.212140          -0.000004
          269              N       4.268613       2.667514      29.112967      -0.291722      37.355136 0.56602587E+03  0.14020078E+05                                 9.408890                            7.779618       0.122208       2.035778                    0.998855      29.697288      83.773432       0.616709       0.400970      -1.089219      -0.116749      -0.044333       0.166417       0.208063      -0.001127       0.140849       0.037071      -0.077989      -0.345372      -0.207550       0.084625       0.122925             10.262763      11.049185       4.944425       0.017083      12.223304       1.792555       7.515799           0.000012
          270              N       9.575462       5.587860      32.232607      -0.325591      38.757316 0.58438289E+03  0.14613842E+05                                 9.615502                            7.900764       0.030454       1.993653                    0.998709      30.562863      87.077429       0.611459       0.400564      -1.087772      -0.041861       0.084217      -0.228817       0.247390      -0.013076      -0.039622       0.109848       0.028860      -0.648744      -0.254273       0.102702       0.151570             10.383976      10.824816      -5.126771      -1.659532      10.818432       1.460891       9.508679          -0.000017
          271              N      14.434298       5.034047      29.047493      -0.283455      33.435823 0.52737961E+03  0.12765339E+05                                 8.573378                            7.399284       0.400659       2.137304                    0.998933      28.625288      78.439741       0.649995       0.389303      -1.103185       0.058137       0.126139       0.167654       0.217712      -0.005171      -0.063824      -0.148356       0.082882      -0.309127      -0.215343       0.075878       0.139465              9.063865      10.477324       3.417631      -1.817030       8.879080      -1.088886       7.835191           0.000010
          272              N       7.925849       2.584179      30.340767      -0.299434      36.432694 0.57477767E+03  0.14299030E+05                                 9.226850                            7.839163       0.007397       1.993901                    0.998802      30.000229      84.957294       0.614085       0.400932      -1.088677       0.136741      -0.087019      -0.120130       0.201747       0.059799       0.128013      -0.096649      -0.065761      -0.061712      -0.200257       0.075113       0.125144              9.895343      10.007241      -4.129788       1.225493      11.020342      -2.504549       8.658445          -0.000007
          273              O       3.256085       2.942801       5.216860      -0.709446      42.923672 0.70334604E+03  0.18165999E+05                                 9.878713                            8.330887       0.080181       2.031824                    0.996371      30.809774      85.212639       0.640872       0.370037      -1.125224      -0.058596      -0.063022      -0.061890       0.105998      -0.075796       0.025060      -0.004217       0.008961      -0.005488      -0.077744      -0.004490       0.082234             10.999517      10.403084       3.712824       2.731952      12.175794       4.125745      10.419673           0.000008
          274              O       9.304700       4.717568      25.285179      -0.773270      49.518837 0.77630126E+03  0.20495394E+05                                10.710378                            8.661172       0.188927       2.039961                    0.998348      32.189177      89.215474       0.640215       0.362372      -1.134204       0.097074       0.085495       0.077807       0.150953       0.012280      -0.014651      -0.028413       0.077290       0.188749      -0.076924       0.003864       0.073060             12.201639      12.984583       3.783818       5.018494      10.068079       3.338444      13.552256           0.000013
          275              O       6.130901       5.911874       3.223364      -0.661303      43.362714 0.69611028E+03  0.17897131E+05                                 9.896229                            8.290475       0.028895       2.029518                    0.995999      29.923716      82.039395       0.643411       0.370264      -1.127287       0.046465       0.063253       0.036695       0.086640      -0.082210       0.030022       0.001219       0.007274       0.018744      -0.090390       0.005496       0.084894             10.963641       9.515059       3.094878       2.942325      10.787603       4.418106      12.588260          -0.000006
          276              O       3.620949       2.676586       3.043829      -0.706910      41.038117 0.67222682E+03  0.17136976E+05                                 9.505669                            8.081007       0.164434       2.059693                    0.997060      30.446900      83.184940       0.659540       0.364289      -1.131611      -0.043413      -0.064749       0.055802       0.095870      -0.065327      -0.015266      -0.024608       0.051805       0.002412      -0.080922       0.011026       0.069895             10.427840      11.109172       3.436470      -3.574234      10.227761      -2.950657       9.946586          -0.000010
          277              O       5.827788       6.229234       5.403976      -0.665606      43.173051 0.73750384E+03  0.19263279E+05                                 9.926973                            8.597176      -0.099324       1.984363                    0.994577      30.474836      84.586800       0.623967       0.375819      -1.121576       0.058111       0.063960      -0.025664       0.090146      -0.072165       0.001272      -0.023056       0.044390       0.053950      -0.087533       0.016753       0.070780             10.744799      10.587365       2.740852      -3.042918       9.466800      -2.714603      12.180233           0.000005
          278              O       6.905307       4.949318       0.484504      -0.632535      35.531089 0.55586790E+03  0.13461811E+05                                 8.509590                            7.259446       0.732718       2.262724                    0.998140      28.687915      75.451255       0.711390       0.355522      -1.142859       0.057076       0.041614      -0.025110       0.074966      -0.033648       0.080113       0.006676      -0.073888      -0.000317      -0.107204       0.035155       0.072048              9.349134       8.272548      -1.563750       2.084320       7.288788      -3.069835      12.486065          -0.000015
          279              O       6.625126       2.996239       2.959058      -0.657077      38.922324 0.64143531E+03  0.16161257E+05                                 9.217343                            7.931453       0.131897       2.068708                    0.995729      29.557964      80.280603       0.660998       0.367776      -1.128933       0.074332      -0.028560       0.032032       0.085831       0.063637      -0.005967      -0.007758       0.014866       0.100981      -0.080929       0.028703       0.052226             10.074465       8.330328      -1.883903       2.331384       9.140132      -3.370610      12.752935          -0.000010
          280              O       6.052456       3.414092       5.060068      -0.709073      47.470621 0.77992748E+03  0.20647121E+05                                10.522117                            8.781162      -0.014757       1.993228                    0.996944      31.284726      87.267324       0.624051       0.370750      -1.125995       0.088623      -0.040426      -0.051676       0.110266       0.088732      -0.020490       0.034997      -0.022159      -0.141320      -0.096431      -0.017595       0.114025             11.716930      12.605996      -4.926029      -2.720859      13.106331       3.185999       9.438461           0.000005
          281              O       3.297425       5.666411       2.965605      -0.680782      43.616067 0.69352986E+03  0.17789886E+05                                 9.892595                            8.218764       0.142993       2.066200                    0.996021      29.858530      81.402164       0.653761       0.365241      -1.132692      -0.058761       0.061240       0.037830       0.092922       0.079426      -0.031718       0.022839      -0.008388      -0.030093      -0.092699       0.007824       0.084875             11.156487      13.070359      -4.389679      -3.618558      10.256962       3.225419      10.142142          -0.000007
          282              O      15.802151       5.829990       5.144495      -0.688559      40.619092 0.69316235E+03  0.17782409E+05                                 9.426501                            8.220401       0.208677       2.084163                    0.995788      30.081584      82.079672       0.653083       0.365580      -1.132155      -0.073486       0.042886      -0.060783       0.104565       0.075003       0.015294      -0.007793       0.004432       0.015899      -0.080760       0.007906       0.072853             10.234643      10.252672      -2.868789       2.722284       9.123769      -2.928233      11.327486           0.000005
          283              O       4.973624       5.913715       0.167474      -0.676326      36.484082 0.57698367E+03  0.14113107E+05                                 8.650729                            7.387019       0.591623       2.205221                    0.998164      29.371592      77.798406       0.706059       0.354655      -1.142822       0.029073       0.077270      -0.050370       0.096711       0.007265      -0.016329       0.069174       0.063379      -0.079213      -0.093786       0.041006       0.052780              9.497502      11.818902      -0.596718      -3.300860       5.753918      -0.280405      10.919687          -0.000017
          284              O      11.358544       4.081183      25.857555      -0.570666      29.786111 0.49488054E+03  0.11644951E+05                                 7.459009                            6.811461       0.768153       2.271095                    0.999387      28.090466      72.892283       0.740385       0.351570      -1.145732       0.007294       0.019267      -0.005406       0.021299      -0.081041      -0.064144      -0.067697       0.087085       0.142936      -0.156725       0.057354       0.099371              7.617141       7.443231      -2.249726      -0.189808       8.893843       0.132650       6.514349           0.000020
          285              O       6.355990       3.031580      22.446730      -0.709484      42.927213 0.70342935E+03  0.18168688E+05                                 9.879239                            8.331371       0.080381       2.031860                    0.996366      30.811244      85.217953       0.640854       0.370036      -1.125225      -0.082444      -0.024668      -0.061927       0.106022      -0.042585       0.007254       0.024308      -0.125861      -0.005535      -0.077769      -0.004518       0.082287             11.000079      14.776168       1.554102       4.909132       7.803539       0.623458      10.420528           0.000008
          286              O       6.073178       4.840545       8.055309      -0.773334      49.520404 0.77638161E+03  0.20498005E+05                                10.710449                            8.661522       0.189270       2.040033                    0.998347      32.191149      89.221434       0.640214       0.362363      -1.134213       0.119661       0.049161       0.077822       0.150970       0.038192      -0.032043      -0.000532      -0.027690       0.188944      -0.077061       0.003911       0.073150             12.201430      13.642773       3.458392       5.214253       9.409496       3.022044      13.552021           0.000013
          287              O      10.290899       4.295089      20.453234      -0.661289      43.361827 0.69608899E+03  0.17896439E+05                                 9.896091                            8.290345       0.028881       2.029522                    0.995998      29.923261      82.037699       0.643417       0.370264      -1.127287       0.077271       0.013659       0.036706       0.086630      -0.047099       0.014373       0.026374      -0.134936       0.018748      -0.090377       0.005494       0.084884             10.963490      12.994934       1.376813       5.264065       7.307410       0.682595      12.588127          -0.000006
          288              O       6.278791       3.476593      20.273699      -0.706909      41.037829 0.67221737E+03  0.17136666E+05                                 9.505604                            8.080930       0.164433       2.059696                    0.997060      30.446728      83.184169       0.659546       0.364287      -1.131613      -0.077263      -0.010266       0.055825       0.095871      -0.019158      -0.028812      -0.002796      -0.135204       0.002413      -0.080905       0.011021       0.069885             10.427776      13.128430       2.439551      -4.228004       8.208323      -1.898821       9.946575          -0.000010
          289              O      10.441294       3.882807      22.633846      -0.665611      43.172600 0.73749443E+03  0.19262930E+05                                 9.926795                            8.597038      -0.099146       1.984415                    0.994577      30.474746      84.585711       0.623982       0.375812      -1.121584       0.083058       0.023779      -0.025698       0.090136      -0.026257      -0.020095       0.011349      -0.141583       0.053970      -0.087533       0.016755       0.070778             10.744561      11.861526       2.111268      -3.781280       8.191816      -1.526961      12.180343           0.000005
          290              O       9.770589       5.415577      17.714374      -0.632538      35.531320 0.55587169E+03  0.13461928E+05                                 8.509629                            7.259472       0.732709       2.262719                    0.998140      28.688010      75.451605       0.711388       0.355522      -1.142859       0.062579       0.032758      -0.025111       0.074965      -0.049790       0.041450       0.068882      -0.008493      -0.000320      -0.107204       0.035155       0.072049              9.349183       6.240181      -0.560432      -1.830041       9.321227       3.227915      12.486140          -0.000015
          291              O       7.895261       6.028901      20.188928      -0.657078      38.922464 0.64143475E+03  0.16161237E+05                                 9.217356                            7.931439       0.131911       2.068712                    0.995729      29.557985      80.280626       0.661000       0.367775      -1.128934       0.007293       0.079291       0.032045       0.085832       0.044596      -0.009600      -0.001926       0.091995       0.100973      -0.080925       0.028697       0.052229             10.074494       7.485885      -1.467032      -1.990369       9.984567       3.582604      12.753030          -0.000010
          292              O       8.016445       5.330427      22.289938      -0.709074      47.473812 0.78001487E+03  0.20650061E+05                                10.522673                            8.781727      -0.014814       1.993180                    0.996948      31.286137      87.273250       0.624021       0.370756      -1.125987       0.002964       0.097325      -0.051730       0.110258       0.045179       0.022299      -0.033820       0.154329      -0.141510      -0.096389      -0.017663       0.114052             11.717458       9.098386      -3.194228       1.652609      16.614711      -3.850285       9.439277           0.000005
          293              O       8.816516       1.863004      20.195475      -0.680776      43.615750 0.69351827E+03  0.17789509E+05                                 9.892543                            8.218692       0.142995       2.066206                    0.996020      29.858279      81.401221       0.653764       0.365240      -1.132692       0.028897      -0.079789       0.037852       0.092919       0.044963       0.006433      -0.038540       0.131190      -0.030091      -0.092681       0.007817       0.084865             11.156438       7.323413      -1.552624       1.290401      16.003726      -4.672540      10.142173          -0.000007
          294              O      14.498592      13.003423      22.374365      -0.688560      40.623735 0.69326603E+03  0.17785806E+05                                 9.427410                            8.221182       0.208356       2.084048                    0.995787      30.082941      82.086161       0.653029       0.365595      -1.132139       0.005901      -0.084847      -0.060817       0.104558       0.047364      -0.000220       0.017150       0.116423       0.015810      -0.080752       0.007875       0.072876             10.235642       7.068249      -1.296368      -1.420746      12.309795       3.737710      11.328882           0.000005
          295              O       9.780264       3.256558      17.397344      -0.676328      36.484420 0.57698995E+03  0.14113303E+05                                 8.650791                            7.387066       0.591602       2.205212                    0.998164      29.371703      77.798867       0.706055       0.354656      -1.142821       0.082156      -0.008135      -0.050370       0.096711       0.029574       0.054800      -0.045262      -0.027007      -0.079219      -0.093787       0.041007       0.052780              9.497576       6.468693       2.044536      -1.712624      11.104255      -2.835737      10.919780          -0.000017
          296              O       6.411703       6.963907       8.627685      -0.570694      29.787923 0.49491833E+03  0.11646076E+05                                 7.459350                            6.811753       0.768080       2.271061                    0.999387      28.091185      72.895166       0.740363       0.351573      -1.145728       0.020492      -0.002011      -0.005407       0.021288      -0.014714      -0.089094      -0.027548      -0.181628       0.142918      -0.156722       0.057356       0.099366              7.617500       6.823965      -1.944025       0.034943       9.513877      -0.228988       6.514657           0.000020
          297              O      16.711614      11.306079      12.013010      -0.709449      42.923905 0.70335055E+03  0.18166147E+05                                 9.878751                            8.330916       0.080174       2.031821                    0.996371      30.809856      85.212968       0.640870       0.370037      -1.125224       0.082449       0.024645       0.061893       0.106000      -0.042534       0.007312       0.024337      -0.125792      -0.005492      -0.077743      -0.004492       0.082234             10.999565      14.775982       1.554127       4.908861       7.803007       0.623393      10.419705           0.000008
          298              O      16.994426       9.497114      26.404431      -0.773334      49.520610 0.77638646E+03  0.20498169E+05                                10.710484                            8.661555       0.189259       2.040029                    0.998347      32.191207      89.221724       0.640212       0.362364      -1.134212      -0.119661      -0.049162      -0.077825       0.150971       0.038192      -0.032043      -0.000532      -0.027688       0.188950      -0.077061       0.003910       0.073152             12.201455      13.642815       3.458392       5.214257       9.409520       3.022039      13.552030           0.000013
          299              O      12.776705      10.042570      14.006506      -0.661301      43.362667 0.69610921E+03  0.17897097E+05                                 9.896225                            8.290471       0.028891       2.029517                    0.995999      29.923689      82.039312       0.643411       0.370265      -1.127287      -0.077287      -0.013665      -0.036693       0.086639      -0.047105       0.014382       0.026381      -0.134951       0.018744      -0.090391       0.005496       0.084895             10.963637      12.995148       1.376868       5.264123       7.307501       0.682605      12.588263          -0.000006
          300              O      16.788813      10.861066      14.186041      -0.706907      41.037845 0.67222118E+03  0.17136793E+05                                 9.505623                            8.080969       0.164444       2.059698                    0.997060      30.446799      83.184527       0.659542       0.364289      -1.131612       0.077277       0.010266      -0.055800       0.095868      -0.019162      -0.028824      -0.002795      -0.135225       0.002418      -0.080923       0.011028       0.069895             10.427786      13.128476       2.439549      -4.227982       8.208332      -1.898813       9.946551          -0.000010
          301              O      12.626310      10.454852      11.825894      -0.665607      43.173116 0.73750506E+03  0.19263319E+05                                 9.926980                            8.597181      -0.099320       1.984364                    0.994577      30.474863      84.586878       0.623967       0.375819      -1.121576      -0.083075      -0.023794       0.025666       0.090147      -0.026263      -0.020111       0.011347      -0.141571       0.053951      -0.087532       0.016753       0.070779             10.744809      11.862260       2.111495      -3.781148       8.191934      -1.526889      12.180233           0.000005
          302              O      13.297015       8.922082      16.745366      -0.632537      35.531122 0.55586841E+03  0.13461827E+05                                 8.509592                            7.259447       0.732724       2.262726                    0.998140      28.687949      75.451348       0.711390       0.355522      -1.142859      -0.062580      -0.032759       0.025114       0.074967      -0.049789       0.041450       0.068881      -0.008495      -0.000317      -0.107203       0.035155       0.072048              9.349135       6.240154      -0.560426      -1.830029       9.321180       3.227891      12.486071          -0.000015
          303              O      15.172343       8.308758      14.270812      -0.657075      38.922222 0.64143306E+03  0.16161185E+05                                 9.217325                            7.931438       0.131893       2.068708                    0.995729      29.557926      80.280448       0.660999       0.367776      -1.128933      -0.007294      -0.079298      -0.032033       0.085834       0.044599      -0.009597      -0.001923       0.092005       0.100979      -0.080932       0.028702       0.052230             10.074445       7.485873      -1.467025      -1.990358       9.984540       3.582559      12.752922          -0.000010
          304              O      15.051159       9.007232      12.169802      -0.709074      47.470713 0.77992910E+03  0.20647175E+05                                10.522130                            8.781171      -0.014758       1.993228                    0.996944      31.284763      87.267464       0.624050       0.370750      -1.125995      -0.002981      -0.097362       0.051677       0.110267       0.045162       0.022311      -0.033865       0.154356      -0.141322      -0.096430      -0.017595       0.114025             11.716945       9.097712      -3.194110       1.652420      16.614652      -3.850091       9.438472           0.000005
          305              O      14.251088      12.474655      14.264265      -0.680779      43.615960 0.69352760E+03  0.17789813E+05                                 9.892580                            8.218751       0.142992       2.066200                    0.996021      29.858478      81.401977       0.653761       0.365241      -1.132692      -0.028902       0.079800      -0.037828       0.092921       0.044969       0.006439      -0.038551       0.131207      -0.030090      -0.092700       0.007825       0.084875             11.156471       7.323438      -1.552622       1.290387      16.003840      -4.672491      10.142134          -0.000007
          306              O       8.569012       1.334236      12.085375      -0.688561      40.619257 0.69316584E+03  0.17782522E+05                                 9.426527                            8.220422       0.208676       2.084162                    0.995788      30.081650      82.079918       0.653082       0.365580      -1.132155      -0.005926       0.084878       0.060785       0.104567       0.047368      -0.000218       0.017164       0.116388       0.015896      -0.080759       0.007905       0.072853             10.234675       7.067575      -1.296412      -1.420656      12.308937       3.737277      11.327512           0.000005
          307              O      13.287340      11.081101      17.062396      -0.676325      36.484110 0.57698436E+03  0.14113130E+05                                 8.650738                            7.387027       0.591619       2.205220                    0.998163      29.371587      77.798426       0.706058       0.354655      -1.142821      -0.082156       0.008137       0.050374       0.096713       0.029575       0.054799      -0.045262      -0.027007      -0.079215      -0.093786       0.041006       0.052779              9.497510       6.468656       2.044522      -1.712606      11.104177      -2.835712      10.919696          -0.000017
          308              O      16.655901       7.373752      25.832055      -0.570694      29.788106 0.49492229E+03  0.11646195E+05                                 7.459388                            6.811787       0.768069       2.271057                    0.999387      28.091233      72.895407       0.740360       0.351574      -1.145728      -0.020492       0.002012       0.005403       0.021287      -0.014712      -0.089095      -0.027548      -0.181629       0.142924      -0.156723       0.057356       0.099367              7.617536       6.824002      -1.944041       0.034940       9.513931      -0.228990       6.514673           0.000020
          309              O      19.811519      11.394858      29.242880      -0.709447      42.923687 0.70334651E+03  0.18166014E+05                                 9.878713                            8.330889       0.080183       2.031824                    0.996371      30.809789      85.212682       0.640872       0.370037      -1.125224       0.058596       0.063021       0.061891       0.105998      -0.075795       0.025059      -0.004217       0.008961      -0.005487      -0.077743      -0.004490       0.082233             10.999513      10.403086       3.712824       2.731949      12.175791       4.125739      10.419662           0.000008
          310              O      13.762904       9.620091       9.174561      -0.773332      49.520256 0.77637850E+03  0.20497902E+05                                10.710425                            8.661502       0.189274       2.040034                    0.998347      32.191101      89.221237       0.640215       0.362363      -1.134213      -0.097052      -0.085536      -0.077817       0.150967       0.012234      -0.014661      -0.028497       0.077477       0.188940      -0.077061       0.003912       0.073149             12.201403      12.984479       3.783348       5.017985      10.067740       3.337797      13.551989           0.000013
          311              O      16.936703       8.425785      31.236376      -0.661302      43.362685 0.69610961E+03  0.17897110E+05                                 9.896227                            8.290473       0.028892       2.029517                    0.995999      29.923701      82.039351       0.643411       0.370265      -1.127287      -0.046465      -0.063253      -0.036693       0.086639      -0.082210       0.030022       0.001219       0.007273       0.018744      -0.090390       0.005496       0.084894             10.963636       9.515049       3.094871       2.942321      10.787593       4.418105      12.588266          -0.000006
          312              O      19.446655      11.661073      31.415911      -0.706907      41.037848 0.67222140E+03  0.17136800E+05                                 9.505622                            8.080970       0.164445       2.059698                    0.997060      30.446808      83.184554       0.659542       0.364289      -1.131612       0.043413       0.064748      -0.055800       0.095868      -0.065327      -0.015266      -0.024608       0.051805       0.002417      -0.080923       0.011028       0.069895             10.427783      11.109108       3.436440      -3.574215      10.227695      -2.950639       9.946546          -0.000010
          313              O      17.239816       8.108425      29.055764      -0.665607      43.173169 0.73750648E+03  0.19263367E+05                                 9.926993                            8.597193      -0.099328       1.984362                    0.994577      30.474879      84.586977       0.623966       0.375819      -1.121576      -0.058111      -0.063959       0.025665       0.090146      -0.072165       0.001272      -0.023056       0.044390       0.053949      -0.087532       0.016753       0.070780             10.744818      10.587385       2.740858      -3.042926       9.466821      -2.714609      12.180248           0.000005
          314              O      16.162297       9.388341      33.975236      -0.632538      35.531221 0.55587043E+03  0.13461888E+05                                 8.509610                            7.259462       0.732723       2.262725                    0.998140      28.687975      75.451461       0.711389       0.355522      -1.142859      -0.057077      -0.041613       0.025115       0.074968      -0.033648       0.080112       0.006677      -0.073886      -0.000317      -0.107203       0.035155       0.072048              9.349158       8.272564      -1.563754       2.084324       7.288804      -3.069846      12.486105          -0.000015
          315              O      16.442478      11.341420      31.500682      -0.657074      38.922165 0.64143166E+03  0.16161141E+05                                 9.217319                            7.931431       0.131898       2.068709                    0.995729      29.557889      80.280329       0.660999       0.367776      -1.128933      -0.074331       0.028559      -0.032030       0.085829       0.063638      -0.005967      -0.007758       0.014866       0.100984      -0.080931       0.028705       0.052226             10.074443       8.330299      -1.883894       2.331380       9.140104      -3.370608      12.752924          -0.000010
          316              O      17.015148      10.923567      29.399672      -0.709072      47.470621 0.77992775E+03  0.20647130E+05                                10.522118                            8.781164      -0.014759       1.993228                    0.996944      31.284727      87.267337       0.624050       0.370750      -1.125995      -0.088622       0.040424       0.051677       0.110266       0.088732      -0.020490       0.034997      -0.022158      -0.141322      -0.096430      -0.017595       0.114025             11.716927      12.605998      -4.926034      -2.720848      13.106333       3.185985       9.438450           0.000005
          317              O      19.770179       8.671248      31.494135      -0.680780      43.615954 0.69352745E+03  0.17789809E+05                                 9.892579                            8.218750       0.142991       2.066200                    0.996021      29.858482      81.401993       0.653761       0.365241      -1.132692       0.058761      -0.061240      -0.037829       0.092920       0.079426      -0.031718       0.022839      -0.008388      -0.030091      -0.092700       0.007825       0.084875             11.156469      13.070329      -4.389667      -3.618560      10.256940       3.225420      10.142139          -0.000007
          318              O       7.265453       8.507669      29.315245      -0.688561      40.619184 0.69316440E+03  0.17782475E+05                                 9.426514                            8.220413       0.208679       2.084163                    0.995788      30.081625      82.079813       0.653082       0.365580      -1.132155       0.073485      -0.042885       0.060784       0.104565       0.075003       0.015295      -0.007794       0.004432       0.015899      -0.080760       0.007906       0.072853             10.234654      10.252685      -2.868797       2.722284       9.123786      -2.928231      11.327491           0.000005
          319              O      18.093980       8.423944      34.292266      -0.676327      36.484187 0.57698568E+03  0.14113170E+05                                 8.650747                            7.387033       0.591620       2.205219                    0.998164      29.371634      77.798566       0.706058       0.354655      -1.142822      -0.029073      -0.077270       0.050374       0.096713       0.007264      -0.016328       0.069173       0.063379      -0.079212      -0.093785       0.041006       0.052779              9.497523      11.818926      -0.596719      -3.300870       5.753927      -0.280406      10.919715          -0.000017
          320              O      11.709060      10.256476       8.602185      -0.570694      29.787877 0.49491717E+03  0.11646042E+05                                 7.459340                            6.811743       0.768085       2.271063                    0.999387      28.091175      72.895110       0.740364       0.351573      -1.145729      -0.007268      -0.019264       0.005413       0.021289      -0.081041      -0.064141      -0.067694       0.087084       0.142915      -0.156720       0.057355       0.099365              7.617490       7.443488      -2.249864      -0.189861       8.894333       0.132698       6.514648           0.000020

******************************************************
Auxiliary information for the entire system
The total spin magnetic moment of the unit cell is   0.000020
The total net atomic charge of the unit cell is   -0.000003
Accuracy of reproducing the electrostatic potential in the unit cell:
  The inner radius (bohr) =    5.0000
  The outer radius (bohr) =   12.0000
  Valid grid points have density less than (e/(bohr^3)) =    0.0001
  The number of valid grid points were=        59994
  The rms potential error without charges in kcal/mol is=     10.71119
  The rms potential error with partial charges in kcal/mol is=      4.92291
  The RRMSE value at monopole order=      0.45960
  The rms potential error with partial charges and cloud penetration in kcal/mol is=      4.93217
  The RRMSE value at monopole order with cloud penetration is=      0.46047
  The rms potential error with partial charges and atomic dipoles in kcal/mol is=      1.07730
  The RRMSE value at dipole order=      0.10058
  The rms potential error with partial charges, atomic dipoles and cloud penetration in kcal/mol is=      1.08146
  The RRMSE value at dipole order with cloud penetration=      0.10097

******************************************************
The electron densities and ab initio electrostatic potential were computed in VASP using the PBE functional and
projector augmented wave method. See the main text of the journal article for a description of computational details.
The atomic charges, dipoles, and quadrupoles were computed with the DDEC6 method as described in
(a) T. A. Manz and N. Gabaldon Limas, RSC Adv. 6 (2016) 47771-47801 DOI: 10.1039/c6ra04656h
(b) N. Gabaldon Limas and T. A. Manz, RSC Adv. 8 (2018) 2678-2707 DOI: 10.1039/c7ra11829e.
For each atom in the material, the electron cloud parameters were fit to the spherically averaged atom-in-material
electron density using radial positions for which this density was between 10^-4 and 10^-2 electrons per cubic bohr.
The polarizabilities, dispersion coefficients, and quantum Drude oscillator (QDO) parameters were fit using the MCLF method.
The magnetic structure of the system was optimized in VASP from the default ferromagnetic initial guess using spin polarization.
The atomic spin moments (ASMs) were computed on this optimized magnetic structure using the DDEC6 partition as inputs
to the method of T. A. Manz and D. S. Sholl, J. Chem. Theory Comput. 7 (2011) 4146-4164 DOI: 10.1021/ct200539n.
The RMSE and RRMSE were computed using a uniform grid with Ewald summation.
