# Supplementary material for: A collection of forcefield precursors for metal–organic frameworks
Source: RSC Adv. 2019 Nov 13;9(63):36492–507. doi: 10.1039/c9ra07327b (PMC9075174; doi:10.1039/c9ra07327b)
Supplement: RA-009-C9RA07327B-s4103 [file RA-009-C9RA07327B-s4103.xyz]

  516
jmolscript: load "" {1 1 1} spacegroup "x,y,z" unitcell [{     14.557500     0.000000     0.000000 }, {      0.000000    24.674400     0.000000 }, {      0.000000     0.000000    22.402100 }]
Zn    13.963117     8.483799     8.664684     0.924695
Zn    14.505530     8.488487     5.130529     1.076230
Zn     0.570945     8.382387     1.452104     0.933459
Zn     7.873133    20.820999     8.664684     0.924695
Zn     7.330720    20.825687     5.130529     1.076230
Zn     6.707805    20.719587     1.452104     0.933459
Zn     0.594383    16.190601    19.865734     0.924695
Zn     0.051970    16.185913    16.331579     1.076230
Zn    13.986555    16.292013    12.653154     0.933459
Zn     6.684367     3.853401    19.865734     0.924695
Zn     7.226780     3.848713    16.331579     1.076230
Zn     7.849695     3.954813    12.653154     0.933459
H      0.540083     9.489774    12.612382     0.105389
H      1.067065     9.721714    14.852592     0.100721
H     13.504993     6.385735    15.708353     0.107815
H     12.953264     6.161198    13.439020     0.110446
H      0.663822    10.276888    16.902384     0.106887
H      1.088901    10.585318    19.158276     0.105569
H      0.548818     6.639881    19.794496     0.116198
H      0.241655     6.314179    17.498280     0.107078
H      1.404799    12.181751     9.189341     0.110242
H      2.642186    14.143366     9.196062     0.115693
H      2.910044    13.970645     5.150243     0.105612
H      1.573666    12.065782     5.161444     0.107565
H      4.681692    15.095798     8.976521     0.109898
H      6.013703    17.000662     9.014605     0.103617
H      4.418201    18.219577     5.504196     0.121280
H      3.073088    16.299909     5.441470     0.110759
H      9.711308     9.470035     8.049075     0.112999
H      7.556798     9.664962     7.202275     0.109989
H      8.769438     8.011778     3.698587     0.117983
H     10.922492     7.819317     4.572269     0.123838
H      5.598815     8.843305     6.595178     0.114836
H      3.415189     8.892654     5.779742     0.128459
H      4.891320     9.050570     2.013949     0.099201
H      7.057476     9.141865     2.854028     0.110943
H     12.459764     5.119938     4.984467     0.112386
H     11.130664     3.195335     4.879177     0.104256
H     12.516539     2.435363     1.164909     0.108310
H     13.764116     4.377239     1.214194     0.118817
H     11.005470     0.890746     4.928462     0.108712
H      9.804476    23.573922     4.814211     0.122933
H      9.143566    24.225326     0.864721     0.113099
H     10.423170     1.482931     0.958810     0.116053
H      6.738667    21.826974    12.612382     0.105389
H      6.211685    22.058914    14.852592     0.100721
H      8.331257    18.722935    15.708353     0.107815
H      8.882987    18.498398    13.439020     0.110446
H      6.614928    22.614088    16.902384     0.106887
H      6.189849    22.922518    19.158276     0.105569
H      6.729932    18.977081    19.794496     0.116198
H      7.037096    18.651379    17.498280     0.107078
H      5.873951    24.518951     9.189341     0.110242
H      4.636564     1.806166     9.196062     0.115693
H      4.368706     1.633445     5.150243     0.105612
H      5.705084    24.402982     5.161444     0.107565
H      2.597058     2.758598     8.976521     0.109898
H      1.265047     4.663462     9.014605     0.103617
H      2.860549     5.882377     5.504196     0.121280
H      4.205662     3.962709     5.441470     0.110759
H     12.124942    21.807235     8.049075     0.112999
H     14.279452    22.002162     7.202275     0.109989
H     13.066812    20.348978     3.698587     0.117983
H     10.913758    20.156517     4.572269     0.123838
H      1.679936    21.180505     6.595178     0.114836
H      3.863561    21.229854     5.779742     0.128459
H      2.387430    21.387770     2.013949     0.099201
H      0.221274    21.479065     2.854028     0.110943
H      9.376486    17.457138     4.984467     0.112386
H     10.705586    15.532535     4.879177     0.104256
H      9.319712    14.772563     1.164909     0.108310
H      8.072134    16.714439     1.214194     0.118817
H     10.830780    13.227946     4.928462     0.108712
H     12.031774    11.236722     4.814211     0.122933
H     12.692684    11.888126     0.864721     0.113099
H     11.413080    13.820131     0.958810     0.116053
H     14.017417    15.184626     1.411332     0.105389
H     13.490435    14.952686     3.651542     0.100721
H      1.052507    18.288665     4.507303     0.107815
H      1.604237    18.513202     2.237970     0.110446
H     13.893678    14.397512     5.701334     0.106887
H     13.468599    14.089082     7.957226     0.105569
H     14.008682    18.034519     8.593446     0.116198
H     14.315846    18.360221     6.297230     0.107078
H     13.152701    12.492649    20.390391     0.110242
H     11.915314    10.531034    20.397112     0.115693
H     11.647456    10.703755    16.351293     0.105612
H     12.983834    12.608618    16.362494     0.107565
H      9.875808     9.578602    20.177571     0.109898
H      8.543797     7.673738    20.215655     0.103617
H     10.139299     6.454823    16.705246     0.121280
H     11.484412     8.374491    16.642520     0.110759
H      4.846192    15.204365    19.250125     0.112999
H      7.000702    15.009438    18.403325     0.109989
H      5.788062    16.662622    14.899637     0.117983
H      3.635008    16.855083    15.773319     0.123838
H      8.958685    15.831095    17.796228     0.114836
H     11.142311    15.781746    16.980792     0.128459
H      9.666180    15.623830    13.214999     0.099201
H      7.500024    15.532535    14.055078     0.110943
H      2.097736    19.554462    16.185517     0.112386
H      3.426836    21.479065    16.080227     0.104256
H      2.040962    22.239037    12.365959     0.108310
H      0.793384    20.297161    12.415244     0.118817
H      3.552030    23.783654    16.129512     0.108711
H      4.753024     1.100478    16.015261     0.122933
H      5.413934     0.449074    12.065771     0.113099
H      4.134330    23.191469    12.159860     0.116053
H      7.818833     2.847426     1.411332     0.105389
H      8.345815     2.615486     3.651542     0.100721
H      6.226243     5.951465     4.507303     0.107815
H      5.674513     6.176002     2.237970     0.110446
H      7.942572     2.060312     5.701334     0.106887
H      8.367651     1.751882     7.957226     0.105569
H      7.827568     5.697319     8.593446     0.116198
H      7.520405     6.023021     6.297230     0.107078
H      8.683549     0.155449    20.390391     0.110242
H      9.920936    22.868234    20.397112     0.115693
H     10.188794    23.040955    16.351293     0.105612
H      8.852416     0.271418    16.362494     0.107565
H     11.960442    21.915802    20.177571     0.109898
H     13.292453    20.010938    20.215655     0.103617
H     11.696951    18.792023    16.705246     0.121280
H     10.351838    20.711691    16.642520     0.110759
H      2.432558     2.867165    19.250125     0.112999
H      0.278048     2.672238    18.403325     0.109989
H      1.490688     4.325422    14.899637     0.117983
H      3.643742     4.517883    15.773319     0.123838
H     12.877565     3.493895    17.796228     0.114836
H     10.693940     3.444546    16.980792     0.128459
H     12.170070     3.286630    13.214999     0.099201
H     14.336226     3.195335    14.055078     0.110943
H      5.181014     7.217262    16.185517     0.112386
H      3.851915     9.141865    16.080227     0.104256
H      5.237789     9.901837    12.365959     0.108310
H      6.485366     7.959961    12.415244     0.118817
H      3.726720    11.446454    16.129512     0.108711
H      2.525726    13.437678    16.015261     0.122933
H      1.864816    12.786274    12.065771     0.113099
H      3.144420    10.854269    12.159860     0.116053
H     13.023140     5.314866     9.552255     0.300589
H     13.208020     4.155169     8.642730     0.292287
H     12.014305     5.734331     7.585351     0.161717
H     10.932683     5.680047     8.763702     0.163829
H     11.120474     4.424120     7.789210     0.146926
H     12.833892     3.400132    10.730606     0.150980
H     11.638721     2.951058     9.765075     0.144613
H     11.446562     4.199583    10.748528     0.172091
H      1.685759    11.224385     0.542131     0.303777
H      2.971186    11.957214     0.692225     0.294821
H      2.099192    11.579696     2.757699     0.155169
H      0.768636    12.349537     2.311897     0.159804
H      2.144320    13.151455     2.468711     0.147206
H      1.813864    12.857830    21.355922     0.159263
H      1.966718    13.941036     0.123212     0.152212
H      0.591034    13.144053    22.348335     0.163428
H      1.534360    19.359534    20.753305     0.300589
H      1.349480    20.519231    19.843780     0.292287
H      2.543195    18.940069    18.786401     0.161717
H      3.624818    18.994353    19.964752     0.163829
H      3.437026    20.250280    18.990260     0.146926
H      1.723608    21.274268    21.931656     0.150980
H      2.918779    21.723342    20.966125     0.144613
H      3.110938    20.474817    21.949578     0.172091
H     12.871742    13.450015    11.743181     0.303777
H     11.586314    12.717186    11.893275     0.294821
H     12.458309    13.094704    13.958749     0.155169
H     13.788864    12.324863    13.512947     0.159804
H     12.413180    11.522945    13.669761     0.147206
H     12.743635    11.816570    10.154872     0.159263
H     12.590782    10.733364    11.324262     0.152212
H     13.966465    11.530347    11.147285     0.163428
H      8.813111    17.652066     9.552255     0.300589
H      8.628230    16.492369     8.642730     0.292287
H      9.821945    18.071531     7.585351     0.161717
H     10.903567    18.017247     8.763702     0.163829
H     10.715776    16.761320     7.789210     0.146926
H      9.002358    15.737332    10.730606     0.150980
H     10.197529    15.288258     9.765075     0.144613
H     10.389688    16.536783    10.748528     0.172091
H      5.592992    23.561585     0.542131     0.303777
H      4.307564    24.294414     0.692225     0.294821
H      5.179559    23.916896     2.757699     0.155169
H      6.510114     0.012337     2.311897     0.159804
H      5.134430     0.814255     2.468711     0.147206
H      5.464886     0.520630    21.355922     0.159263
H      5.312032     1.603836     0.123212     0.152212
H      6.687715     0.806853    22.348335     0.163428
H      5.744390     7.022334    20.753305     0.300589
H      5.929270     8.182031    19.843780     0.292287
H      4.735555     6.602869    18.786401     0.161717
H      3.653932     6.657153    19.964752     0.163829
H      3.841724     7.913080    18.990260     0.146926
H      5.555142     8.937068    21.931656     0.150980
H      4.359971     9.386142    20.966125     0.144613
H      4.167812     8.137617    21.949578     0.172091
H      8.964509     1.112815    11.743181     0.303777
H     10.249936     0.379986    11.893275     0.294821
H      9.377942     0.757504    13.958749     0.155169
H      8.047386    -0.012337    13.512947     0.159804
H      9.423070    23.860145    13.669761     0.147206
H      9.092615    24.153770    10.154872     0.159263
H      9.245468    23.070564    11.324262     0.152212
H      7.869785    23.867547    11.147285     0.163428
C     13.659302     7.646843    11.335687     0.590651
C     13.965010     7.825486    12.811761    -0.041270
C      0.203805     8.862551    13.241433    -0.114033
C      0.518247     8.997767    14.574358    -0.146072
C      0.048040     8.095177    15.525999     0.067272
C     13.820891     7.026282    15.082438    -0.146041
C     13.491891     6.887119    13.730471    -0.107838
C      0.359570     8.260249    16.972279     0.077580
C      0.636163     9.531474    17.489768    -0.151240
C      0.870538     9.719986    18.832773    -0.115710
C      0.790472     8.656273    19.711384    -0.043644
C      0.567743     7.385788    19.204872    -0.105800
C      0.369761     7.192588    17.835880    -0.146285
C      0.921490     8.905731    21.189922     0.587788
C      0.544451    10.667977     7.170240     0.601276
C      1.368405    11.937721     7.168896    -0.026559
C      1.695949    12.558036     8.366960    -0.099052
C      2.441293    13.715018     8.371665    -0.143862
C      2.907133    14.266491     7.168896     0.074593
C      2.589779    13.623476     5.974416    -0.153828
C      1.808041    12.480558     5.984049    -0.099389
C      3.748556    15.496017     7.189954     0.078188
C      4.627829    15.723761     8.265927    -0.157575
C      5.416846    16.860758     8.289673    -0.120117
C      5.345514    17.797645     7.272170    -0.034102
C      4.470608    17.583718     6.206054    -0.083960
C      3.669946    16.437098     6.166626    -0.143859
C      6.182570    19.039014     7.332879     0.607370
C     11.910947     8.424827     6.928970     0.580812
C     10.522161     8.598535     6.387287    -0.031248
C      9.517694     9.167527     7.170240    -0.104258
C      8.241001     9.289912     6.661040    -0.154194
C      7.937331     8.872174     5.367095     0.067169
C      8.954318     8.309351     4.582798    -0.146538
C     10.232467     8.190420     5.108351    -0.080641
C      6.547964     8.970625     4.826756     0.075360
C      5.456151     8.900550     5.658546    -0.149149
C      4.151799     8.911653     5.181158    -0.079234
C      3.947994     8.951379     3.799844    -0.034502
C      5.031072     9.023922     2.952373    -0.122943
C      6.322322     9.057972     3.450371    -0.150292
C      2.559209     8.891667     3.258385     0.588468
C     14.049443     6.201910     3.148167     0.612213
C     13.244414     4.940308     3.106051    -0.019135
C     12.459764     4.582776     4.201738    -0.108663
C     11.678026     3.432703     4.139012    -0.159185
C     11.686761     2.625109     3.005242     0.074126
C     12.488879     2.988810     1.935317    -0.149481
C     13.241502     4.133209     1.968473    -0.098943
C     10.881731     1.386948     2.954165     0.076022
C     10.650267     0.607237     4.094880    -0.157242
C      9.915113    24.107136     4.037530    -0.088118
C      9.332813    23.712098     2.813928    -0.043623
C      9.533707    24.487121     1.690686    -0.119075
C     10.295064     0.966496     1.745572    -0.152239
C      8.517884    22.451977     2.765987     0.607111
C      8.176948    19.984043    11.335687     0.590651
C      7.871240    20.162686    12.811761    -0.041270
C      7.074945    21.199751    13.241433    -0.114033
C      6.760503    21.334967    14.574358    -0.146072
C      7.230710    20.432377    15.525999     0.067272
C      8.015359    19.363482    15.082438    -0.146041
C      8.344359    19.224319    13.730471    -0.107838
C      6.919180    20.597449    16.972279     0.077580
C      6.642587    21.868674    17.489768    -0.151240
C      6.408212    22.057186    18.832773    -0.115710
C      6.488278    20.993473    19.711384    -0.043644
C      6.711008    19.722988    19.204872    -0.105800
C      6.908990    19.529788    17.835880    -0.146285
C      6.357260    21.242931    21.189922     0.587788
C      6.734300    23.005177     7.170240     0.601276
C      5.910345    24.274921     7.168896    -0.026559
C      5.582801     0.220836     8.366960    -0.099052
C      4.837457     1.377818     8.371665    -0.143862
C      4.371617     1.929291     7.168896     0.074593
C      4.688971     1.286276     5.974416    -0.153828
C      5.470709     0.143358     5.984049    -0.099389
C      3.530194     3.158817     7.189954     0.078188
C      2.650921     3.386561     8.265927    -0.157575
C      1.861904     4.523558     8.289673    -0.120117
C      1.933236     5.460445     7.272170    -0.034102
C      2.808142     5.246518     6.206054    -0.083960
C      3.608804     4.099898     6.166626    -0.143859
C      1.096180     6.701814     7.332879     0.607370
C      9.925304    20.762027     6.928970     0.580812
C     11.314089    20.935735     6.387287    -0.031248
C     12.318557    21.504727     7.170240    -0.104258
C     13.595249    21.627112     6.661040    -0.154194
C     13.898919    21.209374     5.367095     0.067169
C     12.881932    20.646551     4.582798    -0.146538
C     11.603783    20.527620     5.108351    -0.080641
C      0.730787    21.307825     4.826756     0.075360
C      1.822599    21.237750     5.658546    -0.149149
C      3.126951    21.248853     5.181158    -0.079234
C      3.330756    21.288579     3.799844    -0.034502
C      2.247678    21.361122     2.952373    -0.122943
C      0.956428    21.395172     3.450371    -0.150292
C      4.719542    21.228867     3.258385     0.588468
C      7.786807    18.539110     3.148167     0.612213
C      8.591836    17.277508     3.106051    -0.019135
C      9.376486    16.919976     4.201738    -0.108663
C     10.158224    15.769903     4.139012    -0.159185
C     10.149489    14.962309     3.005242     0.074126
C      9.347371    15.326010     1.935317    -0.149481
C      8.594748    16.470409     1.968473    -0.098943
C     10.954519    13.724148     2.954165     0.076022
C     11.185983    12.944437     4.094880    -0.157243
C     11.921137    11.769936     4.037530    -0.088118
C     12.503437    11.374898     2.813928    -0.043623
C     12.302543    12.149921     1.690686    -0.119075
C     11.541186    13.303696     1.745572    -0.152239
C     13.318366    10.114777     2.765987     0.607111
C      0.898198    17.027557     0.134637     0.590651
C      0.592490    16.848914     1.610711    -0.041270
C     14.353695    15.811849     2.040383    -0.114033
C     14.039253    15.676633     3.373308    -0.146072
C     14.509460    16.579223     4.324949     0.067272
C      0.736610    17.648118     3.881388    -0.146041
C      1.065609    17.787281     2.529421    -0.107838
C     14.197930    16.414151     5.771229     0.077580
C     13.921337    15.142926     6.288718    -0.151240
C     13.686962    14.954414     7.631723    -0.115710
C     13.767028    16.018127     8.510334    -0.043644
C     13.989757    17.288612     8.003822    -0.105800
C     14.187740    17.481812     6.634830    -0.146285
C     13.636010    15.768669     9.988872     0.587788
C     14.013050    14.006423    18.371290     0.601276
C     13.189095    12.736679    18.369946    -0.026559
C     12.861551    12.116364    19.568010    -0.099052
C     12.116207    10.959382    19.572715    -0.143862
C     11.650367    10.407909    18.369946     0.074593
C     11.967721    11.050924    17.175466    -0.153828
C     12.749458    12.193842    17.185099    -0.099389
C     10.808944     9.178383    18.391004     0.078188
C      9.929671     8.950639    19.466977    -0.157575
C      9.140654     7.813642    19.490723    -0.120117
C      9.211986     6.876755    18.473220    -0.034102
C     10.086892     7.090682    17.407104    -0.083960
C     10.887554     8.237302    17.367676    -0.143859
C      8.374930     5.635386    18.533929     0.607370
C      2.646553    16.249573    18.130020     0.580812
C      4.035339    16.075865    17.588337    -0.031248
C      5.039807    15.506873    18.371290    -0.104258
C      6.316499    15.384488    17.862090    -0.154194
C      6.620169    15.802226    16.568145     0.067169
C      5.603182    16.365049    15.783848    -0.146538
C      4.325033    16.483980    16.309401    -0.080641
C      8.009537    15.703775    16.027806     0.075360
C      9.101349    15.773850    16.859596    -0.149149
C     10.405701    15.762747    16.382208    -0.079234
C     10.609506    15.723021    15.000894    -0.034502
C      9.526428    15.650478    14.153423    -0.122943
C      8.235178    15.616428    14.651421    -0.150292
C     11.998292    15.782733    14.459435     0.588468
C      0.508057    18.472490    14.349217     0.612213
C      1.313087    19.734092    14.307101    -0.019135
C      2.097736    20.091624    15.402788    -0.108663
C      2.879474    21.241697    15.340062    -0.159185
C      2.870739    22.049291    14.206292     0.074126
C      2.068621    21.685590    13.136367    -0.149481
C      1.315998    20.541191    13.169523    -0.098943
C      3.675769    23.287452    14.155215     0.076022
C      3.907233    24.067163    15.295930    -0.157242
C      4.642387     0.567264    15.238580    -0.088118
C      5.224687     0.962302    14.014978    -0.043623
C      5.023793     0.187279    12.891736    -0.119075
C      4.262436    23.707904    12.946622    -0.152239
C      6.039616     2.222423    13.967037     0.607111
C      6.380552     4.690357     0.134637     0.590651
C      6.686260     4.511714     1.610711    -0.041270
C      7.482555     3.474649     2.040383    -0.114033
C      7.796997     3.339433     3.373308    -0.146072
C      7.326790     4.242023     4.324949     0.067272
C      6.542141     5.310918     3.881388    -0.146041
C      6.213141     5.450081     2.529421    -0.107838
C      7.638320     4.076951     5.771229     0.077580
C      7.914913     2.805726     6.288718    -0.151240
C      8.149288     2.617214     7.631723    -0.115710
C      8.069222     3.680927     8.510334    -0.043644
C      7.846493     4.951412     8.003822    -0.105800
C      7.648510     5.144612     6.634830    -0.146285
C      8.200240     3.431469     9.988872     0.587788
C      7.823200     1.669223    18.371290     0.601276
C      8.647155     0.399479    18.369946    -0.026559
C      8.974699    24.453564    19.568010    -0.099052
C      9.720043    23.296582    19.572715    -0.143862
C     10.185883    22.745109    18.369946     0.074593
C      9.868529    23.388124    17.175466    -0.153828
C      9.086792    24.531042    17.185099    -0.099389
C     11.027306    21.515583    18.391004     0.078188
C     11.906579    21.287839    19.466977    -0.157575
C     12.695596    20.150842    19.490723    -0.120117
C     12.624264    19.213955    18.473220    -0.034102
C     11.749358    19.427882    17.407104    -0.083960
C     10.948696    20.574502    17.367676    -0.143859
C     13.461320    17.972586    18.533929     0.607370
C      4.632196     3.912373    18.130020     0.580812
C      3.243411     3.738665    17.588337    -0.031248
C      2.238943     3.169673    18.371290    -0.104258
C      0.962251     3.047288    17.862090    -0.154194
C      0.658581     3.465026    16.568145     0.067169
C      1.675568     4.027849    15.783848    -0.146538
C      2.953717     4.146780    16.309401    -0.080641
C     13.826714     3.366575    16.027806     0.075360
C     12.734901     3.436650    16.859596    -0.149149
C     11.430549     3.425547    16.382208    -0.079234
C     11.226744     3.385821    15.000894    -0.034502
C     12.309822     3.313278    14.153423    -0.122943
C     13.601072     3.279228    14.651421    -0.150292
C      9.837959     3.445533    14.459435     0.588468
C      6.770693     6.135290    14.349217     0.612213
C      5.965663     7.396892    14.307101    -0.019135
C      5.181014     7.754424    15.402788    -0.108663
C      4.399277     8.904497    15.340062    -0.159185
C      4.408011     9.712091    14.206292     0.074126
C      5.210129     9.348390    13.136367    -0.149481
C      5.962752     8.203991    13.169523    -0.098943
C      3.602981    10.950252    14.155215     0.076022
C      3.371517    11.729963    15.295930    -0.157243
C      2.636363    12.904464    15.238580    -0.088118
C      2.054063    13.299502    14.014978    -0.043623
C      2.254957    12.524479    12.891736    -0.119075
C      3.016314    11.370704    12.946622    -0.152239
C      1.239134    14.559623    13.967037     0.607111
C     11.581947     5.157690     8.248453    -0.279475
C     12.085636     3.717445    10.181754    -0.285109
C      1.741077    12.299942     2.199886    -0.280876
C      1.566387    13.082367    22.278888    -0.277984
C      2.975553    19.516710    19.449503    -0.279475
C      2.471863    20.956955    21.382804    -0.285109
C     12.816423    12.374458    13.400936    -0.280876
C     12.991113    11.592033    11.077838    -0.277984
C     10.254303    17.494890     8.248453    -0.279475
C      9.750613    16.054645    10.181754    -0.285109
C      5.537673    -0.037258     2.199886    -0.280876
C      5.712363     0.745167    22.278888    -0.277984
C      4.303197     7.179510    19.449503    -0.279475
C      4.806887     8.619755    21.382804    -0.285109
C      9.019827     0.037258    13.400936    -0.280876
C      8.845137    23.929233    11.077838    -0.277984
O     14.060361     8.603470    10.602242    -0.571378
O     13.082534     6.625817    10.952387    -0.599317
O      1.326188     9.995846    21.595400    -0.621875
O      0.604719     7.936521    21.947337    -0.558531
O      0.453029    10.079492     8.292137    -0.562114
O      0.027659    10.313406     6.096956    -0.570810
O      7.031855    19.099219     8.283176    -0.590426
O      5.986772    19.931734     6.487872    -0.567239
O     12.108929     8.789021     8.141147    -0.574590
O     12.773915     7.881250     6.215015    -0.590035
O      1.608604     9.150008     4.031706    -0.593167
O      2.423969     8.599275     2.040159    -0.573730
O     14.412944     6.632725     4.258415    -0.570950
O     14.280034     6.718839     2.018429    -0.561012
O      8.623135    21.650552     3.713148    -0.568836
O      7.815631    22.298749     1.725410    -0.578970
O      7.775889    20.940670    10.602242    -0.571378
O      8.753716    18.963017    10.952387    -0.599317
O      5.952562    22.333046    21.595400    -0.621875
O      6.674031    20.273721    21.947337    -0.558531
O      6.825721    22.416692     8.292137    -0.562114
O      7.251091    22.650606     6.096956    -0.570810
O      0.246895     6.762019     8.283176    -0.590426
O      1.291978     7.594534     6.487872    -0.567239
O      9.727322    21.126221     8.141147    -0.574590
O      9.062335    20.218450     6.215015    -0.590035
O      5.670146    21.487208     4.031706    -0.593167
O      4.854781    20.936475     2.040159    -0.573730
O      7.423306    18.969925     4.258415    -0.570950
O      7.556216    19.056039     2.018429    -0.561012
O     13.213115     9.313352     3.713148    -0.568836
O     14.020619     9.961549     1.725410    -0.578970
O      0.497139    16.070930    21.803292    -0.571378
O      1.474966    18.048583    22.153437    -0.599317
O     13.231312    14.678554    10.394350    -0.621875
O     13.952781    16.737879    10.746287    -0.558531
O     14.104471    14.594908    19.493187    -0.562114
O     -0.027659    14.360994    17.298006    -0.570810
O      7.525645     5.575181    19.484226    -0.590426
O      8.570728     4.742666    17.688922    -0.567239
O      2.448571    15.885379    19.342197    -0.574590
O      1.783585    16.793150    17.416065    -0.590035
O     12.948896    15.524392    15.232756    -0.593167
O     12.133531    16.075125    13.241209    -0.573730
O      0.144556    18.041675    15.459465    -0.570950
O      0.277466    17.955561    13.219479    -0.561012
O      5.934365     3.023848    14.914198    -0.568836
O      6.741869     2.375651    12.926460    -0.578970
O      6.781611     3.733730    21.803292    -0.571378
O      5.803784     5.711383    22.153437    -0.599317
O      8.604938     2.341354    10.394350    -0.621875
O      7.883469     4.400679    10.746287    -0.558531
O      7.731779     2.257708    19.493187    -0.562114
O      7.306409     2.023794    17.298006    -0.570810
O     14.310605    17.912381    19.484226    -0.590426
O     13.265522    17.079866    17.688922    -0.567239
O      4.830178     3.548179    19.342197    -0.574590
O      5.495165     4.455950    17.416065    -0.590035
O      8.887354     3.187192    15.232756    -0.593167
O      9.702719     3.737925    13.241209    -0.573730
O      7.134194     5.704475    15.459465    -0.570950
O      7.001284     5.618361    13.219479    -0.561012
O      1.344385    15.361048    14.914198    -0.568836
O      0.536881    14.712851    12.926460    -0.578970
N     12.587870     4.613126     9.144537    -0.109449
N      2.058431    12.030497     0.785642    -0.121867
N      1.969630    20.061274    20.345587    -0.109449
N     12.499069    12.643903    11.986692    -0.121867
N      9.248380    16.950326     9.144537    -0.109449
N      5.220319    24.367697     0.785642    -0.121867
N      5.309120     7.724074    20.345587    -0.109449
N      9.337180     0.306703    11.986692    -0.121867

The following XYZ coordinates are in angstroms. Other properties are in atomic units.
The sperically averaged electron density of each atom fit to a function of the form exp(a - br)
eigen_1, eigen_2 and eigen_3 are the three eigenvalues of traceless quadrupole moment tensor
  atom number  atomic symbol              X              Y              Z     net charge C6 coefficient C8 coefficient C10 coefficient fluctuating dipole atomic polarizability isotropic forcefield polarizability              a              b squared Pearson coefficient          <r^3>          <r^4>         wp_QDO          m_QDO          q_QDO       dipole_x       dipole_y       dipole_z         dipole            Qxy            Qxz            Qyz     Q(x^2-y^2)  Q(3z^2 - R^2)        eigen_1        eigen_2        eigen_3 static polarizability      alpha(xx)      alpha(xy)      alpha(xz)      alpha(yy)      alpha(yz)      alpha(zz) atomic spin moment
            1             Zn      13.963117       8.483799       8.664684       0.924695      91.597487 0.18324708E+04  0.58219085E+05                                17.000695                           14.272886      -0.021432       1.868290                    0.998114      45.913928     126.737137       0.462445       0.416886      -1.128041       0.019406       0.013253       0.032131       0.039808      -0.006377       0.020475       0.020208       0.021554      -0.093441      -0.046454       0.013558       0.032897             20.519024      16.681873      -0.305185       0.533734      18.722626      -1.670399      26.152574           0.000001
            2             Zn      14.505530       8.488487       5.130529       1.076230      83.523484 0.14386073E+04  0.43356836E+05                                17.379255                           13.829942       0.028029       1.889907                    0.999556      43.957545     121.203194       0.407625       0.498574      -1.070375      -0.000873       0.002945      -0.006119       0.006846       0.016735       0.013980      -0.028976       0.007121      -0.318303      -0.112983       0.042457       0.070526             21.343374      21.053582       0.383262      -0.440946      21.619813       0.118240      21.356728           0.000003
            3             Zn       0.570945       8.382387       1.452104       0.933459      89.512761 0.18031709E+04  0.57029237E+05                                16.731082                           14.164559       0.000299       1.875940                    0.998231      45.636486     125.480721       0.464136       0.417254      -1.128357      -0.013424      -0.029415      -0.030161       0.044217      -0.017313       0.026520       0.011312       0.016229      -0.104749      -0.049751       0.008913       0.040838             19.878492      17.088761       0.144583      -0.718951      16.999595      -1.434795      25.547119           0.000001
            4             Zn       7.873133      20.820999       8.664684       0.924695      91.597496 0.18324711E+04  0.58219097E+05                                17.000696                           14.272887      -0.021432       1.868290                    0.998114      45.913928     126.737137       0.462445       0.416886      -1.128041      -0.019406       0.013253       0.032131       0.039808       0.006377      -0.020475       0.020208       0.021554      -0.093441      -0.046454       0.013558       0.032897             20.519026      16.681872       0.305186      -0.533731      18.722628      -1.670398      26.152576           0.000001
            5             Zn       7.330720      20.825687       5.130529       1.076230      83.523486 0.14386072E+04  0.43356835E+05                                17.379255                           13.829942       0.028029       1.889907                    0.999556      43.957545     121.203195       0.407625       0.498574      -1.070375       0.000873       0.002945      -0.006119       0.006846      -0.016735      -0.013980      -0.028976       0.007121      -0.318303      -0.112983       0.042457       0.070526             21.343375      21.053582      -0.383261       0.440946      21.619813       0.118240      21.356729           0.000003
            6             Zn       6.707805      20.719587       1.452104       0.933459      89.512755 0.18031710E+04  0.57029238E+05                                16.731080                           14.164558       0.000299       1.875940                    0.998231      45.636487     125.480721       0.464136       0.417254      -1.128358       0.013424      -0.029415      -0.030161       0.044217       0.017313      -0.026520       0.011312       0.016229      -0.104749      -0.049751       0.008913       0.040838             19.878489      17.088757      -0.144583       0.718951      16.999595      -1.434795      25.547116           0.000001
            7             Zn       0.594383      16.190601      19.865734       0.924695      91.597487 0.18324708E+04  0.58219086E+05                                17.000694                           14.272886      -0.021432       1.868290                    0.998114      45.913929     126.737139       0.462445       0.416886      -1.128041      -0.019406      -0.013253       0.032131       0.039808      -0.006377      -0.020475      -0.020208       0.021554      -0.093441      -0.046454       0.013558       0.032897             20.519024      16.681872      -0.305186      -0.533734      18.722625       1.670399      26.152575           0.000001
            8             Zn       0.051970      16.185913      16.331579       1.076230      83.523483 0.14386073E+04  0.43356836E+05                                17.379255                           13.829942       0.028029       1.889907                    0.999556      43.957545     121.203194       0.407625       0.498574      -1.070375       0.000873      -0.002945      -0.006119       0.006846       0.016735      -0.013980       0.028976       0.007121      -0.318303      -0.112983       0.042457       0.070526             21.343373      21.053580       0.383261       0.440946      21.619812      -0.118239      21.356729           0.000003
            9             Zn      13.986555      16.292013      12.653154       0.933459      89.512751 0.18031709E+04  0.57029236E+05                                16.731080                           14.164558       0.000299       1.875940                    0.998231      45.636486     125.480719       0.464136       0.417254      -1.128357       0.013424       0.029415      -0.030161       0.044217      -0.017312      -0.026520      -0.011312       0.016229      -0.104749      -0.049751       0.008913       0.040838             19.878489      17.088757       0.144583       0.718951      16.999594       1.434795      25.547117           0.000001
           10             Zn       6.684367       3.853401      19.865734       0.924695      91.597496 0.18324711E+04  0.58219098E+05                                17.000696                           14.272887      -0.021432       1.868290                    0.998114      45.913928     126.737137       0.462445       0.416886      -1.128041       0.019406      -0.013253       0.032131       0.039808       0.006377       0.020475      -0.020208       0.021554      -0.093441      -0.046454       0.013558       0.032897             20.519025      16.681872       0.305186       0.533731      18.722628       1.670398      26.152575           0.000001
           11             Zn       7.226780       3.848713      16.331579       1.076230      83.523485 0.14386073E+04  0.43356836E+05                                17.379255                           13.829942       0.028029       1.889907                    0.999556      43.957545     121.203194       0.407625       0.498574      -1.070375      -0.000873      -0.002945      -0.006119       0.006846      -0.016735       0.013980       0.028976       0.007121      -0.318303      -0.112983       0.042457       0.070526             21.343374      21.053583      -0.383262      -0.440946      21.619812      -0.118240      21.356727           0.000003
           12             Zn       7.849695       3.954813      12.653154       0.933459      89.512759 0.18031709E+04  0.57029235E+05                                16.731081                           14.164558       0.000299       1.875940                    0.998231      45.636486     125.480718       0.464136       0.417254      -1.128358      -0.013424       0.029415      -0.030161       0.044217       0.017313       0.026520      -0.011312       0.016229      -0.104749      -0.049751       0.008913       0.040838             19.878491      17.088761      -0.144584      -0.718950      16.999594       1.434795      25.547117           0.000001
           13              H       0.540083       9.489774      12.612382       0.105389       1.174181 0.87648449E+01  0.88416491E+02                                 1.852997                            1.739553      -1.291781       2.253265                    0.994556       3.826947      11.015401       0.468981       1.294679      -0.703809       0.017480       0.020419      -0.025488       0.037042       0.008961      -0.004601      -0.006061      -0.008842       0.009551      -0.011626      -0.002186       0.013812              1.908150       1.585909       0.246319      -0.109720       1.997988      -0.434010       2.140552          -0.000000
           14              H       1.067065       9.721714      14.852592       0.100721       1.072549 0.80296956E+01  0.80180422E+02                                 1.819408                            1.722299      -1.416213       2.195389                    0.991922       4.030442      11.992836       0.442780       1.385317      -0.683938       0.021196       0.026177       0.008848       0.034825       0.007847       0.002970       0.000082      -0.012223       0.014646      -0.012782       0.004630       0.008152              1.854853       1.834035       0.458158       0.150885       1.975289       0.173176       1.755236           0.000000
           15              H      13.504993       6.385735      15.708353       0.107815       1.038420 0.77494333E+01  0.76510799E+02                                 1.771482                            1.686458      -1.227763       2.290063                    0.994104       3.844176      11.283777       0.450755       1.376298      -0.686728      -0.014626      -0.025117       0.021529       0.036170       0.011922       0.001076      -0.002767      -0.000672       0.016381      -0.015014       0.005420       0.009594              1.804525       1.551482       0.224174      -0.112308       1.923567      -0.346674       1.938526          -0.000000
           16              H      12.953264       6.161198      13.439020       0.110446       1.215073 0.90527382E+01  0.91732184E+02                                 1.871267                            1.749893      -1.324921       2.241530                    0.994115       3.768096      10.743924       0.476530       1.268452      -0.709959      -0.024802      -0.028397      -0.010089       0.039029       0.012885       0.000373      -0.000753      -0.000143      -0.008077      -0.011610      -0.002626       0.014236              1.923161       1.768111       0.535351       0.198900       2.194207       0.204659       1.807167          -0.000000
           17              H       0.663822      10.276888      16.902384       0.106887       1.053944 0.79043871E+01  0.78248196E+02                                 1.774147                            1.692154      -1.217945       2.293585                    0.994493       3.814776      11.128658       0.455467       1.358447      -0.690555      -0.000130       0.031646      -0.019166       0.036998       0.005561       0.004559      -0.001577      -0.030102       0.015977      -0.019619       0.006161       0.013458              1.811351       1.435857      -0.017868      -0.036997       1.971679      -0.377901       2.026518          -0.000000
           18              H       1.088901      10.585318      19.158276       0.105569       1.263286 0.97747002E+01  0.10055975E+03                                 1.900436                            1.805498      -1.246797       2.275279                    0.995328       3.716131      10.536561       0.476062       1.250610      -0.715357       0.006729       0.037664       0.008846       0.039270       0.011094      -0.001559      -0.004224      -0.032934      -0.006238      -0.018820      -0.002924       0.021743              1.935028       1.543595       0.113664       0.119528       2.358163       0.346252       1.903327           0.000000
           19              H       0.548818       6.639881      19.794496       0.116198       1.226776 0.93706066E+01  0.94615549E+02                                 1.814892                            1.731643      -1.089712       2.359008                    0.997256       3.466496       9.481255       0.505511       1.199997      -0.728703      -0.005801      -0.032709       0.024497       0.041275       0.003741       0.002207      -0.006217      -0.027900       0.000001      -0.015090      -0.001474       0.016564              1.830522       1.465233      -0.014825       0.030449       2.010593      -0.355489       2.015739           0.000000
           20              H       0.241655       6.314179      17.498280       0.107078       1.082355 0.79494524E+01  0.78798603E+02                                 1.801532                            1.691868      -1.276189       2.265495                    0.993595       3.863062      11.273417       0.457612       1.350291      -0.691663      -0.004922      -0.032667      -0.010487       0.034661       0.003197       0.002512      -0.002320      -0.022085       0.018983      -0.015033       0.005422       0.009611              1.847722       1.447447       0.071112       0.135208       2.354839       0.392598       1.740879          -0.000000
           21              H       1.404799      12.181751       9.189341       0.110242       1.086386 0.77128301E+01  0.75134524E+02                                 1.751743                            1.626150      -0.990239       2.401949                    0.998084       3.546048       9.934080       0.489037       1.285697      -0.707117      -0.009545      -0.014555       0.033935       0.038139       0.005391      -0.000837      -0.002459      -0.005789       0.046351      -0.013854      -0.001976       0.015830              1.826858       1.515342       0.214505      -0.289822       1.689875      -0.342633       2.275359          -0.000000
           22              H       2.642186      14.143366       9.196062       0.115693       1.110955 0.82094195E+01  0.80691641E+02                                 1.741143                            1.652754      -0.899926       2.449621                    0.998773       3.414131       9.401275       0.499407       1.247772      -0.717177       0.002925       0.017505       0.033484       0.037897       0.008600      -0.002485       0.004347      -0.010847       0.036672      -0.016913       0.003361       0.013552              1.772400       1.540604       0.227512       0.118397       1.666633       0.277890       2.109963          -0.000000
           23              H       2.910044      13.970645       5.150243       0.105612       1.234525 0.96039650E+01  0.97863971E+02                                 1.843672                            1.770509      -1.001151       2.391543                    0.997905       3.547703       9.844180       0.491085       1.223987      -0.722927       0.011924       0.013051      -0.030200       0.034994       0.010763      -0.005334      -0.000537      -0.004458       0.031944      -0.016852       0.003780       0.013073              1.848314       1.585151       0.208003      -0.208870       1.797369      -0.200917       2.162421          -0.000000
           24              H       1.573666      12.065782       5.161444       0.107565       1.022713 0.73208789E+01  0.71055947E+02                                 1.738002                            1.626186      -1.071648       2.361711                    0.996400       3.720553      10.727637       0.465866       1.354591      -0.691433      -0.011610      -0.018021      -0.031962       0.038485       0.006386       0.003440       0.002588      -0.007467       0.038283      -0.013890      -0.000174       0.014064              1.804451       1.434599       0.149921       0.176306       1.767025       0.415886       2.211727           0.000000
           25              H       4.681692      15.095798       8.976521       0.109898       1.249884 0.93819598E+01  0.94058930E+02                                 1.785672                            1.691496      -1.031854       2.378742                    0.997649       3.400246       9.045319       0.534220       1.143614      -0.743011       0.002244      -0.020686       0.031619       0.037851       0.006171       0.012710      -0.007649      -0.009097       0.025678      -0.019704       0.003325       0.016378              1.807224       1.583596       0.178954       0.046344       1.942566      -0.450043       1.895511          -0.000002
           26              H       6.013703      17.000662       9.014605       0.103617       1.225168 0.89109753E+01  0.88638390E+02                                 1.791666                            1.667825      -0.989437       2.393035                    0.998246       3.469433       9.345345       0.526021       1.170595      -0.734990       0.017304       0.008138       0.034347       0.039312       0.002604       0.011952      -0.007492      -0.002856       0.031802      -0.015804      -0.002333       0.018137              1.856205       2.050264       0.276824       0.538781       1.570938       0.121450       1.947413          -0.000000
           27              H       4.418201      18.219577       5.504196       0.121280       1.086174 0.80042162E+01  0.78818018E+02                                 1.766760                            1.671300      -1.003137       2.407956                    0.997596       3.515696       9.951150       0.475311       1.308643      -0.702936      -0.000283       0.026081      -0.033427       0.042398       0.005009       0.006825      -0.009987      -0.004927       0.035557      -0.016137      -0.001288       0.017425              1.803999       1.553041       0.094257       0.061113       2.017855      -0.498709       1.841102          -0.000000
           28              H       3.073088      16.299909       5.441470       0.110759       1.196137 0.90548119E+01  0.91733535E+02                                 1.856464                            1.755042      -1.233703       2.288758                    0.994488       3.705543      10.555068       0.473948       1.275637      -0.709149      -0.022664      -0.002730      -0.027547       0.035776       0.008326       0.006730      -0.005783      -0.006118       0.014606      -0.015196       0.006183       0.009013              1.894430       2.052967       0.214732       0.555386       1.679368       0.072591       1.950956           0.000000
           29              H       9.711308       9.470035       8.049075       0.112999       1.234021 0.91161706E+01  0.90439588E+02                                 1.744426                            1.646417      -1.092894       2.352922                    0.997187       3.350885       8.771806       0.553683       1.115061      -0.750206       0.006488       0.012698       0.037844       0.040441      -0.004625      -0.004044       0.011577       0.009981       0.036528      -0.016378      -0.002139       0.018518              1.776053       1.656468       0.067528       0.277308       1.510563       0.289100       2.161127          -0.000001
           30              H       7.556798       9.664962       7.202275       0.109989       1.212338 0.89441195E+01  0.88353586E+02                                 1.729975                            1.635860      -0.996498       2.396332                    0.998040       3.324726       8.698389       0.552629       1.121982      -0.748686      -0.024433       0.014459       0.023929       0.037130      -0.006891      -0.000597       0.011028       0.016709       0.030167      -0.019456       0.004143       0.015313              1.754777       2.102611      -0.239704      -0.237813       1.529882       0.217779       1.631837          -0.000003
           31              H       8.769438       8.011778       3.698587       0.117983       1.154772 0.87170387E+01  0.86274849E+02                                 1.732514                            1.662310      -0.991711       2.406126                    0.998066       3.349293       9.013172       0.520601       1.188738      -0.731819      -0.001705      -0.014493      -0.036059       0.038900      -0.006295      -0.002935       0.011458       0.016046       0.030504      -0.018857       0.002030       0.016827              1.744550       1.711864       0.059760       0.278788       1.495647       0.215140       2.026140           0.000000
           32              H      10.922492       7.819317       4.572269       0.123838       1.075063 0.78982153E+01  0.77373250E+02                                 1.742367                            1.649927      -1.040717       2.392024                    0.997374       3.476989       9.757494       0.483741       1.292503      -0.706416       0.031611      -0.013586      -0.027690       0.044166      -0.006703      -0.005166       0.010944       0.013364       0.031171      -0.017402      -0.000779       0.018182              1.783081       2.168314      -0.218223      -0.315994       1.554453       0.145411       1.626476          -0.000000
           33              H       5.598815       8.843305       6.595178       0.114836       1.124474 0.83967198E+01  0.81959923E+02                                 1.672847                            1.608053      -0.908081       2.443301                    0.998765       3.266847       8.602886       0.543365       1.154842      -0.740463       0.001094      -0.003941       0.036246       0.036476      -0.000410      -0.004541      -0.003006       0.022212       0.039416      -0.017998       0.002700       0.015298              1.675832       1.654124      -0.008296       0.181446       1.354916      -0.024442       2.018455          -0.000001
           34              H       3.415189       8.892654       5.779742       0.128459       1.081326 0.76910735E+01  0.75087501E+02                                 1.768002                            1.641199      -1.081717       2.372542                    0.997180       3.522276       9.972520       0.477704       1.313308      -0.701330      -0.033390       0.000367       0.029742       0.044717      -0.003591      -0.005358       0.002451       0.020147       0.043746      -0.018058       0.001030       0.017028              1.844574       2.339382       0.001428      -0.465148       1.463117      -0.019496       1.731224          -0.000000
           35              H       4.891320       9.050570       2.013949       0.099201       1.180255 0.85842231E+01  0.85517870E+02                                 1.809174                            1.682298      -1.189072       2.295424                    0.995992       3.698633      10.330234       0.497295       1.236335      -0.717189      -0.004241      -0.004970      -0.033720       0.034348      -0.000222      -0.002826      -0.003188       0.017204       0.035802      -0.014965       0.001910       0.013055              1.869359       1.654116      -0.064386       0.232337       1.416391      -0.020659       2.537570          -0.000001
           36              H       7.057476       9.141865       2.854028       0.110943       1.226388 0.92224537E+01  0.92448515E+02                                 1.796114                            1.703799      -0.977152       2.407887                    0.998344       3.396781       9.159312       0.517644       1.180379      -0.734093       0.027778       0.003357      -0.024481       0.037179       0.004291      -0.005504      -0.002657       0.024524       0.034544      -0.018848       0.003168       0.015680              1.823281       2.238772       0.057880      -0.284495       1.446643      -0.085267       1.784428          -0.000001
           37              H      12.459764       5.119938       4.984467       0.112386       1.050550 0.75882401E+01  0.74035700E+02                                 1.743863                            1.636846      -1.173081       2.318489                    0.995654       3.665549      10.467373       0.474133       1.324054      -0.698003       0.000588       0.025061       0.030607       0.039562       0.005565      -0.005316       0.006483      -0.006707       0.025341      -0.013571       0.001505       0.012066              1.790833       1.450745       0.123760      -0.004605       1.865044       0.488063       2.056709          -0.000000
           38              H      11.130664       3.195335       4.879177       0.104256       1.173728 0.89105794E+01  0.89935084E+02                                 1.832376                            1.740101      -1.148171       2.320807                    0.995925       3.732470      10.621303       0.476221       1.274307      -0.709142      -0.021418      -0.005074       0.024869       0.033210       0.008573      -0.008084       0.005952      -0.006790       0.017321      -0.016606       0.006305       0.010301              1.859684       1.893830       0.275848      -0.426974       1.705166      -0.094894       1.980057          -0.000000
           39              H      12.516539       2.435363       1.164909       0.108310       1.250631 0.92895104E+01  0.92739532E+02                                 1.775691                            1.674541      -0.999182       2.393231                    0.997959       3.367661       8.888834       0.542006       1.131957      -0.746220       0.003245      -0.017366      -0.031054       0.035728       0.007644      -0.011396       0.005922      -0.007631       0.032364      -0.019381       0.003096       0.016285              1.802502       1.542796       0.148942      -0.051713       1.873697       0.447183       1.991015          -0.000003
           40              H      13.764116       4.377239       1.214194       0.118817       1.196456 0.86495787E+01  0.84910476E+02                                 1.732404                            1.621444      -0.974912       2.413581                    0.998279       3.281541       8.617688       0.547393       1.139830      -0.744167       0.019832       0.011881      -0.035130       0.042054       0.007683      -0.010427       0.004744       0.001546       0.040119      -0.018051       0.000047       0.018004              1.779629       1.744922       0.274351      -0.456293       1.619337      -0.199039       1.974629          -0.000001
           41              H      11.005470       0.890746       4.928462       0.108712       1.245987 0.96406457E+01  0.98019349E+02                                 1.837525                            1.760173      -1.004570       2.392830                    0.997979       3.475157       9.532662       0.499878       1.205136      -0.728048       0.011709       0.007297       0.033164       0.035919       0.009764       0.003814      -0.004732      -0.008082       0.040090      -0.018316       0.003596       0.014719              1.846864       1.645111       0.193589       0.286106       1.827783       0.230381       2.067699          -0.000001
           42              H       9.804476      23.573922       4.814211       0.122933       1.099156 0.80238290E+01  0.79230255E+02                                 1.792353                            1.681029      -1.111171       2.358214                    0.996186       3.581599      10.223530       0.469674       1.320687      -0.699817      -0.004052      -0.023390       0.036123       0.043225       0.007264       0.002711      -0.004949      -0.008393       0.046376      -0.016849       0.000146       0.016703              1.851981       1.529566       0.130242      -0.091182       2.027413      -0.506593       1.998965           0.000000
           43              H       9.143566      24.225326       0.864721       0.113099       1.039327 0.73662098E+01  0.70990852E+02                                 1.705688                            1.592835      -0.959846       2.417528                    0.998349       3.510754       9.806435       0.492061       1.291602      -0.705779      -0.012330      -0.011901      -0.035232       0.039179       0.005937       0.006197      -0.000669      -0.011850       0.045635      -0.017106       0.000597       0.016508              1.768116       1.580106       0.192781       0.318436       1.553947       0.250024       2.170296          -0.000000
           44              H      10.423170       1.482931       0.958810       0.116053       1.161431 0.86468201E+01  0.85663378E+02                                 1.761851                            1.672827      -0.900484       2.448762                    0.998856       3.370214       9.163168       0.509437       1.213604      -0.725862       0.001177       0.020845      -0.032501       0.038629       0.008306       0.005674      -0.005972      -0.012319       0.034519      -0.018145       0.003861       0.014284              1.788821       1.564245       0.204089      -0.077646       1.779816      -0.319131       2.022401          -0.000001
           45              H       6.738667      21.826974      12.612382       0.105389       1.174181 0.87648449E+01  0.88416490E+02                                 1.852997                            1.739553      -1.291781       2.253265                    0.994556       3.826947      11.015401       0.468981       1.294679      -0.703809      -0.017480       0.020419      -0.025488       0.037042      -0.008961       0.004601      -0.006061      -0.008842       0.009551      -0.011626      -0.002186       0.013812              1.908150       1.585909      -0.246319       0.109720       1.997988      -0.434010       2.140552          -0.000000
           46              H       6.211685      22.058914      14.852592       0.100721       1.072549 0.80296956E+01  0.80180422E+02                                 1.819408                            1.722299      -1.416213       2.195389                    0.991922       4.030442      11.992836       0.442780       1.385317      -0.683938      -0.021196       0.026177       0.008848       0.034825      -0.007847      -0.002970       0.000082      -0.012224       0.014646      -0.012782       0.004630       0.008152              1.854853       1.834035      -0.458158      -0.150885       1.975289       0.173176       1.755236           0.000000
           47              H       8.331257      18.722935      15.708353       0.107815       1.038420 0.77494342E+01  0.76510808E+02                                 1.771481                            1.686458      -1.227763       2.290063                    0.994104       3.844176      11.283776       0.450755       1.376298      -0.686728       0.014626      -0.025117       0.021529       0.036170      -0.011922      -0.001076      -0.002767      -0.000672       0.016381      -0.015014       0.005420       0.009594              1.804525       1.551482      -0.224174       0.112308       1.923567      -0.346674       1.938526          -0.000000
           48              H       8.882987      18.498398      13.439020       0.110446       1.215074 0.90527426E+01  0.91732238E+02                                 1.871268                            1.749893      -1.324921       2.241530                    0.994115       3.768096      10.743924       0.476530       1.268452      -0.709959       0.024802      -0.028397      -0.010089       0.039029      -0.012885      -0.000373      -0.000753      -0.000143      -0.008077      -0.011610      -0.002626       0.014236              1.923162       1.768112      -0.535351      -0.198900       2.194207       0.204659       1.807167          -0.000000
           49              H       6.614928      22.614088      16.902384       0.106887       1.053944 0.79043871E+01  0.78248196E+02                                 1.774147                            1.692154      -1.217945       2.293585                    0.994493       3.814776      11.128658       0.455467       1.358447      -0.690555       0.000130       0.031646      -0.019166       0.036998      -0.005561      -0.004559      -0.001577      -0.030102       0.015977      -0.019619       0.006161       0.013458              1.811351       1.435857       0.017868       0.036997       1.971679      -0.377901       2.026518          -0.000000
           50              H       6.189849      22.922518      19.158276       0.105569       1.263287 0.97747038E+01  0.10055979E+03                                 1.900435                            1.805497      -1.246797       2.275279                    0.995328       3.716132      10.536561       0.476062       1.250609      -0.715357      -0.006729       0.037664       0.008846       0.039270      -0.011094       0.001559      -0.004224      -0.032934      -0.006238      -0.018820      -0.002924       0.021743              1.935028       1.543595      -0.113664      -0.119527       2.358162       0.346252       1.903327           0.000000
           51              H       6.729932      18.977081      19.794496       0.116198       1.226776 0.93706040E+01  0.94615522E+02                                 1.814892                            1.731643      -1.089712       2.359008                    0.997256       3.466495       9.481254       0.505511       1.199998      -0.728702       0.005801      -0.032709       0.024497       0.041275      -0.003741      -0.002207      -0.006217      -0.027900       0.000001      -0.015090      -0.001474       0.016564              1.830522       1.465233       0.014825      -0.030449       2.010594      -0.355489       2.015739           0.000000
           52              H       7.037096      18.651379      17.498280       0.107078       1.082355 0.79494524E+01  0.78798603E+02                                 1.801532                            1.691868      -1.276188       2.265495                    0.993595       3.863062      11.273417       0.457612       1.350291      -0.691663       0.004922      -0.032667      -0.010487       0.034661      -0.003197      -0.002512      -0.002320      -0.022085       0.018983      -0.015033       0.005422       0.009611              1.847722       1.447447      -0.071112      -0.135208       2.354839       0.392598       1.740879          -0.000000
           53              H       5.873951      24.518951       9.189341       0.110242       1.086386 0.77128301E+01  0.75134524E+02                                 1.751743                            1.626150      -0.990239       2.401949                    0.998084       3.546048       9.934080       0.489037       1.285697      -0.707117       0.009545      -0.014555       0.033935       0.038139      -0.005391       0.000837      -0.002459      -0.005789       0.046351      -0.013854      -0.001976       0.015830              1.826859       1.515342      -0.214505       0.289822       1.689875      -0.342633       2.275359          -0.000000
           54              H       4.636564       1.806166       9.196062       0.115693       1.110955 0.82094194E+01  0.80691641E+02                                 1.741143                            1.652754      -0.899926       2.449621                    0.998773       3.414131       9.401276       0.499407       1.247772      -0.717177      -0.002925       0.017505       0.033484       0.037897      -0.008600       0.002485       0.004347      -0.010847       0.036672      -0.016913       0.003361       0.013552              1.772400       1.540604      -0.227512      -0.118397       1.666633       0.277890       2.109963          -0.000000
           55              H       4.368706       1.633445       5.150243       0.105612       1.234525 0.96039651E+01  0.97863976E+02                                 1.843672                            1.770509      -1.001151       2.391543                    0.997905       3.547703       9.844181       0.491085       1.223988      -0.722927      -0.011924       0.013051      -0.030200       0.034994      -0.010763       0.005334      -0.000537      -0.004458       0.031944      -0.016852       0.003780       0.013073              1.848314       1.585152      -0.208003       0.208870       1.797369      -0.200917       2.162421          -0.000000
           56              H       5.705084      24.402982       5.161444       0.107565       1.022713 0.73208789E+01  0.71055947E+02                                 1.738002                            1.626186      -1.071648       2.361711                    0.996400       3.720553      10.727637       0.465866       1.354591      -0.691433       0.011610      -0.018021      -0.031962       0.038485      -0.006386      -0.003440       0.002588      -0.007467       0.038283      -0.013890      -0.000174       0.014064              1.804451       1.434599      -0.149921      -0.176306       1.767026       0.415886       2.211727           0.000000
           57              H       2.597058       2.758598       8.976521       0.109898       1.249884 0.93819598E+01  0.94058930E+02                                 1.785672                            1.691496      -1.031854       2.378742                    0.997649       3.400246       9.045319       0.534220       1.143614      -0.743011      -0.002244      -0.020686       0.031619       0.037851      -0.006171      -0.012710      -0.007649      -0.009097       0.025678      -0.019704       0.003325       0.016378              1.807224       1.583596      -0.178954      -0.046344       1.942566      -0.450043       1.895511          -0.000002
           58              H       1.265047       4.663462       9.014605       0.103617       1.225168 0.89109753E+01  0.88638390E+02                                 1.791666                            1.667825      -0.989437       2.393035                    0.998246       3.469433       9.345345       0.526021       1.170595      -0.734990      -0.017304       0.008138       0.034347       0.039312      -0.002604      -0.011952      -0.007492      -0.002856       0.031802      -0.015804      -0.002333       0.018137              1.856205       2.050264      -0.276824      -0.538781       1.570938       0.121450       1.947413          -0.000000
           59              H       2.860549       5.882377       5.504196       0.121280       1.086174 0.80042162E+01  0.78818018E+02                                 1.766760                            1.671300      -1.003137       2.407956                    0.997596       3.515696       9.951150       0.475311       1.308643      -0.702936       0.000283       0.026081      -0.033427       0.042398      -0.005009      -0.006825      -0.009987      -0.004927       0.035557      -0.016137      -0.001288       0.017425              1.803999       1.553041      -0.094257      -0.061113       2.017855      -0.498709       1.841102          -0.000000
           60              H       4.205662       3.962709       5.441470       0.110759       1.196137 0.90548119E+01  0.91733535E+02                                 1.856464                            1.755042      -1.233702       2.288758                    0.994488       3.705543      10.555068       0.473948       1.275637      -0.709149       0.022664      -0.002730      -0.027547       0.035776      -0.008326      -0.006730      -0.005784      -0.006118       0.014606      -0.015196       0.006183       0.009013              1.894430       2.052967      -0.214732      -0.555386       1.679368       0.072591       1.950956           0.000000
           61              H      12.124942      21.807235       8.049075       0.112999       1.234022 0.91161750E+01  0.90439647E+02                                 1.744427                            1.646418      -1.092894       2.352922                    0.997187       3.350885       8.771808       0.553683       1.115061      -0.750206      -0.006488       0.012698       0.037844       0.040441       0.004625       0.004044       0.011577       0.009981       0.036528      -0.016378      -0.002139       0.018518              1.776054       1.656469      -0.067528      -0.277309       1.510564       0.289100       2.161128          -0.000001
           62              H      14.279452      22.002162       7.202275       0.109989       1.212338 0.89441198E+01  0.88353590E+02                                 1.729976                            1.635860      -0.996498       2.396332                    0.998040       3.324726       8.698389       0.552629       1.121982      -0.748686       0.024433       0.014459       0.023929       0.037130       0.006891       0.000597       0.011028       0.016709       0.030167      -0.019456       0.004143       0.015313              1.754777       2.102612       0.239704       0.237813       1.529882       0.217779       1.631836          -0.000003
           63              H      13.066812      20.348978       3.698587       0.117983       1.154773 0.87170403E+01  0.86274871E+02                                 1.732514                            1.662310      -0.991711       2.406126                    0.998066       3.349293       9.013173       0.520600       1.188738      -0.731819       0.001705      -0.014493      -0.036059       0.038900       0.006295       0.002935       0.011458       0.016046       0.030504      -0.018857       0.002030       0.016827              1.744551       1.711865      -0.059760      -0.278789       1.495647       0.215140       2.026140           0.000000
           64              H      10.913758      20.156517       4.572269       0.123838       1.075063 0.78982157E+01  0.77373253E+02                                 1.742367                            1.649927      -1.040717       2.392024                    0.997374       3.476989       9.757493       0.483741       1.292503      -0.706416      -0.031611      -0.013586      -0.027690       0.044166       0.006703       0.005166       0.010944       0.013364       0.031171      -0.017402      -0.000779       0.018182              1.783080       2.168313       0.218223       0.315994       1.554453       0.145411       1.626475          -0.000000
           65              H       1.679936      21.180505       6.595178       0.114836       1.124474 0.83967160E+01  0.81959882E+02                                 1.672847                            1.608054      -0.908080       2.443301                    0.998765       3.266846       8.602885       0.543365       1.154843      -0.740463      -0.001094      -0.003941       0.036246       0.036476       0.000410       0.004541      -0.003006       0.022212       0.039416      -0.017998       0.002700       0.015298              1.675832       1.654124       0.008296      -0.181446       1.354916      -0.024442       2.018455          -0.000001
           66              H       3.863561      21.229854       5.779742       0.128459       1.081325 0.76910690E+01  0.75087452E+02                                 1.768003                            1.641199      -1.081717       2.372542                    0.997180       3.522275       9.972520       0.477703       1.313310      -0.701330       0.033390       0.000367       0.029742       0.044717       0.003591       0.005358       0.002451       0.020147       0.043746      -0.018058       0.001030       0.017028              1.844574       2.339382      -0.001428       0.465148       1.463117      -0.019496       1.731224          -0.000000
           67              H       2.387430      21.387770       2.013949       0.099201       1.180255 0.85842243E+01  0.85517885E+02                                 1.809174                            1.682298      -1.189072       2.295424                    0.995992       3.698633      10.330234       0.497295       1.236335      -0.717189       0.004241      -0.004970      -0.033720       0.034348       0.000222       0.002826      -0.003188       0.017204       0.035802      -0.014965       0.001910       0.013055              1.869359       1.654116       0.064386      -0.232337       1.416391      -0.020659       2.537571          -0.000001
           68              H       0.221274      21.479065       2.854028       0.110943       1.226388 0.92224538E+01  0.92448516E+02                                 1.796114                            1.703799      -0.977152       2.407887                    0.998344       3.396781       9.159312       0.517644       1.180379      -0.734093      -0.027778       0.003357      -0.024481       0.037179      -0.004291       0.005504      -0.002657       0.024524       0.034544      -0.018848       0.003168       0.015680              1.823281       2.238772      -0.057880       0.284495       1.446643      -0.085267       1.784428          -0.000001
           69              H       9.376486      17.457138       4.984467       0.112386       1.050550 0.75882408E+01  0.74035707E+02                                 1.743863                            1.636845      -1.173081       2.318489                    0.995654       3.665549      10.467372       0.474133       1.324053      -0.698003      -0.000588       0.025061       0.030607       0.039562      -0.005565       0.005316       0.006483      -0.006707       0.025341      -0.013571       0.001505       0.012066              1.790833       1.450745      -0.123760       0.004605       1.865044       0.488063       2.056709          -0.000000
           70              H      10.705586      15.532535       4.879177       0.104256       1.173728 0.89105799E+01  0.89935088E+02                                 1.832376                            1.740101      -1.148171       2.320808                    0.995925       3.732470      10.621302       0.476221       1.274307      -0.709142       0.021418      -0.005074       0.024869       0.033210      -0.008573       0.008084       0.005952      -0.006790       0.017321      -0.016606       0.006305       0.010301              1.859684       1.893829      -0.275848       0.426974       1.705166      -0.094894       1.980057          -0.000000
           71              H       9.319712      14.772563       1.164909       0.108310       1.250631 0.92895074E+01  0.92739490E+02                                 1.775690                            1.674540      -0.999182       2.393231                    0.997959       3.367661       8.888832       0.542006       1.131957      -0.746220      -0.003245      -0.017366      -0.031054       0.035728      -0.007644       0.011396       0.005922      -0.007631       0.032364      -0.019381       0.003096       0.016285              1.802502       1.542795      -0.148942       0.051712       1.873696       0.447182       1.991014          -0.000003
           72              H       8.072134      16.714439       1.214194       0.118817       1.196456 0.86495800E+01  0.84910497E+02                                 1.732404                            1.621444      -0.974912       2.413581                    0.998279       3.281541       8.617690       0.547393       1.139831      -0.744167      -0.019832       0.011881      -0.035130       0.042054      -0.007683       0.010427       0.004744       0.001546       0.040119      -0.018051       0.000047       0.018004              1.779630       1.744923      -0.274351       0.456293       1.619337      -0.199039       1.974630          -0.000001
           73              H      10.830780      13.227946       4.928462       0.108712       1.245987 0.96406457E+01  0.98019349E+02                                 1.837525                            1.760173      -1.004570       2.392830                    0.997979       3.475157       9.532662       0.499878       1.205136      -0.728048      -0.011709       0.007297       0.033164       0.035919      -0.009764      -0.003814      -0.004732      -0.008082       0.040090      -0.018316       0.003596       0.014720              1.846864       1.645111      -0.193589      -0.286106       1.827783       0.230381       2.067699          -0.000001
           74              H      12.031774      11.236722       4.814211       0.122933       1.099156 0.80238290E+01  0.79230255E+02                                 1.792353                            1.681029      -1.111171       2.358214                    0.996186       3.581599      10.223530       0.469674       1.320687      -0.699817       0.004052      -0.023390       0.036123       0.043225      -0.007264      -0.002711      -0.004949      -0.008393       0.046376      -0.016849       0.000146       0.016703              1.851981       1.529566      -0.130242       0.091182       2.027413      -0.506593       1.998965           0.000000
           75              H      12.692684      11.888126       0.864721       0.113099       1.039327 0.73662098E+01  0.70990851E+02                                 1.705688                            1.592835      -0.959846       2.417528                    0.998349       3.510754       9.806435       0.492061       1.291602      -0.705779       0.012330      -0.011901      -0.035232       0.039179      -0.005937      -0.006197      -0.000669      -0.011850       0.045635      -0.017106       0.000597       0.016508              1.768116       1.580106      -0.192781      -0.318436       1.553947       0.250024       2.170296          -0.000000
           76              H      11.413080      13.820131       0.958810       0.116053       1.161431 0.86468216E+01  0.85663399E+02                                 1.761852                            1.672828      -0.900484       2.448762                    0.998856       3.370214       9.163169       0.509437       1.213605      -0.725862      -0.001177       0.020845      -0.032501       0.038629      -0.008306      -0.005674      -0.005972      -0.012319       0.034518      -0.018145       0.003861       0.014284              1.788821       1.564246      -0.204089       0.077646       1.779816      -0.319131       2.022402          -0.000001
           77              H      14.017417      15.184626       1.411332       0.105389       1.174181 0.87648449E+01  0.88416490E+02                                 1.852997                            1.739553      -1.291781       2.253265                    0.994556       3.826947      11.015401       0.468981       1.294679      -0.703809      -0.017480      -0.020419      -0.025488       0.037042       0.008961       0.004601       0.006061      -0.008842       0.009551      -0.011626      -0.002186       0.013812              1.908150       1.585909       0.246319       0.109720       1.997988       0.434010       2.140552          -0.000000
           78              H      13.490435      14.952686       3.651542       0.100721       1.072549 0.80296956E+01  0.80180422E+02                                 1.819408                            1.722299      -1.416213       2.195389                    0.991922       4.030442      11.992836       0.442780       1.385317      -0.683938      -0.021196      -0.026177       0.008848       0.034825       0.007847      -0.002970      -0.000082      -0.012224       0.014646      -0.012782       0.004630       0.008152              1.854853       1.834035       0.458158      -0.150885       1.975289      -0.173176       1.755236           0.000000
           79              H       1.052507      18.288665       4.507303       0.107815       1.038420 0.77494311E+01  0.76510773E+02                                 1.771481                            1.686458      -1.227763       2.290063                    0.994104       3.844176      11.283777       0.450755       1.376298      -0.686728       0.014626       0.025117       0.021529       0.036170       0.011922      -0.001076       0.002767      -0.000672       0.016381      -0.015014       0.005420       0.009594              1.804525       1.551482       0.224173       0.112308       1.923566       0.346674       1.938526          -0.000000
           80              H       1.604237      18.513202       2.237970       0.110446       1.215074 0.90527431E+01  0.91732242E+02                                 1.871267                            1.749893      -1.324921       2.241530                    0.994115       3.768096      10.743923       0.476530       1.268452      -0.709959       0.024802       0.028397      -0.010089       0.039029       0.012885      -0.000373       0.000753      -0.000143      -0.008077      -0.011610      -0.002626       0.014236              1.923162       1.768112       0.535351      -0.198900       2.194207      -0.204659       1.807167          -0.000000
           81              H      13.893678      14.397512       5.701334       0.106887       1.053944 0.79043822E+01  0.78248141E+02                                 1.774147                            1.692154      -1.217945       2.293585                    0.994493       3.814775      11.128657       0.455467       1.358448      -0.690555       0.000130      -0.031646      -0.019166       0.036998       0.005561      -0.004559       0.001577      -0.030102       0.015977      -0.019619       0.006161       0.013458              1.811351       1.435857      -0.017868       0.036997       1.971679       0.377901       2.026518          -0.000000
           82              H      13.468599      14.089082       7.957226       0.105569       1.263287 0.97747038E+01  0.10055979E+03                                 1.900435                            1.805497      -1.246797       2.275279                    0.995328       3.716132      10.536561       0.476062       1.250609      -0.715357      -0.006729      -0.037664       0.008846       0.039270       0.011094       0.001559       0.004224      -0.032934      -0.006238      -0.018820      -0.002924       0.021743              1.935028       1.543595       0.113664      -0.119527       2.358162      -0.346252       1.903327           0.000000
           83              H      14.008682      18.034519       8.593446       0.116198       1.226776 0.93706082E+01  0.94615571E+02                                 1.814892                            1.731643      -1.089712       2.359008                    0.997256       3.466496       9.481256       0.505511       1.199998      -0.728703       0.005801       0.032709       0.024497       0.041275       0.003741      -0.002207       0.006217      -0.027900       0.000001      -0.015090      -0.001474       0.016564              1.830522       1.465233      -0.014825      -0.030449       2.010594       0.355489       2.015739           0.000000
           84              H      14.315846      18.360221       6.297230       0.107078       1.082355 0.79494524E+01  0.78798603E+02                                 1.801532                            1.691868      -1.276189       2.265495                    0.993595       3.863062      11.273417       0.457612       1.350291      -0.691663       0.004922       0.032667      -0.010487       0.034661       0.003197      -0.002512       0.002320      -0.022085       0.018983      -0.015033       0.005422       0.009611              1.847722       1.447447       0.071112      -0.135208       2.354839      -0.392598       1.740879          -0.000000
           85              H      13.152701      12.492649      20.390391       0.110242       1.086386 0.77128308E+01  0.75134534E+02                                 1.751743                            1.626150      -0.990239       2.401949                    0.998084       3.546048       9.934081       0.489037       1.285697      -0.707117       0.009545       0.014555       0.033935       0.038139       0.005391       0.000837       0.002459      -0.005789       0.046351      -0.013854      -0.001976       0.015830              1.826859       1.515342       0.214505       0.289823       1.689875       0.342634       2.275360          -0.000000
           86              H      11.915314      10.531034      20.397112       0.115693       1.110955 0.82094194E+01  0.80691641E+02                                 1.741143                            1.652754      -0.899927       2.449621                    0.998773       3.414131       9.401276       0.499407       1.247772      -0.717177      -0.002925      -0.017505       0.033484       0.037897       0.008600       0.002485      -0.004347      -0.010847       0.036672      -0.016913       0.003361       0.013552              1.772400       1.540604       0.227512      -0.118397       1.666633      -0.277890       2.109963          -0.000000
           87              H      11.647456      10.703755      16.351293       0.105612       1.234525 0.96039653E+01  0.97863978E+02                                 1.843672                            1.770509      -1.001151       2.391543                    0.997905       3.547703       9.844181       0.491085       1.223988      -0.722927      -0.011924      -0.013051      -0.030200       0.034994       0.010763       0.005334       0.000537      -0.004458       0.031944      -0.016852       0.003780       0.013073              1.848314       1.585152       0.208003       0.208870       1.797370       0.200918       2.162421          -0.000000
           88              H      12.983834      12.608618      16.362494       0.107565       1.022713 0.73208804E+01  0.71055964E+02                                 1.738002                            1.626186      -1.071648       2.361711                    0.996400       3.720553      10.727637       0.465866       1.354591      -0.691433       0.011610       0.018021      -0.031962       0.038485       0.006386      -0.003440      -0.002588      -0.007467       0.038283      -0.013890      -0.000174       0.014064              1.804451       1.434600       0.149921      -0.176307       1.767026      -0.415886       2.211727           0.000000
           89              H       9.875808       9.578602      20.177571       0.109898       1.249884 0.93819579E+01  0.94058904E+02                                 1.785671                            1.691495      -1.031854       2.378742                    0.997649       3.400246       9.045318       0.534220       1.143614      -0.743011      -0.002244       0.020686       0.031619       0.037851       0.006171      -0.012710       0.007649      -0.009097       0.025678      -0.019704       0.003325       0.016378              1.807224       1.583595       0.178954      -0.046344       1.942565       0.450043       1.895511          -0.000002
           90              H       8.543797       7.673738      20.215655       0.103617       1.225168 0.89109751E+01  0.88638386E+02                                 1.791666                            1.667824      -0.989437       2.393035                    0.998246       3.469433       9.345344       0.526021       1.170595      -0.734990      -0.017304      -0.008138       0.034347       0.039312       0.002604      -0.011952       0.007492      -0.002856       0.031802      -0.015804      -0.002333       0.018137              1.856205       2.050263       0.276824      -0.538781       1.570938      -0.121450       1.947413          -0.000000
           91              H      10.139299       6.454823      16.705246       0.121280       1.086174 0.80042152E+01  0.78818005E+02                                 1.766760                            1.671300      -1.003137       2.407956                    0.997596       3.515696       9.951149       0.475311       1.308643      -0.702936       0.000283      -0.026081      -0.033427       0.042398       0.005009      -0.006825       0.009987      -0.004926       0.035557      -0.016137      -0.001288       0.017425              1.803999       1.553041       0.094257      -0.061113       2.017854       0.498709       1.841102          -0.000000
           92              H      11.484412       8.374491      16.642520       0.110759       1.196137 0.90548119E+01  0.91733535E+02                                 1.856464                            1.755042      -1.233703       2.288758                    0.994488       3.705543      10.555068       0.473948       1.275637      -0.709149       0.022664       0.002730      -0.027547       0.035776       0.008326      -0.006730       0.005784      -0.006118       0.014606      -0.015196       0.006183       0.009013              1.894430       2.052967       0.214732      -0.555386       1.679368      -0.072591       1.950956           0.000000
           93              H       4.846192      15.204365      19.250125       0.112999       1.234022 0.91161775E+01  0.90439673E+02                                 1.744427                            1.646417      -1.092894       2.352922                    0.997187       3.350886       8.771809       0.553683       1.115060      -0.750206      -0.006488      -0.012698       0.037844       0.040441      -0.004625       0.004044      -0.011577       0.009981       0.036528      -0.016378      -0.002139       0.018518              1.776053       1.656469       0.067528      -0.277309       1.510564      -0.289100       2.161127          -0.000001
           94              H       7.000702      15.009438      18.403325       0.109989       1.212338 0.89441218E+01  0.88353616E+02                                 1.729976                            1.635861      -0.996498       2.396332                    0.998040       3.324726       8.698390       0.552629       1.121983      -0.748686       0.024433      -0.014459       0.023929       0.037130      -0.006891       0.000597      -0.011028       0.016709       0.030167      -0.019456       0.004143       0.015313              1.754777       2.102612      -0.239704       0.237813       1.529883      -0.217779       1.631837          -0.000003
           95              H       5.788062      16.662622      14.899637       0.117983       1.154773 0.87170400E+01  0.86274865E+02                                 1.732514                            1.662310      -0.991711       2.406126                    0.998066       3.349293       9.013172       0.520601       1.188738      -0.731819       0.001705       0.014493      -0.036059       0.038900      -0.006295       0.002935      -0.011458       0.016046       0.030504      -0.018857       0.002030       0.016827              1.744551       1.711864       0.059760      -0.278789       1.495647      -0.215140       2.026140           0.000000
           96              H       3.635008      16.855083      15.773319       0.123838       1.075063 0.78982157E+01  0.77373253E+02                                 1.742367                            1.649927      -1.040717       2.392024                    0.997374       3.476989       9.757493       0.483741       1.292503      -0.706416      -0.031611       0.013586      -0.027690       0.044166      -0.006703       0.005166      -0.010944       0.013364       0.031171      -0.017402      -0.000779       0.018182              1.783081       2.168313      -0.218223       0.315994       1.554453      -0.145411       1.626475          -0.000000
           97              H       8.958685      15.831095      17.796228       0.114836       1.124474 0.83967196E+01  0.81959917E+02                                 1.672847                            1.608053      -0.908081       2.443301                    0.998765       3.266847       8.602885       0.543365       1.154842      -0.740463      -0.001094       0.003941       0.036246       0.036476      -0.000410       0.004541       0.003006       0.022212       0.039416      -0.017998       0.002700       0.015298              1.675832       1.654124      -0.008296      -0.181446       1.354916       0.024442       2.018455          -0.000001
           98              H      11.142311      15.781746      16.980792       0.128459       1.081326 0.76910735E+01  0.75087501E+02                                 1.768002                            1.641199      -1.081717       2.372542                    0.997180       3.522276       9.972520       0.477704       1.313308      -0.701330       0.033390      -0.000367       0.029742       0.044717      -0.003591       0.005358      -0.002451       0.020147       0.043745      -0.018058       0.001030       0.017028              1.844574       2.339382       0.001428       0.465148       1.463117       0.019496       1.731224          -0.000000
           99              H       9.666180      15.623830      13.214999       0.099201       1.180255 0.85842235E+01  0.85517874E+02                                 1.809174                            1.682298      -1.189072       2.295424                    0.995992       3.698633      10.330233       0.497295       1.236334      -0.717189       0.004241       0.004970      -0.033720       0.034348      -0.000222       0.002826       0.003188       0.017204       0.035802      -0.014965       0.001910       0.013055              1.869359       1.654116      -0.064386      -0.232337       1.416390       0.020659       2.537570          -0.000001
          100              H       7.500024      15.532535      14.055078       0.110943       1.226388 0.92224533E+01  0.92448508E+02                                 1.796114                            1.703799      -0.977152       2.407887                    0.998344       3.396781       9.159311       0.517644       1.180379      -0.734093      -0.027778      -0.003357      -0.024481       0.037179       0.004291       0.005504       0.002657       0.024524       0.034544      -0.018848       0.003168       0.015680              1.823281       2.238772       0.057880       0.284495       1.446643       0.085267       1.784428          -0.000001
          101              H       2.097736      19.554462      16.185517       0.112386       1.050550 0.75882410E+01  0.74035709E+02                                 1.743863                            1.636846      -1.173081       2.318489                    0.995654       3.665549      10.467372       0.474133       1.324054      -0.698003      -0.000588      -0.025061       0.030607       0.039562       0.005565       0.005316      -0.006483      -0.006707       0.025341      -0.013571       0.001505       0.012066              1.790833       1.450745       0.123760       0.004605       1.865044      -0.488063       2.056709          -0.000000
          102              H       3.426836      21.479065      16.080227       0.104256       1.173728 0.89105794E+01  0.89935085E+02                                 1.832376                            1.740101      -1.148171       2.320807                    0.995925       3.732470      10.621303       0.476221       1.274307      -0.709142       0.021418       0.005074       0.024869       0.033210       0.008573       0.008084      -0.005952      -0.006790       0.017321      -0.016606       0.006305       0.010301              1.859684       1.893830       0.275848       0.426974       1.705166       0.094894       1.980057          -0.000000
          103              H       2.040962      22.239037      12.365959       0.108310       1.250632 0.92895156E+01  0.92739596E+02                                 1.775691                            1.674541      -0.999182       2.393231                    0.997959       3.367662       8.888837       0.542006       1.131957      -0.746220      -0.003245       0.017366      -0.031054       0.035728       0.007644       0.011396      -0.005922      -0.007631       0.032364      -0.019381       0.003096       0.016285              1.802503       1.542796       0.148942       0.051712       1.873697      -0.447183       1.991016          -0.000003
          104              H       0.793384      20.297161      12.415244       0.118817       1.196457 0.86495818E+01  0.84910522E+02                                 1.732405                            1.621445      -0.974913       2.413581                    0.998279       3.281541       8.617691       0.547393       1.139831      -0.744167      -0.019832      -0.011881      -0.035130       0.042054       0.007683       0.010427      -0.004744       0.001546       0.040119      -0.018051       0.000047       0.018004              1.779631       1.744924       0.274351       0.456294       1.619338       0.199039       1.974630          -0.000001
          105              H       3.552030      23.783654      16.129512       0.108711       1.245988 0.96406497E+01  0.98019397E+02                                 1.837526                            1.760174      -1.004570       2.392830                    0.997979       3.475158       9.532664       0.499878       1.205136      -0.728048      -0.011709      -0.007297       0.033164       0.035919       0.009764      -0.003814       0.004732      -0.008082       0.040090      -0.018316       0.003596       0.014719              1.846865       1.645111       0.193589      -0.286106       1.827783      -0.230381       2.067700          -0.000001
          106              H       4.753024       1.100478      16.015261       0.122933       1.099156 0.80238290E+01  0.79230255E+02                                 1.792353                            1.681029      -1.111171       2.358214                    0.996186       3.581599      10.223530       0.469674       1.320687      -0.699817       0.004052       0.023390       0.036123       0.043225       0.007264      -0.002711       0.004949      -0.008393       0.046376      -0.016849       0.000146       0.016703              1.851981       1.529566       0.130242       0.091182       2.027413       0.506593       1.998965           0.000000
          107              H       5.413934       0.449074      12.065771       0.113099       1.039327 0.73662098E+01  0.70990851E+02                                 1.705688                            1.592835      -0.959846       2.417528                    0.998349       3.510754       9.806435       0.492061       1.291602      -0.705779       0.012330       0.011901      -0.035232       0.039179       0.005937      -0.006197       0.000669      -0.011850       0.045635      -0.017106       0.000597       0.016508              1.768116       1.580106       0.192781      -0.318436       1.553947      -0.250024       2.170296          -0.000000
          108              H       4.134330      23.191469      12.159860       0.116053       1.161431 0.86468203E+01  0.85663383E+02                                 1.761851                            1.672828      -0.900484       2.448762                    0.998856       3.370214       9.163169       0.509437       1.213605      -0.725862      -0.001177      -0.020845      -0.032501       0.038629       0.008306      -0.005674       0.005972      -0.012319       0.034519      -0.018145       0.003861       0.014284              1.788821       1.564246       0.204089       0.077646       1.779816       0.319131       2.022401          -0.000001
          109              H       7.818833       2.847426       1.411332       0.105389       1.174181 0.87648449E+01  0.88416491E+02                                 1.852997                            1.739553      -1.291781       2.253265                    0.994556       3.826947      11.015401       0.468981       1.294679      -0.703809       0.017480      -0.020419      -0.025488       0.037042      -0.008961      -0.004601       0.006061      -0.008842       0.009551      -0.011626      -0.002186       0.013812              1.908150       1.585909      -0.246319      -0.109720       1.997988       0.434010       2.140552          -0.000000
          110              H       8.345815       2.615486       3.651542       0.100721       1.072549 0.80296956E+01  0.80180422E+02                                 1.819408                            1.722299      -1.416213       2.195389                    0.991922       4.030442      11.992836       0.442780       1.385317      -0.683938       0.021196      -0.026177       0.008848       0.034825      -0.007847       0.002970      -0.000082      -0.012223       0.014646      -0.012782       0.004630       0.008152              1.854853       1.834035      -0.458158       0.150885       1.975289      -0.173176       1.755236           0.000000
          111              H       6.226243       5.951465       4.507303       0.107815       1.038419 0.77494284E+01  0.76510743E+02                                 1.771482                            1.686458      -1.227763       2.290063                    0.994104       3.844175      11.283776       0.450755       1.376299      -0.686728      -0.014626       0.025117       0.021529       0.036170      -0.011922       0.001076       0.002767      -0.000672       0.016381      -0.015014       0.005420       0.009594              1.804525       1.551482      -0.224174      -0.112308       1.923567       0.346674       1.938526          -0.000000
          112              H       5.674513       6.176002       2.237970       0.110446       1.215074 0.90527430E+01  0.91732241E+02                                 1.871267                            1.749893      -1.324921       2.241530                    0.994115       3.768096      10.743923       0.476530       1.268452      -0.709959      -0.024802       0.028397      -0.010089       0.039029      -0.012885       0.000373       0.000753      -0.000143      -0.008077      -0.011610      -0.002626       0.014236              1.923162       1.768112      -0.535351       0.198900       2.194207      -0.204659       1.807166          -0.000000
          113              H       7.942572       2.060312       5.701334       0.106887       1.053944 0.79043822E+01  0.78248141E+02                                 1.774147                            1.692154      -1.217945       2.293585                    0.994493       3.814775      11.128657       0.455467       1.358448      -0.690555      -0.000130      -0.031646      -0.019166       0.036998      -0.005561       0.004559       0.001577      -0.030102       0.015977      -0.019619       0.006161       0.013458              1.811351       1.435857       0.017868      -0.036997       1.971679       0.377901       2.026518          -0.000000
          114              H       8.367651       1.751882       7.957226       0.105569       1.263287 0.97747038E+01  0.10055979E+03                                 1.900435                            1.805497      -1.246797       2.275279                    0.995328       3.716132      10.536561       0.476062       1.250609      -0.715357       0.006729      -0.037664       0.008846       0.039270      -0.011094      -0.001559       0.004224      -0.032934      -0.006238      -0.018820      -0.002924       0.021743              1.935028       1.543595      -0.113664       0.119528       2.358162      -0.346252       1.903327           0.000000
          115              H       7.827568       5.697319       8.593446       0.116198       1.226776 0.93706079E+01  0.94615565E+02                                 1.814892                            1.731643      -1.089712       2.359008                    0.997256       3.466496       9.481255       0.505511       1.199997      -0.728703      -0.005801       0.032709       0.024497       0.041275      -0.003741       0.002207       0.006217      -0.027900       0.000001      -0.015090      -0.001474       0.016564              1.830522       1.465233       0.014825       0.030449       2.010593       0.355489       2.015739           0.000000
          116              H       7.520405       6.023021       6.297230       0.107078       1.082355 0.79494515E+01  0.78798592E+02                                 1.801531                            1.691868      -1.276189       2.265495                    0.993595       3.863062      11.273417       0.457612       1.350291      -0.691663      -0.004922       0.032667      -0.010487       0.034661      -0.003197       0.002512       0.002320      -0.022085       0.018983      -0.015033       0.005422       0.009611              1.847722       1.447447      -0.071111       0.135208       2.354839      -0.392598       1.740879          -0.000000
          117              H       8.683549       0.155449      20.390391       0.110242       1.086386 0.77128308E+01  0.75134534E+02                                 1.751743                            1.626150      -0.990239       2.401949                    0.998084       3.546048       9.934081       0.489037       1.285697      -0.707117      -0.009545       0.014555       0.033935       0.038139      -0.005391      -0.000837       0.002459      -0.005789       0.046351      -0.013854      -0.001976       0.015830              1.826859       1.515342      -0.214505      -0.289823       1.689875       0.342634       2.275360          -0.000000
          118              H       9.920936      22.868234      20.397112       0.115693       1.110955 0.82094195E+01  0.80691641E+02                                 1.741143                            1.652754      -0.899927       2.449621                    0.998773       3.414131       9.401275       0.499407       1.247772      -0.717177       0.002925      -0.017505       0.033484       0.037897      -0.008600      -0.002485      -0.004347      -0.010847       0.036672      -0.016913       0.003361       0.013552              1.772400       1.540604      -0.227512       0.118397       1.666633      -0.277890       2.109963          -0.000000
          119              H      10.188794      23.040955      16.351293       0.105612       1.234525 0.96039653E+01  0.97863978E+02                                 1.843672                            1.770509      -1.001151       2.391543                    0.997905       3.547703       9.844181       0.491085       1.223988      -0.722927       0.011924      -0.013051      -0.030200       0.034994      -0.010763      -0.005334       0.000537      -0.004458       0.031944      -0.016852       0.003780       0.013073              1.848314       1.585152      -0.208003      -0.208870       1.797370       0.200918       2.162421          -0.000000
          120              H       8.852416       0.271418      16.362494       0.107565       1.022713 0.73208804E+01  0.71055964E+02                                 1.738002                            1.626186      -1.071648       2.361711                    0.996400       3.720553      10.727637       0.465866       1.354591      -0.691433      -0.011610       0.018021      -0.031962       0.038485      -0.006386       0.003440      -0.002588      -0.007467       0.038283      -0.013890      -0.000174       0.014064              1.804451       1.434600      -0.149921       0.176307       1.767026      -0.415886       2.211727           0.000000
          121              H      11.960442      21.915802      20.177571       0.109898       1.249884 0.93819572E+01  0.94058893E+02                                 1.785671                            1.691495      -1.031854       2.378742                    0.997649       3.400246       9.045317       0.534220       1.143613      -0.743011       0.002244       0.020686       0.031619       0.037851      -0.006171       0.012710       0.007649      -0.009097       0.025678      -0.019704       0.003325       0.016378              1.807223       1.583595      -0.178954       0.046344       1.942565       0.450043       1.895510          -0.000002
          122              H      13.292453      20.010938      20.215655       0.103617       1.225168 0.89109755E+01  0.88638395E+02                                 1.791666                            1.667825      -0.989437       2.393035                    0.998246       3.469433       9.345346       0.526020       1.170595      -0.734990       0.017304      -0.008138       0.034347       0.039312      -0.002604       0.011952       0.007492      -0.002856       0.031802      -0.015804      -0.002333       0.018137              1.856205       2.050264      -0.276824       0.538781       1.570938      -0.121450       1.947414          -0.000000
          123              H      11.696951      18.792023      16.705246       0.121280       1.086173 0.80042110E+01  0.78817960E+02                                 1.766760                            1.671300      -1.003137       2.407956                    0.997596       3.515695       9.951149       0.475311       1.308644      -0.702936      -0.000283      -0.026081      -0.033427       0.042398      -0.005009       0.006825       0.009987      -0.004927       0.035557      -0.016137      -0.001288       0.017425              1.803999       1.553041      -0.094257       0.061113       2.017855       0.498709       1.841102          -0.000000
          124              H      10.351838      20.711691      16.642520       0.110759       1.196137 0.90548119E+01  0.91733535E+02                                 1.856464                            1.755042      -1.233703       2.288758                    0.994488       3.705543      10.555068       0.473948       1.275637      -0.709149      -0.022664       0.002730      -0.027547       0.035776      -0.008326       0.006730       0.005784      -0.006118       0.014606      -0.015196       0.006183       0.009013              1.894430       2.052967      -0.214732       0.555386       1.679368      -0.072591       1.950956           0.000000
          125              H       2.432558       2.867165      19.250125       0.112999       1.234022 0.91161742E+01  0.90439634E+02                                 1.744427                            1.646417      -1.092894       2.352922                    0.997187       3.350885       8.771807       0.553683       1.115061      -0.750206       0.006488      -0.012698       0.037844       0.040441       0.004625      -0.004044      -0.011577       0.009981       0.036528      -0.016378      -0.002139       0.018518              1.776053       1.656469      -0.067528       0.277309       1.510564      -0.289100       2.161127          -0.000001
          126              H       0.278048       2.672238      18.403325       0.109989       1.212338 0.89441237E+01  0.88353643E+02                                 1.729976                            1.635861      -0.996498       2.396332                    0.998040       3.324726       8.698391       0.552628       1.121983      -0.748686      -0.024433      -0.014459       0.023929       0.037130       0.006891      -0.000597      -0.011028       0.016709       0.030167      -0.019456       0.004143       0.015313              1.754778       2.102613       0.239704      -0.237813       1.529883      -0.217779       1.631837          -0.000003
          127              H       1.490688       4.325422      14.899637       0.117983       1.154772 0.87170384E+01  0.86274842E+02                                 1.732513                            1.662310      -0.991711       2.406126                    0.998066       3.349293       9.013171       0.520601       1.188738      -0.731819      -0.001705       0.014493      -0.036059       0.038900       0.006295      -0.002935      -0.011458       0.016046       0.030504      -0.018857       0.002030       0.016827              1.744550       1.711864      -0.059760       0.278788       1.495647      -0.215140       2.026139           0.000000
          128              H       3.643742       4.517883      15.773319       0.123838       1.075063 0.78982161E+01  0.77373255E+02                                 1.742367                            1.649926      -1.040717       2.392024                    0.997374       3.476989       9.757492       0.483741       1.292503      -0.706416       0.031611       0.013586      -0.027690       0.044166       0.006703      -0.005166      -0.010944       0.013364       0.031171      -0.017402      -0.000779       0.018181              1.783080       2.168313       0.218222      -0.315994       1.554453      -0.145411       1.626475          -0.000000
          129              H      12.877565       3.493895      17.796228       0.114836       1.124474 0.83967198E+01  0.81959923E+02                                 1.672847                            1.608053      -0.908081       2.443301                    0.998765       3.266847       8.602886       0.543365       1.154842      -0.740463       0.001094       0.003941       0.036246       0.036476       0.000410      -0.004541       0.003006       0.022212       0.039416      -0.017998       0.002700       0.015298              1.675832       1.654124       0.008296       0.181446       1.354916       0.024442       2.018455          -0.000001
          130              H      10.693940       3.444546      16.980792       0.128459       1.081325 0.76910694E+01  0.75087454E+02                                 1.768002                            1.641199      -1.081717       2.372542                    0.997180       3.522276       9.972521       0.477704       1.313309      -0.701330      -0.033390      -0.000367       0.029742       0.044717       0.003591      -0.005358      -0.002451       0.020147       0.043746      -0.018058       0.001030       0.017028              1.844574       2.339381      -0.001428      -0.465148       1.463117       0.019496       1.731224          -0.000000
          131              H      12.170070       3.286630      13.214999       0.099201       1.180255 0.85842240E+01  0.85517877E+02                                 1.809174                            1.682298      -1.189072       2.295424                    0.995992       3.698633      10.330232       0.497295       1.236334      -0.717189      -0.004241       0.004970      -0.033720       0.034348       0.000222      -0.002826       0.003188       0.017204       0.035802      -0.014965       0.001910       0.013055              1.869359       1.654116       0.064386       0.232337       1.416390       0.020659       2.537570          -0.000001
          132              H      14.336226       3.195335      14.055078       0.110943       1.226388 0.92224515E+01  0.92448483E+02                                 1.796114                            1.703799      -0.977152       2.407887                    0.998344       3.396781       9.159310       0.517644       1.180379      -0.734093       0.027778      -0.003357      -0.024481       0.037179      -0.004291      -0.005504       0.002657       0.024524       0.034544      -0.018848       0.003168       0.015680              1.823280       2.238771      -0.057880      -0.284495       1.446642       0.085267       1.784427          -0.000001
          133              H       5.181014       7.217262      16.185517       0.112386       1.050550 0.75882411E+01  0.74035711E+02                                 1.743863                            1.636846      -1.173080       2.318489                    0.995654       3.665549      10.467372       0.474133       1.324054      -0.698003       0.000588      -0.025061       0.030607       0.039562      -0.005565      -0.005316      -0.006482      -0.006707       0.025341      -0.013571       0.001505       0.012066              1.790833       1.450745      -0.123760      -0.004605       1.865044      -0.488063       2.056709          -0.000000
          134              H       3.851915       9.141865      16.080227       0.104256       1.173728 0.89105796E+01  0.89935087E+02                                 1.832376                            1.740101      -1.148171       2.320807                    0.995925       3.732470      10.621303       0.476221       1.274307      -0.709142      -0.021418       0.005074       0.024869       0.033210      -0.008573      -0.008084      -0.005952      -0.006790       0.017321      -0.016606       0.006305       0.010301              1.859684       1.893829      -0.275848      -0.426974       1.705166       0.094894       1.980057          -0.000000
          135              H       5.237789       9.901837      12.365959       0.108310       1.250631 0.92895068E+01  0.92739481E+02                                 1.775690                            1.674540      -0.999182       2.393231                    0.997959       3.367661       8.888831       0.542006       1.131956      -0.746220       0.003245       0.017366      -0.031054       0.035728      -0.007644      -0.011396      -0.005922      -0.007631       0.032364      -0.019381       0.003096       0.016285              1.802501       1.542795      -0.148942      -0.051713       1.873695      -0.447182       1.991014          -0.000003
          136              H       6.485366       7.959961      12.415244       0.118817       1.196457 0.86495846E+01  0.84910550E+02                                 1.732405                            1.621445      -0.974913       2.413581                    0.998279       3.281542       8.617692       0.547393       1.139830      -0.744167       0.019832      -0.011881      -0.035130       0.042054      -0.007683      -0.010427      -0.004744       0.001546       0.040119      -0.018051       0.000047       0.018004              1.779630       1.744923      -0.274351      -0.456293       1.619338       0.199039       1.974630          -0.000001
          137              H       3.726720      11.446454      16.129512       0.108711       1.245987 0.96406476E+01  0.98019376E+02                                 1.837526                            1.760174      -1.004570       2.392830                    0.997979       3.475157       9.532663       0.499878       1.205137      -0.728048       0.011709      -0.007297       0.033164       0.035919      -0.009764       0.003814       0.004732      -0.008082       0.040090      -0.018316       0.003596       0.014719              1.846865       1.645112      -0.193589       0.286106       1.827783      -0.230381       2.067700          -0.000001
          138              H       2.525726      13.437678      16.015261       0.122933       1.099156 0.80238290E+01  0.79230255E+02                                 1.792353                            1.681029      -1.111171       2.358214                    0.996186       3.581599      10.223530       0.469674       1.320687      -0.699817      -0.004052       0.023390       0.036123       0.043225      -0.007264       0.002711       0.004949      -0.008393       0.046376      -0.016849       0.000146       0.016703              1.851981       1.529566      -0.130242      -0.091182       2.027413       0.506593       1.998965           0.000000
          139              H       1.864816      12.786274      12.065771       0.113099       1.039327 0.73662092E+01  0.70990847E+02                                 1.705688                            1.592835      -0.959846       2.417528                    0.998349       3.510754       9.806436       0.492061       1.291602      -0.705779      -0.012330       0.011901      -0.035232       0.039179      -0.005937       0.006197       0.000669      -0.011850       0.045635      -0.017106       0.000597       0.016508              1.768116       1.580106      -0.192781       0.318436       1.553947      -0.250024       2.170296          -0.000000
          140              H       3.144420      10.854269      12.159860       0.116053       1.161431 0.86468216E+01  0.85663399E+02                                 1.761852                            1.672828      -0.900484       2.448762                    0.998856       3.370214       9.163169       0.509437       1.213605      -0.725862       0.001177      -0.020845      -0.032501       0.038629      -0.008306       0.005674       0.005972      -0.012319       0.034519      -0.018145       0.003861       0.014284              1.788821       1.564246      -0.204089      -0.077646       1.779816       0.319131       2.022402          -0.000001
          141              H      13.023140       5.314866       9.552255       0.300589       0.615868 0.39074454E+01  0.32839552E+02                                 1.312340                            1.241953      -1.238698       2.387036                    0.997803       2.860619       8.007476       0.492326       1.480297      -0.667544       0.008702       0.017674       0.011950       0.023041      -0.000973       0.003913      -0.007709       0.009893      -0.003290      -0.010819       0.001766       0.009053              1.357141       1.255606       0.294331       0.151644       1.506916       0.272124       1.308902           0.000000
          142              H      13.208020       4.155169       8.642730       0.292287       0.631283 0.41965433E+01  0.35159988E+02                                 1.263402                            1.238581      -0.944186       2.566318                    0.999443       2.376360       6.202391       0.533286       1.370846      -0.694892       0.022710      -0.024707      -0.026556       0.042795      -0.008074      -0.004683       0.005308      -0.006010       0.013282      -0.010882      -0.001644       0.012527              1.270202       1.382667      -0.165636      -0.228627       1.166341       0.126657       1.261598          -0.000001
          143              H      12.014305       5.734331       7.585351       0.161717       0.878972 0.62100559E+01  0.58011214E+02                                 1.606216                            1.523318      -1.011303       2.422997                    0.997386       3.394955       9.693727       0.467921       1.401254      -0.683638       0.009168       0.018919      -0.019403       0.028609      -0.000943       0.001279      -0.008352       0.009205       0.004755      -0.010957       0.003176       0.007781              1.648393       1.468072       0.267417      -0.247346       1.680138      -0.448001       1.796968          -0.000000
          144              H      10.932683       5.680047       8.763702       0.163829       1.014041 0.79882979E+01  0.78165545E+02                                 1.673612                            1.659064      -0.794861       2.528076                    0.999571       3.213847       8.897172       0.484442       1.292122      -0.709292      -0.017551       0.018020       0.013590       0.028591      -0.014217      -0.002223       0.002580       0.005756       0.018608      -0.017622       0.004572       0.013050              1.658980       1.816958      -0.221832      -0.217078       1.558761       0.140694       1.601222          -0.000000
          145              H      11.120474       4.424120       7.789210       0.146926       0.967079 0.71311388E+01  0.67725773E+02                                 1.602297                            1.548403      -0.698797       2.554785                    0.999959       3.221692       8.744402       0.511529       1.260783      -0.714715      -0.012816      -0.013076      -0.015280       0.023848      -0.002133       0.013333       0.002914      -0.008757       0.002367      -0.016217       0.004474       0.011742              1.624952       1.613086       0.379127       0.268508       1.689259       0.284846       1.572512           0.000000
          146              H      12.833892       3.400132      10.730606       0.150980       0.975450 0.69352583E+01  0.64122125E+02                                 1.497166                            1.438674      -0.672466       2.570832                    0.999986       2.922246       7.334359       0.591926       1.119164      -0.751096       0.017486      -0.004252       0.018433       0.025760       0.001392       0.004756      -0.010995       0.014766       0.003689      -0.015953       0.004778       0.011175              1.512952       1.618247      -0.153084       0.327882       1.298147      -0.183814       1.622463          -0.000001
          147              H      11.638721       2.951058       9.765075       0.144613       1.041282 0.76575981E+01  0.72733813E+02                                 1.573088                            1.519198      -0.779115       2.512300                    0.999824       3.064650       7.851442       0.570551       1.130232      -0.747628      -0.013976      -0.016345      -0.007807       0.022879       0.007957      -0.001457       0.000408      -0.014673       0.020059      -0.014273       0.006734       0.007539              1.589763       1.517271       0.380457       0.156815       1.802786       0.206919       1.449234          -0.000001
          148              H      11.446562       4.199583      10.748528       0.172091       0.962745 0.72387714E+01  0.69808827E+02                                 1.673009                            1.621392      -0.953316       2.462788                    0.998139       3.306054       9.390564       0.466357       1.361891      -0.693000      -0.019434       0.016462       0.017412       0.030852      -0.007659      -0.009942      -0.001615      -0.004858      -0.003996      -0.014142       0.002906       0.011236              1.689785       1.730475      -0.118363      -0.357102       1.470841       0.158319       1.868039          -0.000000
          149              H       1.685759      11.224385       0.542131       0.303777       0.576267 0.35838250E+01  0.29646399E+02                                 1.283908                            1.211513      -1.233208       2.391937                    0.997810       2.871335       8.125876       0.482103       1.535822      -0.657619      -0.016657      -0.015975      -0.002468       0.023211      -0.001874      -0.000460      -0.006221       0.010397       0.000208      -0.009569       0.003902       0.005667              1.330000       1.107353       0.201966       0.087957       1.646845       0.249675       1.235800           0.000000
          150              H       2.971186      11.957214       0.692225       0.294821       0.609765 0.39916752E+01  0.32627332E+02                                 1.179244                            1.164964      -0.830572       2.627094                    0.999677       2.219614       5.498676       0.587731       1.274974      -0.716284       0.045140       0.001262      -0.004240       0.045356       0.000359      -0.003190      -0.000771       0.025770      -0.020251      -0.009720      -0.006982       0.016702              1.177460       1.458517      -0.072803      -0.038654       1.032538       0.001285       1.041323          -0.000001
          151              H       2.099192      11.579696       2.757699       0.155169       0.986617 0.71323285E+01  0.68555587E+02                                 1.698903                            1.604832      -0.996615       2.426040                    0.997520       3.398681       9.650390       0.470582       1.354126      -0.693713       0.004486      -0.019637       0.018580       0.027403      -0.006535      -0.001955      -0.001808      -0.006439       0.023594      -0.011570       0.003303       0.008267              1.756605       1.452561      -0.328891       0.244565       1.983066      -0.457795       1.834188          -0.000000
          152              H       0.768636      12.349537       2.311897       0.159804       0.869069 0.65345171E+01  0.61834429E+02                                 1.591388                            1.561982      -1.069852       2.394198                    0.996807       3.457595       9.941748       0.462295       1.400135      -0.683663      -0.024509      -0.000975       0.007164       0.025553      -0.001695      -0.003353       0.002542       0.017362       0.029426      -0.013961       0.002299       0.011662              1.594270       2.063076      -0.076976      -0.110384       1.341297       0.012702       1.378437           0.000000
          153              H       2.144320      13.151455       2.468711       0.147206       1.002524 0.73882158E+01  0.69902916E+02                                 1.568925                            1.520686      -0.684719       2.562437                    0.999984       3.051167       7.931902       0.551543       1.173737      -0.736860       0.007742       0.021016       0.011093       0.024993       0.010450      -0.004611       0.006187      -0.006521       0.019961      -0.016634       0.006067       0.010567              1.582336       1.337190       0.235544       0.116983       1.917586       0.249903       1.492233           0.000000
          154              H       1.813864      12.857830      21.355922       0.159263       1.062801 0.77020208E+01  0.74088671E+02                                 1.675892                            1.586629      -0.760018       2.539755                    0.999776       3.109341       8.315983       0.519496       1.225680      -0.724449       0.001656      -0.001817      -0.027853       0.027961      -0.007712      -0.001389      -0.002817      -0.002171       0.037689      -0.014382       0.001381       0.013001              1.728839       1.349871      -0.044689      -0.174634       1.486929       0.165797       2.349716           0.000000
          155              H       1.966718      13.941036       0.123212       0.152212       1.074901 0.79871255E+01  0.77308595E+02                                 1.663982                            1.596765      -0.817543       2.502760                    0.999619       3.153793       8.381463       0.528623       1.197078      -0.730850       0.007972       0.027050       0.001843       0.028261       0.007481       0.008565      -0.002534      -0.009044      -0.015349      -0.014445       0.002824       0.011621              1.693171       1.396786       0.251863       0.056752       2.221771       0.120094       1.460957           0.000000
          156              H       0.591034      13.144053      22.348335       0.163428       0.847835 0.62630816E+01  0.58295490E+02                                 1.535800                            1.506842      -0.851308       2.504737                    0.999013       3.258953       9.116072       0.484039       1.359498      -0.692793      -0.027464       0.004710      -0.003151       0.028043      -0.003165       0.001356      -0.009529       0.015739      -0.021787      -0.015438       0.002681       0.012758              1.537284       1.897743      -0.086182      -0.026303       1.337298       0.001212       1.376811           0.000000
          157              H       1.534360      19.359534      20.753305       0.300589       0.615868 0.39074454E+01  0.32839552E+02                                 1.312340                            1.241953      -1.238698       2.387036                    0.997803       2.860619       8.007476       0.492326       1.480297      -0.667544      -0.008702      -0.017674       0.011950       0.023041      -0.000973      -0.003913       0.007709       0.009893      -0.003290      -0.010819       0.001766       0.009053              1.357141       1.255606       0.294331      -0.151643       1.506916      -0.272124       1.308902           0.000000
          158              H       1.349480      20.519231      19.843780       0.292287       0.631283 0.41965434E+01  0.35159990E+02                                 1.263402                            1.238581      -0.944187       2.566318                    0.999443       2.376360       6.202392       0.533286       1.370846      -0.694892      -0.022710       0.024707      -0.026556       0.042795      -0.008074       0.004683      -0.005308      -0.006010       0.013282      -0.010882      -0.001644       0.012527              1.270202       1.382668      -0.165636       0.228627       1.166341      -0.126657       1.261598          -0.000001
          159              H       2.543195      18.940069      18.786401       0.161717       0.878972 0.62100558E+01  0.58011212E+02                                 1.606216                            1.523318      -1.011303       2.422997                    0.997386       3.394955       9.693727       0.467921       1.401254      -0.683638      -0.009168      -0.018919      -0.019403       0.028609      -0.000943      -0.001279       0.008352       0.009205       0.004755      -0.010957       0.003176       0.007781              1.648393       1.468072       0.267417       0.247346       1.680138       0.448001       1.796967          -0.000000
          160              H       3.624818      18.994353      19.964752       0.163829       1.014041 0.79883004E+01  0.78165576E+02                                 1.673612                            1.659065      -0.794861       2.528076                    0.999571       3.213847       8.897172       0.484442       1.292122      -0.709292       0.017551      -0.018020       0.013590       0.028591      -0.014217       0.002223      -0.002580       0.005756       0.018608      -0.017622       0.004572       0.013050              1.658981       1.816959      -0.221832       0.217078       1.558761      -0.140694       1.601222          -0.000000
          161              H       3.437026      20.250280      18.990260       0.146926       0.967079 0.71311385E+01  0.67725771E+02                                 1.602297                            1.548403      -0.698797       2.554785                    0.999959       3.221692       8.744402       0.511529       1.260783      -0.714715       0.012816       0.013076      -0.015280       0.023848      -0.002133      -0.013333      -0.002914      -0.008757       0.002367      -0.016217       0.004474       0.011742              1.624952       1.613086       0.379127      -0.268508       1.689258      -0.284846       1.572512           0.000000
          162              H       1.723608      21.274268      21.931656       0.150980       0.975450 0.69352535E+01  0.64122070E+02                                 1.497166                            1.438674      -0.672466       2.570832                    0.999986       2.922246       7.334359       0.591926       1.119164      -0.751096      -0.017486       0.004252       0.018433       0.025760       0.001392      -0.004756       0.010995       0.014766       0.003689      -0.015953       0.004778       0.011175              1.512952       1.618246      -0.153084      -0.327882       1.298147       0.183814       1.622463          -0.000001
          163              H       2.918779      21.723342      20.966125       0.144613       1.041282 0.76576014E+01  0.72733853E+02                                 1.573089                            1.519199      -0.779115       2.512300                    0.999824       3.064650       7.851443       0.570551       1.130232      -0.747628       0.013976       0.016345      -0.007807       0.022879       0.007957       0.001457      -0.000408      -0.014673       0.020059      -0.014273       0.006734       0.007539              1.589764       1.517272       0.380458      -0.156815       1.802786      -0.206919       1.449234          -0.000001
          164              H       3.110938      20.474817      21.949578       0.172091       0.962746 0.72387750E+01  0.69808870E+02                                 1.673009                            1.621392      -0.953316       2.462788                    0.998139       3.306054       9.390564       0.466357       1.361891      -0.693000       0.019434      -0.016462       0.017412       0.030852      -0.007659       0.009942       0.001615      -0.004858      -0.003996      -0.014142       0.002906       0.011236              1.689785       1.730476      -0.118363       0.357103       1.470841      -0.158319       1.868039          -0.000000
          165              H      12.871742      13.450015      11.743181       0.303777       0.576267 0.35838261E+01  0.29646410E+02                                 1.283909                            1.211514      -1.233208       2.391937                    0.997810       2.871335       8.125876       0.482103       1.535822      -0.657619       0.016657       0.015975      -0.002468       0.023211      -0.001874       0.000460       0.006221       0.010397       0.000208      -0.009569       0.003902       0.005667              1.330000       1.107354       0.201967      -0.087957       1.646845      -0.249675       1.235801           0.000000
          166              H      11.586314      12.717186      11.893275       0.294821       0.609765 0.39916752E+01  0.32627331E+02                                 1.179244                            1.164964      -0.830572       2.627094                    0.999677       2.219614       5.498676       0.587731       1.274974      -0.716284      -0.045140      -0.001262      -0.004240       0.045356       0.000359       0.003190       0.000771       0.025770      -0.020251      -0.009720      -0.006982       0.016702              1.177459       1.458517      -0.072803       0.038654       1.032538      -0.001285       1.041323          -0.000001
          167              H      12.458309      13.094704      13.958749       0.155169       0.986617 0.71323260E+01  0.68555559E+02                                 1.698903                            1.604832      -0.996615       2.426040                    0.997520       3.398681       9.650391       0.470582       1.354127      -0.693713      -0.004486       0.019637       0.018580       0.027403      -0.006535       0.001955       0.001808      -0.006439       0.023594      -0.011570       0.003303       0.008267              1.756605       1.452561      -0.328890      -0.244565       1.983066       0.457795       1.834188          -0.000000
          168              H      13.788864      12.324863      13.512947       0.159804       0.869069 0.65345172E+01  0.61834430E+02                                 1.591388                            1.561982      -1.069852       2.394198                    0.996807       3.457595       9.941748       0.462295       1.400135      -0.683663       0.024509       0.000975       0.007164       0.025553      -0.001695       0.003353      -0.002542       0.017362       0.029426      -0.013961       0.002299       0.011662              1.594270       2.063076      -0.076976       0.110384       1.341297      -0.012702       1.378437           0.000000
          169              H      12.413180      11.522945      13.669761       0.147206       1.002524 0.73882163E+01  0.69902925E+02                                 1.568926                            1.520686      -0.684719       2.562437                    0.999984       3.051167       7.931903       0.551543       1.173737      -0.736860      -0.007742      -0.021016       0.011093       0.024993       0.010450       0.004611      -0.006187      -0.006521       0.019961      -0.016634       0.006067       0.010567              1.582336       1.337190       0.235545      -0.116983       1.917586      -0.249903       1.492233           0.000000
          170              H      12.743635      11.816570      10.154872       0.159263       1.062801 0.77020222E+01  0.74088685E+02                                 1.675891                            1.586629      -0.760018       2.539755                    0.999776       3.109341       8.315982       0.519496       1.225680      -0.724449      -0.001656       0.001817      -0.027853       0.027961      -0.007712       0.001389       0.002817      -0.002171       0.037689      -0.014382       0.001381       0.013001              1.728839       1.349871      -0.044689       0.174635       1.486929      -0.165797       2.349716          -0.000000
          171              H      12.590782      10.733364      11.324262       0.152212       1.074901 0.79871274E+01  0.77308619E+02                                 1.663983                            1.596765      -0.817543       2.502760                    0.999619       3.153793       8.381464       0.528623       1.197079      -0.730849      -0.007972      -0.027050       0.001843       0.028261       0.007481      -0.008565       0.002534      -0.009044      -0.015349      -0.014445       0.002824       0.011621              1.693172       1.396786       0.251863      -0.056752       2.221772      -0.120094       1.460957           0.000000
          172              H      13.966465      11.530347      11.147285       0.163428       0.847835 0.62630772E+01  0.58295440E+02                                 1.535800                            1.506842      -0.851308       2.504737                    0.999013       3.258953       9.116072       0.484039       1.359498      -0.692793       0.027464      -0.004710      -0.003151       0.028043      -0.003165      -0.001356       0.009529       0.015739      -0.021787      -0.015438       0.002681       0.012758              1.537283       1.897743      -0.086181       0.026303       1.337298      -0.001212       1.376810           0.000000
          173              H       8.813111      17.652066       9.552255       0.300589       0.615867 0.39074395E+01  0.32839495E+02                                 1.312340                            1.241953      -1.238698       2.387036                    0.997803       2.860618       8.007476       0.492326       1.480299      -0.667544      -0.008702       0.017674       0.011950       0.023041       0.000973      -0.003913      -0.007709       0.009893      -0.003290      -0.010819       0.001766       0.009053              1.357141       1.255605      -0.294330      -0.151643       1.506916       0.272124       1.308902           0.000000
          174              H       8.628230      16.492369       8.642730       0.292287       0.631283 0.41965434E+01  0.35159989E+02                                 1.263402                            1.238581      -0.944187       2.566318                    0.999443       2.376360       6.202391       0.533286       1.370846      -0.694892      -0.022710      -0.024707      -0.026556       0.042795       0.008074       0.004683       0.005308      -0.006010       0.013282      -0.010882      -0.001644       0.012527              1.270202       1.382668       0.165636       0.228627       1.166341       0.126657       1.261598          -0.000001
          175              H       9.821945      18.071531       7.585351       0.161717       0.878972 0.62100559E+01  0.58011214E+02                                 1.606216                            1.523318      -1.011303       2.422997                    0.997386       3.394955       9.693727       0.467921       1.401254      -0.683638      -0.009168       0.018919      -0.019403       0.028609       0.000943      -0.001279      -0.008352       0.009205       0.004755      -0.010957       0.003176       0.007781              1.648393       1.468072      -0.267417       0.247346       1.680138      -0.448001       1.796968          -0.000000
          176              H      10.903567      18.017247       8.763702       0.163829       1.014041 0.79882964E+01  0.78165528E+02                                 1.673612                            1.659064      -0.794861       2.528076                    0.999571       3.213847       8.897172       0.484442       1.292122      -0.709292       0.017551       0.018020       0.013590       0.028591       0.014217       0.002223       0.002580       0.005756       0.018608      -0.017622       0.004572       0.013050              1.658980       1.816958       0.221832       0.217078       1.558761       0.140694       1.601222          -0.000000
          177              H      10.715776      16.761320       7.789210       0.146926       0.967079 0.71311387E+01  0.67725773E+02                                 1.602297                            1.548403      -0.698797       2.554785                    0.999959       3.221692       8.744402       0.511529       1.260783      -0.714715       0.012816      -0.013076      -0.015280       0.023848       0.002133      -0.013333       0.002914      -0.008757       0.002367      -0.016217       0.004474       0.011742              1.624952       1.613086      -0.379127      -0.268508       1.689259       0.284846       1.572512           0.000000
          178              H       9.002358      15.737332      10.730606       0.150980       0.975450 0.69352535E+01  0.64122070E+02                                 1.497166                            1.438674      -0.672466       2.570832                    0.999986       2.922246       7.334359       0.591926       1.119164      -0.751096      -0.017486      -0.004252       0.018433       0.025760      -0.001392      -0.004756      -0.010995       0.014766       0.003689      -0.015953       0.004778       0.011175              1.512952       1.618246       0.153084      -0.327882       1.298147      -0.183814       1.622463          -0.000001
          179              H      10.197529      15.288258       9.765075       0.144613       1.041282 0.76575988E+01  0.72733819E+02                                 1.573088                            1.519198      -0.779115       2.512300                    0.999824       3.064650       7.851441       0.570552       1.130232      -0.747628       0.013976      -0.016345      -0.007807       0.022879      -0.007957       0.001457       0.000408      -0.014673       0.020059      -0.014273       0.006734       0.007539              1.589763       1.517271      -0.380457      -0.156815       1.802785       0.206919       1.449233          -0.000001
          180              H      10.389688      16.536783      10.748528       0.172091       0.962746 0.72387754E+01  0.69808873E+02                                 1.673009                            1.621392      -0.953316       2.462788                    0.998139       3.306054       9.390563       0.466357       1.361891      -0.693000       0.019434       0.016462       0.017412       0.030852       0.007659       0.009942      -0.001615      -0.004858      -0.003996      -0.014142       0.002906       0.011236              1.689785       1.730476       0.118363       0.357103       1.470841       0.158319       1.868039          -0.000000
          181              H       5.592992      23.561585       0.542131       0.303777       0.576267 0.35838261E+01  0.29646410E+02                                 1.283909                            1.211514      -1.233208       2.391937                    0.997810       2.871335       8.125876       0.482103       1.535822      -0.657619       0.016657      -0.015975      -0.002468       0.023211       0.001874       0.000460      -0.006221       0.010397       0.000208      -0.009569       0.003902       0.005667              1.330000       1.107354      -0.201967      -0.087957       1.646845       0.249675       1.235801           0.000000
          182              H       4.307564      24.294414       0.692225       0.294821       0.609765 0.39916752E+01  0.32627331E+02                                 1.179244                            1.164964      -0.830572       2.627094                    0.999677       2.219614       5.498676       0.587731       1.274974      -0.716284      -0.045140       0.001262      -0.004240       0.045356      -0.000359       0.003190      -0.000771       0.025770      -0.020251      -0.009720      -0.006982       0.016702              1.177460       1.458517       0.072803       0.038654       1.032538       0.001285       1.041323          -0.000001
          183              H       5.179559      23.916896       2.757699       0.155169       0.986617 0.71323260E+01  0.68555559E+02                                 1.698903                            1.604832      -0.996615       2.426040                    0.997520       3.398681       9.650391       0.470582       1.354127      -0.693713      -0.004486      -0.019637       0.018580       0.027403       0.006535       0.001955      -0.001808      -0.006439       0.023594      -0.011570       0.003303       0.008267              1.756605       1.452561       0.328890      -0.244565       1.983066      -0.457796       1.834188          -0.000000
          184              H       6.510114       0.012337       2.311897       0.159804       0.869070 0.65345184E+01  0.61834444E+02                                 1.591388                            1.561982      -1.069852       2.394198                    0.996807       3.457595       9.941748       0.462295       1.400135      -0.683663       0.024509      -0.000975       0.007164       0.025553       0.001695       0.003353       0.002542       0.017362       0.029426      -0.013961       0.002299       0.011662              1.594270       2.063076       0.076976       0.110384       1.341297       0.012702       1.378437           0.000000
          185              H       5.134430       0.814255       2.468711       0.147206       1.002524 0.73882163E+01  0.69902925E+02                                 1.568926                            1.520686      -0.684719       2.562437                    0.999984       3.051167       7.931903       0.551543       1.173737      -0.736860      -0.007742       0.021016       0.011093       0.024993      -0.010450       0.004611       0.006187      -0.006521       0.019961      -0.016634       0.006067       0.010567              1.582336       1.337190      -0.235545      -0.116983       1.917586       0.249903       1.492233           0.000000
          186              H       5.464886       0.520630      21.355922       0.159263       1.062801 0.77020210E+01  0.74088674E+02                                 1.675892                            1.586629      -0.760018       2.539755                    0.999776       3.109341       8.315983       0.519496       1.225680      -0.724449      -0.001656      -0.001817      -0.027853       0.027961       0.007712       0.001389      -0.002817      -0.002171       0.037689      -0.014382       0.001381       0.013001              1.728839       1.349871       0.044689       0.174634       1.486929       0.165797       2.349716          -0.000000
          187              H       5.312032       1.603836       0.123212       0.152212       1.074901 0.79871271E+01  0.77308614E+02                                 1.663983                            1.596765      -0.817543       2.502760                    0.999619       3.153793       8.381463       0.528623       1.197078      -0.730850      -0.007972       0.027050       0.001843       0.028261      -0.007481      -0.008565      -0.002534      -0.009044      -0.015349      -0.014445       0.002824       0.011621              1.693171       1.396786      -0.251863      -0.056752       2.221771       0.120094       1.460957           0.000000
          188              H       6.687715       0.806853      22.348335       0.163428       0.847835 0.62630773E+01  0.58295440E+02                                 1.535800                            1.506842      -0.851308       2.504737                    0.999013       3.258953       9.116072       0.484039       1.359498      -0.692793       0.027464       0.004710      -0.003151       0.028043       0.003165      -0.001356      -0.009529       0.015739      -0.021787      -0.015438       0.002681       0.012758              1.537283       1.897743       0.086182       0.026303       1.337297       0.001212       1.376810           0.000000
          189              H       5.744390       7.022334      20.753305       0.300589       0.615867 0.39074409E+01  0.32839509E+02                                 1.312340                            1.241953      -1.238698       2.387036                    0.997803       2.860618       8.007476       0.492326       1.480299      -0.667544       0.008702      -0.017674       0.011950       0.023041       0.000973       0.003913       0.007709       0.009893      -0.003290      -0.010819       0.001766       0.009053              1.357141       1.255606      -0.294331       0.151643       1.506916      -0.272124       1.308902           0.000000
          190              H       5.929270       8.182031      19.843780       0.292287       0.631283 0.41965434E+01  0.35159990E+02                                 1.263402                            1.238581      -0.944187       2.566318                    0.999443       2.376360       6.202392       0.533286       1.370846      -0.694892       0.022710       0.024707      -0.026556       0.042795       0.008074      -0.004683      -0.005308      -0.006010       0.013282      -0.010882      -0.001644       0.012527              1.270202       1.382668       0.165636      -0.228627       1.166341      -0.126657       1.261598          -0.000001
          191              H       4.735555       6.602869      18.786401       0.161717       0.878972 0.62100558E+01  0.58011212E+02                                 1.606216                            1.523318      -1.011303       2.422997                    0.997386       3.394955       9.693727       0.467921       1.401254      -0.683638       0.009168      -0.018919      -0.019403       0.028609       0.000943       0.001279       0.008352       0.009205       0.004755      -0.010957       0.003176       0.007781              1.648393       1.468072      -0.267417      -0.247346       1.680138       0.448001       1.796967          -0.000000
          192              H       3.653932       6.657153      19.964752       0.163829       1.014041 0.79883004E+01  0.78165576E+02                                 1.673612                            1.659065      -0.794861       2.528076                    0.999571       3.213847       8.897172       0.484442       1.292122      -0.709292      -0.017551      -0.018020       0.013590       0.028591       0.014217      -0.002223      -0.002580       0.005756       0.018608      -0.017622       0.004572       0.013050              1.658981       1.816959       0.221832      -0.217078       1.558761      -0.140694       1.601222          -0.000000
          193              H       3.841724       7.913080      18.990260       0.146926       0.967079 0.71311386E+01  0.67725771E+02                                 1.602297                            1.548403      -0.698797       2.554785                    0.999959       3.221692       8.744402       0.511529       1.260783      -0.714715      -0.012816       0.013076      -0.015280       0.023848       0.002133       0.013333      -0.002914      -0.008757       0.002367      -0.016217       0.004474       0.011742              1.624952       1.613086      -0.379127       0.268508       1.689258      -0.284846       1.572512           0.000000
          194              H       5.555142       8.937068      21.931656       0.150980       0.975450 0.69352535E+01  0.64122070E+02                                 1.497166                            1.438674      -0.672466       2.570832                    0.999986       2.922246       7.334359       0.591926       1.119164      -0.751096       0.017486       0.004252       0.018433       0.025760      -0.001392       0.004756       0.010995       0.014766       0.003689      -0.015953       0.004778       0.011175              1.512952       1.618246       0.153084       0.327882       1.298147       0.183814       1.622463          -0.000001
          195              H       4.359971       9.386142      20.966125       0.144613       1.041282 0.76576013E+01  0.72733853E+02                                 1.573089                            1.519199      -0.779115       2.512300                    0.999824       3.064650       7.851443       0.570551       1.130232      -0.747628      -0.013976       0.016345      -0.007807       0.022879      -0.007957      -0.001457      -0.000408      -0.014673       0.020059      -0.014273       0.006734       0.007539              1.589764       1.517272      -0.380458       0.156815       1.802786      -0.206919       1.449234          -0.000001
          196              H       4.167812       8.137617      21.949578       0.172091       0.962746 0.72387754E+01  0.69808873E+02                                 1.673009                            1.621392      -0.953316       2.462788                    0.998139       3.306054       9.390563       0.466357       1.361891      -0.693000      -0.019434      -0.016462       0.017412       0.030852       0.007659      -0.009942       0.001615      -0.004858      -0.003996      -0.014142       0.002906       0.011236              1.689785       1.730476       0.118363      -0.357103       1.470841      -0.158319       1.868039          -0.000000
          197              H       8.964509       1.112815      11.743181       0.303777       0.576267 0.35838239E+01  0.29646387E+02                                 1.283908                            1.211513      -1.233208       2.391937                    0.997810       2.871335       8.125876       0.482103       1.535822      -0.657619      -0.016657       0.015975      -0.002468       0.023211       0.001874      -0.000460       0.006221       0.010397       0.000208      -0.009569       0.003902       0.005667              1.330000       1.107353      -0.201966       0.087957       1.646845      -0.249675       1.235800           0.000000
          198              H      10.249936       0.379986      11.893275       0.294821       0.609765 0.39916782E+01  0.32627361E+02                                 1.179244                            1.164965      -0.830572       2.627094                    0.999677       2.219614       5.498676       0.587731       1.274974      -0.716284       0.045140      -0.001262      -0.004240       0.045356      -0.000359      -0.003190       0.000771       0.025770      -0.020251      -0.009720      -0.006982       0.016702              1.177460       1.458518       0.072803      -0.038654       1.032538      -0.001285       1.041323          -0.000001
          199              H       9.377942       0.757504      13.958749       0.155169       0.986617 0.71323280E+01  0.68555582E+02                                 1.698903                            1.604832      -0.996615       2.426040                    0.997520       3.398681       9.650391       0.470582       1.354127      -0.693713       0.004486       0.019637       0.018580       0.027403       0.006535      -0.001955       0.001808      -0.006439       0.023594      -0.011570       0.003303       0.008267              1.756605       1.452561       0.328891       0.244565       1.983066       0.457795       1.834188          -0.000000
          200              H       8.047386      -0.012337      13.512947       0.159804       0.869069 0.65345171E+01  0.61834430E+02                                 1.591388                            1.561982      -1.069852       2.394198                    0.996807       3.457595       9.941748       0.462295       1.400135      -0.683663      -0.024509       0.000975       0.007164       0.025553       0.001695      -0.003353      -0.002542       0.017362       0.029426      -0.013961       0.002299       0.011662              1.594270       2.063076       0.076976      -0.110385       1.341297      -0.012702       1.378437           0.000000
          201              H       9.423070      23.860145      13.669761       0.147206       1.002524 0.73882162E+01  0.69902924E+02                                 1.568926                            1.520686      -0.684719       2.562437                    0.999984       3.051167       7.931903       0.551543       1.173737      -0.736860       0.007742      -0.021016       0.011093       0.024993      -0.010450      -0.004611      -0.006187      -0.006521       0.019961      -0.016634       0.006067       0.010567              1.582336       1.337190      -0.235544       0.116983       1.917586      -0.249903       1.492233           0.000000
          202              H       9.092615      24.153770      10.154872       0.159263       1.062801 0.77020225E+01  0.74088691E+02                                 1.675892                            1.586629      -0.760018       2.539755                    0.999776       3.109341       8.315983       0.519496       1.225680      -0.724449       0.001656       0.001817      -0.027853       0.027961       0.007712      -0.001389       0.002817      -0.002171       0.037689      -0.014382       0.001381       0.013001              1.728839       1.349871       0.044689      -0.174635       1.486929      -0.165797       2.349716          -0.000000
          203              H       9.245468      23.070564      11.324262       0.152212       1.074901 0.79871274E+01  0.77308620E+02                                 1.663983                            1.596765      -0.817543       2.502760                    0.999619       3.153793       8.381464       0.528623       1.197079      -0.730849       0.007972      -0.027050       0.001843       0.028261      -0.007481       0.008565       0.002534      -0.009044      -0.015349      -0.014445       0.002824       0.011621              1.693172       1.396786      -0.251863       0.056752       2.221772      -0.120094       1.460957           0.000000
          204              H       7.869785      23.867547      11.147285       0.163428       0.847835 0.62630772E+01  0.58295440E+02                                 1.535800                            1.506842      -0.851308       2.504737                    0.999013       3.258953       9.116072       0.484039       1.359498      -0.692793      -0.027464      -0.004710      -0.003151       0.028043       0.003165       0.001356       0.009529       0.015739      -0.021787      -0.015438       0.002681       0.012758              1.537284       1.897743       0.086182      -0.026303       1.337298      -0.001212       1.376810           0.000000
          205              C      13.659302       7.646843      11.335687       0.590651      26.231521 0.25914846E+03  0.54015291E+04                                 8.096649                            5.670555      -0.097966       2.012939                    0.999475      22.637760      63.097060       0.631545       0.465301      -1.025850      -0.000511      -0.000179      -0.067280       0.067282      -0.052960      -0.022122      -0.005877       0.106261      -0.184694      -0.070717      -0.037054       0.107771             10.225675       5.440786       2.258263       1.382395       8.956758       0.359393      16.279482           0.000000
          206              C      13.965010       7.825486      12.811761      -0.041270      40.253156 0.45059641E+03  0.10605683E+05                                10.147273                            7.004113      -0.051508       1.978130                    0.999314      27.736635      77.776963       0.637390       0.408272      -1.077846       0.023820      -0.001718       0.045977       0.051809      -0.000093      -0.003355      -0.002716       0.018053      -0.009105      -0.008917      -0.002426       0.011343             13.178608       7.122517       3.010744       2.310030       9.848464       0.280227      22.564844           0.000000
          207              C       0.203805       8.862551      13.241433      -0.114033      35.128657 0.44717142E+03  0.10648568E+05                                 9.448407                            7.139915      -0.084922       1.937149                    0.999684      30.229800      89.129261       0.601652       0.427507      -1.051148       0.016300      -0.035604       0.018246       0.043200      -0.005245      -0.020493      -0.014190       0.005553      -0.012656      -0.028252       0.005684       0.022568             11.104922       7.052893       2.803211       2.583026       9.282389       0.723432      16.979486           0.000001
          208              C       0.518247       8.997767      14.574358      -0.146072      35.975095 0.47115230E+03  0.11362277E+05                                 9.603544                            7.326592      -0.030510       1.956934                    0.999315      30.534056      90.470910       0.594467       0.427242      -1.051759       0.000970      -0.025676      -0.021360       0.033413       0.008239      -0.001487       0.025121      -0.011447      -0.050395      -0.031676       0.001943       0.029733             11.234563       7.166877       2.532457       1.338366       8.723751      -0.991820      17.813062           0.000001
          209              C       0.048040       8.095177      15.525999       0.067272      36.522387 0.42910088E+03  0.10030177E+05                                 9.687748                            6.974869      -0.084608       1.979049                    0.999280      26.998612      76.765849       0.616330       0.425152      -1.061336       0.001647      -0.004037      -0.006754       0.008039      -0.005435       0.004143       0.006235      -0.018628       0.059257      -0.021449      -0.000225       0.021674             12.050749       7.077376       2.665410       2.157284       8.956557       0.556259      20.118314           0.000001
          210              C      13.820891       7.026282      15.082438      -0.146041      35.363032 0.47955285E+03  0.11593859E+05                                 9.466231                            7.377985       0.033744       1.979401                    0.999213      30.356783      89.497004       0.595174       0.425667      -1.054747       0.003485       0.003552      -0.026631       0.027092       0.005996      -0.016554      -0.021774       0.013553      -0.005330      -0.027251      -0.002970       0.030222             10.897662       7.234854       2.898739       2.277302       9.523905       1.028601      15.934228           0.000001
          211              C      13.491891       6.887119      13.730471      -0.107838      35.126885 0.45143008E+03  0.10749771E+05                                 9.390342                            7.134300      -0.080744       1.937555                    0.999609      30.070312      87.968987       0.608351       0.422808      -1.056577       0.016248       0.017365       0.014405       0.027804       0.011449      -0.003430       0.008829       0.030186      -0.067848      -0.027197      -0.003059       0.030256             10.965235       6.704925       2.770585       1.125051       9.246066      -0.964092      16.944714           0.000001
          212              C       0.359570       8.260249      16.972279       0.077580      34.793774 0.42318240E+03  0.98725127E+04                                 9.429548                            6.962419      -0.111452       1.974451                    0.999364      26.898503      76.786064       0.611198       0.429560      -1.056998      -0.006823       0.004299       0.006801       0.010549       0.008601      -0.008745       0.008031       0.007790       0.056727      -0.022144      -0.000353       0.022497             11.569854       5.625111       0.578320       2.745131       9.894837       1.110143      19.189613           0.000001
          213              C       0.636163       9.531474      17.489768      -0.151240      34.974288 0.48179468E+03  0.11687549E+05                                 9.455600                            7.434127      -0.086044       1.938574                    0.998994      30.731734      91.415970       0.586969       0.430159      -1.049651      -0.017201      -0.003484       0.028567       0.033527       0.004573      -0.016961      -0.021525      -0.028456      -0.015423      -0.028613      -0.005192       0.033804             10.946231       5.605208       0.575228       1.631507      10.336774       1.750512      16.896710           0.000001
          214              C       0.870538       9.719986      18.832773      -0.115710      33.424497 0.45210149E+03  0.10806677E+05                                 9.159285                            7.188134      -0.165636       1.908186                    0.999576      30.536149      90.507424       0.597891       0.428576      -1.049407      -0.035709      -0.013387      -0.015440       0.041143       0.013998      -0.005730       0.004735      -0.031498      -0.073581      -0.027300      -0.006135       0.033435             10.608643       5.395689       0.170280       1.758265       9.520314      -0.089803      16.909928           0.000001
          215              C       0.790472       8.656273      19.711384      -0.043644      39.535613 0.46490274E+03  0.11057678E+05                                10.134140                            7.184186      -0.036877       1.985663                    0.999396      27.988228      79.584485       0.618557       0.416317      -1.069747      -0.035800      -0.003544      -0.044319       0.057082       0.004245       0.001435      -0.004671      -0.003250       0.001318      -0.006984       0.000646       0.006338             13.133405       5.677296       0.339964       1.916386      10.567166       1.875023      23.155752           0.000000
          216              C       0.567743       7.385788      19.204872      -0.105800      32.846420 0.43777608E+03  0.10339875E+05                                 8.975234                            7.022592       0.059654       1.986389                    0.999706      29.680648      86.338318       0.613859       0.422449      -1.057315      -0.026286       0.019796      -0.022649       0.039947      -0.003380      -0.013686      -0.021646      -0.014323      -0.023768      -0.029016       0.002925       0.026092             10.343740       5.298267       0.407782       1.779364       9.769657       2.187863      15.963296           0.000001
          217              C       0.369761       7.192588      17.835880      -0.146285      34.211628 0.46107772E+03  0.11042621E+05                                 9.254645                            7.224224       0.066306       1.990269                    0.999535      30.158292      88.608393       0.602516       0.424463      -1.055076      -0.006586       0.014023       0.026374       0.030588       0.004766      -0.002355       0.014967      -0.017068      -0.044007      -0.021571      -0.000942       0.022513             10.652654       5.415947       0.102465       2.087897      10.255412       0.642341      16.286604           0.000000
          218              C       0.921490       8.905731      21.189922       0.587788      25.118879 0.25900712E+03  0.54125944E+04                                 7.969678                            5.713052      -0.070351       2.024565                    0.999622      22.765095      64.103027       0.620235       0.472559      -1.019104      -0.019451       0.009207       0.061805       0.065445      -0.052150       0.000678      -0.009482       0.092334      -0.190339      -0.066057      -0.035440       0.101496             10.056571       4.937848       1.063554       0.629817       8.064839       1.050274      17.167025           0.000000
          219              C       0.544451      10.667977       7.170240       0.601276      24.797756 0.25421716E+03  0.52818106E+04                                 7.834327                            5.647947      -0.040636       2.039286                    0.999374      22.397920      62.655782       0.626499       0.470552      -1.021338      -0.028363      -0.057654       0.002150       0.064289      -0.082013      -0.029196       0.013923       0.086034      -0.080276      -0.079447      -0.033938       0.113384              9.651033       6.758031       4.266488       0.592510      12.519343      -0.237333       9.675725           0.000000
          220              C       1.368405      11.937721       7.168896      -0.026559      37.251865 0.43833507E+03  0.10253318E+05                                 9.679124                            6.949581       0.065098       2.029005                    0.999257      27.160803      76.099553       0.633732       0.413183      -1.073881       0.027137       0.037803      -0.002003       0.046578      -0.013590       0.009728      -0.002433       0.003323      -0.011099      -0.014472      -0.004646       0.019118             12.187324       8.664913       6.509029      -0.119441      17.194399       0.828977      10.702660           0.000000
          221              C       1.695949      12.558036       8.366960      -0.099052      34.349301 0.43800990E+03  0.10346335E+05                                 9.260666                            7.039641       0.025900       1.977782                    0.999695      29.542054      85.927020       0.611160       0.424276      -1.056220       0.006164       0.016084      -0.022220       0.028115      -0.018416      -0.009346      -0.012576      -0.004991       0.050306      -0.031821       0.009401       0.022419             10.909434       7.987525       5.082474      -0.087157      13.818134       0.821290      10.922642           0.000000
          222              C       2.441293      13.715018       8.371665      -0.143862      34.057268 0.44890799E+03  0.10661262E+05                                 9.194033                            7.107376       0.120117       2.007813                    0.999694      29.853701      86.859495       0.611170       0.421981      -1.058433      -0.025255      -0.008405      -0.013859       0.030009      -0.005035       0.003241       0.022604      -0.002312       0.057297      -0.023826      -0.007985       0.031812             10.766707       8.825509       5.665044      -1.087181      13.457208      -0.915572      10.017405          -0.000000
          223              C       2.907133      14.266491       7.168896       0.074593      37.985062 0.43077344E+03  0.10079846E+05                                10.022009                            7.013179      -0.181506       1.950680                    0.999221      26.986922      76.792184       0.611349       0.428166      -1.059382      -0.014740       0.000503       0.000500       0.014757       0.009441       0.009928      -0.006935      -0.011942      -0.047083      -0.023075       0.003998       0.019077             13.169038      11.454039       8.831026      -0.017003      18.030225       0.491301      10.022850          -0.000000
          224              C       2.589779      13.623476       5.974416      -0.153828      33.797843 0.45211067E+03  0.10773283E+05                                 9.153664                            7.135178       0.073764       1.987315                    0.999623      30.319215      88.814711       0.608705       0.422276      -1.056592      -0.017194      -0.015058       0.012947       0.026268       0.000334      -0.015474      -0.022286      -0.001851       0.045390      -0.025210      -0.008183       0.033393             10.653438       8.320013       5.399569       0.657836      14.071574       1.762892       9.568725          -0.000001
          225              C       1.808041      12.480558       5.984049      -0.099389      33.886876 0.44879766E+03  0.10678709E+05                                 9.229261                            7.159662       0.053458       1.989001                    0.999736      29.661579      86.931538       0.600997       0.428317      -1.052450       0.005367       0.014940       0.025106       0.029704      -0.012891       0.014859       0.018248       0.001771       0.017419      -0.030877       0.009873       0.021005             10.749524       7.918145       4.932937      -0.290780      14.120412       0.424260      10.210013          -0.000000
          226              C       3.748556      15.496017       7.189954       0.078188      38.284072 0.42593139E+03  0.99268800E+04                                10.033961                            6.946802      -0.134675       1.965232                    0.999264      26.830061      75.905177       0.618545       0.424875      -1.062661      -0.002920       0.011937       0.006000       0.013675       0.018234      -0.012955       0.013122      -0.008504       0.002198      -0.030021       0.011134       0.018887             13.211639      12.794844       8.669160       2.034895      18.169556      -0.975004       8.670518          -0.000000
          227              C       4.627829      15.723761       8.265927      -0.157575      36.737219 0.45195097E+03  0.10734251E+05                                 9.605994                            7.082006       0.035729       1.969956                    0.999701      30.253739      87.561272       0.619688       0.416153      -1.063843      -0.009886       0.032142      -0.000704       0.033635      -0.000627       0.002671      -0.023751      -0.030970       0.085883      -0.029930      -0.012498       0.042428             11.640396      12.127212       7.080859       2.530187      14.231441      -0.185952       8.562535          -0.000002
          228              C       5.416846      16.860758       8.289673      -0.120117      35.941392 0.43932164E+03  0.10365090E+05                                 9.454279                            6.981573       0.032740       1.966501                    0.999542      29.953544      86.526254       0.623965       0.416059      -1.063444      -0.043183       0.009382      -0.005422       0.044522       0.002889       0.018783       0.010455       0.012313       0.103230      -0.025215      -0.017717       0.042931             11.366616      11.059981       6.325051       1.811158      14.428044      -1.452994       8.611824          -0.000001
          229              C       5.345514      17.797645       7.272170      -0.034102      38.339370 0.44183169E+03  0.10349838E+05                                 9.854959                            6.958949      -0.031436       1.992552                    0.999225      27.380525      76.628962       0.636162       0.411019      -1.075896      -0.035935      -0.035265      -0.000921       0.050357      -0.000730      -0.007521       0.001548       0.001680       0.025203      -0.007027      -0.005210       0.012237             12.620853      12.433775       7.745818       2.190160      16.443309      -1.249648       8.985474           0.000000
          230              C       4.470608      17.583718       6.206054      -0.083960      34.892895 0.43920923E+03  0.10376213E+05                                 9.386020                            7.053169       0.012725       1.979329                    0.999627      29.251039      84.938533       0.610394       0.424745      -1.056493       0.000108      -0.020759       0.018386       0.027731      -0.009428      -0.012563      -0.015255      -0.001683       0.062997      -0.027849      -0.001215       0.029064             11.265847      11.717636       6.316361       2.320334      13.783588      -0.852861       8.296318          -0.000000
          231              C       3.669946      16.437098       6.166626      -0.143859      35.510322 0.45331855E+03  0.10801876E+05                                 9.481479                            7.150921       0.072122       1.993062                    0.999411      30.017235      87.732952       0.607657       0.423011      -1.056855       0.011695       0.021839       0.011806       0.027442       0.002563       0.013881       0.006536       0.018741       0.046485      -0.018380      -0.006825       0.025205             11.321640      10.935354       6.074284       1.633733      14.794175      -1.857529       8.235389           0.000000
          232              C       6.182570      19.039014       7.332879       0.607370      24.842650 0.25077652E+03  0.52020646E+04                                 7.886021                            5.626302      -0.112243       2.017967                    0.999414      22.425593      63.057210       0.623773       0.473359      -1.017967       0.034915       0.054142       0.012081       0.065547      -0.063254      -0.061410       0.039570       0.067913       0.071869      -0.083854      -0.033225       0.117079              9.834800       9.351802       4.384794       2.223711      11.957163      -1.342494       8.195434           0.000000
          233              C      11.910947       8.424827       6.928970       0.580812      24.605066 0.26411269E+03  0.55599989E+04                                 7.891572                            5.799607      -0.128806       2.005371                    0.999413      23.078479      65.752858       0.609230       0.477572      -1.013912       0.058546       0.005133       0.022398       0.062894       0.033969      -0.023865      -0.033458      -0.140206      -0.043227      -0.075472      -0.022604       0.098077              9.718181      14.516899      -1.024632       2.514587       5.228400       0.876147       9.409243           0.000001
          234              C      10.522161       8.598535       6.387287      -0.031248      37.386051 0.44951187E+03  0.10589974E+05                                 9.753078                            7.063757       0.061615       2.025730                    0.999406      27.386799      77.216540       0.624584       0.416257      -1.071000      -0.040552       0.013892      -0.020560       0.047541       0.004253      -0.006123       0.001242       0.001975       0.007584      -0.008114       0.000383       0.007732             12.334583      20.829502      -1.409454       3.841767       6.077478       1.062759      10.096769           0.000001
          235              C       9.517694       9.167527       7.170240      -0.104258      33.674369 0.42576541E+03  0.99582178E+04                                 9.045010                            6.877339       0.043346       1.978189                    0.999563      29.379110      84.259696       0.628627       0.416583      -1.064031      -0.010043      -0.006751      -0.022364       0.025428       0.008972      -0.003872       0.005650      -0.015154       0.085856      -0.026686      -0.002935       0.029621             10.626444      17.041890      -1.217115       2.440577       5.872425       1.316542       8.965015          -0.000001
          236              C       8.241001       9.289912       6.661040      -0.154194      34.578634 0.43873297E+03  0.10339658E+05                                 9.212522                            6.978852       0.129838       2.004261                    0.999736      29.861162      85.991758       0.624311       0.416293      -1.064125       0.023217      -0.010922      -0.000479       0.025663      -0.010963      -0.028367       0.010662       0.016196       0.015461      -0.023034      -0.015430       0.038464             10.887349      17.031271      -0.563970       3.879562       5.963414       1.508644       9.667361          -0.000003
          237              C       7.937331       8.872174       5.367095       0.067169      38.539554 0.43353694E+03  0.10147536E+05                                10.090607                            7.008491      -0.136152       1.961365                    0.999333      27.047362      76.649373       0.615910       0.424868      -1.062813       0.009342       0.000066       0.004595       0.010411       0.000917       0.007070      -0.011867       0.039922       0.001308      -0.025909       0.003639       0.022270             13.468856      23.807313      -0.981427       5.222895       6.347749       1.248305      10.251505          -0.000000
          238              C       8.954318       8.309351       4.582798      -0.146538      34.411489 0.44690700E+03  0.10583787E+05                                 9.234614                            7.064151       0.159949       2.020546                    0.999697      29.692170      85.787240       0.617658       0.418730      -1.062295       0.023592      -0.000976       0.011285       0.026171       0.002028      -0.004296       0.013415      -0.008834       0.080209      -0.019729      -0.011728       0.031457             11.080835      18.848532      -0.850665       2.647804       5.944004       1.076412       8.449969           0.000000
          239              C      10.232467       8.190420       5.108351      -0.080641      32.708333 0.42394263E+03  0.99286456E+04                                 8.982234                            6.921940       0.031820       1.988914                    0.999604      28.914413      83.631600       0.617083       0.423818      -1.056932      -0.020551       0.020001       0.002766       0.028810       0.001741      -0.026782       0.001704      -0.015706      -0.001470      -0.031217       0.008247       0.022970             10.654650      17.141930      -0.271498       3.058940       5.706044       1.143744       9.115975           0.000000
          240              C       6.547964       8.970625       4.826756       0.075360      38.211364 0.41948106E+03  0.97470826E+04                                10.044845                            6.900650      -0.152291       1.959457                    0.999351      26.847673      76.038077       0.619220       0.425695      -1.061303      -0.006008      -0.001938      -0.002811       0.006910      -0.000673       0.012928       0.016875       0.019985      -0.009578      -0.025187       0.003427       0.021760             13.485601      24.148061      -0.694066       4.512747       5.584534      -0.437539      10.724209          -0.000001
          241              C       5.456151       8.900550       5.658546      -0.149149      34.708488 0.43224443E+03  0.10148647E+05                                 9.262199                            6.928744       0.179466       2.025978                    0.999798      29.504103      84.798470       0.626349       0.416496      -1.064018      -0.023751      -0.002283      -0.018434       0.030152       0.001287       0.000993       0.000726      -0.013601       0.107575      -0.024865      -0.011022       0.035887             11.254092      19.950230      -0.574736       1.448080       5.213066      -0.187998       8.598980          -0.000001
          242              C       4.151799       8.911653       5.181158      -0.079234      33.841834 0.43385953E+03  0.10213460E+05                                 9.194383                            7.015263       0.026022       1.988878                    0.999611      28.923848      83.705051       0.611663       0.425373      -1.056621       0.021013      -0.007118      -0.007302       0.023357       0.000527      -0.020709       0.004179      -0.009090       0.015801      -0.022925       0.001772       0.021153             10.911652      17.760342      -0.609332       1.693067       5.236573      -0.309739       9.738041          -0.000000
          243              C       3.947994       8.951379       3.799844      -0.034502      37.824773 0.44449469E+03  0.10438932E+05                                 9.789386                            6.999526       0.053928       2.019456                    0.999258      27.407616      77.069501       0.630979       0.413335      -1.073248       0.045258      -0.016172       0.020532       0.052263      -0.000948      -0.004380       0.016722      -0.001902      -0.001096      -0.016759      -0.001111       0.017870             12.433068      21.385686      -0.868397       2.566899       5.250491      -0.363728      10.663026          -0.000000
          244              C       5.031072       9.023922       2.952373      -0.122943      36.127960 0.44695773E+03  0.10614631E+05                                 9.560806                            7.091667       0.044132       1.974696                    0.999765      30.113635      87.918079       0.611232       0.421950      -1.057331       0.012465      -0.028968       0.030397       0.043801       0.002669       0.003031       0.008043      -0.024020       0.076145      -0.025090      -0.002827       0.027917             11.508195      18.669364      -0.680762       1.954954       5.292937      -0.233736      10.562286          -0.000001
          245              C       6.322322       9.057972       3.450371      -0.150292      35.184395 0.45300055E+03  0.10795529E+05                                 9.435576                            7.167497       0.045324       1.980410                    0.999474      30.227419      88.435884       0.604357       0.425273      -1.055142      -0.023885      -0.016170       0.003036       0.029003       0.006693      -0.031873       0.006364       0.017253      -0.008232      -0.032240      -0.003921       0.036162             11.200355      17.457465      -0.140001       3.791273       5.369087      -0.527162      10.774513          -0.000002
          246              C       2.559209       8.891667       3.258385       0.588468      24.608429 0.25307990E+03  0.52656019E+04                                 7.831324                            5.651432      -0.034354       2.040147                    0.999616      22.678281      64.011851       0.622050       0.473250      -1.017301      -0.058383      -0.027745      -0.021610       0.068157       0.002645      -0.016643      -0.035278      -0.161665      -0.072519      -0.074780      -0.028235       0.103015              9.674793      14.617495      -0.851247       1.416933       4.748325       0.698129       9.658561           0.000000
          247              C      14.049443       6.201910       3.148167       0.612213      24.907033 0.24772404E+03  0.51171111E+04                                 7.882264                            5.591145      -0.078002       2.031801                    0.999325      22.184067      62.011826       0.626592       0.473222      -1.019219       0.032532       0.053636      -0.002220       0.062770      -0.081558      -0.018835       0.009339       0.101284      -0.113264      -0.077151      -0.040565       0.117715              9.760788       7.464834       4.911260       0.155371      12.201257      -0.036720       9.616273          -0.000000
          248              C      13.244414       4.940308       3.106051      -0.019135      38.653304 0.43869539E+03  0.10255207E+05                                 9.929655                            6.943637      -0.035695       1.994341                    0.999271      27.149198      75.833707       0.635744       0.412138      -1.075467      -0.032819      -0.037335      -0.005701       0.050035      -0.004656       0.012261      -0.007668       0.005200       0.018536      -0.010414      -0.008390       0.018803             12.795603      11.042456       7.925701      -1.255037      17.825368       1.531295       9.518984          -0.000000
          249              C      12.459764       4.582776       4.201738      -0.108663      35.499895 0.44973630E+03  0.10685935E+05                                 9.462452                            7.115936       0.057724       1.985419                    0.999691      29.733924      86.533307       0.610540       0.422219      -1.058276      -0.008966      -0.008885      -0.025023       0.028027      -0.010330       0.006072       0.021201      -0.007114       0.026430      -0.025714      -0.000105       0.025819             11.319532      10.394468       6.365801      -1.422704      14.380591       1.254525       9.183536          -0.000000
          250              C      11.678026       3.432703       4.139012      -0.159185      36.746509 0.46501181E+03  0.11151364E+05                                 9.677473                            7.226594       0.071251       1.982993                    0.999686      30.522033      89.495289       0.606467       0.421148      -1.058014       0.009715       0.028716      -0.021588       0.037216       0.002414      -0.025489      -0.012418       0.008452       0.024425      -0.024447      -0.008491       0.032938             11.679465      10.409049       6.486341      -0.558892      15.509457       2.680653       9.119890          -0.000000
          251              C      11.686761       2.625109       3.005242       0.074126      38.755313 0.41773953E+03  0.96960392E+04                                10.112053                            6.878664      -0.163788       1.956552                    0.999290      26.807314      75.869953       0.621274       0.424750      -1.061946      -0.000614       0.010060      -0.002701       0.010434       0.016474       0.014182      -0.009074      -0.016717      -0.023702      -0.028369       0.005941       0.022427             13.493974      12.508125       8.997881      -1.206366      18.782380       1.614346       9.191417          -0.000000
          252              C      12.488879       2.988810       1.935317      -0.149481      35.594304 0.43186466E+03  0.10150689E+05                                 9.422971                            6.940063       0.083020       1.991142                    0.999683      29.821609      86.122235       0.623086       0.418225      -1.061536       0.001836       0.028315       0.008184       0.029531      -0.004683      -0.001194       0.020032      -0.010752       0.091400      -0.023521      -0.015346       0.038867             11.337839      10.876540       6.679075      -2.070446      14.387618       0.380979       8.749360          -0.000004
          253              C      13.241502       4.133209       1.968473      -0.098943      34.631736 0.41966588E+03  0.97873158E+04                                 9.254424                            6.853117      -0.004577       1.968866                    0.999676      29.194124      83.807183       0.625810       0.419666      -1.061300      -0.026685      -0.002182       0.010829       0.028881      -0.003614      -0.014495      -0.011374       0.016609       0.072229      -0.025657      -0.006212       0.031869             11.018586       9.438141       5.914972      -1.125367      14.551680       1.683672       9.065939          -0.000002
          254              C      10.881731       1.386948       2.954165       0.076022      38.969560 0.43018775E+03  0.10054939E+05                                10.166482                            6.993371      -0.156303       1.957672                    0.999292      26.932446      76.401279       0.614665       0.426330      -1.061341      -0.004855      -0.007540       0.001750       0.009137       0.008471      -0.009323       0.007749      -0.011679      -0.027318      -0.019503       0.004299       0.015204             13.538719      11.831394       9.050438       1.052271      19.277899       0.074064       9.506863          -0.000001
          255              C      10.650267       0.607237       4.094880      -0.157242      34.687537 0.45024441E+03  0.10698404E+05                                 9.274852                            7.086732       0.145630       2.009903                    0.999734      30.128239      87.612280       0.616255       0.418288      -1.061014      -0.012084      -0.019911      -0.009225       0.025051      -0.001698       0.015179       0.009725      -0.000057       0.084270      -0.022120      -0.012449       0.034569             10.961118       8.533191       5.621177       0.096698      15.658558      -1.387455       8.691604          -0.000001
          256              C       9.915113      24.107136       4.037530      -0.088118      33.995406 0.44550829E+03  0.10559721E+05                                 9.204230                            7.094583       0.037604       1.985211                    0.999683      29.358195      85.315067       0.609930       0.423672      -1.057446       0.009786       0.011572      -0.018552       0.023956      -0.010129      -0.013271      -0.009438       0.004713       0.057896      -0.025597       0.000098       0.025499             10.780742       8.569488       5.188945       1.051539      14.662695      -0.624423       9.110044           0.000000
          257              C       9.332813      23.712098       2.813928      -0.043623      37.749626 0.45499493E+03  0.10740621E+05                                 9.744690                            7.072689       0.024998       2.006448                    0.999373      27.662132      77.808724       0.629346       0.412282      -1.074679       0.040908       0.034432       0.001077       0.053481      -0.003346       0.004556       0.001666      -0.003825       0.010658      -0.007676       0.001924       0.005752             12.106582       9.733710       6.815835       0.837828      16.524766      -1.125527      10.061270           0.000001
          258              C       9.533707      24.487121       1.690686      -0.119075      35.264220 0.44392463E+03  0.10508597E+05                                 9.364122                            7.043471       0.121023       2.000460                    0.999611      29.814731      86.472210       0.617412       0.419079      -1.060758       0.027169       0.008879       0.020904       0.035411      -0.007337       0.015342       0.015095      -0.020677       0.070831      -0.031541      -0.001431       0.032972             11.093191       8.731434       5.510236       0.710182      14.328245      -0.823076      10.219893           0.000001
          259              C      10.295064       0.966496       1.745572      -0.152239      35.281291 0.45262138E+03  0.10764746E+05                                 9.397330                            7.125664       0.157842       2.017424                    0.999619      29.979368      87.105500       0.612196       0.420675      -1.059929      -0.016311      -0.017265       0.010807       0.026094      -0.007038      -0.002793      -0.023991      -0.018770       0.046633      -0.024131      -0.009509       0.033641             11.170010       9.569781       6.049016       1.743391      14.278345       1.141272       9.661905          -0.000001
          260              C       8.517884      22.451977       2.765987       0.607111      24.229430 0.24899593E+03  0.51562800E+04                                 7.729382                            5.607797      -0.070888       2.032055                    0.999482      22.387389      62.909571       0.624508       0.473613      -1.017762      -0.027696      -0.060345      -0.013531       0.067762      -0.067487      -0.054837       0.039530       0.063838       0.012954      -0.077137      -0.036893       0.114030              9.385126       7.752431       3.650733       1.798512      11.507745      -1.465387       8.895203           0.000000
          261              C       8.176948      19.984043      11.335687       0.590651      26.231521 0.25914846E+03  0.54015291E+04                                 8.096649                            5.670555      -0.097965       2.012939                    0.999475      22.637760      63.097059       0.631545       0.465301      -1.025850       0.000511      -0.000179      -0.067280       0.067282       0.052960       0.022122      -0.005877       0.106261      -0.184694      -0.070717      -0.037054       0.107771             10.225675       5.440786      -2.258263      -1.382395       8.956758       0.359393      16.279482           0.000000
          262              C       7.871240      20.162686      12.811761      -0.041270      40.253153 0.45059637E+03  0.10605682E+05                                10.147272                            7.004113      -0.051508       1.978130                    0.999314      27.736634      77.776959       0.637390       0.408272      -1.077846      -0.023820      -0.001718       0.045977       0.051809       0.000093       0.003355      -0.002716       0.018053      -0.009105      -0.008917      -0.002426       0.011343             13.178608       7.122517      -3.010744      -2.310030       9.848463       0.280227      22.564843           0.000000
          263              C       7.074945      21.199751      13.241433      -0.114033      35.128657 0.44717142E+03  0.10648568E+05                                 9.448407                            7.139915      -0.084922       1.937149                    0.999684      30.229800      89.129260       0.601652       0.427507      -1.051148      -0.016300      -0.035604       0.018246       0.043200       0.005245       0.020493      -0.014190       0.005553      -0.012656      -0.028252       0.005684       0.022568             11.104922       7.052893      -2.803211      -2.583026       9.282389       0.723431      16.979485           0.000001
          264              C       6.760503      21.334967      14.574358      -0.146072      35.975095 0.47115230E+03  0.11362277E+05                                 9.603543                            7.326592      -0.030510       1.956934                    0.999315      30.534056      90.470909       0.594468       0.427242      -1.051759      -0.000970      -0.025676      -0.021360       0.033413      -0.008239       0.001487       0.025121      -0.011447      -0.050395      -0.031676       0.001943       0.029733             11.234563       7.166877      -2.532457      -1.338366       8.723751      -0.991820      17.813061           0.000001
          265              C       7.230710      20.432377      15.525999       0.067272      36.522386 0.42910088E+03  0.10030177E+05                                 9.687748                            6.974869      -0.084608       1.979049                    0.999280      26.998612      76.765848       0.616330       0.425152      -1.061336      -0.001647      -0.004037      -0.006754       0.008039       0.005435      -0.004143       0.006235      -0.018628       0.059257      -0.021449      -0.000225       0.021674             12.050749       7.077376      -2.665410      -2.157283       8.956556       0.556259      20.118313           0.000001
          266              C       8.015359      19.363482      15.082438      -0.146041      35.363032 0.47955284E+03  0.11593859E+05                                 9.466231                            7.377985       0.033744       1.979401                    0.999213      30.356783      89.497002       0.595174       0.425667      -1.054747      -0.003485       0.003552      -0.026631       0.027092      -0.005996       0.016554      -0.021774       0.013553      -0.005330      -0.027251      -0.002970       0.030222             10.897662       7.234854      -2.898739      -2.277302       9.523905       1.028600      15.934228           0.000001
          267              C       8.344359      19.224319      13.730471      -0.107838      35.126899 0.45143030E+03  0.10749777E+05                                 9.390344                            7.134301      -0.080744       1.937555                    0.999609      30.070312      87.968985       0.608351       0.422808      -1.056577      -0.016248       0.017365       0.014405       0.027804      -0.011449       0.003430       0.008829       0.030186      -0.067848      -0.027197      -0.003059       0.030256             10.965238       6.704928      -2.770586      -1.125052       9.246066      -0.964092      16.944718           0.000001
          268              C       6.919180      20.597449      16.972279       0.077580      34.793772 0.42318240E+03  0.98725126E+04                                 9.429548                            6.962419      -0.111452       1.974451                    0.999364      26.898503      76.786064       0.611198       0.429560      -1.056998       0.006823       0.004299       0.006801       0.010549      -0.008601       0.008745       0.008031       0.007790       0.056727      -0.022144      -0.000353       0.022497             11.569853       5.625110      -0.578322      -2.745128       9.894837       1.110143      19.189612           0.000001
          269              C       6.642587      21.868674      17.489768      -0.151240      34.974288 0.48179468E+03  0.11687549E+05                                 9.455600                            7.434127      -0.086044       1.938574                    0.998994      30.731734      91.415972       0.586969       0.430159      -1.049651       0.017201      -0.003484       0.028567       0.033527      -0.004573       0.016961      -0.021525      -0.028456      -0.015423      -0.028613      -0.005192       0.033804             10.946231       5.605208      -0.575228      -1.631507      10.336774       1.750512      16.896711           0.000001
          270              C       6.408212      22.057186      18.832773      -0.115710      33.424497 0.45210148E+03  0.10806677E+05                                 9.159285                            7.188134      -0.165636       1.908186                    0.999576      30.536149      90.507423       0.597891       0.428576      -1.049407       0.035709      -0.013387      -0.015440       0.041143      -0.013998       0.005730       0.004735      -0.031498      -0.073581      -0.027300      -0.006135       0.033435             10.608643       5.395689      -0.170281      -1.758264       9.520313      -0.089803      16.909929           0.000001
          271              C       6.488278      20.993473      19.711384      -0.043644      39.535612 0.46490277E+03  0.11057679E+05                                10.134140                            7.184186      -0.036877       1.985663                    0.999396      27.988227      79.584483       0.618557       0.416317      -1.069747       0.035800      -0.003544      -0.044319       0.057082      -0.004245      -0.001435      -0.004671      -0.003250       0.001318      -0.006984       0.000646       0.006338             13.133405       5.677297      -0.339966      -1.916388      10.567165       1.875022      23.155753           0.000000
          272              C       6.711008      19.722988      19.204872      -0.105800      32.846422 0.43777612E+03  0.10339876E+05                                 8.975234                            7.022592       0.059655       1.986389                    0.999706      29.680648      86.338317       0.613859       0.422449      -1.057315       0.026286       0.019796      -0.022648       0.039947       0.003380       0.013686      -0.021646      -0.014323      -0.023768      -0.029016       0.002925       0.026092             10.343740       5.298268      -0.407782      -1.779367       9.769656       2.187862      15.963297           0.000001
          273              C       6.908990      19.529788      17.835880      -0.146285      34.211627 0.46107771E+03  0.11042621E+05                                 9.254645                            7.224224       0.066306       1.990269                    0.999535      30.158292      88.608390       0.602516       0.424463      -1.055076       0.006586       0.014023       0.026374       0.030588      -0.004766       0.002355       0.014967      -0.017068      -0.044007      -0.021571      -0.000942       0.022513             10.652654       5.415947      -0.102467      -2.087895      10.255411       0.642340      16.286603           0.000001
          274              C       6.357260      21.242931      21.189922       0.587788      25.118879 0.25900712E+03  0.54125945E+04                                 7.969678                            5.713052      -0.070351       2.024565                    0.999622      22.765095      64.103027       0.620235       0.472559      -1.019104       0.019451       0.009207       0.061805       0.065445       0.052150      -0.000678      -0.009482       0.092334      -0.190339      -0.066057      -0.035440       0.101496             10.056571       4.937848      -1.063554      -0.629818       8.064839       1.050274      17.167025           0.000000
          275              C       6.734300      23.005177       7.170240       0.601276      24.797748 0.25421711E+03  0.52818092E+04                                 7.834325                            5.647947      -0.040636       2.039286                    0.999374      22.397920      62.655782       0.626499       0.470552      -1.021338       0.028363      -0.057654       0.002150       0.064289       0.082013       0.029196       0.013923       0.086034      -0.080276      -0.079447      -0.033938       0.113384              9.651029       6.758028      -4.266482      -0.592511      12.519332      -0.237332       9.675728           0.000000
          276              C       5.910345      24.274921       7.168896      -0.026559      37.251862 0.43833517E+03  0.10253321E+05                                 9.679124                            6.949582       0.065098       2.029005                    0.999257      27.160803      76.099553       0.633732       0.413183      -1.073881      -0.027137       0.037803      -0.002003       0.046578       0.013590      -0.009728      -0.002433       0.003323      -0.011099      -0.014472      -0.004646       0.019118             12.187322       8.664913      -6.509027       0.119441      17.194392       0.828977      10.702660           0.000000
          277              C       5.582801       0.220836       8.366960      -0.099052      34.349299 0.43800990E+03  0.10346335E+05                                 9.260666                            7.039641       0.025900       1.977782                    0.999695      29.542054      85.927019       0.611160       0.424276      -1.056220      -0.006164       0.016084      -0.022220       0.028115       0.018416       0.009346      -0.012576      -0.004991       0.050306      -0.031821       0.009401       0.022419             10.909433       7.987524      -5.082473       0.087157      13.818132       0.821289      10.922642          -0.000000
          278              C       4.837457       1.377818       8.371665      -0.143862      34.057267 0.44890799E+03  0.10661261E+05                                 9.194033                            7.107376       0.120117       2.007813                    0.999694      29.853701      86.859495       0.611170       0.421981      -1.058433       0.025255      -0.008405      -0.013859       0.030009       0.005035      -0.003241       0.022604      -0.002312       0.057297      -0.023826      -0.007985       0.031812             10.766707       8.825509      -5.665044       1.087181      13.457207      -0.915572      10.017405          -0.000000
          279              C       4.371617       1.929291       7.168896       0.074593      37.985061 0.43077344E+03  0.10079846E+05                                10.022009                            7.013179      -0.181506       1.950680                    0.999221      26.986922      76.792184       0.611349       0.428166      -1.059382       0.014740       0.000503       0.000500       0.014757      -0.009441      -0.009928      -0.006935      -0.011942      -0.047083      -0.023075       0.003998       0.019076             13.169037      11.454038      -8.831025       0.017003      18.030224       0.491301      10.022850          -0.000000
          280              C       4.688971       1.286276       5.974416      -0.153828      33.797842 0.45211067E+03  0.10773283E+05                                 9.153664                            7.135178       0.073764       1.987315                    0.999623      30.319215      88.814712       0.608705       0.422276      -1.056592       0.017194      -0.015058       0.012947       0.026268      -0.000334       0.015474      -0.022286      -0.001851       0.045390      -0.025210      -0.008183       0.033393             10.653437       8.320013      -5.399569      -0.657836      14.071573       1.762893       9.568725          -0.000001
          281              C       5.470709       0.143358       5.984049      -0.099389      33.886874 0.44879766E+03  0.10678709E+05                                 9.229261                            7.159662       0.053458       1.989001                    0.999736      29.661579      86.931540       0.600997       0.428317      -1.052450      -0.005367       0.014940       0.025106       0.029704       0.012891      -0.014859       0.018248       0.001771       0.017419      -0.030877       0.009873       0.021005             10.749523       7.918145      -4.932936       0.290779      14.120411       0.424262      10.210014          -0.000000
          282              C       3.530194       3.158817       7.189954       0.078188      38.284072 0.42593139E+03  0.99268800E+04                                10.033961                            6.946802      -0.134675       1.965232                    0.999264      26.830061      75.905178       0.618545       0.424875      -1.062661       0.002920       0.011937       0.006000       0.013675      -0.018234       0.012955       0.013122      -0.008504       0.002198      -0.030021       0.011134       0.018887             13.211639      12.794844      -8.669159      -2.034895      18.169556      -0.975004       8.670518          -0.000000
          283              C       2.650921       3.386561       8.265927      -0.157575      36.737220 0.45195099E+03  0.10734251E+05                                 9.605994                            7.082006       0.035728       1.969956                    0.999701      30.253740      87.561274       0.619688       0.416153      -1.063843       0.009886       0.032142      -0.000704       0.033635       0.000627      -0.002671      -0.023751      -0.030970       0.085883      -0.029930      -0.012498       0.042428             11.640395      12.127212      -7.080858      -2.530187      14.231440      -0.185952       8.562535          -0.000002
          284              C       1.861904       4.523558       8.289673      -0.120117      35.941394 0.43932167E+03  0.10365091E+05                                 9.454280                            6.981573       0.032740       1.966501                    0.999542      29.953545      86.526258       0.623965       0.416059      -1.063444       0.043183       0.009382      -0.005422       0.044522      -0.002889      -0.018783       0.010455       0.012313       0.103230      -0.025215      -0.017717       0.042931             11.366617      11.059981      -6.325051      -1.811158      14.428045      -1.452994       8.611824          -0.000001
          285              C       1.933236       5.460445       7.272170      -0.034102      38.339372 0.44183172E+03  0.10349839E+05                                 9.854960                            6.958950      -0.031436       1.992552                    0.999225      27.380526      76.628965       0.636162       0.411019      -1.075896       0.035935      -0.035265      -0.000921       0.050357       0.000730       0.007521       0.001548       0.001680       0.025203      -0.007027      -0.005210       0.012237             12.620853      12.433775      -7.745818      -2.190160      16.443309      -1.249648       8.985474           0.000000
          286              C       2.808142       5.246518       6.206054      -0.083960      34.892892 0.43920920E+03  0.10376212E+05                                 9.386019                            7.053169       0.012725       1.979329                    0.999627      29.251038      84.938526       0.610394       0.424745      -1.056493      -0.000108      -0.020759       0.018386       0.027731       0.009428       0.012563      -0.015255      -0.001683       0.062997      -0.027849      -0.001215       0.029064             11.265846      11.717634      -6.316360      -2.320334      13.783586      -0.852861       8.296317          -0.000000
          287              C       3.608804       4.099898       6.166626      -0.143859      35.510322 0.45331856E+03  0.10801876E+05                                 9.481480                            7.150922       0.072122       1.993062                    0.999411      30.017235      87.732955       0.607657       0.423011      -1.056855      -0.011695       0.021839       0.011806       0.027442      -0.002563      -0.013881       0.006536       0.018741       0.046485      -0.018380      -0.006825       0.025205             11.321640      10.935354      -6.074284      -1.633733      14.794176      -1.857529       8.235390           0.000000
          288              C       1.096180       6.701814       7.332879       0.607370      24.842650 0.25077652E+03  0.52020646E+04                                 7.886021                            5.626302      -0.112243       2.017967                    0.999414      22.425593      63.057209       0.623773       0.473359      -1.017967      -0.034915       0.054142       0.012081       0.065547       0.063254       0.061410       0.039570       0.067913       0.071868      -0.083854      -0.033225       0.117079              9.834799       9.351801      -4.384794      -2.223711      11.957163      -1.342494       8.195434           0.000000
          289              C       9.925304      20.762027       6.928970       0.580812      24.605078 0.26411274E+03  0.55600003E+04                                 7.891574                            5.799608      -0.128806       2.005371                    0.999413      23.078479      65.752858       0.609230       0.477572      -1.013912      -0.058546       0.005133       0.022398       0.062894      -0.033969       0.023865      -0.033458      -0.140206      -0.043227      -0.075472      -0.022604       0.098077              9.718185      14.516911       1.024633      -2.514592       5.228400       0.876146       9.409244           0.000001
          290              C      11.314089      20.935735       6.387287      -0.031248      37.386063 0.44951186E+03  0.10589974E+05                                 9.753080                            7.063757       0.061615       2.025730                    0.999406      27.386798      77.216537       0.624584       0.416257      -1.071000       0.040552       0.013892      -0.020560       0.047541      -0.004253       0.006123       0.001242       0.001975       0.007584      -0.008114       0.000383       0.007732             12.334588      20.829514       1.409455      -3.841774       6.077478       1.062758      10.096771           0.000001
          291              C      12.318557      21.504727       7.170240      -0.104258      33.674381 0.42576544E+03  0.99582185E+04                                 9.045012                            6.877339       0.043346       1.978189                    0.999563      29.379111      84.259699       0.628627       0.416583      -1.064031       0.010043      -0.006751      -0.022364       0.025428      -0.008972       0.003872       0.005650      -0.015154       0.085856      -0.026686      -0.002935       0.029621             10.626447      17.041902       1.217114      -2.440586       5.872425       1.316540       8.965015          -0.000001
          292              C      13.595249      21.627112       6.661040      -0.154194      34.578627 0.43873268E+03  0.10339650E+05                                 9.212520                            6.978850       0.129837       2.004261                    0.999736      29.861162      85.991761       0.624311       0.416293      -1.064125      -0.023217      -0.010922      -0.000479       0.025663       0.010963       0.028367       0.010662       0.016196       0.015461      -0.023034      -0.015430       0.038464             10.887347      17.031269       0.563970      -3.879563       5.963412       1.508643       9.667360          -0.000003
          293              C      13.898919      21.209374       5.367095       0.067169      38.539557 0.43353715E+03  0.10147542E+05                                10.090608                            7.008493      -0.136152       1.961365                    0.999333      27.047362      76.649373       0.615910       0.424868      -1.062813      -0.009342       0.000066       0.004595       0.010411      -0.000917      -0.007070      -0.011867       0.039922       0.001308      -0.025909       0.003639       0.022270             13.468856      23.807312       0.981426      -5.222894       6.347750       1.248306      10.251506          -0.000000
          294              C      12.881932      20.646551       4.582798      -0.146538      34.411487 0.44690701E+03  0.10583787E+05                                 9.234613                            7.064151       0.159949       2.020546                    0.999697      29.692171      85.787244       0.617658       0.418730      -1.062295      -0.023593      -0.000976       0.011285       0.026171      -0.002028       0.004296       0.013415      -0.008834       0.080209      -0.019729      -0.011728       0.031457             11.080833      18.848526       0.850664      -2.647804       5.944004       1.076412       8.449970           0.000000
          295              C      11.603783      20.527620       5.108351      -0.080641      32.708331 0.42394263E+03  0.99286454E+04                                 8.982233                            6.921940       0.031820       1.988914                    0.999604      28.914413      83.631597       0.617083       0.423818      -1.056932       0.020551       0.020001       0.002766       0.028810      -0.001741       0.026782       0.001704      -0.015706      -0.001470      -0.031217       0.008247       0.022970             10.654648      17.141927       0.271498      -3.058940       5.706044       1.143744       9.115975           0.000000
          296              C       0.730787      21.307825       4.826756       0.075360      38.211340 0.41948096E+03  0.97470799E+04                                10.044842                            6.900650      -0.152291       1.959457                    0.999351      26.847672      76.038075       0.619220       0.425695      -1.061303       0.006008      -0.001938      -0.002811       0.006911       0.000673      -0.012928       0.016875       0.019985      -0.009578      -0.025187       0.003427       0.021760             13.485593      24.148040       0.694064      -4.512732       5.584532      -0.437539      10.724206          -0.000001
          297              C       1.822599      21.237750       5.658546      -0.149149      34.708466 0.43224413E+03  0.10148638E+05                                 9.262194                            6.928741       0.179467       2.025978                    0.999798      29.504103      84.798467       0.626349       0.416496      -1.064019       0.023751      -0.002283      -0.018434       0.030152      -0.001287      -0.000993       0.000726      -0.013601       0.107575      -0.024865      -0.011022       0.035887             11.254084      19.950211       0.574735      -1.448071       5.213063      -0.187998       8.598979          -0.000001
          298              C       3.126951      21.248853       5.181158      -0.079234      33.841829 0.43385955E+03  0.10213461E+05                                 9.194382                            7.015263       0.026022       1.988878                    0.999611      28.923848      83.705052       0.611663       0.425373      -1.056621      -0.021013      -0.007118      -0.007302       0.023357      -0.000527       0.020709       0.004179      -0.009090       0.015801      -0.022925       0.001772       0.021153             10.911650      17.760340       0.609332      -1.693064       5.236572      -0.309739       9.738038          -0.000000
          299              C       3.330756      21.288579       3.799844      -0.034502      37.824765 0.44449488E+03  0.10438937E+05                                 9.789384                            6.999527       0.053928       2.019456                    0.999258      27.407616      77.069498       0.630979       0.413335      -1.073248      -0.045258      -0.016172       0.020532       0.052263       0.000948       0.004380       0.016722      -0.001902      -0.001096      -0.016759      -0.001111       0.017870             12.433064      21.385677       0.868397      -2.566894       5.250491      -0.363728      10.663023           0.000000
          300              C       2.247678      21.361122       2.952373      -0.122943      36.127948 0.44695769E+03  0.10614630E+05                                 9.560803                            7.091666       0.044132       1.974696                    0.999765      30.113634      87.918074       0.611232       0.421950      -1.057331      -0.012465      -0.028968       0.030397       0.043801      -0.002669      -0.003031       0.008043      -0.024020       0.076145      -0.025090      -0.002827       0.027917             11.508191      18.669351       0.680762      -1.954953       5.292936      -0.233736      10.562285          -0.000001
          301              C       0.956428      21.395172       3.450371      -0.150292      35.184385 0.45300051E+03  0.10795528E+05                                 9.435575                            7.167497       0.045324       1.980410                    0.999474      30.227419      88.435885       0.604357       0.425273      -1.055142       0.023885      -0.016170       0.003036       0.029003      -0.006693       0.031873       0.006364       0.017252      -0.008232      -0.032240      -0.003921       0.036162             11.200351      17.457454       0.140000      -3.791266       5.369086      -0.527162      10.774512          -0.000002
          302              C       4.719542      21.228867       3.258385       0.588468      24.608412 0.25307980E+03  0.52655995E+04                                 7.831321                            5.651432      -0.034355       2.040147                    0.999616      22.678281      64.011852       0.622050       0.473250      -1.017301       0.058383      -0.027745      -0.021610       0.068157      -0.002645       0.016643      -0.035278      -0.161665      -0.072519      -0.074780      -0.028235       0.103015              9.674786      14.617475       0.851247      -1.416923       4.748324       0.698131       9.658560           0.000000
          303              C       7.786807      18.539110       3.148167       0.612213      24.907032 0.24772404E+03  0.51171111E+04                                 7.882264                            5.591145      -0.078002       2.031801                    0.999325      22.184067      62.011826       0.626592       0.473222      -1.019219      -0.032532       0.053636      -0.002220       0.062770       0.081558       0.018835       0.009339       0.101284      -0.113264      -0.077151      -0.040565       0.117715              9.760787       7.464833      -4.911259      -0.155372      12.201256      -0.036720       9.616272          -0.000000
          304              C       8.591836      17.277508       3.106051      -0.019135      38.653304 0.43869540E+03  0.10255207E+05                                 9.929655                            6.943637      -0.035695       1.994341                    0.999271      27.149198      75.833707       0.635744       0.412138      -1.075467       0.032819      -0.037335      -0.005701       0.050035       0.004656      -0.012261      -0.007668       0.005200       0.018536      -0.010414      -0.008390       0.018803             12.795602      11.042456      -7.925700       1.255037      17.825368       1.531294       9.518984          -0.000000
          305              C       9.376486      16.919976       4.201738      -0.108663      35.499892 0.44973627E+03  0.10685933E+05                                 9.462451                            7.115936       0.057724       1.985419                    0.999691      29.733923      86.533301       0.610540       0.422219      -1.058276       0.008966      -0.008885      -0.025023       0.028027       0.010330      -0.006072       0.021201      -0.007114       0.026430      -0.025714      -0.000105       0.025819             11.319531      10.394467      -6.365800       1.422704      14.380590       1.254525       9.183535          -0.000000
          306              C      10.158224      15.769903       4.139012      -0.159185      36.746509 0.46501181E+03  0.11151365E+05                                 9.677473                            7.226595       0.071251       1.982993                    0.999686      30.522033      89.495290       0.606467       0.421148      -1.058014      -0.009715       0.028716      -0.021588       0.037216      -0.002414       0.025490      -0.012418       0.008452       0.024425      -0.024447      -0.008491       0.032938             11.679465      10.409049      -6.486341       0.558892      15.509458       2.680653       9.119890          -0.000000
          307              C      10.149489      14.962309       3.005242       0.074126      38.755311 0.41773953E+03  0.96960392E+04                                10.112053                            6.878664      -0.163788       1.956552                    0.999290      26.807314      75.869952       0.621274       0.424750      -1.061946       0.000614       0.010060      -0.002701       0.010434      -0.016474      -0.014182      -0.009074      -0.016717      -0.023702      -0.028369       0.005941       0.022427             13.493973      12.508123      -8.997880       1.206366      18.782379       1.614346       9.191417          -0.000000
          308              C       9.347371      15.326010       1.935317      -0.149481      35.594306 0.43186466E+03  0.10150689E+05                                 9.422971                            6.940063       0.083020       1.991142                    0.999683      29.821609      86.122233       0.623086       0.418225      -1.061536      -0.001836       0.028315       0.008184       0.029531       0.004683       0.001194       0.020032      -0.010752       0.091400      -0.023521      -0.015346       0.038867             11.337840      10.876540      -6.679078       2.070443      14.387621       0.380980       8.749359          -0.000004
          309              C       8.594748      16.470409       1.968473      -0.098943      34.631737 0.41966587E+03  0.97873157E+04                                 9.254424                            6.853117      -0.004577       1.968866                    0.999676      29.194124      83.807184       0.625810       0.419666      -1.061300       0.026685      -0.002182       0.010829       0.028881       0.003614       0.014495      -0.011374       0.016609       0.072229      -0.025657      -0.006212       0.031869             11.018587       9.438142      -5.914973       1.125368      14.551679       1.683672       9.065939          -0.000002
          310              C      10.954519      13.724148       2.954165       0.076022      38.969559 0.43018775E+03  0.10054939E+05                                10.166482                            6.993371      -0.156303       1.957672                    0.999292      26.932446      76.401277       0.614665       0.426330      -1.061341       0.004855      -0.007540       0.001750       0.009137      -0.008471       0.009323       0.007749      -0.011679      -0.027318      -0.019503       0.004299       0.015204             13.538718      11.831394      -9.050437      -1.052270      19.277898       0.074063       9.506863          -0.000001
          311              C      11.185983      12.944437       4.094880      -0.157243      34.687539 0.45024444E+03  0.10698405E+05                                 9.274853                            7.086732       0.145630       2.009903                    0.999734      30.128240      87.612285       0.616255       0.418288      -1.061014       0.012084      -0.019911      -0.009225       0.025051       0.001698      -0.015179       0.009725      -0.000057       0.084270      -0.022120      -0.012449       0.034569             10.961119       8.533192      -5.621178      -0.096698      15.658559      -1.387455       8.691605          -0.000001
          312              C      11.921137      11.769936       4.037530      -0.088118      33.995408 0.44550831E+03  0.10559722E+05                                 9.204230                            7.094583       0.037604       1.985211                    0.999683      29.358196      85.315068       0.609930       0.423671      -1.057446      -0.009786       0.011572      -0.018552       0.023956       0.010130       0.013271      -0.009438       0.004713       0.057896      -0.025597       0.000098       0.025499             10.780742       8.569488      -5.188945      -1.051539      14.662694      -0.624423       9.110044           0.000000
          313              C      12.503437      11.374898       2.813928      -0.043623      37.749628 0.45499496E+03  0.10740622E+05                                 9.744690                            7.072690       0.024998       2.006448                    0.999373      27.662133      77.808726       0.629346       0.412282      -1.074679      -0.040908       0.034432       0.001077       0.053481       0.003346      -0.004556       0.001666      -0.003825       0.010657      -0.007676       0.001924       0.005752             12.106582       9.733710      -6.815835      -0.837828      16.524766      -1.125527      10.061270           0.000001
          314              C      12.302543      12.149921       1.690686      -0.119075      35.264220 0.44392463E+03  0.10508596E+05                                 9.364122                            7.043471       0.121023       2.000460                    0.999611      29.814731      86.472209       0.617412       0.419079      -1.060758      -0.027169       0.008879       0.020904       0.035411       0.007337      -0.015342       0.015095      -0.020677       0.070831      -0.031541      -0.001431       0.032972             11.093191       8.731434      -5.510236      -0.710182      14.328245      -0.823076      10.219892           0.000001
          315              C      11.541186      13.303696       1.745572      -0.152239      35.281289 0.45262134E+03  0.10764745E+05                                 9.397329                            7.125664       0.157842       2.017424                    0.999619      29.979367      87.105497       0.612196       0.420675      -1.059929       0.016311      -0.017265       0.010807       0.026094       0.007038       0.002793      -0.023991      -0.018770       0.046633      -0.024131      -0.009509       0.033641             11.170010       9.569781      -6.049016      -1.743391      14.278345       1.141271       9.661905          -0.000001
          316              C      13.318366      10.114777       2.765987       0.607111      24.229430 0.24899593E+03  0.51562799E+04                                 7.729382                            5.607797      -0.070888       2.032055                    0.999482      22.387389      62.909573       0.624508       0.473613      -1.017762       0.027696      -0.060345      -0.013531       0.067762       0.067487       0.054837       0.039530       0.063838       0.012954      -0.077137      -0.036893       0.114030              9.385127       7.752432      -3.650734      -1.798512      11.507746      -1.465388       8.895203           0.000000
          317              C       0.898198      17.027557       0.134637       0.590651      26.231521 0.25914846E+03  0.54015291E+04                                 8.096650                            5.670555      -0.097966       2.012939                    0.999475      22.637760      63.097060       0.631545       0.465301      -1.025850       0.000511       0.000179      -0.067280       0.067282      -0.052960       0.022122       0.005877       0.106261      -0.184694      -0.070717      -0.037054       0.107771             10.225676       5.440786       2.258263      -1.382395       8.956758      -0.359393      16.279483           0.000000
          318              C       0.592490      16.848914       1.610711      -0.041270      40.253158 0.45059640E+03  0.10605683E+05                                10.147273                            7.004113      -0.051508       1.978130                    0.999314      27.736635      77.776962       0.637390       0.408272      -1.077846      -0.023820       0.001718       0.045977       0.051809      -0.000093       0.003355       0.002716       0.018053      -0.009105      -0.008917      -0.002426       0.011343             13.178609       7.122518       3.010745      -2.310029       9.848464      -0.280227      22.564845           0.000000
          319              C      14.353695      15.811849       2.040383      -0.114033      35.128656 0.44717139E+03  0.10648567E+05                                 9.448406                            7.139914      -0.084922       1.937149                    0.999684      30.229799      89.129254       0.601653       0.427507      -1.051148      -0.016300       0.035604       0.018246       0.043200      -0.005245       0.020493       0.014190       0.005553      -0.012656      -0.028252       0.005684       0.022568             11.104922       7.052893       2.803211      -2.583026       9.282388      -0.723432      16.979484           0.000001
          320              C      14.039253      15.676633       3.373308      -0.146072      35.975093 0.47115227E+03  0.11362276E+05                                 9.603543                            7.326592      -0.030510       1.956934                    0.999315      30.534055      90.470907       0.594467       0.427242      -1.051759      -0.000970       0.025676      -0.021360       0.033413       0.008239       0.001487      -0.025121      -0.011447      -0.050395      -0.031676       0.001943       0.029733             11.234563       7.166877       2.532457      -1.338366       8.723750       0.991819      17.813062           0.000001
          321              C      14.509460      16.579223       4.324949       0.067272      36.522391 0.42910105E+03  0.10030181E+05                                 9.687749                            6.974870      -0.084609       1.979049                    0.999280      26.998612      76.765848       0.616330       0.425152      -1.061336      -0.001647       0.004037      -0.006754       0.008039      -0.005435      -0.004143      -0.006235      -0.018628       0.059257      -0.021449      -0.000225       0.021674             12.050750       7.077378       2.665410      -2.157284       8.956555      -0.556257      20.118316           0.000001
          322              C       0.736610      17.648118       3.881388      -0.146041      35.363026 0.47955282E+03  0.11593858E+05                                 9.466230                            7.377985       0.033744       1.979401                    0.999213      30.356783      89.497005       0.595174       0.425667      -1.054747      -0.003485      -0.003552      -0.026631       0.027092       0.005996       0.016554       0.021774       0.013553      -0.005330      -0.027251      -0.002970       0.030222             10.897661       7.234852       2.898736      -2.277300       9.523901      -1.028597      15.934230           0.000001
          323              C       1.065609      17.787281       2.529421      -0.107838      35.126898 0.45143022E+03  0.10749775E+05                                 9.390344                            7.134301      -0.080744       1.937555                    0.999609      30.070312      87.968986       0.608351       0.422808      -1.056577      -0.016248      -0.017365       0.014405       0.027804       0.011449       0.003430      -0.008829       0.030186      -0.067848      -0.027197      -0.003059       0.030256             10.965238       6.704927       2.770585      -1.125049       9.246066       0.964094      16.944721           0.000001
          324              C      14.197930      16.414151       5.771229       0.077580      34.793771 0.42318242E+03  0.98725132E+04                                 9.429547                            6.962419      -0.111453       1.974451                    0.999364      26.898504      76.786065       0.611198       0.429560      -1.056998       0.006823      -0.004299       0.006801       0.010549       0.008601       0.008745      -0.008031       0.007790       0.056727      -0.022144      -0.000353       0.022497             11.569852       5.625110       0.578321      -2.745128       9.894836      -1.110142      19.189609           0.000001
          325              C      13.921337      15.142926       6.288718      -0.151240      34.974288 0.48179471E+03  0.11687550E+05                                 9.455600                            7.434127      -0.086044       1.938574                    0.998994      30.731734      91.415971       0.586969       0.430159      -1.049651       0.017201       0.003484       0.028567       0.033527       0.004573       0.016961       0.021525      -0.028456      -0.015423      -0.028613      -0.005192       0.033804             10.946231       5.605208       0.575228      -1.631507      10.336774      -1.750512      16.896710           0.000001
          326              C      13.686962      14.954414       7.631723      -0.115710      33.424498 0.45210151E+03  0.10806678E+05                                 9.159285                            7.188134      -0.165636       1.908186                    0.999576      30.536150      90.507426       0.597891       0.428576      -1.049407       0.035709       0.013387      -0.015440       0.041143       0.013998       0.005730      -0.004735      -0.031498      -0.073581      -0.027300      -0.006135       0.033435             10.608644       5.395689       0.170280      -1.758265       9.520313       0.089804      16.909928           0.000001
          327              C      13.767028      16.018127       8.510334      -0.043644      39.535613 0.46490275E+03  0.11057678E+05                                10.134140                            7.184186      -0.036877       1.985663                    0.999396      27.988228      79.584486       0.618557       0.416317      -1.069747       0.035801       0.003544      -0.044319       0.057082       0.004245      -0.001435       0.004671      -0.003250       0.001318      -0.006984       0.000646       0.006338             13.133405       5.677296       0.339964      -1.916386      10.567167      -1.875023      23.155752           0.000000
          328              C      13.989757      17.288612       8.003822      -0.105800      32.846417 0.43777605E+03  0.10339874E+05                                 8.975233                            7.022592       0.059655       1.986389                    0.999706      29.680646      86.338308       0.613859       0.422449      -1.057315       0.026286      -0.019796      -0.022648       0.039947      -0.003380       0.013686       0.021646      -0.014323      -0.023768      -0.029016       0.002925       0.026092             10.343739       5.298267       0.407782      -1.779366       9.769656      -2.187862      15.963293           0.000001
          329              C      14.187740      17.481812       6.634830      -0.146285      34.211628 0.46107776E+03  0.11042622E+05                                 9.254645                            7.224225       0.066306       1.990269                    0.999535      30.158292      88.608391       0.602516       0.424463      -1.055076       0.006586      -0.014023       0.026374       0.030588       0.004766       0.002355      -0.014967      -0.017068      -0.044007      -0.021571      -0.000942       0.022513             10.652654       5.415948       0.102467      -2.087898      10.255412      -0.642340      16.286603           0.000001
          330              C      13.636010      15.768669       9.988872       0.587788      25.118879 0.25900712E+03  0.54125944E+04                                 7.969678                            5.713052      -0.070351       2.024565                    0.999622      22.765095      64.103026       0.620235       0.472559      -1.019104       0.019451      -0.009207       0.061805       0.065445      -0.052150      -0.000678       0.009482       0.092334      -0.190339      -0.066057      -0.035440       0.101496             10.056570       4.937848       1.063554      -0.629817       8.064839      -1.050274      17.167024           0.000000
          331              C      14.013050      14.006423      18.371290       0.601276      24.797748 0.25421711E+03  0.52818092E+04                                 7.834325                            5.647947      -0.040636       2.039286                    0.999374      22.397920      62.655783       0.626499       0.470552      -1.021338       0.028363       0.057654       0.002150       0.064289      -0.082013       0.029196      -0.013923       0.086034      -0.080276      -0.079447      -0.033938       0.113384              9.651030       6.758028       4.266482      -0.592512      12.519332       0.237331       9.675729           0.000000
          332              C      13.189095      12.736679      18.369946      -0.026559      37.251868 0.43833527E+03  0.10253324E+05                                 9.679125                            6.949583       0.065098       2.029005                    0.999257      27.160803      76.099552       0.633732       0.413183      -1.073881      -0.027137      -0.037803      -0.002003       0.046578      -0.013590      -0.009728       0.002433       0.003323      -0.011099      -0.014472      -0.004646       0.019118             12.187324       8.664916       6.509029       0.119442      17.194396      -0.828978      10.702659           0.000000
          333              C      12.861551      12.116364      19.568010      -0.099052      34.349296 0.43800988E+03  0.10346334E+05                                 9.260665                            7.039640       0.025900       1.977782                    0.999695      29.542054      85.927018       0.611160       0.424276      -1.056220      -0.006164      -0.016084      -0.022220       0.028115      -0.018416       0.009346       0.012576      -0.004991       0.050306      -0.031821       0.009401       0.022419             10.909432       7.987524       5.082472       0.087158      13.818131      -0.821288      10.922640           0.000000
          334              C      12.116207      10.959382      19.572715      -0.143862      34.057265 0.44890797E+03  0.10661261E+05                                 9.194033                            7.107376       0.120117       2.007813                    0.999694      29.853700      86.859493       0.611170       0.421981      -1.058433       0.025255       0.008405      -0.013859       0.030009      -0.005035      -0.003241      -0.022604      -0.002312       0.057297      -0.023826      -0.007985       0.031812             10.766707       8.825509       5.665043       1.087181      13.457206       0.915572      10.017405          -0.000000
          335              C      11.650367      10.407909      18.369946       0.074593      37.985065 0.43077345E+03  0.10079846E+05                                10.022009                            7.013179      -0.181506       1.950680                    0.999221      26.986922      76.792184       0.611349       0.428166      -1.059382       0.014740      -0.000503       0.000500       0.014757       0.009441      -0.009928       0.006935      -0.011942      -0.047083      -0.023075       0.003998       0.019076             13.169039      11.454039       8.831026       0.017002      18.030227      -0.491302      10.022851          -0.000000
          336              C      11.967721      11.050924      17.175466      -0.153828      33.797840 0.45211048E+03  0.10773277E+05                                 9.153663                            7.135177       0.073764       1.987315                    0.999623      30.319215      88.814711       0.608705       0.422276      -1.056592       0.017194       0.015058       0.012947       0.026268       0.000334       0.015474       0.022286      -0.001851       0.045390      -0.025210      -0.008183       0.033393             10.653437       8.320011       5.399569      -0.657836      14.071575      -1.762893       9.568724          -0.000000
          337              C      12.749458      12.193842      17.185099      -0.099389      33.886881 0.44879767E+03  0.10678709E+05                                 9.229262                            7.159662       0.053458       1.989001                    0.999736      29.661579      86.931539       0.600997       0.428317      -1.052450      -0.005367      -0.014940       0.025106       0.029704      -0.012892      -0.014859      -0.018248       0.001771       0.017419      -0.030877       0.009873       0.021005             10.749525       7.918147       4.932939       0.290778      14.120418      -0.424263      10.210011          -0.000000
          338              C      10.808944       9.178383      18.391004       0.078188      38.284072 0.42593139E+03  0.99268799E+04                                10.033961                            6.946802      -0.134675       1.965232                    0.999264      26.830061      75.905175       0.618545       0.424875      -1.062661       0.002920      -0.011937       0.006000       0.013675       0.018234       0.012955      -0.013122      -0.008504       0.002198      -0.030021       0.011134       0.018887             13.211639      12.794843       8.669160      -2.034895      18.169556       0.975003       8.670517          -0.000000
          339              C       9.929671       8.950639      19.466977      -0.157575      36.737217 0.45195095E+03  0.10734250E+05                                 9.605994                            7.082006       0.035729       1.969956                    0.999701      30.253738      87.561267       0.619688       0.416153      -1.063843       0.009886      -0.032142      -0.000704       0.033635      -0.000627      -0.002671       0.023751      -0.030970       0.085883      -0.029930      -0.012498       0.042428             11.640395      12.127212       7.080858      -2.530187      14.231440       0.185952       8.562534          -0.000002
          340              C       9.140654       7.813642      19.490723      -0.120117      35.941389 0.43932160E+03  0.10365089E+05                                 9.454279                            6.981572       0.032740       1.966501                    0.999542      29.953542      86.526247       0.623965       0.416059      -1.063444       0.043183      -0.009382      -0.005422       0.044522       0.002889      -0.018783      -0.010455       0.012313       0.103230      -0.025215      -0.017717       0.042931             11.366616      11.059980       6.325051      -1.811158      14.428043       1.452993       8.611823          -0.000001
          341              C       9.211986       6.876755      18.473220      -0.034102      38.339371 0.44183170E+03  0.10349839E+05                                 9.854960                            6.958950      -0.031436       1.992552                    0.999225      27.380525      76.628963       0.636162       0.411019      -1.075896       0.035935       0.035265      -0.000921       0.050357      -0.000730       0.007521      -0.001548       0.001680       0.025203      -0.007027      -0.005210       0.012237             12.620853      12.433775       7.745818      -2.190161      16.443309       1.249648       8.985474           0.000000
          342              C      10.086892       7.090682      17.407104      -0.083960      34.892895 0.43920924E+03  0.10376213E+05                                 9.386020                            7.053169       0.012725       1.979329                    0.999627      29.251039      84.938532       0.610394       0.424745      -1.056493      -0.000108       0.020759       0.018386       0.027731      -0.009428       0.012563       0.015256      -0.001683       0.062997      -0.027849      -0.001215       0.029064             11.265847      11.717636       6.316361      -2.320334      13.783588       0.852861       8.296317          -0.000000
          343              C      10.887554       8.237302      17.367676      -0.143859      35.510320 0.45331853E+03  0.10801875E+05                                 9.481479                            7.150921       0.072122       1.993062                    0.999411      30.017234      87.732949       0.607657       0.423011      -1.056855      -0.011695      -0.021839       0.011806       0.027442       0.002563      -0.013881      -0.006536       0.018741       0.046485      -0.018380      -0.006825       0.025205             11.321639      10.935354       6.074284      -1.633733      14.794175       1.857528       8.235389           0.000000
          344              C       8.374930       5.635386      18.533929       0.607370      24.842650 0.25077652E+03  0.52020646E+04                                 7.886021                            5.626302      -0.112243       2.017967                    0.999414      22.425593      63.057210       0.623773       0.473359      -1.017967      -0.034915      -0.054142       0.012081       0.065547      -0.063254       0.061410      -0.039570       0.067913       0.071868      -0.083854      -0.033225       0.117079              9.834799       9.351802       4.384794      -2.223711      11.957163       1.342494       8.195434           0.000000
          345              C       2.646553      16.249573      18.130020       0.580812      24.605067 0.26411271E+03  0.55599994E+04                                 7.891571                            5.799607      -0.128806       2.005371                    0.999413      23.078480      65.752858       0.609230       0.477572      -1.013912      -0.058546      -0.005133       0.022398       0.062894       0.033969       0.023865       0.033458      -0.140206      -0.043227      -0.075472      -0.022604       0.098077              9.718180      14.516897      -1.024631      -2.514588       5.228400      -0.876147       9.409243           0.000001
          346              C       4.035339      16.075865      17.588337      -0.031248      37.386061 0.44951205E+03  0.10589980E+05                                 9.753080                            7.063759       0.061615       2.025730                    0.999406      27.386798      77.216536       0.624584       0.416257      -1.071000       0.040552      -0.013892      -0.020560       0.047541       0.004253       0.006123      -0.001242       0.001976       0.007584      -0.008114       0.000383       0.007732             12.334586      20.829509      -1.409454      -3.841769       6.077479      -1.062758      10.096769           0.000001
          347              C       5.039807      15.506873      18.371290      -0.104258      33.674379 0.42576544E+03  0.99582186E+04                                 9.045012                            6.877340       0.043346       1.978189                    0.999563      29.379111      84.259702       0.628627       0.416583      -1.064031       0.010043       0.006751      -0.022364       0.025428       0.008972       0.003872      -0.005650      -0.015154       0.085857      -0.026686      -0.002936       0.029621             10.626447      17.041899      -1.217113      -2.440585       5.872425      -1.316541       8.965016          -0.000001
          348              C       6.316499      15.384488      17.862090      -0.154194      34.578623 0.43873265E+03  0.10339649E+05                                 9.212519                            6.978849       0.129838       2.004261                    0.999736      29.861162      85.991757       0.624311       0.416293      -1.064125      -0.023217       0.010922      -0.000479       0.025663      -0.010963       0.028367      -0.010662       0.016196       0.015461      -0.023034      -0.015430       0.038464             10.887345      17.031265      -0.563970      -3.879561       5.963411      -1.508643       9.667358          -0.000003
          349              C       6.620169      15.802226      16.568145       0.067169      38.539556 0.43353716E+03  0.10147542E+05                                10.090608                            7.008493      -0.136152       1.961365                    0.999333      27.047362      76.649373       0.615910       0.424868      -1.062813      -0.009342      -0.000066       0.004595       0.010411       0.000917      -0.007070       0.011867       0.039922       0.001308      -0.025909       0.003639       0.022270             13.468855      23.807310      -0.981426      -5.222892       6.347749      -1.248306      10.251505          -0.000000
          350              C       5.603182      16.365049      15.783848      -0.146538      34.411485 0.44690702E+03  0.10583787E+05                                 9.234613                            7.064151       0.159949       2.020546                    0.999697      29.692171      85.787243       0.617658       0.418730      -1.062295      -0.023592       0.000976       0.011285       0.026171       0.002028       0.004296      -0.013415      -0.008834       0.080209      -0.019729      -0.011728       0.031457             11.080832      18.848524      -0.850664      -2.647802       5.944004      -1.076412       8.449969           0.000000
          351              C       4.325033      16.483980      16.309401      -0.080641      32.708325 0.42394260E+03  0.99286445E+04                                 8.982233                            6.921940       0.031821       1.988914                    0.999604      28.914412      83.631596       0.617083       0.423818      -1.056932       0.020551      -0.020001       0.002766       0.028810       0.001741       0.026782      -0.001704      -0.015706      -0.001470      -0.031217       0.008247       0.022970             10.654647      17.141925      -0.271498      -3.058938       5.706043      -1.143744       9.115973           0.000000
          352              C       8.009537      15.703775      16.027806       0.075360      38.211337 0.41948098E+03  0.97470803E+04                                10.044841                            6.900650      -0.152291       1.959457                    0.999351      26.847673      76.038075       0.619220       0.425695      -1.061303       0.006008       0.001938      -0.002811       0.006911      -0.000673      -0.012928      -0.016875       0.019985      -0.009578      -0.025187       0.003427       0.021761             13.485590      24.148034      -0.694064      -4.512732       5.584531       0.437539      10.724205          -0.000001
          353              C       9.101349      15.773850      16.859596      -0.149149      34.708471 0.43224416E+03  0.10148639E+05                                 9.262195                            6.928741       0.179467       2.025978                    0.999798      29.504102      84.798464       0.626349       0.416496      -1.064018       0.023751       0.002283      -0.018434       0.030152       0.001287      -0.000993      -0.000726      -0.013601       0.107575      -0.024865      -0.011022       0.035887             11.254086      19.950216      -0.574735      -1.448076       5.213063       0.187998       8.598979          -0.000001
          354              C      10.405701      15.762747      16.382208      -0.079234      33.841831 0.43385953E+03  0.10213460E+05                                 9.194382                            7.015263       0.026022       1.988878                    0.999611      28.923848      83.705051       0.611663       0.425373      -1.056621      -0.021013       0.007118      -0.007302       0.023357       0.000527       0.020709      -0.004179      -0.009090       0.015801      -0.022925       0.001772       0.021153             10.911651      17.760341      -0.609332      -1.693064       5.236573       0.309739       9.738038          -0.000000
          355              C      10.609506      15.723021      15.000894      -0.034502      37.824766 0.44449488E+03  0.10438937E+05                                 9.789385                            6.999527       0.053928       2.019456                    0.999258      27.407616      77.069499       0.630979       0.413335      -1.073248      -0.045258       0.016172       0.020532       0.052263      -0.000948       0.004380      -0.016722      -0.001902      -0.001096      -0.016759      -0.001111       0.017870             12.433064      21.385677      -0.868397      -2.566894       5.250491       0.363728      10.663024           0.000000
          356              C       9.526428      15.650478      14.153423      -0.122943      36.127948 0.44695769E+03  0.10614630E+05                                 9.560804                            7.091666       0.044132       1.974696                    0.999765      30.113634      87.918074       0.611232       0.421950      -1.057331      -0.012465       0.028968       0.030397       0.043801       0.002669      -0.003031      -0.008043      -0.024020       0.076145      -0.025090      -0.002827       0.027917             11.508191      18.669351      -0.680762      -1.954953       5.292936       0.233736      10.562285          -0.000001
          357              C       8.235178      15.616428      14.651421      -0.150292      35.184383 0.45300050E+03  0.10795528E+05                                 9.435574                            7.167496       0.045324       1.980410                    0.999474      30.227419      88.435881       0.604357       0.425273      -1.055142       0.023885       0.016170       0.003036       0.029003       0.006693       0.031873      -0.006364       0.017252      -0.008232      -0.032240      -0.003921       0.036162             11.200350      17.457452      -0.140000      -3.791265       5.369086       0.527162      10.774511          -0.000002
          358              C      11.998292      15.782733      14.459435       0.588468      24.608412 0.25307980E+03  0.52655995E+04                                 7.831321                            5.651432      -0.034355       2.040147                    0.999616      22.678281      64.011852       0.622050       0.473250      -1.017301       0.058383       0.027745      -0.021610       0.068157       0.002645       0.016643       0.035278      -0.161665      -0.072519      -0.074780      -0.028235       0.103015              9.674786      14.617475      -0.851247      -1.416923       4.748324      -0.698131       9.658560           0.000000
          359              C       0.508057      18.472490      14.349217       0.612213      24.907034 0.24772411E+03  0.51171131E+04                                 7.882264                            5.591146      -0.078002       2.031801                    0.999325      22.184068      62.011827       0.626592       0.473222      -1.019219      -0.032532      -0.053636      -0.002220       0.062770      -0.081558       0.018835      -0.009339       0.101284      -0.113264      -0.077151      -0.040565       0.117715              9.760787       7.464834       4.911258      -0.155371      12.201253       0.036721       9.616273          -0.000000
          360              C       1.313087      19.734092      14.307101      -0.019135      38.653290 0.43869534E+03  0.10255205E+05                                 9.929653                            6.943637      -0.035695       1.994341                    0.999271      27.149198      75.833707       0.635744       0.412138      -1.075467       0.032819       0.037335      -0.005701       0.050035      -0.004656      -0.012261       0.007668       0.005200       0.018536      -0.010414      -0.008390       0.018803             12.795598      11.042452       7.925694       1.255041      17.825355      -1.531291       9.518986           0.000000
          361              C       2.097736      20.091624      15.402788      -0.108663      35.499887 0.44973613E+03  0.10685929E+05                                 9.462451                            7.115935       0.057724       1.985419                    0.999691      29.733924      86.533306       0.610540       0.422219      -1.058276       0.008966       0.008885      -0.025023       0.028027      -0.010330      -0.006072      -0.021201      -0.007114       0.026430      -0.025714      -0.000105       0.025819             11.319529      10.394464       6.365798       1.422704      14.380587      -1.254525       9.183537          -0.000000
          362              C       2.879474      21.241697      15.340062      -0.159185      36.746509 0.46501180E+03  0.11151364E+05                                 9.677473                            7.226594       0.071251       1.982993                    0.999686      30.522032      89.495288       0.606467       0.421148      -1.058014      -0.009715      -0.028716      -0.021588       0.037216       0.002414       0.025490       0.012418       0.008452       0.024425      -0.024447      -0.008491       0.032938             11.679466      10.409049       6.486341       0.558893      15.509458      -2.680653       9.119890          -0.000000
          363              C       2.870739      22.049291      14.206292       0.074126      38.755309 0.41773953E+03  0.96960393E+04                                10.112053                            6.878664      -0.163788       1.956552                    0.999290      26.807314      75.869953       0.621274       0.424750      -1.061946       0.000614      -0.010060      -0.002701       0.010434       0.016474      -0.014182       0.009074      -0.016717      -0.023702      -0.028369       0.005941       0.022427             13.493972      12.508122       8.997879       1.206366      18.782378      -1.614346       9.191417          -0.000000
          364              C       2.068621      21.685590      13.136367      -0.149481      35.594295 0.43186456E+03  0.10150686E+05                                 9.422970                            6.940062       0.083020       1.991142                    0.999683      29.821606      86.122224       0.623086       0.418225      -1.061536      -0.001836      -0.028315       0.008184       0.029531      -0.004683       0.001194      -0.020032      -0.010752       0.091400      -0.023521      -0.015346       0.038867             11.337837      10.876536       6.679075       2.070443      14.387616      -0.380981       8.749358          -0.000004
          365              C       1.315998      20.541191      13.169523      -0.098943      34.631728 0.41966580E+03  0.97873137E+04                                 9.254422                            6.853116      -0.004576       1.968866                    0.999676      29.194122      83.807173       0.625810       0.419666      -1.061300       0.026685       0.002182       0.010829       0.028881      -0.003614       0.014495       0.011374       0.016609       0.072229      -0.025657      -0.006212       0.031869             11.018583       9.438138       5.914968       1.125370      14.551672      -1.683670       9.065939          -0.000002
          366              C       3.675769      23.287452      14.155215       0.076022      38.969559 0.43018776E+03  0.10054939E+05                                10.166482                            6.993371      -0.156303       1.957672                    0.999292      26.932446      76.401278       0.614665       0.426330      -1.061341       0.004855       0.007540       0.001750       0.009137       0.008471       0.009323      -0.007749      -0.011679      -0.027318      -0.019503       0.004299       0.015204             13.538718      11.831393       9.050437      -1.052270      19.277898      -0.074063       9.506863          -0.000001
          367              C       3.907233      24.067163      15.295930      -0.157242      34.687535 0.45024439E+03  0.10698403E+05                                 9.274852                            7.086731       0.145630       2.009903                    0.999734      30.128239      87.612278       0.616255       0.418288      -1.061014       0.012084       0.019911      -0.009225       0.025051      -0.001698      -0.015179      -0.009725      -0.000057       0.084270      -0.022120      -0.012449       0.034569             10.961117       8.533190       5.621177      -0.096698      15.658556       1.387455       8.691604          -0.000001
          368              C       4.642387       0.567264      15.238580      -0.088118      33.995406 0.44550829E+03  0.10559721E+05                                 9.204230                            7.094583       0.037604       1.985211                    0.999683      29.358195      85.315066       0.609930       0.423672      -1.057446      -0.009786      -0.011572      -0.018552       0.023956      -0.010130       0.013271       0.009438       0.004713       0.057896      -0.025597       0.000098       0.025499             10.780742       8.569488       5.188945      -1.051539      14.662694       0.624423       9.110044           0.000000
          369              C       5.224687       0.962302      14.014978      -0.043623      37.749625 0.45499493E+03  0.10740621E+05                                 9.744689                            7.072689       0.024999       2.006448                    0.999373      27.662132      77.808722       0.629346       0.412282      -1.074679      -0.040908      -0.034432       0.001077       0.053481      -0.003346      -0.004556      -0.001666      -0.003825       0.010658      -0.007676       0.001924       0.005752             12.106581       9.733709       6.815835      -0.837828      16.524765       1.125527      10.061270           0.000001
          370              C       5.023793       0.187279      12.891736      -0.119075      35.264220 0.44392463E+03  0.10508596E+05                                 9.364122                            7.043471       0.121023       2.000460                    0.999611      29.814731      86.472208       0.617412       0.419079      -1.060758      -0.027169      -0.008879       0.020904       0.035411      -0.007337      -0.015342      -0.015095      -0.020677       0.070831      -0.031541      -0.001431       0.032972             11.093190       8.731434       5.510235      -0.710182      14.328245       0.823076      10.219892           0.000001
          371              C       4.262436      23.707904      12.946622      -0.152239      35.281289 0.45262135E+03  0.10764745E+05                                 9.397329                            7.125664       0.157842       2.017424                    0.999619      29.979367      87.105497       0.612196       0.420675      -1.059929       0.016311       0.017265       0.010807       0.026094      -0.007038       0.002793       0.023991      -0.018770       0.046633      -0.024131      -0.009509       0.033641             11.170010       9.569780       6.049016      -1.743391      14.278345      -1.141271       9.661905          -0.000001
          372              C       6.039616       2.222423      13.967037       0.607111      24.229431 0.24899593E+03  0.51562800E+04                                 7.729382                            5.607797      -0.070888       2.032055                    0.999482      22.387389      62.909571       0.624508       0.473613      -1.017762       0.027696       0.060345      -0.013531       0.067762      -0.067487       0.054837      -0.039530       0.063838       0.012954      -0.077137      -0.036893       0.114030              9.385126       7.752432       3.650733      -1.798512      11.507745       1.465388       8.895203           0.000000
          373              C       6.380552       4.690357       0.134637       0.590651      26.231521 0.25914847E+03  0.54015292E+04                                 8.096649                            5.670555      -0.097966       2.012939                    0.999475      22.637760      63.097060       0.631545       0.465301      -1.025850      -0.000511       0.000179      -0.067280       0.067282       0.052960      -0.022122       0.005877       0.106261      -0.184694      -0.070717      -0.037054       0.107771             10.225675       5.440786      -2.258263       1.382395       8.956758      -0.359394      16.279482           0.000000
          374              C       6.686260       4.511714       1.610711      -0.041270      40.253155 0.45059640E+03  0.10605683E+05                                10.147273                            7.004113      -0.051508       1.978130                    0.999314      27.736635      77.776963       0.637390       0.408272      -1.077846       0.023820       0.001718       0.045977       0.051809       0.000093      -0.003355       0.002716       0.018053      -0.009105      -0.008917      -0.002426       0.011343             13.178608       7.122517      -3.010744       2.310030       9.848463      -0.280228      22.564844           0.000000
          375              C       7.482555       3.474649       2.040383      -0.114033      35.128655 0.44717140E+03  0.10648567E+05                                 9.448406                            7.139914      -0.084922       1.937149                    0.999684      30.229799      89.129257       0.601652       0.427507      -1.051148       0.016300       0.035604       0.018246       0.043200       0.005245      -0.020493       0.014190       0.005553      -0.012656      -0.028252       0.005684       0.022568             11.104922       7.052893      -2.803211       2.583026       9.282388      -0.723432      16.979485           0.000001
          376              C       7.796997       3.339433       3.373308      -0.146072      35.975093 0.47115227E+03  0.11362276E+05                                 9.603544                            7.326592      -0.030510       1.956934                    0.999315      30.534055      90.470908       0.594467       0.427242      -1.051759       0.000970       0.025676      -0.021360       0.033413      -0.008239      -0.001487      -0.025121      -0.011447      -0.050395      -0.031676       0.001943       0.029733             11.234563       7.166877      -2.532457       1.338366       8.723751       0.991820      17.813061           0.000001
          377              C       7.326790       4.242023       4.324949       0.067272      36.522386 0.42910088E+03  0.10030177E+05                                 9.687748                            6.974869      -0.084609       1.979049                    0.999280      26.998612      76.765849       0.616330       0.425152      -1.061336       0.001647       0.004037      -0.006754       0.008039       0.005435       0.004143      -0.006235      -0.018628       0.059257      -0.021449      -0.000225       0.021674             12.050749       7.077376      -2.665410       2.157284       8.956556      -0.556259      20.118313           0.000001
          378              C       6.542141       5.310918       3.881388      -0.146041      35.363032 0.47955287E+03  0.11593859E+05                                 9.466231                            7.377985       0.033744       1.979401                    0.999213      30.356783      89.497004       0.595174       0.425667      -1.054747       0.003485      -0.003552      -0.026631       0.027092      -0.005996      -0.016554       0.021774       0.013553      -0.005330      -0.027251      -0.002970       0.030221             10.897662       7.234854      -2.898739       2.277302       9.523905      -1.028601      15.934227           0.000001
          379              C       6.213141       5.450081       2.529421      -0.107838      35.126899 0.45143030E+03  0.10749777E+05                                 9.390345                            7.134301      -0.080744       1.937555                    0.999609      30.070312      87.968987       0.608351       0.422808      -1.056577       0.016248      -0.017365       0.014405       0.027804      -0.011449      -0.003430      -0.008829       0.030186      -0.067848      -0.027197      -0.003059       0.030256             10.965238       6.704928      -2.770586       1.125052       9.246066       0.964092      16.944719           0.000001
          380              C       7.638320       4.076951       5.771229       0.077580      34.793774 0.42318243E+03  0.98725134E+04                                 9.429548                            6.962419      -0.111453       1.974451                    0.999364      26.898504      76.786066       0.611198       0.429560      -1.056998      -0.006823      -0.004299       0.006801       0.010549      -0.008601      -0.008745      -0.008031       0.007790       0.056727      -0.022144      -0.000353       0.022497             11.569853       5.625110      -0.578321       2.745129       9.894837      -1.110144      19.189611           0.000001
          381              C       7.914913       2.805726       6.288718      -0.151240      34.974289 0.48179471E+03  0.11687550E+05                                 9.455600                            7.434127      -0.086044       1.938574                    0.998994      30.731734      91.415972       0.586969       0.430159      -1.049651      -0.017201       0.003484       0.028567       0.033527      -0.004573      -0.016961       0.021525      -0.028456      -0.015423      -0.028613      -0.005192       0.033804             10.946231       5.605208      -0.575228       1.631507      10.336775      -1.750513      16.896711           0.000001
          382              C       8.149288       2.617214       7.631723      -0.115710      33.424497 0.45210148E+03  0.10806677E+05                                 9.159285                            7.188134      -0.165636       1.908186                    0.999576      30.536149      90.507422       0.597891       0.428576      -1.049407      -0.035709       0.013387      -0.015440       0.041143      -0.013998      -0.005730      -0.004735      -0.031498      -0.073581      -0.027300      -0.006135       0.033435             10.608643       5.395689      -0.170280       1.758265       9.520313       0.089803      16.909928           0.000001
          383              C       8.069222       3.680927       8.510334      -0.043644      39.535613 0.46490275E+03  0.11057678E+05                                10.134140                            7.184186      -0.036877       1.985663                    0.999396      27.988228      79.584485       0.618557       0.416317      -1.069747      -0.035800       0.003544      -0.044319       0.057082      -0.004245       0.001435       0.004671      -0.003250       0.001318      -0.006984       0.000646       0.006338             13.133405       5.677296      -0.339964       1.916386      10.567166      -1.875023      23.155752           0.000000
          384              C       7.846493       4.951412       8.003822      -0.105800      32.846418 0.43777606E+03  0.10339874E+05                                 8.975233                            7.022592       0.059655       1.986389                    0.999706      29.680646      86.338308       0.613859       0.422449      -1.057315      -0.026286      -0.019796      -0.022648       0.039947       0.003380      -0.013686       0.021646      -0.014323      -0.023768      -0.029016       0.002925       0.026092             10.343739       5.298267      -0.407782       1.779366       9.769656      -2.187862      15.963294           0.000001
          385              C       7.648510       5.144612       6.634830      -0.146285      34.211625 0.46107771E+03  0.11042621E+05                                 9.254645                            7.224224       0.066306       1.990269                    0.999535      30.158292      88.608391       0.602516       0.424463      -1.055076      -0.006586      -0.014023       0.026374       0.030588      -0.004766      -0.002355      -0.014967      -0.017068      -0.044007      -0.021571      -0.000942       0.022513             10.652653       5.415947      -0.102465       2.087896      10.255412      -0.642341      16.286602           0.000000
          386              C       8.200240       3.431469       9.988872       0.587788      25.118879 0.25900712E+03  0.54125944E+04                                 7.969678                            5.713052      -0.070351       2.024565                    0.999622      22.765095      64.103026       0.620235       0.472559      -1.019104      -0.019451      -0.009207       0.061805       0.065445       0.052150       0.000678       0.009482       0.092334      -0.190339      -0.066057      -0.035440       0.101496             10.056571       4.937848      -1.063554       0.629818       8.064839      -1.050275      17.167025           0.000000
          387              C       7.823200       1.669223      18.371290       0.601276      24.797748 0.25421711E+03  0.52818092E+04                                 7.834325                            5.647947      -0.040636       2.039286                    0.999374      22.397920      62.655783       0.626499       0.470552      -1.021338      -0.028363       0.057654       0.002150       0.064289       0.082013      -0.029196      -0.013923       0.086034      -0.080276      -0.079447      -0.033938       0.113384              9.651030       6.758028      -4.266483       0.592512      12.519332       0.237331       9.675729           0.000000
          388              C       8.647155       0.399479      18.369946      -0.026559      37.251867 0.43833527E+03  0.10253324E+05                                 9.679125                            6.949583       0.065098       2.029005                    0.999257      27.160803      76.099553       0.633732       0.413183      -1.073881       0.027137      -0.037803      -0.002003       0.046578       0.013590       0.009728       0.002433       0.003323      -0.011098      -0.014472      -0.004646       0.019118             12.187324       8.664916      -6.509029      -0.119443      17.194396      -0.828977      10.702659           0.000000
          389              C       8.974699      24.453564      19.568010      -0.099052      34.349295 0.43800988E+03  0.10346334E+05                                 9.260665                            7.039640       0.025900       1.977782                    0.999695      29.542054      85.927017       0.611160       0.424276      -1.056220       0.006164      -0.016084      -0.022220       0.028115       0.018416      -0.009346       0.012576      -0.004991       0.050306      -0.031821       0.009401       0.022419             10.909431       7.987524      -5.082472      -0.087158      13.818130      -0.821288      10.922640           0.000000
          390              C       9.720043      23.296582      19.572715      -0.143862      34.057264 0.44890796E+03  0.10661260E+05                                 9.194032                            7.107375       0.120117       2.007813                    0.999694      29.853700      86.859489       0.611171       0.421981      -1.058433      -0.025255       0.008405      -0.013859       0.030009       0.005035       0.003241      -0.022604      -0.002312       0.057297      -0.023826      -0.007985       0.031812             10.766706       8.825508      -5.665043      -1.087181      13.457206       0.915572      10.017404          -0.000000
          391              C      10.185883      22.745109      18.369946       0.074593      37.985064 0.43077345E+03  0.10079846E+05                                10.022009                            7.013179      -0.181506       1.950680                    0.999221      26.986922      76.792181       0.611349       0.428166      -1.059382      -0.014740      -0.000503       0.000500       0.014757      -0.009441       0.009928       0.006935      -0.011942      -0.047083      -0.023075       0.003998       0.019076             13.169038      11.454039      -8.831026      -0.017003      18.030226      -0.491302      10.022850          -0.000000
          392              C       9.868529      23.388124      17.175466      -0.153828      33.797840 0.45211048E+03  0.10773277E+05                                 9.153663                            7.135177       0.073764       1.987315                    0.999623      30.319215      88.814711       0.608705       0.422276      -1.056592      -0.017194       0.015058       0.012947       0.026268      -0.000334      -0.015474       0.022286      -0.001851       0.045390      -0.025210      -0.008183       0.033393             10.653437       8.320011      -5.399569       0.657836      14.071575      -1.762893       9.568724          -0.000001
          393              C       9.086792      24.531042      17.185099      -0.099389      33.886882 0.44879770E+03  0.10678710E+05                                 9.229262                            7.159662       0.053458       1.989001                    0.999736      29.661580      86.931541       0.600997       0.428317      -1.052450       0.005367      -0.014940       0.025106       0.029704       0.012891       0.014859      -0.018248       0.001771       0.017419      -0.030877       0.009873       0.021005             10.749525       7.918147      -4.932940      -0.290779      14.120418      -0.424263      10.210011          -0.000000
          394              C      11.027306      21.515583      18.391004       0.078188      38.284070 0.42593137E+03  0.99268793E+04                                10.033961                            6.946802      -0.134675       1.965232                    0.999264      26.830060      75.905173       0.618545       0.424875      -1.062661      -0.002920      -0.011937       0.006000       0.013675      -0.018234      -0.012955      -0.013122      -0.008504       0.002198      -0.030021       0.011134       0.018887             13.211639      12.794843      -8.669160       2.034895      18.169556       0.975003       8.670517          -0.000000
          395              C      11.906579      21.287839      19.466977      -0.157575      36.737217 0.45195095E+03  0.10734250E+05                                 9.605994                            7.082006       0.035729       1.969956                    0.999701      30.253738      87.561266       0.619688       0.416153      -1.063843      -0.009886      -0.032142      -0.000704       0.033635       0.000627       0.002671       0.023751      -0.030970       0.085883      -0.029930      -0.012498       0.042428             11.640395      12.127212      -7.080859       2.530188      14.231440       0.185952       8.562534          -0.000002
          396              C      12.695596      20.150842      19.490723      -0.120117      35.941391 0.43932162E+03  0.10365090E+05                                 9.454279                            6.981573       0.032740       1.966501                    0.999542      29.953543      86.526253       0.623965       0.416059      -1.063444      -0.043183      -0.009382      -0.005422       0.044522      -0.002889       0.018783      -0.010455       0.012313       0.103230      -0.025215      -0.017717       0.042931             11.366616      11.059981      -6.325051       1.811158      14.428044       1.452993       8.611824          -0.000001
          397              C      12.624264      19.213955      18.473220      -0.034102      38.339372 0.44183172E+03  0.10349839E+05                                 9.854960                            6.958950      -0.031436       1.992552                    0.999225      27.380526      76.628965       0.636162       0.411019      -1.075896      -0.035935       0.035265      -0.000921       0.050357       0.000730      -0.007521      -0.001548       0.001680       0.025203      -0.007027      -0.005210       0.012237             12.620853      12.433775      -7.745818       2.190161      16.443309       1.249648       8.985474           0.000000
          398              C      11.749358      19.427882      17.407104      -0.083960      34.892895 0.43920925E+03  0.10376214E+05                                 9.386020                            7.053169       0.012725       1.979329                    0.999627      29.251039      84.938530       0.610394       0.424745      -1.056493       0.000108       0.020759       0.018386       0.027731       0.009428      -0.012563       0.015255      -0.001683       0.062997      -0.027849      -0.001215       0.029064             11.265846      11.717635      -6.316361       2.320334      13.783587       0.852861       8.296317          -0.000000
          399              C      10.948696      20.574502      17.367676      -0.143859      35.510320 0.45331853E+03  0.10801875E+05                                 9.481479                            7.150921       0.072122       1.993062                    0.999411      30.017234      87.732949       0.607657       0.423011      -1.056855       0.011695      -0.021839       0.011806       0.027442      -0.002563       0.013881      -0.006536       0.018741       0.046485      -0.018380      -0.006825       0.025205             11.321639      10.935354      -6.074284       1.633733      14.794175       1.857528       8.235389           0.000000
          400              C      13.461320      17.972586      18.533929       0.607370      24.842650 0.25077651E+03  0.52020646E+04                                 7.886022                            5.626302      -0.112243       2.017967                    0.999414      22.425593      63.057212       0.623773       0.473359      -1.017966       0.034915      -0.054142       0.012081       0.065547       0.063254      -0.061410      -0.039570       0.067913       0.071868      -0.083854      -0.033225       0.117079              9.834800       9.351802      -4.384795       2.223711      11.957163       1.342494       8.195435           0.000000
          401              C       4.632196       3.912373      18.130020       0.580812      24.605079 0.26411274E+03  0.55600004E+04                                 7.891574                            5.799608      -0.128806       2.005371                    0.999413      23.078479      65.752857       0.609230       0.477572      -1.013912       0.058546      -0.005133       0.022398       0.062894      -0.033969      -0.023865       0.033458      -0.140206      -0.043227      -0.075472      -0.022604       0.098077              9.718185      14.516912       1.024633       2.514592       5.228400      -0.876146       9.409244           0.000000
          402              C       3.243411       3.738665      17.588337      -0.031248      37.386064 0.44951187E+03  0.10589974E+05                                 9.753080                            7.063757       0.061616       2.025730                    0.999406      27.386798      77.216534       0.624584       0.416257      -1.071000      -0.040552      -0.013892      -0.020560       0.047541      -0.004253      -0.006123      -0.001242       0.001976       0.007584      -0.008114       0.000383       0.007732             12.334588      20.829515       1.409455       3.841774       6.077478      -1.062758      10.096771           0.000001
          403              C       2.238943       3.169673      18.371290      -0.104258      33.674384 0.42576545E+03  0.99582188E+04                                 9.045013                            6.877340       0.043346       1.978189                    0.999563      29.379111      84.259699       0.628627       0.416583      -1.064031      -0.010043       0.006751      -0.022364       0.025428      -0.008972      -0.003872      -0.005650      -0.015154       0.085857      -0.026686      -0.002935       0.029621             10.626449      17.041906       1.217114       2.440587       5.872425      -1.316540       8.965016          -0.000001
          404              C       0.962251       3.047288      17.862090      -0.154194      34.578631 0.43873266E+03  0.10339650E+05                                 9.212521                            6.978850       0.129837       2.004261                    0.999736      29.861162      85.991760       0.624311       0.416293      -1.064125       0.023217       0.010922      -0.000479       0.025663       0.010963      -0.028367      -0.010662       0.016196       0.015461      -0.023034      -0.015430       0.038464             10.887349      17.031273       0.563970       3.879565       5.963412      -1.508643       9.667361          -0.000003
          405              C       0.658581       3.465026      16.568145       0.067169      38.539561 0.43353695E+03  0.10147537E+05                                10.090608                            7.008491      -0.136152       1.961365                    0.999333      27.047362      76.649372       0.615910       0.424868      -1.062813       0.009342      -0.000066       0.004595       0.010411      -0.000917       0.007070       0.011867       0.039922       0.001308      -0.025909       0.003639       0.022270             13.468858      23.807318       0.981427       5.222899       6.347749      -1.248305      10.251508          -0.000000
          406              C       1.675568       4.027849      15.783848      -0.146538      34.411491 0.44690703E+03  0.10583788E+05                                 9.234614                            7.064151       0.159949       2.020546                    0.999697      29.692171      85.787242       0.617658       0.418730      -1.062295       0.023593       0.000976       0.011285       0.026171      -0.002028      -0.004296      -0.013415      -0.008834       0.080209      -0.019729      -0.011728       0.031457             11.080835      18.848532       0.850665       2.647804       5.944004      -1.076412       8.449969           0.000000
          407              C       2.953717       4.146780      16.309401      -0.080641      32.708331 0.42394260E+03  0.99286445E+04                                 8.982233                            6.921940       0.031821       1.988914                    0.999604      28.914412      83.631592       0.617083       0.423818      -1.056932      -0.020551      -0.020001       0.002766       0.028810      -0.001741      -0.026782      -0.001704      -0.015706      -0.001470      -0.031217       0.008247       0.022970             10.654649      17.141929       0.271498       3.058940       5.706044      -1.143744       9.115974           0.000000
          408              C      13.826714       3.366575      16.027806       0.075360      38.211366 0.41948106E+03  0.97470826E+04                                10.044845                            6.900650      -0.152291       1.959457                    0.999351      26.847673      76.038075       0.619220       0.425695      -1.061303      -0.006008       0.001938      -0.002811       0.006910       0.000673       0.012928      -0.016875       0.019985      -0.009578      -0.025187       0.003427       0.021760             13.485602      24.148062       0.694066       4.512748       5.584534       0.437539      10.724209          -0.000001
          409              C      12.734901       3.436650      16.859596      -0.149149      34.708486 0.43224441E+03  0.10148646E+05                                 9.262198                            6.928743       0.179467       2.025978                    0.999798      29.504102      84.798463       0.626349       0.416496      -1.064019      -0.023751       0.002283      -0.018434       0.030152      -0.001287       0.000993      -0.000726      -0.013601       0.107575      -0.024865      -0.011022       0.035887             11.254092      19.950231       0.574736       1.448080       5.213065       0.187998       8.598979          -0.000001
          410              C      11.430549       3.425547      16.382208      -0.079234      33.841815 0.43385925E+03  0.10213452E+05                                 9.194380                            7.015261       0.026022       1.988878                    0.999611      28.923848      83.705053       0.611663       0.425373      -1.056621       0.021013       0.007118      -0.007302       0.023357      -0.000527      -0.020709      -0.004179      -0.009090       0.015801      -0.022925       0.001772       0.021153             10.911647      17.760331       0.609332       1.693066       5.236571       0.309739       9.738040          -0.000000
          411              C      11.226744       3.385821      15.000894      -0.034502      37.824776 0.44449471E+03  0.10438932E+05                                 9.789386                            6.999526       0.053928       2.019456                    0.999258      27.407616      77.069500       0.630979       0.413335      -1.073248       0.045258       0.016172       0.020532       0.052263       0.000948      -0.004380      -0.016722      -0.001902      -0.001096      -0.016759      -0.001111       0.017870             12.433069      21.385687       0.868397       2.566900       5.250491       0.363728      10.663027           0.000000
          412              C      12.309822       3.313278      14.153423      -0.122943      36.127958 0.44695769E+03  0.10614630E+05                                 9.560805                            7.091666       0.044132       1.974696                    0.999765      30.113634      87.918072       0.611232       0.421950      -1.057331       0.012465       0.028968       0.030397       0.043801      -0.002669       0.003031      -0.008043      -0.024020       0.076145      -0.025090      -0.002827       0.027917             11.508195      18.669363       0.680762       1.954955       5.292937       0.233736      10.562285          -0.000001
          413              C      13.601072       3.279228      14.651421      -0.150292      35.184397 0.45300057E+03  0.10795530E+05                                 9.435577                            7.167497       0.045324       1.980410                    0.999474      30.227419      88.435884       0.604357       0.425273      -1.055142      -0.023885       0.016170       0.003036       0.029003      -0.006693      -0.031873      -0.006363       0.017252      -0.008232      -0.032240      -0.003921       0.036162             11.200356      17.457467       0.140001       3.791274       5.369088       0.527163      10.774514          -0.000002
          414              C       9.837959       3.445533      14.459435       0.588468      24.608429 0.25307990E+03  0.52656019E+04                                 7.831325                            5.651432      -0.034355       2.040147                    0.999616      22.678281      64.011852       0.622050       0.473250      -1.017301      -0.058383       0.027745      -0.021610       0.068157      -0.002645      -0.016643       0.035278      -0.161665      -0.072519      -0.074780      -0.028235       0.103015              9.674794      14.617495       0.851247       1.416934       4.748325      -0.698129       9.658561           0.000000
          415              C       6.770693       6.135290      14.349217       0.612213      24.907034 0.24772411E+03  0.51171131E+04                                 7.882264                            5.591146      -0.078002       2.031801                    0.999325      22.184068      62.011827       0.626592       0.473222      -1.019219       0.032532      -0.053636      -0.002220       0.062770       0.081558      -0.018835      -0.009339       0.101284      -0.113264      -0.077151      -0.040565       0.117715              9.760787       7.464834      -4.911259       0.155371      12.201253       0.036721       9.616273          -0.000000
          416              C       5.965663       7.396892      14.307101      -0.019135      38.653294 0.43869538E+03  0.10255206E+05                                 9.929654                            6.943637      -0.035695       1.994341                    0.999271      27.149199      75.833713       0.635744       0.412138      -1.075467      -0.032819       0.037335      -0.005701       0.050035       0.004656       0.012261       0.007668       0.005200       0.018536      -0.010414      -0.008390       0.018803             12.795599      11.042454      -7.925696      -1.255042      17.825358      -1.531290       9.518986          -0.000000
          417              C       5.181014       7.754424      15.402788      -0.108663      35.499885 0.44973596E+03  0.10685924E+05                                 9.462450                            7.115933       0.057724       1.985419                    0.999691      29.733924      86.533307       0.610540       0.422219      -1.058276      -0.008966       0.008885      -0.025023       0.028027       0.010330       0.006072      -0.021201      -0.007114       0.026430      -0.025714      -0.000105       0.025819             11.319529      10.394461      -6.365798      -1.422704      14.380591      -1.254525       9.183536          -0.000000
          418              C       4.399277       8.904497      15.340062      -0.159185      36.746511 0.46501163E+03  0.11151359E+05                                 9.677473                            7.226593       0.071251       1.982993                    0.999686      30.522033      89.495289       0.606467       0.421148      -1.058014       0.009715      -0.028716      -0.021588       0.037216      -0.002414      -0.025490       0.012418       0.008452       0.024426      -0.024447      -0.008491       0.032938             11.679467      10.409047      -6.486345      -0.558890      15.509465      -2.680653       9.119889          -0.000000
          419              C       4.408011       9.712091      14.206292       0.074126      38.755319 0.41773954E+03  0.96960396E+04                                10.112054                            6.878664      -0.163788       1.956552                    0.999290      26.807314      75.869952       0.621274       0.424750      -1.061946      -0.000614      -0.010060      -0.002701       0.010434      -0.016474       0.014182       0.009074      -0.016717      -0.023702      -0.028369       0.005941       0.022427             13.493976      12.508127      -8.997885      -1.206363      18.782385      -1.614348       9.191417          -0.000000
          420              C       5.210129       9.348390      13.136367      -0.149481      35.594289 0.43186457E+03  0.10150686E+05                                 9.422968                            6.940062       0.083020       1.991142                    0.999683      29.821605      86.122216       0.623086       0.418225      -1.061536       0.001837      -0.028315       0.008184       0.029531       0.004683      -0.001194      -0.020032      -0.010752       0.091400      -0.023521      -0.015346       0.038867             11.337835      10.876534      -6.679071      -2.070445      14.387612      -0.380979       8.749357          -0.000004
          421              C       5.962752       8.203991      13.169523      -0.098943      34.631726 0.41966583E+03  0.97873145E+04                                 9.254422                            6.853117      -0.004577       1.968866                    0.999676      29.194123      83.807179       0.625810       0.419666      -1.061300      -0.026685       0.002182       0.010829       0.028881       0.003614      -0.014495       0.011374       0.016609       0.072229      -0.025657      -0.006213       0.031869             11.018582       9.438137      -5.914967      -1.125371      14.551671      -1.683670       9.065939          -0.000002
          422              C       3.602981      10.950252      14.155215       0.076022      38.969560 0.43018773E+03  0.10054938E+05                                10.166482                            6.993371      -0.156303       1.957672                    0.999292      26.932445      76.401272       0.614665       0.426330      -1.061341      -0.004855       0.007540       0.001750       0.009137      -0.008471      -0.009323      -0.007749      -0.011679      -0.027319      -0.019503       0.004299       0.015204             13.538718      11.831395      -9.050438       1.052271      19.277898      -0.074064       9.506863          -0.000001
          423              C       3.371517      11.729963      15.295930      -0.157243      34.687537 0.45024440E+03  0.10698403E+05                                 9.274852                            7.086732       0.145630       2.009903                    0.999734      30.128239      87.612280       0.616255       0.418288      -1.061014      -0.012084       0.019911      -0.009225       0.025051       0.001698       0.015179      -0.009725      -0.000057       0.084270      -0.022120      -0.012449       0.034569             10.961118       8.533191      -5.621177       0.096698      15.658557       1.387455       8.691604          -0.000001
          424              C       2.636363      12.904464      15.238580      -0.088118      33.995407 0.44550829E+03  0.10559721E+05                                 9.204230                            7.094583       0.037604       1.985211                    0.999683      29.358195      85.315066       0.609930       0.423671      -1.057446       0.009786      -0.011572      -0.018552       0.023956       0.010130      -0.013271       0.009438       0.004713       0.057896      -0.025597       0.000098       0.025499             10.780742       8.569489      -5.188945       1.051539      14.662694       0.624423       9.110044           0.000000
          425              C       2.054063      13.299502      14.014978      -0.043623      37.749627 0.45499495E+03  0.10740621E+05                                 9.744689                            7.072689       0.024998       2.006448                    0.999373      27.662133      77.808724       0.629346       0.412281      -1.074679       0.040908      -0.034432       0.001077       0.053481       0.003346       0.004556      -0.001666      -0.003825       0.010657      -0.007676       0.001924       0.005752             12.106581       9.733710      -6.815835       0.837828      16.524765       1.125527      10.061270           0.000001
          426              C       2.254957      12.524479      12.891736      -0.119075      35.264220 0.44392463E+03  0.10508597E+05                                 9.364122                            7.043471       0.121023       2.000460                    0.999611      29.814731      86.472209       0.617412       0.419079      -1.060758       0.027169      -0.008879       0.020904       0.035411       0.007337       0.015342      -0.015095      -0.020677       0.070831      -0.031541      -0.001431       0.032972             11.093190       8.731434      -5.510235       0.710182      14.328245       0.823076      10.219893           0.000001
          427              C       3.016314      11.370704      12.946622      -0.152239      35.281288 0.45262133E+03  0.10764744E+05                                 9.397329                            7.125663       0.157842       2.017424                    0.999619      29.979367      87.105493       0.612196       0.420675      -1.059929      -0.016311       0.017265       0.010807       0.026094       0.007038      -0.002793       0.023991      -0.018770       0.046633      -0.024131      -0.009509       0.033641             11.170009       9.569780      -6.049016       1.743391      14.278343      -1.141271       9.661905          -0.000001
          428              C       1.239134      14.559623      13.967037       0.607111      24.229430 0.24899593E+03  0.51562799E+04                                 7.729382                            5.607797      -0.070888       2.032055                    0.999482      22.387389      62.909572       0.624508       0.473613      -1.017762      -0.027696       0.060345      -0.013531       0.067762       0.067487      -0.054837      -0.039530       0.063838       0.012954      -0.077137      -0.036893       0.114030              9.385127       7.752432      -3.650733       1.798512      11.507745       1.465388       8.895203           0.000000
          429              C      11.581947       5.157690       8.248453      -0.279475      22.172787 0.35819807E+03  0.80138470E+04                                 6.700520                            6.127833       0.440758       2.161870                    0.995686      27.809933      77.695854       0.696412       0.393117      -1.080888       0.075338      -0.032644       0.071370       0.108789      -0.056378       0.081765      -0.044257       0.045449       0.073065      -0.075613      -0.054367       0.129980              6.955819       7.184904       0.407528       1.072167       6.136936      -0.879362       7.545618           0.000001
          430              C      12.085636       3.717445      10.181754      -0.285109      22.677963 0.34764141E+03  0.77070750E+04                                 6.781900                            6.036894       0.495885       2.169713                    0.997451      27.859673      77.067105       0.702783       0.393122      -1.082658       0.033090       0.080237      -0.076130       0.115450       0.036042      -0.034793      -0.082761      -0.042156       0.097393      -0.066931      -0.051586       0.118517              7.139545       6.442638       1.056202      -0.557533       6.711896      -1.330284       8.264100          -0.000002
          431              C       1.741077      12.299942       2.199886      -0.280876      22.574313 0.36073951E+03  0.80812346E+04                                 6.787521                            6.151399       0.486374       2.170796                    0.996851      27.970825      78.077943       0.695083       0.393356      -1.081226       0.013165      -0.022942      -0.104794       0.108080       0.004023      -0.043221       0.030778       0.004142       0.369147      -0.079094      -0.057919       0.137013              7.147056       5.664272      -0.366120       0.129567       6.768980       0.018260       9.007918           0.000000
          432              C       1.566387      13.082367      22.278888      -0.277984      23.580473 0.36293787E+03  0.81498259E+04                                 7.022213                            6.210644       0.269513       2.096799                    0.996470      28.195509      79.019718       0.684412       0.398540      -1.076768       0.025627      -0.074016       0.061273       0.099446      -0.040470       0.045241      -0.099607      -0.066009       0.026105      -0.082915      -0.056503       0.139417              7.503539       5.539463      -0.501245       0.435514       8.465031      -1.301256       8.506123           0.000000
          433              C       2.975553      19.516710      19.449503      -0.279475      22.172799 0.35819828E+03  0.80138528E+04                                 6.700522                            6.127835       0.440758       2.161870                    0.995686      27.809934      77.695856       0.696412       0.393117      -1.080888      -0.075338       0.032644       0.071370       0.108789      -0.056378      -0.081765       0.044257       0.045449       0.073065      -0.075613      -0.054367       0.129980              6.955822       7.184908       0.407527      -1.072168       6.136937       0.879363       7.545620           0.000001
          434              C       2.471863      20.956955      21.382804      -0.285109      22.677968 0.34764144E+03  0.77070761E+04                                 6.781901                            6.036894       0.495885       2.169713                    0.997451      27.859673      77.067106       0.702783       0.393122      -1.082658      -0.033090      -0.080237      -0.076130       0.115450       0.036042       0.034793       0.082761      -0.042156       0.097393      -0.066931      -0.051586       0.118517              7.139546       6.442639       1.056202       0.557532       6.711897       1.330288       8.264103          -0.000002
          435              C      12.816423      12.374458      13.400936      -0.280876      22.574309 0.36073940E+03  0.80812318E+04                                 6.787520                            6.151397       0.486374       2.170796                    0.996851      27.970825      78.077943       0.695083       0.393356      -1.081226      -0.013165       0.022942      -0.104794       0.108080       0.004023       0.043221      -0.030778       0.004142       0.369147      -0.079094      -0.057919       0.137013              7.147055       5.664270      -0.366118      -0.129566       6.768980      -0.018259       9.007916           0.000000
          436              C      12.991113      11.592033      11.077838      -0.277984      23.580460 0.36293765E+03  0.81498198E+04                                 7.022211                            6.210642       0.269513       2.096799                    0.996470      28.195508      79.019715       0.684412       0.398540      -1.076768      -0.025627       0.074016       0.061273       0.099446      -0.040470      -0.045241       0.099607      -0.066009       0.026105      -0.082915      -0.056503       0.139417              7.503536       5.539462      -0.501244      -0.435511       8.465028       1.301255       8.506119           0.000000
          437              C      10.254303      17.494890       8.248453      -0.279475      22.172790 0.35819811E+03  0.80138479E+04                                 6.700520                            6.127833       0.440758       2.161870                    0.995686      27.809934      77.695855       0.696412       0.393117      -1.080888      -0.075338      -0.032644       0.071370       0.108789       0.056378      -0.081765      -0.044257       0.045449       0.073065      -0.075613      -0.054367       0.129980              6.955820       7.184904      -0.407528      -1.072168       6.136936      -0.879362       7.545619           0.000001
          438              C       9.750613      16.054645      10.181754      -0.285109      22.677969 0.34764146E+03  0.77070765E+04                                 6.781901                            6.036895       0.495885       2.169713                    0.997451      27.859673      77.067106       0.702783       0.393122      -1.082658      -0.033090       0.080237      -0.076130       0.115450      -0.036042       0.034793      -0.082761      -0.042156       0.097393      -0.066931      -0.051586       0.118517              7.139547       6.442639      -1.056202       0.557532       6.711897      -1.330289       8.264104          -0.000002
          439              C       5.537673      -0.037258       2.199886      -0.280876      22.574309 0.36073940E+03  0.80812316E+04                                 6.787519                            6.151397       0.486374       2.170796                    0.996851      27.970825      78.077942       0.695083       0.393356      -1.081226      -0.013165      -0.022942      -0.104794       0.108080      -0.004023       0.043221       0.030778       0.004142       0.369147      -0.079094      -0.057919       0.137013              7.147055       5.664270       0.366118      -0.129566       6.768980       0.018259       9.007916           0.000000
          440              C       5.712363       0.745167      22.278888      -0.277984      23.580458 0.36293758E+03  0.81498179E+04                                 7.022210                            6.210641       0.269513       2.096799                    0.996470      28.195508      79.019714       0.684412       0.398540      -1.076768      -0.025627      -0.074016       0.061273       0.099446       0.040470      -0.045241      -0.099607      -0.066009       0.026105      -0.082915      -0.056503       0.139417              7.503536       5.539461       0.501244      -0.435513       8.465027      -1.301255       8.506120           0.000000
          441              C       4.303197       7.179510      19.449503      -0.279475      22.172796 0.35819823E+03  0.80138514E+04                                 6.700522                            6.127835       0.440758       2.161870                    0.995686      27.809932      77.695851       0.696412       0.393117      -1.080888       0.075338       0.032644       0.071370       0.108789       0.056378       0.081765       0.044257       0.045449       0.073065      -0.075613      -0.054367       0.129980              6.955822       7.184908      -0.407527       1.072168       6.136937       0.879363       7.545620           0.000001
          442              C       4.806887       8.619755      21.382804      -0.285109      22.677969 0.34764147E+03  0.77070768E+04                                 6.781902                            6.036895       0.495885       2.169713                    0.997451      27.859674      77.067112       0.702783       0.393122      -1.082658       0.033090      -0.080237      -0.076130       0.115450      -0.036042      -0.034793       0.082761      -0.042156       0.097393      -0.066931      -0.051586       0.118517              7.139547       6.442639      -1.056202      -0.557532       6.711897       1.330288       8.264104          -0.000002
          443              C       9.019827       0.037258      13.400936      -0.280876      22.574314 0.36073949E+03  0.80812341E+04                                 6.787520                            6.151398       0.486374       2.170796                    0.996851      27.970826      78.077945       0.695083       0.393356      -1.081226       0.013165       0.022942      -0.104794       0.108080      -0.004023      -0.043221      -0.030778       0.004142       0.369147      -0.079094      -0.057919       0.137013              7.147057       5.664272       0.366119       0.129568       6.768979      -0.018260       9.007919           0.000000
          444              C       8.845137      23.929233      11.077838      -0.277984      23.580461 0.36293759E+03  0.81498184E+04                                 7.022211                            6.210642       0.269513       2.096799                    0.996470      28.195508      79.019717       0.684412       0.398540      -1.076768       0.025627       0.074016       0.061273       0.099446       0.040470       0.045241       0.099607      -0.066009       0.026106      -0.082915      -0.056503       0.139417              7.503537       5.539461       0.501244       0.435510       8.465029       1.301257       8.506120           0.000000
          445              O      14.060361       8.603470      10.602242      -0.571378      39.679349 0.52699819E+03  0.12592239E+05                                 9.258727                            7.049471       0.422496       2.194852                    0.996332      27.358340      71.446870       0.724898       0.353619      -1.144519       0.002039      -0.031227       0.005586       0.031788      -0.013704      -0.025612      -0.056681       0.008409      -0.009653      -0.069891       0.014491       0.055400             11.530596       5.682325       1.200984      -1.174239       9.870756      -4.015858      19.038708           0.000001
          446              O      13.082534       6.625817      10.952387      -0.599317      35.295913 0.49204281E+03  0.11541020E+05                                 8.466182                            6.788411       0.757395       2.285452                    0.998327      27.626234      71.158343       0.743533       0.351208      -1.148065       0.014601       0.037973       0.010339       0.041976       0.003009      -0.000105       0.061586       0.010731      -0.198693      -0.096722       0.038146       0.058575              9.699695       6.896559       3.763857       2.058015      11.670421       3.952922      10.532104           0.000000
          447              O       1.326188       9.995846      21.595400      -0.621875      38.156790 0.56871528E+03  0.13820352E+05                                 8.930120                            7.324273       0.696539       2.256524                    0.998197      28.287140      73.973083       0.712552       0.353725      -1.146915      -0.047003      -0.035799      -0.005257       0.059317      -0.009417       0.024396       0.058137      -0.000668      -0.200895      -0.098680       0.038211       0.060469             10.162136       6.200054       1.730441       1.492423      12.376321       4.718926      11.910031           0.000001
          448              O       0.604719       7.936521      21.947337      -0.558531      34.864943 0.48052839E+03  0.11221056E+05                                 8.450920                            6.686750       0.477936       2.207411                    0.997964      27.132819      70.071343       0.751708       0.348933      -1.148227      -0.002063       0.020645      -0.005353       0.021427      -0.011110      -0.023156      -0.058951       0.012979       0.033481      -0.068461       0.006750       0.061711             10.196344       5.574462       0.833513      -1.563401       7.771981      -3.092033      17.242588           0.000000
          449              O       0.453029      10.079492       8.292137      -0.562114      36.123744 0.50393757E+03  0.11913917E+05                                 8.622540                            6.876046       0.418957       2.186461                    0.997790      27.352466      71.182421       0.736370       0.351829      -1.145333       0.006859       0.000352      -0.024359       0.025309      -0.029873      -0.034067      -0.055312      -0.000850       0.038737      -0.080181       0.019695       0.060485             10.185220       6.539904       3.080890      -1.998250      12.359875      -4.456227      11.655882           0.000001
          450              O       0.027659      10.313406       6.096956      -0.570810      40.708335 0.59352047E+03  0.14640866E+05                                 9.450720                            7.591993       0.181765       2.103832                    0.996593      28.134680      75.178528       0.681817       0.364173      -1.133703       0.004246       0.018500       0.017070       0.025527      -0.042892       0.013097       0.043898       0.109396       0.040573      -0.095492       0.032633       0.062859             11.071638       8.190196       2.615659       3.169506      11.870927       4.348604      13.153790           0.000001
          451              O       7.031855      19.099219       8.283176      -0.590426      39.247839 0.58284113E+03  0.14296450E+05                                 9.166245                            7.448062       0.269338       2.128390                    0.996351      28.228659      74.944907       0.699617       0.356917      -1.140685      -0.033641       0.012271      -0.020886       0.041456      -0.010495       0.010882       0.046253       0.075741       0.056382      -0.073094       0.028803       0.044291             10.745482      11.797849       3.396163       5.174540       9.494080       1.793799      10.944517           0.000000
          452              O       5.986772      19.931734       6.487872      -0.567239      40.680868 0.59587567E+03  0.14724264E+05                                 9.491828                            7.636742       0.063757       2.069179                    0.994714      28.168132      75.512416       0.675361       0.367022      -1.130671      -0.018143      -0.014625       0.017488       0.029135      -0.072449      -0.042555      -0.015162      -0.037128       0.066929      -0.101025       0.031721       0.069304             11.067581       8.261682       1.361969      -0.043104      13.669675      -5.431062      11.271387           0.000001
          453              O      12.108929       8.789021       8.141147      -0.574590      34.098703 0.52066600E+03  0.12411762E+05                                 8.274047                            6.973273       0.388658       2.165143                    0.997883      27.833347      72.762175       0.733646       0.350224      -1.146509      -0.004682      -0.001894      -0.028138       0.028588       0.029363       0.038387      -0.002611      -0.028251       0.138593      -0.066304       0.004074       0.062231              9.442004       9.943336       0.429658       4.058611       5.912736       1.384278      12.469942           0.000000
          454              O      12.773915       7.881250       6.215015      -0.590035      44.069689 0.67741255E+03  0.17286870E+05                                10.025464                            8.160233      -0.033306       2.022854                    0.995351      29.068247      79.226466       0.651118       0.368624      -1.129283      -0.029139      -0.003252      -0.005213       0.029780      -0.028368      -0.053992      -0.006027      -0.084443      -0.059393      -0.085101       0.022522       0.062579             11.626314      16.422738      -1.566064      -4.001383       7.985364       0.871562      10.470839           0.000001
          455              O       1.608604       9.150008       4.031706      -0.593167      46.715338 0.67867576E+03  0.17313680E+05                                10.403828                            8.153127       0.009992       2.037894                    0.995445      28.980125      78.773201       0.653675       0.367297      -1.131182       0.028018      -0.004761      -0.000061       0.028419      -0.045049      -0.051487      -0.009577      -0.081281      -0.058557      -0.088846       0.016329       0.072517             12.451327      18.284909      -1.229458      -5.411499       7.593709       0.509029      11.475363           0.000001
          456              O       2.423969       8.599275       2.040159      -0.573730      34.708457 0.51991255E+03  0.12389041E+05                                 8.369716                            6.981398       0.531038       2.215227                    0.998170      27.650942      72.266220       0.731161       0.351549      -1.145452      -0.002831      -0.018157       0.039010       0.043122       0.014558       0.035815       0.007715      -0.073433       0.096979      -0.067340       0.016790       0.050550              9.517339       9.851437       0.005831       3.169546       5.437154       1.077510      13.263425           0.000000
          457              O      14.412944       6.632725       4.258415      -0.570950      40.589477 0.58883346E+03  0.14497558E+05                                 9.428395                            7.560837       0.208396       2.113690                    0.996659      28.089324      75.003861       0.683322       0.364065      -1.133703      -0.000618      -0.014613      -0.019098       0.024055      -0.044204       0.016552       0.044814       0.112070       0.050934      -0.099455       0.036542       0.062913             10.865302       8.118780       2.639590       3.039829      11.510134       4.561376      12.966992          -0.000000
          458              O      14.280034       6.718839       2.018429      -0.561012      36.339033 0.49414724E+03  0.11616804E+05                                 8.640704                            6.785731       0.409454       2.184210                    0.997773      27.220209      70.470442       0.745603       0.349436      -1.148127      -0.002671      -0.009938       0.021425       0.023769      -0.034725      -0.033151      -0.052484       0.018029       0.042780      -0.082571       0.027884       0.054688             10.235361       7.115271       3.678760      -2.883023      11.913684      -5.039942      11.677127          -0.000000
          459              O       8.623135      21.650552       3.713148      -0.568836      41.285787 0.59476505E+03  0.14693632E+05                                 9.584233                            7.633375       0.095235       2.079404                    0.995163      28.171779      75.575565       0.674844       0.367383      -1.130111       0.021904       0.007628      -0.022092       0.032031      -0.073643      -0.038091      -0.017070      -0.025822       0.054087      -0.097792       0.028809       0.068983             11.265679       7.966194       1.308773      -0.396460      13.276986      -5.985391      12.553858           0.000001
          460              O       7.815631      22.298749       1.725410      -0.578970      36.715645 0.54809009E+03  0.13243881E+05                                 8.730132                            7.216461       0.304737       2.145588                    0.996361      27.839921      73.448802       0.711402       0.356310      -1.140751       0.035187      -0.016166       0.019884       0.043530      -0.016042       0.014793       0.042294       0.067742       0.042744      -0.068593       0.028324       0.040269              9.948951       9.701589       3.215683       4.199218       9.017633       2.027014      11.127630           0.000001
          461              O       7.775889      20.940670      10.602242      -0.571378      39.679348 0.52699819E+03  0.12592239E+05                                 9.258727                            7.049471       0.422497       2.194852                    0.996332      27.358340      71.446870       0.724898       0.353619      -1.144519      -0.002039      -0.031227       0.005586       0.031788       0.013704       0.025612      -0.056681       0.008409      -0.009653      -0.069891       0.014491       0.055400             11.530596       5.682325      -1.200984       1.174239       9.870756      -4.015858      19.038707           0.000001
          462              O       8.753716      18.963017      10.952387      -0.599317      35.295914 0.49204281E+03  0.11541020E+05                                 8.466182                            6.788411       0.757395       2.285452                    0.998327      27.626234      71.158343       0.743533       0.351208      -1.148065      -0.014601       0.037973       0.010339       0.041976      -0.003009       0.000105       0.061586       0.010731      -0.198693      -0.096722       0.038147       0.058575              9.699695       6.896560      -3.763858      -2.058015      11.670422       3.952922      10.532104           0.000000
          463              O       5.952562      22.333046      21.595400      -0.621875      38.156792 0.56871531E+03  0.13820353E+05                                 8.930120                            7.324273       0.696539       2.256524                    0.998197      28.287141      73.973085       0.712552       0.353725      -1.146916       0.047003      -0.035799      -0.005257       0.059317       0.009417      -0.024396       0.058137      -0.000668      -0.200895      -0.098680       0.038211       0.060469             10.162136       6.200054      -1.730441      -1.492423      12.376321       4.718926      11.910032           0.000001
          464              O       6.674031      20.273721      21.947337      -0.558531      34.864941 0.48052837E+03  0.11221055E+05                                 8.450920                            6.686749       0.477936       2.207411                    0.997964      27.132819      70.071341       0.751708       0.348933      -1.148227       0.002063       0.020645      -0.005353       0.021427       0.011110       0.023156      -0.058951       0.012979       0.033481      -0.068461       0.006750       0.061711             10.196343       5.574462      -0.833513       1.563400       7.771981      -3.092033      17.242586           0.000000
          465              O       6.825721      22.416692       8.292137      -0.562114      36.123743 0.50393756E+03  0.11913917E+05                                 8.622540                            6.876046       0.418957       2.186461                    0.997790      27.352466      71.182422       0.736370       0.351829      -1.145333      -0.006859       0.000352      -0.024359       0.025309       0.029873       0.034067      -0.055312      -0.000850       0.038737      -0.080181       0.019695       0.060485             10.185219       6.539902      -3.080887       1.998247      12.359872      -4.456226      11.655884           0.000001
          466              O       7.251091      22.650606       6.096956      -0.570810      40.708332 0.59352025E+03  0.14640860E+05                                 9.450720                            7.591992       0.181765       2.103832                    0.996593      28.134680      75.178528       0.681817       0.364173      -1.133703      -0.004246       0.018500       0.017070       0.025527       0.042892      -0.013097       0.043898       0.109396       0.040573      -0.095492       0.032633       0.062858             11.071637       8.190193      -2.615658      -3.169504      11.870925       4.348604      13.153793           0.000001
          467              O       0.246895       6.762019       8.283176      -0.590426      39.247838 0.58284112E+03  0.14296449E+05                                 9.166244                            7.448062       0.269338       2.128390                    0.996351      28.228659      74.944906       0.699617       0.356917      -1.140685       0.033641       0.012271      -0.020886       0.041456       0.010495      -0.010882       0.046253       0.075741       0.056382      -0.073094       0.028803       0.044291             10.745482      11.797849      -3.396163      -5.174539       9.494080       1.793798      10.944516           0.000000
          468              O       1.291978       7.594534       6.487872      -0.567239      40.680866 0.59587565E+03  0.14724263E+05                                 9.491827                            7.636742       0.063757       2.069179                    0.994714      28.168132      75.512414       0.675361       0.367022      -1.130671       0.018143      -0.014625       0.017488       0.029135       0.072449       0.042555      -0.015162      -0.037128       0.066929      -0.101025       0.031721       0.069304             11.067580       8.261680      -1.361969       0.043104      13.669675      -5.431061      11.271386           0.000001
          469              O       9.727322      21.126221       8.141147      -0.574590      34.098709 0.52066612E+03  0.12411765E+05                                 8.274049                            6.973274       0.388658       2.165143                    0.997883      27.833347      72.762178       0.733646       0.350224      -1.146509       0.004682      -0.001894      -0.028138       0.028588      -0.029363      -0.038387      -0.002611      -0.028251       0.138593      -0.066304       0.004074       0.062231              9.442006       9.943339      -0.429658      -4.058613       5.912736       1.384278      12.469944           0.000000
          470              O       9.062335      20.218450       6.215015      -0.590035      44.069711 0.67741298E+03  0.17286883E+05                                10.025468                            8.160236      -0.033306       2.022854                    0.995351      29.068247      79.226466       0.651118       0.368624      -1.129283       0.029139      -0.003252      -0.005213       0.029780       0.028368       0.053992      -0.006027      -0.084443      -0.059393      -0.085101       0.022522       0.062579             11.626319      16.422752       1.566065       4.001385       7.985366       0.871560      10.470839           0.000001
          471              O       5.670146      21.487208       4.031706      -0.593167      46.715325 0.67867535E+03  0.17313667E+05                                10.403825                            8.153124       0.009992       2.037894                    0.995445      28.980126      78.773202       0.653675       0.367297      -1.131182      -0.028018      -0.004761      -0.000061       0.028419       0.045049       0.051487      -0.009577      -0.081281      -0.058557      -0.088846       0.016329       0.072517             12.451323      18.284896       1.229458       5.411499       7.593707       0.509030      11.475365           0.000001
          472              O       4.854781      20.936475       2.040159      -0.573730      34.708453 0.51991252E+03  0.12389040E+05                                 8.369715                            6.981397       0.531038       2.215227                    0.998170      27.650942      72.266220       0.731161       0.351549      -1.145452       0.002831      -0.018157       0.039010       0.043122      -0.014558      -0.035815       0.007715      -0.073433       0.096979      -0.067340       0.016790       0.050550              9.517337       9.851432      -0.005830      -3.169539       5.437154       1.077511      13.263424           0.000000
          473              O       7.423306      18.969925       4.258415      -0.570950      40.589475 0.58883346E+03  0.14497558E+05                                 9.428394                            7.560837       0.208396       2.113690                    0.996659      28.089324      75.003861       0.683322       0.364065      -1.133703       0.000618      -0.014613      -0.019098       0.024055       0.044204      -0.016552       0.044814       0.112070       0.050934      -0.099455       0.036542       0.062913             10.865301       8.118780      -2.639589      -3.039829      11.510133       4.561376      12.966991          -0.000000
          474              O       7.556216      19.056039       2.018429      -0.561012      36.339032 0.49414724E+03  0.11616804E+05                                 8.640704                            6.785731       0.409454       2.184210                    0.997773      27.220209      70.470441       0.745603       0.349436      -1.148127       0.002671      -0.009938       0.021425       0.023769       0.034725       0.033151      -0.052484       0.018029       0.042780      -0.082571       0.027884       0.054688             10.235360       7.115271      -3.678760       2.883022      11.913683      -5.039942      11.677126          -0.000000
          475              O      13.213115       9.313352       3.713148      -0.568836      41.285791 0.59476508E+03  0.14693634E+05                                 9.584233                            7.633376       0.095235       2.079404                    0.995163      28.171779      75.575568       0.674844       0.367383      -1.130111      -0.021904       0.007628      -0.022092       0.032031       0.073643       0.038091      -0.017070      -0.025822       0.054087      -0.097792       0.028809       0.068983             11.265681       7.966195      -1.308773       0.396461      13.276987      -5.985391      12.553860           0.000001
          476              O      14.020619       9.961549       1.725410      -0.578970      36.715647 0.54809011E+03  0.13243881E+05                                 8.730132                            7.216461       0.304737       2.145587                    0.996361      27.839921      73.448803       0.711402       0.356310      -1.140751      -0.035187      -0.016166       0.019884       0.043530       0.016042      -0.014793       0.042294       0.067742       0.042744      -0.068593       0.028324       0.040269              9.948951       9.701590      -3.215683      -4.199218       9.017634       2.027014      11.127630           0.000001
          477              O       0.497139      16.070930      21.803292      -0.571378      39.679349 0.52699818E+03  0.12592239E+05                                 9.258728                            7.049471       0.422496       2.194852                    0.996332      27.358340      71.446870       0.724898       0.353619      -1.144519      -0.002039       0.031227       0.005586       0.031788      -0.013704       0.025612       0.056681       0.008409      -0.009653      -0.069891       0.014491       0.055400             11.530596       5.682325       1.200984       1.174239       9.870756       4.015858      19.038708           0.000001
          478              O       1.474966      18.048583      22.153437      -0.599317      35.295913 0.49204281E+03  0.11541020E+05                                 8.466182                            6.788411       0.757395       2.285452                    0.998327      27.626234      71.158343       0.743533       0.351208      -1.148065      -0.014601      -0.037973       0.010339       0.041976       0.003009       0.000105      -0.061586       0.010731      -0.198693      -0.096722       0.038146       0.058575              9.699695       6.896559       3.763857      -2.058015      11.670422      -3.952922      10.532104           0.000000
          479              O      13.231312      14.678554      10.394350      -0.621875      38.156792 0.56871532E+03  0.13820353E+05                                 8.930120                            7.324274       0.696539       2.256524                    0.998197      28.287141      73.973086       0.712552       0.353725      -1.146915       0.047003       0.035799      -0.005257       0.059317      -0.009417      -0.024396      -0.058137      -0.000668      -0.200895      -0.098680       0.038211       0.060469             10.162136       6.200054       1.730441      -1.492423      12.376322      -4.718926      11.910032           0.000001
          480              O      13.952781      16.737879      10.746287      -0.558531      34.864942 0.48052838E+03  0.11221056E+05                                 8.450920                            6.686750       0.477936       2.207411                    0.997964      27.132819      70.071342       0.751708       0.348933      -1.148227       0.002063      -0.020645      -0.005353       0.021427      -0.011110       0.023156       0.058951       0.012979       0.033481      -0.068461       0.006750       0.061711             10.196343       5.574462       0.833513       1.563401       7.771981       3.092033      17.242586           0.000000
          481              O      14.104471      14.594908      19.493187      -0.562114      36.123742 0.50393756E+03  0.11913917E+05                                 8.622540                            6.876046       0.418957       2.186461                    0.997790      27.352466      71.182422       0.736370       0.351829      -1.145333      -0.006859      -0.000352      -0.024359       0.025309      -0.029873       0.034067       0.055312      -0.000850       0.038737      -0.080181       0.019695       0.060485             10.185219       6.539902       3.080887       1.998248      12.359872       4.456226      11.655883           0.000001
          482              O      -0.027659      14.360994      17.298006      -0.570810      40.708332 0.59352026E+03  0.14640860E+05                                 9.450720                            7.591992       0.181765       2.103832                    0.996593      28.134680      75.178529       0.681817       0.364173      -1.133703      -0.004246      -0.018500       0.017070       0.025527      -0.042892      -0.013097      -0.043898       0.109396       0.040573      -0.095492       0.032633       0.062859             11.071637       8.190193       2.615658      -3.169504      11.870924      -4.348604      13.153794           0.000001
          483              O       7.525645       5.575181      19.484226      -0.590426      39.247839 0.58284113E+03  0.14296450E+05                                 9.166245                            7.448062       0.269338       2.128390                    0.996351      28.228659      74.944907       0.699617       0.356917      -1.140685       0.033641      -0.012271      -0.020886       0.041456      -0.010495      -0.010882      -0.046253       0.075741       0.056382      -0.073094       0.028803       0.044291             10.745482      11.797849       3.396163      -5.174540       9.494080      -1.793799      10.944517           0.000000
          484              O       8.570728       4.742666      17.688922      -0.567239      40.680868 0.59587570E+03  0.14724265E+05                                 9.491827                            7.636742       0.063757       2.069179                    0.994714      28.168133      75.512417       0.675361       0.367022      -1.130671       0.018143       0.014625       0.017488       0.029135      -0.072449       0.042555       0.015162      -0.037128       0.066929      -0.101025       0.031721       0.069304             11.067581       8.261681       1.361969       0.043104      13.669675       5.431061      11.271386           0.000001
          485              O       2.448571      15.885379      19.342197      -0.574590      34.098706 0.52066603E+03  0.12411763E+05                                 8.274048                            6.973274       0.388658       2.165143                    0.997883      27.833347      72.762177       0.733646       0.350224      -1.146509       0.004682       0.001894      -0.028138       0.028588       0.029363      -0.038387       0.002611      -0.028251       0.138593      -0.066304       0.004074       0.062231              9.442005       9.943336       0.429658      -4.058611       5.912736      -1.384278      12.469943           0.000000
          486              O       1.783585      16.793150      17.416065      -0.590035      44.069687 0.67741255E+03  0.17286869E+05                                10.025464                            8.160233      -0.033306       2.022854                    0.995351      29.068247      79.226465       0.651118       0.368624      -1.129283       0.029139       0.003252      -0.005213       0.029780      -0.028368       0.053992       0.006027      -0.084443      -0.059393      -0.085101       0.022522       0.062579             11.626313      16.422736      -1.566064       4.001383       7.985363      -0.871562      10.470839           0.000001
          487              O      12.948896      15.524392      15.232756      -0.593167      46.715323 0.67867532E+03  0.17313666E+05                                10.403825                            8.153124       0.009992       2.037894                    0.995445      28.980125      78.773201       0.653675       0.367297      -1.131182      -0.028018       0.004761      -0.000061       0.028419      -0.045049       0.051487       0.009577      -0.081281      -0.058557      -0.088846       0.016329       0.072517             12.451323      18.284896      -1.229458       5.411499       7.593707      -0.509030      11.475365           0.000001
          488              O      12.133531      16.075125      13.241209      -0.573730      34.708454 0.51991253E+03  0.12389040E+05                                 8.369715                            6.981398       0.531038       2.215227                    0.998170      27.650942      72.266221       0.731161       0.351549      -1.145452       0.002831       0.018157       0.039010       0.043122       0.014558      -0.035815      -0.007715      -0.073433       0.096979      -0.067340       0.016790       0.050550              9.517337       9.851433       0.005830      -3.169539       5.437154      -1.077511      13.263425           0.000000
          489              O       0.144556      18.041675      15.459465      -0.570950      40.589472 0.58883347E+03  0.14497558E+05                                 9.428394                            7.560837       0.208396       2.113690                    0.996659      28.089324      75.003863       0.683322       0.364065      -1.133703       0.000618       0.014613      -0.019098       0.024055      -0.044204      -0.016552      -0.044814       0.112070       0.050934      -0.099455       0.036542       0.062913             10.865300       8.118779       2.639588      -3.039829      11.510131      -4.561374      12.966991          -0.000000
          490              O       0.277466      17.955561      13.219479      -0.561012      36.339031 0.49414724E+03  0.11616804E+05                                 8.640704                            6.785731       0.409454       2.184210                    0.997773      27.220209      70.470442       0.745603       0.349436      -1.148127       0.002671       0.009938       0.021425       0.023769      -0.034725       0.033151       0.052484       0.018029       0.042780      -0.082571       0.027884       0.054688             10.235360       7.115270       3.678759       2.883022      11.913681       5.039941      11.677127          -0.000000
          491              O       5.934365       3.023848      14.914198      -0.568836      41.285788 0.59476504E+03  0.14693632E+05                                 9.584233                            7.633375       0.095235       2.079404                    0.995163      28.171778      75.575565       0.674844       0.367383      -1.130111      -0.021904      -0.007628      -0.022092       0.032031      -0.073643       0.038091       0.017070      -0.025822       0.054087      -0.097792       0.028809       0.068983             11.265680       7.966194       1.308773       0.396460      13.276986       5.985391      12.553859           0.000001
          492              O       6.741869       2.375651      12.926460      -0.578970      36.715645 0.54809008E+03  0.13243881E+05                                 8.730132                            7.216461       0.304737       2.145588                    0.996361      27.839921      73.448801       0.711402       0.356310      -1.140751      -0.035187       0.016166       0.019884       0.043530      -0.016042      -0.014793      -0.042294       0.067742       0.042744      -0.068593       0.028324       0.040269              9.948950       9.701589       3.215683      -4.199218       9.017633      -2.027014      11.127630           0.000001
          493              O       6.781611       3.733730      21.803292      -0.571378      39.679346 0.52699817E+03  0.12592239E+05                                 9.258727                            7.049471       0.422496       2.194852                    0.996332      27.358340      71.446869       0.724898       0.353619      -1.144519       0.002039       0.031227       0.005586       0.031788       0.013704      -0.025612       0.056681       0.008409      -0.009653      -0.069891       0.014491       0.055400             11.530595       5.682325      -1.200984      -1.174239       9.870755       4.015858      19.038705           0.000001
          494              O       5.803784       5.711383      22.153437      -0.599317      35.295911 0.49204279E+03  0.11541020E+05                                 8.466182                            6.788411       0.757395       2.285452                    0.998327      27.626234      71.158342       0.743533       0.351208      -1.148065       0.014601      -0.037973       0.010339       0.041976      -0.003009      -0.000105      -0.061586       0.010731      -0.198693      -0.096722       0.038146       0.058575              9.699694       6.896559      -3.763857       2.058015      11.670421      -3.952922      10.532103           0.000000
          495              O       8.604938       2.341354      10.394350      -0.621875      38.156792 0.56871529E+03  0.13820353E+05                                 8.930120                            7.324273       0.696539       2.256524                    0.998197      28.287141      73.973084       0.712552       0.353725      -1.146916      -0.047003       0.035799      -0.005257       0.059317       0.009417       0.024396      -0.058137      -0.000668      -0.200895      -0.098680       0.038211       0.060469             10.162136       6.200054      -1.730441       1.492423      12.376322      -4.718926      11.910032           0.000001
          496              O       7.883469       4.400679      10.746287      -0.558531      34.864943 0.48052840E+03  0.11221056E+05                                 8.450920                            6.686750       0.477936       2.207411                    0.997964      27.132819      70.071343       0.751708       0.348933      -1.148227      -0.002063      -0.020645      -0.005353       0.021427       0.011110      -0.023156       0.058951       0.012979       0.033481      -0.068461       0.006750       0.061711             10.196344       5.574462      -0.833513      -1.563401       7.771981       3.092033      17.242587           0.000000
          497              O       7.731779       2.257708      19.493187      -0.562114      36.123743 0.50393756E+03  0.11913917E+05                                 8.622540                            6.876046       0.418957       2.186461                    0.997790      27.352466      71.182422       0.736370       0.351829      -1.145333       0.006859      -0.000352      -0.024359       0.025309       0.029873      -0.034067       0.055312      -0.000850       0.038737      -0.080181       0.019695       0.060485             10.185219       6.539902      -3.080887      -1.998247      12.359872       4.456226      11.655883           0.000001
          498              O       7.306409       2.023794      17.298006      -0.570810      40.708332 0.59352025E+03  0.14640860E+05                                 9.450720                            7.591992       0.181765       2.103832                    0.996593      28.134680      75.178528       0.681817       0.364173      -1.133703       0.004246      -0.018500       0.017070       0.025527       0.042892       0.013097      -0.043898       0.109396       0.040573      -0.095492       0.032633       0.062859             11.071637       8.190193      -2.615658       3.169504      11.870924      -4.348604      13.153793           0.000001
          499              O      14.310605      17.912381      19.484226      -0.590426      39.247839 0.58284113E+03  0.14296450E+05                                 9.166245                            7.448062       0.269338       2.128390                    0.996351      28.228659      74.944907       0.699617       0.356917      -1.140685      -0.033641      -0.012271      -0.020886       0.041456       0.010495       0.010882      -0.046253       0.075741       0.056382      -0.073094       0.028803       0.044291             10.745482      11.797849      -3.396163       5.174540       9.494080      -1.793798      10.944517           0.000000
          500              O      13.265522      17.079866      17.688922      -0.567239      40.680867 0.59587567E+03  0.14724264E+05                                 9.491827                            7.636742       0.063757       2.069179                    0.994714      28.168132      75.512415       0.675361       0.367022      -1.130671      -0.018143       0.014625       0.017488       0.029135       0.072449      -0.042555       0.015162      -0.037128       0.066929      -0.101025       0.031721       0.069304             11.067581       8.261681      -1.361969      -0.043104      13.669675       5.431062      11.271387           0.000001
          501              O       4.830178       3.548179      19.342197      -0.574590      34.098706 0.52066605E+03  0.12411763E+05                                 8.274048                            6.973274       0.388658       2.165143                    0.997883      27.833346      72.762173       0.733646       0.350224      -1.146509      -0.004682       0.001894      -0.028138       0.028588      -0.029363       0.038387       0.002611      -0.028251       0.138593      -0.066304       0.004074       0.062231              9.442006       9.943338      -0.429658       4.058613       5.912736      -1.384277      12.469943           0.000000
          502              O       5.495165       4.455950      17.416065      -0.590035      44.069711 0.67741297E+03  0.17286883E+05                                10.025467                            8.160236      -0.033306       2.022854                    0.995351      29.068247      79.226465       0.651118       0.368624      -1.129283      -0.029139       0.003252      -0.005213       0.029780       0.028368      -0.053992       0.006027      -0.084443      -0.059393      -0.085101       0.022522       0.062579             11.626319      16.422753       1.566065      -4.001385       7.985366      -0.871560      10.470838           0.000001
          503              O       8.887354       3.187192      15.232756      -0.593167      46.715340 0.67867577E+03  0.17313680E+05                                10.403828                            8.153127       0.009992       2.037894                    0.995445      28.980125      78.773201       0.653675       0.367297      -1.131182       0.028018       0.004761      -0.000061       0.028419       0.045049      -0.051487       0.009577      -0.081281      -0.058557      -0.088846       0.016329       0.072517             12.451327      18.284910       1.229458      -5.411499       7.593709      -0.509029      11.475363           0.000001
          504              O       9.702719       3.737925      13.241209      -0.573730      34.708458 0.51991256E+03  0.12389041E+05                                 8.369716                            6.981398       0.531038       2.215227                    0.998170      27.650942      72.266221       0.731161       0.351549      -1.145452      -0.002831       0.018157       0.039010       0.043122      -0.014558       0.035815      -0.007715      -0.073433       0.096979      -0.067340       0.016790       0.050550              9.517339       9.851438      -0.005831       3.169546       5.437154      -1.077510      13.263425           0.000000
          505              O       7.134194       5.704475      15.459465      -0.570950      40.589471 0.58883346E+03  0.14497558E+05                                 9.428394                            7.560837       0.208396       2.113690                    0.996659      28.089324      75.003861       0.683322       0.364065      -1.133703      -0.000618       0.014613      -0.019098       0.024055       0.044204       0.016552      -0.044814       0.112070       0.050934      -0.099455       0.036542       0.062913             10.865300       8.118779      -2.639588       3.039828      11.510131      -4.561374      12.966990          -0.000000
          506              O       7.001284       5.618361      13.219479      -0.561012      36.339033 0.49414725E+03  0.11616805E+05                                 8.640704                            6.785731       0.409454       2.184210                    0.997773      27.220209      70.470443       0.745603       0.349436      -1.148127      -0.002671       0.009938       0.021425       0.023769       0.034725      -0.033151       0.052484       0.018029       0.042780      -0.082571       0.027884       0.054688             10.235361       7.115271      -3.678760      -2.883022      11.913682       5.039942      11.677128          -0.000000
          507              O       1.344385      15.361048      14.914198      -0.568836      41.285788 0.59476504E+03  0.14693632E+05                                 9.584233                            7.633375       0.095235       2.079404                    0.995163      28.171778      75.575565       0.674844       0.367383      -1.130111       0.021904      -0.007628      -0.022092       0.032031       0.073643      -0.038091       0.017070      -0.025822       0.054087      -0.097792       0.028809       0.068983             11.265680       7.966194      -1.308773      -0.396461      13.276986       5.985391      12.553860           0.000001
          508              O       0.536881      14.712851      12.926460      -0.578970      36.715645 0.54809009E+03  0.13243881E+05                                 8.730132                            7.216461       0.304737       2.145588                    0.996361      27.839921      73.448802       0.711402       0.356310      -1.140751       0.035187       0.016166       0.019884       0.043530       0.016042       0.014793      -0.042294       0.067742       0.042744      -0.068593       0.028324       0.040269              9.948950       9.701589      -3.215683       4.199218       9.017633      -2.027014      11.127630           0.000001
          509              N      12.587870       4.613126       9.144537      -0.109449      20.591793 0.30416249E+03  0.64783950E+04                                 6.363077                            5.638224      -0.273013       2.012394                    0.996858      23.534999      62.440940       0.733726       0.391932      -1.090713      -0.151278      -0.032707       0.011269       0.155183      -0.030622       0.001161      -0.048740       0.007651       0.088139      -0.062074      -0.001928       0.064003              6.780712       6.463221       0.560693       0.268360       6.148368      -1.292553       7.730548          -0.000000
          510              N       2.058431      12.030497       0.785642      -0.121867      20.818734 0.30552280E+03  0.64883065E+04                                 6.344026                            5.597682      -0.214320       2.034553                    0.996946      23.304689      60.928056       0.749919       0.384595      -1.100324      -0.070104       0.123844       0.044806       0.149196      -0.023854      -0.005723      -0.031719       0.045651       0.134831      -0.064558       0.009520       0.055038              6.862005       4.981083      -0.464719       0.273659       6.997153      -0.476893       8.607779          -0.000000
          511              N       1.969630      20.061274      20.345587      -0.109449      20.591793 0.30416243E+03  0.64783934E+04                                 6.363077                            5.638223      -0.273013       2.012394                    0.996858      23.534999      62.440942       0.733726       0.391932      -1.090713       0.151278       0.032707       0.011269       0.155183      -0.030622      -0.001161       0.048740       0.007651       0.088139      -0.062074      -0.001928       0.064003              6.780713       6.463220       0.560693      -0.268360       6.148368       1.292554       7.730550          -0.000000
          512              N      12.499069      12.643903      11.986692      -0.121867      20.818739 0.30552292E+03  0.64883096E+04                                 6.344027                            5.597683      -0.214320       2.034553                    0.996946      23.304690      60.928058       0.749919       0.384595      -1.100324       0.070104      -0.123844       0.044806       0.149196      -0.023854       0.005723       0.031719       0.045651       0.134831      -0.064558       0.009520       0.055038              6.862006       4.981084      -0.464718      -0.273659       6.997152       0.476894       8.607781          -0.000000
          513              N       9.248380      16.950326       9.144537      -0.109449      20.591786 0.30416233E+03  0.64783908E+04                                 6.363075                            5.638222      -0.273013       2.012394                    0.996858      23.534998      62.440939       0.733726       0.391932      -1.090713       0.151278      -0.032707       0.011269       0.155183       0.030622      -0.001161      -0.048740       0.007651       0.088139      -0.062074      -0.001928       0.064003              6.780711       6.463217      -0.560691      -0.268360       6.148368      -1.292553       7.730549          -0.000000
          514              N       5.220319      24.367697       0.785642      -0.121867      20.818739 0.30552293E+03  0.64883097E+04                                 6.344027                            5.597683      -0.214320       2.034553                    0.996946      23.304690      60.928059       0.749919       0.384595      -1.100324       0.070104       0.123844       0.044806       0.149196       0.023854       0.005723      -0.031719       0.045651       0.134831      -0.064558       0.009520       0.055038              6.862006       4.981084       0.464718      -0.273660       6.997153      -0.476894       8.607781          -0.000000
          515              N       5.309120       7.724074      20.345587      -0.109449      20.591794 0.30416245E+03  0.64783940E+04                                 6.363077                            5.638223      -0.273013       2.012394                    0.996858      23.534999      62.440942       0.733726       0.391932      -1.090713      -0.151278       0.032707       0.011269       0.155183       0.030622       0.001161       0.048740       0.007651       0.088139      -0.062074      -0.001928       0.064003              6.780713       6.463220      -0.560693       0.268360       6.148368       1.292554       7.730550          -0.000000
          516              N       9.337180       0.306703      11.986692      -0.121867      20.818742 0.30552287E+03  0.64883082E+04                                 6.344028                            5.597682      -0.214320       2.034553                    0.996946      23.304689      60.928058       0.749919       0.384595      -1.100324      -0.070104      -0.123844       0.044806       0.149196       0.023854      -0.005723       0.031719       0.045651       0.134831      -0.064558       0.009520       0.055038              6.862008       4.981081       0.464719       0.273660       6.997158       0.476894       8.607785          -0.000000

******************************************************
Auxiliary information for the entire system
The total spin magnetic moment of the unit cell is   -0.000065
The total net atomic charge of the unit cell is   -0.000008
Accuracy of reproducing the electrostatic potential in the unit cell:
  The inner radius (bohr) =    5.0000
  The outer radius (bohr) =   12.0000
  Valid grid points have density less than (e/(bohr^3)) =    0.0001
  The number of valid grid points were=       261740
  The rms potential error without charges in kcal/mol is=     10.31449
  The rms potential error with partial charges in kcal/mol is=      2.56685
  The RRMSE value at monopole order=      0.24886
  The rms potential error with partial charges and cloud penetration in kcal/mol is=      2.56278
  The RRMSE value at monopole order with cloud penetration is=      0.24846
  The rms potential error with partial charges and atomic dipoles in kcal/mol is=      0.56570
  The RRMSE value at dipole order=      0.05485
  The rms potential error with partial charges, atomic dipoles and cloud penetration in kcal/mol is=      0.55744
  The RRMSE value at dipole order with cloud penetration=      0.05404

******************************************************
The electron densities and ab initio electrostatic potential were computed in VASP using the PBE functional and
projector augmented wave method. See the main text of the journal article for a description of computational details.
The atomic charges, dipoles, and quadrupoles were computed with the DDEC6 method as described in
(a) T. A. Manz and N. Gabaldon Limas, RSC Adv. 6 (2016) 47771-47801 DOI: 10.1039/c6ra04656h
(b) N. Gabaldon Limas and T. A. Manz, RSC Adv. 8 (2018) 2678-2707 DOI: 10.1039/c7ra11829e.
For each atom in the material, the electron cloud parameters were fit to the spherically averaged atom-in-material
electron density using radial positions for which this density was between 10^-4 and 10^-2 electrons per cubic bohr.
The polarizabilities, dispersion coefficients, and quantum Drude oscillator (QDO) parameters were fit using the MCLF method.
The magnetic structure of the system was optimized in VASP from the default ferromagnetic initial guess using spin polarization.
The atomic spin moments (ASMs) were computed on this optimized magnetic structure using the DDEC6 partition as inputs
to the method of T. A. Manz and D. S. Sholl, J. Chem. Theory Comput. 7 (2011) 4146-4164 DOI: 10.1021/ct200539n.
The RMSE and RRMSE were computed using a uniform grid with Ewald summation.
