# Supplementary material for: A collection of forcefield precursors for metal–organic frameworks
Source: RSC Adv. 2019 Nov 13;9(63):36492–507. doi: 10.1039/c9ra07327b (PMC9075174; doi:10.1039/c9ra07327b)
Supplement: RA-009-C9RA07327B-s4104 [file RA-009-C9RA07327B-s4104.xyz]

  104
jmolscript: load "" {1 1 1} spacegroup "x,y,z" unitcell [{      5.546200     0.000000     0.000000 }, {      0.000000    13.343000     0.000000 }, {     -2.401705     0.000000    21.027285 }]
Sm     1.140579     1.768748    20.443778     2.088110
Sm     0.803063     8.440248    11.097150     2.114220
Sm     2.003916    11.574252     0.583507     2.141763
Sm     2.341432     4.902752     9.930135     2.114659
P      4.870552     0.310892     1.831687     1.421826
P     -0.525205     6.982392     8.681956     1.422300
P     -1.726057    13.032108    19.195598     1.421217
P      3.669700     6.360608    12.345329     1.422288
H      3.847530    12.970730     3.791219     0.159588
H      3.368143     1.067440     3.419037     0.130840
H      3.567667     1.240899     5.891845     0.074151
H      4.341944    13.226916     6.003290     0.097788
H     -0.732857     1.243568     7.775890     0.108161
H      0.561951     0.908658     6.962134     0.101362
H      4.701847     3.351762     6.848587     0.106050
H      0.569319     4.106975     5.212664     0.106759
H      1.454778     2.816707     5.307287     0.101060
H      0.110305     2.588542     3.419037     0.105203
H      4.364064     2.920783     4.241203     0.071702
H      0.497818     6.299230     6.722423     0.160233
H      0.977205     7.738940     7.094606     0.130471
H      0.777681     7.912399     4.621797     0.074027
H      0.003404     6.555416     4.510353     0.098299
H      5.078204     7.915068     2.737753     0.108034
H      3.783397     7.580158     3.551508     0.101304
H     -0.356500    10.023262     3.665056     0.105853
H      3.776028    10.778475     5.300979     0.107054
H      2.890570     9.488207     5.206356     0.100988
H      4.235043     9.260042     7.094606     0.104904
H     -0.018717     9.592283     6.272439     0.071770
H     -0.703035     0.372270    17.236066     0.160597
H     -0.223648    12.275560    17.608248     0.129975
H     -0.423172    12.102101    15.135440     0.074116
H     -1.197449     0.116084    15.023995     0.098205
H      3.877352    12.099432    13.251395     0.108415
H      2.582544    12.434342    14.065151     0.101541
H     -1.557352     9.991238    14.178698     0.106029
H      2.575176     9.236025    15.814621     0.106720
H      1.689717    10.526293    15.719998     0.100948
H      3.034190    10.754458    17.608248     0.104090
H     -1.219569    10.422217    16.786082     0.071666
H      2.646677     7.043770    14.304862     0.159965
H      2.167290     5.604060    13.932679     0.130531
H      2.366814     5.430601    16.405488     0.074263
H      3.141091     6.787584    16.516932     0.097509
H     -1.933709     5.427932    18.289532     0.108326
H     -0.638902     5.762842    17.475777     0.101322
H      3.500995     3.319738    17.362229     0.106225
H     -0.631533     2.564525    15.726306     0.106770
H      0.253925     3.854793    15.820929     0.100940
H     -1.090548     4.082958    13.932679     0.104717
H      3.163212     3.750717    14.754846     0.071732
C      4.148961     0.499028     3.492632    -0.426587
C      4.450268     0.836606     5.856099    -0.089451
C     -0.281352     1.391675     6.930593    -0.201530
C      0.017836     2.892762     6.787608    -0.109448
C      0.545520     3.150282     5.372471    -0.219252
C     -0.322601     2.475127     4.281155    -0.112427
C      0.893665     3.493197     7.859999     0.634667
C      0.196387     7.170528     7.021010    -0.426421
C     -0.104920     7.508106     4.657544    -0.089261
C      4.626699     8.063175     3.583049    -0.202312
C      4.327511     9.564262     3.726035    -0.110670
C      3.799827     9.821782     5.141171    -0.219026
C      4.667949     9.146627     6.232487    -0.112533
C      3.451682    10.164697     2.653643     0.635141
C     -1.004466    12.843972    17.534653    -0.426939
C     -1.305773    12.506394    15.171186    -0.089261
C      3.425847    11.951325    14.096692    -0.201594
C      3.126659    10.450238    14.239677    -0.109265
C      2.598975    10.192718    15.654814    -0.219268
C      3.467096    10.867874    16.746130    -0.112692
C      2.250830     9.849803    13.167286     0.634534
C      2.948108     6.172472    14.006275    -0.426541
C      3.249415     5.834894    16.369741    -0.089538
C     -1.482204     5.279825    17.444236    -0.201156
C     -1.183016     3.778738    17.301250    -0.108860
C     -0.655332     3.521218    15.886114    -0.219456
C     -1.523454     4.196374    14.794798    -0.112564
C     -0.307187     3.178303    18.373642     0.634229
N     -0.538071     1.048760     4.516661    -0.091377
N     -0.662781     7.720260     5.996982    -0.091131
N     -1.863634    12.294240    16.510624    -0.091217
N     -1.738924     5.622740    15.030303    -0.091467
O      3.699630    13.114835     0.944125    -0.979407
O      5.199233     1.653198     1.221685    -0.908599
O      0.495350    12.727888     1.888250    -0.834345
O      0.606540     3.249021     9.062760    -0.735703
O      1.896673     4.196374     7.576131    -0.632288
O      0.645718     6.443335     9.569517    -0.978845
O     -0.853886     8.324698     9.291957    -0.908135
O      3.849998     6.056388     8.625392    -0.829741
O      3.738807     9.920521     1.450883    -0.727831
O      2.448674    10.867874     2.937512    -0.636005
O     -0.555135     0.228165    20.083160    -0.979309
O     -2.054738    11.689802    19.805600    -0.904438
O      2.649145     0.615112    19.139035    -0.826831
O      2.537955    10.093979    11.964525    -0.735417
O      1.247822     9.146627    13.451154    -0.632483
O      2.498777     6.899665    11.457768    -0.978865
O      3.998381     5.018302    11.735328    -0.908076
O     -0.705503     7.286612    12.401893    -0.829840
O     -0.594312     3.422480    19.576402    -0.737916
O      0.695821     2.475127    18.089773    -0.629838

The following XYZ coordinates are in angstroms. Other properties are in atomic units.
The sperically averaged electron density of each atom fit to a function of the form exp(a - br)
eigen_1, eigen_2 and eigen_3 are the three eigenvalues of traceless quadrupole moment tensor
  atom number  atomic symbol              X              Y              Z     net charge C6 coefficient C8 coefficient C10 coefficient fluctuating dipole atomic polarizability isotropic forcefield polarizability              a              b squared Pearson coefficient          <r^3>          <r^4>         wp_QDO          m_QDO          q_QDO       dipole_x       dipole_y       dipole_z         dipole            Qxy            Qxz            Qyz     Q(x^2-y^2)  Q(3z^2 - R^2)        eigen_1        eigen_2        eigen_3 static polarizability      alpha(xx)      alpha(xy)      alpha(xz)      alpha(yy)      alpha(yz)      alpha(zz) atomic spin moment
            1             Sm       1.140579       1.768748      20.443778       2.088110     158.013653 0.41134114E+04  0.15240710E+06                                19.877922                           17.725120       1.614489       2.195876                    0.998615      86.034622     218.962705       0.577159       0.286423      -1.300451      -0.009331      -0.173591      -0.064955       0.185580       0.093114      -0.147104      -0.124732       0.447623       0.085606      -0.289862      -0.038250       0.328112             22.412166      25.628425      -3.710200       7.086559      17.562786      -5.794507      24.045287          -0.058585
            2             Sm       0.803063       8.440248      11.097150       2.114220     141.199876 0.35871824E+04  0.12807755E+06                                18.181019                           16.331871       2.054827       2.334411                    0.999816      83.355511     206.347912       0.615229       0.278837      -1.312894       0.005663      -0.144969       0.052139       0.154163      -0.103581      -0.139442       0.065832       0.311463       0.010076      -0.192541      -0.079694       0.272235             20.353251      23.113818       3.235488       6.154126      16.185519       5.153211      21.760417          -0.076982
            3             Sm       2.003916      11.574252       0.583507       2.141763     116.335360 0.28305593E+04  0.94899270E+05                                15.631844                           14.213129       2.325805       2.433533                    0.999899      79.343316     188.042933       0.682617       0.267632      -1.331347      -0.000279       0.096046       0.030588       0.100800       0.120086      -0.126545       0.034499       0.081159      -0.117298      -0.187943       0.004944       0.182999             17.299405      19.358906      -2.521828       4.832306      13.964726      -4.170407      18.574583          -0.088952
            4             Sm       2.341432       4.902752       9.930135       2.114659     141.089965 0.35833573E+04  0.12790215E+06                                18.167747                           16.319279       2.058951       2.335424                    0.999827      83.352874     206.285270       0.615709       0.278704      -1.313098      -0.005583       0.144936      -0.052245       0.154166      -0.104040      -0.139821       0.066601       0.312527       0.009575      -0.193345      -0.079961       0.273306             20.343386      23.098049       3.232773       6.158308      16.161090       5.154265      21.771020          -0.078244
            5              P       4.870552       0.310892       1.831687       1.421826      60.227012 0.10572617E+04  0.31034370E+05                                13.108626                           10.793183      -0.095198       1.780238                    0.999223      48.891467     156.963854       0.505008       0.413188      -1.066465       0.064755      -0.039631      -0.058327       0.095739       0.101679       0.048543       0.032845       0.017459      -0.147489      -0.081937      -0.062121       0.144058             14.921260      15.857080      -1.374605       1.105821      11.510722       0.876674      17.395976           0.001572
            6              P      -0.525205       6.982392       8.681956       1.422300      60.421845 0.10623169E+04  0.31208183E+05                                13.124222                           10.813870      -0.094216       1.780895                    0.999211      48.831662     156.642538       0.505071       0.412800      -1.067118      -0.064920      -0.040563       0.058439       0.096307      -0.102113       0.047739      -0.033507       0.011990      -0.151047      -0.081671      -0.062911       0.144582             14.925844      15.957116       1.354289       1.053264      11.544758      -0.956510      17.275659           0.003972
            7              P      -1.726057      13.032108      19.195598       1.421217      61.159755 0.10798487E+04  0.31822280E+05                                13.196775                           10.882287      -0.093729       1.780615                    0.999219      48.805076     156.303133       0.505393       0.411253      -1.069162      -0.064681       0.040945       0.058843       0.096554       0.100705       0.046653       0.032699       0.003422      -0.157523      -0.081059      -0.062086       0.143145             14.997962      16.064590      -1.321267       1.002359      11.602010       1.073031      17.327287           0.004087
            8              P       3.669700       6.360608      12.345329       1.422288      60.432956 0.10622401E+04  0.31205788E+05                                13.127193                           10.813906      -0.094437       1.780814                    0.999211      48.834529     156.658365       0.505033       0.412832      -1.067083       0.064993       0.040453      -0.058454       0.096319      -0.102154       0.047786      -0.033696       0.012193      -0.151452      -0.081595      -0.063172       0.144767             14.935218      15.959809       1.353556       1.054806      11.550526      -0.969604      17.295318           0.003950
            9              H       3.847530      12.970730       3.791219       0.159588       0.906061 0.67561785E+01  0.64744846E+02                                 1.664264                            1.608345      -1.138754       2.361988                    0.995409       3.574493      10.489136       0.445157       1.435782      -0.676468      -0.006311      -0.023712       0.016864       0.029774      -0.002941       0.004642      -0.001791      -0.005273      -0.009057      -0.006834      -0.000072       0.006905              1.701587       1.404924       0.229509       0.004788       2.235822      -0.051951       1.464015          -0.000044
           10              H       3.368143       1.067440       3.419037       0.130840       1.084384 0.89779708E+01  0.91875347E+02                                 1.829519                            1.817498      -1.221461       2.293563                    0.995427       3.864221      11.512272       0.433795       1.379751      -0.686945      -0.014094       0.012108       0.011385       0.021791       0.001146       0.004656       0.007284       0.004143      -0.005701      -0.009396       0.000597       0.008800              1.838973       2.087832      -0.282445       0.130554       1.793222       0.054733       1.635863           0.000392
           11              H       3.567667       1.240899       5.891845       0.074151       1.080304 0.85625510E+01  0.85466284E+02                                 1.732998                            1.701214      -0.814638       2.459586                    0.998056       3.741062      10.546497       0.484137       1.267495      -0.710920      -0.016322       0.016547      -0.000744       0.023254      -0.003412       0.000710       0.000282       0.000855       0.020068      -0.006818       0.000076       0.006742              1.748036       2.222163      -0.298278      -0.030264       1.568319       0.064963       1.453625          -0.000145
           12              H       4.341944      13.226916       6.003290       0.097788       1.060810 0.77969115E+01  0.75282667E+02                                 1.661509                            1.584952      -0.678671       2.541694                    0.999736       3.352858       9.004078       0.525041       1.208205      -0.726560       0.005360      -0.030802       0.006623       0.031959      -0.002716      -0.000259      -0.001762      -0.017170       0.013512      -0.011274       0.003603       0.007671              1.703545       1.333023       0.135960       0.029430       2.396320      -0.037588       1.381293           0.000151
           13              H      -0.732857       1.243568       7.775890       0.108161       1.347725 0.11079008E+02  0.11787576E+03                                 2.041286                            1.968268      -0.837409       2.467510                    0.998350       3.659048      10.630546       0.439019       1.311291      -0.705302      -0.013724       0.000874       0.019807       0.024113       0.006842       0.000555       0.004468       0.000708      -0.004991      -0.007605      -0.001287       0.008892              2.050580       1.867726       0.113379      -0.401224       1.737794      -0.067073       2.546221           0.001570
           14              H       0.561951       0.908658       6.962134       0.101362       1.236105 0.10147343E+02  0.10518957E+03                                 1.888442                            1.850838      -0.744900       2.506959                    0.999043       3.590591      10.160907       0.466735       1.265948      -0.714434       0.020509      -0.010204      -0.005793       0.023629       0.000540       0.004630       0.005258       0.000411      -0.032176      -0.013288       0.004835       0.008453              1.890508       2.305569      -0.361527       0.049822       1.826666       0.010818       1.539288           0.000345
           15              H       4.701847       3.351762       6.848587       0.106050       0.971092 0.76483831E+01  0.74694906E+02                                 1.656667                            1.643521      -0.887105       2.451651                    0.996466       3.629573      10.335724       0.473557       1.324378      -0.698661      -0.032418       0.014088      -0.005436       0.035762      -0.005621       0.001309      -0.002605      -0.005794      -0.011154      -0.004662      -0.004192       0.008854              1.669199       1.931968      -0.245905      -0.067626       1.646571       0.130353       1.429059          -0.000119
           16              H       0.569319       4.106975       5.212664       0.106759       1.047704 0.77884323E+01  0.75552078E+02                                 1.673904                            1.604082      -0.731258       2.513933                    0.999004       3.448861       9.434283       0.509654       1.238895      -0.718465      -0.002433       0.026041      -0.000686       0.026164      -0.001049      -0.000667       0.000231      -0.012715       0.000779      -0.006634       0.000307       0.006327              1.715889       1.367075       0.014257       0.020922       2.408958      -0.011865       1.371635           0.000039
           17              H       1.454778       2.816707       5.307287       0.101060       1.084858 0.84633632E+01  0.84768906E+02                                 1.780665                            1.724605      -1.038009       2.366176                    0.995586       3.787065      10.919566       0.464029       1.317855      -0.699558       0.019869      -0.010555       0.001199       0.022530      -0.003342      -0.000410      -0.000266       0.012500       0.013129      -0.009285       0.004222       0.005063              1.811249       2.396667      -0.300550      -0.058647       1.576028       0.090586       1.461050          -0.000098
           18              H       0.110305       2.588542       3.419037       0.105203       1.157628 0.90306230E+01  0.91967270E+02                                 1.881204                            1.802296      -0.862924       2.461275                    0.997767       3.680693      10.715825       0.445887       1.348856      -0.695218       0.019650       0.000570      -0.031879       0.037453       0.005111      -0.010407       0.004113      -0.008402       0.008815      -0.015033       0.005074       0.009959              1.906275       1.719949       0.070761      -0.365447       1.551905       0.097128       2.446971           0.000771
           19              H       4.364064       2.920783       4.241203       0.071702       1.299859 0.11144758E+02  0.11839485E+03                                 1.943956                            1.931042      -0.876972       2.424169                    0.998100       3.872386      11.132075       0.459515       1.254712      -0.715266      -0.016327       0.005342       0.007708       0.018829       0.005828      -0.006600       0.006496      -0.006242      -0.026001      -0.015145       0.003860       0.011285              1.940354       2.329331      -0.297559       0.023614       1.883888       0.076755       1.607842           0.000997
           20              H       0.497818       6.299230       6.722423       0.160233       0.902547 0.67254056E+01  0.64378223E+02                                 1.660222                            1.604991      -1.137373       2.363243                    0.995439       3.567384      10.463399       0.445479       1.436343      -0.676383       0.006358      -0.023815      -0.016832       0.029847       0.002984       0.004650       0.001758      -0.005112      -0.008798      -0.006781      -0.000090       0.006871              1.697024       1.402048      -0.228751       0.004798       2.229088       0.051387       1.459937          -0.000085
           21              H       0.977205       7.738940       7.094606       0.130471       1.089429 0.90279090E+01  0.92474653E+02                                 1.831770                            1.819730      -1.223302       2.292158                    0.995433       3.866329      11.507812       0.434723       1.375492      -0.687773       0.014085       0.011902      -0.011501       0.021733      -0.001189       0.004606      -0.007199       0.003674      -0.006303      -0.009281       0.000574       0.008707              1.841082       2.091210       0.283695       0.130190       1.794987      -0.054799       1.637049           0.000400
           22              H       0.777681       7.912399       4.621797       0.074027       1.081323 0.85715080E+01  0.85572296E+02                                 1.733617                            1.701659      -0.815324       2.459101                    0.998052       3.742112      10.548163       0.484296       1.266832      -0.711061       0.016280       0.016425       0.000801       0.023140       0.003335       0.000755      -0.000301       0.000905       0.020280      -0.006784      -0.000034       0.006819              1.748540       2.223469       0.299058      -0.030684       1.568797      -0.065022       1.453355          -0.000114
           23              H       0.003404       6.555416       4.510353       0.098299       1.060651 0.78005187E+01  0.75371333E+02                                 1.665795                            1.588910      -0.677944       2.542529                    0.999742       3.355377       9.031714       0.522297       1.213686      -0.725304      -0.005363      -0.030922      -0.006568       0.032064       0.002711      -0.000279       0.001550      -0.017140       0.012922      -0.011159       0.003632       0.007527              1.707715       1.336012      -0.136647       0.029336       2.403155       0.038161       1.383979           0.000208
           24              H       5.078204       7.915068       2.737753       0.108034       1.325914 0.10836095E+02  0.11446577E+03                                 2.005369                            1.935622      -0.780280       2.493440                    0.998885       3.620323      10.424200       0.447202       1.296581      -0.708457       0.014582       0.000922      -0.020092       0.024843      -0.006818      -0.002325      -0.005383       0.003248       0.000051      -0.010200       0.002760       0.007439              2.013510       1.837019      -0.109296      -0.391494       1.708447       0.065906       2.495065           0.001031
           25              H       3.783397       7.580158       3.551508       0.101304       1.244101 0.10240707E+02  0.10647303E+03                                 1.901769                            1.863571      -0.750788       2.504269                    0.998995       3.607160      10.245662       0.463237       1.271724      -0.713137      -0.020464      -0.010211       0.006230       0.023704      -0.000634       0.004460      -0.006092       0.001342      -0.033063      -0.013903       0.004956       0.008947              1.903674       2.322282       0.365292       0.052142       1.839795      -0.010128       1.548945           0.000660
           26              H      -0.356500      10.023262       3.665056       0.105853       0.974415 0.76789998E+01  0.75050687E+02                                 1.658435                            1.645078      -0.891979       2.448995                    0.996413       3.634000      10.344067       0.474194       1.321599      -0.699197       0.032309       0.014081       0.005792       0.035717       0.005503       0.001326       0.002864      -0.005771      -0.011593      -0.004839      -0.004077       0.008916              1.670795       1.932970       0.247061      -0.068437       1.649247      -0.131222       1.430168          -0.000083
           27              H       3.776028      10.778475       5.300979       0.107054       1.046609 0.77721678E+01  0.75328302E+02                                 1.670371                            1.600388      -0.731967       2.513854                    0.999001       3.443137       9.403647       0.511388       1.235776      -0.719172       0.002415       0.026129       0.000701       0.026249       0.001025      -0.000730      -0.000177      -0.012625       0.001333      -0.006689       0.000506       0.006183              1.712604       1.364323      -0.014400       0.020692       2.404632       0.011962       1.368858           0.000042
           28              H       2.890570       9.488207       5.206356       0.100988       1.086287 0.84755138E+01  0.84908419E+02                                 1.781013                            1.724832      -1.093522       2.346794                    0.995298       3.787870      10.917723       0.464475       1.316311      -0.699867      -0.019827      -0.010507      -0.001173       0.022469       0.003304      -0.000486       0.000336       0.012379       0.013436      -0.009270       0.004220       0.005050              1.811603       2.397626       0.300563      -0.059041       1.576158      -0.090678       1.461025          -0.000052
           29              H       4.235043       9.260042       7.094606       0.104904       1.156756 0.90156880E+01  0.91666016E+02                                 1.870612                            1.793265      -0.862488       2.461020                    0.997787       3.666644      10.624103       0.450376       1.337585      -0.697522      -0.019649       0.000798       0.031876       0.037453      -0.005099      -0.010258      -0.003355      -0.008631       0.008285      -0.014678       0.005049       0.009628              1.894669       1.711036      -0.070339      -0.362541       1.544350      -0.095506       2.428620           0.000618
           30              H      -0.018717       9.592283       6.272439       0.071770       1.295349 0.11081842E+02  0.11745547E+03                                 1.932246                            1.919719      -0.874350       2.425301                    0.998139       3.856108      11.040396       0.463394       1.247081      -0.716995       0.016427       0.005569      -0.007520       0.018905      -0.005489      -0.006092      -0.005631      -0.006495      -0.024404      -0.013909       0.003210       0.010699              1.928495       2.313886       0.295371       0.023105       1.873183      -0.075869       1.598417           0.000741
           31              H      -0.703035       0.372270      17.236066       0.160597       0.901092 0.67124014E+01  0.64223182E+02                                 1.658513                            1.603529      -1.137245       2.363661                    0.995446       3.564121      10.451620       0.445641       1.436504      -0.676359       0.006364       0.023869      -0.016741       0.029841      -0.003046       0.004713      -0.001700      -0.005040      -0.008564      -0.006811      -0.000066       0.006877              1.695261       1.401055       0.228591       0.005137       2.226132      -0.050170       1.458595          -0.000087
           32              H      -0.223648      12.275560      17.608248       0.129975       1.096062 0.90837171E+01  0.93081753E+02                                 1.830636                            1.818284      -1.222126       2.291953                    0.995515       3.857730      11.440979       0.437940       1.364869      -0.689907       0.014107      -0.011883      -0.011472       0.021722       0.000962       0.004792       0.006445       0.002247      -0.006934      -0.008639       0.000483       0.008156              1.839934       2.089792      -0.284026       0.129713       1.793647       0.054663       1.636363           0.000170
           33              H      -0.423172      12.102101      15.135440       0.074116       1.080515 0.85640436E+01  0.85480737E+02                                 1.732898                            1.701071      -0.814039       2.459827                    0.998060       3.740670      10.543684       0.484305       1.267061      -0.711016       0.016315      -0.016452       0.000653       0.023179      -0.003372       0.000655       0.000289       0.000889       0.020052      -0.006774       0.000045       0.006729              1.747831       2.222159      -0.298557      -0.030348       1.568048       0.065196       1.453286          -0.000072
           34              H      -1.197449       0.116084      15.023995       0.098205       1.058549 0.77773939E+01  0.75044753E+02                                 1.658932                            1.582894      -0.677567       2.542570                    0.999744       3.348418       8.988244       0.525435       1.208094      -0.726600      -0.005350       0.030898      -0.006654       0.032056      -0.002715      -0.000293      -0.001765      -0.017120       0.013518      -0.011253       0.003603       0.007651              1.700527       1.331327       0.135764       0.029403       2.391423      -0.036501       1.378830           0.000164
           35              H       3.877352      12.099432      13.251395       0.108415       1.346290 0.11065783E+02  0.11770065E+03                                 2.039915                            1.967212      -0.836789       2.468016                    0.998358       3.656722      10.622451       0.439094       1.311450      -0.705276       0.013713      -0.000823      -0.019841       0.024133       0.006848       0.000553       0.004441       0.000673      -0.004995      -0.007588      -0.001298       0.008886              2.048937       1.866671       0.113201      -0.400754       1.736776      -0.066588       2.543363           0.001581
           36              H       2.582544      12.434342      14.065151       0.101541       1.234373 0.10128892E+02  0.10494701E+03                                 1.886515                            1.849031      -0.743069       2.507957                    0.999057       3.587306      10.148019       0.467025       1.265779      -0.714482      -0.020520       0.010262       0.005756       0.023654       0.000517       0.004618       0.005266       0.000399      -0.032157      -0.013284       0.004856       0.008428              1.888445       2.302937      -0.360913       0.049306       1.824776       0.011113       1.537622           0.000378
           37              H      -1.557352       9.991238      14.178698       0.106029       0.971649 0.76532864E+01  0.74754560E+02                                 1.657320                            1.644018      -0.887674       2.451386                    0.996460       3.630243      10.338352       0.473500       1.324331      -0.698669       0.032396      -0.014105       0.005334       0.035734      -0.005607       0.001257      -0.002587      -0.005820      -0.011085      -0.004679      -0.004141       0.008820              1.669902       1.932981      -0.246413      -0.067601       1.647562       0.130381       1.429163          -0.000068
           38              H       2.575176       9.236025      15.814621       0.106720       1.046248 0.77621308E+01  0.75126270E+02                                 1.662006                            1.592990      -0.734236       2.512339                    0.998988       3.435581       9.343751       0.516201       1.225961      -0.721379       0.002404      -0.026095       0.000635       0.026214      -0.000988      -0.000894       0.000117      -0.012503       0.002152      -0.006791       0.000814       0.005977              1.703520       1.358298       0.013590       0.020423       2.389505      -0.012861       1.362757          -0.000050
           39              H       1.689717      10.526293      15.719998       0.100948       1.087046 0.84793785E+01  0.84912498E+02                                 1.777674                            1.721898      -1.094979       2.346022                    0.995293       3.783939      10.885599       0.466462       1.311240      -0.700908      -0.019824       0.010552      -0.001293       0.022495      -0.003261      -0.000511      -0.000570       0.012305       0.014116      -0.009349       0.004310       0.005038              1.807947       2.391564      -0.299739      -0.059383       1.573448       0.090480       1.458828          -0.000090
           40              H       3.034190      10.754458      17.608248       0.104090       1.154995 0.89740701E+01  0.90864835E+02                                 1.845317                            1.770588      -0.861107       2.460426                    0.997845       3.632621      10.401434       0.461767       1.310017      -0.703267      -0.019708      -0.001237       0.031909       0.037525       0.005146      -0.010041       0.001562      -0.008705       0.007035      -0.013925       0.004242       0.009683              1.868230       1.688749       0.068884      -0.355089       1.525656       0.092173       2.390285           0.000124
           41              H      -1.219569      10.422217      16.786082       0.071666       1.285126 0.10936071E+02  0.11527412E+03                                 1.904294                            1.892545      -0.870060       2.426823                    0.998214       3.819275      10.826990       0.473122       1.228181      -0.721319       0.016665      -0.005852      -0.007087       0.019032       0.004829      -0.004832       0.003778      -0.006773      -0.020213      -0.011061       0.001698       0.009364              1.900379       2.277325      -0.289306       0.023277       1.846357       0.073379       1.577455           0.000047
           42              H       2.646677       7.043770      14.304862       0.159965       0.904028 0.67386308E+01  0.64536064E+02                                 1.661947                            1.606438      -1.138328       2.362547                    0.995422       3.570726      10.475502       0.445336       1.436109      -0.676415      -0.006355       0.023758       0.016808       0.029787       0.002982       0.004666       0.001741      -0.005177      -0.008814      -0.006814      -0.000064       0.006877              1.699084       1.403508      -0.229372       0.005000       2.232321       0.050771       1.461423          -0.000064
           43              H       2.167290       5.604060      13.932679       0.130531       1.089519 0.90286978E+01  0.92488157E+02                                 1.832178                            1.820031      -1.224076       2.291859                    0.995422       3.866860      11.511114       0.434591       1.375827      -0.687706      -0.014080      -0.011953       0.011528       0.021772      -0.001178       0.004606      -0.007220       0.003668      -0.006280      -0.009300       0.000585       0.008714              1.841663       2.091600       0.283497       0.130383       1.795530      -0.054971       1.637860           0.000411
           44              H       2.366814       5.430601      16.405488       0.074263       1.080233 0.85612503E+01  0.85437844E+02                                 1.731751                            1.700157      -0.815136       2.459485                    0.998050       3.739472      10.536141       0.484754       1.266112      -0.711216      -0.016339      -0.016632      -0.000674       0.023325       0.003425       0.000661      -0.000204       0.000755       0.020047      -0.006813       0.000085       0.006728              1.746592       2.220151       0.297391      -0.030498       1.566768      -0.065079       1.452859          -0.000106
           45              H       3.141091       6.787584      16.516932       0.097509       1.057470 0.77572502E+01  0.74697197E+02                                 1.647550                            1.572578      -0.679157       2.541097                    0.999733       3.339402       8.913997       0.532061       1.195495      -0.729528       0.005365       0.030780       0.006725       0.031960       0.002716      -0.000266       0.002196      -0.017102       0.014768      -0.011455       0.003461       0.007995              1.688560       1.323293      -0.133913       0.029086       2.371846       0.036580       1.370543           0.000006
           46              H      -1.933709       5.427932      18.289532       0.108326       1.344792 0.11033387E+02  0.11711956E+03                                 2.027060                            1.955158      -0.840489       2.466134                    0.998316       3.644929      10.533239       0.444119       1.299231      -0.707837      -0.013260      -0.000492       0.019943       0.023954      -0.006412       0.002125      -0.002533      -0.002224      -0.007877      -0.005195      -0.003585       0.008780              2.036142       1.854299      -0.112413      -0.396198       1.726736       0.066466       2.527391           0.001370
           47              H      -0.638902       5.762842      17.475777       0.101322       1.225233 0.10010307E+02  0.10320952E+03                                 1.861195                            1.825207      -0.741056       2.508483                    0.999080       3.560515       9.982931       0.476020       1.247982      -0.718432       0.020572       0.010465      -0.005303       0.023683      -0.000180       0.004917      -0.003456      -0.001425      -0.030947      -0.012387       0.005010       0.007377              1.862808       2.268895       0.353423       0.048343       1.800220      -0.010523       1.519309          -0.000114
           48              H       3.500995       3.319738      17.362229       0.106225       0.969176 0.76292022E+01  0.74463925E+02                                 1.655035                            1.641922      -0.883456       2.453603                    0.996518       3.625080      10.321308       0.473568       1.325126      -0.698533      -0.032445      -0.014177      -0.005120       0.035776       0.005666       0.001165       0.002439      -0.005882      -0.010623      -0.004730      -0.004013       0.008743              1.667586       1.930614       0.245178      -0.067272       1.644224      -0.129849       1.427920          -0.000101
           49              H      -0.631533       2.564525      15.726306       0.106770       1.047314 0.77820556E+01  0.75442411E+02                                 1.670275                            1.600876      -0.732981       2.513059                    0.998996       3.445186       9.408060       0.511602       1.234959      -0.719346      -0.002440      -0.026065      -0.000645       0.026187       0.001046      -0.000763      -0.000189      -0.012667       0.001107      -0.006682       0.000437       0.006245              1.712016       1.364504      -0.013747       0.020834       2.402424       0.012346       1.369121           0.000014
           50              H       0.253925       3.854793      15.820929       0.100940       1.086082 0.84744752E+01  0.84895847E+02                                 1.780781                            1.724733      -1.093359       2.346810                    0.995305       3.788196      10.918706       0.464483       1.316323      -0.699862       0.019853       0.010535       0.001278       0.022511       0.003336      -0.000435       0.000397       0.012502       0.013290      -0.009318       0.004270       0.005047              1.811306       2.396500       0.300636      -0.058893       1.576104      -0.090685       1.461315          -0.000079
           51              H      -1.090548       4.082958      13.932679       0.104717       1.157835 0.90243445E+01  0.91777091E+02                                 1.871904                            1.794159      -0.862770       2.460757                    0.997779       3.668466      10.631113       0.450246       1.337635      -0.697508       0.019668      -0.000806      -0.031852       0.037443      -0.005099      -0.010279      -0.003361      -0.008652       0.008334      -0.014704       0.005051       0.009654              1.896381       1.711887      -0.070166      -0.362687       1.545239      -0.096076       2.432017           0.000625
           52              H       3.163212       3.750717      14.754846       0.071732       1.295840 0.11086977E+02  0.11752552E+03                                 1.932887                            1.920265      -0.874907       2.425025                    0.998133       3.857001      11.044306       0.463283       1.247212      -0.716964      -0.016427      -0.005566       0.007601       0.018937      -0.005502      -0.006138      -0.005643      -0.006508      -0.024446      -0.013963       0.003246       0.010717              1.929266       2.314941       0.295235       0.023496       1.873398      -0.075855       1.599458           0.000747
           53              C       4.148961       0.499028       3.492632      -0.426587      34.142293 0.53950884E+03  0.13446807E+05                                 9.200363                            7.672107      -0.408557       1.839412                    0.995857      33.199604      99.708605       0.600653       0.409131      -1.064172       0.026018       0.032110       0.109560       0.117096       0.029647       0.013897       0.002622      -0.048564      -0.118989      -0.045225      -0.013643       0.058868             10.585251       7.784062       1.325153       1.184678       9.679866       4.030117      14.291826           0.000316
           54              C       4.450268       0.836606       5.856099      -0.089451      24.109105 0.36490170E+03  0.82634052E+04                                 7.357029                            6.371948      -0.103838       1.968082                    0.999146      28.015623      80.696385       0.648221       0.417253      -1.056961       0.069543       0.046347      -0.007516       0.083909       0.021781       0.024489      -0.007907      -0.074413       0.092655      -0.065418       0.027535       0.037883              7.983074       6.605721       1.214302       1.243016       7.556676       1.595660       9.786824           0.000189
           55              C      -0.281352       1.391675       6.930593      -0.201530      25.678965 0.40017356E+03  0.93239227E+04                                 7.750718                            6.716707      -0.161965       1.936922                    0.998759      29.923652      88.986641       0.621813       0.422762      -1.047819      -0.024420       0.059055      -0.076554       0.099721       0.029315       0.010442       0.002979      -0.045984      -0.031223      -0.034808      -0.008643       0.043451              8.450514       7.220920       1.730711       1.452806       9.280001       1.988824       8.850621           0.001327
           56              C       0.017836       2.892762       6.787608      -0.109448      29.677978 0.44718899E+03  0.10606821E+05                                 8.553307                            7.131896      -0.227500       1.953319                    0.996955      27.960837      81.214127       0.605427       0.426531      -1.055940       0.008668      -0.067769      -0.060133       0.091015       0.003927      -0.012102      -0.017412      -0.030244       0.033491      -0.024905      -0.005491       0.030397              9.872626       7.814320       2.460734       1.822034      10.708976       3.713605      11.094583          -0.000078
           57              C       0.545520       3.150282       5.372471      -0.219252      27.579894 0.44751869E+03  0.10660499E+05                                 8.089622                            7.092897      -0.165716       1.928737                    0.998939      30.242937      89.226877       0.609919       0.421568      -1.054673      -0.073089      -0.051197       0.023242       0.092213       0.017349       0.004422      -0.005061      -0.015594       0.102347      -0.036668       0.001860       0.034809              8.826946       7.754294       1.385141       1.166230       8.646518       2.446610      10.080025           0.000215
           58              C      -0.322601       2.475127       4.281155      -0.112427      24.827418 0.39150842E+03  0.90882749E+04                                 7.693567                            6.731436      -0.310711       1.899464                    0.997904      29.378672      87.708659       0.607939       0.434016      -1.039123       0.029535      -0.033577       0.068974       0.082202       0.055263      -0.009293       0.017706      -0.032186       0.100002      -0.077193       0.029815       0.047378              8.420528       7.146456       1.939175       1.281458       8.903812       2.493875       9.211315           0.001360
           59              C       0.893665       3.493197       7.859999       0.634667      20.893593 0.24423754E+03  0.50809891E+04                                 7.258485                            5.706371      -0.165612       2.009779                    0.999114      22.665612      65.830202       0.588886       0.499964      -0.994674       0.018266       0.006484       0.020075       0.027905      -0.085452      -0.044589      -0.018598      -0.086558      -0.214302      -0.113944      -0.017854       0.131797              8.345516       8.057367       3.264158       1.734749       7.173034       2.344729       9.806147           0.003822
           60              C       0.196387       7.170528       7.021010      -0.426421      34.093949 0.53902976E+03  0.13430567E+05                                 9.187109                            7.666808      -0.409047       1.839452                    0.995833      33.180369      99.603011       0.601142       0.408929      -1.064408      -0.025812       0.031455      -0.109639       0.116946      -0.029711       0.014072      -0.003240      -0.048419      -0.119381      -0.045333      -0.013717       0.059050             10.556377       7.780682      -1.320003       1.177661       9.674982      -4.039547      14.213467           0.000397
           61              C      -0.104920       7.508106       4.657544      -0.089261      24.071895 0.36463383E+03  0.82566104E+04                                 7.348791                            6.370578      -0.103461       1.968453                    0.999139      28.010855      80.704218       0.648081       0.417380      -1.056780      -0.069697       0.046249       0.007618       0.083992      -0.021790       0.024355       0.007456      -0.073765       0.092438      -0.065009       0.027378       0.037631              7.963431       6.603260      -1.210806       1.233269       7.547344      -1.580854       9.739688           0.000212
           62              C       4.626699       8.063175       3.583049      -0.202312      25.720703 0.40156313E+03  0.93644375E+04                                 7.761518                            6.734099      -0.166119       1.935008                    0.998761      29.964657      89.148154       0.620214       0.423483      -1.047369       0.025097       0.058927       0.077463       0.100513      -0.029894       0.007318      -0.004698      -0.043279      -0.031295      -0.032585      -0.010593       0.043178              8.449335       7.231001      -1.720297       1.450244       9.294647      -1.967379       8.822359           0.001375
           63              C       4.327511       9.564262       3.726035      -0.110670      29.671276 0.44844434E+03  0.10643462E+05                                 8.548097                            7.144976      -0.234841       1.950440                    0.996922      27.996770      81.329974       0.604515       0.426898      -1.055772      -0.008835      -0.067557       0.061091       0.091510      -0.004424      -0.011872       0.017533      -0.030310       0.032297      -0.024606      -0.005875       0.030481              9.842213       7.796872      -2.438329       1.779860      10.722413      -3.678087      11.007353           0.000007
           64              C       3.799827       9.821782       5.141171      -0.219026      27.543730 0.44730011E+03  0.10653093E+05                                 8.078346                            7.090296      -0.167857       1.928153                    0.998929      30.232593      89.162597       0.610195       0.421464      -1.054827       0.073111      -0.051107      -0.023318       0.092200      -0.017528       0.004200       0.005293      -0.015622       0.103511      -0.037016       0.001801       0.035216              8.805203       7.746863      -1.382031       1.147407       8.652095      -2.429028      10.016651           0.000183
           65              C       4.667949       9.146627       6.232487      -0.112533      24.805531 0.39130188E+03  0.90777752E+04                                 7.676523                            6.722686      -0.308549       1.899912                    0.997937      29.340753      87.426080       0.609584       0.433117      -1.040178      -0.029497      -0.033096      -0.068775       0.081826      -0.054661      -0.008726      -0.015887      -0.032730       0.100896      -0.076356       0.030446       0.045910              8.393680       7.128203      -1.936463       1.268738       8.902492      -2.480208       9.150344           0.001025
           66              C       3.451682      10.164697       2.653643       0.635141      21.019639 0.24589044E+03  0.51083695E+04                                 7.224173                            5.685037      -0.159285       2.010767                    0.999226      22.488723      64.623234       0.598149       0.492897      -1.001276      -0.018245       0.006682      -0.020955       0.028577       0.086844      -0.041481       0.021212      -0.084684      -0.205503      -0.111988      -0.018963       0.130952              8.287752       7.974549      -3.222229       1.669192       7.114786      -2.288139       9.773922           0.000203
           67              C      -1.004466      12.843972      17.534653      -0.426939      34.111453 0.53890762E+03  0.13424394E+05                                 9.187140                            7.661919      -0.410167       1.838807                    0.995843      33.181110      99.536245       0.601913       0.408500      -1.064875      -0.025380      -0.030854      -0.109811       0.116853       0.029216       0.014713       0.003276      -0.049640      -0.120643      -0.046153      -0.013147       0.059300             10.565022       7.787226       1.320210       1.184920       9.697508       4.086193      14.210331           0.000253
           68              C      -1.305773      12.506394      15.171186      -0.089261      24.088026 0.36468881E+03  0.82570493E+04                                 7.352186                            6.370152      -0.102096       1.968867                    0.999146      28.001140      80.636643       0.648329       0.417262      -1.056998      -0.069636      -0.046175       0.007530       0.083893       0.021748       0.024206      -0.007805      -0.074058       0.092840      -0.065135       0.027345       0.037790              7.974417       6.604258       1.214905       1.240750       7.556075       1.613272       9.762919           0.000240
           69              C       3.425847      11.951325      14.096692      -0.201594      25.675619 0.40007900E+03  0.93207264E+04                                 7.749994                            6.715505      -0.160419       1.937541                    0.998760      29.913203      88.937043       0.621955       0.422710      -1.047900       0.024418      -0.058901       0.076489       0.099580       0.029355       0.010471       0.003014      -0.046259      -0.031326      -0.034913      -0.008678       0.043591              8.450079       7.220290       1.734793       1.450917       9.291450       1.998745       8.838496           0.001375
           70              C       3.126659      10.450238      14.239677      -0.109265      29.670373 0.44715061E+03  0.10605759E+05                                 8.552512                            7.132479      -0.228041       1.953213                    0.996947      27.958524      81.208743       0.605285       0.426637      -1.055867      -0.008732       0.067703       0.060093       0.090945       0.003935      -0.012325      -0.017429      -0.030401       0.033817      -0.025153      -0.005396       0.030549              9.868198       7.815480       2.462164       1.815654      10.726224       3.714249      11.062890          -0.000024
           71              C       2.598975      10.192718      15.654814      -0.219268      27.551514 0.44720539E+03  0.10646418E+05                                 8.071520                            7.084459      -0.167878       1.927908                    0.998935      30.213372      88.982128       0.611325       0.420860      -1.055587       0.073026       0.051144      -0.023274       0.092143       0.017634       0.003926      -0.005928      -0.015679       0.105199      -0.037420       0.001533       0.035886              8.797458       7.733056       1.375326       1.141636       8.641325       2.429691      10.017994          -0.000068
           72              C       3.467096      10.867874      16.746130      -0.112692      24.803198 0.39093329E+03  0.90564134E+04                                 7.650394                            6.703088      -0.306204       1.899918                    0.998012      29.259438      86.787604       0.613443       0.431001      -1.042679      -0.029208       0.032462      -0.068267       0.081039       0.053482      -0.007440       0.011952      -0.032525       0.104220      -0.074838       0.032164       0.042674              8.364135       7.098981       1.932908       1.266635       8.887959       2.475359       9.105464           0.000101
           73              C       2.250830       9.849803      13.167286       0.634534      20.891469 0.24426486E+03  0.50817009E+04                                 7.257525                            5.706676      -0.165655       2.009770                    0.999110      22.666894      65.834904       0.588873       0.499962      -0.994675      -0.018162      -0.006554      -0.020061       0.027843      -0.085363      -0.044450      -0.018505      -0.086579      -0.214208      -0.113737      -0.017971       0.131707              8.341331       8.056187       3.265978       1.729060       7.178321       2.341832       9.789484           0.003860
           74              C       2.948108       6.172472      14.006275      -0.426541      34.126899 0.53917477E+03  0.13435519E+05                                 9.195497                            7.667942      -0.409405       1.839202                    0.995840      33.191238      99.651168       0.601066       0.408940      -1.064366       0.025737      -0.031579       0.109606       0.116932      -0.029786       0.013904      -0.003309      -0.048708      -0.119355      -0.045221      -0.013969       0.059190             10.578503       7.788751      -1.326487       1.185283       9.696461      -4.064758      14.250296           0.000434
           75              C       3.249415       5.834894      16.369741      -0.089538      24.113284 0.36497171E+03  0.82624900E+04                                 7.350746                            6.368619      -0.104167       1.967819                    0.999150      27.998006      80.541155       0.649220       0.416737      -1.057659       0.069496      -0.046331      -0.007469       0.083857      -0.021747       0.024435       0.008732      -0.075153       0.093634      -0.065912       0.027428       0.038484              7.975803       6.600221      -1.213224       1.239710       7.547122      -1.611094       9.780065           0.000084
           76              C      -1.482204       5.279825      17.444236      -0.201156      25.649786 0.39933580E+03  0.92917087E+04                                 7.728495                            6.698785      -0.159112       1.937927                    0.998778      29.839024      88.431059       0.624689       0.421391      -1.049553      -0.024008      -0.058485      -0.075561       0.098520      -0.028059       0.012364       0.001078      -0.050322      -0.030050      -0.037689      -0.005329       0.043017              8.428760       7.195937      -1.735030       1.455357       9.253118      -2.000648       8.837224           0.000674
           77              C      -1.183016       3.778738      17.301250      -0.108860      29.682876 0.44680235E+03  0.10595123E+05                                 8.556467                            7.128300      -0.224755       1.954444                    0.996966      27.942713      81.145910       0.605658       0.426469      -1.056002       0.008519       0.067709      -0.059624       0.090620      -0.003659      -0.012600       0.017300      -0.030775       0.034228      -0.025570      -0.004977       0.030547              9.884571       7.824282      -2.466923       1.840132      10.695207      -3.733592      11.134223          -0.000094
           78              C      -0.655332       3.521218      15.886114      -0.219456      27.588101 0.44756062E+03  0.10660288E+05                                 8.088186                            7.091022      -0.166253       1.928417                    0.998941      30.239764      89.172546       0.610368       0.421305      -1.054982      -0.073130       0.051132       0.023223       0.092205      -0.017327       0.004340       0.005335      -0.015585       0.102954      -0.036761       0.001706       0.035054              8.826188       7.750861      -1.381927       1.164200       8.644735      -2.450613      10.082969           0.000172
           79              C      -1.523454       4.196374      14.794798      -0.112564      24.827954 0.39138477E+03  0.90804966E+04                                 7.683716                            6.723776      -0.309445       1.899526                    0.997938      29.348883      87.464143       0.609462       0.433165      -1.040112       0.029417       0.033186       0.068858       0.081902      -0.054663      -0.008977      -0.015863      -0.032656       0.100999      -0.076419       0.030660       0.045759              8.409867       7.136201      -1.939543       1.280364       8.905606      -2.497903       9.187793           0.001052
           80              C      -0.307187       3.178303      18.373642       0.634229      20.846674 0.24357218E+03  0.50686973E+04                                 7.268648                            5.711401      -0.165901       2.010241                    0.999063      22.719586      66.210352       0.586069       0.502214      -0.992577       0.018112      -0.006894       0.019935       0.027803       0.084736      -0.045334       0.016980      -0.086752      -0.217736      -0.113960      -0.017957       0.131918              8.365405       8.085189      -3.276092       1.762024       7.186967      -2.364530       9.824058           0.005289
           81              N      -0.538071       1.048760       4.516661      -0.091377      29.678694 0.43880706E+03  0.10153579E+05                                 8.036872                            6.732022       0.123497       2.076738                    0.999072      25.861489      69.496242       0.683458       0.387301      -1.103593      -0.243531       0.109118      -0.012085       0.267134       0.192492       0.025313       0.013425      -0.259726       0.458051      -0.309103       0.130793       0.178310              9.082551       5.961953       2.346682       1.362420       9.221025       2.886597      12.064674          -0.000118
           82              N      -0.662781       7.720260       5.996982      -0.091131      29.644064 0.43847638E+03  0.10143475E+05                                 8.028243                            6.729137       0.125371       2.077508                    0.999072      25.850061      69.445030       0.683694       0.387261      -1.103680       0.243379       0.108782       0.011865       0.266848      -0.192257       0.025453      -0.013372      -0.259915       0.456981      -0.308794       0.130616       0.178178              9.062303       5.956585      -2.346611       1.353365       9.217211      -2.882152      12.013112          -0.000144
           83              N      -1.863634      12.294240      16.510624      -0.091217      29.676698 0.43872683E+03  0.10150484E+05                                 8.037604                            6.731938       0.122327       2.076401                    0.999074      25.857031      69.462708       0.683434       0.387362      -1.103634       0.243334      -0.108581       0.011638       0.266714       0.192133       0.025644       0.013413      -0.260354       0.455842      -0.308637       0.130401       0.178236              9.081276       5.966779       2.353982       1.360411       9.240245       2.923301      12.036802          -0.000079
           84              N      -1.738924       5.622740      15.030303      -0.091467      29.694606 0.43898857E+03  0.10158771E+05                                 8.041212                            6.734188       0.122696       2.076406                    0.999073      25.865904      69.510186       0.683234       0.387390      -1.103536      -0.243537      -0.109115      -0.011874       0.267128      -0.192519       0.025422      -0.013548      -0.259774       0.457525      -0.309054       0.130601       0.178453              9.089322       5.968799      -2.353068       1.365153       9.239203      -2.915701      12.059965          -0.000062
           85              O       3.699630      13.114835       0.944125      -0.979407      66.684515 0.12493449E+04  0.37123010E+05                                13.229380                           11.061571      -0.428466       1.814102                    0.997685      36.526492     107.135609       0.561258       0.367268      -1.131260       0.025780      -0.037831       0.009658       0.046787      -0.021979       0.004674       0.007340       0.056071       0.065522      -0.047577       0.021581       0.025996             15.352511      20.560231       3.899380       6.859838      10.198940       0.649594      15.298363          -0.000676
           86              O       5.199233       1.653198       1.221685      -0.908599      49.678875 0.10708277E+04  0.30799606E+05                                11.080550                           10.462358      -0.298787       1.870641                    0.996032      35.610139     104.795422       0.555533       0.383328      -1.112525       0.157376       0.037119       0.042683       0.167233       0.099256      -0.010059       0.023049       0.053784       0.204398      -0.139771       0.063806       0.075965             11.478473       9.339311       1.136948       0.468032      11.315801      -1.711777      13.780307           0.019834
           87              O       0.495350      12.727888       1.888250      -0.834345      48.177251 0.85467197E+03  0.23018999E+05                                10.574484                            9.118342      -0.041439       1.993133                    0.994546      31.612598      87.317733       0.623384       0.364807      -1.136960       0.021107       0.003750       0.086387       0.089007       0.017007       0.022468      -0.023572       0.001469       0.003118      -0.042116       0.016503       0.025613             11.822402      17.120134      -5.659005      -0.763630      10.105032       0.030050       8.242040           0.000484
           88              O       0.606540       3.249021       9.062760      -0.735703      45.525667 0.86090725E+03  0.23565528E+05                                10.537964                            9.497291      -0.102481       1.947656                    0.995686      33.633056      98.157463       0.569522       0.392893      -1.100140      -0.089461      -0.043376      -0.083066       0.129556      -0.031257      -0.115118       0.032703      -0.169866       0.052808      -0.166290       0.038365       0.127925             11.083137       8.301968       1.208947      -0.690357       8.825858       1.376662      16.121586           0.018941
           89              O       1.896673       4.196374       7.576131      -0.632288      36.314495 0.58982994E+03  0.14491693E+05                                 8.656079                            7.492619       0.657340       2.246267                    0.997213      28.612593      75.695859       0.698461       0.356921      -1.142207      -0.022689      -0.008488      -0.081171       0.084709       0.018454      -0.036754      -0.007090      -0.016954      -0.307383      -0.111274       0.035617       0.075657              9.525788      12.066624       4.100444       0.438511       9.354255       1.333499       7.156486          -0.000601
           90              O       0.645718       6.443335       9.569517      -0.978845      66.689088 0.12477201E+04  0.37070086E+05                                13.227386                           11.051655      -0.424690       1.814758                    0.997728      36.556758     107.287718       0.561605       0.367087      -1.131173      -0.027259      -0.044009      -0.009291       0.052594       0.022550       0.004544      -0.009207       0.047669       0.072898      -0.046442       0.020537       0.025905             15.361131      20.714756      -3.977708       6.842645      10.199786      -0.708641      15.168850           0.000199
           91              O      -0.853886       8.324698       9.291957      -0.908135      48.334838 0.10354700E+04  0.29500530E+05                                10.820894                           10.243600      -0.241587       1.889904                    0.996290      35.271485     102.927804       0.565737       0.380013      -1.116196      -0.154158       0.041320      -0.043554       0.165436      -0.086180      -0.006579      -0.019283       0.029766       0.169993      -0.117857       0.051581       0.066276             11.177802       9.092041      -1.125881       0.399219      11.120441       1.647062      13.320922           0.014443
           92              O       3.849998       6.056388       8.625392      -0.829741      47.947707 0.84897453E+03  0.22831457E+05                                10.536872                            9.083383       0.019381       2.013694                    0.994658      31.542029      87.109053       0.624936       0.364445      -1.137038      -0.020536      -0.000230      -0.085118       0.087561      -0.017435       0.024627       0.022124      -0.004539       0.005179      -0.042966       0.016710       0.026255             11.792561      17.140992       5.643753      -0.811957      10.046657      -0.075860       8.190033          -0.000036
           93              O       3.738807       9.920521       1.450883      -0.727831      40.801981 0.74596713E+03  0.19623933E+05                                 9.608237                            8.678613       0.168334       2.040282                    0.996954      32.330276      91.327514       0.614933       0.378628      -1.114702       0.076819      -0.050221       0.071600       0.116404       0.044617      -0.081624      -0.005043      -0.129952       0.096569      -0.131583       0.039487       0.092096             10.075961       7.495847      -1.008087      -0.718670       7.976648      -1.103587      14.755388           0.002180
           94              O       2.448674      10.867874       2.937512      -0.636005      36.033255 0.58453161E+03  0.14319007E+05                                 8.591469                            7.446561       0.685056       2.253979                    0.997496      28.579737      75.322426       0.702856       0.355742      -1.143962       0.022582      -0.008179       0.083287       0.086680      -0.016893      -0.036633       0.011075      -0.019052      -0.305140      -0.110823       0.035698       0.075125              9.443699      11.954694      -4.052262       0.427768       9.309239      -1.319322       7.067163           0.000428
           95              O      -0.555135       0.228165      20.083160      -0.979309      66.482429 0.12417646E+04  0.36840233E+05                                13.186447                           11.015112      -0.402334       1.821817                    0.997504      36.508475     106.985561       0.563447       0.366412      -1.131964      -0.027368       0.048881      -0.008987       0.056737      -0.022411       0.004721       0.011111       0.042968       0.079584      -0.046310       0.017782       0.028529             15.315352      20.716386       3.993992       6.833391      10.119490       0.785744      15.110179           0.001343
           96              O      -2.054738      11.689802      19.805600      -0.904438      44.944040 0.94383382E+03  0.26202792E+05                                10.170420                            9.667743      -0.050247       1.954220                    0.996973      34.375273      98.147944       0.594112       0.371352      -1.125703      -0.144810      -0.053167      -0.043081       0.160164       0.054656      -0.000679       0.008922      -0.018846       0.085438      -0.070102       0.026178       0.043924             10.466179       8.480253       1.066872       0.283934      10.524340      -1.527542      12.393943           0.001505
           97              O       2.649145       0.615112      19.139035      -0.826831      47.687790 0.84366002E+03  0.22654180E+05                                10.490489                            9.049396       0.021596       2.015499                    0.994627      31.477104      86.879398       0.626646       0.364001      -1.137322      -0.020659       0.003519      -0.083786       0.086367       0.017291       0.025738      -0.021359      -0.007058       0.004630      -0.043341       0.016871       0.026470             11.731730      17.066440      -5.582034      -0.862304       9.961194       0.125879       8.167557          -0.000244
           98              O       2.537955      10.093979      11.964525      -0.735417      45.483079 0.86013286E+03  0.23538718E+05                                10.529760                            9.492482      -0.102124       1.947905                    0.995684      33.621544      98.107868       0.569723       0.392849      -1.100186       0.089267       0.043191       0.082836       0.129213      -0.031364      -0.114785       0.032607      -0.169776       0.053762      -0.165999       0.038251       0.127748             11.069494       8.296400       1.208114      -0.693264       8.825863       1.373319      16.086218           0.018871
           99              O       1.247822       9.146627      13.451154      -0.632483      36.330493 0.59014599E+03  0.14501685E+05                                 8.659456                            7.495112       0.656112       2.245780                    0.997209      28.619279      75.724237       0.698263       0.356967      -1.142147       0.022785       0.008257       0.080801       0.084357       0.018486      -0.036603      -0.007026      -0.017058      -0.307902      -0.111366       0.035631       0.075735              9.528801      12.068790       4.103247       0.433686       9.367012       1.328717       7.150602          -0.000523
          100              O       2.498777       6.899665      11.457768      -0.978865      66.695363 0.12476386E+04  0.37067028E+05                                13.228683                           11.051200      -0.424589       1.814802                    0.997726      36.555974     107.284205       0.561624       0.367081      -1.131179       0.027209       0.043904       0.009346       0.052490       0.022577       0.004493      -0.009181       0.047765       0.072662      -0.046445       0.020636       0.025809             15.366018      20.718281      -3.982442       6.847782      10.204346      -0.714616      15.175427           0.000157
          101              O       3.998381       5.018302      11.735328      -0.908076      48.356507 0.10359948E+04  0.29519812E+05                                10.825543                           10.247137      -0.242766       1.889521                    0.996286      35.276442     102.956538       0.565550       0.380083      -1.116123       0.154270      -0.041334       0.043688       0.165579      -0.086470      -0.006592      -0.019317       0.029989       0.170538      -0.118254       0.051774       0.066481             11.185598       9.096655      -1.125313       0.402240      11.119537       1.644798      13.340603           0.014558
          102              O      -0.705503       7.286612      12.401893      -0.829840      47.958047 0.84909646E+03  0.22835643E+05                                10.538933                            9.084054       0.019196       2.013622                    0.994654      31.543937      87.117131       0.624908       0.364446      -1.137033       0.020590       0.000013       0.085034       0.087492      -0.017435       0.024612       0.022071      -0.004387       0.004780      -0.042920       0.016771       0.026149             11.795919      17.142723       5.646361      -0.816254      10.053516      -0.081594       8.191518          -0.000049
          103              O      -0.594312       3.422480      19.576402      -0.737916      47.327854 0.90534331E+03  0.25131801E+05                                10.888529                            9.801191      -0.236517       1.903173                    0.995148      34.129771     100.780745       0.554524       0.397902      -1.095084      -0.094385       0.038392      -0.086904       0.133921       0.026292      -0.129196      -0.045952      -0.185654       0.036413      -0.184040       0.038929       0.145111             11.470647       8.622900      -1.292647      -0.664930       9.136322      -1.485446      16.652719           0.025519
          104              O       0.695821       2.475127      18.089773      -0.629838      36.316140 0.58982490E+03  0.14494915E+05                                 8.660879                            7.494863       0.648410       2.244486                    0.997078      28.590388      75.703444       0.697876       0.357138      -1.141767      -0.022464       0.008191      -0.078421       0.081986      -0.018857      -0.035788       0.005475      -0.015371      -0.309543      -0.111434       0.035790       0.075643              9.531106      12.071433      -4.099861       0.440685       9.339624      -1.328389       7.182261          -0.001156

******************************************************
Auxiliary information for the entire system
The total spin magnetic moment of the unit cell is   -0.138475
The total net atomic charge of the unit cell is   0.000001
Accuracy of reproducing the electrostatic potential in the unit cell:
  The inner radius (bohr) =    5.0000
  The outer radius (bohr) =   12.0000
  Valid grid points have density less than (e/(bohr^3)) =    0.0001
  The number of valid grid points were=        32117
  The rms potential error without charges in kcal/mol is=      3.41030
  The rms potential error with partial charges in kcal/mol is=      1.48098
  The RRMSE value at monopole order=      0.43427
  The rms potential error with partial charges and cloud penetration in kcal/mol is=      1.47782
  The RRMSE value at monopole order with cloud penetration is=      0.43334
  The rms potential error with partial charges and atomic dipoles in kcal/mol is=      0.73998
  The RRMSE value at dipole order=      0.21698
  The rms potential error with partial charges, atomic dipoles and cloud penetration in kcal/mol is=      0.72966
  The RRMSE value at dipole order with cloud penetration=      0.21396

******************************************************
The electron densities and ab initio electrostatic potential were computed in VASP using the PBE functional and
projector augmented wave method. See the main text of the journal article for a description of computational details.
The atomic charges, dipoles, and quadrupoles were computed with the DDEC6 method as described in
(a) T. A. Manz and N. Gabaldon Limas, RSC Adv. 6 (2016) 47771-47801 DOI: 10.1039/c6ra04656h
(b) N. Gabaldon Limas and T. A. Manz, RSC Adv. 8 (2018) 2678-2707 DOI: 10.1039/c7ra11829e.
For each atom in the material, the electron cloud parameters were fit to the spherically averaged atom-in-material
electron density using radial positions for which this density was between 10^-4 and 10^-2 electrons per cubic bohr.
The polarizabilities, dispersion coefficients, and quantum Drude oscillator (QDO) parameters were fit using the MCLF method.
The magnetic structure of the system was optimized in VASP from the default ferromagnetic initial guess using spin polarization.
The atomic spin moments (ASMs) were computed on this optimized magnetic structure using the DDEC6 partition as inputs
to the method of T. A. Manz and D. S. Sholl, J. Chem. Theory Comput. 7 (2011) 4146-4164 DOI: 10.1021/ct200539n.
The RMSE and RRMSE were computed using a uniform grid with Ewald summation.
