# Supplementary material for: A collection of forcefield precursors for metal–organic frameworks
Source: RSC Adv. 2019 Nov 13;9(63):36492–507. doi: 10.1039/c9ra07327b (PMC9075174; doi:10.1039/c9ra07327b)
Supplement: RA-009-C9RA07327B-s4105 [file RA-009-C9RA07327B-s4105.xyz]

  104
jmolscript: load "" {1 1 1} spacegroup "x,y,z" unitcell [{      5.523400     0.000000     0.000000 }, {      0.000000    13.349000     0.000000 }, {     -1.897963     0.000000    20.498320 }]
Y      1.614848     1.758731    19.926417     1.917456
Y      1.061608     8.433231    10.821063     1.917455
Y      2.010589    11.590269     0.571903     1.917455
Y      2.563829     4.915769     9.677257     1.917455
P      4.855940     0.273254     1.744407     1.389656
P     -0.281521     6.947754     8.504753     1.389655
P     -1.230503    13.075746    18.753913     1.389655
P      3.906958     6.401246    11.993567     1.389655
H      3.879938    12.972558     3.742993     0.163124
H      3.371046     1.046562     3.345326     0.134003
H      3.637326     1.389631     5.850221     0.076958
H      4.330189    -0.013349     5.967061     0.098806
H     -0.504935     1.362933     7.738116     0.105229
H      0.732190     0.981151     6.850539     0.105511
H      4.850535     3.432028     6.682452     0.105703
H      0.804398     4.099478     5.044637     0.108107
H      1.586032     2.744554     5.151228     0.099112
H      0.195021     2.645772     3.304329     0.102636
H      4.472303     3.018209     4.181657     0.074283
H      0.694481     6.298058     6.506167     0.163129
H      1.203372     7.721062     6.903834     0.134003
H      0.937093     8.064131     4.398939     0.076956
H      0.244230     6.661151     4.282099     0.098808
H      5.079353     8.037433     2.511044     0.105230
H      3.842229     7.655651     3.398621     0.105513
H     -0.276116    10.106528     3.566708     0.105703
H      3.770021    10.773978     5.204523     0.108104
H      2.988387     9.419054     5.097932     0.099115
H      4.379398     9.320272     6.944831     0.102636
H      0.102116     9.692709     6.067503     0.074281
H     -0.254501     0.376442    16.755327     0.163124
H      0.254391    12.302438    17.152994     0.134003
H     -0.011889    11.959369    14.648099     0.076958
H     -0.704752     0.013349    14.531259     0.098806
H      4.130372    11.986067    12.760204     0.105230
H      2.893247    12.367848    13.647781     0.105511
H     -1.225098     9.916972    13.815868     0.105703
H      2.821039     9.249522    15.453683     0.108107
H      2.039405    10.604446    15.347092     0.099112
H      3.430416    10.703228    17.193991     0.102636
H     -0.846866    10.330791    16.316663     0.074283
H      2.930956     7.050942    13.992153     0.163129
H      2.422065     5.627938    13.594486     0.134003
H      2.688344     5.284869    16.099381     0.076956
H      3.381207     6.687849    16.216221     0.098808
H     -1.453916     5.311567    17.987276     0.105230
H     -0.216792     5.693348    17.099699     0.105512
H      3.901553     3.242472    16.931612     0.105703
H     -0.144584     2.575022    15.293797     0.108104
H      0.637050     3.929946    15.400388     0.099115
H     -0.753961     4.028728    13.553489     0.102636
H      3.523321     3.656291    14.430817     0.074281
C      4.163829     0.492578     3.415020    -0.435090
C      4.489170     0.929090     5.801025    -0.099594
C     -0.101515     1.477734     6.864887    -0.212058
C      0.183053     2.958138     6.625057    -0.112856
C      0.707986     3.150364     5.220922    -0.217673
C     -0.206017     2.541650     4.181657    -0.109874
C      1.099577     3.553504     7.684820     0.625169
C      0.410589     7.167078     6.834140    -0.435101
C      0.085248     7.603590     4.448135    -0.099599
C      4.675934     8.152234     3.384273    -0.212052
C      4.391366     9.632638     3.624103    -0.112863
C      3.866432     9.824864     5.028238    -0.217675
C      4.780435     9.216150     6.067503    -0.109868
C      3.474842    10.228004     2.564340     0.625160
C     -0.538392    12.856422    17.083300    -0.435091
C     -0.863733    12.419910    14.697295    -0.099593
C      3.726952    11.871266    13.633433    -0.212059
C      3.442384    10.390862    13.873263    -0.112856
C      2.917451    10.198636    15.277398    -0.217673
C      3.831454    10.807350    16.316663    -0.109874
C      2.525860     9.795496    12.813500     0.625169
C      3.214848     6.181922    13.664180    -0.435101
C      3.540189     5.745410    16.050185    -0.099598
C     -1.050497     5.196766    17.114047    -0.212053
C     -0.765929     3.716362    16.874217    -0.112864
C     -0.240995     3.524136    15.470082    -0.217675
C     -1.154998     4.132850    14.430817    -0.109867
C      0.150595     3.120996    17.933980     0.625160
N      5.065732     1.101292     4.435836    -0.107759
N     -0.491313     7.775792     5.813324    -0.107743
N     -1.440295    12.247707    16.062484    -0.107758
N      4.116750     5.573207    14.684996    -0.107743
O      3.668450    13.080685     0.932674    -0.896596
O      5.185976     1.627243     1.108959    -0.848633
O      0.505024    12.686890     1.859198    -0.798299
O      0.847838     3.321231     8.900371    -0.671359
O      2.052507     4.285029     7.367096    -0.595959
O      0.905968     6.406185     9.316486    -0.896599
O     -0.611557     8.301743     9.140201    -0.848637
O      4.069395     6.012390     8.389962    -0.798296
O      3.726581     9.995731     1.348789    -0.671354
O      2.521911    10.959529     2.882064    -0.595959
O     -0.043013     0.268315    19.565646    -0.896596
O     -1.560539    11.721757    19.389361    -0.848633
O      3.120413     0.662110    18.639122    -0.798300
O      2.777599    10.027769    11.597949    -0.671360
O      1.572930     9.063971    13.131224    -0.595959
O      2.719469     6.942815    11.181834    -0.896599
O      4.236994     5.047257    11.358119    -0.848637
O     -0.443958     7.336610    12.108358    -0.798296
O     -0.101144     3.353269    19.149531    -0.671355
O      1.103526     2.389471    17.616256    -0.595959

The following XYZ coordinates are in angstroms. Other properties are in atomic units.
The sperically averaged electron density of each atom fit to a function of the form exp(a - br)
eigen_1, eigen_2 and eigen_3 are the three eigenvalues of traceless quadrupole moment tensor
  atom number  atomic symbol              X              Y              Z     net charge C6 coefficient C8 coefficient C10 coefficient fluctuating dipole atomic polarizability isotropic forcefield polarizability              a              b squared Pearson coefficient          <r^3>          <r^4>         wp_QDO          m_QDO          q_QDO       dipole_x       dipole_y       dipole_z         dipole            Qxy            Qxz            Qyz     Q(x^2-y^2)  Q(3z^2 - R^2)        eigen_1        eigen_2        eigen_3 static polarizability      alpha(xx)      alpha(xy)      alpha(xz)      alpha(yy)      alpha(yz)      alpha(zz) atomic spin moment
            1              Y       1.614848       1.758731      19.926417       1.917456     138.511181 0.35499657E+04  0.13117456E+06                                20.667167                           18.463484       0.229045       1.833948                    0.999684      67.101484     190.651056       0.460306       0.360109      -1.186917       0.006734       0.032345       0.028485       0.043622       0.170732      -0.178119       0.127800      -0.118933      -0.152527      -0.328474       0.122252       0.206221             23.216371      27.249371      -3.596609       7.101392      18.092178      -5.726670      24.307564           0.000016
            2              Y       1.061608       8.433231      10.821063       1.917455     138.511404 0.35499714E+04  0.13117482E+06                                20.667192                           18.463500       0.229044       1.833948                    0.999684      67.101512     190.651193       0.460305       0.360109      -1.186917      -0.006735       0.032346      -0.028481       0.043621      -0.170735      -0.178118      -0.127805      -0.118926      -0.152521      -0.328477       0.122255       0.206222             23.216404      27.249423       3.596626       7.101418      18.092203       5.726692      24.307585          -0.000015
            3              Y       2.010589      11.590269       0.571903       1.917455     138.511297 0.35499695E+04  0.13117473E+06                                20.667179                           18.463494       0.229046       1.833948                    0.999684      67.101512     190.651169       0.460305       0.360109      -1.186917      -0.006735      -0.032345      -0.028485       0.043622       0.170732      -0.178120       0.127801      -0.118934      -0.152527      -0.328474       0.122253       0.206221             23.216385      27.249389      -3.596612       7.101396      18.092189      -5.726674      24.307577           0.000014
            4              Y       2.563829       4.915769       9.677257       1.917455     138.511341 0.35499696E+04  0.13117474E+06                                20.667183                           18.463494       0.229044       1.833947                    0.999684      67.101510     190.651162       0.460305       0.360109      -1.186917       0.006736      -0.032346       0.028481       0.043621      -0.170735      -0.178118      -0.127805      -0.118926      -0.152520      -0.328476       0.122255       0.206222             23.216393      27.249407       3.596623       7.101412      18.092198       5.726689      24.307574          -0.000013
            5              P       4.855940       0.273254       1.744407       1.389656      63.712880 0.11414056E+04  0.33893894E+05                                13.417962                           11.111193       0.047563       1.816034                    0.999417      48.587705     153.054471       0.508525       0.405614      -1.079565       0.060582      -0.035611      -0.059155       0.091856       0.090141       0.037530       0.016047      -0.008693      -0.164160      -0.078497      -0.046977       0.125473             15.252510      16.746650      -1.328131       1.413395      11.621094       0.707336      17.389788           0.000006
            6              P      -0.281521       6.947754       8.504753       1.389655      63.713000 0.11414074E+04  0.33893966E+05                                13.417979                           11.111202       0.047577       1.816036                    0.999417      48.587804     153.054861       0.508524       0.405614      -1.079564      -0.060580      -0.035612       0.059146       0.091850      -0.090144       0.037535      -0.016044      -0.008699      -0.164178      -0.078505      -0.046974       0.125479             15.252533      16.746669       1.328132       1.413402      11.621105      -0.707339      17.389825          -0.000000
            7              P      -1.230503      13.075746      18.753913       1.389655      63.712892 0.11414058E+04  0.33893903E+05                                13.417963                           11.111194       0.047563       1.816034                    0.999417      48.587710     153.054487       0.508525       0.405614      -1.079565      -0.060582       0.035611       0.059155       0.091856       0.090141       0.037530       0.016047      -0.008694      -0.164160      -0.078497      -0.046976       0.125473             15.252512      16.746652      -1.328132       1.413395      11.621095       0.707336      17.389789           0.000004
            8              P       3.906958       6.401246      11.993567       1.389655      63.713006 0.11414076E+04  0.33893971E+05                                13.417978                           11.111202       0.047578       1.816037                    0.999417      48.587804     153.054853       0.508524       0.405614      -1.079565       0.060580       0.035612      -0.059146       0.091850      -0.090144       0.037535      -0.016044      -0.008700      -0.164179      -0.078506      -0.046974       0.125480             15.252533      16.746670       1.328133       1.413401      11.621105      -0.707340      17.389824          -0.000001
            9              H       3.879938      12.972558       3.742993       0.163124       0.910268 0.68388748E+01  0.65833480E+02                                 1.677833                            1.624833      -1.267621       2.304651                    0.993825       3.606434      10.657704       0.439521       1.447653      -0.674087      -0.005888      -0.023127       0.015489       0.028450      -0.003536       0.005185      -0.001773      -0.005139      -0.006548      -0.007160      -0.000196       0.007356              1.713969       1.413466       0.213886      -0.000375       2.249463      -0.069113       1.478978           0.000004
           10              H       3.371046       1.046562       3.345326       0.134003       1.027258 0.83019119E+01  0.82983054E+02                                 1.739902                            1.728218      -1.066913       2.369255                    0.996862       3.693876      10.737239       0.454198       1.349118      -0.693536      -0.015891       0.012516       0.009752       0.022456      -0.001350       0.005027       0.004185      -0.003240      -0.008656      -0.008276       0.002686       0.005590              1.748477       1.986833      -0.276120       0.099451       1.704868       0.056159       1.553731           0.000004
           11              H       3.637326       1.389631       5.850221       0.076958       1.056395 0.82726994E+01  0.81916286E+02                                 1.709079                            1.673147      -0.818430       2.459145                    0.997964       3.730686      10.496651       0.487451       1.268972      -0.710271      -0.017802       0.017036      -0.001545       0.024688      -0.003978       0.001286      -0.000440       0.002616       0.015744      -0.006824       0.001153       0.005672              1.726134       2.165920      -0.330256      -0.052130       1.593936       0.076622       1.418545           0.000004
           12              H       4.330189      -0.013349       5.967061       0.098806       1.059518 0.77892234E+01  0.74778486E+02                                 1.622840                            1.555393      -0.658499       2.550089                    0.999842       3.289158       8.651285       0.547780       1.164709      -0.737284       0.002409      -0.031078       0.007037       0.031955      -0.002017      -0.000497      -0.002767      -0.016726       0.013948      -0.010972       0.002686       0.008286              1.656222       1.329881       0.161215       0.016427       2.279548      -0.056897       1.359237           0.000005
           13              H      -0.504935       1.362933       7.738116       0.105229       1.183568 0.92054652E+01  0.91684427E+02                                 1.712827                            1.666576      -0.790317       2.481814                    0.998943       3.371901       8.887186       0.543526       1.131451      -0.746364      -0.013298      -0.000135       0.022817       0.026409       0.004449      -0.005735      -0.001754      -0.001342       0.002185      -0.006831      -0.001234       0.008064              1.715923       1.553097       0.073807      -0.281074       1.474116      -0.045846       2.120558           0.000006
           14              H       0.732190       0.981151       6.850539       0.105511       1.194478 0.96283104E+01  0.97748269E+02                                 1.780968                            1.750765      -0.835962       2.466550                    0.998256       3.487589       9.523210       0.505371       1.193814      -0.730622       0.020797      -0.011558      -0.005566       0.024436      -0.001370       0.003563      -0.000815      -0.002640      -0.034379      -0.012237       0.004337       0.007900              1.780988       2.131189      -0.342957       0.005246       1.747726       0.019386       1.464048           0.000005
           15              H       4.850535       3.432028       6.682452       0.105703       0.990889 0.78289060E+01  0.76912587E+02                                 1.677782                            1.660966      -0.939132       2.424727                    0.996088       3.678817      10.510386       0.471800       1.321453      -0.698979      -0.031727       0.014443      -0.007884       0.035740      -0.005190      -0.000752      -0.004147      -0.006789      -0.007308      -0.006871      -0.001591       0.008462              1.691938       1.950752      -0.260204      -0.071055       1.677760       0.142509       1.447304           0.000006
           16              H       0.804398       4.099478       5.044637       0.108107       1.069487 0.79936668E+01  0.77867586E+02                                 1.682191                            1.613309      -0.761574       2.501688                    0.998802       3.438287       9.353720       0.514962       1.221014      -0.722760      -0.001320       0.026061      -0.002151       0.026183      -0.000358      -0.001845      -0.000881      -0.013269       0.004599      -0.007787       0.001747       0.006040              1.721414       1.386831       0.085431       0.017973       2.389844      -0.017435       1.387566           0.000004
           17              H       1.586032       2.744554       5.151228       0.099112       1.081997 0.83969275E+01  0.84000381E+02                                 1.780262                            1.718716      -1.146454       2.322659                    0.994075       3.830859      11.065910       0.464115       1.319226      -0.698856       0.017794      -0.013551      -0.000524       0.022372      -0.005828      -0.002105      -0.000731       0.013119       0.015704      -0.011515       0.004009       0.007506              1.814769       2.374905      -0.357268      -0.068389       1.611880       0.097027       1.457522           0.000003
           18              H       0.195021       2.645772       3.304329       0.102636       1.161273 0.89239973E+01  0.89369456E+02                                 1.778289                            1.707520      -0.870190       2.452495                    0.997971       3.536017       9.758444       0.499198       1.225190      -0.722034       0.019321       0.001989      -0.030048       0.035779       0.006441      -0.009002       0.000120      -0.007567       0.002068      -0.012772       0.002530       0.010242              1.800259       1.598307       0.054497      -0.306696       1.467065       0.096144       2.335406           0.000005
           19              H       4.472303       3.018209       4.181657       0.074283       1.242448 0.10347439E+02  0.10700992E+03                                 1.821936                            1.808353      -0.849506       2.439501                    0.998364       3.697232      10.205671       0.499747       1.185126      -0.731601      -0.018223       0.008141       0.008018       0.021509       0.003941      -0.002424       0.002463      -0.003510      -0.018020      -0.007799       0.000435       0.007364              1.819211       2.176434      -0.291595      -0.003154       1.761755       0.070673       1.519442           0.000004
           20              H       0.694481       6.298058       6.506167       0.163129       0.910246 0.68386692E+01  0.65831032E+02                                 1.677810                            1.624813      -1.267603       2.304663                    0.993826       3.606385      10.657535       0.439522       1.447659      -0.674086       0.005888      -0.023127      -0.015489       0.028451       0.003536       0.005185       0.001773      -0.005140      -0.006549      -0.007160      -0.000196       0.007356              1.713945       1.413449      -0.213880      -0.000375       2.249425       0.069111       1.478960           0.000005
           21              H       1.203372       7.721062       6.903834       0.134003       1.027254 0.83018748E+01  0.82982592E+02                                 1.739898                            1.728214      -1.066909       2.369258                    0.996862       3.693867      10.737208       0.454198       1.349119      -0.693536       0.015891       0.012516      -0.009752       0.022456       0.001349       0.005027      -0.004185      -0.003241      -0.008656      -0.008276       0.002686       0.005590              1.748473       1.986828       0.276117       0.099450       1.704863      -0.056159       1.553729           0.000005
           22              H       0.937093       8.064131       4.398939       0.076956       1.056395 0.82726971E+01  0.81916240E+02                                 1.709078                            1.673146      -0.818418       2.459150                    0.997964       3.730687      10.496645       0.487452       1.268971      -0.710271       0.017802       0.017035       0.001545       0.024688       0.003978       0.001286       0.000440       0.002617       0.015743      -0.006825       0.001153       0.005672              1.726132       2.165916       0.330255      -0.052129       1.593936      -0.076621       1.418544           0.000004
           23              H       0.244230       6.661151       4.282099       0.098808       1.059535 0.77894026E+01  0.74780773E+02                                 1.622870                            1.555420      -0.658517       2.550081                    0.999842       3.289199       8.651477       0.547770       1.164722      -0.737281      -0.002409      -0.031077      -0.007036       0.031955       0.002017      -0.000497       0.002767      -0.016726       0.013949      -0.010972       0.002686       0.008286              1.656253       1.329903      -0.161221       0.016428       2.279595       0.056898       1.359260           0.000004
           24              H       5.079353       8.037433       2.511044       0.105230       1.183561 0.92053917E+01  0.91683493E+02                                 1.712818                            1.666568      -0.790307       2.481819                    0.998943       3.371892       8.887146       0.543528       1.131449      -0.746365       0.013298      -0.000135      -0.022817       0.026410      -0.004449      -0.005735       0.001754      -0.001341       0.002189      -0.006831      -0.001234       0.008065              1.715915       1.553089      -0.073806      -0.281072       1.474108       0.045844       2.120547           0.000006
           25              H       3.842229       7.655651       3.398621       0.105513       1.194492 0.96284718E+01  0.97750416E+02                                 1.780990                            1.750785      -0.835972       2.466545                    0.998256       3.487615       9.523337       0.505365       1.193822      -0.730620      -0.020797      -0.011558       0.005566       0.024435       0.001369       0.003563       0.000815      -0.002639      -0.034379      -0.012237       0.004338       0.007899              1.781009       2.131217       0.342964       0.005247       1.747747      -0.019386       1.464064           0.000005
           26              H      -0.276116      10.106528       3.566708       0.105703       0.990884 0.78288464E+01  0.76911861E+02                                 1.677776                            1.660961      -0.939139       2.424726                    0.996088       3.678803      10.510339       0.471800       1.321455      -0.698979       0.031729       0.014443       0.007884       0.035742       0.005191      -0.000752       0.004148      -0.006787      -0.007310      -0.006871      -0.001591       0.008463              1.691933       1.950744       0.260202      -0.071054       1.677755      -0.142508       1.447300           0.000004
           27              H       3.770021      10.773978       5.204523       0.108104       1.069491 0.79936898E+01  0.77867725E+02                                 1.682182                            1.613301      -0.761565       2.501689                    0.998802       3.438284       9.353651       0.514969       1.220997      -0.722764       0.001320       0.026061       0.002152       0.026183       0.000357      -0.001846       0.000882      -0.013269       0.004598      -0.007787       0.001747       0.006041              1.721404       1.386824      -0.085429       0.017973       2.389828       0.017435       1.387559           0.000005
           28              H       2.988387       9.419054       5.097932       0.099115       1.081991 0.83968675E+01  0.83999630E+02                                 1.780255                            1.718710      -1.146459       2.322658                    0.994075       3.830845      11.065859       0.464116       1.319226      -0.698856      -0.017794      -0.013552       0.000524       0.022373       0.005828      -0.002105       0.000732       0.013119       0.015704      -0.011516       0.004010       0.007506              1.814761       2.374893       0.357266      -0.068388       1.611874      -0.097026       1.457517           0.000003
           29              H       4.379398       9.320272       6.944831       0.102636       1.161269 0.89239483E+01  0.89368754E+02                                 1.778277                            1.707509      -0.870179       2.452499                    0.997971       3.536003       9.758362       0.499203       1.225181      -0.722036      -0.019321       0.001988       0.030048       0.035779      -0.006441      -0.009002      -0.000120      -0.007566       0.002069      -0.012772       0.002529       0.010243              1.800247       1.598297      -0.054497      -0.306693       1.467056      -0.096143       2.335389           0.000005
           30              H       0.102116       9.692709       6.067503       0.074281       1.242452 0.10347463E+02  0.10701005E+03                                 1.821926                            1.808343      -0.849501       2.439500                    0.998364       3.697230      10.205602       0.499754       1.185111      -0.731605       0.018223       0.008140      -0.008018       0.021509      -0.003941      -0.002424      -0.002464      -0.003510      -0.018018      -0.007798       0.000435       0.007363              1.819200       2.176421       0.291593      -0.003154       1.761745      -0.070672       1.519434           0.000004
           31              H      -0.254501       0.376442      16.755327       0.163124       0.910267 0.68388631E+01  0.65833339E+02                                 1.677832                            1.624832      -1.267620       2.304651                    0.993825       3.606431      10.657693       0.439521       1.447653      -0.674087       0.005888       0.023127      -0.015489       0.028450      -0.003536       0.005185      -0.001773      -0.005139      -0.006548      -0.007160      -0.000196       0.007356              1.713968       1.413465       0.213885      -0.000375       2.249461      -0.069113       1.478977           0.000004
           32              H       0.254391      12.302438      17.152994       0.134003       1.027256 0.83018960E+01  0.82982851E+02                                 1.739900                            1.728216      -1.066911       2.369256                    0.996862       3.693872      10.737223       0.454198       1.349118      -0.693536       0.015891      -0.012516      -0.009752       0.022456      -0.001350       0.005027       0.004185      -0.003240      -0.008656      -0.008276       0.002686       0.005590              1.748475       1.986830      -0.276119       0.099450       1.704866       0.056159       1.553729           0.000004
           33              H      -0.011889      11.959369      14.648099       0.076958       1.056396 0.82727060E+01  0.81916359E+02                                 1.709079                            1.673147      -0.818429       2.459145                    0.997964       3.730687      10.496651       0.487451       1.268971      -0.710271       0.017802      -0.017036       0.001545       0.024688      -0.003978       0.001286      -0.000440       0.002616       0.015744      -0.006824       0.001153       0.005672              1.726134       2.165920      -0.330256      -0.052130       1.593936       0.076622       1.418545           0.000004
           34              H      -0.704752       0.013349      14.531259       0.098806       1.059518 0.77892245E+01  0.74778496E+02                                 1.622840                            1.555393      -0.658501       2.550088                    0.999842       3.289158       8.651284       0.547780       1.164709      -0.737284      -0.002409       0.031078      -0.007036       0.031955      -0.002017      -0.000497      -0.002767      -0.016726       0.013948      -0.010972       0.002686       0.008286              1.656222       1.329880       0.161215       0.016427       2.279548      -0.056897       1.359237           0.000004
           35              H       4.130372      11.986067      12.760204       0.105230       1.183568 0.92054656E+01  0.91684434E+02                                 1.712827                            1.666576      -0.790318       2.481814                    0.998943       3.371901       8.887187       0.543526       1.131451      -0.746364       0.013298       0.000135      -0.022817       0.026409       0.004449      -0.005735      -0.001754      -0.001342       0.002185      -0.006831      -0.001234       0.008064              1.715923       1.553097       0.073807      -0.281074       1.474116      -0.045846       2.120558           0.000006
           36              H       2.893247      12.367848      13.647781       0.105511       1.194476 0.96282888E+01  0.97747998E+02                                 1.780967                            1.750763      -0.835960       2.466551                    0.998256       3.487586       9.523200       0.505371       1.193815      -0.730622      -0.020797       0.011558       0.005566       0.024436      -0.001370       0.003563      -0.000815      -0.002640      -0.034379      -0.012237       0.004337       0.007900              1.780986       2.131187      -0.342956       0.005246       1.747724       0.019386       1.464047           0.000005
           37              H      -1.225098       9.916972      13.815868       0.105703       0.990890 0.78289145E+01  0.76912688E+02                                 1.677782                            1.660967      -0.939133       2.424727                    0.996088       3.678819      10.510391       0.471800       1.321452      -0.698979       0.031727      -0.014443       0.007884       0.035740      -0.005190      -0.000752      -0.004147      -0.006789      -0.007309      -0.006871      -0.001591       0.008462              1.691939       1.950752      -0.260204      -0.071055       1.677760       0.142509       1.447304           0.000006
           38              H       2.821039       9.249522      15.453683       0.108107       1.069488 0.79936729E+01  0.77867654E+02                                 1.682191                            1.613310      -0.761574       2.501688                    0.998802       3.438288       9.353721       0.514962       1.221013      -0.722760       0.001320      -0.026061       0.002151       0.026183      -0.000358      -0.001845      -0.000881      -0.013269       0.004599      -0.007787       0.001747       0.006040              1.721414       1.386831       0.085431       0.017973       2.389844      -0.017435       1.387566           0.000004
           39              H       2.039405      10.604446      15.347092       0.099112       1.081996 0.83969127E+01  0.84000196E+02                                 1.780260                            1.718715      -1.146452       2.322660                    0.994075       3.830855      11.065896       0.464116       1.319226      -0.698856      -0.017794       0.013551       0.000524       0.022372      -0.005828      -0.002105      -0.000731       0.013119       0.015704      -0.011515       0.004009       0.007506              1.814767       2.374903      -0.357268      -0.068389       1.611879       0.097027       1.457521           0.000003
           40              H       3.430416      10.703228      17.193991       0.102636       1.161271 0.89239757E+01  0.89369184E+02                                 1.778287                            1.707518      -0.870186       2.452496                    0.997971       3.536012       9.758427       0.499198       1.225190      -0.722034      -0.019321      -0.001989       0.030048       0.035779       0.006441      -0.009002       0.000120      -0.007566       0.002067      -0.012772       0.002529       0.010242              1.800257       1.598306       0.054497      -0.306696       1.467063       0.096144       2.335403           0.000005
           41              H      -0.846866      10.330791      16.316663       0.074283       1.242448 0.10347443E+02  0.10700996E+03                                 1.821936                            1.808353      -0.849506       2.439501                    0.998364       3.697232      10.205669       0.499747       1.185126      -0.731601       0.018223      -0.008141      -0.008018       0.021509       0.003941      -0.002424       0.002463      -0.003510      -0.018019      -0.007799       0.000435       0.007364              1.819210       2.176434      -0.291595      -0.003154       1.761755       0.070673       1.519442           0.000004
           42              H       2.930956       7.050942      13.992153       0.163129       0.910248 0.68386861E+01  0.65831229E+02                                 1.677811                            1.624814      -1.267603       2.304663                    0.993826       3.606389      10.657546       0.439522       1.447657      -0.674087      -0.005888       0.023127       0.015489       0.028451       0.003536       0.005185       0.001773      -0.005140      -0.006549      -0.007160      -0.000196       0.007356              1.713946       1.413450      -0.213880      -0.000375       2.249427       0.069111       1.478961           0.000004
           43              H       2.422065       5.627938      13.594486       0.134003       1.027254 0.83018741E+01  0.82982585E+02                                 1.739899                            1.728214      -1.066910       2.369257                    0.996862       3.693867      10.737209       0.454198       1.349119      -0.693536      -0.015891      -0.012516       0.009752       0.022456       0.001349       0.005027      -0.004185      -0.003240      -0.008656      -0.008276       0.002686       0.005590              1.748473       1.986828       0.276117       0.099450       1.704863      -0.056159       1.553729           0.000005
           44              H       2.688344       5.284869      16.099381       0.076956       1.056395 0.82726990E+01  0.81916265E+02                                 1.709078                            1.673146      -0.818417       2.459150                    0.997964       3.730687      10.496646       0.487452       1.268971      -0.710271      -0.017802      -0.017036      -0.001545       0.024688       0.003978       0.001286       0.000440       0.002617       0.015744      -0.006825       0.001153       0.005672              1.726133       2.165917       0.330256      -0.052129       1.593937      -0.076621       1.418545           0.000005
           45              H       3.381207       6.687849      16.216221       0.098808       1.059537 0.77894144E+01  0.74780907E+02                                 1.622871                            1.555420      -0.658517       2.550080                    0.999842       3.289201       8.651481       0.547770       1.164721      -0.737281       0.002409       0.031077       0.007036       0.031955       0.002017      -0.000497       0.002767      -0.016726       0.013949      -0.010972       0.002686       0.008286              1.656253       1.329904      -0.161221       0.016428       2.279596       0.056898       1.359260           0.000005
           46              H      -1.453916       5.311567      17.987276       0.105230       1.183557 0.92053532E+01  0.91683005E+02                                 1.712814                            1.666564      -0.790304       2.481820                    0.998943       3.371886       8.887123       0.543529       1.131448      -0.746365      -0.013298       0.000135       0.022817       0.026410      -0.004449      -0.005735       0.001754      -0.001341       0.002189      -0.006831      -0.001234       0.008065              1.715911       1.553086      -0.073806      -0.281071       1.474105       0.045844       2.120541           0.000006
           47              H      -0.216792       5.693348      17.099699       0.105512       1.194493 0.96284757E+01  0.97750460E+02                                 1.780990                            1.750785      -0.835971       2.466545                    0.998256       3.487616       9.523338       0.505365       1.193821      -0.730620       0.020797       0.011558      -0.005566       0.024435       0.001369       0.003563       0.000816      -0.002639      -0.034379      -0.012237       0.004338       0.007899              1.781009       2.131217       0.342963       0.005247       1.747747      -0.019386       1.464064           0.000004
           48              H       3.901553       3.242472      16.931612       0.105703       0.990883 0.78288426E+01  0.76911810E+02                                 1.677776                            1.660960      -0.939139       2.424727                    0.996088       3.678802      10.510333       0.471800       1.321455      -0.698979      -0.031729      -0.014443      -0.007885       0.035742       0.005191      -0.000752       0.004147      -0.006787      -0.007310      -0.006871      -0.001592       0.008463              1.691932       1.950743       0.260202      -0.071054       1.677754      -0.142508       1.447299           0.000005
           49              H      -0.144584       2.575022      15.293797       0.108104       1.069492 0.79936961E+01  0.77867794E+02                                 1.682182                            1.613301      -0.761564       2.501689                    0.998802       3.438285       9.353651       0.514970       1.220996      -0.722764      -0.001320      -0.026061      -0.002152       0.026183       0.000357      -0.001846       0.000882      -0.013269       0.004598      -0.007787       0.001747       0.006041              1.721404       1.386824      -0.085429       0.017973       2.389828       0.017435       1.387559           0.000004
           50              H       0.637050       3.929946      15.400388       0.099115       1.081990 0.83968564E+01  0.83999485E+02                                 1.780253                            1.718709      -1.146457       2.322659                    0.994075       3.830842      11.065846       0.464117       1.319225      -0.698856       0.017794       0.013552      -0.000524       0.022373       0.005828      -0.002105       0.000732       0.013118       0.015704      -0.011516       0.004010       0.007506              1.814760       2.374891       0.357265      -0.068388       1.611873      -0.097026       1.457515           0.000003
           51              H      -0.753961       4.028728      13.553489       0.102636       1.161267 0.89239304E+01  0.89368518E+02                                 1.778274                            1.707507      -0.870177       2.452500                    0.997971       3.535999       9.758344       0.499204       1.225180      -0.722036       0.019321      -0.001988      -0.030048       0.035779      -0.006441      -0.009002      -0.000120      -0.007566       0.002069      -0.012772       0.002529       0.010243              1.800245       1.598295      -0.054497      -0.306692       1.467054      -0.096142       2.335385           0.000005
           52              H       3.523321       3.656291      14.430817       0.074281       1.242453 0.10347468E+02  0.10701009E+03                                 1.821926                            1.808343      -0.849502       2.439500                    0.998364       3.697230      10.205600       0.499755       1.185110      -0.731605      -0.018223      -0.008140       0.008018       0.021509      -0.003941      -0.002424      -0.002464      -0.003510      -0.018018      -0.007798       0.000435       0.007363              1.819200       2.176421       0.291593      -0.003154       1.761745      -0.070672       1.519434           0.000004
           53              C       4.163829       0.492578       3.415020      -0.435090      34.973065 0.56563152E+03  0.14232947E+05                                 9.323093                            7.841758      -0.380583       1.844298                    0.995928      33.418264     100.094432       0.597063       0.407685      -1.067553       0.029614       0.034031       0.112613       0.121313       0.026078       0.021274       0.005700      -0.047203      -0.117018      -0.049517      -0.007247       0.056764             10.672790       8.015729       1.389673       1.226567       9.944218       4.160965      14.058423           0.000005
           54              C       4.489170       0.929090       5.801025      -0.099594      24.436415 0.38666950E+03  0.88627076E+04                                 7.391053                            6.558176      -0.084106       1.970449                    0.999045      28.308161      81.388853       0.640652       0.417117      -1.059601       0.068543       0.040442      -0.012865       0.080618       0.026925       0.024703      -0.008250      -0.062801       0.095576      -0.064337       0.025386       0.038951              7.912990       6.975742       1.259256       1.053006       7.636066       1.480922       9.127161          -0.000005
           55              C      -0.101515       1.477734       6.864887      -0.212058      26.009651 0.42202463E+03  0.99106671E+04                                 7.751946                            6.888121      -0.204772       1.916467                    0.998918      30.043925      88.119799       0.618651       0.421595      -1.054251      -0.030652       0.047831      -0.073452       0.092857       0.028620       0.008802      -0.011729      -0.046914      -0.026811      -0.038371      -0.004053       0.042424              8.320443       7.342027       1.644970       1.363567       9.212523       1.553268       8.406777          -0.000013
           56              C       0.183053       2.958138       6.625057      -0.112856      29.386940 0.45137356E+03  0.10740934E+05                                 8.511017                            7.184153      -0.339969       1.913333                    0.996789      28.259001      82.461751       0.600280       0.428792      -1.053573       0.003213      -0.067428      -0.065517       0.094071       0.008319      -0.012348      -0.016473      -0.037217       0.024521      -0.027200      -0.004691       0.031891              9.733480       7.890869       2.320567       1.649298      10.525765       3.442252      10.783805          -0.000003
           57              C       0.707986       3.150364       5.220922      -0.217673      27.221718 0.43629838E+03  0.10343879E+05                                 8.026459                            7.010192      -0.221127       1.909353                    0.999117      30.321032      89.709304       0.611644       0.422384      -1.052489      -0.079130      -0.046262       0.021485       0.094146       0.011063      -0.003452      -0.008053      -0.011414       0.105722      -0.030093      -0.006952       0.037046              8.766821       7.939669       1.429505       1.219068       8.450633       2.400814       9.910161          -0.000004
           58              C      -0.206017       2.541650       4.181657      -0.109874      24.594485 0.38560462E+03  0.88752074E+04                                 7.524610                            6.606430      -0.272365       1.909060                    0.998145      28.965287      84.786294       0.626970       0.424446      -1.049885       0.031185      -0.036539       0.069077       0.084138       0.050384      -0.008005       0.007234      -0.027274       0.080260      -0.066809       0.027919       0.038890              8.202968       7.201898       1.906537       1.368288       8.487845       2.310905       8.919160          -0.000012
           59              C       1.099577       3.553504       7.684820       0.625169      21.312401 0.25178913E+03  0.52230962E+04                                 7.179139                            5.675446      -0.107508       2.026176                    0.999460      22.075404      61.869768       0.615490       0.479727      -1.015589       0.017191       0.010934       0.026548       0.033464      -0.083066      -0.037900      -0.012690      -0.078758      -0.172964      -0.099479      -0.021809       0.121288              8.240975       7.842015       3.248367       1.724046       7.181043       2.251975       9.699868          -0.000005
           60              C       0.410589       7.167078       6.834140      -0.435101      34.973310 0.56563604E+03  0.14233088E+05                                 9.323141                            7.841794      -0.380586       1.844296                    0.995928      33.418358     100.094785       0.597061       0.407685      -1.067552      -0.029614       0.034030      -0.112612       0.121312      -0.026079       0.021271      -0.005702      -0.047205      -0.117017      -0.049515      -0.007250       0.056764             10.672851       8.015760      -1.389675       1.226579       9.944240      -4.161008      14.058552           0.000005
           61              C       0.085248       7.603590       4.448135      -0.099599      24.436677 0.38667442E+03  0.88628568E+04                                 7.391131                            6.558236      -0.084130       1.970439                    0.999044      28.308397      81.389946       0.640646       0.417119      -1.059599      -0.068544       0.040442       0.012865       0.080618      -0.026926       0.024706       0.008249      -0.062799       0.095573      -0.064338       0.025387       0.038951              7.913081       6.975809      -1.259290       1.053029       7.636160      -1.480949       9.127273          -0.000004
           62              C       4.675934       8.152234       3.384273      -0.212052      26.009601 0.42202317E+03  0.99106269E+04                                 7.751939                            6.888109      -0.204764       1.916470                    0.998918      30.043910      88.119804       0.618652       0.421595      -1.054250       0.030651       0.047832       0.073453       0.092858      -0.028622       0.008803       0.011729      -0.046912      -0.026803      -0.038372      -0.004051       0.042423              8.320440       7.342031      -1.644969       1.363575       9.212523      -1.553278       8.406764          -0.000012
           63              C       4.391366       9.632638       3.624103      -0.112863      29.387128 0.45137695E+03  0.10741035E+05                                 8.511051                            7.184179      -0.339976       1.913329                    0.996789      28.259116      82.462162       0.600279       0.428791      -1.053573      -0.003213      -0.067429       0.065519       0.094073      -0.008317      -0.012345       0.016474      -0.037211       0.024521      -0.027195      -0.004693       0.031889              9.733523       7.890896      -2.320586       1.649308      10.525832      -3.442280      10.783843           0.000000
           64              C       3.866432       9.824864       5.028238      -0.217675      27.221753 0.43629932E+03  0.10343904E+05                                 8.026457                            7.010195      -0.221127       1.909352                    0.999117      30.321069      89.709343       0.611645       0.422384      -1.052489       0.079132      -0.046264      -0.021485       0.094148      -0.011062      -0.003454       0.008055      -0.011415       0.105720      -0.030092      -0.006954       0.037046              8.766814       7.939663      -1.429500       1.219062       8.450627      -2.400809       9.910153          -0.000007
           65              C       4.780435       9.216150       6.067503      -0.109868      24.594463 0.38560410E+03  0.88751865E+04                                 7.524589                            6.606415      -0.272350       1.909064                    0.998145      28.965224      84.785874       0.626973       0.424445      -1.049887      -0.031186      -0.036540      -0.069077       0.084139      -0.050384      -0.008005      -0.007235      -0.027269       0.080267      -0.066810       0.027922       0.038888              8.202941       7.201875      -1.906530       1.368284       8.487815      -2.310891       8.919134          -0.000006
           66              C       3.474842      10.228004       2.564340       0.625160      21.312559 0.25179130E+03  0.52231496E+04                                 7.179157                            5.675459      -0.107497       2.026177                    0.999460      22.075485      61.869934       0.615491       0.479725      -1.015590      -0.017195       0.010930      -0.026549       0.033466       0.083067      -0.037900       0.012689      -0.078757      -0.172964      -0.099478      -0.021810       0.121288              8.240999       7.842035      -3.248380       1.724054       7.181068      -2.251989       9.699894          -0.000005
           67              C      -0.538392      12.856422      17.083300      -0.435091      34.973082 0.56563188E+03  0.14232958E+05                                 9.323096                            7.841761      -0.380583       1.844298                    0.995928      33.418264     100.094427       0.597063       0.407685      -1.067553      -0.029614      -0.034031      -0.112613       0.121313       0.026078       0.021273       0.005700      -0.047204      -0.117018      -0.049517      -0.007247       0.056764             10.672795       8.015731       1.389674       1.226566       9.944224       4.160970      14.058430           0.000005
           68              C      -0.863733      12.419910      14.697295      -0.099593      24.436411 0.38666941E+03  0.88627047E+04                                 7.391051                            6.558175      -0.084106       1.970449                    0.999045      28.308155      81.388825       0.640652       0.417117      -1.059601      -0.068543      -0.040441       0.012865       0.080617       0.026925       0.024704      -0.008250      -0.062800       0.095575      -0.064337       0.025386       0.038951              7.912988       6.975741       1.259256       1.053006       7.636066       1.480920       9.127158          -0.000004
           69              C       3.726952      11.871266      13.633433      -0.212059      26.009652 0.42202468E+03  0.99106687E+04                                 7.751947                            6.888121      -0.204772       1.916467                    0.998918      30.043932      88.119822       0.618651       0.421595      -1.054251       0.030652      -0.047831       0.073452       0.092857       0.028620       0.008803      -0.011729      -0.046914      -0.026810      -0.038372      -0.004053       0.042425              8.320443       7.342029       1.644972       1.363567       9.212521       1.553268       8.406777          -0.000015
           70              C       3.442384      10.390862      13.873263      -0.112856      29.386948 0.45137373E+03  0.10740940E+05                                 8.511018                            7.184155      -0.339969       1.913333                    0.996789      28.259008      82.461776       0.600280       0.428792      -1.053573      -0.003213       0.067428       0.065517       0.094071       0.008319      -0.012348      -0.016473      -0.037217       0.024521      -0.027199      -0.004692       0.031891              9.733481       7.890870       2.320568       1.649298      10.525767       3.442253      10.783808          -0.000003
           71              C       2.917451      10.198636      15.277398      -0.217673      27.221709 0.43629820E+03  0.10343873E+05                                 8.026456                            7.010190      -0.221126       1.909354                    0.999117      30.321022      89.709255       0.611644       0.422384      -1.052489       0.079130       0.046262      -0.021485       0.094146       0.011063      -0.003453      -0.008053      -0.011415       0.105723      -0.030093      -0.006953       0.037046              8.766818       7.939665       1.429505       1.219067       8.450631       2.400813       9.910157          -0.000003
           72              C       3.831454      10.807350      16.316663      -0.109874      24.594466 0.38560418E+03  0.88751945E+04                                 7.524605                            6.606426      -0.272364       1.909060                    0.998145      28.965271      84.786223       0.626971       0.424446      -1.049885      -0.031185       0.036539      -0.069077       0.084138       0.050384      -0.008005       0.007234      -0.027274       0.080260      -0.066809       0.027919       0.038890              8.202962       7.201893       1.906535       1.368286       8.487841       2.310903       8.919153          -0.000012
           73              C       2.525860       9.795496      12.813500       0.625169      21.312391 0.25178898E+03  0.52230922E+04                                 7.179136                            5.675444      -0.107507       2.026176                    0.999460      22.075398      61.869747       0.615490       0.479727      -1.015589      -0.017191      -0.010934      -0.026548       0.033464      -0.083066      -0.037900      -0.012690      -0.078758      -0.172964      -0.099479      -0.021809       0.121288              8.240972       7.842012       3.248366       1.724045       7.181040       2.251974       9.699865          -0.000006
           74              C       3.214848       6.181922      13.664180      -0.435101      34.973336 0.56563658E+03  0.14233105E+05                                 9.323146                            7.841798      -0.380586       1.844296                    0.995928      33.418375     100.094852       0.597061       0.407685      -1.067552       0.029614      -0.034030       0.112613       0.121312      -0.026079       0.021271      -0.005702      -0.047205      -0.117017      -0.049514      -0.007250       0.056764             10.672857       8.015763      -1.389676       1.226577       9.944249      -4.161013      14.058560           0.000007
           75              C       3.540189       5.745410      16.050185      -0.099598      24.436663 0.38667415E+03  0.88628484E+04                                 7.391126                            6.558232      -0.084128       1.970440                    0.999045      28.308385      81.389885       0.640646       0.417119      -1.059599       0.068544      -0.040443      -0.012865       0.080618      -0.026925       0.024706       0.008249      -0.062799       0.095573      -0.064338       0.025387       0.038951              7.913075       6.975806      -1.259290       1.053028       7.636156      -1.480945       9.127263          -0.000005
           76              C      -1.050497       5.196766      17.114047      -0.212053      26.009593 0.42202305E+03  0.99106230E+04                                 7.751936                            6.888107      -0.204763       1.916470                    0.998918      30.043907      88.119773       0.618652       0.421594      -1.054251      -0.030651      -0.047832      -0.073453       0.092859      -0.028621       0.008802       0.011729      -0.046912      -0.026803      -0.038372      -0.004051       0.042423              8.320436       7.342032      -1.644969       1.363575       9.212517      -1.553277       8.406759          -0.000011
           77              C      -0.765929       3.716362      16.874217      -0.112864      29.387143 0.45137726E+03  0.10741045E+05                                 8.511054                            7.184182      -0.339977       1.913328                    0.996789      28.259126      82.462199       0.600279       0.428792      -1.053573       0.003213       0.067429      -0.065519       0.094073      -0.008318      -0.012345       0.016474      -0.037212       0.024520      -0.027195      -0.004693       0.031889              9.733528       7.890898      -2.320587       1.649310      10.525836      -3.442284      10.783848          -0.000001
           78              C      -0.240995       3.524136      15.470082      -0.217675      27.221744 0.43629911E+03  0.10343897E+05                                 8.026455                            7.010194      -0.221125       1.909353                    0.999117      30.321059      89.709302       0.611645       0.422384      -1.052489      -0.079132       0.046264       0.021485       0.094148      -0.011062      -0.003454       0.008055      -0.011415       0.105720      -0.030092      -0.006954       0.037046              8.766813       7.939661      -1.429500       1.219062       8.450627      -2.400809       9.910151          -0.000005
           79              C      -1.154998       4.132850      14.430817      -0.109867      24.594448 0.38560372E+03  0.88751748E+04                                 7.524584                            6.606410      -0.272349       1.909064                    0.998145      28.965211      84.785810       0.626974       0.424445      -1.049887       0.031186       0.036540       0.069078       0.084139      -0.050384      -0.008005      -0.007235      -0.027269       0.080267      -0.066810       0.027922       0.038888              8.202936       7.201871      -1.906529       1.368283       8.487811      -2.310889       8.919126          -0.000008
           80              C       0.150595       3.120996      17.933980       0.625160      21.312555 0.25179123E+03  0.52231478E+04                                 7.179156                            5.675458      -0.107498       2.026176                    0.999460      22.075481      61.869919       0.615491       0.479725      -1.015590       0.017195      -0.010931       0.026549       0.033466       0.083067      -0.037900       0.012689      -0.078756      -0.172964      -0.099478      -0.021810       0.121288              8.240998       7.842033      -3.248379       1.724053       7.181067      -2.251989       9.699893          -0.000004
           81              N       5.065732       1.101292       4.435836      -0.107759      30.986482 0.47031103E+03  0.11054074E+05                                 8.278572                            6.978295       0.041320       2.049311                    0.999159      26.234022      70.658349       0.671157       0.388280      -1.104768      -0.243328       0.114349      -0.010607       0.269066       0.207020       0.025788       0.016576      -0.246947       0.469375      -0.319702       0.132552       0.187150              9.364282       6.373696       2.700615       1.480955       9.791974       3.348397      11.927176          -0.000006
           82              N      -0.491313       7.775792       5.813324      -0.107743      30.986306 0.47030757E+03  0.11053968E+05                                 8.278523                            6.978255       0.041340       2.049317                    0.999159      26.233952      70.657996       0.671161       0.388278      -1.104770       0.243329       0.114352       0.010606       0.269069      -0.207028       0.025790      -0.016578      -0.246947       0.469389      -0.319711       0.132555       0.187156              9.364223       6.373655      -2.700589       1.480941       9.791895      -3.348359      11.927120          -0.000013
           83              N      -1.440295      12.247707      16.062484      -0.107758      30.986444 0.47031031E+03  0.11054052E+05                                 8.278564                            6.978289       0.041322       2.049312                    0.999159      26.234004      70.658277       0.671157       0.388280      -1.104768       0.243327      -0.114349       0.010607       0.269066       0.207020       0.025789       0.016576      -0.246947       0.469375      -0.319702       0.132552       0.187150              9.364273       6.373690       2.700614       1.480952       9.791970       3.348391      11.927160          -0.000007
           84              N       4.116750       5.573207      14.684996      -0.107743      30.986304 0.47030749E+03  0.11053965E+05                                 8.278522                            6.978254       0.041342       2.049318                    0.999159      26.233953      70.657994       0.671161       0.388278      -1.104770      -0.243329      -0.114352      -0.010606       0.269069      -0.207028       0.025790      -0.016578      -0.246947       0.469389      -0.319711       0.132554       0.187156              9.364222       6.373654      -2.700592       1.480940       9.791900      -3.348357      11.927113          -0.000014
           85              O       3.668450      13.080685       0.932674      -0.896596      57.053648 0.10286813E+04  0.29046261E+05                                11.808833                            9.950018      -0.429673       1.852928                    0.996314      33.570692      95.230735       0.601033       0.360909      -1.138963       0.005963      -0.036852       0.006375       0.037872      -0.025086       0.004920       0.009548       0.036723       0.057523      -0.042544       0.021034       0.021510             13.593067      18.469824       3.505356       5.698265       9.197413       0.442608      13.111964          -0.000004
           86              O       5.185976       1.627243       1.108959      -0.848633      35.371801 0.68697090E+03  0.17446622E+05                                 8.296469                            7.925425       0.569884       2.182392                    0.998891      30.955517      81.912085       0.703388       0.342877      -1.159512       0.125293       0.067459       0.025829       0.144624       0.008764      -0.004293      -0.023027      -0.051042       0.012509      -0.029077      -0.011068       0.040145              8.543716       7.101203       0.780385       0.271046       8.432078      -1.298704      10.097868          -0.000007
           87              O       0.505024      12.686890       1.859198      -0.798299      44.751117 0.78435704E+03  0.20638405E+05                                 9.981018                            8.663204       0.047119       2.039397                    0.993585      30.502916      82.774685       0.648738       0.358818      -1.143789       0.023985      -0.010058       0.086281       0.090116       0.007688       0.020084      -0.021621       0.000512      -0.037409      -0.036981       0.013915       0.023066             11.133481      16.145224      -5.115818      -0.705050       9.381296      -0.045323       7.873922          -0.000002
           88              O       0.847838       3.321231       8.900371      -0.671359      28.489060 0.46955842E+03  0.10872741E+05                                 7.118632                            6.488816       0.882269       2.304110                    0.999299      28.410532      72.428574       0.786655       0.336258      -1.161992      -0.062979      -0.026814      -0.052505       0.086268      -0.056280      -0.032776       0.003900      -0.057199       0.174780      -0.096680       0.023636       0.073044              7.431105       5.584345       0.687667      -0.380651       5.891673       0.632132      10.817298           0.000000
           89              O       2.052507       4.285029       7.367096      -0.595959      32.727662 0.52193518E+03  0.12413903E+05                                 8.013616                            7.004016       0.715890       2.286276                    0.996849      27.402223      70.886281       0.730643       0.352459      -1.147978      -0.024800       0.002759      -0.060180       0.065148       0.008423      -0.024060      -0.011686      -0.020489      -0.288942      -0.101135       0.037249       0.063886              8.780514      10.817837       3.642160       0.420005       8.854414       1.210685       6.669292          -0.000001
           90              O       0.905968       6.406185       9.316486      -0.896599      57.053836 0.10286848E+04  0.29046388E+05                                11.808860                            9.950036      -0.429674       1.852926                    0.996314      33.570759      95.230996       0.601033       0.360909      -1.138963      -0.005962      -0.036852      -0.006376       0.037872       0.025087       0.004920      -0.009548       0.036721       0.057527      -0.042545       0.021035       0.021510             13.593101      18.469871      -3.505366       5.698287       9.197434      -0.442610      13.111999          -0.000003
           91              O      -0.611557       8.301743       9.140201      -0.848637      35.371812 0.68697109E+03  0.17446625E+05                                 8.296461                            7.925417       0.569909       2.182398                    0.998892      30.955569      81.912172       0.703390       0.342876      -1.159513      -0.125293       0.067463      -0.025832       0.144626      -0.008764      -0.004292       0.023027      -0.051044       0.012507      -0.029078      -0.011069       0.040147              8.543707       7.101198      -0.780385       0.271044       8.432069       1.298706      10.097854          -0.000005
           92              O       4.069395       6.012390       8.389962      -0.798296      44.751116 0.78435695E+03  0.20638402E+05                                 9.981019                            8.663204       0.047119       2.039397                    0.993585      30.502911      82.774676       0.648738       0.358818      -1.143789      -0.023984      -0.010058      -0.086284       0.090119      -0.007688       0.020083       0.021619       0.000514      -0.037413      -0.036979       0.013916       0.023064             11.133482      16.145232       5.115818      -0.705048       9.381294       0.045325       7.873921           0.000003
           93              O       3.726581       9.995731       1.348789      -0.671354      28.488726 0.46955119E+03  0.10872528E+05                                 7.118565                            6.488757       0.882308       2.304125                    0.999299      28.410407      72.428029       0.786660       0.336257      -1.161993       0.062976      -0.026819       0.052504       0.086266       0.056282      -0.032779      -0.003897      -0.057202       0.174774      -0.096682       0.023639       0.073043              7.431034       5.584291      -0.687654      -0.380649       5.891615      -0.632122      10.817197           0.000000
           94              O       2.521911      10.959529       2.882064      -0.595959      32.727622 0.52193433E+03  0.12413874E+05                                 8.013597                            7.003999       0.715922       2.286284                    0.996849      27.402254      70.886273       0.730646       0.352458      -1.147979       0.024797       0.002753       0.060178       0.065145      -0.008421      -0.024061       0.011686      -0.020490      -0.288945      -0.101136       0.037251       0.063886              8.780493      10.817812      -3.642149       0.420008       8.854396      -1.210683       6.669272          -0.000001
           95              O      -0.043013       0.268315      19.565646      -0.896596      57.053669 0.10286818E+04  0.29046277E+05                                11.808833                            9.950018      -0.429670       1.852929                    0.996314      33.570703      95.230757       0.601033       0.360909      -1.138963      -0.005963       0.036853      -0.006374       0.037872      -0.025086       0.004920       0.009548       0.036723       0.057523      -0.042544       0.021034       0.021510             13.593067      18.469824       3.505355       5.698265       9.197413       0.442608      13.111965          -0.000004
           96              O      -1.560539      11.721757      19.389361      -0.848633      35.371776 0.68697029E+03  0.17446602E+05                                 8.296464                            7.925420       0.569887       2.182393                    0.998891      30.955510      81.912049       0.703389       0.342877      -1.159512      -0.125292      -0.067458      -0.025829       0.144623       0.008764      -0.004293      -0.023027      -0.051042       0.012509      -0.029077      -0.011068       0.040145              8.543711       7.101199       0.780385       0.271046       8.432073      -1.298703      10.097861          -0.000006
           97              O       3.120413       0.662110      18.639122      -0.798300      44.751125 0.78435720E+03  0.20638410E+05                                 9.981020                            8.663205       0.047119       2.039397                    0.993585      30.502919      82.774696       0.648738       0.358818      -1.143789      -0.023985       0.010058      -0.086282       0.090117       0.007688       0.020084      -0.021621       0.000512      -0.037409      -0.036981       0.013915       0.023066             11.133482      16.145226      -5.115819      -0.705050       9.381297      -0.045323       7.873923          -0.000002
           98              O       2.777599      10.027769      11.597949      -0.671360      28.489086 0.46955896E+03  0.10872757E+05                                 7.118640                            6.488823       0.882266       2.304110                    0.999299      28.410529      72.428593       0.786654       0.336258      -1.161992       0.062979       0.026814       0.052505       0.086268      -0.056280      -0.032776       0.003900      -0.057199       0.174780      -0.096680       0.023636       0.073044              7.431113       5.584351       0.687668      -0.380651       5.891679       0.632134      10.817310           0.000001
           99              O       1.572930       9.063971      13.131224      -0.595959      32.727659 0.52193511E+03  0.12413900E+05                                 8.013616                            7.004016       0.715890       2.286276                    0.996849      27.402219      70.886272       0.730643       0.352459      -1.147978       0.024800      -0.002759       0.060180       0.065148       0.008423      -0.024060      -0.011686      -0.020489      -0.288942      -0.101135       0.037249       0.063886              8.780514      10.817837       3.642160       0.420005       8.854413       1.210684       6.669292           0.000000
          100              O       2.719469       6.942815      11.181834      -0.896599      57.053825 0.10286846E+04  0.29046381E+05                                11.808860                            9.950036      -0.429675       1.852926                    0.996314      33.570754      95.230988       0.601033       0.360910      -1.138963       0.005962       0.036852       0.006376       0.037871       0.025087       0.004920      -0.009548       0.036721       0.057526      -0.042545       0.021035       0.021510             13.593102      18.469872      -3.505365       5.698287       9.197434      -0.442610      13.112000          -0.000002
          101              O       4.236994       5.047257      11.358119      -0.848637      35.371771 0.68697007E+03  0.17446592E+05                                 8.296454                            7.925410       0.569909       2.182399                    0.998892      30.955553      81.912109       0.703390       0.342876      -1.159513       0.125293      -0.067463       0.025832       0.144626      -0.008764      -0.004292       0.023027      -0.051045       0.012507      -0.029078      -0.011069       0.040147              8.543699       7.101192      -0.780384       0.271043       8.432062       1.298705      10.097844          -0.000005
          102              O      -0.443958       7.336610      12.108358      -0.798296      44.751131 0.78435726E+03  0.20638413E+05                                 9.981022                            8.663206       0.047117       2.039396                    0.993585      30.502915      82.774698       0.648738       0.358818      -1.143788       0.023984       0.010058       0.086284       0.090119      -0.007688       0.020083       0.021619       0.000514      -0.037413      -0.036979       0.013916       0.023063             11.133486      16.145239       5.115820      -0.705049       9.381296       0.045325       7.873924           0.000003
          103              O      -0.101144       3.353269      19.149531      -0.671355      28.488722 0.46955111E+03  0.10872526E+05                                 7.118563                            6.488755       0.882310       2.304125                    0.999299      28.410414      72.428036       0.786661       0.336257      -1.161993      -0.062976       0.026818      -0.052504       0.086266       0.056281      -0.032779      -0.003897      -0.057202       0.174774      -0.096682       0.023639       0.073043              7.431032       5.584289      -0.687654      -0.380650       5.891613      -0.632122      10.817194          -0.000001
          104              O       1.103526       2.389471      17.616256      -0.595959      32.727613 0.52193413E+03  0.12413868E+05                                 8.013596                            7.003999       0.715920       2.286284                    0.996849      27.402246      70.886253       0.730646       0.352458      -1.147979      -0.024797      -0.002753      -0.060178       0.065145      -0.008421      -0.024061       0.011686      -0.020490      -0.288944      -0.101136       0.037251       0.063886              8.780493      10.817811      -3.642149       0.420008       8.854396      -1.210683       6.669272          -0.000001

******************************************************
Auxiliary information for the entire system
The total spin magnetic moment of the unit cell is   0.000001
The total net atomic charge of the unit cell is   0.000005
Accuracy of reproducing the electrostatic potential in the unit cell:
  The inner radius (bohr) =    5.0000
  The outer radius (bohr) =   12.0000
  Valid grid points have density less than (e/(bohr^3)) =    0.0001
  The number of valid grid points were=        34508
  The rms potential error without charges in kcal/mol is=      5.65227
  The rms potential error with partial charges in kcal/mol is=      0.54091
  The RRMSE value at monopole order=      0.09570
  The rms potential error with partial charges and cloud penetration in kcal/mol is=      0.54877
  The RRMSE value at monopole order with cloud penetration is=      0.09709
  The rms potential error with partial charges and atomic dipoles in kcal/mol is=      0.35348
  The RRMSE value at dipole order=      0.06254
  The rms potential error with partial charges, atomic dipoles and cloud penetration in kcal/mol is=      0.32762
  The RRMSE value at dipole order with cloud penetration=      0.05796

******************************************************
The electron densities and ab initio electrostatic potential were computed in VASP using the PBE functional and
projector augmented wave method. See the main text of the journal article for a description of computational details.
The atomic charges, dipoles, and quadrupoles were computed with the DDEC6 method as described in
(a) T. A. Manz and N. Gabaldon Limas, RSC Adv. 6 (2016) 47771-47801 DOI: 10.1039/c6ra04656h
(b) N. Gabaldon Limas and T. A. Manz, RSC Adv. 8 (2018) 2678-2707 DOI: 10.1039/c7ra11829e.
For each atom in the material, the electron cloud parameters were fit to the spherically averaged atom-in-material
electron density using radial positions for which this density was between 10^-4 and 10^-2 electrons per cubic bohr.
The polarizabilities, dispersion coefficients, and quantum Drude oscillator (QDO) parameters were fit using the MCLF method.
The magnetic structure of the system was optimized in VASP from the default ferromagnetic initial guess using spin polarization.
The atomic spin moments (ASMs) were computed on this optimized magnetic structure using the DDEC6 partition as inputs
to the method of T. A. Manz and D. S. Sholl, J. Chem. Theory Comput. 7 (2011) 4146-4164 DOI: 10.1021/ct200539n.
The RMSE and RRMSE were computed using a uniform grid with Ewald summation.
