# Supplementary material for: A collection of forcefield precursors for metal–organic frameworks
Source: RSC Adv. 2019 Nov 13;9(63):36492–507. doi: 10.1039/c9ra07327b (PMC9075174; doi:10.1039/c9ra07327b)
Supplement: RA-009-C9RA07327B-s4106 [file RA-009-C9RA07327B-s4106.xyz]

  104
jmolscript: load "" {1 1 1} spacegroup "x,y,z" unitcell [{      5.531300     0.000000     0.000000 }, {      0.000000    13.396000     0.000000 }, {     -2.252504     0.000000    20.812462 }]
Eu     1.276586     1.770281    20.237414     1.430574
Eu     0.875958     8.468281    10.981279     1.430554
Eu     2.002210    11.625719     0.575048     1.430497
Eu     2.402838     4.927719     9.831183     1.430547
P      4.855586     0.298731     1.802151     1.318270
P     -0.450538     6.996731     8.604080     1.318258
P     -1.576790    13.097269    19.010311     1.318279
P      3.729334     6.399269    12.208382     1.318265
H      3.860003    13.014214     3.779543     0.160374
H      3.360365     1.050246     3.402838     0.158508
H      3.581099     1.322185     5.860789     0.101287
H      4.308327    13.333039     5.989827     0.106120
H     -0.633724     1.306110     7.746398     0.119693
H      0.629400     0.959154     6.884762     0.106179
H      4.732553     3.381150     6.751563     0.106566
H      1.479133     2.747520     5.207278     0.101767
H      0.672296     4.091138     5.113622     0.111901
H      0.039883     2.655087     3.367456     0.119037
H      4.338136     2.949799     4.293611     0.103959
H      0.545045     6.316214     6.626688     0.160394
H      1.044683     7.748246     7.003393     0.158505
H      0.823949     8.020185     4.545442     0.101278
H      0.096721     6.635039     4.416404     0.106127
H      5.038772     8.004110     2.659833     0.119687
H      3.775648     7.657154     3.521469     0.106182
H     -0.327505    10.079150     3.654668     0.106558
H      2.925915     9.445520     5.198953     0.101764
H      3.732752    10.789138     5.292609     0.111900
H      4.365165     9.353087     7.038775     0.119039
H      0.066912     9.647799     6.112620     0.103954
H     -0.581207     0.381786    17.032919     0.160390
H     -0.081569    12.345754    17.409624     0.158510
H     -0.302303    12.073815    14.951673     0.101289
H     -1.029531     0.062961    14.822635     0.106123
H      3.912520    12.089890    13.066064     0.119691
H      2.649396    12.436846    13.927700     0.106180
H     -1.453757    10.014850    14.060899     0.106564
H      1.799663    10.648480    15.605184     0.101766
H      2.606500     9.304862    15.698840     0.111899
H      3.238913    10.740913    17.445006     0.119036
H     -1.059340    10.446201    16.518851     0.103962
H      2.733751     7.079786    14.185774     0.160388
H      2.234113     5.647754    13.809069     0.158511
H      2.454847     5.375815    16.267020     0.101286
H      3.182075     6.760961    16.396058     0.106121
H     -1.759976     5.391890    18.152629     0.119690
H     -0.496852     5.738846    17.290993     0.106177
H      3.606301     3.316850    17.157794     0.106563
H      0.352881     3.950480    15.613509     0.101765
H     -0.453956     2.606862    15.519853     0.111901
H     -1.086369     4.042913    13.773687     0.119037
H      3.211884     3.748201    14.699842     0.103960
C      4.149111     0.490294     3.469437    -0.445409
C      4.447032     0.884136     5.827489    -0.109295
C     -0.213898     1.441410     6.882681    -0.213504
C      0.066345     2.918988     6.695369    -0.117310
C      0.595194     3.140022     5.284284    -0.225918
C     -0.327661     2.514429     4.254067    -0.125913
C      0.962119     3.523148     7.771373     0.589153
C      0.255937     7.188294     6.936794    -0.445405
C     -0.041984     7.582136     4.578742    -0.109284
C      4.618946     8.139410     3.523550    -0.213506
C      4.338703     9.616988     3.710862    -0.117364
C      3.809854     9.838022     5.121947    -0.225921
C      4.732709     9.212429     6.152164    -0.125902
C      3.442929    10.221148     2.634858     0.589363
C     -0.870315    12.905706    17.343025    -0.445412
C     -1.168236    12.511864    14.984973    -0.109300
C      3.492694    11.954590    13.929781    -0.213503
C      3.212451    10.477012    14.117093    -0.117335
C      2.683602    10.255978    15.528178    -0.225916
C      3.606457    10.881571    16.558395    -0.125920
C      2.316677     9.872852    13.041089     0.589221
C      3.022859     6.207706    13.875668    -0.445410
C      3.320780     5.813864    16.233720    -0.109297
C     -1.340150     5.256590    17.288912    -0.213507
C     -1.059907     3.779012    17.101600    -0.117307
C     -0.531058     3.557978    15.690515    -0.225913
C     -1.453913     4.183571    14.660298    -0.125917
C     -0.164133     3.174852    18.177604     0.589121
N     -0.496928     1.067661     4.489248     0.073001
N     -0.629324     7.765661     5.916983     0.072975
N     -1.755576    12.328339    16.323214     0.073036
N     -1.623180     5.630339    14.895479     0.073020
O      3.678155    13.158891     0.946967    -0.807985
O      5.188395     1.634312     1.190473    -0.771272
O      0.498090    12.767728     1.873122    -0.740591
O      0.666048     3.300774     8.999309    -0.588399
O      1.940265     4.239834     7.488324    -0.560941
O      0.726893     6.460891     9.459264    -0.807932
O     -0.783347     8.332312     9.215758    -0.771253
O      3.906958     6.069728     8.533109    -0.740541
O      3.739000     9.998774     1.406922    -0.588337
O      2.464783    10.937834     2.917907    -0.560849
O     -0.399359     0.237109    19.865495    -0.807957
O     -1.909599    11.761688    19.621989    -0.771277
O      2.780706     0.628272    18.939340    -0.740564
O      2.612748    10.095226    11.813153    -0.588382
O      1.338531     9.156166    13.324138    -0.560921
O      2.551903     6.935109    11.353198    -0.807955
O      4.062143     5.063688    11.596704    -0.771257
O     -0.628162     7.326272    12.279353    -0.740567
O     -0.460204     3.397226    19.405540    -0.588355
O      0.814013     2.458166    17.894555    -0.560921

The following XYZ coordinates are in angstroms. Other properties are in atomic units.
The sperically averaged electron density of each atom fit to a function of the form exp(a - br)
eigen_1, eigen_2 and eigen_3 are the three eigenvalues of traceless quadrupole moment tensor
  atom number  atomic symbol              X              Y              Z     net charge C6 coefficient C8 coefficient C10 coefficient fluctuating dipole atomic polarizability isotropic forcefield polarizability              a              b squared Pearson coefficient          <r^3>          <r^4>         wp_QDO          m_QDO          q_QDO       dipole_x       dipole_y       dipole_z         dipole            Qxy            Qxz            Qyz     Q(x^2-y^2)  Q(3z^2 - R^2)        eigen_1        eigen_2        eigen_3 static polarizability      alpha(xx)      alpha(xy)      alpha(xz)      alpha(yy)      alpha(yz)      alpha(zz) atomic spin moment
            1             Eu       1.276586       1.770281      20.237414       1.430574     176.988654 0.48500595E+04  0.18844029E+06                                22.057035                           19.877384       0.423129       1.852411                    0.998221      90.555774     240.916514       0.516032       0.305494      -1.271621       0.010044      -0.074720      -0.025256       0.079510       0.095092      -0.110827       0.078252      -0.037832      -0.098490      -0.194214       0.079073       0.115142             24.594412      27.993387      -3.677587       7.066251      19.520166      -6.170731      26.269683           0.019114
            2             Eu       0.875958       8.468281      10.981279       1.430554     176.995667 0.48502914E+04  0.18845171E+06                                22.057667                           19.877906       0.423146       1.852406                    0.998221      90.557291     240.922741       0.516023       0.305495      -1.271618      -0.010038      -0.074712       0.025254       0.079501      -0.095104      -0.110840      -0.078277      -0.037831      -0.098490      -0.194247       0.079096       0.115151             24.595164      27.994407       3.677704       7.066557      19.520547       6.170795      26.270538           0.019133
            3             Eu       2.002210      11.625719       0.575048       1.430497     177.009760 0.48507623E+04  0.18847492E+06                                22.058957                           19.878978       0.423122       1.852380                    0.998222      90.560281     240.935262       0.516004       0.305499      -1.271613      -0.010055       0.074747       0.025198       0.079518       0.095108      -0.110871       0.078313      -0.037832      -0.098505      -0.194295       0.079139       0.115156             24.596717      27.996406      -3.678026       7.067094      19.521743      -6.171265      26.272003           0.019112
            4             Eu       2.402838       4.927719       9.831183       1.430547     176.991843 0.48501660E+04  0.18844554E+06                                22.057331                           19.877631       0.423170       1.852418                    0.998221      90.556486     240.919450       0.516028       0.305495      -1.271620       0.010026       0.074698      -0.025280       0.079494      -0.095106      -0.110830      -0.078266      -0.037828      -0.098489      -0.194233       0.079080       0.115153             24.594761      27.993815       3.677629       7.066378      19.520359       6.170728      26.270109           0.019286
            5              P       4.855586       0.298731       1.802151       1.318270      65.915845 0.11966391E+04  0.35780906E+05                                13.315499                           11.049426       0.245062       1.870036                    0.999677      48.818670     151.869478       0.535390       0.382602      -1.100814       0.037277      -0.031671      -0.058814       0.076496       0.056743      -0.003925       0.018667       0.008905      -0.021913      -0.058576      -0.003425       0.062001             15.088365      16.337204      -1.374790       1.153394      11.546859       0.793214      17.381031           0.002153
            6              P      -0.450538       6.996731       8.604080       1.318258      65.916371 0.11966563E+04  0.35781479E+05                                13.315474                           11.049430       0.245121       1.870056                    0.999677      48.818465     151.868001       0.535397       0.382597      -1.100820      -0.037269      -0.031680       0.058807       0.076491      -0.056758      -0.003928      -0.018656       0.008866      -0.021957      -0.058578      -0.003441       0.062018             15.088326      16.336979       1.374751       1.153398      11.546813      -0.793264      17.381186           0.002125
            7              P      -1.576790      13.097269      19.010311       1.318279      65.915284 0.11966339E+04  0.35780623E+05                                13.315318                           11.049322       0.245160       1.870069                    0.999677      48.817757     151.865141       0.535400       0.382597      -1.100821      -0.037269       0.031679       0.058800       0.076485       0.056752      -0.003925       0.018653       0.008874      -0.021888      -0.058579      -0.003424       0.062002             15.088127      16.336818      -1.374728       1.153436      11.546689       0.793146      17.380875           0.002144
            8              P       3.729334       6.399269      12.208382       1.318265      65.916341 0.11966544E+04  0.35781425E+05                                13.315491                           11.049439       0.245107       1.870049                    0.999677      48.818550     151.868519       0.535395       0.382598      -1.100819       0.037271       0.031678      -0.058809       0.076492      -0.056750      -0.003926      -0.018659       0.008882      -0.021937      -0.058575      -0.003435       0.062010             15.088342      16.337070       1.374761       1.153399      11.546816      -0.793232      17.381139           0.002143
            9              H       3.860003      13.014214       3.779543       0.160374       0.929061 0.70133154E+01  0.67897346E+02                                 1.695565                            1.641472      -1.297655       2.289070                    0.993770       3.630234      10.736937       0.439139       1.440704      -0.675314      -0.006904      -0.024129       0.008793       0.026593      -0.004021       0.007101      -0.002344      -0.003877      -0.010260      -0.009144      -0.000110       0.009254              1.732074       1.430545       0.224657       0.000919       2.270424      -0.057577       1.495253          -0.000544
           10              H       3.360365       1.050246       3.402838       0.158508       0.951327 0.75323090E+01  0.73566904E+02                                 1.668020                            1.659509      -1.065071       2.392867                    0.996794       3.492617      10.073588       0.457393       1.371078      -0.689939      -0.021888       0.011890      -0.000856       0.024924      -0.003367       0.008674       0.001013      -0.000224      -0.017857      -0.011747       0.002603       0.009144              1.675569       1.886371      -0.248230       0.098208       1.642864       0.054709       1.497472           0.015663
           11              H       3.581099       1.322185       5.860789       0.101287       1.005527 0.77918348E+01  0.76039625E+02                                 1.661541                            1.630699      -0.840156       2.465132                    0.998106       3.576179      10.002417       0.490418       1.279792      -0.708473      -0.020728       0.016760       0.007494       0.027689      -0.003926      -0.002494       0.000451       0.005689       0.018861      -0.008030       0.000668       0.007362              1.676665       2.111526      -0.292855      -0.034493       1.529008       0.062181       1.389462           0.013190
           12              H       4.308327      13.333039       5.989827       0.106120       1.006233 0.72367634E+01  0.67937043E+02                                 1.543289                            1.479179      -0.634136       2.564224                    0.999927       3.167313       8.131424       0.575460       1.133779      -0.745229       0.003147      -0.031616       0.011600       0.033823      -0.002795      -0.002842      -0.003325      -0.015186       0.012686      -0.010980       0.002736       0.008244              1.577269       1.262457       0.142589       0.019164       2.173667      -0.049378       1.295683           0.000827
           13              H      -0.633724       1.306110       7.746398       0.119693       1.129846 0.86680861E+01  0.85063287E+02                                 1.668086                            1.623680      -0.765732       2.507751                    0.999183       3.248999       8.506470       0.547241       1.140536      -0.744703      -0.015823       0.001265       0.024034       0.028803       0.003780      -0.006180      -0.001699       0.000783       0.001956      -0.006369      -0.001856       0.008225              1.671474       1.518819       0.077653      -0.277638       1.440841      -0.055698       2.054761          -0.000086
           14              H       0.629400       0.959154       6.884762       0.106179       1.148275 0.90989331E+01  0.90690886E+02                                 1.705997                            1.678232      -0.738556       2.513792                    0.999285       3.383018       9.026925       0.529405       1.160767      -0.738901       0.021860      -0.009244      -0.002962       0.023918      -0.000781       0.004288       0.000408       0.000424      -0.031182      -0.011504       0.004758       0.006745              1.706873       2.053670      -0.315516       0.024448       1.660390       0.011301       1.406559           0.000696
           15              H       4.732553       3.381150       6.751563       0.106566       1.001796 0.79378359E+01  0.78189371E+02                                 1.685752                            1.668951      -0.938660       2.425900                    0.996240       3.669686      10.470502       0.472546       1.315880      -0.700284      -0.032145       0.014379      -0.001700       0.035256      -0.004477      -0.002867      -0.004161      -0.007881      -0.004874      -0.008206       0.000558       0.007649              1.700141       1.964872      -0.258217      -0.068742       1.679302       0.141775       1.456248           0.000185
           16              H       1.479133       2.747520       5.207278       0.101767       1.076834 0.83106903E+01  0.82545421E+02                                 1.742977                            1.684930      -1.067974       2.353729                    0.995047       3.738188      10.600308       0.481385       1.281026      -0.707232       0.017676      -0.012083       0.000205       0.021412      -0.005062      -0.001787      -0.002286       0.010872       0.016660      -0.010682       0.004275       0.006407              1.775599       2.330714      -0.329901      -0.074467       1.570361       0.092376       1.425722           0.001031
           17              H       0.672296       4.091138       5.113622       0.111901       1.050103 0.77595052E+01  0.74721753E+02                                 1.633597                            1.567207      -0.771192       2.498967                    0.998872       3.361147       8.971198       0.535850       1.186999      -0.730855      -0.002271       0.026065      -0.001666       0.026217      -0.001031      -0.002080      -0.000761      -0.011281       0.004187      -0.006981       0.001847       0.005134              1.671655       1.348612       0.066645       0.015209       2.322774      -0.019642       1.343578          -0.000316
           18              H       0.039883       2.655087       3.367456       0.119037       1.082463 0.81357660E+01  0.79289916E+02                                 1.668418                            1.607839      -0.895413       2.449329                    0.998336       3.366981       9.045246       0.527434       1.191566      -0.730044       0.020104       0.008152      -0.029863       0.036911       0.004675      -0.009260      -0.004243      -0.007277      -0.011287      -0.012074      -0.000298       0.012372              1.686128       1.477082       0.064647      -0.258010       1.395666       0.055662       2.185635           0.001498
           19              H       4.338136       2.949799       4.293611       0.103959       1.097561 0.88065589E+01  0.87442383E+02                                 1.680523                            1.671865      -0.719369       2.521051                    0.999371       3.417701       9.232302       0.518278       1.190221      -0.731101      -0.020077       0.017020       0.004978       0.026787      -0.001426       0.001189       0.000062      -0.006184      -0.023800      -0.008095       0.000721       0.007374              1.678836       2.012120      -0.238291      -0.027186       1.606915       0.071854       1.417474           0.013974
           20              H       0.545045       6.316214       6.626688       0.160394       0.928964 0.70123792E+01  0.67886029E+02                                 1.695455                            1.641371      -1.297573       2.289128                    0.993771       3.629989      10.736041       0.439149       1.440719      -0.675313       0.006905      -0.024133      -0.008792       0.026597       0.004021       0.007101       0.002343      -0.003879      -0.010256      -0.009143      -0.000109       0.009252              1.731959       1.430461      -0.224630       0.000919       2.270254       0.057572       1.495163          -0.000545
           21              H       1.044683       7.748246       7.003393       0.158505       0.951352 0.75325529E+01  0.73569792E+02                                 1.668037                            1.659525      -1.065059       2.392864                    0.996794       3.492669      10.073733       0.457396       1.371061      -0.689942       0.021886       0.011888       0.000856       0.024921       0.003366       0.008674      -0.001013      -0.000225      -0.017857      -0.011747       0.002604       0.009143              1.675585       1.886394       0.248230       0.098210       1.642874      -0.054712       1.497489           0.015658
           22              H       0.823949       8.020185       4.545442       0.101278       1.005570 0.77922718E+01  0.76044974E+02                                 1.661587                            1.630742      -0.840175       2.465114                    0.998106       3.576290      10.002806       0.490413       1.279788      -0.708473       0.020726       0.016757      -0.007490       0.027685       0.003924      -0.002492      -0.000450       0.005689       0.018859      -0.008029       0.000668       0.007360              1.676713       2.111596       0.292865      -0.034494       1.529046      -0.062183       1.389497           0.013187
           23              H       0.096721       6.635039       4.416404       0.106127       1.006206 0.72365175E+01  0.67934189E+02                                 1.543267                            1.479158      -0.634142       2.564228                    0.999927       3.167262       8.131273       0.575462       1.133785      -0.745228      -0.003146      -0.031618      -0.011598       0.033825       0.002795      -0.002841       0.003325      -0.015185       0.012684      -0.010979       0.002736       0.008244              1.577246       1.262440      -0.142584       0.019164       2.173633       0.049377       1.295665           0.000828
           24              H       5.038772       8.004110       2.659833       0.119687       1.129883 0.86684885E+01  0.85068450E+02                                 1.668143                            1.623733      -0.765714       2.507756                    0.999183       3.249073       8.506799       0.547222       1.140557      -0.744697       0.015823       0.001261      -0.024033       0.028802      -0.003780      -0.006180       0.001699       0.000779       0.001956      -0.006371      -0.001855       0.008225              1.671531       1.518869      -0.077658      -0.277652       1.440888       0.055703       2.054835          -0.000075
           25              H       3.775648       7.657154       3.521469       0.106182       1.148275 0.90989617E+01  0.90691475E+02                                 1.706016                            1.678251      -0.738561       2.513793                    0.999285       3.383032       9.027053       0.529393       1.160789      -0.738896      -0.021860      -0.009248       0.002964       0.023920       0.000782       0.004286      -0.000407       0.000420      -0.031186      -0.011504       0.004759       0.006745              1.706893       2.053695       0.315522       0.024446       1.660411      -0.011301       1.406573           0.000698
           26              H      -0.327505      10.079150       3.654668       0.106558       1.001849 0.79384364E+01  0.78197067E+02                                 1.685832                            1.669031      -0.938803       2.425828                    0.996238       3.669884      10.471318       0.472526       1.315907      -0.700278       0.032143       0.014378       0.001704       0.035254       0.004477      -0.002865       0.004162      -0.007884      -0.004872      -0.008206       0.000555       0.007651              1.700223       1.964966       0.258227      -0.068746       1.679385      -0.141786       1.456319           0.000182
           27              H       2.925915       9.445520       5.198953       0.101764       1.076866 0.83110210E+01  0.82549667E+02                                 1.743021                            1.684971      -1.068038       2.353696                    0.995047       3.738283      10.600698       0.481375       1.281037      -0.707230      -0.017675      -0.012085      -0.000200       0.021412       0.005062      -0.001789       0.002287       0.010869       0.016661      -0.010683       0.004273       0.006409              1.775646       2.330784       0.329914      -0.074471       1.570399      -0.092380       1.425756           0.001029
           28              H       3.732752      10.789138       5.292609       0.111900       1.050113 0.77596174E+01  0.74723238E+02                                 1.633619                            1.567228      -0.771197       2.498963                    0.998871       3.361183       8.971371       0.535840       1.187013      -0.730851       0.002273       0.026066       0.001670       0.026218       0.001031      -0.002082       0.000762      -0.011280       0.004188      -0.006981       0.001848       0.005133              1.671677       1.348629      -0.066645       0.015209       2.322807       0.019643       1.343595          -0.000315
           29              H       4.365165       9.353087       7.038775       0.119039       1.082456 0.81356961E+01  0.79289082E+02                                 1.668412                            1.607834      -0.895403       2.449335                    0.998336       3.366972       9.045220       0.527435       1.191568      -0.730043      -0.020104       0.008152       0.029864       0.036912      -0.004676      -0.009260       0.004243      -0.007277      -0.011287      -0.012074      -0.000298       0.012372              1.686123       1.477078      -0.064646      -0.258009       1.395660      -0.055663       2.185631           0.001492
           30              H       0.066912       9.647799       6.112620       0.103954       1.097585 0.88068055E+01  0.87445435E+02                                 1.680545                            1.671886      -0.719366       2.521047                    0.999371       3.417754       9.232474       0.518276       1.190217      -0.731101       0.020076       0.017018      -0.004977       0.026785       0.001425       0.001189      -0.000062      -0.006184      -0.023799      -0.008095       0.000721       0.007374              1.678858       2.012149       0.238294      -0.027185       1.606932      -0.071856       1.417492           0.013970
           31              H      -0.581207       0.381786      17.032919       0.160390       0.928963 0.70123445E+01  0.67885432E+02                                 1.695437                            1.641353      -1.297519       2.289150                    0.993772       3.629941      10.735787       0.439158       1.440696      -0.675317       0.006906       0.024132      -0.008791       0.026596      -0.004020       0.007100      -0.002344      -0.003875      -0.010264      -0.009142      -0.000109       0.009252              1.731939       1.430445       0.224628       0.000917       2.270225      -0.057577       1.495147          -0.000545
           32              H      -0.081569      12.345754      17.409624       0.158510       0.951291 0.75319395E+01  0.73562432E+02                                 1.667987                            1.659476      -1.065081       2.392872                    0.996794       3.492520      10.073267       0.457394       1.371092      -0.689936       0.021891      -0.011886       0.000855       0.024924      -0.003367       0.008672       0.001012      -0.000221      -0.017863      -0.011746       0.002602       0.009144              1.675534       1.886334      -0.248223       0.098204       1.642826       0.054708       1.497443           0.015663
           33              H      -0.302303      12.073815      14.951673       0.101289       1.005512 0.77916859E+01  0.76037820E+02                                 1.661529                            1.630687      -0.840198       2.465120                    0.998106       3.576127      10.002253       0.490418       1.279797      -0.708472       0.020728      -0.016758      -0.007495       0.027689      -0.003925      -0.002493       0.000452       0.005692       0.018857      -0.008030       0.000669       0.007361              1.676653       2.111512      -0.292852      -0.034492       1.528996       0.062180       1.389452           0.013190
           34              H      -1.029531       0.062961      14.822635       0.106123       1.006213 0.72365514E+01  0.67934339E+02                                 1.543249                            1.479141      -0.634136       2.564225                    0.999928       3.167253       8.131143       0.575479       1.133754      -0.745236      -0.003148       0.031615      -0.011599       0.033823      -0.002795      -0.002842      -0.003324      -0.015184       0.012683      -0.010979       0.002736       0.008243              1.577227       1.262426       0.142582       0.019163       2.173604      -0.049378       1.295651           0.000827
           35              H       3.912520      12.089890      13.066064       0.119691       1.129851 0.86681379E+01  0.85063905E+02                                 1.668091                            1.623684      -0.765706       2.507763                    0.999183       3.249001       8.506475       0.547240       1.140535      -0.744703       0.015822      -0.001265      -0.024034       0.028802       0.003780      -0.006179      -0.001698       0.000781       0.001960      -0.006370      -0.001854       0.008224              1.671479       1.518822       0.077654      -0.277640       1.440845      -0.055701       2.054769          -0.000085
           36              H       2.649396      12.436846      13.927700       0.106180       1.148241 0.90985606E+01  0.90686113E+02                                 1.705954                            1.678191      -0.738519       2.513811                    0.999285       3.382949       9.026645       0.529415       1.160758      -0.738904      -0.021860       0.009245       0.002964       0.023919      -0.000782       0.004286       0.000409       0.000423      -0.031176      -0.011501       0.004757       0.006744              1.706830       2.053614      -0.315506       0.024445       1.660349       0.011301       1.406527           0.000696
           37              H      -1.453757      10.014850      14.060899       0.106564       1.001812 0.79380129E+01  0.78191600E+02                                 1.685773                            1.668972      -0.938692       2.425883                    0.996239       3.669736      10.470699       0.472542       1.315884      -0.700283       0.032145      -0.014378       0.001702       0.035255      -0.004477      -0.002866      -0.004162      -0.007881      -0.004873      -0.008207       0.000557       0.007650              1.700161       1.964896      -0.258219      -0.068743       1.679321       0.141777       1.456267           0.000185
           38              H       1.799663      10.648480      15.605184       0.101766       1.076808 0.83104143E+01  0.82541860E+02                                 1.742940                            1.684896      -1.067910       2.353760                    0.995048       3.738105      10.599964       0.481393       1.281017      -0.707235      -0.017676       0.012084      -0.000204       0.021413      -0.005062      -0.001787      -0.002285       0.010868       0.016654      -0.010679       0.004274       0.006406              1.775561       2.330657      -0.329893      -0.074465       1.570331       0.092373       1.425696           0.001030
           39              H       2.606500       9.304862      15.698840       0.111899       1.050111 0.77595797E+01  0.74722607E+02                                 1.633601                            1.567212      -0.771190       2.498966                    0.998872       3.361154       8.971208       0.535851       1.186994      -0.730856       0.002271      -0.026065       0.001666       0.026217      -0.001031      -0.002080      -0.000761      -0.011280       0.004186      -0.006980       0.001847       0.005133              1.671657       1.348614       0.066646       0.015208       2.322777      -0.019644       1.343582          -0.000316
           40              H       3.238913      10.740913      17.445006       0.119036       1.082467 0.81357720E+01  0.79289813E+02                                 1.668406                            1.607827      -0.895406       2.449328                    0.998336       3.366970       9.045142       0.527444       1.191546      -0.730048      -0.020104      -0.008151       0.029861       0.036909       0.004675      -0.009259      -0.004243      -0.007277      -0.011285      -0.012073      -0.000298       0.012371              1.686117       1.477071       0.064646      -0.258010       1.395654       0.055662       2.185628           0.001496
           41              H      -1.059340      10.446201      16.518851       0.103962       1.097542 0.88063535E+01  0.87439895E+02                                 1.680513                            1.671854      -0.719401       2.521045                    0.999371       3.417642       9.232140       0.518275       1.190233      -0.731098       0.020077      -0.017022      -0.004977       0.026788      -0.001428       0.001189       0.000062      -0.006183      -0.023802      -0.008096       0.000721       0.007375              1.678826       2.012109      -0.238290      -0.027186       1.606902       0.071854       1.417466           0.013974
           42              H       2.733751       7.079786      14.185774       0.160388       0.928989 0.70126277E+01  0.67889009E+02                                 1.695482                            1.641396      -1.297592       2.289114                    0.993771       3.630048      10.736247       0.439147       1.440712      -0.675314      -0.006906       0.024132       0.008792       0.026595       0.004020       0.007101       0.002344      -0.003877      -0.010259      -0.009143      -0.000109       0.009252              1.731985       1.430481      -0.224636       0.000919       2.270289       0.057574       1.495187          -0.000546
           43              H       2.234113       5.647754      13.809069       0.158511       0.951323 0.75322584E+01  0.73566233E+02                                 1.668009                            1.659499      -1.065055       2.392874                    0.996794       3.492596      10.073492       0.457397       1.371071      -0.689940      -0.021888      -0.011889      -0.000856       0.024923       0.003367       0.008674      -0.001013      -0.000224      -0.017857      -0.011747       0.002603       0.009143              1.675558       1.886359       0.248225       0.098206       1.642849      -0.054710       1.497465           0.015661
           44              H       2.454847       5.375815      16.267020       0.101286       1.005532 0.77918832E+01  0.76040208E+02                                 1.661545                            1.630703      -0.840163       2.465129                    0.998106       3.576188      10.002446       0.490418       1.279790      -0.708473      -0.020728      -0.016759       0.007494       0.027689       0.003925      -0.002494      -0.000451       0.005689       0.018859      -0.008030       0.000668       0.007362              1.676670       2.111532       0.292855      -0.034493       1.529012      -0.062181       1.389466           0.013188
           45              H       3.182075       6.760961      16.396058       0.106121       1.006233 0.72367642E+01  0.67937093E+02                                 1.543294                            1.479183      -0.634149       2.564220                    0.999927       3.167309       8.131432       0.575457       1.133785      -0.745228       0.003146       0.031616       0.011599       0.033823       0.002795      -0.002842       0.003325      -0.015185       0.012684      -0.010980       0.002736       0.008243              1.577273       1.262460      -0.142589       0.019164       2.173671       0.049379       1.295688           0.000827
           46              H      -1.759976       5.391890      18.152629       0.119690       1.129818 0.86678266E+01  0.85060245E+02                                 1.668076                            1.623670      -0.765645       2.507796                    0.999183       3.248951       8.506366       0.547234       1.140556      -0.744698      -0.015822      -0.001267       0.024035       0.028803      -0.003780      -0.006179       0.001694       0.000780       0.001965      -0.006371      -0.001851       0.008222              1.671464       1.518811      -0.077652      -0.277637       1.440832       0.055697       2.054751          -0.000081
           47              H      -0.496852       5.738846      17.290993       0.106177       1.148289 0.90990741E+01  0.90692684E+02                                 1.706014                            1.678248      -0.738571       2.513784                    0.999285       3.383038       9.027011       0.529401       1.160771      -0.738900       0.021860       0.009244      -0.002962       0.023918       0.000781       0.004287      -0.000409       0.000424      -0.031183      -0.011503       0.004758       0.006745              1.706891       2.053694       0.315522       0.024449       1.660406      -0.011301       1.406572           0.000695
           48              H       3.606301       3.316850      17.157794       0.106563       1.001802 0.79378805E+01  0.78189825E+02                                 1.685750                            1.668949      -0.938636       2.425908                    0.996240       3.669679      10.470441       0.472550       1.315870      -0.700286      -0.032145      -0.014379      -0.001701       0.035256       0.004478      -0.002866       0.004162      -0.007881      -0.004872      -0.008207       0.000557       0.007650              1.700139       1.964871       0.258219      -0.068743       1.679299      -0.141775       1.456246           0.000182
           49              H       0.352881       3.950480      15.613509       0.101765       1.076823 0.83105763E+01  0.82543918E+02                                 1.742960                            1.684914      -1.067935       2.353747                    0.995048       3.738149      10.600137       0.481390       1.281019      -0.707234       0.017677       0.012082       0.000205       0.021412       0.005061      -0.001786       0.002285       0.010871       0.016658      -0.010681       0.004274       0.006406              1.775581       2.330688       0.329896      -0.074466       1.570345      -0.092374       1.425710           0.001028
           50              H      -0.453956       2.606862      15.519853       0.111901       1.050085 0.77593249E+01  0.74719481E+02                                 1.633570                            1.567183      -0.771147       2.498989                    0.998872       3.361098       8.970995       0.535857       1.186990      -0.730857      -0.002270      -0.026065      -0.001665       0.026217       0.001030      -0.002079       0.000760      -0.011279       0.004187      -0.006978       0.001846       0.005132              1.671625       1.348592      -0.066644       0.015208       2.322725       0.019642       1.343559          -0.000316
           51              H      -1.086369       4.042913      13.773687       0.119037       1.082459 0.81357188E+01  0.79289290E+02                                 1.668410                            1.607831      -0.895412       2.449330                    0.998336       3.366967       9.045180       0.527438       1.191561      -0.730045       0.020104      -0.008153      -0.029863       0.036911      -0.004675      -0.009260       0.004244      -0.007277      -0.011286      -0.012074      -0.000298       0.012372              1.686120       1.477075      -0.064646      -0.258007       1.395659      -0.055662       2.185626           0.001494
           52              H       3.211884       3.748201      14.699842       0.103960       1.097555 0.88064854E+01  0.87441378E+02                                 1.680510                            1.671852      -0.719369       2.521051                    0.999371       3.417682       9.232204       0.518284       1.190212      -0.731103      -0.020077      -0.017021       0.004977       0.026787       0.001426       0.001189      -0.000062      -0.006184      -0.023799      -0.008095       0.000720       0.007374              1.678822       2.012101       0.238286      -0.027185       1.606900      -0.071853       1.417466           0.013973
           53              C       4.149111       0.490294       3.469437      -0.445409      35.225293 0.57072839E+03  0.14395202E+05                                 9.411627                            7.925458      -0.423336       1.830567                    0.996478      33.424838     100.272610       0.588393       0.412715      -1.064155       0.025241       0.023202       0.083428       0.090198       0.022843       0.049878       0.009486      -0.018969      -0.129222      -0.072618       0.011288       0.061330             10.767745       7.955754       1.365484       1.112510       9.959319       4.151177      14.388161           0.028772
           54              C       4.447032       0.884136       5.827489      -0.109295      23.986248 0.37085443E+03  0.83866222E+04                                 7.240761                            6.378973       0.019320       2.011269                    0.999354      27.577777      77.985877       0.658254       0.411462      -1.066432       0.067712       0.039300       0.003322       0.078361       0.015900      -0.003518      -0.006817      -0.049871       0.111740      -0.048222       0.008949       0.039273              7.796136       6.718683       1.272789       1.118305       7.536530       1.528637       9.133196           0.013043
           55              C      -0.213898       1.441410       6.882681      -0.213504      25.537854 0.40417407E+03  0.93750727E+04                                 7.611219                            6.704888      -0.119007       1.947454                    0.999187      29.477745      85.497680       0.633073       0.417105      -1.058700      -0.032466       0.050877      -0.069475       0.092029       0.025906       0.006692      -0.003252      -0.030616      -0.043437      -0.027189      -0.010146       0.037335              8.221503       7.143334       1.682921       1.394711       9.179144       1.706631       8.342031           0.002784
           56              C       0.066345       2.918988       6.695369      -0.117310      29.940256 0.45814210E+03  0.10937241E+05                                 8.601716                            7.230782      -0.331361       1.911645                    0.997140      28.433418      82.970821       0.599511       0.427958      -1.054606       0.006977      -0.063010      -0.055070       0.083975       0.005236      -0.022919      -0.017906      -0.041845       0.027610      -0.037140       0.000129       0.037011              9.865119       7.919145       2.375148       1.712131      10.763508       3.612616      10.912705           0.002377
           57              C       0.595194       3.140022       5.284284      -0.225918      27.029819 0.43734599E+03  0.10341919E+05                                 7.906618                            6.967268      -0.126898       1.936528                    0.999421      30.115278      88.063687       0.622299       0.416228      -1.059731      -0.074298      -0.043097       0.019280       0.088030       0.007402       0.002610      -0.007349      -0.010361       0.120292      -0.029562      -0.011542       0.041103              8.580929       7.818830       1.373865       1.066331       8.362206       2.215538       9.561751           0.007180
           58              C      -0.327661       2.514429       4.254067      -0.125913      24.444540 0.38484906E+03  0.88175790E+04                                 7.461560                            6.589186      -0.203520       1.940316                    0.998175      28.298622      81.556966       0.631892       0.423062      -1.055020       0.036877      -0.023350       0.063683       0.077205       0.031570      -0.000136      -0.002879      -0.058946       0.011244      -0.045085       0.003577       0.041508              8.125003       6.996034       1.871763       1.339941       8.501659       2.298203       8.877316           0.010324
           59              C       0.962119       3.523148       7.771373       0.589153      22.331790 0.26444838E+03  0.55443608E+04                                 7.364882                            5.790967      -0.077908       2.033074                    0.999343      22.403155      62.788654       0.614332       0.475546      -1.019471       0.016394       0.019762       0.029443       0.039066      -0.076412      -0.014983      -0.001550      -0.064528      -0.166073      -0.068792      -0.042127       0.110919              8.480383       8.130293       3.355825       1.753097       7.351756       2.428041       9.959100          -0.004031
           60              C       0.255937       7.188294       6.936794      -0.445405      35.225351 0.57072789E+03  0.14395179E+05                                 9.411645                            7.925462      -0.423336       1.830570                    0.996478      33.424697     100.271977       0.588392       0.412716      -1.064155      -0.025241       0.023198      -0.083429       0.090198      -0.022847       0.049880      -0.009494      -0.018981      -0.129214      -0.072619       0.011282       0.061337             10.767794       7.955774      -1.365472       1.112560       9.959275      -4.151249      14.388333           0.028758
           61              C      -0.041984       7.582136       4.578742      -0.109284      23.986161 0.37085188E+03  0.83865556E+04                                 7.240758                            6.378957       0.019303       2.011265                    0.999354      27.577740      77.985908       0.658253       0.411462      -1.066431      -0.067713       0.039297      -0.003318       0.078360      -0.015903      -0.003508       0.006817      -0.049871       0.111732      -0.048222       0.008954       0.039269              7.796150       6.718715      -1.272791       1.118324       7.536529      -1.528654       9.133206           0.013037
           62              C       4.618946       8.139410       3.523550      -0.213506      25.538107 0.40417869E+03  0.93752303E+04                                 7.611315                            6.704955      -0.119071       1.947431                    0.999186      29.478133      85.499744       0.633064       0.417109      -1.058695       0.032466       0.050869       0.069478       0.092026      -0.025905       0.006685       0.003259      -0.030640      -0.043441      -0.027190      -0.010150       0.037340              8.221623       7.143432      -1.682964       1.394734       9.179296      -1.706656       8.342140           0.002782
           63              C       4.338703       9.616988       3.710862      -0.117364      29.942734 0.45818552E+03  0.10938611E+05                                 8.602344                            7.231241      -0.331569       1.911551                    0.997141      28.435455      82.979846       0.599473       0.427972      -1.054591      -0.006979      -0.063008       0.055066       0.083970      -0.005235      -0.022911       0.017903      -0.041848       0.027635      -0.037136       0.000130       0.037006              9.865915       7.919731      -2.375440       1.712349      10.764371      -3.613034      10.913643           0.002445
           64              C       3.809854       9.838022       5.121947      -0.225921      27.030092 0.43735116E+03  0.10342095E+05                                 7.906711                            6.967335      -0.126958       1.936507                    0.999420      30.115690      88.065775       0.622291       0.416231      -1.059727       0.074303      -0.043100      -0.019270       0.088033      -0.007396       0.002598       0.007357      -0.010370       0.120293      -0.029558      -0.011547       0.041105              8.581042       7.818944      -1.373872       1.066341       8.362261      -2.215575       9.561920           0.007173
           65              C       4.732709       9.212429       6.152164      -0.125902      24.444462 0.38484708E+03  0.88175283E+04                                 7.461559                            6.589178      -0.203534       1.940312                    0.998175      28.298617      81.557107       0.631891       0.423064      -1.055019      -0.036878      -0.023350      -0.063683       0.077206      -0.031574      -0.000133       0.002877      -0.058941       0.011253      -0.045088       0.003581       0.041507              8.125013       6.996051      -1.871759       1.339972       8.501608      -2.298224       8.877380           0.010315
           66              C       3.442929      10.221148       2.634858       0.589363      22.333190 0.26446734E+03  0.55448327E+04                                 7.364908                            5.790958      -0.077796       2.033092                    0.999344      22.404263      62.791251       0.614369       0.475510      -1.019494      -0.016366       0.019748      -0.029425       0.039034       0.076362      -0.015003       0.001561      -0.064509      -0.165997      -0.068785      -0.042073       0.110857              8.480441       8.130368      -3.355869       1.753160       7.351795      -2.428088       9.959159          -0.004543
           67              C      -0.870315      12.905706      17.343025      -0.445412      35.223996 0.57070549E+03  0.14394432E+05                                 9.411332                            7.925256      -0.423292       1.830596                    0.996477      33.423638     100.267246       0.588407       0.412711      -1.064161      -0.025246      -0.023188      -0.083414       0.090183       0.022838       0.049877       0.009496      -0.018927      -0.129249      -0.072616       0.011282       0.061334             10.767378       7.955516       1.365394       1.112480       9.958906       4.150956      14.387713           0.028770
           68              C      -1.168236      12.511864      14.984973      -0.109300      23.985546 0.37084052E+03  0.83862085E+04                                 7.240574                            6.378821       0.019401       2.011308                    0.999354      27.577017      77.982647       0.658268       0.411457      -1.066437      -0.067718      -0.039298      -0.003324       0.078365       0.015893      -0.003525      -0.006811      -0.049845       0.111723      -0.048205       0.008940       0.039265              7.795929       6.718522       1.272727       1.118259       7.536332       1.528562       9.132933           0.013043
           69              C       3.492694      11.954590      13.929781      -0.213503      25.537549 0.40416848E+03  0.93748985E+04                                 7.611128                            6.704820      -0.118940       1.947478                    0.999187      29.477439      85.496229       0.633080       0.417103      -1.058703       0.032465      -0.050875       0.069479       0.092030       0.025903       0.006686      -0.003245      -0.030625      -0.043416      -0.027182      -0.010149       0.037331              8.221392       7.143233       1.682883       1.394663       9.179015       1.706571       8.341926           0.002785
           70              C       3.212451      10.477012      14.117093      -0.117335      29.941027 0.45815654E+03  0.10937682E+05                                 8.601879                            7.230912      -0.331384       1.911629                    0.997140      28.433975      82.973048       0.599503       0.427960      -1.054604      -0.006977       0.063011       0.055070       0.083975       0.005237      -0.022920      -0.017905      -0.041846       0.027627      -0.037142       0.000130       0.037012              9.865311       7.919295       2.375207       1.712187      10.763660       3.612685      10.912979           0.002393
           71              C       2.683602      10.255978      15.528178      -0.225916      27.029495 0.43733956E+03  0.10341718E+05                                 7.906531                            6.967201      -0.126835       1.936550                    0.999421      30.114976      88.062294       0.622305       0.416226      -1.059734       0.074299       0.043102      -0.019278       0.088033       0.007400       0.002610      -0.007344      -0.010372       0.120280      -0.029561      -0.011537       0.041098              8.580826       7.818714       1.373818       1.066299       8.362060       2.215479       9.561704           0.007178
           72              C       3.606457      10.881571      16.558395      -0.125920      24.443928 0.38483673E+03  0.88172077E+04                                 7.461388                            6.589048      -0.203444       1.940350                    0.998175      28.297963      81.554105       0.631905       0.423058      -1.055025      -0.036885       0.023347      -0.063686       0.077210       0.031554      -0.000132      -0.002877      -0.058945       0.011216      -0.045069       0.003568       0.041500              8.124804       6.995869       1.871661       1.339885       8.501364       2.298113       8.877178           0.010322
           73              C       2.316677       9.872852      13.041089       0.589221      22.331738 0.26444781E+03  0.55443368E+04                                 7.364780                            5.790891      -0.077873       2.033086                    0.999343      22.403193      62.788353       0.614348       0.475535      -1.019479      -0.016387      -0.019760      -0.029438       0.039059      -0.076387      -0.014990      -0.001554      -0.064515      -0.166033      -0.068783      -0.042103       0.110886              8.480258       8.130191       3.355758       1.753062       7.351612       2.427969       9.958970          -0.004154
           74              C       3.022859       6.207706      13.875668      -0.445410      35.225226 0.57072775E+03  0.14395166E+05                                 9.411610                            7.925455      -0.423328       1.830574                    0.996478      33.424589     100.271447       0.588393       0.412715      -1.064156       0.025240      -0.023199       0.083428       0.090197      -0.022845       0.049881      -0.009492      -0.018969      -0.129222      -0.072620       0.011284       0.061336             10.767729       7.955732      -1.365451       1.112514       9.959205      -4.151169      14.388250           0.028769
           75              C       3.320780       5.813864      16.233720      -0.109297      23.986318 0.37085572E+03  0.83866591E+04                                 7.240783                            6.378990       0.019312       2.011267                    0.999354      27.577804      77.986007       0.658252       0.411462      -1.066432       0.067713      -0.039299       0.003321       0.078361      -0.015901      -0.003518       0.006815      -0.049867       0.111738      -0.048221       0.008949       0.039271              7.796165       6.718706      -1.272787       1.118313       7.536529      -1.528625       9.133259           0.013042
           76              C      -1.340150       5.256590      17.288912      -0.213507      25.537669 0.40417072E+03  0.93749718E+04                                 7.611172                            6.704851      -0.118957       1.947472                    0.999187      29.477575      85.496976       0.633077       0.417104      -1.058701      -0.032466      -0.050879      -0.069473       0.092028      -0.025904       0.006691       0.003243      -0.030624      -0.043415      -0.027185      -0.010146       0.037332              8.221446       7.143299      -1.682882       1.394702       9.179044      -1.706604       8.341995           0.002782
           77              C      -1.059907       3.779012      17.101600      -0.117307      29.939786 0.45813400E+03  0.10936987E+05                                 8.601603                            7.230702      -0.331299       1.911669                    0.997140      28.433041      82.969157       0.599517       0.427957      -1.054609       0.006979       0.063009      -0.055067       0.083971      -0.005243      -0.022923       0.017908      -0.041842       0.027637      -0.037143       0.000125       0.037018              9.864978       7.919035      -2.375074       1.712092      10.763310      -3.612538      10.912589           0.002374
           78              C      -0.531058       3.557978      15.690515      -0.225913      27.029545 0.43734045E+03  0.10341749E+05                                 7.906565                            6.967227      -0.126872       1.936539                    0.999421      30.114986      88.062497       0.622301       0.416228      -1.059732      -0.074296       0.043095       0.019282       0.088028      -0.007408       0.002614       0.007344      -0.010357       0.120295      -0.029567      -0.011537       0.041103              8.580868       7.818774      -1.373842       1.066321       8.362098      -2.215507       9.561732           0.007179
           79              C      -1.453913       4.183571      14.660298      -0.125917      24.444650 0.38485158E+03  0.88176475E+04                                 7.461581                            6.589210      -0.203517       1.940315                    0.998175      28.298658      81.557012       0.631891       0.423063      -1.055021       0.036878       0.023348       0.063683       0.077205      -0.031570      -0.000134       0.002881      -0.058947       0.011246      -0.045085       0.003578       0.041508              8.125022       6.996041      -1.871756       1.339951       8.501635      -2.298199       8.877391           0.010324
           80              C      -0.164133       3.174852      18.177604       0.589121      22.331181 0.26444021E+03  0.55441418E+04                                 7.364736                            5.790867      -0.077924       2.033081                    0.999343      22.402711      62.786957       0.614339       0.475544      -1.019473       0.016392      -0.019763       0.029433       0.039059       0.076388      -0.014986       0.001552      -0.064511      -0.166035      -0.068780      -0.042107       0.110887              8.480203       8.130123      -3.355731       1.753032       7.351576      -2.427957       9.958909          -0.004025
           81              N      -0.496928       1.067661       4.489248       0.073001      24.342023 0.35191193E+03  0.76566247E+04                                 6.981698                            5.987240       0.236328       2.159098                    0.998839      22.939631      58.537590       0.736974       0.381989      -1.114527      -0.160331       0.068470      -0.011769       0.174736       0.115890       0.017946       0.016360      -0.167315       0.273225      -0.188730       0.071437       0.117292              7.805113       5.306706       1.987835       1.104653       8.131545       2.568548       9.977087           0.293609
           82              N      -0.629324       7.765661       5.916983       0.072975      24.342845 0.35192609E+03  0.76570074E+04                                 6.981823                            5.987332       0.236336       2.159092                    0.998839      22.940158      58.539163       0.736974       0.381985      -1.114530       0.160359       0.068479       0.011768       0.174765      -0.115911       0.017948      -0.016357      -0.167352       0.273272      -0.188765       0.071456       0.117309              7.805275       5.306794      -1.987863       1.104697       8.131668      -2.568643       9.977363           0.293580
           83              N      -1.755576      12.328339      16.323214       0.073036      24.339828 0.35187375E+03  0.76556133E+04                                 6.981489                            5.987092       0.236227       2.159091                    0.998839      22.937997      58.533406       0.736948       0.382011      -1.114507       0.160217      -0.068412       0.011770       0.174609       0.115811       0.017940       0.016362      -0.167202       0.273021      -0.188598       0.071372       0.117226              7.804860       5.306549       1.987730       1.104599       8.131233       2.568403       9.976799           0.293620
           84              N      -1.623180       5.630339      14.895479       0.073020      24.341331 0.35190027E+03  0.76562951E+04                                 6.981519                            5.987105       0.236388       2.159123                    0.998839      22.939334      58.536229       0.736990       0.381984      -1.114533      -0.160333      -0.068468      -0.011769       0.174737      -0.115890       0.017947      -0.016359      -0.167316       0.273222      -0.188729       0.071437       0.117292              7.804897       5.306572      -1.987749       1.104602       8.131270      -2.568414       9.976850           0.293642
           85              O       3.678155      13.158891       0.946967      -0.807985      52.610867 0.93759340E+03  0.25841065E+05                                11.218480                            9.528888      -0.195147       1.938933                    0.994560      32.021474      89.441986       0.611940       0.363163      -1.138363      -0.005689      -0.027606      -0.029581       0.040859      -0.015705       0.017714       0.001337       0.011410       0.016749      -0.024531      -0.000651       0.025181             12.839723      17.036185       3.194938       5.449202       8.711026       0.518157      12.771959           0.119596
           86              O       5.188395       1.634312       1.190473      -0.771272      33.281448 0.63467110E+03  0.15821374E+05                                 8.010460                            7.662592       0.529432       2.178661                    0.999119      30.023778      79.019566       0.708234       0.346924      -1.154733       0.088798       0.041159      -0.024201       0.100821       0.008340       0.005838      -0.022028       0.013513      -0.002442      -0.028643       0.009884       0.018759              8.220854       6.772856       0.758006       0.213182       8.277463      -1.236047       9.612244           0.135522
           87              O       0.498090      12.767728       1.873122      -0.740591      42.989504 0.74592366E+03  0.19392468E+05                                 9.746311                            8.480955       0.103823       2.060600                    0.995284      29.905535      80.807430       0.651540       0.361598      -1.140976       0.037846      -0.020414       0.019692       0.047295       0.012458       0.005320      -0.012956       0.004089      -0.088212      -0.034550       0.006849       0.027701             10.823951      15.589170      -4.999787      -0.788781       9.219186       0.068940       7.663497           0.114596
           88              O       0.666048       3.300774       8.999309      -0.588399      27.569018 0.45149027E+03  0.10358563E+05                                 7.025808                            6.413742       0.851041       2.305609                    0.999301      27.601741      70.181679       0.781356       0.341669      -1.156666      -0.035428       0.006490      -0.038104       0.052432      -0.023385      -0.032007       0.006253      -0.011959       0.157461      -0.055158      -0.010242       0.065401              7.332343       5.550706       0.619032      -0.560192       5.771090       0.636485      10.675231           0.129682
           89              O       1.940265       4.239834       7.488324      -0.560941      32.313151 0.51041060E+03  0.12077066E+05                                 7.962164                            6.938705       0.709965       2.282343                    0.997900      27.191351      70.250792       0.731806       0.353727      -1.146488      -0.021754       0.004616      -0.013049       0.025784       0.011751      -0.010288      -0.011316      -0.008816      -0.238678      -0.081317       0.027264       0.054052              8.730248      10.900195       3.653501       0.466879       8.713518       1.248475       6.577030           0.074803
           90              O       0.726893       6.460891       9.459264      -0.807932      52.607885 0.93753097E+03  0.25838894E+05                                11.218065                            9.528580      -0.195130       1.938954                    0.994560      32.020425      89.438049       0.611950       0.363163      -1.138363       0.005686      -0.027625       0.029566       0.040861       0.015710       0.017720      -0.001318       0.011366       0.016734      -0.024526      -0.000661       0.025187             12.839200      17.035302      -3.194795       5.448954       8.710733      -0.518181      12.771564           0.119697
           91              O      -0.783347       8.332312       9.215758      -0.771253      33.281357 0.63466929E+03  0.15821322E+05                                 8.010460                            7.662594       0.529436       2.178662                    0.999119      30.023679      79.019360       0.708232       0.346925      -1.154732      -0.088798       0.041157       0.024199       0.100820      -0.008341       0.005848       0.022033       0.013536      -0.002465      -0.028657       0.009902       0.018755              8.220857       6.772855      -0.758000       0.213187       8.277405       1.236029       9.612312           0.135608
           92              O       3.906958       6.069728       8.533109      -0.740541      42.986692 0.74586787E+03  0.19390634E+05                                 9.745871                            8.480630       0.103879       2.060633                    0.995283      29.904536      80.803645       0.651554       0.361598      -1.140978      -0.037838      -0.020434      -0.019703       0.047302      -0.012472       0.005321       0.012959       0.004077      -0.088282      -0.034573       0.006847       0.027726             10.823393      15.588180       4.999455      -0.788752       9.218787      -0.068956       7.663213           0.114680
           93              O       3.739000       9.998774       1.406922      -0.588337      27.571230 0.45153526E+03  0.10359853E+05                                 7.026129                            6.414017       0.851216       2.305630                    0.999302      27.603221      70.186310       0.781348       0.341664      -1.156670       0.035467       0.006473       0.038104       0.052457       0.023356      -0.032014      -0.006252      -0.011953       0.157514      -0.055143      -0.010273       0.065416              7.332694       5.550965      -0.619085      -0.560196       5.771347      -0.636556      10.675770           0.130497
           94              O       2.464783      10.937834       2.917907      -0.560849      32.315926 0.51046293E+03  0.12078596E+05                                 7.962474                            6.938939       0.710366       2.282422                    0.997903      27.193194      70.256065       0.731814       0.353715      -1.146499       0.021767       0.004622       0.013079       0.025811      -0.011776      -0.010297       0.011317      -0.008810      -0.238595      -0.081290       0.027227       0.054063              8.730628      10.900722      -3.653720       0.466951       8.713878      -1.248577       6.577283           0.075933
           95              O      -0.399359       0.237109      19.865495      -0.807957      52.608428 0.93754378E+03  0.25839326E+05                                11.218110                            9.528622      -0.195123       1.938954                    0.994560      32.020657      89.438720       0.611951       0.363162      -1.138365       0.005684       0.027616       0.029576       0.040862      -0.015711       0.017718       0.001317       0.011384       0.016765      -0.024528      -0.000661       0.025190             12.839246      17.035397       3.194792       5.448957       8.710767       0.518135      12.771573           0.119618
           96              O      -1.909599      11.761688      19.621989      -0.771277      33.281584 0.63467384E+03  0.15821456E+05                                 8.010464                            7.662593       0.529450       2.178664                    0.999119      30.023886      79.019816       0.708236       0.346922      -1.154734      -0.088790      -0.041154       0.024206       0.100813       0.008334       0.005842      -0.022031       0.013517      -0.002424      -0.028645       0.009884       0.018761              8.220867       6.772871       0.758008       0.213194       8.277427      -1.236031       9.612302           0.135537
           97              O       2.780706       0.628272      18.939340      -0.740564      42.986558 0.74586600E+03  0.19390558E+05                                 9.745810                            8.480588       0.103941       2.060650                    0.995284      29.904619      80.803603       0.651560       0.361595      -1.140981      -0.037840       0.020430      -0.019706       0.047303       0.012467       0.005321      -0.012960       0.004084      -0.088211      -0.034554       0.006844       0.027710             10.823315      15.588065      -4.999399      -0.788705       9.218713       0.068916       7.663169           0.114629
           98              O       2.612748      10.095226      11.813153      -0.588382      27.569686 0.45150416E+03  0.10358980E+05                                 7.026005                            6.413915       0.851004       2.305591                    0.999301      27.601720      70.182378       0.781331       0.341677      -1.156657       0.035457      -0.006473       0.038109       0.052454      -0.023324      -0.032008       0.006253      -0.011920       0.157384      -0.055087      -0.010289       0.065376              7.332557       5.550867       0.619065      -0.560206       5.771244       0.636508      10.675558           0.129906
           99              O       1.338531       9.156166      13.324138      -0.560921      32.313854 0.51042415E+03  0.12077479E+05                                 7.962311                            6.938825       0.710025       2.282349                    0.997901      27.191628      70.252004       0.731794       0.353730      -1.146484       0.021760      -0.004618       0.013073       0.025802       0.011764      -0.010299      -0.011323      -0.008812      -0.238531      -0.081271       0.027228       0.054043              8.730412      10.900422       3.653579       0.466892       8.713645       1.248504       6.577170           0.075130
          100              O       2.551903       6.935109      11.353198      -0.807955      52.609187 0.93755888E+03  0.25839852E+05                                11.218219                            9.528697      -0.195137       1.938946                    0.994560      32.020920      89.439710       0.611948       0.363161      -1.138365      -0.005686       0.027615      -0.029572       0.040858       0.015704       0.017716      -0.001325       0.011397       0.016761      -0.024525      -0.000659       0.025184             12.839386      17.035614      -3.194837       5.449040       8.710828      -0.518170      12.771717           0.119663
          101              O       4.062143       5.063688      11.596704      -0.771257      33.281031 0.63466071E+03  0.15821043E+05                                 8.010373                            7.662512       0.529450       2.178670                    0.999119      30.023650      79.018938       0.708240       0.346922      -1.154735       0.088794      -0.041163      -0.024204       0.100819      -0.008341       0.005837       0.022030       0.013502      -0.002443      -0.028643       0.009879       0.018764              8.220765       6.772779      -0.757994       0.213180       8.277343       1.236019       9.612173           0.135574
          102              O      -0.628162       7.326272      12.279353      -0.740567      42.987867 0.74589162E+03  0.19391405E+05                                 9.746025                            8.480746       0.103871       2.060623                    0.995284      29.905031      80.805279       0.651552       0.361596      -1.140979       0.037841       0.020426       0.019702       0.047301      -0.012459       0.005323       0.012959       0.004086      -0.088227      -0.034557       0.006853       0.027704             10.823579      15.588520       4.999555      -0.788759       9.218897      -0.068949       7.663321           0.114641
          103              O      -0.460204       3.397226      19.405540      -0.588355      27.568175 0.45147319E+03  0.10358126E+05                                 7.025953                            6.413871       0.850868       2.305574                    0.999301      27.599892      70.177983       0.781299       0.341696      -1.156637      -0.035478      -0.006459      -0.038127       0.052479       0.023222      -0.031997      -0.006261      -0.011830       0.157173      -0.054945      -0.010364       0.065310              7.332502       5.550823      -0.619057      -0.560203       5.771217      -0.636517      10.675465           0.129838
          104              O       0.814013       2.458166      17.894555      -0.560921      32.311991 0.51038809E+03  0.12076430E+05                                 7.962120                            6.938674       0.709894       2.282330                    0.997900      27.190393      70.248596       0.731786       0.353740      -1.146475      -0.021761      -0.004615      -0.013092       0.025812      -0.011771      -0.010311       0.011339      -0.008806      -0.238348      -0.081216       0.027192       0.054024              8.730190      10.900115      -3.653461       0.466855       8.713437      -1.248461       6.577017           0.074911

******************************************************
Auxiliary information for the entire system
The total spin magnetic moment of the unit cell is   3.985366
The total net atomic charge of the unit cell is   -0.000002
Accuracy of reproducing the electrostatic potential in the unit cell:
  The inner radius (bohr) =    5.0000
  The outer radius (bohr) =   12.0000
  Valid grid points have density less than (e/(bohr^3)) =    0.0001
  The number of valid grid points were=        37884
  The rms potential error without charges in kcal/mol is=      4.14725
  The rms potential error with partial charges in kcal/mol is=      0.57851
  The RRMSE value at monopole order=      0.13949
  The rms potential error with partial charges and cloud penetration in kcal/mol is=      0.58237
  The RRMSE value at monopole order with cloud penetration is=      0.14042
  The rms potential error with partial charges and atomic dipoles in kcal/mol is=      0.28849
  The RRMSE value at dipole order=      0.06956
  The rms potential error with partial charges, atomic dipoles and cloud penetration in kcal/mol is=      0.26953
  The RRMSE value at dipole order with cloud penetration=      0.06499

******************************************************
The electron densities and ab initio electrostatic potential were computed in VASP using the PBE functional and
projector augmented wave method. See the main text of the journal article for a description of computational details.
The atomic charges, dipoles, and quadrupoles were computed with the DDEC6 method as described in
(a) T. A. Manz and N. Gabaldon Limas, RSC Adv. 6 (2016) 47771-47801 DOI: 10.1039/c6ra04656h
(b) N. Gabaldon Limas and T. A. Manz, RSC Adv. 8 (2018) 2678-2707 DOI: 10.1039/c7ra11829e.
For each atom in the material, the electron cloud parameters were fit to the spherically averaged atom-in-material
electron density using radial positions for which this density was between 10^-4 and 10^-2 electrons per cubic bohr.
The polarizabilities, dispersion coefficients, and quantum Drude oscillator (QDO) parameters were fit using the MCLF method.
The magnetic structure of the system was optimized in VASP from the default ferromagnetic initial guess using spin polarization.
The atomic spin moments (ASMs) were computed on this optimized magnetic structure using the DDEC6 partition as inputs
to the method of T. A. Manz and D. S. Sholl, J. Chem. Theory Comput. 7 (2011) 4146-4164 DOI: 10.1021/ct200539n.
The RMSE and RRMSE were computed using a uniform grid with Ewald summation.
