# Supplementary material for: A collection of forcefield precursors for metal–organic frameworks
Source: RSC Adv. 2019 Nov 13;9(63):36492–507. doi: 10.1039/c9ra07327b (PMC9075174; doi:10.1039/c9ra07327b)
Supplement: RA-009-C9RA07327B-s4107 [file RA-009-C9RA07327B-s4107.xyz]

  280
jmolscript: load "" {1 1 1} spacegroup "x,y,z" unitcell [{      6.180200     0.000000     0.000000 }, {     -2.300431    23.198922     0.000000 }, {      0.000000     0.000000    29.421800 }]
Zn     1.560614    16.953076    27.178388     0.768210
Zn     1.233139    17.462757    15.861292     0.907194
Zn     1.168939    17.845307    12.467488     0.768617
Zn     1.496414    17.335626     1.150392     0.901493
Zn     2.319155     6.245846     2.243412     0.768614
Zn     2.646630     5.736165    13.560508     0.902209
Zn     2.710830     5.353615    16.954312     0.768254
Zn     2.383355     5.863296    28.271408     0.907316
H      1.273630    16.473555    22.163442     0.088096
H      3.193054    18.157796    22.360568     0.121731
H     -1.793423    17.867810    24.343597     0.115166
H     -0.887517    16.566350    18.691670     0.124248
H      4.031088    16.587229    16.752773     0.103120
H      1.229714    18.723850    18.512197     0.095550
H      2.351091    18.696011    20.518763     0.122561
H      3.944861     8.625359    28.748041     0.083289
H      0.152145    11.859289    26.526695     0.117796
H      1.165727     9.808504    26.982733     0.115744
H      2.244286    12.262950    28.389095     0.119044
H      1.220112    14.302135    28.253755     0.088108
H      4.179557    15.738149    26.129501     0.087593
H     -0.848741    13.738402    26.267783     0.122892
H      5.844977     2.370930    27.632955     0.096598
H      0.125055    21.929941    27.877156     0.114255
H      3.299464     0.849081    28.186084     0.103223
H      2.192208    21.762909    26.335453     0.130584
H      1.251196    19.672686    26.205997     0.086618
H      4.208794    18.085880    28.224333     0.100853
H     -0.946226    20.125065    28.421459     0.132983
H      0.064807    16.610428    28.774520     0.506309
H      1.455923    18.324828     7.452542     0.087657
H     -0.463501    16.640587     7.649668     0.121470
H     -1.657224    16.930573     9.632697     0.115529
H      3.617071    18.232033     3.980770     0.122755
H     -1.301534    18.211154     2.041873     0.099929
H      1.499839    16.074533     3.801297     0.095769
H      0.378463    16.102372     5.807863     0.123602
H      1.085123     2.974102    14.037141     0.082701
H      2.577409    22.939094    11.815795     0.118265
H      3.864258     1.790957    12.271833     0.115695
H      0.485267    22.535433    13.678195     0.118640
H      1.509442    20.496248    13.542855     0.088361
H     -1.450004    19.060234    11.418601     0.087982
H      3.578294    21.059981    11.556883     0.122735
H     -0.814992     9.228531    12.922055     0.094430
H      2.604499    12.868442    13.166256     0.117699
H      1.730521    10.750380    13.475184     0.103136
H      0.537345    13.035474    11.624553     0.128511
H      1.478357    15.125697    11.495097     0.085935
H     -1.479241    16.712503    13.513433     0.101511
H      3.675779    14.673318    13.710559     0.134947
H      2.664747    18.187955    14.063620     0.504453
H      2.606139     6.725367     7.258358     0.087708
H      0.686715     5.041126     7.061232     0.121509
H     -0.507008     5.331112     5.078203     0.115598
H      4.767286     6.632572    10.730130     0.122936
H     -0.151319     6.611693    12.669027     0.100302
H      2.650055     4.475072    10.909603     0.095754
H      1.528678     4.502911     8.903037     0.123507
H     -0.065092    14.573563     0.673759     0.082623
H      3.727624    11.339633     2.895105     0.118302
H      2.714042    13.390418     2.439067     0.115687
H      1.635483    10.935972     1.032705     0.118604
H      2.659657     8.896787     1.168045     0.088360
H     -0.299788     7.460773     3.292299     0.087962
H      4.728510     9.460520     3.154017     0.122706
H     -1.965208    20.827992     1.788845     0.094147
H      3.754714     1.268981     1.544644     0.117923
H      0.580305    22.349841     1.235716     0.103057
H      1.687561     1.436013     3.086347     0.128304
H      2.628573     3.526236     3.215803     0.085838
H     -0.329025     5.113042     1.197467     0.101479
H      4.825995     3.073857     1.000341     0.134900
H      3.814962     6.588494     0.647280     0.504410
H      2.423846     4.874094    21.969258     0.088106
H      4.343270     6.558335    21.772132     0.121748
H     -0.643207     6.268349    19.789103     0.115201
H      0.262698     4.966889    25.441030     0.124275
H      5.181303     4.987768    27.379927     0.103197
H      2.379930     7.124389    25.620503     0.095552
H      3.501306     7.096550    23.613937     0.122549
H      2.794646    20.224820    15.384659     0.083273
H      1.302360     0.259828    17.606005     0.117824
H      0.015511    21.407965    17.149967     0.115748
H      3.394502     0.663489    15.743605     0.119023
H      2.370327     2.702674    15.878945     0.088144
H      5.329773     4.138688    18.003199     0.087601
H      0.301475     2.138941    17.864917     0.122883
H      4.694761    13.970391    16.499745     0.096546
H      1.275270    10.330480    16.255544     0.114490
H      2.149248    12.448542    15.946616     0.103257
H      3.342424    10.163448    17.797247     0.130489
H      2.401412     8.073225    17.926703     0.086569
H      5.359010     6.486419    15.908367     0.100957
H      0.203990     8.525604    15.711241     0.133276
H      1.215022     5.010967    15.358180     0.506086
C      0.742630    17.041928    24.681948     0.580753
C     -0.111535    17.167202    23.466828    -0.119152
C      0.389576    16.819218    22.210517     0.070302
C     -1.519409    17.447909    21.163101     0.192788
C      4.075326    17.805173    22.345857    -0.172680
C     -1.395812    17.647420    23.510960    -0.049492
C      3.944516    17.566224    19.865599     0.073404
C      4.439427    16.981611    18.688727    -0.168526
C      3.689250    17.011770    17.530980     0.106959
C      2.050016    18.248272    18.565156     0.090723
C      2.715235    18.245952    19.765565    -0.193933
C      0.202452     7.699722    28.347904     0.577651
C     -0.418920     9.017421    27.971599    -0.067954
C      4.456701     9.309727    28.333193     0.060265
C      4.594315    11.437069    27.500556     0.178633
C     -0.309852    11.195800    27.023923    -0.180394
C      0.280156     9.982496    27.279893    -0.048589
C      3.919951    12.759407    27.359332     0.091200
C      2.676343    12.972837    27.927173    -0.168476
C      2.063081    14.183821    27.833023     0.078608
C      3.786738    15.018982    26.609076     0.106319
C      4.479969    13.824238    26.679688    -0.192844
C      2.148296     3.215371    28.180200     0.568302
C      1.559932     1.844314    27.971305    -0.060108
C      0.245239     1.621605    27.685914     0.074608
C     -1.757757    22.537753    27.597648     0.183101
C     -0.443349    22.688546    27.835965    -0.175995
C      2.370037     0.742366    28.021322    -0.046364
C      3.825828    21.187575    27.432886     0.097060
C      2.623038    21.020543    26.744416    -0.173431
C      2.076479    19.770121    26.664977     0.069396
C      3.792193    18.846804    27.838907     0.109630
C     -1.775966    20.060108    27.962479    -0.175098
C      1.986923    17.756455     9.971048     0.579413
C      2.841089    17.631181     8.755928    -0.119246
C      2.339977    17.979165     7.499617     0.069795
C      4.248963    17.350474     6.452201     0.189126
C     -1.345773    16.993210     7.634957    -0.172875
C      4.125366    17.150963     8.800060    -0.049791
C     -1.214962    17.232159     5.154699     0.074900
C     -1.709873    17.816772     3.977827    -0.171124
C     -0.959696    17.786613     2.820080     0.099067
C      0.679538    16.550111     3.854256     0.090683
C      0.014318    16.552431     5.054665    -0.192655
C      4.827532     3.899739    13.637004     0.578979
C      5.448905     2.582040    13.260699    -0.069972
C      0.573283     2.289734    13.622293     0.059843
C      0.435670     0.162392    12.789656     0.180093
C      5.339837     0.403661    12.313023    -0.179819
C      4.749829     1.616965    12.568993    -0.048345
C     -1.190397    22.038976    12.648432     0.090230
C      0.053210    21.825546    13.216273    -0.168998
C      0.666473    20.614562    13.122123     0.079764
C     -1.057184    19.779401    11.898176     0.107377
C     -1.750415    20.974145    11.968788    -0.192690
C      2.881688     8.384090    13.469300     0.582072
C      3.470052     9.755147    13.260405    -0.077206
C      4.784745     9.977856    12.975014     0.075283
C      4.487311    12.260630    12.886748     0.190197
C      3.172903    12.109837    13.125065    -0.171027
C      2.659947    10.857095    13.310422    -0.043244
C     -1.096275    13.610808    12.721986     0.092451
C      0.106516    13.777840    12.033516    -0.174878
C      0.653074    15.028262    11.954077     0.070301
C     -1.062640    15.951579    13.128007     0.114719
C      4.505519    14.738275    13.251579    -0.170157
C      3.137139     6.156994     4.739852     0.579635
C      3.991304     6.031720     5.954972    -0.119046
C      3.490193     6.379704     7.211283     0.069822
C      5.399178     5.751013     8.258699     0.189558
C     -0.195557     5.393749     7.075943    -0.172826
C      5.275581     5.551502     5.910840    -0.049594
C     -0.064747     5.632698     9.556201     0.074814
C     -0.559658     6.217311    10.733073    -0.170814
C      0.190519     6.187152    11.890820     0.100035
C      1.829753     4.950650    10.856644     0.090727
C      1.164534     4.952970     9.656235    -0.192771
C      3.677317    15.499200     1.073896     0.579140
C      4.298689    14.181501     1.450201    -0.070305
C     -0.576932    13.889195     1.088607     0.059820
C     -0.714546    11.761853     1.921244     0.180192
C      4.189621    12.003122     2.397877    -0.179782
C      3.599613    13.216426     2.141907    -0.048322
C     -0.040182    10.439515     2.062468     0.090062
C      1.203426    10.226085     1.494627    -0.169031
C      1.816688     9.015101     1.588777     0.079743
C      0.093031     8.179940     2.812724     0.107335
C     -0.600200     9.374684     2.742112    -0.192717
C      1.731473    19.983551     1.241600     0.583513
C      2.319837    21.354608     1.450495    -0.079517
C      3.634530    21.577317     1.735886     0.075459
C      5.637526     0.661169     1.824152     0.190690
C      4.323118     0.510376     1.585835    -0.170719
C      1.509732    22.456556     1.400478    -0.043121
C      0.053941     2.011347     1.988914     0.091617
C      1.256731     2.178379     2.677384    -0.175134
C      1.803290     3.428801     2.756823     0.070037
C      0.087576     4.352118     1.582893     0.114513
C      5.655735     3.138814     1.459321    -0.170168
C      1.892846     5.442467    19.450752     0.580820
C      1.038680     5.567741    20.665872    -0.119058
C      1.539792     5.219757    21.922183     0.070299
C     -0.369194     5.848448    22.969599     0.192900
C      5.225542     6.205712    21.786843    -0.172661
C     -0.245597     6.047959    20.621740    -0.049394
C      5.094731     5.966763    24.267101     0.073389
C      5.589642     5.382150    25.443973    -0.168460
C      4.839465     5.412309    26.601720     0.107132
C      3.200231     6.648811    25.567544     0.090741
C      3.865451     6.646491    24.367135    -0.193938
C     -0.947763    19.299183    15.784796     0.577705
C     -1.569136    20.616882    16.161101    -0.067982
C      3.306486    20.909188    15.799507     0.060246
C      3.444099    23.036530    16.632144     0.178729
C     -1.460068    22.795261    17.108777    -0.180341
C     -0.870060    21.581957    16.852807    -0.048566
C      5.070166     1.159946    16.773368     0.091212
C      3.826559     1.373376    16.205527    -0.168500
C      3.213296     2.584360    16.299677     0.078785
C      4.936953     3.419521    17.523624     0.106411
C      5.630184     2.224777    17.453012    -0.192806
C      0.998081    14.814832    15.952500     0.568441
C      0.409717    13.443775    16.161395    -0.060328
C     -0.904976    13.221066    16.446786     0.074522
C     -0.607542    10.938292    16.535052     0.183440
C      0.706866    11.089085    16.296735    -0.175654
C      1.219822    12.341827    16.111378    -0.046206
C      4.976044     9.588114    16.699814     0.097137
C      3.773253     9.421082    17.388284    -0.173433
C      3.226695     8.170660    17.467723     0.069626
C      4.942409     7.247343    16.293793     0.110388
C     -0.625750     8.460647    16.170221    -0.174532
N     -0.286528    16.937533    21.092488    -0.287664
N      2.487884    17.621901    17.467134    -0.242839
N      3.875864    10.492872    28.129006    -0.294709
N      2.599356    15.213853    27.173386    -0.236309
N      5.907955     0.408301    27.477019    -0.304253
N      2.631428    18.679772    27.192804    -0.230413
N      3.016081    17.860850     6.381588    -0.291591
N      0.241670    17.176482     2.756234    -0.249811
N      1.154120     1.106589    13.418106    -0.294453
N      0.130197    19.584530    12.462486    -0.234519
N     -0.877970    11.191160    12.766119    -0.302905
N      0.098125    16.118611    12.481904    -0.227983
N      4.166297     6.261389     8.329312    -0.291177
N      1.391885     5.577021    11.954666    -0.248958
N      0.003905    12.706050     1.292794    -0.294456
N      1.280413     7.985069     2.248414    -0.234527
N     -2.028186    22.790621     1.944781    -0.302926
N      1.248341     4.519150     2.228996    -0.228251
N      0.863688     5.338072    23.040212    -0.287590
N      3.638099     6.022440    26.665566    -0.242669
N      2.725649    22.092333    16.003694    -0.294682
N      3.749572     3.614392    16.959314    -0.236130
N      4.757739    12.007762    16.655681    -0.304119
N      3.781644     7.080311    16.939896    -0.230027
O      0.156369    17.157923    25.808803    -0.463193
O      1.961991    16.842417    24.566026    -0.494972
O     -0.352772     6.985427    29.189956    -0.564571
O      1.293141     7.426671    27.754467    -0.582819
O      1.352596     4.209444    28.006023    -0.570345
O      3.334431     3.319766    28.484716    -0.549078
O      0.690535    16.900415    28.892208    -0.987712
O      2.573184    17.640460    11.097903    -0.462986
O      0.767563    17.955966     9.855126    -0.495909
O      5.382756     4.614034    14.479056    -0.566944
O      3.736844     4.172790    13.043567    -0.581467
O      3.677388     7.390017    13.295123    -0.530919
O      1.695554     8.279695    13.773816    -0.506750
O      2.039019    17.897968    14.181308    -0.987592
O      3.723400     6.040999     3.612997    -0.462852
O      1.917778     6.356505     4.855774    -0.495685
O      4.232541    16.213495     0.231844    -0.566979
O      2.586628    15.772251     1.667333    -0.581036
O      2.527173    18.989478     1.415777    -0.525768
O      0.545338    19.879156     0.937084    -0.501071
O      3.189234     6.298507     0.529592    -0.987586
O      1.306585     5.558462    18.323897    -0.463125
O      3.112206     5.242956    19.566674    -0.494873
O     -1.502987    18.584888    14.942744    -0.564651
O      0.142925    19.026132    16.378233    -0.582738
O      0.202381    15.808905    16.126677    -0.569590
O      2.184215    14.919227    15.647984    -0.548267
O      1.840750     5.300954    15.240492    -0.987789

The following XYZ coordinates are in angstroms. Other properties are in atomic units.
The sperically averaged electron density of each atom fit to a function of the form exp(a - br)
eigen_1, eigen_2 and eigen_3 are the three eigenvalues of traceless quadrupole moment tensor
  atom number  atomic symbol              X              Y              Z     net charge C6 coefficient C8 coefficient C10 coefficient fluctuating dipole atomic polarizability isotropic forcefield polarizability              a              b squared Pearson coefficient          <r^3>          <r^4>         wp_QDO          m_QDO          q_QDO       dipole_x       dipole_y       dipole_z         dipole            Qxy            Qxz            Qyz     Q(x^2-y^2)  Q(3z^2 - R^2)        eigen_1        eigen_2        eigen_3 static polarizability      alpha(xx)      alpha(xy)      alpha(xz)      alpha(yy)      alpha(yz)      alpha(zz) atomic spin moment
            1             Zn       1.560614      16.953076      27.178388       0.768210      97.701189 0.20176554E+04  0.65375007E+05                                17.252664                           14.583293       0.439739       1.987631                    0.997018      47.945818     131.740626       0.478240       0.395271      -1.148210      -0.085656       0.006432       0.044231       0.096617       0.005291       0.008983      -0.006606       0.123937       0.152875      -0.088025       0.032671       0.055354             20.810837      15.484172       0.353208       2.186108      23.803476      -0.919369      23.144862          -0.000496
            2             Zn       1.233139      17.462757      15.861292       0.907194      87.959287 0.18409490E+04  0.58436313E+05                                16.352010                           14.153460       0.153896       1.923993                    0.997362      45.702810     125.258327       0.472879       0.408051      -1.136420      -0.032506       0.007685      -0.090687       0.096643      -0.001788      -0.057997       0.006708       0.001481       0.065062      -0.054508      -0.011948       0.066456             19.445564      16.763960      -0.761257       1.887511      23.037912      -1.842099      18.534820          -0.000320
            3             Zn       1.168939      17.845307      12.467488       0.768617      97.620530 0.20161477E+04  0.65312952E+05                                17.243316                           14.577663       0.441389       1.988365                    0.996996      47.928078     131.671992       0.478348       0.395262      -1.148235       0.084912      -0.007683       0.044899       0.096358       0.003225      -0.011166       0.004340       0.122311       0.153831      -0.087035       0.029933       0.057103             20.796006      15.469400       0.346328      -2.188685      23.775148       0.915394      23.143470          -0.000567
            4             Zn       1.496414      17.335626       1.150392       0.901493      88.300388 0.18512406E+04  0.58841153E+05                                16.384469                           14.185178       0.158122       1.924009                    0.997375      45.812550     125.616097       0.472770       0.407604      -1.136806       0.034215      -0.011593      -0.091392       0.098273       0.003058       0.057676      -0.007326       0.000362       0.062594      -0.055489      -0.009762       0.065252             19.479053      16.827609      -0.769733      -1.915670      23.006393       1.843181      18.603155          -0.000435
            5             Zn       2.319155       6.245846       2.243412       0.768614      97.617401 0.20160839E+04  0.65310304E+05                                17.242865                           14.577360       0.441522       1.988414                    0.996995      47.927459     131.669291       0.478357       0.395258      -1.148239       0.084952      -0.007714      -0.044940       0.096416       0.003095       0.011269      -0.004319       0.122371       0.153865      -0.087062       0.029860       0.057202             20.795103      15.468962       0.346931       2.187851      23.777270      -0.915147      23.139076          -0.000562
            6             Zn       2.646630       5.736165      13.560508       0.902209      88.251460 0.18498389E+04  0.58785745E+05                                16.379415                           14.180576       0.157599       1.924028                    0.997372      45.796995     125.563799       0.472806       0.407648      -1.136769       0.033992      -0.011126       0.091300       0.098056       0.002500      -0.057711       0.007226       0.000446       0.062851      -0.055348      -0.010019       0.065367             19.473142      16.818897      -0.769023       1.911967      23.007628      -1.842903      18.592901          -0.000404
            7             Zn       2.710830       5.353615      16.954312       0.768254      97.687330 0.20174453E+04  0.65366305E+05                                17.250988                           14.582519       0.439882       1.987707                    0.997014      47.943308     131.730548       0.478255       0.395271      -1.148214      -0.085567       0.006579      -0.044335       0.096595       0.005099      -0.009288       0.006343       0.123755       0.152899      -0.087897       0.032326       0.055571             20.807636      15.481912       0.351928      -2.185747      23.798650       0.918865      23.142346          -0.000486
            8             Zn       2.383355       5.863296      28.271408       0.907316      87.947658 0.18406443E+04  0.58424176E+05                                16.350641                           14.152332       0.153879       1.924029                    0.997361      45.699187     125.245422       0.472896       0.408054      -1.136419      -0.032476       0.007598       0.090712       0.096650      -0.001893       0.057947      -0.006743       0.001465       0.065099      -0.054457      -0.011969       0.066426             19.443803      16.762010      -0.761169      -1.886896      23.037823       1.841556      18.531576          -0.000305
            9              H       1.273630      16.473555      22.163442       0.088096       1.533637 0.11651623E+02  0.12407256E+03                                 2.101373                            1.924439      -1.190616       2.302319                    0.994689       3.720111      10.405156       0.482573       1.191937      -0.730873       0.041699      -0.020843      -0.006646       0.047089      -0.012619      -0.007118       0.004782       0.009768      -0.008110      -0.012180      -0.006191       0.018371              2.152486       2.956280      -0.333930       0.007870       1.618575      -0.018255       1.882602           0.000110
           10              H       3.193054      18.157796      22.360568       0.121731       1.251969 0.93073449E+01  0.94414848E+02                                 1.880349                            1.754369      -1.238015       2.293284                    0.994844       3.580158      10.020440       0.486905       1.240073      -0.718172      -0.032814       0.013158       0.004218       0.035605      -0.012804       0.000095       0.004418       0.012243       0.006298      -0.016041       0.002428       0.013612              1.918960       2.471907      -0.251808       0.092605       1.449676      -0.045132       1.835297           0.000064
           11              H      -1.793423      17.867810      24.343597       0.115166       1.144917 0.81099586E+01  0.80561744E+02                                 1.862633                            1.703538      -1.199216       2.313830                    0.994681       3.701152      10.711990       0.459494       1.341888      -0.694726      -0.021375       0.007255       0.033702       0.040563      -0.006888      -0.005641       0.005227       0.004996       0.016100      -0.010105      -0.002554       0.012659              1.968591       1.795892      -0.077875      -0.336594       1.457549       0.183434       2.652333           0.000028
           12              H      -0.887517      16.566350      18.691670       0.124248       1.335589 0.10380397E+02  0.10908271E+03                                 2.008116                            1.886620      -1.563756       2.136438                    0.991743       3.917720      11.456460       0.453292       1.285838      -0.706014       0.032765      -0.016723      -0.005291       0.037164      -0.009683      -0.010283       0.003480       0.003598      -0.025418      -0.013955      -0.004096       0.018052              2.059858       2.540687      -0.388457       0.017797       1.722015       0.091493       1.916872          -0.000054
           13              H       4.031088      16.587229      16.752773       0.103120       1.061214 0.74598411E+01  0.73222108E+02                                 1.822222                            1.670285      -1.340204       2.239732                    0.993419       3.915338      11.597390       0.444949       1.402435      -0.681000       0.021549      -0.021744      -0.040326       0.050630      -0.007462      -0.001204       0.008562       0.002306       0.034210      -0.014643      -0.000954       0.015596              1.929060       1.725820      -0.199234      -0.301103       1.781890       0.446778       2.279469          -0.000019
           14              H       1.229714      18.723850      18.512197       0.095550       1.285209 0.93931956E+01  0.95796838E+02                                 1.939576                            1.779194      -1.074393       2.360243                    0.996615       3.675502      10.418271       0.475230       1.263759      -0.712603      -0.040652       0.026768       0.002174       0.048722      -0.013896      -0.005331       0.012628       0.006091      -0.000696      -0.017450      -0.003999       0.021450              2.038415       2.610682      -0.526376       0.283428       1.752707      -0.173480       1.751857          -0.000029
           15              H       2.351091      18.696011      20.518763       0.122561       1.237319 0.93119062E+01  0.93737376E+02                                 1.820329                            1.723088      -1.032291       2.391160                    0.997107       3.397173       9.233097       0.508891       1.195659      -0.730436      -0.016202       0.018916       0.028113       0.037559      -0.014925      -0.000176       0.009482       0.004902       0.012283      -0.019439       0.002801       0.016638              1.841733       1.670131      -0.142798      -0.163323       1.514359       0.214821       2.340710          -0.000134
           16              H       3.944861       8.625359      28.748041       0.083289       1.085466 0.77654965E+01  0.77166712E+02                                 1.857689                            1.709106      -1.438460       2.178134                    0.991579       4.148862      12.457245       0.436964       1.410587      -0.678469      -0.024840      -0.030413       0.014996       0.042034       0.003312      -0.008409      -0.005089       0.002070      -0.018100      -0.011447      -0.000413       0.011861              1.954646       1.996883       0.427058      -0.308367       2.230830      -0.307801       1.636224          -0.000011
           17              H       0.152145      11.859289      26.526695       0.117796       1.203580 0.90358610E+01  0.90478641E+02                                 1.797162                            1.705048      -1.035453       2.384810                    0.997254       3.432635       9.372936       0.506984       1.206522      -0.727161       0.019941       0.020344      -0.020367       0.035019      -0.003651      -0.012402      -0.009820       0.002252      -0.009984      -0.018398       0.004806       0.013592              1.818175       1.766791       0.242301      -0.184346       2.108139      -0.323076       1.579593          -0.000002
           18              H       1.165727       9.808504      26.982733       0.115744       1.223689 0.91659180E+01  0.92711027E+02                                 1.859633                            1.747299      -1.149203       2.329615                    0.996425       3.575469      10.023185       0.484798       1.249078      -0.716208       0.037536      -0.007475      -0.014986       0.041103      -0.002299      -0.015695      -0.006617       0.007817      -0.001828      -0.017238      -0.000767       0.018006              1.920154       2.525747      -0.257383      -0.280446       1.722972       0.083474       1.511743          -0.000003
           19              H       2.244286      12.262950      28.389095       0.119044       1.066287 0.79456694E+01  0.79574470E+02                                 1.843657                            1.736632      -1.593328       2.113646                    0.991203       4.165975      12.641983       0.429681       1.423365      -0.675552      -0.016277      -0.022874       0.017236       0.032943       0.009250      -0.006427      -0.005443       0.008240      -0.000566      -0.010204      -0.004666       0.014870              1.902695       1.875875       0.311620      -0.219864       2.221602      -0.332320       1.610609          -0.000000
           20              H       1.220112      14.302135      28.253755       0.088108       1.036213 0.73311126E+01  0.71503742E+02                                 1.780493                            1.646249      -1.203650       2.295821                    0.994066       3.897488      11.433447       0.452997       1.386284      -0.684335      -0.037839       0.000445       0.027259       0.046638      -0.001095      -0.010377      -0.006577       0.008627      -0.019916      -0.014992       0.001561       0.013432              1.869832       2.424334      -0.143909      -0.459466       1.578899       0.058288       1.606265           0.000005
           21              H       4.179557      15.738149      26.129501       0.087593       1.164478 0.81434559E+01  0.81257283E+02                                 1.902640                            1.717878      -1.225391       2.285693                    0.993838       3.903533      11.451140       0.451695       1.358962      -0.690153       0.019800       0.034363      -0.025369       0.047079      -0.003029      -0.010324      -0.006191      -0.009024      -0.003404      -0.015000       0.004923       0.010077              2.031546       1.798473       0.384750      -0.288676       2.393461      -0.620086       1.902703           0.000281
           22              H      -0.848741      13.738402      26.267783       0.122892       1.175742 0.88132242E+01  0.88117788E+02                                 1.804751                            1.711298      -0.977766       2.416391                    0.997978       3.443392       9.542069       0.491620       1.246085      -0.717904       0.032046      -0.004104      -0.017211       0.036606      -0.001296      -0.014891      -0.005368       0.003482      -0.015158      -0.017431       0.001893       0.015537              1.833884       2.263481      -0.127994      -0.315113       1.670290      -0.052319       1.567880           0.000010
           23              H       5.844977       2.370930      27.632955       0.096598       1.216117 0.86834073E+01  0.87745981E+02                                 1.935217                            1.758820      -1.238286       2.285555                    0.994115       3.842653      11.217784       0.453717       1.335930      -0.695485      -0.028533       0.036730      -0.002988       0.046606      -0.007811       0.004645      -0.000984      -0.001986      -0.022880      -0.009724      -0.002705       0.012429              2.043810       2.117565      -0.577403       0.072689       2.536781      -0.112299       1.477083          -0.000024
           24              H       0.125055      21.929941      27.877156       0.114255       1.019105 0.73584454E+01  0.71905003E+02                                 1.766244                            1.656178      -1.276220       2.271280                    0.993422       3.840381      11.311323       0.448408       1.397846      -0.682271       0.021133      -0.023182       0.003959       0.031618      -0.001972       0.003404       0.002084      -0.002053      -0.027094      -0.010297       0.003558       0.006739              1.826610       1.945205      -0.408945       0.014609       2.184468       0.016753       1.350156           0.000027
           25              H       3.299464       0.849081      28.186084       0.103223       1.177605 0.87264081E+01  0.88688664E+02                                 1.903174                            1.768719      -1.569894       2.116052                    0.991863       4.133328      12.280702       0.448291       1.344354      -0.691268       0.033461       0.006660       0.006999       0.034828       0.005228       0.008316      -0.004184      -0.000415      -0.018236      -0.013453       0.004273       0.009180              1.984636       2.780411       0.133814       0.215178       1.696803       0.031704       1.476694          -0.000006
           26              H       2.192208      21.762909      26.335453       0.130584       1.332001 0.10289444E+02  0.10628027E+03                                 1.913962                            1.813481      -1.292755       2.269213                    0.995337       3.512787       9.696439       0.494743       1.198576      -0.729406      -0.017975       0.028211      -0.019127       0.038533      -0.004936       0.012934      -0.012390       0.012280       0.000935      -0.016788      -0.004704       0.021492              1.932323       1.854119      -0.310554       0.190985       2.276990      -0.229317       1.665859           0.000007
           27              H       1.251196      19.672686      26.205997       0.086618       1.313123 0.97359750E+01  0.99733938E+02                                 1.940735                            1.792948      -0.943882       2.416601                    0.997794       3.610769      10.106954       0.482898       1.238189      -0.719503      -0.041156       0.002878      -0.024521       0.047993      -0.004468       0.015841      -0.007760       0.001755      -0.016428      -0.018097      -0.001380       0.019477              2.031244       2.514754       0.251943       0.545776       1.745091       0.214427       1.833885           0.000060
           28              H       4.208794      18.085880      28.224333       0.100853       1.000646 0.68084746E+01  0.65275850E+02                                 1.750470                            1.594496      -1.188315       2.309968                    0.994605       3.802580      11.107521       0.456221       1.400324      -0.681712       0.027563      -0.034792       0.022990       0.049988      -0.006203       0.014729       0.002606      -0.000736      -0.032530      -0.020756       0.005143       0.015614              1.866941       1.629630      -0.330402       0.180883       2.372322      -0.380338       1.598869           0.000044
           29              H      -0.946226      20.125065      28.421459       0.132983       0.939510 0.66536161E+01  0.63654907E+02                                 1.700076                            1.595316      -1.303422       2.268550                    0.993976       3.769317      11.129195       0.446339       1.434389      -0.675183       0.028543       0.001036       0.021159       0.035545       0.000439       0.005782      -0.003431      -0.003991      -0.022543      -0.010938       0.004053       0.006885              1.768481       2.173112       0.137616       0.391401       1.584731       0.036926       1.547598           0.000132
           30              H       0.064807      16.610428      28.774520       0.506309       0.231247 0.11496989E+01  0.71909289E+01                                 0.713275                            0.701994      -1.467462       2.432005                    0.999925       1.723174       4.305166       0.609245       1.607361      -0.647165      -0.012234      -0.003121      -0.004208       0.013308      -0.000214       0.004708       0.003075       0.003023       0.010012      -0.005479      -0.001709       0.007188              0.726748       0.787789       0.044419      -0.003763       0.706997      -0.001582       0.685458          -0.000056
           31              H       1.455923      18.324828       7.452542       0.087657       1.541172 0.11722527E+02  0.12504507E+03                                 2.109933                            1.931540      -1.194336       2.300143                    0.994631       3.731596      10.454016       0.481109       1.193486      -0.730473      -0.041687       0.020715      -0.006405       0.046989      -0.012615       0.007158      -0.004693       0.009830      -0.008225      -0.012172      -0.006205       0.018377              2.161638       2.970570      -0.335874      -0.008466       1.624136       0.018455       1.890208           0.000096
           32              H      -0.463501      16.640587       7.649668       0.121470       1.254536 0.93324784E+01  0.94754355E+02                                 1.884597                            1.758033      -1.238638       2.292872                    0.994811       3.586053      10.048590       0.485753       1.241905      -0.717750       0.032901      -0.013116       0.004345       0.035684      -0.012883      -0.000095      -0.004366       0.012475       0.006568      -0.016181       0.002507       0.013674              1.923438       2.478448      -0.252538      -0.092889       1.452430       0.045227       1.839437           0.000028
           33              H      -1.657224      16.930573       9.632697       0.115529       1.145341 0.81157558E+01  0.80659363E+02                                 1.865451                            1.705947      -1.203458       2.312121                    0.994614       3.705506      10.738395       0.458297       1.344725      -0.694139       0.021325      -0.007213       0.033792       0.040603      -0.006845       0.005618      -0.005195       0.005147       0.015966      -0.010074      -0.002523       0.012597              1.971633       1.798807      -0.078025       0.337145       1.459456      -0.183760       2.656636          -0.000012
           34              H       3.617071      18.232033       3.980770       0.122755       1.344757 0.10470190E+02  0.11026374E+03                                 2.016717                            1.894237      -1.564331       2.134842                    0.991701       3.935884      11.522080       0.452567       1.285125      -0.706110      -0.032576       0.016444      -0.004765       0.036801      -0.009944       0.010705      -0.003827       0.003456      -0.024778      -0.014171      -0.004389       0.018560              2.068982       2.552514      -0.390613      -0.018673       1.728762      -0.091941       1.925670          -0.000025
           35              H      -1.301534      18.211154       2.041873       0.099929       1.073335 0.75659528E+01  0.74513694E+02                                 1.834104                            1.680555      -1.342634       2.236313                    0.993234       3.942537      11.691116       0.444284       1.399822      -0.681434      -0.021736       0.021078      -0.040062       0.050216      -0.008056       0.001020      -0.008837       0.002628       0.033875      -0.015328      -0.000408       0.015736              1.942074       1.737061      -0.201122       0.303490       1.793637      -0.450691       2.295525           0.000118
           36              H       1.499839      16.074533       3.801297       0.095769       1.282984 0.93731778E+01  0.95548635E+02                                 1.938069                            1.777870      -1.071667       2.361837                    0.996628       3.672652      10.410256       0.475143       1.264574      -0.712437       0.040729      -0.027236       0.002385       0.049055      -0.014139       0.005498      -0.012599       0.006329      -0.000580      -0.017590      -0.004122       0.021712              2.036815       2.608632      -0.525822      -0.282890       1.751499       0.173247       1.750316          -0.000063
           37              H       0.378463      16.102372       5.807863       0.123602       1.233297 0.92754673E+01  0.93298882E+02                                 1.818339                            1.721300      -1.030978       2.392785                    0.997123       3.390579       9.218023       0.508343       1.197867      -0.729944       0.016154      -0.018926       0.028410       0.037766      -0.014912       0.000289      -0.009514       0.004926       0.012224      -0.019399       0.002683       0.016716              1.839602       1.668422      -0.142563       0.163111       1.512870      -0.214416       2.337515          -0.000204
           38              H       1.085123       2.974102      14.037141       0.082701       1.085598 0.77664829E+01  0.77172481E+02                                 1.857328                            1.708834      -1.434730       2.179658                    0.991578       4.148096      12.451202       0.437181       1.409959      -0.678601       0.024790       0.030322       0.015088       0.041972       0.003328       0.008352       0.005169       0.002006      -0.018326      -0.011487      -0.000386       0.011873              1.954210       1.996440       0.426874       0.308250       2.230310       0.307654       1.635880          -0.000015
           39              H       2.577409      22.939094      11.815795       0.118265       1.202370 0.90252960E+01  0.90355148E+02                                 1.796799                            1.704735      -1.035841       2.385049                    0.997254       3.430474       9.369073       0.506677       1.207490      -0.726945      -0.019929      -0.020506      -0.020331       0.035086      -0.003605       0.012405       0.009823       0.002162      -0.009758      -0.018360       0.004746       0.013614              1.817758       1.766426       0.242213       0.184276       2.107621       0.322965       1.579227          -0.000024
           40              H       3.864258       1.790957      12.271833       0.115695       1.222426 0.91543464E+01  0.92566159E+02                                 1.858610                            1.746413      -1.145646       2.331432                    0.996442       3.573392      10.016357       0.484823       1.249390      -0.716153      -0.037572       0.007413      -0.014995       0.041128      -0.002372       0.015720       0.006621       0.007580      -0.002090      -0.017332      -0.000608       0.017940              1.919036       2.524253      -0.257171       0.280241       1.721915      -0.083450       1.510939          -0.000014
           41              H       0.485267      22.535433      13.678195       0.118640       1.067576 0.79575490E+01  0.79719963E+02                                 1.844763                            1.737628      -1.592915       2.113540                    0.991199       4.168802      12.650982       0.429687       1.422872      -0.675638       0.016249       0.022738       0.017333       0.032885       0.009204       0.006416       0.005435       0.008217      -0.000804      -0.010122      -0.004711       0.014834              1.903844       1.877067       0.311844       0.220063       2.222984       0.332575       1.611481          -0.000001
           42              H       1.509442      20.496248      13.542855       0.088361       1.036430 0.73333686E+01  0.71536910E+02                                 1.781227                            1.646862      -1.206532       2.294562                    0.994058       3.899118      11.442079       0.452728       1.386890      -0.684206       0.037810      -0.000560       0.027386       0.046689      -0.000981       0.010289       0.006610       0.008987      -0.019630      -0.014876       0.001368       0.013508              1.870645       2.425531      -0.144098       0.459771       1.579532      -0.058366       1.606871           0.000003
           43              H      -1.450004      19.060234      11.418601       0.087982       1.161999 0.81229091E+01  0.81005308E+02                                 1.900471                            1.716131      -1.224696       2.286437                    0.993847       3.899516      11.437988       0.451735       1.359629      -0.690032      -0.019842      -0.034520      -0.025212       0.047127      -0.003027       0.010248       0.006230      -0.009058      -0.003183      -0.014943       0.004850       0.010093              2.029063       1.796462       0.383986       0.288070       2.390252       0.619012       1.900475           0.000276
           44              H       3.578294      21.059981      11.556883       0.122735       1.176627 0.88225450E+01  0.88243420E+02                                 1.806451                            1.712834      -0.976631       2.416860                    0.997980       3.445595       9.553156       0.491077       1.247004      -0.717697      -0.032115       0.003904      -0.017101       0.036593      -0.001307       0.014903       0.005367       0.003463      -0.015258      -0.017461       0.001922       0.015539              1.835629       2.265857      -0.128110       0.315536       1.671814       0.052462       1.569216          -0.000009
           45              H      -0.814992       9.228531      12.922055       0.094430       1.220387 0.87201156E+01  0.88197697E+02                                 1.938720                            1.761771      -1.230141       2.288231                    0.994100       3.849837      11.238827       0.453694       1.334774      -0.695732       0.028848      -0.036223      -0.003187       0.046416      -0.007732      -0.004538       0.001041      -0.001586      -0.023608      -0.009753      -0.002686       0.012439              2.047590       2.121275      -0.579299      -0.073043       2.542208       0.112861       1.479285           0.000069
           46              H       2.604499      12.868442      13.166256       0.117699       1.006461 0.72460279E+01  0.70552861E+02                                 1.754258                            1.645654      -1.276798       2.273869                    0.993534       3.811873      11.216769       0.448831       1.401549      -0.681642      -0.021222       0.023932       0.004550       0.032308      -0.002295      -0.003348      -0.002218      -0.002086      -0.027127      -0.010348       0.003306       0.007042              1.813790       1.931069      -0.405272      -0.014380       2.167859      -0.016534       1.342441          -0.000009
           47              H       1.730521      10.750380      13.475184       0.103136       1.173718 0.86893512E+01  0.88217374E+02                                 1.899505                            1.765432      -1.561513       2.120513                    0.991886       4.123068      12.243302       0.448532       1.345073      -0.691181      -0.033767      -0.005749       0.007455       0.035054       0.005322      -0.008355       0.004107      -0.000728      -0.019277      -0.013644       0.004275       0.009368              1.980629       2.775017       0.132892      -0.214750       1.692665      -0.031510       1.474205           0.000060
           48              H       0.537345      13.035474      11.624553       0.128511       1.345158 0.10418561E+02  0.10795239E+03                                 1.926120                            1.824454      -1.294992       2.266191                    0.995301       3.534137       9.771425       0.493392       1.198089      -0.729463       0.018028      -0.027909      -0.018826       0.038188      -0.004729      -0.013128       0.012427       0.012219       0.000476      -0.016975      -0.004565       0.021540              1.944701       1.865722      -0.313160      -0.192942       2.292909       0.231287       1.675472          -0.000034
           49              H       1.478357      15.125697      11.495097       0.085935       1.318135 0.97839023E+01  0.10036437E+03                                 1.946671                            1.798113      -0.945358       2.415253                    0.997773       3.620765      10.147385       0.481821       1.239233      -0.719235       0.041241      -0.002675      -0.023990       0.047786      -0.004353      -0.015930       0.007686       0.001514      -0.016288      -0.018188      -0.001218       0.019407              2.037707       2.523301       0.253593      -0.548375       1.750556      -0.215609       1.839266           0.000034
           50              H      -1.479241      16.712503      13.513433       0.101511       0.996498 0.67730714E+01  0.64843480E+02                                 1.745124                            1.590020      -1.182099       2.313618                    0.994697       3.789390      11.056409       0.457061       1.399751      -0.681870      -0.027411       0.034558       0.023934       0.050184      -0.006298      -0.014678      -0.002589      -0.000518      -0.032414      -0.020681       0.004988       0.015693              1.860834       1.624951      -0.329447      -0.180266       2.363473       0.378693       1.594078           0.000023
           51              H       3.675779      14.673318      13.710559       0.134947       0.934366 0.66075434E+01  0.63115642E+02                                 1.695223                            1.590847      -1.305532       2.268756                    0.994020       3.758535      11.095157       0.446438       1.436309      -0.674838      -0.028604      -0.000588       0.022024       0.036105       0.000377      -0.005424       0.003625      -0.003723      -0.023226      -0.010885       0.003942       0.006943              1.763349       2.166975       0.136530      -0.390362       1.579445      -0.036714       1.543626          -0.000004
           52              H       2.664747      18.187955      14.063620       0.504453       0.233097 0.11613200E+01  0.72798484E+01                                 0.716138                            0.704756      -1.462472       2.432190                    0.999921       1.730930       4.325389       0.609226       1.603825      -0.647704       0.012340       0.002747      -0.003966       0.013250      -0.000217      -0.004656      -0.003064       0.003107       0.009867      -0.005456      -0.001667       0.007123              0.729714       0.791192       0.044777       0.003793       0.709799       0.001589       0.688151           0.000007
           53              H       2.606139       6.725367       7.258358       0.087708       1.540318 0.11714514E+02  0.12493477E+03                                 2.108932                            1.930713      -1.194046       2.300320                    0.994638       3.730337      10.448504       0.481288       1.193280      -0.730524      -0.041685       0.020732       0.006433       0.046998      -0.012614      -0.007158       0.004703       0.009814      -0.008234      -0.012166      -0.006213       0.018379              2.160564       2.968901      -0.335644       0.008409       1.623484      -0.018432       1.889307           0.000104
           54              H       0.686715       5.041126       7.061232       0.121509       1.254325 0.93305385E+01  0.94729571E+02                                 1.884389                            1.757854      -1.238531       2.292949                    0.994815       3.585596      10.046983       0.485777       1.241911      -0.717750       0.032891      -0.013123      -0.004343       0.035678      -0.012872       0.000101       0.004372       0.012453       0.006533      -0.016164       0.002500       0.013665              1.923213       2.478134      -0.252517       0.092876       1.452288      -0.045223       1.839217           0.000038
           55              H      -0.507008       5.331112       5.078203       0.115598       1.144916 0.81121206E+01  0.80615026E+02                                 1.865102                            1.705655      -1.203204       2.312317                    0.994617       3.704706      10.735887       0.458295       1.344867      -0.694113       0.021334      -0.007228      -0.033802       0.040620      -0.006835      -0.005625       0.005193       0.005115       0.015967      -0.010057      -0.002537       0.012594              1.971239       1.798451      -0.078007      -0.337070       1.459212       0.183720       2.656054           0.000001
           56              H       4.767286       6.632572      10.730130       0.122936       1.343611 0.10458931E+02  0.11011500E+03                                 2.015607                            1.893256      -1.564222       2.135057                    0.991707       3.933553      11.513495       0.452673       1.285176      -0.706107      -0.032598       0.016476       0.004828       0.036842      -0.009914      -0.010659       0.003785       0.003470      -0.024859      -0.014150      -0.004352       0.018502              2.067796       2.550984      -0.390333       0.018573       1.727885       0.091875       1.924519          -0.000021
           57              H      -0.151319       6.611693      12.669027       0.100302       1.071872 0.75531221E+01  0.74357035E+02                                 1.832652                            1.679302      -1.342257       2.236763                    0.993257       3.939180      11.679430       0.444373       1.400111      -0.681387      -0.021715       0.021152       0.040093       0.050264      -0.007982      -0.001042       0.008805       0.002583       0.033915      -0.015243      -0.000477       0.015720              1.940472       1.735681      -0.200890      -0.303196       1.792192       0.450208       2.293544           0.000107
           58              H       2.650055       4.475072      10.909603       0.095754       1.283176 0.93748828E+01  0.95569243E+02                                 1.938155                            1.777948      -1.071975       2.361664                    0.996627       3.672822      10.410516       0.475171       1.264456      -0.712462       0.040720      -0.027185      -0.002361       0.049018      -0.014109      -0.005479       0.012603       0.006298      -0.000602      -0.017571      -0.004110       0.021681              2.036897       2.608736      -0.525853       0.282931       1.751555      -0.173260       1.750401          -0.000053
           59              H       1.528678       4.502911       8.903037       0.123507       1.233602 0.92782031E+01  0.93331368E+02                                 1.818456                            1.721406      -1.031004       2.392681                    0.997123       3.391074       9.218997       0.508403       1.197661      -0.729990       0.016162      -0.018926      -0.028379       0.037746      -0.014909      -0.000280       0.009508       0.004916       0.012227      -0.019396       0.002691       0.016705              1.839724       1.668511      -0.142577      -0.163118       1.512950       0.214446       2.337711          -0.000186
           60              H      -0.065092      14.573563       0.673759       0.082623       1.085639 0.77667935E+01  0.77175489E+02                                 1.857305                            1.708816      -1.434268       2.179842                    0.991578       4.148047      12.450601       0.437208       1.409873      -0.678619       0.024784       0.030309      -0.015101       0.041963       0.003329      -0.008342      -0.005180       0.002003      -0.018347      -0.011489      -0.000384       0.011873              1.954186       1.996410       0.426865      -0.308242       2.230288      -0.307643       1.635859          -0.000018
           61              H       3.727624      11.339633       2.895105       0.118302       1.202330 0.90250071E+01  0.90352473E+02                                 1.796844                            1.704776      -1.035939       2.385033                    0.997253       3.430406       9.369217       0.506635       1.207587      -0.726922      -0.019924      -0.020520       0.020330       0.035091      -0.003604      -0.012407      -0.009828       0.002161      -0.009746      -0.018363       0.004745       0.013619              1.817802       1.766474       0.242220      -0.184278       2.107681      -0.322967       1.579252          -0.000024
           62              H       2.714042      13.390418       2.439067       0.115687       1.222291 0.91531329E+01  0.92551316E+02                                 1.858532                            1.746346      -1.145178       2.331669                    0.996444       3.573199      10.015852       0.484810       1.249459      -0.716139      -0.037578       0.007406       0.014998       0.041132      -0.002381      -0.015724      -0.006622       0.007548      -0.002133      -0.017346      -0.000586       0.017932              1.918953       2.524144      -0.257156      -0.280227       1.721837       0.083452       1.510878          -0.000019
           63              H       1.635483      10.935972       1.032705       0.118604       1.067701 0.79587154E+01  0.79734432E+02                                 1.844886                            1.737738      -1.592914       2.113513                    0.991198       4.169124      12.652108       0.429681       1.422843      -0.675642       0.016244       0.022731      -0.017340       0.032882       0.009197      -0.006418      -0.005437       0.008218      -0.000818      -0.010116      -0.004717       0.014832              1.903976       1.877202       0.311874      -0.220082       2.223156      -0.332601       1.611571          -0.000000
           64              H       2.659657       8.896787       1.168045       0.088360       1.036488 0.73339024E+01  0.71543683E+02                                 1.781311                            1.646935      -1.206698       2.294477                    0.994057       3.899339      11.442991       0.452711       1.386912      -0.684201       0.037808      -0.000565      -0.027391       0.046691      -0.000977      -0.010289      -0.006612       0.008995      -0.019633      -0.014877       0.001365       0.013513              1.870736       2.425664      -0.144109      -0.459799       1.579613       0.058371       1.606932           0.000005
           65              H      -0.299788       7.460773       3.292299       0.087962       1.162119 0.81239568E+01  0.81018290E+02                                 1.900588                            1.716231      -1.224732       2.286402                    0.993846       3.899738      11.438782       0.451727       1.359612      -0.690035      -0.019840      -0.034527       0.025189       0.047119      -0.003029      -0.010245      -0.006230      -0.009055      -0.003197      -0.014942       0.004852       0.010090              2.029187       1.796569       0.384016      -0.288086       2.390426      -0.619050       1.900564           0.000280
           66              H       4.728510       9.460520       3.154017       0.122706       1.176790 0.88241132E+01  0.88263161E+02                                 1.806620                            1.712987      -0.976730       2.416788                    0.997978       3.445916       9.554313       0.491054       1.247006      -0.717696      -0.032118       0.003902       0.017094       0.036593      -0.001308      -0.014909      -0.005369       0.003456      -0.015271      -0.017470       0.001927       0.015542              1.835802       2.266083      -0.128129      -0.315570       1.671978      -0.052467       1.569344          -0.000005
           67              H      -1.965208      20.827992       1.788845       0.094147       1.221055 0.87258620E+01  0.88269868E+02                                 1.939383                            1.762318      -1.229316       2.288466                    0.994095       3.851134      11.243306       0.453639       1.334725      -0.695742       0.028880      -0.036165       0.003214       0.046393      -0.007719       0.004522      -0.001047      -0.001535      -0.023706      -0.009758      -0.002680       0.012438              2.048321       2.122010      -0.579650       0.073108       2.543244      -0.112955       1.479710           0.000078
           68              H       3.754714       1.268981       1.544644       0.117923       1.005758 0.72398258E+01  0.70478867E+02                                 1.753624                            1.645096      -1.277125       2.273884                    0.993538       3.810428      11.212205       0.448838       1.401798      -0.681598      -0.021203       0.023990      -0.004559       0.032340      -0.002300       0.003355       0.002219      -0.002088      -0.027098      -0.010345       0.003302       0.007043              1.813112       1.930339      -0.405075       0.014362       2.166973       0.016526       1.342022          -0.000009
           69              H       0.580305      22.349841       1.235716       0.103057       1.173738 0.86893451E+01  0.88216473E+02                                 1.899475                            1.765394      -1.560959       2.120740                    0.991886       4.122966      12.242568       0.448555       1.345016      -0.691195      -0.033797      -0.005660      -0.007479       0.035074       0.005332       0.008365      -0.004088      -0.000782      -0.019441      -0.013672       0.004274       0.009399              1.980601       2.775069       0.132836       0.214765       1.692551       0.031502       1.474184           0.000066
           70              H       1.687561       1.436013       3.086347       0.128304       1.346879 0.10435593E+02  0.10817511E+03                                 1.927843                            1.826002      -1.295653       2.265689                    0.995289       3.536949       9.781903       0.493150       1.198165      -0.729438       0.018020      -0.027890       0.018808       0.038161      -0.004701       0.013157      -0.012425       0.012235       0.000374      -0.017004      -0.004543       0.021547              1.946465       1.867391      -0.313532       0.193215       2.295158      -0.231567       1.676845          -0.000032
           71              H       2.628573       3.526236       3.215803       0.085838       1.319067 0.97926820E+01  0.10047856E+03                                 1.947648                            1.798960      -0.946274       2.414716                    0.997763       3.622536      10.154093       0.481684       1.239289      -0.719215       0.041241      -0.002661       0.023955       0.047768      -0.004356       0.015950      -0.007690       0.001478      -0.016366      -0.018225      -0.001197       0.019422              2.038769       2.524696       0.253825       0.548766       1.751461       0.215778       1.840149           0.000040
           72              H      -0.329025       5.113042       1.197467       0.101479       0.996667 0.67745052E+01  0.64860808E+02                                 1.745324                            1.590188      -1.182275       2.313499                    0.994694       3.789899      11.058295       0.457036       1.399751      -0.681868      -0.027395       0.034556      -0.023952       0.050183      -0.006295       0.014693       0.002587      -0.000509      -0.032451      -0.020698       0.004991       0.015707              1.861055       1.625144      -0.329502       0.180297       2.363778      -0.378753       1.594243           0.000025
           73              H       4.825995       3.073857       1.000341       0.134900       0.934573 0.66093696E+01  0.63137667E+02                                 1.695474                            1.591064      -1.305795       2.268585                    0.994016       3.759245      11.097782       0.446407       1.436305      -0.674836      -0.028610      -0.000575      -0.022043       0.036121       0.000376       0.005427      -0.003641      -0.003732      -0.023289      -0.010909       0.003945       0.006964              1.763622       2.167361       0.136545       0.390453       1.579665       0.036719       1.543840          -0.000005
           74              H       3.814962       6.588494       0.647280       0.504410       0.233138 0.11615755E+01  0.72817998E+01                                 0.716199                            0.704815      -1.462361       2.432194                    0.999921       1.731098       4.325815       0.609230       1.603739      -0.647717       0.012343       0.002736       0.003964       0.013249      -0.000217       0.004655       0.003064       0.003110       0.009860      -0.005456      -0.001666       0.007121              0.729776       0.791268       0.044786      -0.003793       0.709858      -0.001589       0.688204           0.000012
           75              H       2.423846       4.874094      21.969258       0.088106       1.533520 0.11650519E+02  0.12405703E+03                                 2.101208                            1.924304      -1.190630       2.302318                    0.994690       3.719919      10.404230       0.482610       1.191882      -0.730887       0.041697      -0.020846       0.006652       0.047090      -0.012618       0.007119      -0.004784       0.009761      -0.008118      -0.012177      -0.006195       0.018371              2.152306       2.956002      -0.333896      -0.007863       1.618467       0.018252       1.882449           0.000121
           76              H       4.343270       6.558335      21.772132       0.121748       1.251763 0.93053763E+01  0.94388899E+02                                 1.880068                            1.754127      -1.237909       2.293345                    0.994847       3.579737      10.018602       0.486967       1.239993      -0.718191      -0.032812       0.013164      -0.004221       0.035605      -0.012803      -0.000096      -0.004424       0.012230       0.006281      -0.016037       0.002424       0.013613              1.918661       2.471488      -0.251758      -0.092578       1.449497       0.045123       1.834998           0.000070
           77              H      -0.643207       6.268349      19.789103       0.115201       1.144915 0.81099450E+01  0.80562104E+02                                 1.862685                            1.703579      -1.199428       2.313765                    0.994678       3.701092      10.712079       0.459468       1.341954      -0.694713      -0.021376       0.007260      -0.033703       0.040565      -0.006880       0.005639      -0.005217       0.004978       0.016062      -0.010086      -0.002556       0.012643              1.968643       1.795937      -0.077880       0.336624       1.457578      -0.183443       2.652414           0.000035
           78              H       0.262698       4.966889      25.441030       0.124275       1.335462 0.10379178E+02  0.10906692E+03                                 2.008015                            1.886531      -1.563795       2.136444                    0.991743       3.917468      11.455642       0.453294       1.285867      -0.706008       0.032768      -0.016727       0.005302       0.037170      -0.009677       0.010273      -0.003471       0.003596      -0.025439      -0.013952      -0.004087       0.018039              2.059749       2.540555      -0.388440      -0.017783       1.721939      -0.091489       1.916753          -0.000048
           79              H       5.181303       4.987768      27.379927       0.103197       1.060938 0.74574588E+01  0.73193269E+02                                 1.821959                            1.670060      -1.340212       2.239784                    0.993423       3.914750      11.595418       0.444960       1.402506      -0.680988       0.021547      -0.021754       0.040336       0.050641      -0.007451       0.001207      -0.008556       0.002295       0.034227      -0.014630      -0.000966       0.015596              1.928767       1.725571      -0.199194       0.301046       1.781635      -0.446690       2.279095          -0.000018
           80              H       2.379930       7.124389      25.620503       0.095552       1.285223 0.93933140E+01  0.95798172E+02                                 1.939575                            1.779193      -1.074445       2.360217                    0.996615       3.675495      10.418196       0.475236       1.263742      -0.712607      -0.040650       0.026761      -0.002168       0.048716      -0.013890       0.005329      -0.012628       0.006085      -0.000702      -0.017445      -0.003999       0.021444              2.038411       2.610677      -0.526381      -0.283425       1.752711       0.173477       1.751846          -0.000024
           81              H       3.501306       7.096550      23.613937       0.122549       1.237251 0.93111880E+01  0.93727357E+02                                 1.820177                            1.722953      -1.032226       2.391179                    0.997108       3.397068       9.232358       0.508946       1.195564      -0.730458      -0.016204       0.018919      -0.028107       0.037557      -0.014923       0.000176      -0.009481       0.004897       0.012284      -0.019437       0.002800       0.016636              1.841573       1.669993      -0.142781       0.163309       1.514251      -0.214800       2.340475          -0.000125
           82              H       2.794646      20.224820      15.384659       0.083273       1.085467 0.77655063E+01  0.77166650E+02                                 1.857676                            1.709097      -1.438354       2.178178                    0.991579       4.148830      12.457039       0.436970       1.410570      -0.678472      -0.024839      -0.030412      -0.014996       0.042033       0.003313       0.008408       0.005092       0.002065      -0.018109      -0.011450      -0.000412       0.011862              1.954630       1.996865       0.427048       0.308363       2.230803       0.307796       1.636221          -0.000014
           83              H       1.302360       0.259828      17.606005       0.117824       1.203452 0.90346521E+01  0.90463538E+02                                 1.797044                            1.704942      -1.035428       2.384848                    0.997255       3.432394       9.372132       0.506996       1.206533      -0.727159       0.019942       0.020350       0.020366       0.035023      -0.003648       0.012402       0.009817       0.002243      -0.009961      -0.018391       0.004800       0.013591              1.818050       1.766672       0.242281       0.184329       2.107977       0.323046       1.579500           0.000001
           84              H       0.015511      21.407965      17.149967       0.115748       1.223604 0.91651050E+01  0.92700650E+02                                 1.859546                            1.747221      -1.149055       2.329694                    0.996426       3.575302      10.022566       0.484809       1.249078      -0.716209       0.037537      -0.007472       0.014989       0.041104      -0.002301       0.015695       0.006616       0.007813      -0.001829      -0.017239      -0.000765       0.018004              1.920060       2.525618      -0.257362       0.280430       1.722880      -0.083471       1.511683          -0.000006
           85              H       3.394502       0.663489      15.743605       0.119023       1.066358 0.79463086E+01  0.79582136E+02                                 1.843703                            1.736674      -1.593290       2.113647                    0.991203       4.166084      12.642240       0.429688       1.423319      -0.675560      -0.016276      -0.022862      -0.017244       0.032938       0.009249       0.006426       0.005439       0.008235      -0.000582      -0.010199      -0.004668       0.014866              1.902739       1.875923       0.311630       0.219874       2.221647       0.332331       1.610647           0.000000
           86              H       2.370327       2.702674      15.878945       0.088144       1.036197 0.73309957E+01  0.71502869E+02                                 1.780526                            1.646273      -1.203914       2.295715                    0.994066       3.897536      11.433898       0.452974       1.386348      -0.684322      -0.037836       0.000456      -0.027279       0.046647      -0.001081       0.010367       0.006579       0.008670      -0.019884      -0.014977       0.001537       0.013441              1.869867       2.424394      -0.143923       0.459485       1.578918      -0.058296       1.606288           0.000007
           87              H       5.329773       4.138688      18.003199       0.087601       1.164398 0.81428043E+01  0.81249193E+02                                 1.902564                            1.717820      -1.225319       2.285743                    0.993839       3.903358      11.450532       0.451699       1.358978      -0.690150       0.019808       0.034371       0.025346       0.047075      -0.003028       0.010315       0.006192      -0.009019      -0.003384      -0.014990       0.004915       0.010075              2.031448       1.798405       0.384724       0.288655       2.393322       0.620044       1.902617           0.000286
           88              H       0.301475       2.138941      17.864917       0.122883       1.175738 0.88132058E+01  0.88117689E+02                                 1.804763                            1.711309      -0.977585       2.416473                    0.997980       3.443383       9.542095       0.491612       1.246104      -0.717900       0.032050      -0.004089       0.017200       0.036603      -0.001297       0.014890       0.005365       0.003480      -0.015151      -0.017428       0.001893       0.015535              1.833894       2.263500      -0.127990       0.315115       1.670291       0.052320       1.567890           0.000016
           89              H       4.694761      13.970391      16.499745       0.096546       1.216208 0.86842127E+01  0.87755416E+02                                 1.935247                            1.758851      -1.238023       2.285642                    0.994116       3.842773      11.217909       0.453737       1.335853      -0.695501      -0.028542       0.036714       0.002997       0.046600      -0.007808      -0.004642       0.000985      -0.001975      -0.022911      -0.009727      -0.002703       0.012430              2.043838       2.117591      -0.577408      -0.072693       2.536815       0.112307       1.477108          -0.000026
           90              H       1.275270      10.330480      16.255544       0.114490       1.018139 0.73498756E+01  0.71802379E+02                                 1.765407                            1.655441      -1.276065       2.271564                    0.993432       3.838271      11.304670       0.448403       1.398230      -0.682205       0.021159      -0.023229      -0.004026       0.031678      -0.002007      -0.003393      -0.002097      -0.002052      -0.027130      -0.010309       0.003533       0.006776              1.825719       1.944205      -0.408702      -0.014599       2.183327      -0.016730       1.349623           0.000024
           91              H       2.149248      12.448542      15.946616       0.103257       1.177228 0.87229488E+01  0.88645225E+02                                 1.902856                            1.768442      -1.569359       2.116369                    0.991865       4.132462      12.277784       0.448296       1.344465      -0.691249       0.033472       0.006620      -0.007029       0.034836       0.005228      -0.008317       0.004195      -0.000426      -0.018251      -0.013463       0.004286       0.009176              1.984285       2.779880       0.133751      -0.215127       1.696492      -0.031688       1.476483          -0.000004
           92              H       3.342424      10.163448      17.797247       0.130489       1.332388 0.10293089E+02  0.10632587E+03                                 1.914189                            1.813687      -1.292707       2.269139                    0.995339       3.513424       9.698121       0.494769       1.198423      -0.729439      -0.017986       0.028194       0.019097       0.038511      -0.004928      -0.012935       0.012398       0.012263       0.000961      -0.016793      -0.004698       0.021492              1.932554       1.854321      -0.310604      -0.191029       2.277303       0.229362       1.666039           0.000007
           93              H       2.401412       8.073225      17.926703       0.086569       1.313217 0.97368116E+01  0.99744109E+02                                 1.940786                            1.792994      -0.943419       2.416784                    0.997798       3.610853      10.107091       0.482907       1.238147      -0.719513      -0.041168       0.002877       0.024460       0.047973      -0.004448      -0.015835       0.007754       0.001744      -0.016355      -0.018084      -0.001372       0.019456              2.031293       2.514825       0.251969      -0.545813       1.745133      -0.214436       1.833919           0.000066
           94              H       5.359010       6.486419      15.908367       0.100957       1.000023 0.68031428E+01  0.65210828E+02                                 1.749682                            1.593833      -1.187438       2.310492                    0.994619       3.800618      11.099978       0.456340       1.400255      -0.681732       0.027551      -0.034760      -0.023108       0.050013      -0.006216      -0.014712      -0.002607      -0.000709      -0.032495      -0.020736       0.005121       0.015614              1.866044       1.628925      -0.330256      -0.180786       2.371053       0.380103       1.598155           0.000045
           95              H       0.203990       8.525604      15.711241       0.133276       0.938663 0.66460820E+01  0.63566181E+02                                 1.699239                            1.594560      -1.303531       2.268696                    0.993985       3.767354      11.122719       0.446374       1.434654      -0.675138       0.028547       0.000996      -0.021256       0.035605       0.000431      -0.005734       0.003445      -0.003947      -0.022595      -0.010915       0.004037       0.006878              1.767583       2.171981       0.137458      -0.391175       1.583876      -0.036886       1.546891           0.000119
           96              H       1.215022       5.010967      15.358180       0.506086       0.231457 0.11510217E+01  0.72010478E+01                                 0.713606                            0.702313      -1.466912       2.432013                    0.999924       1.724071       4.307519       0.609235       1.606976      -0.647224      -0.012244      -0.003081       0.004175       0.013298      -0.000216      -0.004701      -0.003074       0.003031       0.010001      -0.005477      -0.001703       0.007180              0.727090       0.788181       0.044460       0.003767       0.707320       0.001583       0.685768          -0.000034
           97              C       0.742630      17.041928      24.681948       0.580753      25.505091 0.26082573E+03  0.54435722E+04                                 7.923740                            5.671698       0.023332       2.049098                    0.999664      22.680962      63.194461       0.634549       0.462495      -1.027722       0.024424      -0.007639       0.071290       0.075744       0.012978      -0.023025       0.005292      -0.125769      -0.125489      -0.066045      -0.019150       0.085194             10.004514      10.677298      -0.598980       3.157546       4.334860      -0.316597      15.001386          -0.106156
           98              C      -0.111535      17.167202      23.466828      -0.119152      42.002599 0.46656209E+03  0.11062872E+05                                10.365958                            7.104136       0.117516       2.025440                    0.999466      28.237476      79.132608       0.636800       0.405643      -1.081013      -0.034261       0.001599      -0.028668       0.044702       0.004931      -0.009650      -0.002354       0.010974      -0.001932      -0.008173      -0.006077       0.014250             13.756677      14.117126      -1.826241       5.835527       5.491566      -0.287724      21.661340          -0.010661
           99              C       0.389576      16.819218      22.210517       0.070302      29.721830 0.33483064E+03  0.73960826E+04                                 8.343120                            6.105245      -0.019548       1.993768                    0.999584      26.742799      75.241797       0.664228       0.417457      -1.060413      -0.036492       0.001933      -0.019518       0.041429       0.012481      -0.015638      -0.010796      -0.043092      -0.231358      -0.080192       0.015224       0.064967             10.068020      10.684749      -1.480931       2.693834       4.516331      -0.111979      15.002979          -0.000746
          100              C      -1.519409      17.447909      21.163101       0.192788      35.738208 0.35938887E+03  0.80421058E+04                                 9.643942                            6.421165      -0.153816       1.974895                    0.999413      25.272263      70.468337       0.636219       0.430224      -1.057452       0.034229      -0.020862       0.006013       0.040534       0.020935       0.013969      -0.012098      -0.043382      -0.041293      -0.036811      -0.000986       0.037798             13.175373      12.013777      -1.710961       5.305163       5.171779      -0.353834      22.340565          -0.012340
          101              C       4.075326      17.805173      22.345857      -0.172680      37.053353 0.43245172E+03  0.10181364E+05                                 9.724644                            6.960821       0.043689       1.987419                    0.999475      29.759311      86.385147       0.619189       0.420160      -1.058914       0.004331      -0.013799       0.032099       0.035207      -0.002680       0.001255      -0.007810      -0.017513      -0.095361      -0.032867       0.006736       0.026131             12.201846      11.404172      -1.482148       3.096525       5.120119      -0.035221      20.081248          -0.002164
          102              C      -1.395812      17.647420      23.510960      -0.049492      34.584133 0.40889788E+03  0.95125360E+04                                 9.391710                            6.833825      -0.065076       1.962162                    0.999585      28.726846      83.450755       0.614724       0.428296      -1.051682      -0.004304      -0.022004      -0.027444       0.035438       0.019523      -0.019580       0.004415      -0.043184      -0.044881      -0.038479       0.001700       0.036779             11.551721      12.480854      -1.722916       3.370338       5.121701      -0.272332      17.052610          -0.006089
          103              C       3.944516      17.566224      19.865599       0.073404      39.601104 0.42102370E+03  0.97582234E+04                                10.174341                            6.851472      -0.044050       1.993127                    0.999050      26.548586      74.255422       0.632047       0.418112      -1.069763      -0.008367      -0.005421      -0.020438       0.022739       0.012242      -0.003637      -0.005266       0.010703      -0.029455      -0.012430      -0.007048       0.019477             13.783362      12.495958      -2.386164       6.062971       6.145006       0.030608      22.709122          -0.007303
          104              C       4.439427      16.981611      18.688727      -0.168526      36.217100 0.46616503E+03  0.11217682E+05                                 9.690160                            7.316922      -0.152929       1.923175                    0.998688      30.546100      90.554799       0.591009       0.430674      -1.049138      -0.008043       0.008428       0.003856       0.012271       0.009890      -0.019952      -0.012129      -0.034396      -0.080279      -0.038778       0.000734       0.038045             11.614145      10.860604      -1.777181       2.526195       6.121484       1.648157      17.860345          -0.004283
          105              C       3.689250      17.011770      17.530980       0.106959      28.419648 0.35714106E+03  0.80509674E+04                                 8.354289                            6.476066      -0.099572       1.986368                    0.998971      26.539138      76.476198       0.616998       0.440366      -1.041949      -0.040401       0.029424       0.018062       0.053144       0.019941      -0.034936      -0.011076      -0.035587      -0.080310      -0.052374       0.002999       0.049375              9.768262      10.838229      -2.251677       1.948054       6.294771       1.223473      12.171787          -0.002123
          106              C       2.050016      18.248272      18.565156       0.090723      28.110877 0.34355680E+03  0.76543032E+04                                 8.177090                            6.270017       0.062123       2.030336                    0.999619      26.522434      75.473120       0.640662       0.429112      -1.050868       0.034655      -0.034917      -0.030151       0.057700      -0.001608      -0.021397      -0.008601      -0.022127      -0.118293      -0.048509       0.016636       0.031873              9.553873      10.101728      -2.215483       2.882213       5.650572       0.287730      12.909320          -0.001247
          107              C       2.715235      18.245952      19.765565      -0.193933      35.251745 0.45871740E+03  0.10937395E+05                                 9.348095                            7.149803       0.044916       1.977660                    0.999532      30.305398      87.930870       0.614700       0.417902      -1.062545       0.001750      -0.012917      -0.000536       0.013046      -0.007945      -0.020956       0.013780      -0.027987       0.016937      -0.029363      -0.001604       0.030967             10.975518      11.756152      -2.346176       4.171583       5.811966      -0.244981      15.358436          -0.004322
          108              C       0.202452       7.699722      28.347904       0.577651      23.040061 0.25988593E+03  0.54540763E+04                                 7.508905                            5.748979      -0.139649       2.000384                    0.999329      23.136677      66.017126       0.611981       0.476903      -1.013323       0.034757      -0.049207       0.002264       0.060287       0.037672       0.043365       0.042713       0.021004       0.058636      -0.051254      -0.033960       0.085214              9.035430       9.530764      -3.012860      -1.752997      11.297206      -1.037550       6.278321          -0.000072
          109              C      -0.418920       9.017421      27.971599      -0.067954      36.891053 0.47077070E+03  0.11249776E+05                                 9.709703                            7.286037      -0.004989       2.000785                    0.999365      28.053225      80.360602       0.606132       0.422868      -1.063935      -0.000914       0.032688      -0.014138       0.035626       0.007215      -0.002007       0.018565       0.010030       0.047199      -0.024517      -0.000419       0.024936             12.000561      12.635091      -4.331769      -1.120655      17.214337      -2.056064       6.152256          -0.000178
          110              C       4.456701       9.309727      28.333193       0.060265      30.363338 0.38173595E+03  0.87637559E+04                                 8.712340                            6.703627      -0.119900       1.962774                    0.998984      27.731454      81.062365       0.604353       0.441457      -1.039656      -0.012672       0.040594      -0.021229       0.047530       0.038990       0.022998       0.014066      -0.011260       0.140648      -0.063491       0.001681       0.061810             10.341614      11.508599      -2.303415      -1.428576      14.069753      -1.338054       5.446491           0.000004
          111              C       4.594315      11.437069      27.500556       0.178633      33.555469 0.37823653E+03  0.85904592E+04                                 9.289430                            6.632812      -0.164783       1.968075                    0.999467      25.815898      73.012021       0.618287       0.436177      -1.051648      -0.012633      -0.031744       0.023600       0.041524      -0.008068       0.018718       0.005897      -0.026865       0.038582      -0.030894       0.009210       0.021684             11.819042      11.871201      -5.091994      -1.204660      18.006660      -1.554693       5.579264          -0.000138
          112              C      -0.309852      11.195800      27.023923      -0.180394      33.173880 0.43880148E+03  0.10360645E+05                                 8.985383                            7.004321       0.187058       2.030981                    0.999543      29.880149      86.644058       0.618717       0.419271      -1.060285       0.019386      -0.022565       0.006024       0.030352       0.022923      -0.003148      -0.007693      -0.006049       0.044376      -0.030683       0.007486       0.023197             10.343302      11.525593      -3.477732      -1.380851      13.872282      -1.416189       5.632029          -0.000090
          113              C       0.280156       9.982496      27.279893      -0.048589      30.733312 0.40599150E+03  0.94334972E+04                                 8.668592                            6.825480      -0.049611       1.969158                    0.999534      28.694553      83.462551       0.612590       0.430309      -1.049848      -0.017397       0.012755       0.009406       0.023534       0.005498       0.002047       0.020468       0.008841       0.083836      -0.027256      -0.008764       0.036020              9.909796      10.338251      -2.356930      -1.245297      13.878832      -1.688913       5.512306          -0.000033
          114              C       3.919951      12.759407      27.359332       0.091200      36.078574 0.40843633E+03  0.94342798E+04                                 9.654149                            6.825273      -0.129355       1.972132                    0.999347      26.489181      74.980162       0.619976       0.427708      -1.059274      -0.010086       0.019158       0.006033       0.022476       0.010785       0.007075       0.005930       0.006723       0.036073      -0.017322      -0.001149       0.018471             12.330119      11.732123      -4.774749      -1.482171      18.942495      -2.290879       6.315739          -0.000299
          115              C       2.676343      12.972837      27.927173      -0.168476      35.266541 0.47484351E+03  0.11497412E+05                                 9.566610                            7.424298      -0.248688       1.895099                    0.998342      30.629267      91.551996       0.581119       0.435303      -1.044692       0.022637       0.010609      -0.000672       0.025008       0.017466       0.016150       0.015257      -0.004417       0.090231      -0.032728      -0.009688       0.042415             11.244526      12.637213      -3.380469      -2.022097      14.983454      -1.099115       6.112913          -0.000044
          116              C       2.063081      14.183821      27.833023       0.078608      28.196445 0.35620844E+03  0.80318281E+04                                 8.300633                            6.460943       0.061389       2.034509                    0.998823      26.841366      77.580986       0.618126       0.439460      -1.041560       0.047394       0.033203      -0.008364       0.058469       0.021366      -0.000851       0.016323       0.044300       0.108283      -0.051561       0.011728       0.039833              9.687714       9.995471      -1.562920      -1.999971      13.036431      -1.736430       6.031241          -0.000070
          117              C       3.786738      15.018982      26.609076       0.106319      27.729709 0.34420403E+03  0.76772616E+04                                 8.146539                            6.302325       0.047195       2.030596                    0.999577      26.354704      75.195145       0.634598       0.432730      -1.047991      -0.043482      -0.016526       0.035012       0.058221       0.035513       0.008308       0.002409       0.003968       0.089686      -0.050713       0.016333       0.034380              9.401554       9.595794      -1.617697      -1.925812      12.097975      -2.364873       6.510894           0.000146
          118              C       4.479969      13.824238      26.679688      -0.192844      33.856417 0.44915828E+03  0.10664945E+05                                 9.117453                            7.090101       0.147703       2.017468                    0.999445      30.060743      87.352333       0.614625       0.419698      -1.060241      -0.003967      -0.002553       0.005591       0.007316      -0.004542      -0.011729       0.013378       0.043016       0.028270      -0.030690       0.002698       0.027992             10.515605       9.862732      -2.020366      -1.496845      15.186618      -2.802723       6.497464          -0.000061
          119              C       2.148296       3.215371      28.180200       0.568302      23.939213 0.25838996E+03  0.53842323E+04                                 7.586394                            5.652717      -0.005468       2.044104                    0.999599      22.704421      63.368580       0.633852       0.463735      -1.026246       0.006618       0.053323      -0.003371       0.053838      -0.015483      -0.037418      -0.002589       0.020004       0.272061      -0.066846      -0.034130       0.100976              9.262907       9.338644       1.047270       1.124522      13.988312      -0.065921       4.461765          -0.000174
          120              C       1.559932       1.844314      27.971305      -0.060108      36.269516 0.43192574E+03  0.10072129E+05                                 9.491402                            6.903673       0.127299       2.048375                    0.999487      27.205362      76.251474       0.634763       0.413793      -1.072859       0.000357      -0.023789      -0.005000       0.024312      -0.010291      -0.007556      -0.011354       0.008171       0.066273      -0.025986       0.000026       0.025960             11.875222      11.802045       2.356732       1.201449      18.848854       0.683375       4.974768          -0.000206
          121              C       0.245239       1.621605      27.685914       0.074608      28.878770 0.34961694E+03  0.78333245E+04                                 8.338377                            6.354439      -0.063215       1.989440                    0.999232      26.842404      76.915491       0.631189       0.433105      -1.047115      -0.009074      -0.044161      -0.006083       0.045492      -0.029720      -0.027178      -0.017913      -0.019242       0.182423      -0.069743       0.000806       0.068937              9.779183      10.561839       1.173946       1.038264      14.186922       0.413592       4.588787           0.000024
          122              C      -1.757757      22.537753      27.597648       0.183101      34.112660 0.36652894E+03  0.82698604E+04                                 9.412001                            6.543073      -0.216709       1.955035                    0.999425      25.649521      72.602915       0.619769       0.438012      -1.049213      -0.023038       0.030506       0.003235       0.038364       0.017012      -0.002788      -0.003638      -0.036726       0.113722      -0.044005       0.005480       0.038525             12.241716      12.445983       4.420151       1.400168      19.211201       1.338962       5.067963          -0.000110
          123              C      -0.443349      22.688546      27.835965      -0.175995      34.493221 0.43706095E+03  0.10342531E+05                                 9.315388                            7.038277       0.028993       1.989076                    0.998514      29.819735      87.479897       0.608975       0.425032      -1.053279       0.019854       0.026690       0.012861       0.035664      -0.017693      -0.008495      -0.012959      -0.021922       0.103461      -0.040606       0.002173       0.038433             11.102688      13.248402       2.755104       1.424755      15.087135       1.048641       4.972526          -0.000061
          124              C       2.370037       0.742366      28.021322      -0.046364      33.197778 0.41937560E+03  0.98625058E+04                                 9.270491                            7.033232      -0.268493       1.901392                    0.998855      29.154071      86.413321       0.588822       0.442321      -1.038557      -0.028782      -0.013504      -0.007169       0.032591       0.011248      -0.008391      -0.014498      -0.004311       0.170512      -0.039962      -0.020478       0.060440             10.982204      11.911082       0.870168       1.254830      16.132439       0.554402       4.903091          -0.000022
          125              C       3.825828      21.187575      27.432886       0.097060      36.453877 0.40867656E+03  0.94405312E+04                                 9.742169                            6.840104      -0.134317       1.971093                    0.999207      26.394107      74.696112       0.617607       0.429316      -1.058357      -0.013474      -0.010813       0.004168       0.017772      -0.002773      -0.014876       0.000788       0.026207       0.019961      -0.016759      -0.006582       0.023341             12.681371      11.468539       4.927687       2.800322      20.098624       0.932281       6.476949          -0.000529
          126              C       2.623038      21.020543      26.744416      -0.173431      33.107390 0.43569330E+03  0.10269959E+05                                 8.993503                            6.987560       0.091688       2.002659                    0.999479      29.735722      86.179262       0.618325       0.420244      -1.059572       0.004653       0.001658       0.009795       0.010970      -0.014926      -0.008838      -0.011356       0.012442       0.057287      -0.029922       0.006564       0.023359             10.421257      10.834676       3.126688       2.853264      14.075392       0.820644       6.353703          -0.000016
          127              C       2.076479      19.770121      26.664977       0.069396      26.837424 0.33631538E+03  0.74396140E+04                                 7.849545                            6.144242       0.321243       2.110958                    0.999783      26.417504      74.462381       0.657781       0.420941      -1.057855       0.034596      -0.026929       0.030765       0.053559      -0.020693       0.003071      -0.001134       0.065915       0.086039      -0.053256       0.022771       0.030484              9.042788       8.859134       1.922382       2.432382      12.443963       0.326356       5.825266          -0.000112
          128              C       3.792193      18.846804      27.838907       0.109630      28.314899 0.34780927E+03  0.77892604E+04                                 8.348795                            6.404103       0.088008       2.053566                    0.999158      26.180458      75.207327       0.618507       0.442188      -1.040823      -0.045931       0.025905      -0.014959       0.054813      -0.027083      -0.001749       0.003237       0.032849       0.081437      -0.045301       0.017140       0.028161              9.981573       9.842407       2.128540       2.450950      13.778622      -0.217592       6.323690          -0.000005
          129              C      -1.775966      20.060108      27.962479      -0.175098      35.135062 0.45911959E+03  0.10990251E+05                                 9.487478                            7.262054      -0.054223       1.967455                    0.998006      29.804794      87.709991       0.594018       0.430749      -1.050611      -0.014376      -0.002172       0.014665       0.020650      -0.002177      -0.002923      -0.002432       0.026398       0.078547      -0.026604       0.000008       0.026596             11.418679      10.535845       2.509202       2.243051      17.334618      -0.234462       6.385575           0.000113
          130              C       1.986923      17.756455       9.971048       0.579413      25.544231 0.26121146E+03  0.54539500E+04                                 7.931349                            5.675343       0.023417       2.048689                    0.999665      22.708612      63.296867       0.634401       0.462406      -1.027712      -0.024866       0.007285       0.071325       0.075886       0.012743       0.022789      -0.005335      -0.124903      -0.124701      -0.065510      -0.019086       0.084596             10.016616      10.689473      -0.599464      -3.166268       4.338531       0.317365      15.021844          -0.108181
          131              C       2.841089      17.631181       8.755928      -0.119246      42.064117 0.46699995E+03  0.11077107E+05                                10.379296                            7.109195       0.115220       2.024603                    0.999467      28.253678      79.221112       0.636270       0.405840      -1.080760       0.034601      -0.001903      -0.028888       0.045115       0.004826       0.009961       0.002096       0.011655      -0.001262      -0.008463      -0.006126       0.014589             13.780324      14.141589      -1.829186      -5.851954       5.497505       0.288749      21.701879          -0.014088
          132              C       2.339977      17.979165       7.499617       0.069795      29.792886 0.33553271E+03  0.74171539E+04                                 8.360128                            6.113712      -0.025663       1.991352                    0.999579      26.788284      75.453899       0.663281       0.417740      -1.059993       0.036692      -0.002404      -0.018983       0.041382       0.012303       0.015195       0.011280      -0.041920      -0.233551      -0.080821       0.016011       0.064809             10.091516      10.715071      -1.485783      -2.706037       4.524346       0.113523      15.035130          -0.000843
          133              C       4.248963      17.350474       6.452201       0.189126      35.848062 0.36043393E+03  0.80715026E+04                                 9.660049                            6.427597      -0.149505       1.975475                    0.999422      25.326433      70.650101       0.636318       0.429836      -1.057670      -0.035075       0.020939       0.007065       0.041456       0.019728      -0.014534       0.011953      -0.040828      -0.036956      -0.036066       0.000762       0.035304             13.203100      12.038823      -1.714264      -5.323728       5.179469       0.356077      22.391009          -0.015763
          134              C      -1.345773      16.993210       7.634957      -0.172875      37.118304 0.43321587E+03  0.10205055E+05                                 9.737896                            6.967898       0.041834       1.986349                    0.999478      29.794940      86.545895       0.618678       0.420272      -1.058719      -0.004662       0.014247       0.031804       0.035159      -0.003236      -0.000871       0.007926      -0.015528      -0.095925      -0.033085       0.007587       0.025497             12.219196      11.425674      -1.485300      -3.100765       5.125724       0.035262      20.106190          -0.003504
          135              C       4.125366      17.150963       8.800060      -0.049791      34.635450 0.40949337E+03  0.95314232E+04                                 9.406122                            6.841991      -0.069265       1.960863                    0.999578      28.750116      83.585304       0.613827       0.428696      -1.051264       0.003794       0.022323      -0.027213       0.035401       0.019701       0.019498      -0.004526      -0.042503      -0.043440      -0.038290       0.001879       0.036410             11.571616      12.504982      -1.726105      -3.378275       5.128141       0.272819      17.081726          -0.007701
          136              C      -1.214962      17.232159       5.154699       0.074900      39.622042 0.42084561E+03  0.97545238E+04                                10.184172                            6.853729      -0.048096       1.992177                    0.999058      26.542697      74.276880       0.631336       0.418564      -1.069314       0.008559       0.005221      -0.021752       0.023951       0.011653       0.004739       0.005095       0.011051      -0.030184      -0.012273      -0.007193       0.019466             13.803756      12.512464      -2.388280      -6.081943       6.149745      -0.027664      22.749060          -0.011350
          137              C      -1.709873      17.816772       3.977827      -0.171124      36.382579 0.46827814E+03  0.11283019E+05                                 9.719184                            7.332553      -0.155048       1.921069                    0.998709      30.650534      90.968580       0.590401       0.430564      -1.049043       0.007915      -0.010264       0.005962       0.014267       0.008200       0.018874       0.013061      -0.032470      -0.080668      -0.038117       0.001444       0.036672             11.655242      10.899099      -1.782767      -2.553145       6.136856      -1.646761      17.929772          -0.005520
          138              C      -0.959696      17.786613       2.820080       0.099067      28.702367 0.36119757E+03  0.81663415E+04                                 8.401062                            6.506114      -0.090933       1.985220                    0.999063      26.749121      77.222445       0.616444       0.439471      -1.042364       0.040352      -0.033156       0.017609       0.055116       0.017082       0.036395       0.009383      -0.035456      -0.071843      -0.052491       0.006693       0.045798              9.827697      10.904957      -2.267850      -1.967083       6.328211      -1.226826      12.249923          -0.003285
          139              C       0.679538      16.550111       3.854256       0.090683      28.127382 0.34384706E+03  0.76627972E+04                                 8.180251                            6.272411       0.060784       2.029511                    0.999624      26.542114      75.552299       0.640544       0.429077      -1.050833      -0.036247       0.033938      -0.031328       0.058711      -0.003371       0.022441       0.008844      -0.020269      -0.117135      -0.048983       0.018186       0.030797              9.557265      10.109473      -2.218565      -2.881435       5.652752      -0.284999      12.909569          -0.002269
          140              C       0.014318      16.552431       5.054665      -0.192655      35.216906 0.45815256E+03  0.10921229E+05                                 9.345797                            7.147922       0.040659       1.977016                    0.999510      30.275608      87.851095       0.614418       0.418197      -1.062293      -0.002632       0.012800       0.000246       0.013070      -0.007801       0.021204      -0.013474      -0.027993       0.019237      -0.029665      -0.001253       0.030918             10.972991      11.754432      -2.346222      -4.170482       5.810514       0.246184      15.354027          -0.005831
          141              C       4.827532       3.899739      13.637004       0.578979      23.025346 0.25971410E+03  0.54496243E+04                                 7.505586                            5.746913      -0.139701       2.000255                    0.999343      23.130949      65.997842       0.612111       0.476875      -1.013328      -0.034897       0.048485       0.002681       0.059798       0.038458      -0.042726      -0.042919       0.023827       0.061664      -0.053284      -0.032316       0.085600              9.030787       9.528150      -3.009885       1.753200      11.288606       1.035641       6.275605          -0.000553
          142              C       5.448905       2.582040      13.260699      -0.069972      36.938424 0.47156589E+03  0.11273409E+05                                 9.716574                            7.291394      -0.002834       2.001205                    0.999363      28.079828      80.450440       0.606015       0.422776      -1.064005       0.000868      -0.033055      -0.013861       0.035854       0.006683       0.002634      -0.017851       0.009441       0.044630      -0.023498      -0.000267       0.023765             12.008577      12.642594      -4.335250       1.121082      17.227671       2.056709       6.155465          -0.000203
          143              C       0.573283       2.289734      13.622293       0.059843      30.365000 0.38179454E+03  0.87647792E+04                                 8.709293                            6.701672      -0.112971       1.964706                    0.999014      27.734863      81.050966       0.604821       0.441131      -1.039926       0.012333      -0.040778      -0.020781       0.047401       0.039298      -0.022629      -0.013669      -0.011351       0.139830      -0.063661       0.002415       0.061246             10.337602      11.503550      -2.303773       1.427614      14.065023       1.336770       5.444234          -0.000001
          144              C       0.435670       0.162392      12.789656       0.180093      33.528768 0.37787554E+03  0.85807971E+04                                 9.287989                            6.632002      -0.168377       1.967291                    0.999462      25.800164      72.977554       0.617953       0.436487      -1.051390       0.012480       0.031430       0.023994       0.041465      -0.007611      -0.018756      -0.006119      -0.026377       0.039891      -0.030702       0.008514       0.022188             11.816885      11.869098      -5.091605       1.204039      18.003486       1.554512       5.578072          -0.000170
          145              C       5.339837       0.403661      12.313023      -0.179819      33.151777 0.43848150E+03  0.10351467E+05                                 8.983366                            7.003151       0.184513       2.030603                    0.999529      29.862772      86.594131       0.618569       0.419437      -1.060153      -0.019517       0.022042       0.006427       0.030134       0.022758       0.002857       0.007525      -0.006596       0.044706      -0.030620       0.007761       0.022859             10.340485      11.522661      -3.476927       1.380221      13.868551       1.415688       5.630244          -0.000131
          146              C       4.749829       1.616965      12.568993      -0.048345      30.716710 0.40578907E+03  0.94273241E+04                                 8.664487                            6.822980      -0.048142       1.969689                    0.999534      28.686154      83.423122       0.612828       0.430209      -1.049942       0.017432      -0.012865       0.009855       0.023801       0.005443      -0.001619      -0.020458       0.008980       0.082926      -0.027247      -0.008450       0.035696              9.904064      10.332955      -2.354991       1.244625      13.870005       1.687315       5.509232          -0.000062
          147              C      -1.190397      22.038976      12.648432       0.090230      36.104117 0.40878489E+03  0.94444038E+04                                 9.658081                            6.827696      -0.128926       1.972117                    0.999350      26.503134      75.029420       0.619928       0.427646      -1.059305       0.009782      -0.019327       0.006666       0.022664       0.010452      -0.007001      -0.005896       0.006162       0.034646      -0.016682      -0.001345       0.018027             12.334982      11.737714      -4.776610       1.482931      18.949140       2.292535       6.318094          -0.000326
          148              C       0.053210      21.825546      13.216273      -0.168998      35.283315 0.47511530E+03  0.11505763E+05                                 9.569332                            7.426121      -0.247567       1.895266                    0.998345      30.642116      91.600702       0.581077       0.435268      -1.044702      -0.022882      -0.011117       0.000130       0.025440       0.017521      -0.015819      -0.015263      -0.004162       0.089695      -0.032652      -0.009468       0.042120             11.247669      12.642184      -3.381962       2.022921      14.986347       1.099712       6.114477          -0.000059
          149              C       0.666473      20.614562      13.122123       0.079764      28.177851 0.35591656E+03  0.80241369E+04                                 8.299911                            6.460355       0.055500       2.032946                    0.998819      26.828551      77.555460       0.617817       0.439740      -1.041325      -0.047672      -0.033477      -0.007351       0.058714       0.021418       0.000159      -0.016480       0.043943       0.109413      -0.051603       0.011189       0.040414              9.686588       9.995289      -1.564136       1.999756      13.033694       1.736354       6.030781          -0.000081
          150              C      -1.057184      19.779401      11.898176       0.107377      27.713558 0.34398417E+03  0.76716505E+04                                 8.147083                            6.303071       0.041788       2.029359                    0.999559      26.339254      75.164189       0.634101       0.433109      -1.047691       0.042655       0.016045       0.035673       0.057875       0.035324      -0.008716      -0.002710       0.004050       0.089574      -0.050514       0.015766       0.034748              9.401807       9.597780      -1.619660       1.924936      12.096842       2.365116       6.510800           0.000122
          151              C      -1.750415      20.974145      11.968788      -0.192690      33.868907 0.44936701E+03  0.10671819E+05                                 9.121586                            7.093049       0.145177       2.016695                    0.999433      30.067779      87.398775       0.614289       0.419852      -1.060077       0.003556       0.001797       0.006442       0.007575      -0.004154       0.011793      -0.013157       0.043103       0.027749      -0.030529       0.002654       0.027876             10.520002       9.868627      -2.020869       1.497814      15.191059       2.804819       6.500320          -0.000112
          152              C       2.881688       8.384090      13.469300       0.582072      23.825679 0.25701188E+03  0.53485461E+04                                 7.578171                            5.649061       0.017185       2.052906                    0.999661      22.554567      62.916449       0.632110       0.465619      -1.025171      -0.011715      -0.061122      -0.001735       0.062259      -0.018251       0.035370       0.003617       0.022876       0.263804      -0.068492      -0.029072       0.097563              9.251018       9.328640       1.046177      -1.123737      13.968704       0.067743       4.455709          -0.044048
          153              C       3.470052       9.755147      13.260405      -0.077206      36.710511 0.43881182E+03  0.10272693E+05                                 9.554284                            6.950147       0.139949       2.049037                    0.999508      27.458690      77.098106       0.633810       0.412801      -1.073561       0.001306       0.028277      -0.004740       0.028701      -0.009577       0.005876       0.011424       0.006799       0.054222      -0.023139       0.000998       0.022141             11.950470      11.878005       2.365602      -1.208892      18.968562      -0.683691       5.004842          -0.001271
          154              C       4.784745       9.977856      12.975014       0.075283      28.885539 0.34988529E+03  0.78407673E+04                                 8.335555                            6.353716      -0.055909       1.990744                    0.999281      26.872928      77.007620       0.631702       0.432674      -1.047385       0.007660       0.045266      -0.005389       0.046225      -0.032361       0.026891       0.019243      -0.016614       0.182025      -0.071979       0.003050       0.068929              9.772778      10.555504       1.168082      -1.037909      14.175164      -0.411240       4.587665           0.000574
          155              C       4.487311      12.260630      12.886748       0.190197      33.926941 0.36439149E+03  0.82109651E+04                                 9.390644                            6.532505      -0.223100       1.954852                    0.999409      25.549839      72.312474       0.618953       0.439160      -1.048356       0.023680      -0.030119       0.005087       0.038649       0.015400       0.002877       0.004595      -0.033631       0.120920      -0.042968       0.001910       0.041057             12.208438      12.413732       4.406213      -1.397274      19.153664      -1.336299       5.057917          -0.000128
          156              C       3.172903      12.109837      13.125065      -0.171027      34.262848 0.43393478E+03  0.10250165E+05                                 9.284218                            7.020681       0.013152       1.987203                    0.998349      29.659497      86.932510       0.608744       0.425956      -1.052705      -0.019459      -0.025401       0.015907       0.035733      -0.016408       0.008715       0.013190      -0.022989       0.110165      -0.040900       0.000250       0.040650             11.060152      13.199035       2.738643      -1.419625      15.023071      -1.043436       4.958350          -0.000258
          157              C       2.659947      10.857095      13.310422      -0.043244      33.073297 0.41785764E+03  0.98176623E+04                                 9.247731                            7.020645      -0.267322       1.902456                    0.998844      29.095961      86.194027       0.589345       0.442341      -1.038571       0.030784       0.014090      -0.005265       0.034262       0.009135       0.007849       0.015553      -0.001061       0.169406      -0.037696      -0.022541       0.060237             10.948819      11.887811       0.853044      -1.252656      16.065297      -0.548977       4.893348           0.000199
          158              C      -1.096275      13.610808      12.721986       0.092451      36.478463 0.40933267E+03  0.94584871E+04                                 9.741805                            6.842334      -0.140448       1.969164                    0.999180      26.415160      74.741119       0.618013       0.428907      -1.058720       0.015083       0.010715       0.006576       0.019636      -0.000946       0.013717       0.000137       0.024645       0.015828      -0.015031      -0.006353       0.021384             12.675238      11.471854       4.920338      -2.804162      20.075211      -0.932327       6.478648          -0.001145
          159              C       0.106516      13.777840      12.033516      -0.174878      33.203349 0.43713815E+03  0.10314235E+05                                 9.012422                            6.999887       0.091380       2.001611                    0.999479      29.808128      86.478122       0.617580       0.420334      -1.059342      -0.003762      -0.001014       0.012541       0.013132      -0.015053       0.007912       0.012630       0.012129       0.056301      -0.030148       0.006831       0.023317             10.443805      10.856868       3.133731      -2.860930      14.108174      -0.821800       6.366374          -0.000174
          160              C       0.653074      15.028262      11.954077       0.070301      26.839973 0.33629920E+03  0.74404100E+04                                 7.855077                            6.147435       0.313442       2.108797                    0.999776      26.419532      74.514533       0.656964       0.421399      -1.057390      -0.033101       0.026650       0.034139       0.054510      -0.019883      -0.002894       0.000895       0.065791       0.087858      -0.053081       0.022453       0.030628              9.049605       8.864675       1.927091      -2.434558      12.455405      -0.328018       5.828736          -0.000312
          161              C      -1.062640      15.951579      13.128007       0.114719      28.138813 0.34547549E+03  0.77234434E+04                                 8.317912                            6.385528       0.083762       2.054313                    0.999129      26.062374      74.785443       0.619020       0.442596      -1.040655       0.047861      -0.026881      -0.010048       0.055806      -0.026741       0.002295      -0.003923       0.034862       0.083558      -0.045922       0.016656       0.029266              9.938884       9.807446       2.112537      -2.442621      13.706471       0.216668       6.302736          -0.000293
          162              C       4.505519      14.738275      13.251579      -0.170157      34.954546 0.45663712E+03  0.10916462E+05                                 9.462704                            7.248388      -0.065494       1.965842                    0.997910      29.694687      87.340083       0.593817       0.431462      -1.050134       0.017444       0.002520       0.019068       0.025966      -0.003458       0.004184       0.003230       0.027303       0.081273      -0.027883       0.000027       0.027856             11.381257      10.515094       2.489317      -2.241708      17.255671       0.235675       6.373006          -0.000115
          163              C       3.137139       6.156994       4.739852       0.579635      25.537847 0.26114970E+03  0.54523571E+04                                 7.930429                            5.674978       0.023178       2.048703                    0.999665      22.704576      63.284577       0.634368       0.462456      -1.027681      -0.024854       0.007269      -0.071243       0.075803       0.012807      -0.022709       0.005334      -0.125135      -0.124920      -0.065514      -0.019245       0.084759             10.014901      10.688040      -0.599329       3.165183       4.338061      -0.317116      15.018602          -0.107732
          164              C       3.991304       6.031720       5.954972      -0.119046      42.048063 0.46684294E+03  0.11072302E+05                                10.376486                            7.107902       0.115650       2.024810                    0.999467      28.247806      79.197276       0.636349       0.405829      -1.080782       0.034528      -0.001869       0.028784       0.044991       0.004894      -0.009937      -0.002124       0.011371      -0.001560      -0.008481      -0.006045       0.014526             13.775407      14.137164      -1.828587       5.849040       5.496117      -0.288413      21.692939          -0.013444
          165              C       3.490193       6.379704       7.211283       0.069822      29.785120 0.33546036E+03  0.74149544E+04                                 8.358232                            6.112814      -0.024867       1.991653                    0.999580      26.783297      75.430134       0.663386       0.417708      -1.060042       0.036658      -0.002328       0.019081       0.041393       0.012342      -0.015240      -0.011227      -0.042113      -0.233266      -0.080736       0.015880       0.064857             10.088693      10.711672      -1.485224       2.704721       4.523399      -0.113320      15.031007          -0.000777
          166              C       5.399178       5.751013       8.258699       0.189558      35.833914 0.36030547E+03  0.80678740E+04                                 9.657876                            6.426753      -0.149999       1.975412                    0.999421      25.319830      70.627451       0.636318       0.429876      -1.057650      -0.034962       0.020937      -0.006906       0.041332       0.019894       0.014487      -0.011987      -0.041161      -0.037473      -0.036196       0.000568       0.035628             13.199001      12.035523      -1.713864       5.320989       5.178350      -0.355750      22.383129          -0.015041
          167              C      -0.195557       5.393749       7.075943      -0.172826      37.108819 0.43310971E+03  0.10201824E+05                                 9.736133                            6.966980       0.042168       1.986528                    0.999478      29.789949      86.525389       0.618734       0.420264      -1.058735      -0.004614       0.014186      -0.031898       0.035214      -0.003154       0.000907      -0.007884      -0.015821      -0.095782      -0.033025       0.007456       0.025569             12.216531      11.423143      -1.484978       3.099996       5.124882      -0.035212      20.101568          -0.003273
          168              C       5.275581       5.551502       5.910840      -0.049594      34.624264 0.40935767E+03  0.95273765E+04                                 9.404085                            6.840852      -0.068810       1.961097                    0.999578      28.743461      83.559236       0.613885       0.428695      -1.051275       0.003885       0.022245       0.027228       0.035373       0.019729      -0.019459       0.004501      -0.042708      -0.043850      -0.038319       0.001749       0.036570             11.568617      12.501953      -1.725692       3.377260       5.127127      -0.272717      17.076770          -0.007331
          169              C      -0.064747       5.632698       9.556201       0.074814      39.616236 0.42083374E+03  0.97540084E+04                                10.182535                            6.853267      -0.047715       1.992278                    0.999057      26.542029      74.269827       0.631419       0.418520      -1.069361       0.008516       0.005247       0.021563       0.023770       0.011762      -0.004623      -0.005137       0.010952      -0.030189      -0.012307      -0.007204       0.019512             13.800293      12.509794      -2.387904       6.079170       6.148836       0.027972      22.742248          -0.010647
          170              C      -0.559658       6.217311      10.733073      -0.170814      36.361280 0.46800817E+03  0.11274648E+05                                 9.715387                            7.330516      -0.154755       1.921343                    0.998706      30.637240      90.915264       0.590486       0.430573      -1.049060       0.007914      -0.010048      -0.005698       0.014002       0.008416      -0.019003      -0.012962      -0.032730      -0.080586      -0.038183       0.001329       0.036854             11.649671      10.894008      -1.782006       2.549834       6.134738       1.646727      17.920269          -0.005262
          171              C       0.190519       6.187152      11.890820       0.100035      28.666998 0.36069133E+03  0.81519035E+04                                 8.395115                            6.502304      -0.091880       1.985394                    0.999052      26.722987      77.128727       0.616528       0.439572      -1.042321       0.040332      -0.032729      -0.017655       0.054859       0.017433      -0.036218      -0.009599      -0.035488      -0.072889      -0.052475       0.006234       0.046241              9.820010      10.896419      -2.265810       1.964684       6.323892       1.226278      12.239718          -0.003070
          172              C       1.829753       4.950650      10.856644       0.090727      28.123583 0.34378937E+03  0.76611174E+04                                 8.179494                            6.271905       0.060957       2.029631                    0.999623      26.538487      75.537695       0.640573       0.429079      -1.050842      -0.036061       0.034033       0.031180       0.058573      -0.003144      -0.022326      -0.008817      -0.020524      -0.117238      -0.048923       0.018003       0.030920              9.556255      10.108012      -2.218082       2.881311       5.652181       0.285258      12.908571          -0.002088
          173              C       1.164534       4.952970       9.656235      -0.192771      35.218000 0.45817907E+03  0.10921906E+05                                 9.345501                            7.147809       0.041253       1.977147                    0.999513      30.277287      87.853168       0.614471       0.418159      -1.062328      -0.002505       0.012799      -0.000159       0.013043      -0.007799      -0.021171       0.013481      -0.028015       0.018903      -0.029632      -0.001253       0.030885             10.972416      11.753841      -2.346055       4.170256       5.810298      -0.246060      15.353110          -0.005532
          174              C       3.677317      15.499200       1.073896       0.579140      23.025483 0.25971768E+03  0.54496728E+04                                 7.505277                            5.746706      -0.139370       2.000339                    0.999345      23.130849      65.995605       0.612166       0.476835      -1.013358      -0.034913       0.048390      -0.002729       0.059732       0.038559       0.042626       0.042934       0.024211       0.062062      -0.053551      -0.032079       0.085629              9.030433       9.527923      -3.009596      -1.753252      11.287967      -1.035442       6.275410          -0.000874
          175              C       4.298689      14.181501       1.450201      -0.070305      36.948202 0.47172097E+03  0.11278063E+05                                 9.718134                            7.292529      -0.002623       2.001215                    0.999363      28.085129      80.469448       0.605975       0.422768      -1.064007       0.000873      -0.033117       0.013841       0.035904       0.006596      -0.002733       0.017733       0.009351       0.044227      -0.023334      -0.000246       0.023581             12.010621      12.644417      -4.336098      -1.121209      17.231152      -2.056908       6.156293          -0.000226
          176              C      -0.576932      13.889195       1.088607       0.059820      30.364672 0.38179198E+03  0.87646345E+04                                 8.708830                            6.701353      -0.112128       1.964943                    0.999018      27.735082      81.049049       0.604881       0.441092      -1.039958       0.012277      -0.040800       0.020737       0.047386       0.039351       0.022578       0.013608      -0.011357       0.139770      -0.063704       0.002525       0.061179             10.337079      11.502796      -2.303731      -1.427507      14.064509      -1.336564       5.443933          -0.000005
          177              C      -0.714546      11.761853       1.921244       0.180192      33.527422 0.37785303E+03  0.85802078E+04                                 9.288002                            6.631975      -0.168508       1.967271                    0.999462      25.799255      72.976030       0.617927       0.436510      -1.051370       0.012453       0.031443      -0.024021       0.041482      -0.007569       0.018726       0.006109      -0.026314       0.039962      -0.030644       0.008454       0.022190             11.817027      11.869123      -5.091786      -1.204046      18.003957      -1.554362       5.578001          -0.000177
          178              C       4.189621      12.003122       2.397877      -0.179782      33.150973 0.43846831E+03  0.10351126E+05                                 8.983463                            7.003214       0.184201       2.030537                    0.999527      29.861879      86.592755       0.618541       0.419457      -1.060136      -0.019494       0.021987      -0.006462       0.030086       0.022740      -0.002832      -0.007543      -0.006655       0.044698      -0.030608       0.007757       0.022851             10.340640      11.522745      -3.476994      -1.380240      13.868970      -1.415594       5.630206          -0.000140
          179              C       3.599613      13.216426       2.141907      -0.048322      30.715376 0.40577276E+03  0.94268303E+04                                 8.664120                            6.822741      -0.047935       1.969755                    0.999534      28.685675      83.420643       0.612854       0.430196      -1.049953       0.017457      -0.012858      -0.009910       0.023839       0.005433       0.001555       0.020462       0.009038       0.082773      -0.027261      -0.008384       0.035645              9.903612      10.332489      -2.354799      -1.244586      13.869411      -1.687079       5.508936          -0.000071
          180              C      -0.040182      10.439515       2.062468       0.090062      36.108056 0.40883292E+03  0.94457881E+04                                 9.658649                            6.827996      -0.128796       1.972137                    0.999350      26.505148      75.036141       0.619929       0.427634      -1.059313       0.009785      -0.019383      -0.006690       0.022720       0.010416       0.006946       0.005857       0.006128       0.034433      -0.016607      -0.001308       0.017915             12.335857      11.738460      -4.777033      -1.483061      18.950799      -2.292527       6.318313          -0.000337
          181              C       1.203426      10.226085       1.494627      -0.169031      35.285929 0.47515304E+03  0.11506933E+05                                 9.569788                            7.426392      -0.247509       1.895254                    0.998346      30.643989      91.608040       0.581067       0.435265      -1.044701      -0.022925      -0.011139      -0.000154       0.025488       0.017536       0.015783       0.015226      -0.004172       0.089636      -0.032657      -0.009410       0.042067             11.248305      12.642854      -3.382165      -2.023068      14.987411      -1.099665       6.114650          -0.000060
          182              C       1.816688       9.015101       1.588777       0.079743      28.179497 0.35593820E+03  0.80247735E+04                                 8.300275                            6.460571       0.055327       2.032872                    0.998820      26.829769      77.560542       0.617802       0.439743      -1.041320      -0.047700      -0.033509       0.007320       0.058752       0.021412      -0.000173       0.016486       0.043963       0.109365      -0.051603       0.011205       0.040398              9.687082       9.995796      -1.564227      -1.999869      13.034585      -1.736309       6.030864          -0.000078
          183              C       0.093031       8.179940       2.812724       0.107335      27.715671 0.34401244E+03  0.76724712E+04                                 8.147547                            6.303359       0.041670       2.029301                    0.999559      26.340821      75.170629       0.634080       0.433113      -1.047684       0.042646       0.016008      -0.035743       0.057901       0.035333       0.008712       0.002697       0.003994       0.089446      -0.050501       0.015788       0.034712              9.402370       9.598302      -1.619837      -1.925041      12.097879      -2.365120       6.510928           0.000128
          184              C      -0.600200       9.374684       2.742112      -0.192717      33.872563 0.44942034E+03  0.10673459E+05                                 9.122319                            7.093520       0.121554       2.009124                    0.999389      30.070127      87.408635       0.614259       0.419858      -1.060067       0.003557       0.001805      -0.006511       0.007636      -0.004157      -0.011836       0.013158       0.043149       0.027625      -0.030536       0.002611       0.027926             10.520907       9.869476      -2.021110      -1.497963      15.192629      -2.804876       6.500615          -0.000106
          185              C       1.731473      19.983551       1.241600       0.583513      23.821165 0.25695836E+03  0.53470543E+04                                 7.578050                            5.649107       0.020851       2.054191                    0.999668      22.542234      62.875999       0.632013       0.465723      -1.025133      -0.012367      -0.062069       0.001500       0.063307      -0.018653      -0.035089      -0.003731       0.023331       0.262530      -0.068723      -0.028333       0.097056              9.250915       9.328383       1.046537       1.123756      13.968897      -0.067933       4.455466          -0.049958
          186              C       2.319837      21.354608       1.450495      -0.079517      36.780436 0.43985193E+03  0.10303240E+05                                 9.564903                            6.957533       0.140986       2.048855                    0.999511      27.497201      77.231949       0.633583       0.412701      -1.073615       0.001506       0.028960       0.004765       0.029388      -0.009492      -0.005615      -0.011358       0.006620       0.052165      -0.022670       0.001192       0.021478             11.963926      11.890931       2.367953       1.210192      18.990936       0.684030       5.009912          -0.001496
          187              C       3.634530      21.577317       1.735886       0.075459      28.886825 0.34991316E+03  0.78416136E+04                                 8.335436                            6.353648      -0.055242       1.990825                    0.999287      26.877317      77.023387       0.631748       0.432631      -1.047403       0.007408       0.045383       0.005327       0.046291      -0.032770      -0.026888      -0.019400      -0.016333       0.181941      -0.072350       0.003427       0.068924              9.772455      10.555196       1.167306       1.037932      14.174522       0.410939       4.587648           0.000653
          188              C       5.637526       0.661169       1.824152       0.190690      33.916317 0.36424767E+03  0.82070274E+04                                 9.389572                            6.531776      -0.222975       1.955000                    0.999409      25.543612      72.295032       0.618899       0.439235      -1.048296       0.023660      -0.030274      -0.005133       0.038764       0.015190      -0.002803      -0.004674      -0.033292       0.121127      -0.042733       0.001604       0.041130             12.207178      12.412275       4.406440       1.397170      19.151876       1.336241       5.057382          -0.000250
          189              C       4.323118       0.510376       1.585835      -0.170719      34.249683 0.43374359E+03  0.10244556E+05                                 9.282552                            7.019630       0.011995       1.987036                    0.998337      29.649967      86.900917       0.608722       0.426017      -1.052664      -0.019325      -0.025247      -0.015967       0.035578      -0.016373      -0.008758      -0.013168      -0.023260       0.110400      -0.040984       0.000259       0.040724             11.058063      13.196530       2.737968       1.419328      15.020156       1.043182       4.957502          -0.000306
          190              C       1.509732      22.456556       1.400478      -0.043121      33.071140 0.41784269E+03  0.98172996E+04                                 9.247285                            7.020477      -0.267256       1.902436                    0.998845      29.097478      86.200660       0.589353       0.442335      -1.038567       0.031104       0.014011       0.005211       0.034510       0.008925      -0.007753      -0.015582      -0.000488       0.168951      -0.037446      -0.022626       0.060071             10.947929      11.888289       0.851674       1.252768      16.062275       0.548571       4.893223           0.000154
          191              C       0.053941       2.011347       1.988914       0.091617      36.494673 0.40954032E+03  0.94643870E+04                                 9.743726                            6.843386      -0.139376       1.969401                    0.999184      26.423869      74.767575       0.618064       0.428822      -1.058784       0.015230       0.010940      -0.006604       0.019881      -0.000834      -0.013397      -0.000210       0.024376       0.014662      -0.014696      -0.006242       0.020938             12.677984      11.474805       4.921609       2.805094      20.079289       0.932502       6.479859          -0.001376
          192              C       1.256731       2.178379       2.677384      -0.175134      33.222890 0.43741711E+03  0.10322755E+05                                 9.016132                            7.002173       0.090844       2.001246                    0.999480      29.821932      86.534276       0.617455       0.420340      -1.059308      -0.003907      -0.000974      -0.012706       0.013329      -0.015154      -0.007736      -0.012792       0.011970       0.055667      -0.030148       0.006981       0.023167             10.448469      10.861497       3.135215       2.862350      14.115217       0.821865       6.368693          -0.000223
          193              C       1.803290       3.428801       2.756823       0.070037      26.853146 0.33647874E+03  0.74455619E+04                                 7.857858                            6.149168       0.312781       2.108434                    0.999776      26.429663      74.555110       0.656840       0.421412      -1.057356      -0.033123       0.026749      -0.034313       0.054682      -0.019802       0.003050      -0.000887       0.065972       0.087471      -0.053052       0.022401       0.030651              9.053108       8.868022       1.928242       2.435595      12.460763       0.328094       5.830539          -0.000363
          194              C       0.087576       4.352118       1.582893       0.114513      28.145553 0.34557410E+03  0.77262470E+04                                 8.319088                            6.386322       0.083774       2.054228                    0.999130      26.067710      74.805164       0.618995       0.442580      -1.040659       0.048045      -0.026883       0.009996       0.055955      -0.026788      -0.002190       0.003841       0.034726       0.083239      -0.045870       0.016773       0.029097              9.940301       9.809045       2.112638       2.443048      13.708407      -0.216927       6.303452          -0.000381
          195              C       5.655735       3.138814       1.459321      -0.170168      34.962323 0.45675519E+03  0.10920128E+05                                 9.464255                            7.249441      -0.065709       1.965680                    0.997913      29.700343      87.363681       0.593752       0.431476      -1.050112       0.017612       0.002404      -0.019093       0.026087      -0.003457      -0.004014      -0.003293       0.027553       0.081093      -0.027978       0.000219       0.027759             11.383112      10.517530       2.489524       2.242408      17.257829      -0.235878       6.373979          -0.000169
          196              C       1.892846       5.442467      19.450752       0.580820      25.503397 0.26081097E+03  0.54431991E+04                                 7.923514                            5.671635       0.023187       2.049074                    0.999664      22.680020      63.191911       0.634535       0.462511      -1.027711       0.024438      -0.007629      -0.071234       0.075694       0.012999       0.022978      -0.005277      -0.125885      -0.125603      -0.066037      -0.019237       0.085274             10.003985      10.676826      -0.598981      -3.157151       4.334721       0.316641      15.000406          -0.106041
          197              C       1.038680       5.567741      20.665872      -0.119058      41.995897 0.46649202E+03  0.11060739E+05                                10.364807                            7.103567       0.117657       2.025516                    0.999466      28.234897      79.122367       0.636834       0.405639      -1.081022      -0.034235       0.001601       0.028619       0.044650       0.004966       0.009645       0.002362       0.010838      -0.002069      -0.008196      -0.006031       0.014228             13.754671      14.115263      -1.826057      -5.834263       5.490996       0.287674      21.657754          -0.010511
          198              C       1.539792       5.219757      21.922183       0.070299      29.720189 0.33481564E+03  0.73956187E+04                                 8.342678                            6.105025      -0.019340       1.993841                    0.999585      26.741827      75.236733       0.664258       0.417446      -1.060427      -0.036479       0.001918       0.019552       0.041433       0.012494       0.015646       0.010786      -0.043153      -0.231292      -0.080172       0.015184       0.064988             10.067316      10.683948      -1.480821      -2.693540       4.516106       0.111961      15.001893          -0.000704
          199              C      -0.369194       5.848448      22.969599       0.192900      35.734549 0.35935640E+03  0.80411852E+04                                 9.643355                            6.420934      -0.153915       1.974885                    0.999413      25.270621      70.462550       0.636223       0.430232      -1.057449       0.034204      -0.020854      -0.005972       0.040503       0.020979      -0.013960       0.012109      -0.043472      -0.041422      -0.036849      -0.001034       0.037883             13.174170      12.012844      -1.710845      -5.304440       5.171471       0.353762      22.338194          -0.012142
          200              C       5.225542       6.205712      21.786843      -0.172661      37.049371 0.43240792E+03  0.10180004E+05                                 9.723832                            6.960398       0.043852       1.987495                    0.999475      29.757215      86.375686       0.619221       0.420151      -1.058927       0.004319      -0.013766      -0.032134       0.035224      -0.002664      -0.001257       0.007785      -0.017615      -0.095331      -0.032850       0.006687       0.026163             12.200565      11.402876      -1.481969      -3.096020       5.119734       0.035203      20.079084          -0.002115
          201              C      -0.245597       6.047959      20.621740      -0.049394      34.578912 0.40883100E+03  0.95105687E+04                                 9.390801                            6.833286      -0.064974       1.962240                    0.999585      28.723897      83.439733       0.614747       0.428299      -1.051683      -0.004328      -0.021963       0.027444       0.035416       0.019541       0.019555      -0.004401      -0.043287      -0.045095      -0.038490       0.001627       0.036863             11.550338      12.479379      -1.722740      -3.369613       5.121246       0.272282      17.050389          -0.005974
          202              C       5.094731       5.966763      24.267101       0.073389      39.599409 0.42101702E+03  0.97579963E+04                                10.173941                            6.851356      -0.043966       1.993154                    0.999050      26.548273      74.253437       0.632063       0.418104      -1.069771      -0.008351      -0.005417       0.020398       0.022697       0.012268       0.003611       0.005279       0.010675      -0.029452      -0.012446      -0.007043       0.019489             13.782404      12.495312      -2.386086      -6.062280       6.144792      -0.030692      22.707108          -0.007174
          203              C       5.589642       5.382150      25.443973      -0.168460      36.213276 0.46611794E+03  0.11216245E+05                                 9.689527                            7.316600      -0.152943       1.923204                    0.998688      30.543850      90.546359       0.591018       0.430679      -1.049137      -0.008039       0.008399      -0.003800       0.012231       0.009934       0.019975       0.012116      -0.034463      -0.080272      -0.038798       0.000706       0.038092             11.613089      10.859818      -1.777101      -2.525618       6.121160      -1.648158      17.858288          -0.004205
          204              C       4.839465       5.412309      26.601720       0.107132      28.413805 0.35705870E+03  0.80486426E+04                                 8.353394                            6.475512      -0.099897       1.986349                    0.998969      26.534804      76.461357       0.616997       0.440392      -1.041934      -0.040386       0.029367      -0.018067       0.053102       0.020005       0.034902       0.011124      -0.035602      -0.080487      -0.052371       0.002910       0.049461              9.767040      10.837012      -2.251406      -1.947683       6.294159      -1.223395      12.169950          -0.002079
          205              C       3.200231       6.648811      25.567544       0.090741      28.109695 0.34354177E+03  0.76538742E+04                                 8.176879                            6.269908       0.062119       2.030353                    0.999619      26.521515      75.469706       0.640664       0.429115      -1.050867       0.034628      -0.034918       0.030126       0.057671      -0.001560       0.021379       0.008601      -0.022184      -0.118300      -0.048499       0.016592       0.031907              9.553505      10.101428      -2.215424      -2.882081       5.650479      -0.287784      12.908608          -0.001215
          206              C       3.865451       6.646491      24.367135      -0.193938      35.250689 0.45870712E+03  0.10937042E+05                                 9.347785                            7.149654       0.045117       1.977721                    0.999533      30.304977      87.928013       0.614718       0.417894      -1.062555       0.001729      -0.012901       0.000558       0.013029      -0.007940       0.020954      -0.013776      -0.027999       0.016854      -0.029363      -0.001594       0.030957             10.974978      11.755757      -2.346109      -4.171337       5.811822       0.244959      15.357356          -0.004244
          207              C      -0.947763      19.299183      15.784796       0.577705      23.039331 0.25987762E+03  0.54538649E+04                                 7.508789                            5.748918      -0.139749       2.000356                    0.999329      23.136323      66.016155       0.611978       0.476908      -1.013319       0.034741      -0.049195      -0.002265       0.060268       0.037693      -0.043352      -0.042725       0.021066       0.058702      -0.051305      -0.033925       0.085230              9.035241       9.530700      -3.012758       1.753032      11.296689       1.037448       6.278334          -0.000103
          208              C      -1.569136      20.616882      16.161101      -0.067982      36.890915 0.47077477E+03  0.11249879E+05                                 9.709616                            7.286035      -0.004885       2.000819                    0.999364      28.053285      80.360370       0.606137       0.422864      -1.063939      -0.000915       0.032683       0.014139       0.035622       0.007207       0.002012      -0.018556       0.010007       0.047158      -0.024497      -0.000424       0.024921             12.000307      12.634930      -4.331623       1.120649      17.213734       2.056013       6.152257          -0.000178
          209              C       3.306486      20.909188      15.799507       0.060246      30.363409 0.38173904E+03  0.87638243E+04                                 8.712266                            6.703593      -0.119696       1.962833                    0.998985      27.731528      81.061956       0.604365       0.441448      -1.039664      -0.012672       0.040597       0.021225       0.047531       0.038994      -0.022987      -0.014067      -0.011270       0.140616      -0.063489       0.001692       0.061798             10.341463      11.508444      -2.303432       1.428546      14.069452       1.338033       5.446494          -0.000003
          210              C       3.444099      23.036530      16.632144       0.178729      33.552996 0.37820703E+03  0.85896468E+04                                 9.289177                            6.632693      -0.165033       1.968024                    0.999466      25.814543      73.008283       0.618271       0.436196      -1.051634      -0.012636      -0.031707      -0.023620       0.041508      -0.008043      -0.018739      -0.005931      -0.026856       0.038683      -0.030909       0.009173       0.021736             11.818550      11.870767      -5.091704       1.204610      18.005742       1.554669       5.579139          -0.000135
          211              C      -1.460068      22.795261      17.108777      -0.180341      33.171087 0.43876172E+03  0.10359456E+05                                 8.984924                            7.004041       0.187032       2.031005                    0.999543      29.878262      86.637118       0.618725       0.419276      -1.060284       0.019408      -0.022548      -0.006032       0.030356       0.022915       0.003133       0.007657      -0.006077       0.044444      -0.030687       0.007525       0.023162             10.342649      11.524947      -3.477455       1.380772      13.871212       1.416094       5.631789          -0.000088
          212              C      -0.870060      21.581957      16.852807      -0.048566      30.731637 0.40596973E+03  0.94328374E+04                                 8.668222                            6.825262      -0.049501       1.969205                    0.999534      28.693499      83.458009       0.612606       0.430305      -1.049854      -0.017398       0.012765      -0.009403       0.023538       0.005505      -0.002039      -0.020471       0.008826       0.083861      -0.027260      -0.008770       0.036029              9.909253      10.337781      -2.356715       1.245258      13.877845       1.688811       5.512132          -0.000040
          213              C       5.070166       1.159946      16.773368       0.091212      36.078282 0.40843708E+03  0.94343117E+04                                 9.654141                            6.825309      -0.129392       1.972124                    0.999347      26.489143      74.980380       0.619969       0.427711      -1.059270      -0.010048       0.019150      -0.006091       0.022467       0.010777      -0.007099      -0.005961       0.006674       0.036057      -0.017305      -0.001195       0.018499             12.329913      11.732080      -4.774558       1.482200      18.941909       2.290888       6.315751          -0.000287
          214              C       3.826559       1.373376      16.205527      -0.168500      35.265953 0.47483769E+03  0.11497229E+05                                 9.566488                            7.424239      -0.248607       1.895131                    0.998341      30.629029      91.550949       0.581123       0.435301      -1.044694       0.022648       0.010655       0.000580       0.025036       0.017468      -0.016130      -0.015300      -0.004397       0.090220      -0.032722      -0.009706       0.042428             11.244252      12.637082      -3.380365       2.022106      14.982819       1.099090       6.112855          -0.000041
          215              C       3.213296       2.584360      16.299677       0.078785      28.192710 0.35615352E+03  0.80303327E+04                                 8.300252                            6.460702       0.060690       2.034340                    0.998822      26.838805      77.573995       0.618097       0.439494      -1.041533       0.047437       0.033232       0.008227       0.058501       0.021388       0.000767      -0.016350       0.044238       0.108436      -0.051575       0.011663       0.039912              9.687126       9.995065      -1.562900       1.999906      13.035350       1.736266       6.030963          -0.000061
          216              C       4.936953       3.419521      17.523624       0.106411      27.728116 0.34418298E+03  0.76767087E+04                                 8.146468                            6.302317       0.046712       2.030477                    0.999576      26.353439      75.192211       0.634568       0.432755      -1.047971      -0.043375      -0.016481      -0.035095       0.058178       0.035500      -0.008340      -0.002448       0.003985       0.089702      -0.050702       0.016280       0.034423              9.401335       9.595795      -1.617691       1.925786      12.097428       2.364784       6.510781           0.000158
          217              C       5.630184       2.224777      17.453012      -0.192806      33.855838 0.44915281E+03  0.10664820E+05                                 9.117506                            7.090180       0.147445       2.017405                    0.999444      30.060278      87.351982       0.614603       0.419712      -1.060229      -0.003915      -0.002473      -0.005669       0.007320      -0.004501       0.011716      -0.013379       0.042997       0.028293      -0.030684       0.002721       0.027963             10.515513       9.862797      -2.020262       1.496868      15.186240       2.802722       6.497502          -0.000048
          218              C       0.998081      14.814832      15.952500       0.568441      23.940467 0.25840989E+03  0.53846270E+04                                 7.586007                            5.652496      -0.004677       2.044383                    0.999600      22.704082      63.362728       0.633953       0.463663      -1.026310       0.006623       0.053265       0.003437       0.053785      -0.015549       0.037404       0.002637       0.020117       0.272198      -0.066955      -0.034058       0.101013              9.262318       9.338185       1.047186      -1.124484      13.987228       0.065945       4.461543          -0.000992
          219              C       0.409717      13.443775      16.161395      -0.060328      36.276166 0.43203454E+03  0.10075270E+05                                 9.492248                            6.904380       0.127692       2.048432                    0.999488      27.209389      76.264292       0.634754       0.413773      -1.072875       0.000346      -0.023775       0.004994       0.024296      -0.010214       0.007526       0.011392       0.008043       0.066009      -0.025872      -0.000025       0.025897             11.876062      11.803100       2.356741      -1.201564      18.849888      -0.683305       4.975199          -0.000217
          220              C      -0.904976      13.221066      16.446786       0.074522      28.880789 0.34965170E+03  0.78342751E+04                                 8.338582                            6.354640      -0.062847       1.989518                    0.999233      26.844142      76.920583       0.631198       0.433089      -1.047128      -0.009076      -0.044196       0.006081       0.045526      -0.029748       0.027156       0.017965      -0.019172       0.182380      -0.069758       0.000830       0.068928              9.779322      10.562031       1.173986      -1.038295      14.187016      -0.413547       4.588919           0.000018
          221              C      -0.607542      10.938292      16.535052       0.183440      34.102629 0.36642459E+03  0.82669833E+04                                 9.410843                            6.542618      -0.217441       1.954908                    0.999423      25.644319      72.587787       0.619718       0.438076      -1.049167      -0.023111       0.030392      -0.003411       0.038333       0.016983       0.002817       0.003709      -0.036620       0.114173      -0.044022       0.005331       0.038690             12.239661      12.444056       4.418867      -1.399974      19.207500      -1.338693       5.067428          -0.000093
          222              C       0.706866      11.089085      16.296735      -0.175654      34.478146 0.43686016E+03  0.10336582E+05                                 9.313289                            7.037115       0.028070       1.988981                    0.998504      29.809269      87.443849       0.608967       0.425087      -1.053246       0.019880       0.026643      -0.013164       0.035754      -0.017598       0.008478       0.013031      -0.021858       0.103980      -0.040596       0.001973       0.038623             11.099742      13.244888       2.753747      -1.424393      15.082728      -1.048178       4.971609          -0.000060
          223              C       1.219822      12.341827      16.111378      -0.046206      33.189479 0.41927075E+03  0.98593741E+04                                 9.269002                            7.032391      -0.268359       1.901511                    0.998853      29.149041      86.394079       0.588855       0.442326      -1.038560      -0.028783      -0.013605       0.007022       0.032602       0.011164       0.008366       0.014618      -0.004333       0.170521      -0.039888      -0.020588       0.060476             10.980100      11.909100       0.869329      -1.254606      16.128752      -0.554098       4.902447          -0.000019
          224              C       4.976044       9.588114      16.699814       0.097137      36.446363 0.40860995E+03  0.94385592E+04                                 9.740911                            6.839617      -0.133867       1.971309                    0.999208      26.390647      74.683347       0.617623       0.429325      -1.058357      -0.013587      -0.010660      -0.004458       0.017836      -0.002646       0.014969      -0.000699       0.026272       0.020292      -0.016823      -0.006627       0.023450             12.679030      11.467006       4.926118      -2.800066      20.093792      -0.931972       6.476292          -0.000498
          225              C       3.773253       9.421082      17.388284      -0.173433      33.105776 0.43567341E+03  0.10269362E+05                                 8.993228                            6.987424       0.091806       2.002717                    0.999477      29.734980      86.176265       0.618329       0.420247      -1.059571       0.004427       0.001631      -0.010061       0.011112      -0.014852       0.008868       0.011419       0.012507       0.057645      -0.029953       0.006448       0.023505             10.420798      10.834148       3.126523      -2.853131      14.074683      -0.820534       6.353563          -0.000006
          226              C       3.226695       8.170660      17.467723       0.069626      26.830361 0.33621154E+03  0.74367396E+04                                 7.848442                            6.143506       0.320837       2.110936                    0.999783      26.412143      74.444271       0.657786       0.420970      -1.057837       0.034360      -0.026798      -0.031137       0.053556      -0.020653      -0.002959       0.001146       0.065824       0.086500      -0.053273       0.022787       0.030486              9.041354       8.857570       1.922070      -2.431878      12.442055      -0.326223       5.824437          -0.000097
          227              C       4.942409       7.247343      16.293793       0.110388      28.288868 0.34745611E+03  0.77792651E+04                                 8.344166                            6.401236       0.087518       2.053718                    0.999155      26.162477      75.142117       0.618598       0.442241      -1.040806      -0.046091       0.026040       0.014323       0.054842      -0.027013       0.001878      -0.003358       0.033217       0.081865      -0.045411       0.017026       0.028384              9.975285       9.836852       2.126409      -2.449484      13.768629       0.217538       6.320374           0.000009
          228              C      -0.625750       8.460647      16.170221      -0.174532      35.108815 0.45874697E+03  0.10979053E+05                                 9.483582                            7.259747      -0.055459       1.967365                    0.997992      29.787775      87.649519       0.594037       0.430825      -1.050569      -0.014644      -0.002273      -0.015223       0.021246      -0.002317       0.003198       0.002509       0.026348       0.078929      -0.026678      -0.000108       0.026786             11.413146      10.531704       2.506697      -2.242312      17.324397       0.234759       6.383336           0.000112
          229              N      -0.286528      16.937533      21.092488      -0.287664      38.770153 0.48133103E+03  0.11358633E+05                                 9.419324                            6.984889       0.444983       2.143823                    0.999766      28.169821      75.585970       0.682838       0.380107      -1.112629      -0.090610       0.055053       0.193991       0.221073       0.030197       0.117788      -0.076123      -0.001192      -0.310784      -0.194016       0.077055       0.116962             11.498838      13.781474      -1.915677       5.959785       5.206560      -1.097597      15.508481          -0.002650
          230              N       2.487884      17.621901      17.467134      -0.242839      36.291149 0.51613969E+03  0.12441243E+05                                 9.153028                            7.343012       0.088732       2.060847                    0.998147      27.708900      76.071006       0.648630       0.391753      -1.100121       0.084884      -0.000493       0.137954       0.161978      -0.021106      -0.058323       0.008915      -0.013969      -0.130360      -0.079653       0.014667       0.064986             10.583790      12.586678      -2.599946       1.987220       7.057798       1.297509      12.106895          -0.008239
          231              N       3.875864      10.492872      28.129006      -0.294709      38.847467 0.52735187E+03  0.12738570E+05                                 9.457680                            7.353886       0.645556       2.214677                    0.999138      28.417708      77.276293       0.659358       0.384560      -1.108823       0.199844      -0.046360      -0.063533       0.214764       0.033019       0.070156      -0.018484      -0.254563       0.110297      -0.174414       0.059770       0.114645             11.226160       9.209688      -1.982620      -0.614256      18.529328      -2.581674       5.939463          -0.000111
          232              N       2.599356      15.213853      27.173386      -0.236309      35.574713 0.50834155E+03  0.12222651E+05                                 9.033475                            7.284128      -0.013153       2.020008                    0.998856      27.873597      76.753649       0.650827       0.391409      -1.098929       0.076548      -0.127076       0.025256       0.150485       0.039187      -0.029877       0.002386       0.046266       0.066966      -0.060406       0.005582       0.054823             10.420915      10.723422      -1.267180      -2.334668      13.169696      -2.329095       7.369627           0.000239
          233              N       5.907955       0.408301      27.477019      -0.304253      38.617724 0.51516212E+03  0.12371941E+05                                 9.403453                            7.254423       0.584026       2.187575                    0.999508      28.635460      77.649774       0.665762       0.383083      -1.109857       0.219975       0.039076       0.052342       0.229468      -0.031937      -0.065224      -0.000339      -0.291126       0.135315      -0.189530       0.062397       0.127132             11.123856       9.049047       0.876905       0.564322      19.127323       0.762536       5.195198          -0.000161
          234              N       2.631428      18.679772      27.192804      -0.230413      35.583410 0.51090188E+03  0.12295559E+05                                 9.071189                            7.334841       0.090731       2.065978                    0.997781      27.545298      75.802230       0.644496       0.394889      -1.096865       0.057726       0.133617       0.021332       0.147108      -0.036483       0.013666      -0.029890       0.065009       0.044004      -0.062764       0.005410       0.057354             10.586854      10.865267       1.940574       3.070428      13.566308      -0.214133       7.328986           0.000115
          235              N       3.016081      17.860850       6.381588      -0.291591      39.090066 0.48563406E+03  0.11487803E+05                                 9.473804                            7.018111       0.437354       2.139387                    0.999768      28.291969      76.050505       0.680794       0.380332      -1.112262       0.091839      -0.056204       0.195525       0.223211       0.030465      -0.118421       0.076713      -0.000000      -0.310331      -0.194731       0.076829       0.117902             11.573883      13.870969      -1.928328      -6.010206       5.232630       1.106438      15.618049          -0.004041
          236              N       0.241670      17.176482       2.756234      -0.249811      36.593960 0.52099363E+03  0.12590640E+05                                 9.205012                            7.378074       0.084658       2.057080                    0.998135      27.867565      76.664353       0.646853       0.391818      -1.099815      -0.087308      -0.003970       0.138335       0.163630      -0.023418       0.056819      -0.007777      -0.009997      -0.123426      -0.076620       0.011314       0.065306             10.650480      12.677164      -2.621657      -2.014742       7.093179      -1.294726      12.181097          -0.011594
          237              N       1.154120       1.106589      13.418106      -0.294453      38.843340 0.52727111E+03  0.12736327E+05                                 9.458034                            7.354106       0.643163       2.214049                    0.999136      28.413249      77.267142       0.659233       0.384642      -1.108747      -0.199909       0.045676      -0.062954       0.214507       0.032509      -0.070119       0.018282      -0.254888       0.110336      -0.174397       0.059745       0.114652             11.226522       9.209804      -1.984340       0.613948      18.530748       2.581115       5.939013          -0.000127
          238              N       0.130197      19.584530      12.462486      -0.234519      35.530555 0.50761107E+03  0.12200968E+05                                 9.028046                            7.280282      -0.017875       2.018949                    0.998841      27.847982      76.675666       0.650798       0.391558      -1.098800      -0.076682       0.126280       0.026187       0.150042       0.039578       0.029621      -0.002738       0.046363       0.068314      -0.061024       0.006332       0.054692             10.413721      10.717370      -1.267304       2.332537      13.158301       2.328326       7.365493           0.000206
          239              N      -0.877970      11.191160      12.766119      -0.302905      38.518465 0.51368115E+03  0.12327456E+05                                 9.390331                            7.245963       0.579644       2.187477                    0.999489      28.581787      77.475334       0.665881       0.383292      -1.109710      -0.219236      -0.036672       0.053134       0.228544      -0.029084       0.065447       0.000244      -0.292191       0.136760      -0.189800       0.063061       0.126739             11.106595       9.032005       0.883241      -0.563644      19.099169      -0.762592       5.188610          -0.000425
          240              N       0.098125      16.118611      12.481904      -0.227983      35.470182 0.50917406E+03  0.12243132E+05                                 9.053725                            7.323785       0.089336       2.066761                    0.997716      27.485628      75.595050       0.644828       0.395036      -1.096805      -0.055228      -0.134160       0.025180       0.147252      -0.036708      -0.013000       0.029658       0.065106       0.048184      -0.063466       0.006667       0.056799             10.562659      10.840173       1.927499      -3.063569      13.531423       0.216054       7.316381          -0.000386
          241              N       4.166297       6.261389       8.329312      -0.291177      39.053534 0.48514725E+03  0.11473153E+05                                 9.467486                            7.014293       0.438307       2.139907                    0.999768      28.278434      75.998173       0.681038       0.380299      -1.112311       0.091678      -0.056054      -0.195384       0.222984       0.030429       0.118361      -0.076654      -0.000142      -0.310508      -0.194686       0.076874       0.117812             11.564961      13.860672      -1.926889       6.004251       5.229565      -1.105387      15.604647          -0.003797
          242              N       1.391885       5.577021      11.954666      -0.248958      36.555724 0.52038328E+03  0.12571810E+05                                 9.198396                            7.373640       0.085204       2.057563                    0.998137      27.847621      76.589192       0.647083       0.391807      -1.099858      -0.087025      -0.003471      -0.138272       0.163415      -0.023133      -0.057004       0.007896      -0.010485      -0.124282      -0.076989       0.011734       0.065255             10.641848      12.665731      -2.618996       2.011229       7.088578       1.294880      12.171234          -0.010969
          243              N       0.003905      12.706050       1.292794      -0.294456      38.844434 0.52728473E+03  0.12736766E+05                                 9.458321                            7.354289       0.642891       2.213966                    0.999136      28.413411      77.268466       0.659211       0.384652      -1.108737      -0.199929       0.045581       0.062909       0.214492       0.032434       0.070099      -0.018267      -0.254911       0.110309      -0.174371       0.059721       0.114651             11.226986       9.210124      -1.984618      -0.613957      18.531772      -2.581002       5.939063          -0.000135
          244              N       1.280413       7.985069       2.248414      -0.234527      35.531889 0.50762750E+03  0.12201514E+05                                 9.028414                            7.280490      -0.018086       2.018880                    0.998840      27.848564      76.678811       0.650774       0.391568      -1.098789      -0.076722       0.126264      -0.026249       0.150060       0.039588      -0.029643       0.002742       0.046332       0.068250      -0.061024       0.006318       0.054705             10.414220      10.717784      -1.267456      -2.332658      13.159402      -2.328244       7.365473           0.000204
          245              N      -2.028186      22.790621       1.944781      -0.302926      38.518645 0.51367455E+03  0.12327342E+05                                 9.390832                            7.246249       0.578977       2.187346                    0.999487      28.580098      77.472632       0.665817       0.383327      -1.109677      -0.219242      -0.036285      -0.053130       0.228488      -0.028739      -0.065431      -0.000137      -0.292213       0.136537      -0.189709       0.062984       0.126725             11.107360       9.032329       0.884600       0.563769      19.100972       0.762751       5.188781          -0.000528
          246              N       1.248341       4.519150       2.228996      -0.228251      35.480719 0.50933675E+03  0.12248240E+05                                 9.055891                            7.325192       0.088986       2.066580                    0.997714      27.491373      75.618917       0.644723       0.395061      -1.096768      -0.055225      -0.134285      -0.025329       0.147390      -0.036668       0.013105      -0.029716       0.065038       0.047821      -0.063382       0.006502       0.056880             10.565464      10.842757       1.928127       3.064302      13.535878      -0.216390       7.317756          -0.000580
          247              N       0.863688       5.338072      23.040212      -0.287590      38.763353 0.48124178E+03  0.11355951E+05                                 9.418144                            6.984190       0.445145       2.143916                    0.999766      28.167301      75.576213       0.682882       0.380102      -1.112638      -0.090567       0.055026      -0.193969       0.221030       0.030189      -0.117783       0.076117      -0.001223      -0.310849      -0.194020       0.077070       0.116950             11.497102      13.779516      -1.915416      -5.958675       5.205989       1.097415      15.505800          -0.002594
          248              N       3.638099       6.022440      26.665566      -0.242669      36.284185 0.51602971E+03  0.12437867E+05                                 9.151838                            7.342225       0.088776       2.060916                    0.998148      27.705296      76.057649       0.648669       0.391753      -1.100127       0.084841      -0.000560      -0.137932       0.161937      -0.021056       0.058361      -0.008928      -0.014064      -0.130508      -0.079726       0.014750       0.064976             10.582167      12.584745      -2.599528      -1.986551       7.057035      -1.297539      12.104722          -0.008104
          249              N       2.725649      22.092333      16.003694      -0.294682      38.846098 0.52733126E+03  0.12737946E+05                                 9.457482                            7.353759       0.645511       2.214675                    0.999138      28.417043      77.274042       0.659362       0.384562      -1.108822       0.199841      -0.046344       0.063508       0.214750       0.033008      -0.070166       0.018469      -0.254590       0.110322      -0.174431       0.059784       0.114647             11.225822       9.209416      -1.982609       0.614210      18.528660       2.581633       5.939390          -0.000110
          250              N       3.749572       3.614392      16.959314      -0.236130      35.570024 0.50826857E+03  0.12220462E+05                                 9.032806                            7.283697      -0.013606       2.019903                    0.998855      27.871057      76.745368       0.650834       0.391419      -1.098922       0.076572      -0.126985      -0.025400       0.150445       0.039217       0.029852      -0.002444       0.046271       0.067141      -0.060473       0.005674       0.054799             10.419896      10.722752      -1.267070       2.334548      13.167891       2.328783       7.369045           0.000251
          251              N       4.757739      12.007762      16.655681      -0.304119      38.610088 0.51504866E+03  0.12368499E+05                                 9.402240                            7.253632       0.583952       2.187616                    0.999508      28.632000      77.637411       0.665799       0.383084      -1.109860       0.219906       0.039050      -0.052418       0.229415      -0.031848       0.065254       0.000404      -0.291201       0.135535      -0.189594       0.062496       0.127098             11.122247       9.047635       0.876885      -0.564233      19.124461      -0.762429       5.194645          -0.000156
          252              N       3.781644       7.080311      16.939896      -0.230027      35.565551 0.51063158E+03  0.12287207E+05                                 9.067995                            7.332818       0.090892       2.066190                    0.997776      27.535795      75.765935       0.644607       0.394880      -1.096891       0.057392       0.133627      -0.021805       0.147056      -0.036525      -0.013518       0.029846       0.065033       0.044677      -0.062887       0.005653       0.057234             10.582434      10.860731       1.938592      -3.069000      13.560069       0.214467       7.326501           0.000143
          253              O       0.156369      17.157923      25.808803      -0.463193      35.272008 0.51037227E+03  0.12075947E+05                                 8.543802                            6.969809       0.510062       2.245839                    0.995911      26.033875      67.260051       0.725247       0.356932      -1.143904       0.040564      -0.010293      -0.043860       0.060623       0.013402      -0.020778       0.002858      -0.023441       0.197961      -0.054186      -0.015574       0.069760             10.158744       8.455529       0.255483       0.207861       5.647678       0.145130      16.373025          -0.152776
          254              O       1.961991      16.842417      24.566026      -0.494972      31.737280 0.47706191E+03  0.11118838E+05                                 7.927569                            6.765238       0.545606       2.237331                    0.996397      26.689149      68.836971       0.730464       0.359768      -1.139598      -0.022945       0.001119      -0.012272       0.026045       0.006648      -0.024751      -0.004608       0.006668      -0.303187      -0.105003       0.043544       0.061458              8.681088      12.906550      -0.774464       0.437179       4.973449      -0.411059       8.163264          -0.097667
          255              O      -0.352772       6.985427      29.189956      -0.564571      36.821493 0.60362794E+03  0.14876624E+05                                 8.707392                            7.618680       0.527511       2.229600                    0.992906      27.523068      72.288354       0.689207       0.360596      -1.142353      -0.002544      -0.007035      -0.019551       0.020933       0.088933       0.003471      -0.010183       0.011052       0.110967      -0.108260       0.037064       0.071196              9.627967       8.809351       1.597792      -1.795476      10.800352      -2.935877       9.274197          -0.000056
          256              O       1.293141       7.426671      27.754467      -0.582819      42.927972 0.61840171E+03  0.15391755E+05                                 9.780187                            7.706871       0.196940       2.111950                    0.994935      28.166946      75.277502       0.683238       0.360178      -1.138333      -0.027347      -0.001907       0.019532       0.033660      -0.020110      -0.014016       0.037698       0.058026      -0.026753      -0.055791       0.003627       0.052163             12.078408      16.524875      -6.159662      -3.725559      11.656413       1.973139       8.053938          -0.000066
          257              O       1.352596       4.209444      28.006023      -0.570345      39.321086 0.59445809E+03  0.14624293E+05                                 9.166877                            7.525668       0.316544       2.156745                    0.994604      27.744986      73.289486       0.696871       0.357273      -1.142681       0.008337      -0.019666      -0.004524       0.021835      -0.047437       0.005320      -0.009160      -0.050140      -0.026245      -0.049281      -0.010387       0.059668             10.918504       9.230536      -2.436404       1.080900      17.280963      -1.419791       6.244012          -0.000292
          258              O       3.334431       3.319766      28.484716      -0.549078      33.784391 0.51701736E+03  0.12247571E+05                                 8.151606                            6.975445       0.995755       2.383037                    0.997093      26.885226      69.034769       0.732641       0.352915      -1.149509      -0.005161      -0.003762      -0.013253       0.014711       0.015524      -0.001341       0.006432       0.141807       0.168624      -0.100959       0.044445       0.056514              9.106576      13.474045       1.033303       1.719286       8.087359      -0.232569       5.758322          -0.000203
          259              O       0.690535      16.900415      28.892208      -0.987712      42.632343 0.80890402E+03  0.21638441E+05                                 9.928422                            8.996356      -0.282526       1.909758                    0.994017      32.434050      91.331665       0.610252       0.375204      -1.121183       0.080878       0.047354       0.022956       0.096491       0.002227      -0.008281       0.008358       0.067625       0.125712      -0.055608       0.010939       0.044669             10.964885      10.396317       1.199251      -0.735347       8.846497       0.875128      13.651840          -0.000041
          260              O       2.573184      17.640460      11.097903      -0.462986      35.316226 0.51103077E+03  0.12096313E+05                                 8.553661                            6.976329       0.504324       2.243879                    0.995894      26.043674      67.314809       0.724539       0.357140      -1.143654      -0.040685       0.009728      -0.043153       0.060101       0.013556       0.020894      -0.003010      -0.023486       0.198403      -0.054431      -0.015511       0.069942             10.172000       8.464991       0.256236      -0.211161       5.652716      -0.144980      16.398291          -0.152810
          261              O       0.767563      17.955966       9.855126      -0.495909      31.847399 0.47903651E+03  0.11177337E+05                                 7.948721                            6.781531       0.540665       2.235052                    0.996404      26.726246      68.990132       0.729152       0.360013      -1.139308       0.023565      -0.001779      -0.011671       0.026357       0.006648       0.024692       0.004765       0.007603      -0.302573      -0.104784       0.043147       0.061637              8.706193      12.946268      -0.776875      -0.441339       4.984424       0.413037       8.187888          -0.099733
          262              O       5.382756       4.614034      14.479056      -0.566944      36.941888 0.60617129E+03  0.14955483E+05                                 8.726422                            7.634728       0.528128       2.228674                    0.992996      27.576144      72.474316       0.688459       0.360598      -1.142316       0.003721       0.003768      -0.018054       0.018814       0.088958      -0.003614       0.010433       0.012559       0.114287      -0.108921       0.038167       0.070754              9.650248       8.828048       1.601778       1.798309      10.826991       2.943905       9.295704          -0.000555
          263              O       3.736844       4.172790      13.043567      -0.581467      42.854367 0.61716315E+03  0.15353069E+05                                 9.769271                            7.699335       0.194952       2.111963                    0.994888      28.138652      75.180063       0.683554       0.360195      -1.138331       0.026411      -0.000815       0.018883       0.032477      -0.020963       0.013801      -0.036713       0.058778      -0.026754      -0.055221       0.002830       0.052392             12.063470      16.514616      -6.147622       3.724644      11.629684      -1.972341       8.046109          -0.000631
          264              O       3.677388       7.390017      13.295123      -0.530919      38.152667 0.57330036E+03  0.13979447E+05                                 9.013872                            7.412148       0.271827       2.152509                    0.994176      27.200623      71.581939       0.698974       0.359366      -1.140780      -0.013165       0.024330      -0.004326       0.027999      -0.050095      -0.006375       0.009744      -0.047445      -0.026434      -0.051023      -0.010731       0.061754             10.723949       9.065513      -2.394417      -1.056878      16.957041       1.394366       6.149293          -0.054005
          265              O       1.695554       8.279695      13.773816      -0.506750      32.583952 0.49443386E+03  0.11583063E+05                                 7.977685                            6.836224       0.969294       2.386787                    0.996670      26.273678      67.100265       0.737624       0.354451      -1.148210       0.015733       0.007302      -0.015094       0.022993       0.013157      -0.000377      -0.005485       0.144521       0.160006      -0.100308       0.046671       0.053637              8.902957      13.165364       1.020040      -1.676621       7.895371       0.223975       5.648136          -0.056668
          266              O       2.039019      17.897968      14.181308      -0.987592      42.634226 0.80903192E+03  0.21643322E+05                                 9.928942                            8.997269      -0.280062       1.910168                    0.994053      32.448579      91.383988       0.610184       0.375221      -1.121140      -0.080154      -0.051988       0.023995       0.098505       0.002374       0.009697      -0.008495       0.067902       0.120356      -0.054924       0.011058       0.043867             10.965083      10.395515       1.203235       0.730148       8.850992      -0.883684      13.648742           0.000417
          267              O       3.723400       6.040999       3.612997      -0.462852      35.309706 0.51094039E+03  0.12093639E+05                                 8.552684                            6.975820       0.503883       2.243812                    0.995888      26.040829      67.305951       0.724549       0.357151      -1.143645      -0.040662       0.009667       0.042976       0.059949       0.013595      -0.020944       0.003037      -0.023642       0.198367      -0.054524      -0.015422       0.069946             10.170283       8.464153       0.256326       0.210777       5.652238       0.145159      16.394458          -0.152494
          268              O       1.917778       6.356505       4.855774      -0.495685      31.838182 0.47888323E+03  0.11172849E+05                                 7.947204                            6.780467       0.540699       2.235142                    0.996402      26.722318      68.976830       0.729207       0.360015      -1.139308       0.023534      -0.001788       0.011561       0.026281       0.006644      -0.024670      -0.004756       0.007562      -0.302838      -0.104863       0.043206       0.061656              8.704235      12.943183      -0.776695       0.440893       4.983679      -0.412784       8.185842          -0.099578
          269              O       4.232541      16.213495       0.231844      -0.566979      36.951451 0.60636745E+03  0.14961579E+05                                 8.727995                            7.636006       0.527911       2.228525                    0.993004      27.580050      72.488359       0.688393       0.360602      -1.142309       0.003900       0.003382       0.017805       0.018539       0.088947       0.003629      -0.010487       0.012731       0.114749      -0.108999       0.038317       0.070682              9.652239       8.829361       1.602119      -1.798404      10.829630      -2.944791       9.297725          -0.000907
          270              O       2.586628      15.772251       1.667333      -0.581036      42.838942 0.61689619E+03  0.15344727E+05                                 9.766982                            7.697705       0.194483       2.111948                    0.994879      28.132574      75.158989       0.683624       0.360198      -1.138332       0.026252      -0.001167      -0.018762       0.032288      -0.021078      -0.013786       0.036582       0.058882      -0.026759      -0.055147       0.002712       0.052435             12.060515      16.511629      -6.145482      -3.724169      11.625391       1.972120       8.044525          -0.001062
          271              O       2.527173      18.989478       1.415777      -0.525768      38.011624 0.57074118E+03  0.13901773E+05                                 8.994988                            7.398038       0.265910       2.151873                    0.994121      27.134809      71.374364       0.699278       0.359605      -1.140567      -0.013555       0.024836       0.004317       0.028622      -0.050401       0.006533      -0.009815      -0.047124      -0.026527      -0.051217      -0.010802       0.062019             10.700152       9.045022      -2.389195       1.053907      16.917727      -1.391320       6.137707          -0.061080
          272              O       0.545338      19.879156       0.937084      -0.501071      32.434638 0.49162568E+03  0.11500897E+05                                 7.955613                            6.818469       0.965727       2.387217                    0.996614      26.197471      66.858218       0.738310       0.354626      -1.148067       0.016956       0.007772       0.015294       0.024121       0.012897       0.000620       0.005409       0.144837       0.158668      -0.100188       0.046919       0.053269              8.877290      13.126537       1.018680       1.671321       7.871115      -0.222760       5.634219          -0.064453
          273              O       3.189234       6.298507       0.529592      -0.987586      42.632474 0.80900675E+03  0.21642470E+05                                 9.928615                            8.997116      -0.279939       1.910207                    0.994053      32.448308      91.382705       0.610191       0.375220      -1.121141      -0.080143      -0.052114      -0.023994       0.098563       0.002372      -0.009712       0.008498       0.067908       0.120206      -0.054904       0.011070       0.043833             10.964463      10.395422       1.203311      -0.730089       8.850915       0.883578      13.647051           0.000455
          274              O       1.306585       5.558462      18.323897      -0.463125      35.269895 0.51034356E+03  0.12075151E+05                                 8.543665                            6.969791       0.509554       2.245707                    0.995908      26.032809      67.257932       0.725217       0.356951      -1.143884       0.040542      -0.010250       0.043701       0.060486       0.013423       0.020826      -0.002895      -0.023585       0.198007      -0.054275      -0.015514       0.069790             10.158329       8.455229       0.255469      -0.207796       5.647524      -0.144996      16.372234          -0.152537
          275              O       3.112206       5.242956      19.566674      -0.494873      31.736159 0.47704720E+03  0.11118420E+05                                 7.927415                            6.765162       0.545338       2.237249                    0.996397      26.688699      68.835789       0.730463       0.359771      -1.139594      -0.022967       0.001133       0.012206       0.026034       0.006639       0.024747       0.004627       0.006704      -0.303310      -0.105041       0.043560       0.061481              8.680790      12.906121      -0.774463      -0.437003       4.973342       0.411079       8.162906          -0.097788
          276              O      -1.502987      18.584888      14.942744      -0.564651      36.825468 0.60371536E+03  0.14879335E+05                                 8.708009                            7.619231       0.527510       2.229561                    0.992909      27.524945      72.294917       0.689181       0.360596      -1.142351      -0.002590      -0.006952       0.019549       0.020909       0.088938      -0.003466       0.010181       0.011092       0.111021      -0.108275       0.037081       0.071194              9.628683       8.810078       1.597892       1.795611      10.800837       2.935982       9.275133          -0.000095
          277              O       0.142925      19.026132      16.378233      -0.582738      42.924147 0.61833484E+03  0.15389665E+05                                 9.779619                            7.706458       0.196854       2.111955                    0.994933      28.165446      75.272287       0.683256       0.360178      -1.138333      -0.027319      -0.001862      -0.019488       0.033609      -0.020127       0.014010      -0.037686       0.058048      -0.026750      -0.055788       0.003618       0.052171             12.077632      16.524057      -6.159008       3.725486      11.655139      -1.973080       8.053699          -0.000110
          278              O       0.202381      15.808905      16.126677      -0.569590      39.301671 0.59410293E+03  0.14613270E+05                                 9.163832                            7.523392       0.315959       2.156733                    0.994596      27.737000      73.260991       0.696985       0.357270      -1.142691       0.008152      -0.019581       0.004671       0.021718      -0.047485      -0.005309       0.009167      -0.050183      -0.026196      -0.049341      -0.010370       0.059712             10.914598       9.227311      -2.435507      -1.080465      17.274314       1.419203       6.242169          -0.001303
          279              O       2.184215      14.919227      15.647984      -0.548267      33.765118 0.51665127E+03  0.12236647E+05                                 8.148447                            6.972928       0.995270       2.383086                    0.997085      26.876586      69.004662       0.732786       0.352910      -1.149520      -0.004963      -0.003900       0.013254       0.014680       0.015523       0.001322      -0.006404       0.141820       0.168552      -0.100951       0.044465       0.056486              9.102837      13.468236       1.033007      -1.718436       8.083917       0.232450       5.756357          -0.001234
          280              O       1.840750       5.300954      15.240492      -0.987789      42.634255 0.80896941E+03  0.21640701E+05                                 9.928736                            8.996751      -0.282172       1.909810                    0.994022      32.436702      91.341225       0.610234       0.375207      -1.121178       0.080783       0.047837      -0.023107       0.096686       0.002251       0.008469      -0.008372       0.067663       0.125126      -0.055537       0.010951       0.044587             10.965005      10.396540       1.199709       0.734795       8.847123      -0.876136      13.651353           0.000152

******************************************************
Auxiliary information for the entire system
The total spin magnetic moment of the unit cell is   -2.077805
The total net atomic charge of the unit cell is   0.000003
Accuracy of reproducing the electrostatic potential in the unit cell:
  The inner radius (bohr) =    5.0000
  The outer radius (bohr) =   12.0000
  Valid grid points have density less than (e/(bohr^3)) =    0.0001
  The number of valid grid points were=       209028
  The rms potential error without charges in kcal/mol is=      4.08066
  The rms potential error with partial charges in kcal/mol is=      0.62697
  The RRMSE value at monopole order=      0.15365
  The rms potential error with partial charges and cloud penetration in kcal/mol is=      0.62086
  The RRMSE value at monopole order with cloud penetration is=      0.15215
  The rms potential error with partial charges and atomic dipoles in kcal/mol is=      0.28482
  The RRMSE value at dipole order=      0.06980
  The rms potential error with partial charges, atomic dipoles and cloud penetration in kcal/mol is=      0.27299
  The RRMSE value at dipole order with cloud penetration=      0.06690

******************************************************
The electron densities and ab initio electrostatic potential were computed in VASP using the PBE functional and
projector augmented wave method. See the main text of the journal article for a description of computational details.
The atomic charges, dipoles, and quadrupoles were computed with the DDEC6 method as described in
(a) T. A. Manz and N. Gabaldon Limas, RSC Adv. 6 (2016) 47771-47801 DOI: 10.1039/c6ra04656h
(b) N. Gabaldon Limas and T. A. Manz, RSC Adv. 8 (2018) 2678-2707 DOI: 10.1039/c7ra11829e.
For each atom in the material, the electron cloud parameters were fit to the spherically averaged atom-in-material
electron density using radial positions for which this density was between 10^-4 and 10^-2 electrons per cubic bohr.
The polarizabilities, dispersion coefficients, and quantum Drude oscillator (QDO) parameters were fit using the MCLF method.
The magnetic structure of the system was optimized in VASP from the default ferromagnetic initial guess using spin polarization.
The atomic spin moments (ASMs) were computed on this optimized magnetic structure using the DDEC6 partition as inputs
to the method of T. A. Manz and D. S. Sholl, J. Chem. Theory Comput. 7 (2011) 4146-4164 DOI: 10.1021/ct200539n.
The RMSE and RRMSE were computed using a uniform grid with Ewald summation.
