# Supplementary material for: A collection of forcefield precursors for metal–organic frameworks
Source: RSC Adv. 2019 Nov 13;9(63):36492–507. doi: 10.1039/c9ra07327b (PMC9075174; doi:10.1039/c9ra07327b)
Supplement: RA-009-C9RA07327B-s4108 [file RA-009-C9RA07327B-s4108.xyz]

  180
jmolscript: load "" {1 1 1} spacegroup "x,y,z" unitcell [{      8.119100     0.000000     0.000000 }, {     -3.437623    18.414988     0.000000 }, {      0.000000     0.000000    18.829700 }]
Cd    -0.921569    18.294370     1.132606     0.886394
Cd     3.884234     9.328112    10.547456     0.886394
Cd     5.603046     0.120618    17.697094     0.886394
Cd     0.797243     9.086876     8.282244     0.886394
H      5.735741     5.469251     8.089239     0.119461
H      5.580473     3.756658     6.503778     0.125224
H      2.649383     7.275762     6.270290     0.091126
H      5.066458     2.095626     5.157455     0.127293
H      4.585498     0.535876     3.523037     0.089538
H      2.125751     2.974021     1.753045     0.091372
H      2.596047     4.638735     3.291432     0.121765
H     -0.720785    10.511275    14.713528     0.113975
H     -0.356528    12.113379    16.381839     0.122764
H      4.111702    12.494569    13.662830     0.083738
H     -0.615177    13.385855    18.255394     0.125491
H     -0.361930    15.186841     0.820975     0.086252
H     -2.573176    17.446360    17.372281     0.092163
H     -2.936571    15.713509    15.914862     0.127121
H      0.664548     3.738243    17.504089     0.119461
H      0.819816     5.450836    15.918628     0.125225
H      3.750906     1.931732    15.685140     0.091126
H      1.333831     7.111868    14.572305     0.127293
H      1.814791     8.671618    12.937887     0.089538
H      4.274538     6.233473    11.167895     0.091372
H      3.804241     4.568759    12.706282     0.121765
H      3.683450    17.111207     5.298678     0.113975
H      3.319193    15.509103     6.966989     0.122764
H     -1.149037    15.127913     4.247980     0.083738
H      3.577842    14.236627     8.840544     0.125491
H      3.324595    12.435641    10.235825     0.086252
H      5.535841    10.176122     7.957431     0.092163
H     -2.219863    11.908973     6.500012     0.127121
H     -1.054264    12.945737    10.740461     0.119461
H     -0.898996    14.658330    12.325922     0.125225
H      2.032094    11.139226    12.559410     0.091125
H     -0.384981    16.319362    13.672245     0.127293
H      0.095979    17.879112    15.306663     0.089538
H      2.555726    15.440967    17.076655     0.091372
H      2.085430    13.776253    15.538268     0.121765
H      5.402262     7.903713     4.116172     0.113975
H      5.038005     6.301609     2.447861     0.122763
H      0.569775     5.920419     5.166870     0.083738
H      5.296654     5.029133     0.574306     0.125491
H      5.043407     3.228147    18.008725     0.086252
H      7.254653     0.968628     1.457419     0.092163
H     -0.501052     2.701479     2.914838     0.127121
H      4.016929    14.676745     1.325611     0.119461
H      3.861661    12.964152     2.911072     0.125225
H      0.930571    16.483256     3.144560     0.091125
H      3.347646    11.303120     4.257395     0.127293
H      2.866686     9.743370     5.891813     0.089538
H      0.406939    12.181515     7.661805     0.091372
H      0.877236    13.846229     6.123418     0.121765
H      0.998027     1.303781    13.531022     0.113975
H      1.362284     2.905885    11.862711     0.122763
H      5.830514     3.287075    14.581720     0.083738
H      1.103635     4.178361     9.989156     0.125491
H      1.356882     5.979347     8.593875     0.086252
H     -0.854364     8.238866    10.872269     0.092163
H     -1.217760     6.506015    12.329688     0.127121
C      4.082047     7.612572     8.409721     0.581675
C      4.164879     6.546897     7.375593    -0.066836
C      5.065287     5.498715     7.415136    -0.046405
C      4.983895     4.495099     6.469885    -0.181480
C      4.041319     4.568759     5.483209     0.189310
C      3.260605     6.550211     6.325273     0.063602
C      3.831179     3.528496     4.428745     0.089353
C      4.447097     2.303715     4.468288    -0.183134
C      4.148289     1.377441     3.483494     0.100132
C      2.737271     2.786188     2.455393     0.088979
C      2.997846     3.782439     3.383697    -0.167019
C      5.406318    10.343699    12.909642     0.578786
C      5.692311    11.347316    14.003648    -0.059432
C     -1.324231    11.238667    14.820857    -0.061619
C     -1.101341    12.188881    15.796235    -0.187796
C     -1.981228    13.253267    15.907331     0.184892
C      4.880405    12.417226    14.214541     0.066995
C     -1.796737    14.352642    16.884592     0.086514
C     -1.028869    14.214529    18.042619    -0.200771
C     -0.884784    15.295489     0.035776     0.083822
C     -2.167976    16.606636    17.553046     0.118653
C     -2.381299    15.579080    16.673699    -0.170482
C      2.318241     1.594922    17.824571     0.581675
C      2.235409     2.660597    16.790443    -0.066836
C      1.335002     3.708779    16.829986    -0.046405
C      1.416394     4.712395    15.884735    -0.181480
C      2.358969     4.638735    14.898059     0.189310
C      3.139684     2.657283    15.740123     0.063602
C      2.569109     5.678998    13.843595     0.089353
C      1.953192     6.903779    13.883138    -0.183134
C      2.251999     7.830053    12.898344     0.100132
C      3.663018     6.421306    11.870243     0.088979
C      3.402443     5.425055    12.798547    -0.167019
C     -2.443652    17.278783     3.494792     0.578786
C     -2.729645    16.275166     4.588798    -0.059432
C      4.286897    16.383815     5.406007    -0.061619
C      4.064006    15.433601     6.381385    -0.187796
C      4.943893    14.369215     6.492481     0.184892
C     -1.917739    15.205256     4.799691     0.066995
C      4.759403    13.269840     7.469742     0.086514
C      3.991535    13.407953     8.627769    -0.200771
C      3.847450    12.326993     9.450626     0.083822
C      5.130641    11.015846     8.138196     0.118653
C      5.343965    12.043402     7.258849    -0.170482
C      0.599430    10.802416    10.419979     0.581675
C      0.516598    11.868091    11.454107    -0.066836
C     -0.383810    12.916273    11.414564    -0.046405
C     -0.302418    13.919889    12.359815    -0.181480
C      0.640158    13.846229    13.346491     0.189310
C      1.420872    11.864777    12.504427     0.063602
C      0.850298    14.886492    14.400955     0.089353
C      0.234380    16.111273    14.361412    -0.183134
C      0.533188    17.037547    15.346205     0.100132
C      1.944206    15.628800    16.374307     0.088979
C      1.683631    14.632549    15.446003    -0.167019
C     -0.724841     8.071289     5.920058     0.578786
C     -1.010834     7.067672     4.826052    -0.059432
C      6.005708     7.176321     4.008843    -0.061619
C      5.782818     6.226107     3.033465    -0.187796
C      6.662705     5.161721     2.922369     0.184892
C     -0.198928     5.997762     4.615159     0.066995
C      6.478214     4.062346     1.945108     0.086514
C      5.710346     4.200459     0.787081    -0.200771
C      5.566261     3.119499    -0.035776     0.083822
C      6.849453     1.808352     1.276654     0.118653
C      7.062776     2.835908     2.156001    -0.170482
C      2.363236    16.820066     1.005129     0.581675
C      2.446068    15.754391     2.039257    -0.066836
C      3.346475    14.706209     1.999714    -0.046405
C      3.265083    13.702593     2.944965    -0.181480
C      2.322508    13.776253     3.931641     0.189310
C      1.541793    15.757705     3.089577     0.063602
C      2.112368    12.735990     4.986105     0.089353
C      2.728285    11.511209     4.946562    -0.183134
C      2.429478    10.584935     5.931355     0.100132
C      1.018459    11.993682     6.959457     0.088979
C      1.279034    12.989933     6.031153    -0.167019
C      7.125129     1.136205    15.334908     0.578786
C      7.411122     2.139822    14.240902    -0.059432
C      0.394580     2.031173    13.423693    -0.061619
C      0.617471     2.981387    12.448315    -0.187796
C     -0.262416     4.045773    12.337219     0.184892
C      6.599216     3.209732    14.030009     0.066995
C     -0.077926     5.145148    11.359958     0.086514
C      0.689942     5.007035    10.201931    -0.200771
C      0.834027     6.087995     9.379074     0.083822
C     -0.449164     7.399142    10.691504     0.118653
C     -0.662488     6.371586    11.570851    -0.170482
N      3.187891     5.608837     5.387930    -0.281215
N      3.299137     1.581295     2.496630    -0.219162
N      5.071313    13.360442    15.127781    -0.297551
N     -1.428934    16.492463    18.640085    -0.225210
N      3.212397     3.598657    14.802780    -0.281215
N      3.101152     7.626199    11.911480    -0.219162
N     -2.108648    14.262040     5.712931    -0.297551
N      4.391600    11.130019     9.225235    -0.225210
N      1.493586    12.806151    13.441770    -0.281215
N      1.382340    16.833693    16.333070    -0.219162
N     -0.389836     5.054546     3.701919    -0.297551
N      6.110411     1.922525     0.189615    -0.225210
N      1.469080    14.816331     4.026920    -0.281215
N      1.580325    10.788789     6.918220    -0.219162
N      6.790125     4.152948    13.116769    -0.297551
N      0.289877     7.284969     9.604465    -0.225210
O      3.077253     8.371822     8.419324    -0.585435
O      4.991957     7.705199     9.268355    -0.542829
O      4.319385    10.590460    12.289392    -0.591886
O      6.147964     9.397905    12.700256    -0.568129
O      3.323035     0.835672    17.834174    -0.585435
O      1.408332     1.502295    18.683205    -0.542829
O     -1.356720    17.032022     2.874542    -0.591886
O     -3.185298    18.224577     3.285406    -0.568129
O      1.604224    10.043166    10.410376    -0.585435
O     -0.310480    10.709789     9.561345    -0.542829
O      0.362092     7.824528     6.540308    -0.591886
O     -1.466487     9.017083     6.129444    -0.568129
O      1.358442    17.579316     0.995526    -0.585435
O      3.273145    16.912693     0.146495    -0.542829
O      6.038197     1.382966    15.955158    -0.591886
O      7.866775     0.190411    15.544294    -0.568129

The following XYZ coordinates are in angstroms. Other properties are in atomic units.
The sperically averaged electron density of each atom fit to a function of the form exp(a - br)
eigen_1, eigen_2 and eigen_3 are the three eigenvalues of traceless quadrupole moment tensor
  atom number  atomic symbol              X              Y              Z     net charge C6 coefficient C8 coefficient C10 coefficient fluctuating dipole atomic polarizability isotropic forcefield polarizability              a              b squared Pearson coefficient          <r^3>          <r^4>         wp_QDO          m_QDO          q_QDO       dipole_x       dipole_y       dipole_z         dipole            Qxy            Qxz            Qyz     Q(x^2-y^2)  Q(3z^2 - R^2)        eigen_1        eigen_2        eigen_3 static polarizability      alpha(xx)      alpha(xy)      alpha(xz)      alpha(yy)      alpha(yz)      alpha(zz) atomic spin moment
            1             Cd      -0.921569      18.294370       1.132606       0.886394     184.454424 0.45010733E+04  0.17254261E+06                                25.110391                           21.325383       0.900523       1.991023                    0.997654      78.765414     211.713898       0.421713       0.378886      -1.198726       0.022595      -0.013788       0.002819       0.026620      -0.087337      -0.024204      -0.111364       0.207890      -0.140806      -0.197412       0.036708       0.160704             30.856095      25.618806       6.568520      -1.110913      32.359727       1.563959      34.589752           0.000001
            2             Cd       3.884234       9.328112      10.547456       0.886394     184.454422 0.45010732E+04  0.17254261E+06                                25.110390                           21.325383       0.900523       1.991023                    0.997654      78.765415     211.713901       0.421713       0.378886      -1.198726      -0.022595       0.013788       0.002819       0.026620      -0.087337       0.024204       0.111364       0.207890      -0.140806      -0.197412       0.036708       0.160704             30.856094      25.618810       6.568516       1.110911      32.359726      -1.563964      34.589747           0.000001
            3             Cd       5.603046       0.120618      17.697094       0.886394     184.454426 0.45010732E+04  0.17254261E+06                                25.110391                           21.325383       0.900523       1.991023                    0.997654      78.765414     211.713899       0.421713       0.378886      -1.198726      -0.022595       0.013788      -0.002819       0.026620      -0.087337      -0.024204      -0.111364       0.207890      -0.140806      -0.197412       0.036708       0.160704             30.856096      25.618806       6.568519      -1.110913      32.359729       1.563960      34.589753           0.000001
            4             Cd       0.797243       9.086876       8.282244       0.886394     184.454424 0.45010732E+04  0.17254261E+06                                25.110391                           21.325383       0.900523       1.991023                    0.997654      78.765415     211.713902       0.421713       0.378886      -1.198726       0.022595      -0.013788      -0.002819       0.026620      -0.087337       0.024204       0.111364       0.207890      -0.140806      -0.197412       0.036708       0.160704             30.856095      25.618810       6.568515       1.110911      32.359727      -1.563964      34.589748           0.000001
            5              H       5.735741       5.469251       8.089239       0.119461       1.079197 0.78001959E+01  0.76062780E+02                                 1.740780                            1.634632      -0.934925       2.442199                    0.998224       3.429090       9.554939       0.488961       1.284593      -0.708544       0.031927       0.000956       0.026996       0.041821      -0.005576       0.009704       0.000520       0.004451       0.002101      -0.010767      -0.001242       0.012009              1.800083       1.922537       0.016296       0.542095       1.419734       0.114525       2.057976          -0.000000
            6              H       5.580473       3.756658       6.503778       0.125224       1.116095 0.82890627E+01  0.80708775E+02                                 1.673624                            1.606250      -0.828690       2.487899                    0.999341       3.211697       8.467821       0.538938       1.167218      -0.737940       0.025669      -0.025481       0.002586       0.036261      -0.011037       0.009939       0.004299      -0.001250      -0.007247      -0.017121       0.003660       0.013461              1.679684       1.645495      -0.350798       0.022553       1.916508       0.163697       1.477050          -0.000001
            7              H       2.649383       7.275762       6.270290       0.091126       1.274834 0.90881774E+01  0.92950563E+02                                 1.989050                            1.790381      -1.444071       2.176945                    0.992863       4.040882      11.893875       0.452778       1.322652      -0.696756      -0.030432       0.031773      -0.004648       0.044240      -0.006525       0.005027      -0.002606      -0.010024       0.002020      -0.009779      -0.000437       0.010216              2.119207       2.298388      -0.645856       0.011464       2.419957       0.141902       1.639275           0.000000
            8              H       5.066458       2.095626       5.157455       0.127293       1.086060 0.80732870E+01  0.78212480E+02                                 1.650685                            1.591424      -0.828606       2.488833                    0.999442       3.209822       8.484478       0.537438       1.176393      -0.735355       0.025854      -0.007591       0.023990       0.036077      -0.008841       0.012000       0.000715      -0.004665      -0.000446      -0.016072       0.002170       0.013902              1.646081       1.624834      -0.094528       0.347815       1.540273       0.036465       1.773135          -0.000000
            9              H       4.585498       0.535876       3.523037       0.089538       1.192558 0.84497459E+01  0.84323135E+02                                 1.880039                            1.711816      -0.965844       2.411976                    0.997067       3.662455      10.429306       0.471956       1.300474      -0.704175       0.024433      -0.041129       0.003281       0.047951      -0.010712       0.011309      -0.000367      -0.010852      -0.007631      -0.017332       0.001471       0.015861              1.999420       1.723885      -0.477358      -0.012564       2.787405       0.130032       1.486971           0.000000
           10              H       2.125751       2.974021       1.753045       0.091372       1.206876 0.88723631E+01  0.89664125E+02                                 1.893008                            1.754616      -1.028070       2.378045                    0.996965       3.731154      10.706411       0.465769       1.301236      -0.703785      -0.033378       0.013941      -0.031234       0.047791      -0.009547       0.010385      -0.005648      -0.013026      -0.009908      -0.015052      -0.003037       0.018089              1.970464       2.085856      -0.047672       0.615332       1.520884       0.050636       2.304653           0.000000
           11              H       2.596047       4.638735       3.291432       0.121765       1.384471 0.10957568E+02  0.11567220E+03                                 1.989580                            1.888333      -1.529085       2.143873                    0.993513       3.816648      10.862733       0.475463       1.220321      -0.721761      -0.016869       0.031934      -0.008723       0.037154      -0.009547       0.010373      -0.016079      -0.015320       0.001845      -0.015045      -0.011091       0.026136              2.013062       1.941234      -0.379600       0.039435       2.393622       0.198426       1.704329          -0.000000
           12              H      -0.720785      10.511275      14.713528       0.113975       1.176553 0.87111725E+01  0.86357746E+02                                 1.764990                            1.668072      -0.998265       2.402551                    0.997992       3.398895       9.208166       0.515819       1.197799      -0.729116       0.027313      -0.029430      -0.002976       0.040262      -0.013318       0.007677      -0.000754       0.008391      -0.022818      -0.013560      -0.005868       0.019428              1.804793       1.810482      -0.457305      -0.084304       2.105991       0.208807       1.497905           0.000000
           13              H      -0.356528      12.113379      16.381839       0.122764       1.180860 0.89392640E+01  0.88840415E+02                                 1.749024                            1.677198      -0.876364       2.465145                    0.998815       3.306464       8.853518       0.522275       1.180045      -0.734751       0.030299      -0.006055       0.018399       0.035962      -0.010501       0.011653       0.004959       0.005425      -0.012848      -0.018275       0.002712       0.015563              1.752069       1.895616      -0.004078       0.386429       1.515665       0.116634       1.844928          -0.000000
           14              H       4.111702      12.494569      13.662830       0.083738       1.411361 0.10267559E+02  0.10727650E+03                                 2.050550                            1.845861      -1.518774       2.133634                    0.993034       4.047787      11.686314       0.471093       1.244406      -0.713982      -0.031583       0.002926      -0.025951       0.040982      -0.001173       0.010784      -0.004839      -0.008937       0.006172      -0.013361       0.001171       0.012190              2.159833       2.750553      -0.022589       0.707260       1.635498       0.197210       2.093449          -0.000000
           15              H      -0.615177      13.385855      18.255394       0.125491       1.126194 0.84840948E+01  0.82901632E+02                                 1.665142                            1.611399      -0.925783       2.441350                    0.998651       3.226378       8.458887       0.546156       1.147710      -0.742735       0.015792      -0.031174       0.009672       0.036260      -0.008276       0.012210      -0.001411      -0.015052       0.003516      -0.018054       0.003303       0.014751              1.651719       1.466867      -0.256050       0.087015       1.940316      -0.033366       1.547974          -0.000000
           16              H      -0.361930      15.186841       0.820975       0.086252       1.257127 0.90301600E+01  0.91579325E+02                                 1.937489                            1.761946      -1.213186       2.292469                    0.994149       3.774870      10.818956       0.468472       1.289202      -0.706057       0.023401      -0.008003       0.038660       0.045894      -0.007852       0.011094      -0.002710      -0.019837       0.010669      -0.018794       0.003480       0.015314              2.060425       1.993692       0.008263       0.684182       1.522676       0.029583       2.664907          -0.000000
           17              H      -2.573176      17.446360      17.372281       0.092163       1.065528 0.75223369E+01  0.74037813E+02                                 1.828617                            1.678272      -1.317976       2.241584                    0.993165       3.997134      11.881084       0.443202       1.404117      -0.680354      -0.021845       0.039609      -0.010930       0.046536      -0.003900       0.003436       0.002019      -0.015115      -0.003542      -0.009648       0.000415       0.009233              1.933504       1.754858      -0.397216       0.088588       2.508638      -0.118462       1.537016           0.000000
           18              H      -2.936571      15.713509      15.914862       0.127121       1.339533 0.10676288E+02  0.11323658E+03                                 2.038136                            1.935396      -1.533898       2.155718                    0.991901       3.912354      11.578318       0.438924       1.315681      -0.700405      -0.020802       0.011279      -0.026733       0.035701      -0.012269       0.006530      -0.008867       0.002224       0.023331      -0.016443      -0.002531       0.018974              2.075699       2.145186      -0.083699       0.475721       1.861004       0.084216       2.220908          -0.000000
           19              H       0.664548       3.738243      17.504089       0.119461       1.079197 0.78001961E+01  0.76062782E+02                                 1.740780                            1.634632      -0.934925       2.442198                    0.998224       3.429090       9.554939       0.488961       1.284593      -0.708544      -0.031927      -0.000956       0.026996       0.041821      -0.005576      -0.009704      -0.000520       0.004451       0.002101      -0.010767      -0.001242       0.012009              1.800083       1.922537       0.016296      -0.542095       1.419734      -0.114525       2.057976          -0.000000
           20              H       0.819816       5.450836      15.918628       0.125225       1.116095 0.82890608E+01  0.80708750E+02                                 1.673623                            1.606249      -0.828690       2.487899                    0.999341       3.211697       8.467820       0.538938       1.167217      -0.737941      -0.025669       0.025481       0.002586       0.036261      -0.011037      -0.009939      -0.004299      -0.001250      -0.007247      -0.017121       0.003660       0.013461              1.679684       1.645494      -0.350798      -0.022553       1.916507      -0.163697       1.477050          -0.000001
           21              H       3.750906       1.931732      15.685140       0.091126       1.274834 0.90881764E+01  0.92950553E+02                                 1.989050                            1.790381      -1.444071       2.176945                    0.992863       4.040882      11.893876       0.452778       1.322652      -0.696756       0.030432      -0.031773      -0.004648       0.044240      -0.006525      -0.005027       0.002606      -0.010024       0.002020      -0.009779      -0.000437       0.010216              2.119207       2.298389      -0.645856      -0.011463       2.419957      -0.141902       1.639275           0.000000
           22              H       1.333831       7.111868      14.572305       0.127293       1.086060 0.80732863E+01  0.78212468E+02                                 1.650685                            1.591423      -0.828606       2.488833                    0.999442       3.209822       8.484476       0.537438       1.176392      -0.735355      -0.025854       0.007591       0.023990       0.036077      -0.008841      -0.012000      -0.000715      -0.004665      -0.000446      -0.016072       0.002170       0.013902              1.646080       1.624833      -0.094528      -0.347814       1.540273      -0.036465       1.773134          -0.000000
           23              H       1.814791       8.671618      12.937887       0.089538       1.192558 0.84497424E+01  0.84323093E+02                                 1.880039                            1.711815      -0.965844       2.411976                    0.997067       3.662455      10.429306       0.471956       1.300474      -0.704175      -0.024433       0.041129       0.003281       0.047951      -0.010712      -0.011309       0.000367      -0.010852      -0.007631      -0.017332       0.001471       0.015861              1.999420       1.723884      -0.477357       0.012564       2.787406      -0.130032       1.486971           0.000000
           24              H       4.274538       6.233473      11.167895       0.091372       1.206875 0.88723617E+01  0.89664108E+02                                 1.893008                            1.754615      -1.028070       2.378045                    0.996965       3.731154      10.706411       0.465769       1.301236      -0.703785       0.033378      -0.013941      -0.031234       0.047791      -0.009547      -0.010385       0.005648      -0.013026      -0.009908      -0.015052      -0.003037       0.018089              1.970464       2.085856      -0.047672      -0.615332       1.520884      -0.050636       2.304653           0.000000
           25              H       3.804241       4.568759      12.706282       0.121765       1.384470 0.10957566E+02  0.11567217E+03                                 1.989580                            1.888333      -1.529085       2.143873                    0.993513       3.816648      10.862735       0.475463       1.220322      -0.721761       0.016869      -0.031934      -0.008723       0.037154      -0.009547      -0.010373       0.016079      -0.015320       0.001845      -0.015045      -0.011091       0.026136              2.013062       1.941233      -0.379599      -0.039435       2.393623      -0.198426       1.704329          -0.000000
           26              H       3.683450      17.111207       5.298678       0.113975       1.176554 0.87111770E+01  0.86357801E+02                                 1.764990                            1.668072      -0.998265       2.402551                    0.997992       3.398895       9.208166       0.515819       1.197799      -0.729116      -0.027313       0.029430      -0.002976       0.040262      -0.013318      -0.007677       0.000754       0.008391      -0.022818      -0.013560      -0.005868       0.019428              1.804793       1.810483      -0.457306       0.084304       2.105990      -0.208807       1.497905           0.000000
           27              H       3.319193      15.509103       6.966989       0.122764       1.180860 0.89392646E+01  0.88840424E+02                                 1.749025                            1.677199      -0.876364       2.465145                    0.998815       3.306464       8.853519       0.522274       1.180045      -0.734751      -0.030299       0.006055       0.018399       0.035962      -0.010501      -0.011653      -0.004959       0.005425      -0.012848      -0.018275       0.002712       0.015563              1.752070       1.895616      -0.004078      -0.386429       1.515665      -0.116634       1.844928          -0.000000
           28              H      -1.149037      15.127913       4.247980       0.083738       1.411360 0.10267551E+02  0.10727639E+03                                 2.050549                            1.845860      -1.518774       2.133634                    0.993034       4.047787      11.686313       0.471093       1.244406      -0.713982       0.031583      -0.002926      -0.025951       0.040982      -0.001173      -0.010784       0.004839      -0.008937       0.006172      -0.013361       0.001171       0.012190              2.159832       2.750551      -0.022589      -0.707260       1.635498      -0.197210       2.093448          -0.000000
           29              H       3.577842      14.236627       8.840544       0.125491       1.126194 0.84840959E+01  0.82901642E+02                                 1.665142                            1.611399      -0.925783       2.441351                    0.998651       3.226378       8.458886       0.546156       1.147710      -0.742735      -0.015792       0.031174       0.009672       0.036260      -0.008276      -0.012210       0.001411      -0.015052       0.003516      -0.018054       0.003303       0.014751              1.651719       1.466868      -0.256050      -0.087015       1.940315       0.033366       1.547974          -0.000000
           30              H       3.324595      12.435641      10.235825       0.086252       1.257128 0.90301644E+01  0.91579379E+02                                 1.937490                            1.761946      -1.213186       2.292469                    0.994149       3.774870      10.818956       0.468472       1.289202      -0.706057      -0.023401       0.008003       0.038660       0.045894      -0.007852      -0.011094       0.002710      -0.019837       0.010669      -0.018794       0.003480       0.015314              2.060426       1.993694       0.008263      -0.684183       1.522676      -0.029583       2.664907          -0.000000
           31              H       5.535841      10.176122       7.957431       0.092163       1.065528 0.75223380E+01  0.74037824E+02                                 1.828617                            1.678272      -1.317976       2.241584                    0.993165       3.997134      11.881083       0.443202       1.404117      -0.680354       0.021845      -0.039609      -0.010930       0.046536      -0.003900      -0.003436      -0.002019      -0.015115      -0.003542      -0.009648       0.000415       0.009233              1.933504       1.754858      -0.397216      -0.088588       2.508638       0.118462       1.537016           0.000000
           32              H      -2.219863      11.908973       6.500012       0.127121       1.339533 0.10676288E+02  0.11323658E+03                                 2.038136                            1.935396      -1.533898       2.155718                    0.991901       3.912354      11.578318       0.438924       1.315681      -0.700405       0.020802      -0.011279      -0.026733       0.035701      -0.012269      -0.006530       0.008867       0.002224       0.023331      -0.016443      -0.002531       0.018974              2.075699       2.145186      -0.083699      -0.475721       1.861004      -0.084216       2.220908          -0.000000
           33              H      -1.054264      12.945737      10.740461       0.119461       1.079197 0.78001959E+01  0.76062780E+02                                 1.740780                            1.634632      -0.934925       2.442199                    0.998224       3.429090       9.554939       0.488961       1.284593      -0.708544      -0.031927      -0.000956      -0.026996       0.041821      -0.005576       0.009704       0.000520       0.004451       0.002101      -0.010767      -0.001242       0.012009              1.800083       1.922537       0.016296       0.542095       1.419734       0.114525       2.057976          -0.000000
           34              H      -0.898996      14.658330      12.325922       0.125225       1.116095 0.82890606E+01  0.80708747E+02                                 1.673623                            1.606249      -0.828690       2.487899                    0.999341       3.211697       8.467820       0.538938       1.167217      -0.737941      -0.025669       0.025481      -0.002586       0.036261      -0.011037       0.009939       0.004299      -0.001250      -0.007247      -0.017121       0.003660       0.013461              1.679684       1.645494      -0.350798       0.022553       1.916507       0.163697       1.477050          -0.000001
           35              H       2.032094      11.139226      12.559410       0.091125       1.274833 0.90881753E+01  0.92950539E+02                                 1.989050                            1.790381      -1.444071       2.176945                    0.992863       4.040882      11.893876       0.452778       1.322652      -0.696756       0.030432      -0.031773       0.004648       0.044240      -0.006525       0.005027      -0.002606      -0.010024       0.002020      -0.009779      -0.000437       0.010216              2.119207       2.298389      -0.645856       0.011464       2.419958       0.141902       1.639276           0.000000
           36              H      -0.384981      16.319362      13.672245       0.127293       1.086060 0.80732899E+01  0.78212508E+02                                 1.650685                            1.591423      -0.828606       2.488833                    0.999442       3.209823       8.484478       0.537438       1.176392      -0.735355      -0.025854       0.007591      -0.023990       0.036077      -0.008841       0.012000       0.000715      -0.004665      -0.000446      -0.016072       0.002170       0.013902              1.646080       1.624833      -0.094528       0.347815       1.540273       0.036465       1.773134          -0.000000
           37              H       0.095979      17.879112      15.306663       0.089538       1.192558 0.84497455E+01  0.84323131E+02                                 1.880039                            1.711816      -0.965843       2.411976                    0.997067       3.662455      10.429306       0.471956       1.300474      -0.704175      -0.024433       0.041129      -0.003281       0.047951      -0.010712       0.011309      -0.000367      -0.010852      -0.007631      -0.017332       0.001471       0.015861              1.999421       1.723885      -0.477358      -0.012564       2.787406       0.130033       1.486971           0.000000
           38              H       2.555726      15.440967      17.076655       0.091372       1.206875 0.88723617E+01  0.89664108E+02                                 1.893008                            1.754615      -1.028070       2.378045                    0.996965       3.731154      10.706411       0.465769       1.301236      -0.703785       0.033378      -0.013941       0.031234       0.047791      -0.009547       0.010385      -0.005648      -0.013026      -0.009908      -0.015052      -0.003037       0.018089              1.970464       2.085855      -0.047672       0.615332       1.520884       0.050636       2.304653           0.000000
           39              H       2.085430      13.776253      15.538268       0.121765       1.384471 0.10957570E+02  0.11567222E+03                                 1.989580                            1.888333      -1.529085       2.143873                    0.993513       3.816648      10.862735       0.475463       1.220322      -0.721761       0.016869      -0.031934       0.008723       0.037154      -0.009547       0.010373      -0.016079      -0.015320       0.001845      -0.015045      -0.011091       0.026136              2.013062       1.941234      -0.379600       0.039435       2.393623       0.198426       1.704330          -0.000000
           40              H       5.402262       7.903713       4.116172       0.113975       1.176553 0.87111725E+01  0.86357746E+02                                 1.764990                            1.668072      -0.998265       2.402551                    0.997992       3.398895       9.208166       0.515819       1.197799      -0.729116      -0.027313       0.029430       0.002976       0.040262      -0.013318       0.007677      -0.000754       0.008391      -0.022818      -0.013560      -0.005868       0.019428              1.804793       1.810482      -0.457305      -0.084304       2.105991       0.208807       1.497905           0.000000
           41              H       5.038005       6.301609       2.447861       0.122763       1.180860 0.89392668E+01  0.88840454E+02                                 1.749025                            1.677199      -0.876364       2.465145                    0.998815       3.306464       8.853520       0.522274       1.180045      -0.734751      -0.030299       0.006055      -0.018399       0.035962      -0.010501       0.011653       0.004959       0.005425      -0.012848      -0.018275       0.002712       0.015563              1.752070       1.895617      -0.004078       0.386429       1.515665       0.116634       1.844929          -0.000000
           42              H       0.569775       5.920419       5.166870       0.083738       1.411360 0.10267558E+02  0.10727649E+03                                 2.050549                            1.845861      -1.518774       2.133634                    0.993034       4.047787      11.686313       0.471093       1.244406      -0.713982       0.031583      -0.002926       0.025951       0.040982      -0.001173       0.010784      -0.004839      -0.008937       0.006172      -0.013361       0.001171       0.012190              2.159833       2.750552      -0.022589       0.707260       1.635498       0.197210       2.093449          -0.000000
           43              H       5.296654       5.029133       0.574306       0.125491       1.126193 0.84840936E+01  0.82901617E+02                                 1.665142                            1.611399      -0.925783       2.441351                    0.998651       3.226378       8.458887       0.546156       1.147710      -0.742735      -0.015792       0.031174      -0.009672       0.036260      -0.008276       0.012210      -0.001411      -0.015052       0.003516      -0.018054       0.003303       0.014751              1.651719       1.466867      -0.256050       0.087015       1.940316      -0.033366       1.547974          -0.000000
           44              H       5.043407       3.228147      18.008725       0.086252       1.257127 0.90301595E+01  0.91579321E+02                                 1.937489                            1.761946      -1.213186       2.292469                    0.994149       3.774870      10.818957       0.468471       1.289202      -0.706057      -0.023401       0.008003      -0.038660       0.045894      -0.007852       0.011094      -0.002710      -0.019837       0.010669      -0.018794       0.003480       0.015314              2.060425       1.993693       0.008263       0.684182       1.522676       0.029583       2.664907          -0.000000
           45              H       7.254653       0.968628       1.457419       0.092163       1.065528 0.75223369E+01  0.74037813E+02                                 1.828617                            1.678272      -1.317976       2.241584                    0.993165       3.997134      11.881084       0.443202       1.404117      -0.680354       0.021845      -0.039609       0.010930       0.046536      -0.003900       0.003436       0.002019      -0.015115      -0.003542      -0.009648       0.000415       0.009233              1.933504       1.754858      -0.397216       0.088588       2.508638      -0.118462       1.537016           0.000000
           46              H      -0.501052       2.701479       2.914838       0.127121       1.339533 0.10676284E+02  0.11323654E+03                                 2.038136                            1.935396      -1.533898       2.155718                    0.991901       3.912353      11.578317       0.438923       1.315682      -0.700405       0.020802      -0.011279       0.026733       0.035701      -0.012269       0.006530      -0.008867       0.002224       0.023331      -0.016443      -0.002531       0.018974              2.075700       2.145186      -0.083699       0.475721       1.861004       0.084216       2.220908          -0.000000
           47              H       4.016929      14.676745       1.325611       0.119461       1.079197 0.78001961E+01  0.76062782E+02                                 1.740780                            1.634632      -0.934925       2.442199                    0.998224       3.429090       9.554939       0.488961       1.284593      -0.708544       0.031927       0.000956      -0.026996       0.041821      -0.005576      -0.009704      -0.000520       0.004451       0.002101      -0.010767      -0.001242       0.012009              1.800083       1.922537       0.016296      -0.542095       1.419734      -0.114525       2.057976          -0.000000
           48              H       3.861661      12.964152       2.911072       0.125225       1.116095 0.82890608E+01  0.80708750E+02                                 1.673623                            1.606249      -0.828690       2.487899                    0.999341       3.211697       8.467820       0.538938       1.167217      -0.737941       0.025669      -0.025481      -0.002586       0.036261      -0.011037      -0.009939      -0.004299      -0.001250      -0.007247      -0.017121       0.003660       0.013461              1.679684       1.645494      -0.350798      -0.022553       1.916507      -0.163697       1.477050          -0.000001
           49              H       0.930571      16.483256       3.144560       0.091125       1.274834 0.90881760E+01  0.92950546E+02                                 1.989050                            1.790381      -1.444071       2.176945                    0.992863       4.040882      11.893875       0.452778       1.322652      -0.696756      -0.030432       0.031773       0.004648       0.044240      -0.006525      -0.005027       0.002606      -0.010024       0.002020      -0.009779      -0.000437       0.010216              2.119207       2.298389      -0.645856      -0.011463       2.419957      -0.141902       1.639275           0.000000
           50              H       3.347646      11.303120       4.257395       0.127293       1.086060 0.80732901E+01  0.78212510E+02                                 1.650685                            1.591423      -0.828606       2.488833                    0.999442       3.209823       8.484478       0.537438       1.176392      -0.735355       0.025854      -0.007591      -0.023990       0.036077      -0.008841      -0.012000      -0.000715      -0.004665      -0.000446      -0.016072       0.002170       0.013902              1.646080       1.624833      -0.094528      -0.347815       1.540273      -0.036465       1.773134          -0.000000
           51              H       2.866686       9.743370       5.891813       0.089538       1.192558 0.84497426E+01  0.84323092E+02                                 1.880039                            1.711815      -0.965843       2.411976                    0.997067       3.662455      10.429305       0.471956       1.300474      -0.704175       0.024433      -0.041129      -0.003281       0.047951      -0.010712      -0.011309       0.000367      -0.010852      -0.007631      -0.017332       0.001471       0.015861              1.999420       1.723884      -0.477357       0.012564       2.787406      -0.130033       1.486971           0.000000
           52              H       0.406939      12.181515       7.661805       0.091372       1.206875 0.88723631E+01  0.89664125E+02                                 1.893008                            1.754616      -1.028070       2.378045                    0.996965       3.731154      10.706411       0.465769       1.301236      -0.703785      -0.033378       0.013941       0.031234       0.047791      -0.009547      -0.010385       0.005648      -0.013026      -0.009908      -0.015052      -0.003037       0.018089              1.970464       2.085856      -0.047672      -0.615332       1.520884      -0.050636       2.304653           0.000000
           53              H       0.877236      13.846229       6.123418       0.121765       1.384470 0.10957566E+02  0.11567216E+03                                 1.989580                            1.888333      -1.529085       2.143873                    0.993513       3.816648      10.862734       0.475463       1.220322      -0.721761      -0.016869       0.031934       0.008723       0.037154      -0.009547      -0.010373       0.016079      -0.015320       0.001845      -0.015045      -0.011091       0.026136              2.013062       1.941233      -0.379599      -0.039435       2.393622      -0.198426       1.704329          -0.000000
           54              H       0.998027       1.303781      13.531022       0.113975       1.176554 0.87111768E+01  0.86357796E+02                                 1.764990                            1.668072      -0.998265       2.402551                    0.997992       3.398895       9.208165       0.515819       1.197799      -0.729116       0.027313      -0.029430       0.002976       0.040262      -0.013318      -0.007677       0.000754       0.008391      -0.022818      -0.013560      -0.005868       0.019428              1.804793       1.810482      -0.457305       0.084304       2.105990      -0.208807       1.497905           0.000000
           55              H       1.362284       2.905885      11.862711       0.122763       1.180860 0.89392649E+01  0.88840428E+02                                 1.749025                            1.677199      -0.876364       2.465145                    0.998815       3.306464       8.853519       0.522274       1.180045      -0.734751       0.030299      -0.006055      -0.018399       0.035962      -0.010501      -0.011653      -0.004959       0.005425      -0.012848      -0.018275       0.002712       0.015563              1.752070       1.895617      -0.004078      -0.386429       1.515665      -0.116634       1.844928          -0.000000
           56              H       5.830514       3.287075      14.581720       0.083738       1.411360 0.10267552E+02  0.10727641E+03                                 2.050549                            1.845860      -1.518774       2.133634                    0.993034       4.047787      11.686314       0.471093       1.244406      -0.713982      -0.031583       0.002926       0.025951       0.040982      -0.001173      -0.010784       0.004839      -0.008937       0.006172      -0.013361       0.001171       0.012190              2.159833       2.750551      -0.022589      -0.707260       1.635498      -0.197210       2.093449          -0.000000
           57              H       1.103635       4.178361       9.989156       0.125491       1.126194 0.84840966E+01  0.82901653E+02                                 1.665142                            1.611399      -0.925782       2.441351                    0.998651       3.226378       8.458887       0.546156       1.147710      -0.742735       0.015792      -0.031174      -0.009672       0.036260      -0.008276      -0.012210       0.001411      -0.015052       0.003516      -0.018054       0.003303       0.014751              1.651719       1.466868      -0.256050      -0.087015       1.940316       0.033366       1.547974          -0.000000
           58              H       1.356882       5.979347       8.593875       0.086252       1.257128 0.90301644E+01  0.91579379E+02                                 1.937490                            1.761946      -1.213186       2.292469                    0.994149       3.774870      10.818956       0.468472       1.289202      -0.706057       0.023401      -0.008003      -0.038660       0.045894      -0.007852      -0.011094       0.002710      -0.019837       0.010669      -0.018794       0.003480       0.015314              2.060426       1.993694       0.008263      -0.684183       1.522676      -0.029583       2.664907          -0.000000
           59              H      -0.854364       8.238866      10.872269       0.092163       1.065528 0.75223380E+01  0.74037824E+02                                 1.828617                            1.678272      -1.317976       2.241584                    0.993165       3.997134      11.881083       0.443202       1.404117      -0.680354      -0.021845       0.039609       0.010930       0.046536      -0.003900      -0.003436      -0.002019      -0.015115      -0.003542      -0.009648       0.000415       0.009233              1.933504       1.754858      -0.397216      -0.088588       2.508638       0.118462       1.537016           0.000000
           60              H      -1.217760       6.506015      12.329688       0.127121       1.339533 0.10676288E+02  0.11323658E+03                                 2.038136                            1.935396      -1.533898       2.155718                    0.991901       3.912354      11.578318       0.438924       1.315681      -0.700405      -0.020802       0.011279       0.026733       0.035701      -0.012269      -0.006530       0.008867       0.002224       0.023331      -0.016443      -0.002531       0.018974              2.075699       2.145186      -0.083699      -0.475721       1.861004      -0.084216       2.220908          -0.000000
           61              C       4.082047       7.612572       8.409721       0.581675      23.991009 0.25223122E+03  0.52608135E+04                                 7.747259                            5.681488      -0.087185       2.025666                    0.999388      22.904921      65.429969       0.611921       0.479906      -1.010427      -0.000291       0.050222       0.029413       0.058202       0.038217      -0.035977      -0.063641      -0.018575      -0.008638      -0.060127      -0.034636       0.094763              9.535266       8.662761      -1.338253       1.350320       9.577512       4.310349      10.365525           0.000000
           62              C       4.164879       6.546897       7.375593      -0.066836      37.592331 0.46225065E+03  0.10974268E+05                                 9.791497                            7.182680       0.048483       2.020938                    0.999352      27.705880      78.600708       0.616426       0.418530      -1.068779       0.021321      -0.016962      -0.020134       0.033878       0.011951      -0.002231      -0.010413       0.026771      -0.035913      -0.021278      -0.003620       0.024898             12.317349       8.921030      -2.156688       0.914527      13.753243       7.372207      14.277774           0.000000
           63              C       5.065287       5.498715       7.415136      -0.046405      31.168861 0.40595707E+03  0.93993011E+04                                 8.693697                            6.768115       0.103276       2.017806                    0.999714      28.325833      81.302403       0.625179       0.423142      -1.057989      -0.000534       0.001471      -0.030781       0.030821       0.015124      -0.006341      -0.018245       0.024578      -0.002612      -0.027402      -0.000094       0.027496             10.213598       8.154763      -1.391339       1.620528      10.917227       5.100613      11.568805          -0.000000
           64              C       4.983895       4.495099       6.469885      -0.181480      32.981950 0.43377624E+03  0.10195714E+05                                 8.944005                            6.946485       0.152312       2.020520                    0.999495      29.653076      85.330215       0.624681       0.417153      -1.063381       0.019022       0.025700       0.017257       0.036334      -0.012552      -0.011811      -0.009641       0.007394      -0.061798      -0.029158       0.005397       0.023761             10.543238       7.686141      -0.355807       2.334283      11.164151       5.821990      12.779422           0.000000
           65              C       4.041319       4.568759       5.483209       0.189310      34.752094 0.37758896E+03  0.85755128E+04                                 9.593476                            6.644404      -0.271539       1.935214                    0.999230      25.765493      72.963849       0.615094       0.438454      -1.049860      -0.019054       0.028264       0.000026       0.034087       0.018801      -0.023263       0.002296      -0.001703      -0.015210      -0.031406       0.002281       0.029125             12.987650       8.133533      -0.137036       2.383080      15.172002       9.195108      15.657414           0.000000
           66              C       3.260605       6.550211       6.325273       0.063602      31.100102 0.36610018E+03  0.83019742E+04                                 8.804472                            6.517112      -0.103031       1.971263                    0.999226      27.271329      78.750002       0.620845       0.435053      -1.045397       0.004242      -0.037912      -0.026566       0.046487       0.019001      -0.047307      -0.041364       0.018324      -0.081402      -0.066756      -0.006671       0.073427             10.745756       8.670231      -2.020411       1.190202      12.064859       5.527812      11.502177           0.000000
           67              C       3.831179       3.528496       4.428745       0.089353      36.268013 0.40184143E+03  0.92537995E+04                                 9.764252                            6.786533      -0.188936       1.954721                    0.999321      26.478644      75.089426       0.618826       0.429806      -1.056887      -0.010291      -0.010022      -0.007929       0.016408       0.007577      -0.014268      -0.000442       0.035505      -0.039171      -0.018538      -0.011861       0.030399             13.132217       7.469850      -0.277803       2.402823      16.932273       8.828468      14.994526          -0.000000
           68              C       4.447097       2.303715       4.468288      -0.183134      32.586504 0.43366023E+03  0.10184397E+05                                 8.871240                            6.947727       0.211334       2.041728                    0.999699      29.452743      84.503459       0.624818       0.417414      -1.064041       0.004040       0.003191      -0.009971       0.011222      -0.000248       0.011559      -0.010590       0.049627      -0.008473      -0.028238      -0.002296       0.030535             10.466944       6.760771      -0.952386       1.519385      14.421758       5.307778      10.218305           0.000000
           69              C       4.148289       1.377441       3.483494       0.100132      26.300806 0.33375220E+03  0.73772167E+04                                 7.828713                            6.175017       0.149776       2.066282                    0.999692      26.046836      73.663198       0.646776       0.428434      -1.051998      -0.033331       0.030082      -0.026202       0.051985      -0.007889      -0.025009      -0.025299       0.020547      -0.064421      -0.047486       0.014365       0.033121              9.121290       6.732794      -0.745067       1.969438      11.960499       3.474402       8.670577          -0.000000
           70              C       2.737271       2.786188       2.455393       0.088979      27.178979 0.34448401E+03  0.76841920E+04                                 8.026814                            6.293431       0.174201       2.073383                    0.999581      26.365260      75.200599       0.636854       0.431159      -1.049064       0.015618      -0.039221       0.028428       0.050896       0.001298      -0.012906      -0.034721       0.048259       0.003304      -0.049384       0.013384       0.036000              9.314282       7.211288      -0.391540       2.702486      10.667393       3.725645      10.064166          -0.000000
           71              C       2.997846       3.782439       3.383697      -0.167019      34.340689 0.45683275E+03  0.10948136E+05                                 9.379513                            7.262325      -0.224713       1.900287                    0.998686      30.491853      90.490972       0.590334       0.432938      -1.046763      -0.005231      -0.014237       0.011024       0.018751       0.007900      -0.020808      -0.028636       0.006651      -0.009024      -0.033797      -0.004933       0.038730             11.051211       8.102814       0.210719       3.207322      12.364223       5.674871      12.686596          -0.000000
           72              C       5.406318      10.343699      12.909642       0.578786      24.334891 0.25720130E+03  0.53674202E+04                                 7.733815                            5.680264      -0.099049       2.014137                    0.999477      22.862275      64.408753       0.623905       0.470430      -1.019883      -0.026848      -0.026638      -0.042401       0.056817       0.041858      -0.047683      -0.060540       0.005558       0.051707      -0.059773      -0.042514       0.102287              9.401654       8.903532      -0.535256       2.351738      10.222944       4.262116       9.078486           0.000000
           73              C       5.692311      11.347316      14.003648      -0.059432      36.814547 0.44486834E+03  0.10465539E+05                                 9.663509                            7.042907      -0.016585       1.998381                    0.999444      27.616185      78.102792       0.622691       0.418123      -1.068563       0.010564       0.008705       0.021406       0.025408       0.011426      -0.008275      -0.021224       0.025987      -0.014348      -0.029364       0.000942       0.028422             12.077436       9.824377       0.401246       3.351971      13.276234       7.279412      13.131697          -0.000000
           74              C      -1.324231      11.238667      14.820857      -0.061619      31.539389 0.41757089E+03  0.97611298E+04                                 8.822171                            6.920973      -0.121208       1.939669                    0.999469      29.045653      84.458952       0.609117       0.430165      -1.050999      -0.002951       0.023427       0.005697       0.024290       0.001729      -0.017309      -0.024094       0.007082      -0.031627      -0.033298       0.004507       0.028791             10.144569       8.787488      -0.270425       2.357938      11.103129       4.997566      10.543091           0.000000
           75              C      -1.101341      12.188881      15.796235      -0.187796      33.533883 0.44976757E+03  0.10680981E+05                                 9.065733                            7.091581       0.079257       1.993031                    0.999289      30.150564      87.564813       0.615111       0.419304      -1.060694       0.005876      -0.021795      -0.026512       0.034820      -0.001353       0.012365      -0.011822       0.044347       0.000850      -0.027658      -0.000749       0.028406             10.494939       8.095374      -0.892217       1.379537      12.453568       5.802144      10.935875           0.000000
           76              C      -1.981228      13.253267      15.907331       0.184892      34.709932 0.37451690E+03  0.84978326E+04                                 9.572246                            6.622364      -0.317895       1.919897                    0.999189      25.891144      73.552242       0.614729       0.439123      -1.048294      -0.024538      -0.000479      -0.023691       0.034111       0.026797      -0.018563      -0.006062      -0.028396       0.061816      -0.043328       0.007123       0.036205             12.633416       8.654575       0.088425       2.251223      15.475704       8.877713      13.769968           0.000000
           77              C       4.880405      12.417226      14.214541       0.066995      30.220147 0.34819501E+03  0.78003567E+04                                 8.583106                            6.330750      -0.184217       1.941473                    0.999350      27.185216      78.115645       0.633425       0.431637      -1.047086       0.015122       0.019984       0.039392       0.046688       0.042075      -0.016206      -0.054082       0.029736       0.079682      -0.072938      -0.004979       0.077917             10.277810       9.386315      -0.256846       2.671498      10.775758       5.518263      10.671356          -0.000000
           78              C      -1.796737      14.352642      16.884592       0.086514      37.399012 0.41898967E+03  0.97462005E+04                                 9.949463                            6.930036      -0.215294       1.941394                    0.999266      26.780979      76.231745       0.612597       0.429832      -1.057286       0.000481       0.010595       0.011184       0.015413       0.008951      -0.009483       0.001512       0.036161      -0.028652      -0.017548      -0.009574       0.027123             13.134382       7.397494       0.125308       2.824436      16.250266       8.292554      15.755385           0.000000
           79              C      -1.028869      14.214529      18.042619      -0.200771      32.419306 0.44642872E+03  0.10551616E+05                                 8.776880                            7.009685       0.213036       2.031946                    0.999780      29.939586      85.936606       0.627860       0.412740      -1.067949      -0.003016       0.005239      -0.006279       0.008716      -0.017059       0.001600      -0.016387      -0.013711      -0.040520      -0.023179      -0.006930       0.030109             10.015619       6.623339       0.218813       2.914244      10.566086       4.166894      12.857431           0.000000
           80              C      -0.884784      15.295489       0.035776       0.083822      26.434100 0.34220834E+03  0.76166825E+04                                 7.842911                            6.246763       0.149941       2.059109                    0.999687      26.505732      75.385348       0.643547       0.427613      -1.051800      -0.030529       0.036843      -0.026020       0.054465       0.001052      -0.004579      -0.027417       0.055358       0.025745      -0.045812       0.018317       0.027495              8.951376       6.497031      -0.317098       2.743121       9.494673       2.632522      10.862425          -0.000000
           81              C      -2.167976      16.606636      17.553046       0.118653      27.326480 0.34560612E+03  0.77615971E+04                                 8.263229                            6.455874      -0.236655       1.951797                    0.997756      26.492807      77.310646       0.603082       0.452231      -1.030467       0.014716      -0.026614       0.028545       0.041710       0.004959      -0.029032      -0.029530       0.046346      -0.036148      -0.048018      -0.001605       0.049623              9.656307       7.400602      -0.781490       2.413197      11.622966       2.800490       9.945353           0.000000
           82              C      -2.381299      15.579080      16.673699      -0.170482      33.636906 0.45452599E+03  0.10890830E+05                                 9.261679                            7.237990      -0.176738       1.922017                    0.998172      30.361542      90.414218       0.591419       0.432224      -1.046065      -0.001688       0.001030       0.014247       0.014384       0.000013      -0.016447      -0.023445       0.034993       0.008154      -0.035511       0.004114       0.031396             10.862436       7.683240      -1.101203       1.773509      14.317821       4.852855      10.586249           0.000000
           83              C       2.318241       1.594922      17.824571       0.581675      23.990997 0.25223105E+03  0.52608093E+04                                 7.747256                            5.681486      -0.087185       2.025666                    0.999388      22.904921      65.429969       0.611921       0.479906      -1.010427       0.000291      -0.050222       0.029413       0.058202       0.038217       0.035977       0.063641      -0.018575      -0.008638      -0.060127      -0.034636       0.094763              9.535263       8.662755      -1.338251      -1.350320       9.577510      -4.310349      10.365524           0.000000
           84              C       2.235409       2.660597      16.790443      -0.066836      37.592329 0.46225062E+03  0.10974268E+05                                 9.791496                            7.182680       0.048483       2.020938                    0.999352      27.705879      78.600705       0.616426       0.418530      -1.068779      -0.021321       0.016962      -0.020134       0.033878       0.011951       0.002231       0.010413       0.026771      -0.035913      -0.021278      -0.003620       0.024898             12.317349       8.921028      -2.156689      -0.914525      13.753249      -7.372209      14.277771           0.000000
           85              C       1.335002       3.708779      16.829986      -0.046405      31.168858 0.40595689E+03  0.93992960E+04                                 8.693697                            6.768113       0.103276       2.017806                    0.999714      28.325833      81.302401       0.625179       0.423142      -1.057989       0.000534      -0.001471      -0.030781       0.030821       0.015124       0.006341       0.018245       0.024578      -0.002612      -0.027402      -0.000094       0.027496             10.213599       8.154759      -1.391338      -1.620527      10.917230      -5.100616      11.568807          -0.000000
           86              C       1.416394       4.712395      15.884735      -0.181480      32.981947 0.43377601E+03  0.10195707E+05                                 8.944003                            6.946483       0.152312       2.020520                    0.999495      29.653075      85.330205       0.624681       0.417153      -1.063381      -0.019022      -0.025700       0.017257       0.036334      -0.012552       0.011811       0.009641       0.007394      -0.061798      -0.029158       0.005397       0.023761             10.543238       7.686138      -0.355807      -2.334283      11.164152      -5.821992      12.779425           0.000000
           87              C       2.358969       4.638735      14.898059       0.189310      34.752088 0.37758879E+03  0.85755080E+04                                 9.593475                            6.644402      -0.271539       1.935214                    0.999230      25.765493      72.963849       0.615094       0.438454      -1.049860       0.019054      -0.028264       0.000026       0.034087       0.018801       0.023263      -0.002296      -0.001703      -0.015210      -0.031406       0.002281       0.029125             12.987649       8.133531      -0.137035      -2.383081      15.172001      -9.195108      15.657415           0.000000
           88              C       3.139684       2.657283      15.740123       0.063602      31.100112 0.36610038E+03  0.83019798E+04                                 8.804474                            6.517114      -0.103031       1.971262                    0.999226      27.271331      78.750007       0.620845       0.435053      -1.045397      -0.004242       0.037912      -0.026566       0.046487       0.019001       0.047307       0.041364       0.018324      -0.081402      -0.066756      -0.006671       0.073427             10.745757       8.670236      -2.020416      -1.190199      12.064861      -5.527811      11.502175           0.000000
           89              C       2.569109       5.678998      13.843595       0.089353      36.268025 0.40184150E+03  0.92538015E+04                                 9.764254                            6.786533      -0.188936       1.954721                    0.999321      26.478644      75.089425       0.618826       0.429806      -1.056887       0.010291       0.010022      -0.007929       0.016408       0.007577       0.014268       0.000442       0.035505      -0.039171      -0.018538      -0.011861       0.030399             13.132221       7.469852      -0.277802      -2.402823      16.932284      -8.828472      14.994527          -0.000000
           90              C       1.953192       6.903779      13.883138      -0.183134      32.586500 0.43365997E+03  0.10184389E+05                                 8.871239                            6.947725       0.211334       2.041728                    0.999699      29.452741      84.503448       0.624818       0.417414      -1.064041      -0.004040      -0.003191      -0.009971       0.011222      -0.000248      -0.011559       0.010590       0.049627      -0.008473      -0.028238      -0.002296       0.030535             10.466945       6.760767      -0.952386      -1.519383      14.421764      -5.307782      10.218305           0.000000
           91              C       2.251999       7.830053      12.898344       0.100132      26.300809 0.33375220E+03  0.73772167E+04                                 7.828714                            6.175018       0.149776       2.066282                    0.999692      26.046836      73.663198       0.646776       0.428434      -1.051998       0.033331      -0.030082      -0.026202       0.051985      -0.007889       0.025009       0.025299       0.020547      -0.064421      -0.047486       0.014365       0.033121              9.121292       6.732793      -0.745067      -1.969435      11.960507      -3.474407       8.670577          -0.000000
           92              C       3.663018       6.421306      11.870243       0.088979      27.178980 0.34448403E+03  0.76841925E+04                                 8.026814                            6.293431       0.174201       2.073383                    0.999581      26.365261      75.200602       0.636854       0.431159      -1.049064      -0.015618       0.039221       0.028428       0.050896       0.001298       0.012906       0.034721       0.048259       0.003304      -0.049384       0.013384       0.036000              9.314282       7.211288      -0.391540      -2.702486      10.667393      -3.725645      10.064164          -0.000000
           93              C       3.402443       5.425055      12.798547      -0.167019      34.340689 0.45683281E+03  0.10948137E+05                                 9.379514                            7.262326      -0.224713       1.900287                    0.998686      30.491854      90.490980       0.590334       0.432938      -1.046763       0.005231       0.014237       0.011024       0.018751       0.007900       0.020808       0.028636       0.006651      -0.009024      -0.033797      -0.004933       0.038730             11.051211       8.102814       0.210722      -3.207323      12.364225      -5.674871      12.686593          -0.000000
           94              C      -2.443652      17.278783       3.494792       0.578786      24.334879 0.25720111E+03  0.53674154E+04                                 7.733812                            5.680262      -0.099049       2.014137                    0.999477      22.862275      64.408751       0.623905       0.470430      -1.019883       0.026848       0.026638      -0.042401       0.056817       0.041858       0.047683       0.060540       0.005558       0.051707      -0.059773      -0.042514       0.102287              9.401650       8.903528      -0.535255      -2.351738      10.222939      -4.262113       9.078483           0.000000
           95              C      -2.729645      16.275166       4.588798      -0.059432      36.814553 0.44486838E+03  0.10465541E+05                                 9.663510                            7.042908      -0.016585       1.998381                    0.999444      27.616186      78.102798       0.622690       0.418123      -1.068563      -0.010564      -0.008705       0.021406       0.025408       0.011426       0.008275       0.021224       0.025987      -0.014348      -0.029364       0.000942       0.028422             12.077438       9.824379       0.401248      -3.351973      13.276235      -7.279414      13.131700          -0.000000
           96              C       4.286897      16.383815       5.406007      -0.061619      31.539403 0.41757113E+03  0.97611368E+04                                 8.822174                            6.920975      -0.121208       1.939669                    0.999469      29.045652      84.458949       0.609117       0.430165      -1.050999       0.002951      -0.023427       0.005697       0.024290       0.001729       0.017309       0.024094       0.007082      -0.031627      -0.033298       0.004507       0.028791             10.144573       8.787495      -0.270423      -2.357943      11.103129      -4.997566      10.543094          -0.000000
           97              C       4.064006      15.433601       6.381385      -0.187796      33.533881 0.44976762E+03  0.10680982E+05                                 9.065733                            7.091582       0.079257       1.993031                    0.999289      30.150564      87.564815       0.615111       0.419304      -1.060694      -0.005876       0.021795      -0.026512       0.034820      -0.001353      -0.012365       0.011822       0.044347       0.000850      -0.027658      -0.000749       0.028406             10.494938       8.095376      -0.892215      -1.379539      12.453565      -5.802141      10.935872           0.000000
           98              C       4.943893      14.369215       6.492481       0.184892      34.709933 0.37451692E+03  0.84978331E+04                                 9.572246                            6.622364      -0.317895       1.919897                    0.999189      25.891146      73.552246       0.614729       0.439123      -1.048294       0.024538       0.000479      -0.023691       0.034111       0.026797       0.018563       0.006062      -0.028396       0.061816      -0.043328       0.007123       0.036205             12.633415       8.654574       0.088422      -2.251220      15.475704      -8.877713      13.769966           0.000000
           99              C      -1.917739      15.205256       4.799691       0.066995      30.220132 0.34819480E+03  0.78003509E+04                                 8.583103                            6.330748      -0.184217       1.941473                    0.999350      27.185216      78.115643       0.633425       0.431637      -1.047086      -0.015122      -0.019984       0.039392       0.046688       0.042075       0.016206       0.054082       0.029736       0.079682      -0.072938      -0.004979       0.077917             10.277805       9.386312      -0.256843      -2.671500      10.775752      -5.518259      10.671353           0.000000
          100              C       4.759403      13.269840       7.469742       0.086514      37.399012 0.41898963E+03  0.97461994E+04                                 9.949463                            6.930036      -0.215294       1.941394                    0.999266      26.780979      76.231745       0.612597       0.429832      -1.057286      -0.000481      -0.010595       0.011184       0.015413       0.008951       0.009483      -0.001512       0.036161      -0.028652      -0.017548      -0.009574       0.027123             13.134382       7.397493       0.125306      -2.824434      16.250267      -8.292556      15.755385           0.000000
          101              C       3.991535      13.407953       8.627769      -0.200771      32.419312 0.44642886E+03  0.10551620E+05                                 8.776881                            7.009686       0.213036       2.031946                    0.999780      29.939585      85.936602       0.627860       0.412740      -1.067949       0.003016      -0.005239      -0.006279       0.008716      -0.017059      -0.001600       0.016387      -0.013711      -0.040520      -0.023179      -0.006930       0.030109             10.015620       6.623341       0.218813      -2.914244      10.566086      -4.166895      12.857433           0.000000
          102              C       3.847450      12.326993       9.450626       0.083822      26.434109 0.34220850E+03  0.76166870E+04                                 7.842913                            6.246765       0.149941       2.059109                    0.999687      26.505732      75.385350       0.643547       0.427613      -1.051800       0.030529      -0.036843      -0.026020       0.054465       0.001052       0.004579       0.027417       0.055358       0.025745      -0.045812       0.018317       0.027495              8.951379       6.497035      -0.317099      -2.743123       9.494675      -2.632522      10.862427          -0.000000
          103              C       5.130641      11.015846       8.138196       0.118653      27.326474 0.34560599E+03  0.77615936E+04                                 8.263228                            6.455873      -0.236655       1.951798                    0.997756      26.492807      77.310647       0.603082       0.452231      -1.030467      -0.014716       0.026614       0.028545       0.041710       0.004959       0.029032       0.029530       0.046346      -0.036148      -0.048018      -0.001605       0.049623              9.656306       7.400600      -0.781487      -2.413199      11.622962      -2.800488       9.945355           0.000000
          104              C       5.343965      12.043402       7.258849      -0.170482      33.636910 0.45452605E+03  0.10890832E+05                                 9.261679                            7.237990      -0.176738       1.922017                    0.998172      30.361542      90.414218       0.591419       0.432224      -1.046065       0.001688      -0.001030       0.014247       0.014384       0.000013       0.016447       0.023445       0.034993       0.008154      -0.035511       0.004114       0.031396             10.862437       7.683243      -1.101201      -1.773512      14.317818      -4.852854      10.586250           0.000000
          105              C       0.599430      10.802416      10.419979       0.581675      23.991009 0.25223122E+03  0.52608135E+04                                 7.747259                            5.681488      -0.087185       2.025666                    0.999388      22.904921      65.429969       0.611921       0.479906      -1.010427       0.000291      -0.050222      -0.029413       0.058202       0.038217      -0.035977      -0.063641      -0.018575      -0.008638      -0.060127      -0.034636       0.094763              9.535266       8.662761      -1.338253       1.350320       9.577512       4.310349      10.365525           0.000000
          106              C       0.516598      11.868091      11.454107      -0.066836      37.592329 0.46225062E+03  0.10974267E+05                                 9.791497                            7.182680       0.048483       2.020938                    0.999352      27.705879      78.600706       0.616426       0.418530      -1.068779      -0.021321       0.016962       0.020134       0.033878       0.011951      -0.002231      -0.010413       0.026771      -0.035913      -0.021278      -0.003620       0.024898             12.317349       8.921030      -2.156688       0.914527      13.753243       7.372207      14.277774           0.000000
          107              C      -0.383810      12.916273      11.414564      -0.046405      31.168861 0.40595707E+03  0.93993011E+04                                 8.693697                            6.768115       0.103276       2.017806                    0.999714      28.325833      81.302403       0.625179       0.423142      -1.057989       0.000534      -0.001471       0.030781       0.030821       0.015124      -0.006341      -0.018245       0.024578      -0.002612      -0.027402      -0.000094       0.027496             10.213598       8.154763      -1.391338       1.620528      10.917227       5.100613      11.568805          -0.000000
          108              C      -0.302418      13.919889      12.359815      -0.181480      32.981951 0.43377625E+03  0.10195714E+05                                 8.944005                            6.946485       0.152312       2.020520                    0.999495      29.653076      85.330213       0.624681       0.417153      -1.063381      -0.019022      -0.025700      -0.017257       0.036334      -0.012552      -0.011811      -0.009641       0.007394      -0.061798      -0.029158       0.005397       0.023761             10.543238       7.686141      -0.355807       2.334283      11.164151       5.821991      12.779423           0.000000
          109              C       0.640158      13.846229      13.346491       0.189310      34.752096 0.37758896E+03  0.85755128E+04                                 9.593476                            6.644404      -0.271539       1.935214                    0.999230      25.765493      72.963848       0.615094       0.438454      -1.049860       0.019054      -0.028264      -0.000026       0.034087       0.018801      -0.023263       0.002296      -0.001703      -0.015210      -0.031406       0.002281       0.029125             12.987651       8.133533      -0.137035       2.383080      15.172004       9.195109      15.657415          -0.000000
          110              C       1.420872      11.864777      12.504427       0.063602      31.100106 0.36610023E+03  0.83019756E+04                                 8.804472                            6.517112      -0.103031       1.971262                    0.999226      27.271331      78.750006       0.620845       0.435052      -1.045397      -0.004242       0.037912       0.026566       0.046487       0.019001      -0.047307      -0.041364       0.018324      -0.081402      -0.066756      -0.006671       0.073427             10.745756       8.670231      -2.020411       1.190202      12.064859       5.527813      11.502178           0.000000
          111              C       0.850298      14.886492      14.400955       0.089353      36.268018 0.40184144E+03  0.92537998E+04                                 9.764253                            6.786533      -0.188936       1.954721                    0.999321      26.478644      75.089424       0.618826       0.429806      -1.056887       0.010291       0.010022       0.007929       0.016408       0.007577      -0.014268      -0.000442       0.035505      -0.039171      -0.018538      -0.011861       0.030399             13.132218       7.469851      -0.277803       2.402823      16.932277       8.828469      14.994527          -0.000000
          112              C       0.234380      16.111273      14.361412      -0.183134      32.586502 0.43366000E+03  0.10184390E+05                                 8.871240                            6.947726       0.211334       2.041728                    0.999699      29.452742      84.503456       0.624818       0.417414      -1.064040      -0.004040      -0.003191       0.009971       0.011222      -0.000248       0.011559      -0.010590       0.049627      -0.008474      -0.028238      -0.002296       0.030535             10.466945       6.760770      -0.952385       1.519385      14.421762       5.307780      10.218304           0.000000
          113              C       0.533188      17.037547      15.346205       0.100132      26.300814 0.33375224E+03  0.73772176E+04                                 7.828715                            6.175018       0.149776       2.066282                    0.999692      26.046836      73.663198       0.646776       0.428434      -1.051998       0.033331      -0.030082       0.026202       0.051985      -0.007889      -0.025009      -0.025299       0.020547      -0.064421      -0.047486       0.014365       0.033121              9.121293       6.732792      -0.745065       1.969436      11.960508       3.474409       8.670580          -0.000000
          114              C       1.944206      15.628800      16.374307       0.088979      27.178976 0.34448401E+03  0.76841919E+04                                 8.026813                            6.293431       0.174201       2.073383                    0.999581      26.365260      75.200601       0.636854       0.431159      -1.049064      -0.015618       0.039221      -0.028428       0.050896       0.001298      -0.012906      -0.034721       0.048259       0.003304      -0.049384       0.013384       0.036000              9.314282       7.211287      -0.391539       2.702486      10.667392       3.725646      10.064166          -0.000000
          115              C       1.683631      14.632549      15.446003      -0.167019      34.340688 0.45683274E+03  0.10948135E+05                                 9.379513                            7.262324      -0.224713       1.900287                    0.998686      30.491853      90.490971       0.590334       0.432938      -1.046763       0.005231       0.014237      -0.011024       0.018751       0.007900      -0.020808      -0.028636       0.006651      -0.009024      -0.033797      -0.004933       0.038730             11.051210       8.102813       0.210719       3.207322      12.364222       5.674870      12.686595           0.000000
          116              C      -0.724841       8.071289       5.920058       0.578786      24.334891 0.25720130E+03  0.53674201E+04                                 7.733815                            5.680264      -0.099049       2.014137                    0.999477      22.862275      64.408752       0.623905       0.470430      -1.019883       0.026848       0.026638       0.042401       0.056817       0.041858      -0.047683      -0.060540       0.005558       0.051707      -0.059773      -0.042514       0.102287              9.401654       8.903531      -0.535255       2.351738      10.222944       4.262116       9.078486           0.000000
          117              C      -1.010834       7.067672       4.826052      -0.059432      36.814549 0.44486837E+03  0.10465540E+05                                 9.663509                            7.042908      -0.016585       1.998381                    0.999444      27.616186      78.102797       0.622690       0.418123      -1.068563      -0.010564      -0.008705      -0.021406       0.025408       0.011426      -0.008275      -0.021224       0.025987      -0.014348      -0.029364       0.000942       0.028422             12.077437       9.824377       0.401246       3.351971      13.276235       7.279413      13.131698          -0.000000
          118              C       6.005708       7.176321       4.008843      -0.061619      31.539389 0.41757090E+03  0.97611302E+04                                 8.822172                            6.920974      -0.121208       1.939669                    0.999469      29.045653      84.458955       0.609117       0.430165      -1.050998       0.002951      -0.023427      -0.005697       0.024290       0.001729      -0.017309      -0.024094       0.007082      -0.031627      -0.033298       0.004507       0.028791             10.144570       8.787489      -0.270425       2.357939      11.103130       4.997566      10.543092           0.000000
          119              C       5.782818       6.226107       3.033465      -0.187796      33.533879 0.44976750E+03  0.10680979E+05                                 9.065733                            7.091581       0.079257       1.993031                    0.999289      30.150562      87.564808       0.615111       0.419304      -1.060694      -0.005876       0.021795       0.026512       0.034820      -0.001353       0.012365      -0.011822       0.044347       0.000850      -0.027658      -0.000749       0.028406             10.494938       8.095374      -0.892216       1.379537      12.453567       5.802143      10.935874           0.000000
          120              C       6.662705       5.161721       2.922369       0.184892      34.709934 0.37451693E+03  0.84978333E+04                                 9.572246                            6.622364      -0.317895       1.919897                    0.999189      25.891145      73.552244       0.614729       0.439123      -1.048294       0.024538       0.000479       0.023691       0.034111       0.026797      -0.018563      -0.006062      -0.028396       0.061816      -0.043328       0.007123       0.036205             12.633416       8.654575       0.088425       2.251223      15.475705       8.877714      13.769968           0.000000
          121              C      -0.198928       5.997762       4.615159       0.066995      30.220146 0.34819499E+03  0.78003562E+04                                 8.583106                            6.330750      -0.184217       1.941473                    0.999350      27.185215      78.115642       0.633425       0.431637      -1.047086      -0.015122      -0.019984      -0.039392       0.046688       0.042075      -0.016206      -0.054082       0.029736       0.079682      -0.072938      -0.004979       0.077917             10.277809       9.386315      -0.256845       2.671498      10.775758       5.518263      10.671356          -0.000000
          122              C       6.478214       4.062346       1.945108       0.086514      37.399011 0.41898967E+03  0.97462004E+04                                 9.949463                            6.930036      -0.215294       1.941394                    0.999266      26.780979      76.231743       0.612597       0.429832      -1.057286      -0.000481      -0.010595      -0.011184       0.015413       0.008951      -0.009483       0.001512       0.036161      -0.028652      -0.017548      -0.009575       0.027123             13.134381       7.397494       0.125308       2.824436      16.250266       8.292554      15.755384           0.000000
          123              C       5.710346       4.200459       0.787081      -0.200771      32.419305 0.44642871E+03  0.10551616E+05                                 8.776880                            7.009685       0.213036       2.031946                    0.999780      29.939585      85.936605       0.627860       0.412740      -1.067949       0.003016      -0.005239       0.006279       0.008716      -0.017059       0.001600      -0.016387      -0.013711      -0.040520      -0.023179      -0.006930       0.030109             10.015619       6.623339       0.218814       2.914244      10.566087       4.166894      12.857432           0.000000
          124              C       5.566261       3.119499      -0.035776       0.083822      26.434099 0.34220831E+03  0.76166819E+04                                 7.842911                            6.246763       0.149941       2.059110                    0.999687      26.505731      75.385347       0.643547       0.427613      -1.051799       0.030529      -0.036843       0.026020       0.054465       0.001052      -0.004579      -0.027417       0.055358       0.025745      -0.045812       0.018317       0.027495              8.951377       6.497031      -0.317098       2.743121       9.494673       2.632522      10.862426          -0.000000
          125              C       6.849453       1.808352       1.276654       0.118653      27.326482 0.34560615E+03  0.77615978E+04                                 8.263229                            6.455874      -0.236655       1.951797                    0.997756      26.492808      77.310648       0.603082       0.452231      -1.030467      -0.014716       0.026614      -0.028545       0.041710       0.004959      -0.029032      -0.029530       0.046346      -0.036148      -0.048018      -0.001605       0.049623              9.656307       7.400602      -0.781490       2.413197      11.622966       2.800491       9.945354           0.000000
          126              C       7.062776       2.835908       2.156001      -0.170482      33.636907 0.45452600E+03  0.10890830E+05                                 9.261679                            7.237990      -0.176738       1.922017                    0.998172      30.361542      90.414220       0.591419       0.432224      -1.046065       0.001688      -0.001030      -0.014247       0.014384       0.000013      -0.016447      -0.023445       0.034993       0.008154      -0.035511       0.004114       0.031396             10.862437       7.683240      -1.101203       1.773509      14.317821       4.852855      10.586249           0.000000
          127              C       2.363236      16.820066       1.005129       0.581675      23.990997 0.25223105E+03  0.52608093E+04                                 7.747256                            5.681486      -0.087185       2.025666                    0.999388      22.904921      65.429970       0.611921       0.479906      -1.010427      -0.000291       0.050222      -0.029413       0.058202       0.038217       0.035977       0.063641      -0.018575      -0.008638      -0.060127      -0.034636       0.094763              9.535263       8.662755      -1.338251      -1.350320       9.577510      -4.310349      10.365524           0.000000
          128              C       2.446068      15.754391       2.039257      -0.066836      37.592329 0.46225063E+03  0.10974268E+05                                 9.791496                            7.182680       0.048483       2.020938                    0.999352      27.705879      78.600705       0.616426       0.418530      -1.068779       0.021321      -0.016962       0.020134       0.033878       0.011951       0.002231       0.010413       0.026771      -0.035913      -0.021278      -0.003620       0.024898             12.317349       8.921028      -2.156689      -0.914525      13.753249      -7.372209      14.277771           0.000000
          129              C       3.346475      14.706209       1.999714      -0.046405      31.168857 0.40595686E+03  0.93992953E+04                                 8.693696                            6.768113       0.103276       2.017807                    0.999714      28.325832      81.302398       0.625179       0.423142      -1.057989      -0.000534       0.001471       0.030781       0.030821       0.015124       0.006341       0.018245       0.024578      -0.002612      -0.027402      -0.000094       0.027496             10.213599       8.154759      -1.391338      -1.620527      10.917230      -5.100616      11.568807          -0.000000
          130              C       3.265083      13.702593       2.944965      -0.181480      32.981947 0.43377600E+03  0.10195707E+05                                 8.944004                            6.946483       0.152312       2.020520                    0.999495      29.653074      85.330204       0.624681       0.417153      -1.063381       0.019022       0.025700      -0.017257       0.036334      -0.012552       0.011811       0.009641       0.007394      -0.061798      -0.029158       0.005397       0.023761             10.543239       7.686139      -0.355806      -2.334283      11.164152      -5.821993      12.779426           0.000000
          131              C       2.322508      13.776253       3.931641       0.189310      34.752090 0.37758879E+03  0.85755081E+04                                 9.593475                            6.644402      -0.271539       1.935214                    0.999230      25.765493      72.963848       0.615094       0.438454      -1.049860      -0.019054       0.028264      -0.000026       0.034087       0.018801       0.023263      -0.002296      -0.001703      -0.015210      -0.031406       0.002281       0.029125             12.987650       8.133531      -0.137035      -2.383081      15.172002      -9.195109      15.657415          -0.000000
          132              C       1.541793      15.757705       3.089577       0.063602      31.100111 0.36610036E+03  0.83019793E+04                                 8.804474                            6.517114      -0.103031       1.971263                    0.999226      27.271330      78.750006       0.620845       0.435053      -1.045397       0.004242      -0.037912       0.026566       0.046487       0.019001       0.047307       0.041364       0.018324      -0.081402      -0.066756      -0.006671       0.073427             10.745757       8.670236      -2.020416      -1.190199      12.064861      -5.527812      11.502175           0.000000
          133              C       2.112368      12.735990       4.986105       0.089353      36.268030 0.40184151E+03  0.92538017E+04                                 9.764255                            6.786533      -0.188936       1.954721                    0.999321      26.478644      75.089424       0.618826       0.429806      -1.056887      -0.010291      -0.010022       0.007929       0.016408       0.007577       0.014268       0.000442       0.035505      -0.039171      -0.018538      -0.011861       0.030399             13.132223       7.469852      -0.277802      -2.402823      16.932288      -8.828474      14.994529          -0.000000
          134              C       2.728285      11.511209       4.946562      -0.183134      32.586499 0.43365976E+03  0.10184383E+05                                 8.871239                            6.947723       0.211334       2.041728                    0.999699      29.452741      84.503450       0.624818       0.417414      -1.064041       0.004040       0.003191       0.009971       0.011222      -0.000248      -0.011559       0.010590       0.049627      -0.008473      -0.028238      -0.002296       0.030535             10.466946       6.760766      -0.952385      -1.519383      14.421769      -5.307784      10.218304           0.000000
          135              C       2.429478      10.584935       5.931355       0.100132      26.300816 0.33375221E+03  0.73772170E+04                                 7.828716                            6.175018       0.149777       2.066282                    0.999692      26.046835      73.663195       0.646776       0.428434      -1.051998      -0.033331       0.030082       0.026202       0.051985      -0.007889       0.025009       0.025299       0.020547      -0.064421      -0.047486       0.014365       0.033121              9.121295       6.732790      -0.745064      -1.969433      11.960515      -3.474414       8.670580          -0.000000
          136              C       1.018459      11.993682       6.959457       0.088979      27.178975 0.34448400E+03  0.76841916E+04                                 8.026813                            6.293431       0.174201       2.073383                    0.999581      26.365260      75.200600       0.636854       0.431159      -1.049064       0.015618      -0.039221      -0.028428       0.050896       0.001298       0.012906       0.034721       0.048259       0.003304      -0.049384       0.013384       0.036000              9.314281       7.211287      -0.391539      -2.702486      10.667391      -3.725645      10.064164          -0.000000
          137              C       1.279034      12.989933       6.031153      -0.167019      34.340686 0.45683278E+03  0.10948136E+05                                 9.379513                            7.262325      -0.224713       1.900287                    0.998686      30.491853      90.490971       0.590334       0.432938      -1.046763      -0.005231      -0.014237      -0.011024       0.018751       0.007900       0.020808       0.028636       0.006651      -0.009024      -0.033797      -0.004933       0.038730             11.051209       8.102814       0.210722      -3.207323      12.364223      -5.674869      12.686591           0.000000
          138              C       7.125129       1.136205      15.334908       0.578786      24.334879 0.25720111E+03  0.53674153E+04                                 7.733812                            5.680262      -0.099049       2.014137                    0.999477      22.862275      64.408752       0.623905       0.470430      -1.019883      -0.026848      -0.026638       0.042401       0.056817       0.041858       0.047683       0.060540       0.005558       0.051707      -0.059773      -0.042514       0.102287              9.401650       8.903528      -0.535255      -2.351738      10.222939      -4.262114       9.078483           0.000000
          139              C       7.411122       2.139822      14.240902      -0.059432      36.814552 0.44486837E+03  0.10465540E+05                                 9.663510                            7.042908      -0.016585       1.998381                    0.999444      27.616186      78.102796       0.622690       0.418123      -1.068563       0.010564       0.008705      -0.021406       0.025408       0.011426       0.008275       0.021224       0.025987      -0.014348      -0.029364       0.000942       0.028422             12.077438       9.824378       0.401248      -3.351973      13.276235      -7.279414      13.131699          -0.000000
          140              C       0.394580       2.031173      13.423693      -0.061619      31.539402 0.41757113E+03  0.97611365E+04                                 8.822173                            6.920975      -0.121208       1.939669                    0.999469      29.045652      84.458944       0.609117       0.430165      -1.050999      -0.002951       0.023427      -0.005697       0.024290       0.001729       0.017309       0.024094       0.007082      -0.031626      -0.033298       0.004507       0.028791             10.144572       8.787494      -0.270422      -2.357943      11.103128      -4.997565      10.543093          -0.000000
          141              C       0.617471       2.981387      12.448315      -0.187796      33.533874 0.44976752E+03  0.10680979E+05                                 9.065732                            7.091581       0.079257       1.993031                    0.999289      30.150561      87.564800       0.615111       0.419304      -1.060694       0.005876      -0.021795       0.026512       0.034820      -0.001353      -0.012365       0.011822       0.044347       0.000850      -0.027658      -0.000748       0.028406             10.494936       8.095375      -0.892215      -1.379539      12.453562      -5.802139      10.935870           0.000000
          142              C      -0.262416       4.045773      12.337219       0.184892      34.709929 0.37451688E+03  0.84978319E+04                                 9.572245                            6.622363      -0.317895       1.919897                    0.999189      25.891144      73.552239       0.614729       0.439123      -1.048294      -0.024538      -0.000479       0.023691       0.034111       0.026797       0.018563       0.006062      -0.028396       0.061816      -0.043328       0.007123       0.036205             12.633414       8.654573       0.088422      -2.251220      15.475703      -8.877712      13.769965           0.000000
          143              C       6.599216       3.209732      14.030009       0.066995      30.220132 0.34819480E+03  0.78003510E+04                                 8.583103                            6.330748      -0.184217       1.941473                    0.999350      27.185216      78.115647       0.633425       0.431637      -1.047086       0.015122       0.019984      -0.039392       0.046688       0.042075       0.016206       0.054082       0.029736       0.079682      -0.072938      -0.004979       0.077917             10.277806       9.386312      -0.256843      -2.671500      10.775753      -5.518260      10.671354           0.000000
          144              C      -0.077926       5.145148      11.359958       0.086514      37.399009 0.41898961E+03  0.97461987E+04                                 9.949463                            6.930035      -0.215294       1.941394                    0.999266      26.780978      76.231739       0.612597       0.429832      -1.057286       0.000481       0.010595      -0.011184       0.015413       0.008951       0.009483      -0.001512       0.036161      -0.028652      -0.017548      -0.009575       0.027123             13.134381       7.397493       0.125306      -2.824434      16.250266      -8.292555      15.755384          -0.000000
          145              C       0.689942       5.007035      10.201931      -0.200771      32.419310 0.44642883E+03  0.10551619E+05                                 8.776881                            7.009686       0.213036       2.031946                    0.999780      29.939584      85.936598       0.627860       0.412740      -1.067949      -0.003016       0.005239       0.006279       0.008716      -0.017059      -0.001600       0.016387      -0.013711      -0.040520      -0.023179      -0.006930       0.030109             10.015620       6.623341       0.218812      -2.914244      10.566086      -4.166894      12.857432           0.000000
          146              C       0.834027       6.087995       9.379074       0.083822      26.434109 0.34220850E+03  0.76166869E+04                                 7.842912                            6.246765       0.149941       2.059109                    0.999687      26.505732      75.385348       0.643547       0.427613      -1.051800      -0.030529       0.036843       0.026020       0.054465       0.001052       0.004579       0.027417       0.055358       0.025745      -0.045812       0.018317       0.027495              8.951379       6.497035      -0.317099      -2.743123       9.494675      -2.632522      10.862426          -0.000000
          147              C      -0.449164       7.399142      10.691504       0.118653      27.326474 0.34560599E+03  0.77615936E+04                                 8.263228                            6.455873      -0.236655       1.951798                    0.997756      26.492807      77.310646       0.603082       0.452231      -1.030467       0.014716      -0.026614      -0.028545       0.041710       0.004959       0.029032       0.029530       0.046346      -0.036148      -0.048018      -0.001605       0.049623              9.656306       7.400600      -0.781487      -2.413199      11.622962      -2.800488       9.945355           0.000000
          148              C      -0.662488       6.371586      11.570851      -0.170482      33.636910 0.45452606E+03  0.10890832E+05                                 9.261679                            7.237990      -0.176738       1.922017                    0.998172      30.361542      90.414216       0.591419       0.432224      -1.046065      -0.001688       0.001030      -0.014247       0.014384       0.000013       0.016447       0.023445       0.034993       0.008154      -0.035511       0.004114       0.031396             10.862437       7.683243      -1.101201      -1.773512      14.317818      -4.852854      10.586250           0.000000
          149              N       3.187891       5.608837       5.387930      -0.281215      40.194172 0.50765558E+03  0.12139924E+05                                 9.723404                            7.204592       0.483773       2.166288                    0.999486      28.063585      75.792773       0.668003       0.383425      -1.110257       0.127529      -0.005192       0.159183       0.204034       0.008096      -0.120474       0.039434      -0.127253      -0.187778      -0.173455       0.063140       0.110315             12.136614       8.549708      -2.852068      -0.733619      15.750398       7.920799      12.109736          -0.000000
          150              N       3.299137       1.581295       2.496630      -0.219162      33.562916 0.51289969E+03  0.12371817E+05                                 8.781499                            7.412868      -0.063775       2.016268                    0.996498      27.642214      76.480906       0.632024       0.401764      -1.090718       0.028470       0.106098       0.111527       0.156543      -0.032080      -0.006149      -0.060444       0.050963      -0.077168      -0.085565       0.023420       0.062145              9.890094       8.268232      -0.723686       2.640843      12.047568       2.472439       9.354481           0.000000
          151              N       5.071313      13.360442      15.127781      -0.297551      40.061968 0.50451169E+03  0.12055337E+05                                 9.649198                            7.164669       0.535135       2.171526                    0.999652      28.469616      77.053774       0.671809       0.381551      -1.110759       0.128062      -0.174999      -0.030469       0.218981       0.143959       0.027053       0.003342       0.041627       0.264688      -0.190403       0.071775       0.118628             11.808935       9.993492       2.028484       4.253502      11.686812       7.276553      13.746503          -0.000001
          152              N      -1.428934      16.492463      18.640085      -0.225210      34.188469 0.52087189E+03  0.12618602E+05                                 8.881588                            7.459471      -0.115628       1.995523                    0.997209      27.840115      77.314209       0.631116       0.400605      -1.090992      -0.022993      -0.119184      -0.091017       0.151715      -0.023518       0.010697      -0.061490       0.050836      -0.022341      -0.077540       0.013731       0.063809              9.998408       8.259734      -0.581294       3.111590      10.825269       1.519478      10.910220           0.000000
          153              N       3.212397       3.598657      14.802780      -0.281215      40.194174 0.50765560E+03  0.12139924E+05                                 9.723405                            7.204592       0.483773       2.166287                    0.999486      28.063586      75.792777       0.668003       0.383425      -1.110257      -0.127529       0.005192       0.159183       0.204034       0.008096       0.120474      -0.039434      -0.127253      -0.187778      -0.173455       0.063140       0.110315             12.136614       8.549708      -2.852073       0.733622      15.750400      -7.920799      12.109734          -0.000000
          154              N       3.101152       7.626199      11.911480      -0.219162      33.562927 0.51289997E+03  0.12371825E+05                                 8.781501                            7.412870      -0.063776       2.016268                    0.996498      27.642215      76.480908       0.632024       0.401764      -1.090718      -0.028470      -0.106098       0.111527       0.156543      -0.032080       0.006149       0.060444       0.050963      -0.077168      -0.085565       0.023420       0.062145              9.890096       8.268234      -0.723686      -2.640842      12.047572      -2.472441       9.354481           0.000000
          155              N      -2.108648      14.262040       5.712931      -0.297551      40.061979 0.50451175E+03  0.12055339E+05                                 9.649200                            7.164670       0.535135       2.171526                    0.999652      28.469616      77.053774       0.671809       0.381551      -1.110759      -0.128062       0.174999      -0.030469       0.218981       0.143959      -0.027053      -0.003342       0.041627       0.264688      -0.190403       0.071775       0.118628             11.808939       9.993494       2.028488      -4.253507      11.686815      -7.276556      13.746508          -0.000001
          156              N       4.391600      11.130019       9.225235      -0.225210      34.188462 0.52087167E+03  0.12618595E+05                                 8.881586                            7.459469      -0.115628       1.995523                    0.997209      27.840115      77.314208       0.631116       0.400605      -1.090992       0.022993       0.119184      -0.091017       0.151715      -0.023518      -0.010697       0.061490       0.050836      -0.022341      -0.077540       0.013731       0.063809              9.998406       8.259732      -0.581294      -3.111591      10.825264      -1.519476      10.910221           0.000000
          157              N       1.493586      12.806151      13.441770      -0.281215      40.194173 0.50765559E+03  0.12139924E+05                                 9.723405                            7.204592       0.483773       2.166288                    0.999486      28.063585      75.792774       0.668003       0.383425      -1.110257      -0.127529       0.005192      -0.159183       0.204034       0.008096      -0.120474       0.039434      -0.127253      -0.187778      -0.173455       0.063140       0.110315             12.136615       8.549708      -2.852068      -0.733619      15.750399       7.920800      12.109737          -0.000000
          158              N       1.382340      16.833693      16.333070      -0.219162      33.562925 0.51289999E+03  0.12371826E+05                                 8.781501                            7.412870      -0.063775       2.016268                    0.996498      27.642214      76.480906       0.632024       0.401764      -1.090718      -0.028470      -0.106098      -0.111527       0.156543      -0.032080      -0.006149      -0.060444       0.050963      -0.077168      -0.085565       0.023420       0.062145              9.890096       8.268232      -0.723685       2.640842      12.047571       2.472441       9.354485           0.000000
          159              N      -0.389836       5.054546       3.701919      -0.297551      40.061968 0.50451168E+03  0.12055337E+05                                 9.649198                            7.164669       0.535135       2.171526                    0.999652      28.469615      77.053773       0.671809       0.381551      -1.110759      -0.128062       0.174999       0.030469       0.218981       0.143959       0.027053       0.003342       0.041627       0.264688      -0.190403       0.071775       0.118628             11.808936       9.993492       2.028484       4.253502      11.686812       7.276553      13.746503          -0.000001
          160              N       6.110411       1.922525       0.189615      -0.225210      34.188469 0.52087190E+03  0.12618602E+05                                 8.881587                            7.459471      -0.115628       1.995523                    0.997209      27.840115      77.314208       0.631116       0.400605      -1.090992       0.022993       0.119184       0.091017       0.151715      -0.023518       0.010697      -0.061490       0.050836      -0.022341      -0.077540       0.013731       0.063809              9.998407       8.259734      -0.581294       3.111590      10.825269       1.519478      10.910220           0.000000
          161              N       1.469080      14.816331       4.026920      -0.281215      40.194171 0.50765555E+03  0.12139923E+05                                 9.723404                            7.204592       0.483773       2.166288                    0.999486      28.063585      75.792772       0.668003       0.383425      -1.110257       0.127529      -0.005192      -0.159183       0.204034       0.008096       0.120474      -0.039434      -0.127253      -0.187778      -0.173455       0.063140       0.110315             12.136614       8.549708      -2.852073       0.733622      15.750399      -7.920798      12.109734          -0.000000
          162              N       1.580325      10.788789       6.918220      -0.219162      33.562935 0.51290027E+03  0.12371834E+05                                 8.781502                            7.412872      -0.063775       2.016268                    0.996498      27.642215      76.480906       0.632024       0.401764      -1.090718       0.028470       0.106098      -0.111527       0.156543      -0.032080       0.006149       0.060444       0.050963      -0.077168      -0.085565       0.023420       0.062145              9.890098       8.268233      -0.723684      -2.640842      12.047575      -2.472443       9.354485           0.000000
          163              N       6.790125       4.152948      13.116769      -0.297551      40.061981 0.50451177E+03  0.12055340E+05                                 9.649200                            7.164670       0.535135       2.171526                    0.999652      28.469616      77.053776       0.671809       0.381551      -1.110759       0.128062      -0.174999       0.030469       0.218981       0.143959      -0.027053      -0.003342       0.041627       0.264688      -0.190403       0.071775       0.118628             11.808940       9.993494       2.028488      -4.253507      11.686816      -7.276557      13.746509          -0.000001
          164              N       0.289877       7.284969       9.604465      -0.225210      34.188462 0.52087167E+03  0.12618595E+05                                 8.881586                            7.459470      -0.115628       1.995523                    0.997209      27.840115      77.314209       0.631116       0.400605      -1.090992      -0.022993      -0.119184       0.091017       0.151715      -0.023518      -0.010697       0.061490       0.050836      -0.022341      -0.077540       0.013731       0.063809              9.998406       8.259733      -0.581294      -3.111591      10.825265      -1.519477      10.910222           0.000000
          165              O       3.077253       8.371822       8.419324      -0.585435      45.494550 0.70122543E+03  0.18055056E+05                                10.223675                            8.330453      -0.174986       1.986243                    0.992654      28.982629      79.422387       0.640994       0.371117      -1.127052       0.017065      -0.007060      -0.008019       0.020134      -0.023571      -0.025728      -0.028768       0.035322      -0.091515      -0.061066       0.014468       0.046599             12.007411      14.937085      -4.520933      -0.039098      12.252589       1.416182       8.832560           0.000000
          166              O       4.991957       7.705199       9.268355      -0.542829      37.139260 0.57364817E+03  0.13972034E+05                                 8.790353                            7.395768       0.517650       2.230293                    0.994706      27.227272      71.310571       0.703299       0.357563      -1.143688      -0.008017       0.013517      -0.012769       0.020250       0.045583       0.020361      -0.021314       0.021906       0.088890      -0.070316       0.031068       0.039249             10.168196      11.625110       0.478515       4.038476       7.166038       1.490515      11.713440           0.000000
          167              O       4.319385      10.590460      12.289392      -0.591886      43.108893 0.63591635E+03  0.15941395E+05                                 9.829331                            7.848353       0.197917       2.106156                    0.994963      28.499429      76.483189       0.672654       0.363236      -1.135729       0.020484      -0.014428       0.009139       0.026670       0.005103       0.030121      -0.016002       0.080479       0.034149      -0.052181      -0.003298       0.055479             11.622956      14.708335       0.843866       5.882679       8.112688       2.121397      12.047845          -0.000000
          168              O       6.147964       9.397905      12.700256      -0.568129      32.789356 0.48445813E+03  0.11334202E+05                                 8.061652                            6.762481       0.907527       2.335289                    0.998210      27.489397      71.024918       0.739579       0.353987      -1.144276      -0.019097       0.008009      -0.007738       0.022107      -0.025359      -0.086362      -0.027042      -0.052073      -0.081368      -0.115340       0.048460       0.066880              9.082387       8.777874      -3.527418      -1.012726      12.029117       2.754272       6.440170          -0.000000
          169              O       3.323035       0.835672      17.834174      -0.585435      45.494549 0.70122549E+03  0.18055057E+05                                10.223675                            8.330454      -0.174986       1.986243                    0.992654      28.982629      79.422387       0.640994       0.371117      -1.127052      -0.017065       0.007060      -0.008019       0.020134      -0.023571       0.025728       0.028768       0.035322      -0.091515      -0.061066       0.014468       0.046599             12.007411      14.937082      -4.520932       0.039096      12.252590      -1.416181       8.832560           0.000000
          170              O       1.408332       1.502295      18.683205      -0.542829      37.139247 0.57364781E+03  0.13972023E+05                                 8.790351                            7.395765       0.517650       2.230293                    0.994706      27.227272      71.310571       0.703299       0.357563      -1.143688       0.008017      -0.013517      -0.012769       0.020250       0.045583      -0.020361       0.021314       0.021906       0.088890      -0.070316       0.031068       0.039249             10.168194      11.625102       0.478515      -4.038475       7.166037      -1.490516      11.713442           0.000000
          171              O      -1.356720      17.032022       2.874542      -0.591886      43.108879 0.63591590E+03  0.15941381E+05                                 9.829328                            7.848350       0.197917       2.106156                    0.994963      28.499429      76.483188       0.672654       0.363236      -1.135729      -0.020484       0.014428       0.009139       0.026670       0.005103      -0.030121       0.016002       0.080479       0.034149      -0.052181      -0.003298       0.055479             11.622953      14.708330       0.843864      -5.882679       8.112685      -2.121397      12.047845          -0.000000
          172              O      -3.185298      18.224577       3.285406      -0.568129      32.789358 0.48445816E+03  0.11334203E+05                                 8.061652                            6.762481       0.907527       2.335289                    0.998210      27.489398      71.024920       0.739579       0.353987      -1.144276       0.019097      -0.008009      -0.007738       0.022107      -0.025359       0.086362       0.027042      -0.052073      -0.081367      -0.115340       0.048460       0.066880              9.082387       8.777874      -3.527419       1.012726      12.029117      -2.754271       6.440169          -0.000000
          173              O       1.604224      10.043166      10.410376      -0.585435      45.494549 0.70122543E+03  0.18055056E+05                                10.223674                            8.330453      -0.174986       1.986243                    0.992654      28.982629      79.422386       0.640994       0.371117      -1.127052      -0.017065       0.007060       0.008019       0.020134      -0.023571      -0.025728      -0.028768       0.035322      -0.091515      -0.061066       0.014468       0.046599             12.007411      14.937085      -4.520933      -0.039097      12.252589       1.416182       8.832560           0.000000
          174              O      -0.310480      10.709789       9.561345      -0.542829      37.139260 0.57364818E+03  0.13972034E+05                                 8.790353                            7.395768       0.517650       2.230293                    0.994706      27.227272      71.310572       0.703299       0.357563      -1.143688       0.008017      -0.013517       0.012769       0.020250       0.045583       0.020361      -0.021314       0.021906       0.088890      -0.070316       0.031068       0.039249             10.168196      11.625110       0.478515       4.038476       7.166039       1.490515      11.713441           0.000000
          175              O       0.362092       7.824528       6.540308      -0.591886      43.108893 0.63591634E+03  0.15941394E+05                                 9.829331                            7.848353       0.197917       2.106156                    0.994963      28.499429      76.483188       0.672654       0.363236      -1.135729      -0.020484       0.014428      -0.009139       0.026670       0.005103       0.030121      -0.016002       0.080479       0.034149      -0.052181      -0.003298       0.055479             11.622956      14.708334       0.843867       5.882679       8.112688       2.121397      12.047845          -0.000000
          176              O      -1.466487       9.017083       6.129444      -0.568129      32.789359 0.48445818E+03  0.11334203E+05                                 8.061652                            6.762481       0.907527       2.335289                    0.998210      27.489398      71.024922       0.739579       0.353987      -1.144276       0.019097      -0.008009       0.007738       0.022107      -0.025359      -0.086362      -0.027042      -0.052073      -0.081368      -0.115340       0.048460       0.066880              9.082387       8.777874      -3.527418      -1.012727      12.029118       2.754273       6.440170          -0.000000
          177              O       1.358442      17.579316       0.995526      -0.585435      45.494548 0.70122548E+03  0.18055057E+05                                10.223674                            8.330453      -0.174986       1.986243                    0.992654      28.982629      79.422386       0.640994       0.371117      -1.127052       0.017065      -0.007060       0.008019       0.020134      -0.023571       0.025728       0.028768       0.035322      -0.091515      -0.061066       0.014468       0.046599             12.007410      14.937082      -4.520932       0.039096      12.252589      -1.416181       8.832560           0.000000
          178              O       3.273145      16.912693       0.146495      -0.542829      37.139248 0.57364783E+03  0.13972023E+05                                 8.790350                            7.395765       0.517650       2.230293                    0.994706      27.227273      71.310572       0.703299       0.357563      -1.143688      -0.008017       0.013517       0.012769       0.020250       0.045583      -0.020361       0.021314       0.021906       0.088890      -0.070316       0.031068       0.039249             10.168193      11.625101       0.478515      -4.038475       7.166037      -1.490516      11.713442           0.000000
          179              O       6.038197       1.382966      15.955158      -0.591886      43.108879 0.63591590E+03  0.15941381E+05                                 9.829328                            7.848350       0.197917       2.106156                    0.994963      28.499429      76.483188       0.672654       0.363236      -1.135729       0.020484      -0.014428      -0.009139       0.026670       0.005103      -0.030121       0.016002       0.080479       0.034149      -0.052181      -0.003298       0.055479             11.622953      14.708329       0.843865      -5.882679       8.112685      -2.121397      12.047845          -0.000000
          180              O       7.866775       0.190411      15.544294      -0.568129      32.789360 0.48445820E+03  0.11334204E+05                                 8.061653                            6.762481       0.907527       2.335289                    0.998210      27.489398      71.024923       0.739578       0.353987      -1.144276      -0.019097       0.008009       0.007738       0.022107      -0.025359       0.086362       0.027042      -0.052073      -0.081368      -0.115340       0.048460       0.066880              9.082388       8.777875      -3.527419       1.012726      12.029118      -2.754272       6.440169          -0.000000

******************************************************
Auxiliary information for the entire system
The total spin magnetic moment of the unit cell is   -0.000002
The total net atomic charge of the unit cell is   -0.000005
Accuracy of reproducing the electrostatic potential in the unit cell:
  The inner radius (bohr) =    5.0000
  The outer radius (bohr) =   12.0000
  Valid grid points have density less than (e/(bohr^3)) =    0.0001
  The number of valid grid points were=       129556
  The rms potential error without charges in kcal/mol is=      3.70556
  The rms potential error with partial charges in kcal/mol is=      0.38885
  The RRMSE value at monopole order=      0.10494
  The rms potential error with partial charges and cloud penetration in kcal/mol is=      0.39348
  The RRMSE value at monopole order with cloud penetration is=      0.10619
  The rms potential error with partial charges and atomic dipoles in kcal/mol is=      0.31901
  The RRMSE value at dipole order=      0.08609
  The rms potential error with partial charges, atomic dipoles and cloud penetration in kcal/mol is=      0.29519
  The RRMSE value at dipole order with cloud penetration=      0.07966

******************************************************
The electron densities and ab initio electrostatic potential were computed in VASP using the PBE functional and
projector augmented wave method. See the main text of the journal article for a description of computational details.
The atomic charges, dipoles, and quadrupoles were computed with the DDEC6 method as described in
(a) T. A. Manz and N. Gabaldon Limas, RSC Adv. 6 (2016) 47771-47801 DOI: 10.1039/c6ra04656h
(b) N. Gabaldon Limas and T. A. Manz, RSC Adv. 8 (2018) 2678-2707 DOI: 10.1039/c7ra11829e.
For each atom in the material, the electron cloud parameters were fit to the spherically averaged atom-in-material
electron density using radial positions for which this density was between 10^-4 and 10^-2 electrons per cubic bohr.
The polarizabilities, dispersion coefficients, and quantum Drude oscillator (QDO) parameters were fit using the MCLF method.
The magnetic structure of the system was optimized in VASP from the default ferromagnetic initial guess using spin polarization.
The atomic spin moments (ASMs) were computed on this optimized magnetic structure using the DDEC6 partition as inputs
to the method of T. A. Manz and D. S. Sholl, J. Chem. Theory Comput. 7 (2011) 4146-4164 DOI: 10.1021/ct200539n.
The RMSE and RRMSE were computed using a uniform grid with Ewald summation.
