# Supplementary material for: A collection of forcefield precursors for metal–organic frameworks
Source: RSC Adv. 2019 Nov 13;9(63):36492–507. doi: 10.1039/c9ra07327b (PMC9075174; doi:10.1039/c9ra07327b)
Supplement: RA-009-C9RA07327B-s4109 [file RA-009-C9RA07327B-s4109.xyz]

  599
jmolscript: load "" {1 1 1} spacegroup "x,y,z" unitcell [{     28.267000     0.000000     0.000000 }, {     14.585618    18.457665     0.000000 }, {     13.681345    -3.164938    18.184289 }]
O     29.651381    12.601050     9.198704    -0.585100
O     30.432877    11.377611     7.748326    -0.577726
O     19.557057     8.475934     4.254760    -0.588475
O     18.735568     9.555215     5.794242    -0.595912
O     28.646128     9.305084     1.736963    -0.581195
O     28.638555     9.863599     3.708504    -0.600034
O     42.767783    17.076159     7.195159    -0.568334
O     42.922628    16.410931     5.254532    -0.640214
O     38.725584     4.977208    14.907844    -0.598782
O     39.023869     6.768674    15.861428    -0.529914
O     24.792898     4.541924     8.148562    -0.600557
O     24.831796     2.695652     7.255349    -0.571801
O     27.526232    12.337512     3.556665    -0.586809
O     26.673068    11.233375     2.055006    -0.579512
O     44.092949    14.010042     5.634766    -0.564336
O     44.838391    15.297162     7.053322    -0.633310
O     31.666460    13.772498     7.501201    -0.579231
O     31.683034    14.396406     9.455467    -0.583417
O     17.428384     7.187702     5.934988    -0.592441
O     17.581575     6.610772     3.973813    -0.596057
O     14.849393     1.359952    12.715364    -0.586424
O     15.699033     0.048343    11.385547    -0.596617
O     26.545316     3.092075    14.773462    -0.569838
O     25.802227     4.275184    16.280576    -0.630332
O     40.908573     6.800154    14.073912    -0.572273
O     40.118676     5.612397    12.598803    -0.583759
O     22.742480     2.694757     9.104692    -0.582060
O     23.558590     3.960773    10.498154    -0.595185
O     13.811902     0.072040     9.452921    -0.583945
O     13.659323     1.917664    10.333950    -0.596548
O     27.862726     4.119533    18.051907    -0.573221
O     27.739347     2.317262    17.068137    -0.636860
O     26.779354     2.631968     9.136696    -0.577324
O     25.991203     3.927617    10.515792    -0.582999
O     36.874981     6.842978    14.016632    -0.573419
O     37.691549     5.725230    12.498789    -0.595710
O     27.904638     6.036193    16.546976    -0.575651
O     27.805396     5.487999    14.572344    -0.602005
O     13.710659    -1.751947    11.087143    -0.576938
O     13.607133    -1.083566    13.030861    -0.632171
O     17.575715    10.308680     3.379368    -0.585105
O     17.548790     8.489611     2.427421    -0.577667
O     31.573530    10.711220    10.128467    -0.591161
O     31.718317    12.545389    11.037136    -0.594211
O     28.984084     3.063290    14.689632    -0.581852
O     29.835741     4.122626    16.224932    -0.597770
O     12.395731     1.312140    12.628443    -0.576956
O     11.667482     0.005117    11.216069    -0.624643
O     24.767681     1.496034    10.793467    -0.592368
O     24.693379     0.870001     8.839747    -0.555282
O     39.074672     8.087854    12.363862    -0.617880
O     38.769530     8.663134    14.310126    -0.538483
O     41.646309    13.947974     5.594760    -0.593001
O     40.807055    15.288003     6.900210    -0.581741
O     29.952104    12.235474     3.524661    -0.567545
O     30.701084    11.077025     2.000999    -0.631691
O     15.522321     8.465657     4.217300    -0.580141
O     16.308270     9.654854     5.693683    -0.583560
O     33.685864    12.587493     9.165245    -0.590266
O     32.870239    11.291369     7.801606    -0.595938
O     42.744319    15.263563     8.833928    -0.573586
O     42.816931    13.411795     7.951080    -0.600548
O     28.601334    11.212094     0.223849    -0.561820
O     28.801925    13.014502     1.191980    -0.629578
C     29.371313    11.811956     8.264578     0.555605
C     27.966511    11.436925     7.835974    -0.044287
C     26.830996    12.000385     8.452421    -0.124350
C     25.519713    11.646447     8.051094    -0.159629
C     25.284549    10.704965     7.020045     0.066419
C     26.433342    10.137644     6.413053    -0.120397
C     27.741769    10.499777     6.811835    -0.062604
C     23.865310    10.326264     6.574348     0.069336
C     23.604023     9.857231     5.266897    -0.124526
C     22.308628     9.471916     4.852841    -0.078329
C     21.199928     9.586254     5.712413    -0.028391
C     21.439503    10.092176     7.006225    -0.105590
C     22.745112    10.439184     7.434647    -0.148166
C     19.809987     9.196674     5.251805     0.563686
C     28.621916     8.886225     2.921852     0.525676
C     28.574809     7.429538     3.346091    -0.072330
C     28.453617     6.384605     2.408873    -0.128568
C     28.390365     5.027765     2.816201    -0.159827
C     28.471521     4.648967     4.182386     0.059459
C     28.611383     5.710950     5.111785    -0.143319
C     28.646861     7.064072     4.703548    -0.123472
C     28.410134     3.176295     4.635903     0.049961
C     28.656719     2.097413     3.746327    -0.172161
C     28.602388     0.745740     4.172749    -0.147980
C     28.315694     0.408120     5.510203    -0.084981
C     28.078413     1.468422     6.399415    -0.088375
C     28.109731     2.817284     5.975357    -0.130860
C     28.275669    -1.029246     5.990996     0.538585
C     44.249128     5.011203    17.128327    -0.252336
C     45.624592     6.991055    17.061045    -0.239062
C     31.849329     8.268063     6.521250    -0.248645
C     32.225316     8.373404     4.140744    -0.254205
C     38.856683     5.532542    16.023814     0.542653
C     38.813254     4.818522    17.358359    -0.036446
C     38.410571     3.472643    17.467282    -0.126687
C     24.681605     5.978315     0.536255    -0.161731
C     25.053123     6.630648     1.739691     0.060750
C     25.456420     7.986031     1.612219    -0.120416
C     25.488122     8.643287     0.360958    -0.075747
C     25.012316     5.916663     3.104786     0.075752
C     24.993573     6.640954     4.320042    -0.123259
C     24.936939     6.004919     5.578758    -0.078776
C     24.903554     4.603803     5.691137    -0.022741
C     24.944899     3.863316     4.491519    -0.102503
C     24.998777     4.503286     3.227166    -0.151421
C     24.839667     3.934977     7.050231     0.558763
C     26.440606    11.989365     3.027684     0.550357
C     25.057666    12.407459     3.482473    -0.051397
C     24.851091    13.125639     4.676635    -0.121176
C     23.546878    13.455886     5.122878    -0.162703
C     22.390410    13.109193     4.377686     0.065296
C     22.615413    12.419645     3.160066    -0.137088
C     23.915422    12.062164     2.734553    -0.089620
C     20.971291    13.452675     4.860297     0.060172
C     20.721226    14.499180     5.784240    -0.154674
C     19.409198    14.819418     6.213753    -0.127194
C     18.285662    14.123606     5.725687    -0.080512
C     18.525297    13.082426     4.813563    -0.104487
C     19.834021    12.743414     4.398598    -0.128345
C     45.140916    14.480428     6.147563     0.539461
C     28.525034    15.766235     4.169476    -0.254210
C     30.266363    15.886454     2.504158    -0.247793
C     37.255102     9.575685    17.104506    -0.218051
C     38.921718    11.037773    18.026813    -0.226935
C     31.691276    14.774085     8.255849     0.552156
C     31.738598    16.214525     7.788149    -0.041598
C     31.625080    16.555073     6.424327    -0.127231
C     17.094678    -0.554642     5.991723    -0.158548
C     17.283857     0.513834     6.901847     0.072272
C     17.399603     0.157549     8.269124    -0.118590
C     17.327818    -1.187195     8.700273    -0.067859
C     17.343119     1.978063     6.438511     0.070854
C     17.007073     3.040613     7.308448    -0.124132
C     17.070052     4.393171     6.902392    -0.079169
C     17.438374     4.749770     5.590578    -0.029713
C     17.747352     3.698380     4.703185    -0.101624
C     17.713353     2.343586     5.119968    -0.145942
C     17.486976     6.203050     5.158337     0.564070
C     15.933912     0.891161    12.285669     0.531779
C     17.317286     1.272576    12.774099    -0.072183
C     17.519723     2.310775    13.704408    -0.133265
C     18.821556     2.691671    14.116282    -0.147994
C     19.982738     2.026308    13.642035     0.062811
C     19.759932     0.957221    12.737549    -0.145046
C     18.462339     0.603506    12.303126    -0.127567
C     21.402407     2.435676    14.075913     0.055365
C     21.646392     3.205607    15.243162    -0.147562
C     22.958147     3.569042    15.639761    -0.126164
C     24.087700     3.162630    14.902570    -0.087630
C     23.855733     2.398173    13.748414    -0.103980
C     22.548968     2.055042    13.332721    -0.133236
C     25.498651     3.518218    15.325173     0.537852
C     41.797928     3.118983    15.463010    -0.243637
C     41.203862     1.299776    16.930846    -0.251581
C     33.226104    15.198195    12.618987    -0.250635
C     17.008710    -2.390997    14.169198    -0.250359
C     41.183107     6.024223    13.127784     0.549950
C     42.585952     5.661291    12.684814    -0.038052
C     43.720594     6.068900    13.416187    -0.123677
C     16.764631     5.740857    12.991220    -0.160240
C     17.001521     5.003380    11.805059     0.071529
C     15.852334     4.604341    11.076414    -0.122850
C     14.544319     4.919938    11.511382    -0.066445
C     18.421496     4.637279    11.343178     0.070596
C     18.661746     3.514835    10.517247    -0.123371
C     19.960483     3.168498    10.077551    -0.079876
C     21.090978     3.909029    10.473059    -0.024354
C     20.868734     5.015688    11.318629    -0.103512
C     19.563032     5.380294    11.733958    -0.145661
C     22.484799     3.518964    10.017361     0.559908
C     13.754584     1.309372     9.240165     0.529152
C     13.787496     1.974063     7.877252    -0.077493
C     14.002885     1.238907     6.694728    -0.136419
C     14.071528     1.875281     5.429829    -0.148229
C     13.895129     3.276308     5.285082     0.059676
C     13.646800     3.998269     6.479790    -0.147022
C     13.610764     3.364274     7.742688    -0.126101
C     13.967934     3.977852     3.916168     0.053493
C     13.793381     3.274534     2.696003    -0.155124
C     13.850705     3.929323     1.439832    -0.128782
C     14.064493     5.318419     1.344546    -0.091058
C     14.232113     6.024190     2.547437    -0.104282
C     14.201596     5.372054     3.802153    -0.135961
C     14.104767     6.037080     0.010911     0.533321
C     27.940791    15.496088     7.681407    -0.247146
C     25.571320    15.451391     8.135469    -0.248113
C     38.730879     5.025825     9.302719    -0.250430
C     10.075538     2.666638     8.978856    -0.247472
C     27.055105     3.459002    10.037364     0.555445
C     28.457445     3.838426    10.467240    -0.032815
C     29.592666     3.182974     9.947715    -0.120598
C     30.902596     3.550239    10.341405    -0.157265
C     31.137428     4.599708    11.263167     0.070408
C     29.988190     5.252924    11.774327    -0.121031
C     28.681072     4.875555    11.389911    -0.065505
C     32.555814     4.995026    11.701408     0.072366
C     32.796470     5.615705    12.948850    -0.123707
C     34.094858     5.991111    13.363634    -0.076233
C     35.224287     5.733687    12.562616    -0.022925
C     35.001299     5.093390    11.326084    -0.101742
C     33.696283     4.742686    10.898754    -0.147408
C     36.617934     6.110878    13.027588     0.557643
C     27.871823     6.459535    15.363906     0.531548
C     27.905363     7.916005    14.946213    -0.068690
C     28.131207     8.950612    15.874884    -0.126159
C     28.203067    10.306593    15.467193    -0.159382
C     28.022157    10.691635    14.113918     0.061677
C     27.765369     9.643194    13.195793    -0.144754
C     27.724721     8.289871    13.600939    -0.127030
C     28.099092    12.159044    13.660947     0.053733
C     27.891981    13.239217    14.556887    -0.160593
C     27.948473    14.589034    14.126283    -0.123522
C     28.195356    14.920242    12.779009    -0.077794
C     28.401370    13.855742    11.886342    -0.107185
C     28.369022    12.508736    12.314582    -0.134024
C     13.645140    -2.101913    12.294034     0.541103
C     12.267804    10.311781     1.109060    -0.252211
C     10.844304     8.367447     1.210892    -0.238782
C     24.556104     7.026523    11.729776    -0.248361
C     24.209211     6.936476    14.115736    -0.254104
C     17.584696     9.736122     2.262671     0.555279
C     17.641877    10.442564     0.923944    -0.037531
C     17.617671    11.848494     0.827385    -0.121489
C     31.352091     9.339963    17.757867    -0.151939
C     31.452352     8.619491    16.541884     0.072978
C     31.488625     7.206314    16.654627    -0.116721
C     31.418434     6.553699    17.906797    -0.065570
C     31.506100     9.325016    15.176608     0.072457
C     31.124000     8.662125    13.987173    -0.123881
C     31.183972     9.291205    12.722820    -0.081846
C     31.592405    10.631791    12.589165    -0.026131
C     31.947208    11.315397    13.769871    -0.099521
C     31.920155    10.673555    15.033315    -0.139675
C     31.633221    11.307035    11.232435     0.565587
C     30.069388     3.395420    15.228978     0.530957
C     31.450993     2.981234    14.761278    -0.072867
C     31.646195     2.240668    13.578027    -0.130458
C     32.944466     1.890592    13.129057    -0.154540
C     34.107468     2.243541    13.859520     0.065273
C     33.894932     2.958650    15.064956    -0.146035
C     32.600392     3.329737    15.495014    -0.126000
C     35.521458     1.881200    13.377090     0.054900
C     35.768460     0.808684    12.481696    -0.152361
C     37.081450     0.475188    12.058366    -0.122040
C     38.205707     1.186985    12.523520    -0.078137
C     37.965779     2.253358    13.404367    -0.110020
C     36.659094     2.601964    13.814059    -0.136667
C     39.621294     0.829124    12.112919     0.537270
C     27.753070     0.274890    13.068139    -0.246850
C     26.933073    -0.822354    15.055137    -0.241157
C     19.060315     5.470343     1.069782    -0.248514
C     31.110909     0.953008    18.100278    -0.251248
C     24.709354     0.494812    10.039910     0.556335
C     24.658103    -0.943756    10.508519    -0.031106
C     24.666932    -1.278209    11.877614    -0.123790
C     39.201610    15.831912    12.308945    -0.162130
C     39.124387    14.756528    11.389729     0.075629
C     39.108861    15.108015    10.016088    -0.123956
C     39.173524    16.453755     9.588757    -0.064361
C     39.071498    13.291935    11.851974     0.064151
C     39.471548    12.234147    11.002404    -0.130730
C     39.414077    10.882169    11.409368    -0.089870
C     38.984458    10.521884    12.700998    -0.013554
C     38.609179    11.567342    13.568389    -0.084829
C     38.637807    12.920760    13.149969    -0.147489
C     38.939148     9.070265    13.133239     0.556134
C     40.565080    14.426505     6.020454     0.527217
C     39.179475    14.039278     5.544208    -0.073940
C     38.974638    13.004538     4.610990    -0.139071
C     37.672330    12.627181     4.198934    -0.155774
C     36.512033    13.291663     4.677181     0.061353
C     36.737341    14.353731     5.589123    -0.152380
C     38.035683    14.703539     6.023728    -0.119215
C     35.091241    12.889521     4.237849     0.054260
C     34.850588    12.106416     3.078418    -0.146802
C     33.540327    11.747284     2.676182    -0.126294
C     32.408415    12.171796     3.398462    -0.089883
C     32.634832    12.954089     4.541344    -0.105154
C     33.940424    13.290659     4.965038    -0.134228
C     31.000499    11.818887     2.968949     0.530022
C     14.578193    12.362050     2.827111    -0.245381
C     14.840489    14.243339     1.339818    -0.252808
C     24.496760    -0.343637     5.202525    -0.254096
C     39.806330    16.872077     3.264625    -0.256674
C     15.245689     9.242205     5.163065     0.553718
C     13.843892     9.610659     5.602943    -0.043795
C     12.709602     9.213012     4.866298    -0.121888
C     39.666723     9.546203     5.289264    -0.158883
C     39.429898    10.278030     6.479244     0.072521
C     40.579133    10.670225     7.211162    -0.121999
C     41.886619    10.351300     6.777285    -0.067927
C     38.009613    10.643177     6.941307     0.069226
C     37.769023    11.751250     7.787240    -0.120507
C     36.468635    12.095763     8.222572    -0.076666
C     35.337642    11.365321     7.808334    -0.030530
C     35.560975    10.272183     6.946580    -0.100302
C     36.867032     9.910990     6.531797    -0.144970
C     33.943668    11.750487     8.265669     0.566186
C     42.756400    14.024333     9.044865     0.535181
C     42.706008    13.358734    10.404505    -0.062546
C     42.479294    14.092234    11.585938    -0.123144
C     42.399874    13.451784    12.847746    -0.152011
C     42.573810    12.050103    12.987765     0.071703
C     42.823406    11.329028    11.794330    -0.141537
C     42.870484    11.966514    10.534704    -0.125135
C     42.502180    11.347041    14.352677     0.061698
C     42.726804    12.041831    15.567752    -0.149584
C     42.677987    11.386620    16.822104    -0.109945
C     42.421642    10.004833    16.919935    -0.048069
C     42.198736     9.307226    15.721045    -0.070117
C     42.224055     9.961266    14.467057    -0.122888
C     28.711977    12.455657     0.070737     0.561423
C     30.055313    -0.631793    10.458512    -0.250948
C     31.473522    -0.274794     8.540979    -0.243790
C     17.727192    10.311781     8.989585    -0.248132
C     46.400356    12.670827     9.291990    -0.251753
H     26.955302    12.727415     9.244711     0.095755
H     24.690624    12.138234     8.540615     0.090424
H     26.331610     9.393158     5.636220     0.107023
H     28.587211    10.036806     6.324314     0.092484
H     24.397359     9.826706     4.536616     0.100045
H     22.170001     9.116564     3.839249     0.113696
H     20.616738    10.200156     7.699773     0.078039
H     22.870339    10.781657     8.452239     0.088065
H     28.386669     6.618593     1.354002     0.078782
H     28.251742     4.283184     2.046278     0.074552
H     28.713803     5.512702     6.168111     0.102956
H     28.747646     7.828404     5.460742     0.092930
H     28.917017     2.283974     2.714733     0.081213
H     28.797988    -0.039075     3.452651     0.084512
H     27.861828     1.244477     7.432646     0.116449
H     27.878851     3.571934     6.711821     0.108492
H     38.120376     2.926043    16.578980     0.097797
H     24.334608     4.955696     0.549347     0.088352
H     25.773853     8.553716     2.472700     0.107663
H     25.805486     9.674161     0.314225     0.127242
H     25.014105     7.711003     4.314404     0.091190
H     24.918764     6.618841     6.470516     0.110230
H     24.945374     2.782534     4.528070     0.072729
H     25.056868     3.875357     2.350138     0.072895
H     25.700689    13.404171     5.287446     0.079859
H     23.454076    13.958432     6.074462     0.076609
H     21.788923    12.147780     2.519433     0.105877
H     24.025694    11.503015     1.814428     0.113832
H     21.534509    15.099344     6.166474     0.081661
H     19.273160    15.628641     6.918758     0.066402
H     17.688971    12.523634     4.425874     0.110004
H     19.942705    11.908460     3.721597     0.112312
H     31.480433    15.776434     5.686773     0.094783
H     16.965249    -0.354806     4.937944     0.073065
H     17.568403     0.912251     9.020135     0.105963
H     17.425537    -1.406105     9.754416     0.091062
H     16.645916     2.828192     8.299855     0.092430
H     16.798935     5.163232     7.613944     0.108178
H     18.032363     3.923549     3.684137     0.076437
H     17.994533     1.586325     4.401689     0.083927
H     16.668987     2.855350    14.093188     0.075009
H     18.904494     3.532986    14.788555     0.064086
H     20.583633     0.371875    12.357134     0.102288
H     18.357441    -0.206350    11.595394     0.089947
H     20.829730     3.518021    15.876703     0.039511
H     23.088499     4.158785    16.537883     0.055987
H     24.698705     2.069129    13.162698     0.106937
H     22.452963     1.498692    12.412414     0.109813
H     43.595684     6.636419    14.329583     0.096598
H     17.591018     6.050803    13.613486     0.080629
H     15.951395     4.061371    10.150288     0.106451
H     13.701207     4.596996    10.917120     0.090859
H     17.847707     2.865964    10.244119     0.092572
H     20.081365     2.295071     9.448738     0.112764
H     21.706329     5.613608    11.650128     0.077377
H     19.456865     6.258869    12.354406     0.085504
H     14.150231     0.168007     6.748735     0.071880
H     14.292410     1.256732     4.572076     0.060175
H     13.466042     5.062750     6.455241     0.101621
H     13.436382     3.970545     8.620080     0.089156
H     13.587597     2.214073     2.697457     0.053569
H     13.709400     3.345503     0.538437     0.075640
H     14.390884     7.091561     2.510523     0.111599
H     14.376805     5.975830     4.680090     0.109037
H     29.468628     2.374759     9.237982     0.095955
H     31.730820     2.988404     9.934077     0.079344
H     30.087373     6.077615    12.461511     0.105048
H     27.837437     5.409080    11.805059     0.090500
H     31.982256     5.772540    13.635307     0.092296
H     34.216494     6.458070    14.333038     0.114267
H     35.838730     4.872442    10.678178     0.076441
H     33.588596     4.282909     9.926258     0.086442
H     28.283102     8.707634    16.918844     0.085066
H     28.429836    11.046856    16.220568     0.080285
H     27.581758     9.855591    12.152560     0.102179
H     27.543631     7.531926    12.852655     0.089365
H     27.659104    13.052745    15.595392     0.078268
H     27.778888    15.376818    14.849472     0.086443
H     28.595451    14.074419    10.848383     0.106722
H     28.571710    11.745289    11.577755     0.109429
H     17.548530    12.447370     1.726053     0.093656
H     31.291440    10.418936    17.751867     0.090687
H     31.590857     6.586717    15.778508     0.104986
H     31.452819     5.473376    17.937528     0.091483
H     30.729971     7.661533    14.031725     0.092516
H     30.876948     8.732175    11.847610     0.108519
H     32.265737    12.347657    13.716227     0.078968
H     32.240998    11.242284    15.894160     0.093349
H     30.792241     1.955069    12.978127     0.079332
H     33.026323     1.365385    12.187838     0.065384
H     34.727000     3.232430    15.697769     0.103294
H     32.501645     3.890954    16.413867     0.091732
H     34.952318     0.200519    12.118919     0.051088
H     37.217560    -0.356275    11.378273     0.085282
H     38.801688     2.826849    13.768053     0.109440
H     36.549947     3.455187    14.466693     0.111132
H     24.719830    -0.494528    12.622261     0.093011
H     39.240502    15.641817    13.371453     0.088422
H     39.028125    14.350260     9.253985     0.105381
H     39.160223    16.670044     8.529523     0.109496
H     39.874097    12.447506    10.026817     0.089856
H     39.734691    10.115841    10.714547     0.104800
H     38.275765    11.337882    14.571798     0.116066
H     38.300693    13.670692    13.850973     0.090998
H     39.823969    12.461926     4.217300     0.072753
H     37.589856    11.789580     3.522297     0.063228
H     35.916030    14.937847     5.975539     0.104090
H     38.140893    15.507799     6.737097     0.103296
H     35.668814    11.779251     2.454333     0.036822
H     33.413215    11.145939     1.785333     0.053530
H     31.787148    13.306079     5.108694     0.111886
H     34.030416    13.860367     5.877526     0.109510
H     12.834776     8.648795     3.950900     0.095687
H     38.841300     9.242954     4.662452     0.080871
H     40.481085    11.210078     8.139288     0.106751
H     42.729732    10.670967     7.374457     0.090553
H     38.583834    12.388528     8.084553     0.093187
H     36.347156    12.957825     8.866841     0.111523
H     34.723021     9.682270     6.600897     0.076432
H     36.972447     9.042172     5.897710     0.085834
H     42.334920    15.164389    11.533203     0.087811
H     42.175719    14.065982    13.708226     0.078145
H     42.997172    10.262849    11.820152     0.103835
H     43.045805    11.362559     9.655676     0.089929
H     42.967293    13.095273    15.561023     0.063506
H     42.856523    11.963907    17.719680     0.060915
H     42.001494     8.246304    15.760141     0.114811
H     42.010511     9.368100    13.589665     0.108108
H     31.517006     9.036591     0.556257     0.284800
H     44.052916     4.070498    17.685676     0.055782
H     44.464696     4.750700    16.069274     0.113043
H     43.332992     5.640007    17.176334     0.168616
H     45.855426     6.837443    15.984899     0.126246
H     46.489874     7.503789    17.532019     0.096359
H     44.735830     7.651745    17.155967     0.159361
H     30.832728     9.471089     5.192706     0.305187
H     31.169056     7.396349     6.405416     0.129033
H     31.518893     8.847765     7.409189     0.167264
H     32.883469     7.904618     6.706911     0.132191
H     32.155154     9.024992     3.244441     0.112169
H     31.568362     7.491181     3.978177     0.128811
H     33.279753     8.035714     4.243122     0.116498
H     28.291780    15.402720     2.155020     0.298888
H     28.870350    14.747471     4.452059     0.171875
H     27.426522    15.814540     4.325679     0.072950
H     29.006206    16.517518     4.833020     0.108013
H     30.482229    16.125188     1.441105     0.113531
H     30.582017    14.838262     2.696003     0.163703
H     30.864661    16.572868     3.140609     0.128600
H     39.031251     9.000055    17.936619     0.219411
H     37.088827     8.594348    16.613166     0.122932
H     36.853934    10.367484    16.436597     0.087094
H     36.697274     9.583455    18.066273     0.043463
H     24.705168    14.221860     0.817384     0.044908
H     38.590947    11.893022    17.399455     0.082995
H     26.325334    14.320794     0.041096     0.075390
H     42.394704     1.155344    15.258982     0.303664
H     41.613939     3.865277    16.266574     0.137273
H     40.872600     2.990849    14.865111     0.160512
H     42.589290     3.513099    14.791464     0.132553
H     41.544896     0.327340    17.345993     0.112398
H     40.250612     1.130020    16.383317     0.154737
H     41.025162     1.993954    17.779325     0.137884
H     31.465755    16.145078    12.113100     0.305200
H     33.368393    14.770157    11.604122     0.166615
H     33.602781    14.463395    13.363452     0.134436
H     33.828102    16.130030    12.688451     0.129617
H     31.902776    15.353552    14.965124     0.128354
H     15.932287    -2.158283    14.309399     0.130829
H     17.583247    -1.445447    14.277576     0.131330
H     12.164453    -1.323054     8.077825     0.294432
H     28.770296    16.123533     7.294991     0.129366
H     27.905586    14.556908     7.086781     0.139510
H     28.162162    15.252998     8.741915     0.163110
H     25.439742    14.499684     7.579939     0.132157
H     24.626950    16.032057     8.056004     0.112886
H     25.756944    15.232227     9.210161     0.160348
H     39.731362     3.496261    10.257030     0.304796
H     37.698223     5.284167     8.981766     0.131372
H     39.407953     5.061222     8.421690     0.128074
H     39.071454     5.792420    10.030999     0.168998
H     37.293012     2.837823     8.652812     0.124985
H     10.130163     1.668733     9.462922     0.130873
H     10.741623     2.655596     8.088917     0.129641
H     10.259731    10.263431     0.652998     0.105496
H     12.480831    11.241138     0.538437     0.046673
H     13.164586     9.656669     1.049961     0.169265
H     12.080528    10.586518     2.170113     0.108474
H     11.709404     7.680958     1.088148     0.160987
H      9.949431     7.881343     0.767195     0.094263
H     10.650928     8.526443     2.293221     0.127318
H     23.973445     5.365905    12.805013     0.303097
H     25.234066     7.901781    11.831608     0.129536
H     23.519120     7.385585    11.553388     0.131509
H     24.878079     6.441837    10.841837     0.167259
H     24.289913     6.290810    15.015131     0.112654
H     23.153417     7.273042    14.022996     0.115582
H     24.867019     7.819959    14.265757     0.126012
H     28.847715    -0.958419    14.304489     0.165713
H     26.906773     0.991393    13.123420     0.162009
H     27.482183    -0.564030    12.390593     0.129176
H     28.621467     0.811172    12.633898     0.131538
H     27.213664    -1.170904    16.072548     0.104625
H     26.563850    -1.696801    14.477785     0.130189
H     26.118135    -0.071786    15.158605     0.159135
H     17.091603     5.214913     1.626403     0.303432
H     19.668888     5.574952     0.145292     0.129514
H     19.428750     4.599274     1.654407     0.130865
H     19.202706     6.385996     1.681865     0.168204
H     30.036124     0.865672    17.835332     0.122323
H     17.726687     3.201003     0.470428     0.118201
H     31.693790     1.019168    17.155967     0.125933
H     13.057422    13.329938     1.824066     0.175421
H     14.785372    11.638438     2.008818     0.136876
H     13.896208    11.878159     3.557392     0.137978
H     15.527074    12.603238     3.349182     0.155769
H     14.348324    15.160247     0.949947     0.098507
H     15.057726    13.573573     0.481520     0.132803
H     15.795097    14.540033     1.828248     0.155614
H     25.784416     0.338282     3.744872     0.278522
H     25.289743    -0.804172     5.830429     0.167477
H     23.560712    -0.936137     5.286355     0.133844
H     24.291801     0.672999     5.596033     0.152767
H     40.127863    16.961320     2.204663     0.073591
H     38.903348    16.223352     3.302449     0.127368
H     40.629716    16.392138     3.834339     0.144213
H     32.038647    -1.166775    10.310492     0.150355
H     29.844800    -1.315918    11.308446     0.054051
H     29.144749    -0.575903     9.822426     0.172740
H     30.282269     0.375962    10.869113     0.117044
H     30.598853    -0.236542     7.856704     0.161918
H     32.341222    -0.674073     7.974902     0.116084
H     31.724196     0.754497     8.875570     0.128059
H     18.387401    11.620702     7.539388     0.302127
H     17.396165     9.538868     8.263668     0.168055
H     17.031055    10.293224     9.855521     0.130368
H     18.749112    10.048687     9.338905     0.131503
H     45.717423    12.698545    10.168836     0.125871
H     46.364085    13.663316     8.795559     0.112044
H     19.174799    12.493967     9.640037     0.121267
H     17.310156     6.153349     0.222030     0.306807
H     24.164032     0.184445     3.238440     0.261294
H     45.567820    16.352411     9.357635     0.283757
H     32.447737     9.935235     5.464561     0.302940
H     28.460655     0.552613    14.986945     0.295922
H     25.591394     5.833511    13.054865     0.305184
H     16.761216    11.838641     7.996723     0.306745
H     42.023120    14.237264     3.084237     0.292448
H     28.557904    17.038390     2.549801     0.194795
H     38.113393     3.692129    10.748915     0.300636
H     43.114691     1.978675    16.565887     0.215467
H     46.244179     5.110020    17.631668     0.120400
H     24.940219     6.309412    17.704769     0.282325
H     31.262356    14.588948    12.774645     0.300820
H     26.477483    16.418233     6.558346     0.219442
N     45.389925     5.707375    17.725681    -0.051220
N     31.807379     9.119233     5.329815    -0.076218
N     28.835270    16.053042     2.767649    -0.062135
N     38.689047     9.775498    17.323445    -0.255897
N     42.225923     1.839184    16.032178    -0.069349
N     31.806097    15.479559    12.844473    -0.078371
N     26.675573    16.225814     7.567392    -0.069982
N     38.760465     3.700934     9.927349    -0.080023
N     11.095904     9.644360     0.539528    -0.044543
N     24.614393     6.183448    12.926666    -0.077379
N     28.100512    -0.231982    14.398138    -0.060850
N     17.641708     5.308715     0.741737    -0.079461
N     13.956316    13.578590     2.297949    -0.063648
N     24.926116    -0.256195     3.805062    -0.065552
N     31.195348    -1.137148     9.691681    -0.057764
N     17.723774    11.628942     8.347862    -0.078583
In    31.662010    12.409204     9.005042     1.607340
In    38.896938     6.686049    13.829152     1.603224
In    24.767553     2.854666     9.286716     1.608168
In    17.533270     8.591364     4.461152     1.608983
In    28.691565    11.281604     2.251942     1.604601
In    13.677235     0.237504    11.480105     1.615657
In    27.812594     4.066170    16.024359     1.608791
In    42.828471    15.086919     6.803106     1.608027

The following XYZ coordinates are in angstroms. Other properties are in atomic units.
The sperically averaged electron density of each atom fit to a function of the form exp(a - br)
eigen_1, eigen_2 and eigen_3 are the three eigenvalues of traceless quadrupole moment tensor
  atom number  atomic symbol              X              Y              Z     net charge C6 coefficient C8 coefficient C10 coefficient fluctuating dipole atomic polarizability isotropic forcefield polarizability              a              b squared Pearson coefficient          <r^3>          <r^4>         wp_QDO          m_QDO          q_QDO       dipole_x       dipole_y       dipole_z         dipole            Qxy            Qxz            Qyz     Q(x^2-y^2)  Q(3z^2 - R^2)        eigen_1        eigen_2        eigen_3 static polarizability      alpha(xx)      alpha(xy)      alpha(xz)      alpha(yy)      alpha(yz)      alpha(zz) atomic spin moment
            1              O      29.651381      12.601050       9.198704      -0.585100      38.293987 0.61716327E+03  0.15375580E+05                                 9.147242                            7.776851       0.073245       2.077895                    0.994699      27.993012      75.204738       0.669015       0.367484      -1.130986       0.010449      -0.019946      -0.004519       0.022967       0.047292       0.039588       0.004080      -0.087190       0.123530      -0.093965       0.027736       0.066230             10.685030      11.748418       1.650687       2.358944       8.680072       3.278318      11.626600           0.000001
            2              O      30.432877      11.377611       7.748326      -0.577726      37.523534 0.57671681E+03  0.14128030E+05                                 8.992753                            7.479519       0.268779       2.132087                    0.997822      27.921800      74.410816       0.687339       0.363761      -1.133746       0.004726       0.029955       0.022623       0.037834      -0.031029      -0.036399      -0.076611       0.094850      -0.111521      -0.121875       0.043551       0.078324             10.530034      16.471419      -0.285280      -0.249713       7.107955       1.784953       8.010728          -0.000027
            3              O      19.557057       8.475934       4.254760      -0.588475      31.772496 0.51543240E+03  0.12286326E+05                                 7.999476                            7.018523       0.259476       2.122860                    0.998642      27.871241      73.449597       0.716976       0.358386      -1.137112      -0.017569       0.013180       0.026763       0.034621       0.046889       0.064793      -0.013342      -0.107934       0.094943      -0.116309       0.048540       0.067770              8.952607      11.320869       2.295163       2.600324       7.407149       2.322659       8.129801           0.000012
            4              O      18.735568       9.555215       5.794242      -0.595912      39.151116 0.61110145E+03  0.15205829E+05                                 9.300140                            7.731672       0.153998       2.089114                    0.996344      28.478144      76.770462       0.671034       0.366830      -1.130092      -0.006757      -0.030913      -0.035879       0.047839      -0.038144      -0.034493      -0.073432       0.083626      -0.165799      -0.124200       0.039584       0.084616             11.285794      18.838026       0.244556      -0.556197       7.238675       1.433027       7.780680          -0.000010
            5              O      28.646128       9.305084       1.736963      -0.581195      38.907328 0.62252986E+03  0.15571307E+05                                 9.253556                            7.831893       0.076645       2.067021                    0.996364      28.419066      76.959774       0.662730       0.369492      -1.127385      -0.029771       0.020714       0.020771       0.041795       0.002122       0.002399      -0.086673       0.070929       0.038699      -0.105483       0.029078       0.076405             10.904394       6.635691       0.858675      -0.615492      12.807631      -3.873545      13.269860          -0.002124
            6              O      28.638555       9.863599       3.708504      -0.600034      37.384601 0.63088435E+03  0.15799857E+05                                 8.941937                            7.829647       0.178329       2.101362                    0.995823      28.365613      76.339027       0.671177       0.364389      -1.133681      -0.032615       0.000385      -0.026640       0.042114       0.004296      -0.013222       0.062790      -0.023769      -0.193263      -0.094805       0.021933       0.072872             10.072208       6.642394       0.369087       0.003282      13.938165       0.933208       9.636064          -0.000739
            7              O      42.767783      17.076159       7.195159      -0.568334      36.693029 0.57062143E+03  0.13948790E+05                                 8.911898                            7.449729       0.217013       2.118766                    0.997841      27.790205      74.105063       0.686995       0.364724      -1.132415      -0.023724      -0.020334      -0.018008       0.036064      -0.007258      -0.017762      -0.083650       0.089729       0.056333      -0.110726       0.034206       0.076520             10.707133       6.141094      -0.021160       0.488278      14.516248      -3.717199      11.464056          -0.001559
            8              O      42.922628      16.410931       5.254532      -0.640214      37.391241 0.60810379E+03  0.15128580E+05                                 8.994628                            7.677526       0.224322       2.088452                    0.998897      29.380121      79.468051       0.677313       0.363493      -1.131483       0.026020       0.019270       0.051953       0.061217      -0.001108      -0.003014       0.041951      -0.019296      -0.314130      -0.114717       0.042645       0.072072             10.846941       6.444002      -0.774555       0.312434      17.837047       0.925067       8.259775          -0.000786
            9              O      38.725584       4.977208      14.907844      -0.598782      39.355055 0.63019092E+03  0.15791547E+05                                 9.336839                            7.869207       0.055808       2.066450                    0.994898      28.322702      76.457056       0.663334       0.368486      -1.129558      -0.014784       0.024135       0.007503       0.029281       0.000585       0.001633       0.039588       0.109891       0.181970      -0.095322       0.024553       0.070769             10.991182       7.013128       0.797889       1.660579       9.755809       0.454634      16.204608          -0.000021
           10              O      39.023869       6.768674      15.861428      -0.529914      36.181639 0.55341663E+03  0.13416467E+05                                 8.811756                            7.361391       0.143371       2.113691                    0.995907      27.046509      71.673113       0.688052       0.367197      -1.131229      -0.001495       0.006486      -0.018490       0.019651      -0.002011      -0.012958      -0.057978      -0.011457      -0.256988      -0.108373       0.038023       0.070351             10.269423       5.768722       0.689360      -0.140394      13.469523      -3.127031      11.570024          -0.000059
           11              O      24.792898       4.541924       8.148562      -0.600557      32.893416 0.53268064E+03  0.12801943E+05                                 8.203764                            7.138646       0.248876       2.114528                    0.998725      28.146158      74.470132       0.710397       0.358753      -1.136860      -0.008211      -0.035317      -0.013444       0.038671      -0.004531       0.000473       0.028982       0.159242       0.198611      -0.117427       0.046643       0.070784              9.254762       5.628378      -0.044949      -0.961886       7.506112      -1.284685      14.629795          -0.000018
           12              O      24.831796       2.695652       7.255349      -0.571801      36.839469 0.56908779E+03  0.13918476E+05                                 8.949928                            7.471688       0.150656       2.097367                    0.996485      27.942933      74.821442       0.680776       0.367866      -1.128647       0.001809       0.012037       0.033397       0.035546      -0.003052       0.003207      -0.076771      -0.001539      -0.258918      -0.121874       0.041948       0.079926             10.760480       5.897423       0.162700      -0.739852      13.824524      -4.546514      12.559494          -0.000167
           13              O      27.526232      12.337512       3.556665      -0.586809      37.566034 0.59486029E+03  0.14689740E+05                                 8.995612                            7.603340       0.233713       2.117010                    0.997796      28.169487      75.438662       0.680584       0.364439      -1.132913       0.003176      -0.039523      -0.011634       0.041322       0.021018       0.035942      -0.072479       0.098565      -0.129862      -0.117226       0.035930       0.081296             10.633413      16.802745       0.805774       0.367258       7.266557       1.398555       7.830937          -0.000209
           14              O      26.673068      11.233375       2.055006      -0.579512      36.554126 0.60130907E+03  0.14860326E+05                                 8.810496                            7.628193       0.186067       2.118524                    0.995399      27.633368      73.565328       0.682965       0.362892      -1.136313       0.009658       0.011409       0.014265       0.020662      -0.034520      -0.052270       0.003544      -0.111191       0.089211      -0.099431       0.033119       0.066312             10.025405      11.213315      -1.477456      -1.966795       8.576945       2.917868      10.285956           0.000366
           15              O      44.092949      14.010042       5.634766      -0.564336      37.448176 0.56939532E+03  0.13906339E+05                                 9.028137                            7.437577       0.236879       2.126840                    0.997928      27.683802      73.701697       0.688378       0.364318      -1.133138      -0.006139       0.013812       0.022148       0.026815       0.041937       0.032860      -0.055544       0.064394      -0.153284      -0.104724       0.026040       0.078685             10.861136      17.023475      -0.676128       0.516787       7.501943       1.961249       8.057989           0.000759
           16              O      44.838391      15.297162       7.053322      -0.633310      39.985455 0.64161299E+03  0.16161278E+05                                 9.427025                            7.906900       0.224368       2.097288                    0.997492      29.204182      79.219498       0.665477       0.365402      -1.131153      -0.019463      -0.009851      -0.057424       0.061428      -0.041462      -0.070728      -0.007599      -0.088769       0.061096      -0.108167       0.037193       0.070974             11.407906      12.948312      -3.416850      -2.671930      11.000180       4.221995      10.275227           0.000150
           17              O      31.666460      13.772498       7.501201      -0.579231      36.540135 0.58154253E+03  0.14272563E+05                                 8.850198                            7.528442       0.176334       2.112274                    0.996222      27.721750      73.888501       0.682851       0.365477      -1.132682       0.010336       0.001533       0.016778       0.019766       0.001741      -0.009458       0.059906      -0.011198      -0.192164      -0.092515       0.027009       0.065506             10.378801       6.365231      -0.659372      -0.746511      15.108396       1.436054       9.662778           0.000194
           18              O      31.683034      14.396406       9.455467      -0.583417      37.814889 0.58290313E+03  0.14315925E+05                                 9.039147                            7.517110       0.282497       2.134407                    0.997819      28.019124      74.734564       0.686035       0.363527      -1.134071      -0.002288      -0.028959      -0.027254       0.039832      -0.005040      -0.007257      -0.094800       0.094325       0.038840      -0.121247       0.040886       0.080361             10.649464       5.827239      -0.039863      -0.120720      13.496858      -3.689337      12.624296           0.000199
           19              O      17.428384       7.187702       5.934988      -0.592441      32.179872 0.52181361E+03  0.12475611E+05                                 8.070907                            7.063351       0.255370       2.120437                    0.998661      27.942165      73.724394       0.714533       0.358540      -1.137094       0.007912      -0.006856      -0.034376       0.035934      -0.004356       0.009032       0.056470      -0.001015      -0.286468      -0.115629       0.047778       0.067851              9.053452       5.476847       0.460592      -0.013678      14.416702       0.019742       7.266805           0.000100
           20              O      17.581575       6.610772       3.973813      -0.596057      38.842573 0.60742261E+03  0.15090889E+05                                 9.242468                            7.706038       0.158893       2.090886                    0.996519      28.456753      76.643396       0.672480       0.366609      -1.130307      -0.001377       0.033684       0.031455       0.046108      -0.001461       0.007531      -0.097614       0.094347       0.035701      -0.123560       0.040136       0.083424             11.143670       6.044223       0.773628      -0.613009      14.261125      -4.790849      13.125663           0.000249
           21              O      14.849393       1.359952      12.715364      -0.586424      39.088366 0.61939500E+03  0.15456102E+05                                 9.259208                            7.781050       0.172127       2.098469                    0.996438      28.321135      76.324818       0.669628       0.366556      -1.130897       0.001414       0.002003      -0.049788       0.049849      -0.029762      -0.033340      -0.059274       0.089651      -0.159917      -0.108576       0.025836       0.082740             10.952711      16.869332      -0.645361      -0.904396       7.901124       1.975221       8.087675           0.001808
           22              O      15.699033       0.048343      11.385547      -0.596617      37.084123 0.62080266E+03  0.15480419E+05                                 8.903438                            7.757660       0.216780       2.114544                    0.996290      28.242772      75.773193       0.675675       0.363529      -1.134678      -0.015827       0.039327      -0.003335       0.042524       0.055193       0.038570       0.006551      -0.085774       0.126862      -0.098398       0.026935       0.071463             10.145272      11.287843       1.784916       1.915026       9.638096       3.100876       9.509877           0.002397
           23              O      26.545316       3.092075      14.773462      -0.569838      38.044729 0.58385020E+03  0.14350126E+05                                 9.143652                            7.539966       0.205153       2.115584                    0.997435      27.831059      74.347882       0.682469       0.365148      -1.132406       0.004288       0.024414       0.012446       0.027737      -0.027040      -0.046669      -0.058172       0.090929      -0.071518      -0.103727       0.025086       0.078641             11.047048      17.351304      -0.536051       0.711418       7.781305       1.852877       8.008534           0.002265
           24              O      25.802227       4.275184      16.280576      -0.630332      39.463620 0.63371366E+03  0.15906116E+05                                 9.322424                            7.847947       0.246509       2.107183                    0.997280      29.036148      78.514745       0.669553       0.364460      -1.132369       0.016260      -0.051520      -0.019428       0.057412       0.060660       0.051098      -0.008741      -0.072153       0.091906      -0.103823       0.034938       0.068885             11.264358      12.941004       1.977642       3.688898       8.813136       3.766684      12.038932           0.000989
           25              O      40.908573       6.800154      14.073912      -0.572273      36.542742 0.58177183E+03  0.14277338E+05                                 8.838947                            7.526754       0.193088       2.117958                    0.996334      27.657366      73.676591       0.683467       0.365169      -1.133100      -0.016334       0.002823      -0.016827       0.023621      -0.032972      -0.054099       0.009443      -0.109555       0.079906      -0.097660       0.026864       0.070796             10.328013      11.397915      -2.014054      -2.138471      10.030760       3.517962       9.555363           0.000078
           26              O      40.118676       5.612397      12.598803      -0.583759      38.034408 0.58816391E+03  0.14477947E+05                                 9.074957                            7.552899       0.284234       2.134316                    0.997716      28.067112      74.953237       0.684128       0.363714      -1.133899      -0.006778       0.030244       0.030614       0.043564       0.030374       0.037399      -0.071523       0.083786      -0.163138      -0.120967       0.039629       0.081338             10.701843      16.874023      -0.126552       0.409995       7.463503       1.704469       7.768004           0.000109
           27              O      22.742480       2.694757       9.104692      -0.582060      30.978529 0.50664255E+03  0.12036302E+05                                 7.880974                            6.974037       0.216758       2.110473                    0.998466      27.848526      73.492088       0.716171       0.359996      -1.134770       0.018324       0.020106       0.014469       0.030812      -0.054060      -0.060405      -0.011365      -0.106602       0.097563      -0.116567       0.046297       0.070270              8.758552      11.245036      -1.955883      -2.581480       6.977886       2.052983       8.052733          -0.000010
           28              O      23.558590       3.960773      10.498154      -0.595185      39.404456 0.61543906E+03  0.15340893E+05                                 9.340003                            7.762328       0.145687       2.086100                    0.996362      28.501071      76.900804       0.669284       0.367139      -1.129852       0.006071      -0.031523      -0.037319       0.049227       0.027067       0.042312      -0.076759       0.096526      -0.130399      -0.124862       0.040788       0.084073             11.339650      18.955658       0.544949      -0.129592       7.133620       1.374115       7.929671           0.000103
           29              O      13.811902       0.072040       9.452921      -0.583945      38.885982 0.61547001E+03  0.15330044E+05                                 9.219975                            7.749981       0.189108       2.105294                    0.996217      28.233653      75.959044       0.671961       0.365953      -1.131637       0.034793       0.022230       0.031275       0.051796       0.000677      -0.002685      -0.073033      -0.020847      -0.219245      -0.107627       0.026096       0.081531             10.902470       6.040540       0.174190      -0.381477      15.018536      -3.120881      11.648333           0.002567
           30              O      13.659323       1.917664      10.333950      -0.596548      37.206421 0.62286101E+03  0.15544783E+05                                 8.920002                            7.773083       0.204877       2.111254                    0.996082      28.250792      75.829353       0.674661       0.363770      -1.134477       0.033165      -0.026441      -0.005899       0.042824       0.015391      -0.005999       0.040235       0.110456       0.179786      -0.097788       0.027363       0.070425             10.146797       6.588770      -0.237459      -0.810165       9.322041       0.226543      14.529580           0.002894
           31              O      27.862726       4.119533      18.051907      -0.573221      37.217205 0.58107978E+03  0.14272370E+05                                 8.994181                            7.523293       0.202130       2.110692                    0.997967      27.967101      74.811101       0.682707       0.365268      -1.131733       0.013030      -0.012761      -0.023605       0.029830       0.015462       0.004979      -0.065270      -0.017443      -0.232424      -0.106191       0.027711       0.078480             10.781593       6.267370      -0.524135       0.037549      13.002499      -3.999484      13.074909           0.002280
           32              O      27.739347       2.317262      17.068137      -0.636860      38.499433 0.62027437E+03  0.15495126E+05                                 9.158856                            7.753213       0.280161       2.111043                    0.998555      29.228322      79.005991       0.674658       0.363422      -1.132479      -0.025007       0.046141       0.030182       0.060541       0.006101      -0.000639       0.015444       0.147026       0.203479      -0.109029       0.039852       0.069177             11.058004       6.413024      -0.179475       0.967498       8.583770      -0.354916      18.177218           0.002007
           33              O      26.779354       2.631968       9.136696      -0.577324      36.299897 0.57609122E+03  0.14106236E+05                                 8.806103                            7.492205       0.164508       2.107529                    0.996445      27.699941      73.757542       0.684584       0.365392      -1.132691      -0.012550       0.015326       0.004877       0.020401       0.047882       0.039999       0.003903      -0.090407       0.130682      -0.096631       0.029052       0.067579             10.258149      11.259661       1.742875       2.158635       8.331897       3.282238      11.182888           0.000040
           34              O      25.991203       3.927617      10.515792      -0.582999      37.650631 0.57914716E+03  0.14200674E+05                                 9.010190                            7.491748       0.290252       2.136446                    0.998006      28.009276      74.647215       0.687349       0.363420      -1.134157      -0.005172      -0.033288      -0.025468       0.042231      -0.033313      -0.035974      -0.076902       0.102858      -0.106155      -0.123908       0.042284       0.081624             10.598046      16.715084      -0.329913      -0.089288       7.170518       1.718697       7.908535           0.000016
           35              O      36.874981       6.842978      14.016632      -0.573419      31.732193 0.51295382E+03  0.12206585E+05                                 7.996777                            7.006137       0.260855       2.128796                    0.998517      27.602694      72.565147       0.717266       0.358848      -1.137298       0.018553      -0.004482      -0.022314       0.029364       0.043162       0.061939      -0.010704      -0.111388       0.098725      -0.113361       0.047191       0.066170              8.957873      11.275312       2.296657       2.493767       7.609677       2.374048       7.988629          -0.000020
           36              O      37.691549       5.725230      12.498789      -0.595710      39.327270 0.61574299E+03  0.15356278E+05                                 9.342459                            7.774400       0.122863       2.078537                    0.996187      28.557564      77.169884       0.667197       0.368100      -1.128678       0.007024       0.029227       0.040623       0.050535      -0.037147      -0.034532      -0.074554       0.080953      -0.168038      -0.124828       0.041547       0.083281             11.338181      18.892335       0.093972      -0.514010       7.268408       1.384973       7.853800          -0.000030
           37              O      27.904638       6.036193      16.546976      -0.575651      37.206775 0.59259352E+03  0.14624403E+05                                 8.936920                            7.604541       0.203885       2.112019                    0.997181      28.020943      75.093984       0.678210       0.365949      -1.131387       0.026363      -0.019872      -0.020791       0.039015      -0.001899      -0.003602      -0.087941       0.070752       0.039032      -0.106659       0.028905       0.077754             10.486612       6.197687       0.533913      -0.507992      12.361007      -3.820891      12.901143          -0.002513
           38              O      27.805396       5.487999      14.572344      -0.602005      36.681539 0.62246982E+03  0.15528891E+05                                 8.804975                            7.761037       0.234369       2.119171                    0.996252      28.291500      75.864751       0.676599       0.362871      -1.135449       0.033852       0.000770       0.027646       0.043713       0.005928      -0.014514       0.063738      -0.020232      -0.205466      -0.099180       0.026113       0.073067              9.891982       6.559655       0.466480       0.122864      13.861176       0.786016       9.255115          -0.001013
           39              O      13.710659      -1.751947      11.087143      -0.576938      37.857762 0.58279871E+03  0.14316795E+05                                 9.091317                            7.518636       0.251431       2.125787                    0.998153      27.957378      74.648209       0.685469       0.363740      -1.133582       0.003795       0.023042       0.020083       0.030801      -0.000710      -0.019077      -0.084627       0.087112       0.064940      -0.109988       0.028505       0.081483             10.984367       5.850394      -0.320978       0.163173      15.013064      -3.650997      12.089643          -0.001170
           40              O      13.607133      -1.083566      13.030861      -0.632171      37.318079 0.59643736E+03  0.14763067E+05                                 8.989058                            7.592930       0.210418       2.085188                    0.999047      29.202754      78.725219       0.682667       0.362481      -1.132547      -0.025991      -0.017002      -0.051894       0.060478       0.004683      -0.003116       0.043873      -0.012403      -0.326651      -0.119667       0.047727       0.071940             10.924699       6.336303      -0.985043      -0.123253      18.345059       0.895127       8.092736          -0.000909
           41              O      17.575715      10.308680       3.379368      -0.585105      37.824616 0.60824953E+03  0.15089434E+05                                 9.047160                            7.702278       0.131523       2.097367                    0.994965      27.878644      74.592564       0.675036       0.365753      -1.133002       0.010282      -0.020191      -0.006408       0.023547       0.007729      -0.000237       0.039064       0.115690       0.164691      -0.095894       0.030761       0.065133             10.575819       6.588406       0.342981       0.693009       9.518072       0.438878      15.620979           0.000001
           42              O      17.548790       8.489611       2.427421      -0.577667      37.537597 0.57687708E+03  0.14131929E+05                                 8.987142                            7.479370       0.266830       2.131151                    0.997870      27.922487      74.395226       0.687559       0.363645      -1.133917      -0.005651       0.020910       0.031904       0.038562       0.006208       0.006243      -0.078112       0.003600      -0.255874      -0.123030       0.044607       0.078423             10.502188       5.739772       0.302542      -0.061473      13.759371      -3.416742      12.007422          -0.000082
           43              O      31.573530      10.711220      10.128467      -0.591161      31.865131 0.51875068E+03  0.12383711E+05                                 8.011954                            7.040600       0.262607       2.123556                    0.998680      27.901404      73.553038       0.716015       0.358337      -1.137294       0.008173       0.031512       0.011276       0.034452      -0.008949       0.002880       0.028801       0.158857       0.185599      -0.115577       0.048910       0.066667              8.972831       5.448169       0.090462      -0.426233       7.462923      -1.238119      14.007403          -0.000071
           44              O      31.718317      12.545389      11.037136      -0.594211      39.048415 0.60952906E+03  0.15157376E+05                                 9.291044                            7.724943       0.138127       2.085316                    0.996300      28.434742      76.637123       0.670887       0.367136      -1.129823       0.000692      -0.024531      -0.039116       0.046177      -0.007401       0.000587      -0.079672      -0.002413      -0.255022      -0.123111       0.040186       0.082925             11.284585       6.107890       0.685899      -0.606764      15.057101      -4.853335      12.688763          -0.000174
           45              O      28.984084       3.063290      14.689632      -0.581852      38.607330 0.61233889E+03  0.15236695E+05                                 9.185691                            7.739296       0.158926       2.097154                    0.996198      28.185423      75.857360       0.671065       0.366811      -1.130672      -0.000499       0.051175      -0.000387       0.051179       0.028649       0.034352      -0.058460       0.095399      -0.129764      -0.105211       0.024415       0.080797             10.901174      17.065636       0.743474       0.501155       7.497613       1.582900       8.140273          -0.000591
           46              O      29.835741       4.122626      16.224932      -0.597770      37.168702 0.62553577E+03  0.15628879E+05                                 8.913245                            7.791944       0.200077       2.109219                    0.996004      28.282435      75.966122       0.673534       0.363974      -1.134274      -0.015613       0.013095      -0.037556       0.042728      -0.026716      -0.061927       0.009799      -0.101154       0.079098      -0.098110       0.026582       0.071528             10.112427      11.501968      -1.472848      -2.092007       8.359997       2.714547      10.475315           0.000491
           47              O      12.395731       1.312140      12.628443      -0.576956      37.683932 0.58085163E+03  0.14257542E+05                                 9.072258                            7.507663       0.255767       2.128245                    0.997978      27.932490      74.560624       0.685727       0.363895      -1.133421       0.003069      -0.014419      -0.026269       0.030123       0.042905       0.033042      -0.057866       0.068221      -0.158112      -0.108220       0.026829       0.081390             10.960273      17.353014      -0.957689      -0.055150       7.538520       1.888398       7.989285          -0.000127
           48              O      11.667482       0.005117      11.216069      -0.624643      37.010618 0.59030892E+03  0.14568269E+05                                 8.930337                            7.550468       0.240415       2.098199                    0.999047      29.002946      77.976215       0.685295       0.362159      -1.133221       0.018716       0.010477       0.055250       0.059268      -0.052276      -0.076313      -0.017010      -0.083752       0.063588      -0.119368       0.043880       0.075488             10.831729      13.132683      -3.983364      -3.290403      10.048840       3.454101       9.313663          -0.000103
           49              O      24.767681       1.496034      10.793467      -0.592368      37.861166 0.60717259E+03  0.15056655E+05                                 9.057324                            7.692649       0.156170       2.102185                    0.995757      27.980235      74.859213       0.675801       0.365486      -1.133163      -0.010366      -0.001825      -0.021262       0.023724       0.003102      -0.012212       0.061130      -0.011679      -0.206798      -0.097512       0.029727       0.067785             10.645502       6.466397      -0.328037      -0.465531      15.559492       1.338987       9.910616           0.000039
           50              O      24.693379       0.870001       8.839747      -0.555282      34.217856 0.51719898E+03  0.12327021E+05                                 8.435532                            7.056549       0.380652       2.176448                    0.998750      27.254056      71.591766       0.711783       0.361042      -1.136116       0.004696       0.024390       0.012428       0.027774      -0.011265      -0.009344      -0.090198       0.100305       0.048367      -0.119910       0.043333       0.076577              9.831738       5.419541       0.094961      -0.376405      12.565693      -3.409918      11.509980           0.000015
           51              O      39.074672       8.087854      12.363862      -0.617880      33.344646 0.54673473E+03  0.13228695E+05                                 8.261018                            7.231318       0.244848       2.106655                    0.998752      28.510851      75.749248       0.705791       0.358665      -1.136658      -0.011478       0.009116       0.040301       0.042884      -0.010230       0.018112       0.055654      -0.015043      -0.303721      -0.121271       0.045017       0.076254              9.271170       5.631313       0.096611      -0.227185      14.755300      -0.119766       7.426897           0.000000
           52              O      38.769530       8.663134      14.310126      -0.538483      37.102190 0.57715245E+03  0.14169970E+05                                 9.042586                            7.577211      -0.056891       2.044650                    0.994604      27.524350      73.918887       0.668757       0.373043      -1.124353      -0.000842      -0.014438       0.000889       0.014490       0.003753       0.003339      -0.083721       0.094271       0.047485      -0.110688       0.039370       0.071318             10.855198       6.068145       0.897542      -1.052307      13.594247      -4.615662      12.903204           0.000013
           53              O      41.646309      13.947974       5.594760      -0.593001      39.434134 0.63186179E+03  0.15844189E+05                                 9.300884                            7.857605       0.145101       2.088847                    0.995952      28.438673      76.800776       0.666605       0.366429      -1.131120       0.001058      -0.009623       0.053550       0.054418      -0.029181      -0.035535      -0.054570       0.094069      -0.140649      -0.103209       0.020559       0.082650             10.996475      16.779560      -0.577860      -0.417749       7.883892       1.829510       8.325974           0.000613
           54              O      40.807055      15.288003       6.900210      -0.581741      36.694366 0.61128100E+03  0.15191792E+05                                 8.872008                            7.721554       0.119267       2.090507                    0.995524      27.989259      75.089370       0.673811       0.365763      -1.132375       0.009389      -0.025808       0.004615       0.027848       0.050645       0.036424       0.011470      -0.091056       0.092375      -0.090498       0.019469       0.071029             10.133744      11.293085       1.950519       2.002796       9.454431       2.959213       9.653716           0.002179
           55              O      29.952104      12.235474       3.524661      -0.567545      37.112625 0.57470984E+03  0.14078458E+05                                 8.997416                            7.482751       0.202838       2.111543                    0.998146      27.893263      74.538573       0.684375       0.365347      -1.131560      -0.007431      -0.026458      -0.010428       0.029394      -0.027733      -0.042918      -0.059136       0.096177      -0.079188      -0.104813       0.025875       0.078938             10.864106      17.201860      -0.105099       0.867560       7.628051       1.443397       7.762405           0.001818
           56              O      30.701084      11.077025       2.000999      -0.631691      39.684274 0.64004651E+03  0.16112764E+05                                 9.366703                            7.897035       0.225127       2.098087                    0.997402      29.174357      79.129078       0.665886       0.365383      -1.131112      -0.015681       0.049955       0.022874       0.057137       0.060284       0.050957      -0.007403      -0.067188       0.096833      -0.102352       0.032776       0.069576             11.352451      13.194619       2.150695       3.851299       8.892490       3.716114      11.970245           0.000372
           57              O      15.522321       8.465657       4.217300      -0.580141      36.764103 0.58605351E+03  0.14412030E+05                                 8.884164                            7.561575       0.159609       2.106112                    0.996327      27.773654      74.116666       0.680769       0.365863      -1.132309       0.009176       0.001740       0.017471       0.019811      -0.031451      -0.051897       0.007225      -0.101997       0.074024      -0.092441       0.026645       0.065796             10.375395      11.400984      -2.008871      -2.042165      10.281505       3.617772       9.443696          -0.000067
           58              O      16.308270       9.654854       5.693683      -0.583560      37.641091 0.57879132E+03  0.14187400E+05                                 9.002158                            7.482856       0.300294       2.140094                    0.998161      27.986642      74.534288       0.688781       0.362781      -1.134846       0.004195      -0.022668      -0.032291       0.039675       0.029860       0.037572      -0.073948       0.082208      -0.163689      -0.122930       0.042486       0.080444             10.606842      16.695199      -0.068471       0.425657       7.385807       1.736615       7.739521          -0.000080
           59              O      33.685864      12.587493       9.165245      -0.590266      32.006792 0.51866952E+03  0.12379980E+05                                 8.038382                            7.039497       0.269823       2.126285                    0.998689      27.869091      73.437175       0.716231       0.358281      -1.137459      -0.016905      -0.024794      -0.017012       0.034496      -0.055943      -0.057676      -0.014312      -0.101842       0.096774      -0.115122       0.047844       0.067278              9.010111      11.394709      -2.136235      -2.816075       7.237306       2.303010       8.398317          -0.000148
           60              O      32.870239      11.291369       7.801606      -0.595938      38.748394 0.60777890E+03  0.15100107E+05                                 9.223404                            7.706845       0.162678       2.092739                    0.996476      28.431473      76.545645       0.672718       0.366470      -1.130552      -0.005748       0.030731       0.034093       0.046257       0.026170       0.042370      -0.075554       0.097765      -0.121424      -0.122826       0.039234       0.083592             11.106750      18.425437       0.607928      -0.201989       7.130578       1.412954       7.764234          -0.000115
           61              O      42.744319      15.263563       8.833928      -0.573586      37.113447 0.58909779E+03  0.14517185E+05                                 8.931593                            7.580839       0.219214       2.116878                    0.997289      27.996273      74.982900       0.679411       0.365829      -1.131437      -0.032720      -0.015186      -0.025295       0.044057       0.000717      -0.001922      -0.073118      -0.013076      -0.216211      -0.107672       0.029467       0.078205             10.515332       6.165579       0.691120      -0.435223      14.200954      -3.512167      11.179463          -0.000610
           62              O      42.816931      13.411795       7.951080      -0.600548      36.754491 0.62119227E+03  0.15491567E+05                                 8.834799                            7.756068       0.235720       2.119436                    0.996282      28.289379      75.885807       0.676314       0.363152      -1.135046      -0.035823       0.028226       0.004265       0.045806       0.014001      -0.003133       0.040405       0.115531       0.190655      -0.101169       0.027606       0.073563             10.014482       6.548328      -0.071824      -0.405809       9.099358      -0.068914      14.395759           0.000975
           63              O      28.601334      11.212094       0.223849      -0.561820      36.891072 0.56959300E+03  0.13905765E+05                                 8.922086                            7.432961       0.239761       2.131647                    0.997347      27.549685      73.216682       0.689740       0.363739      -1.134127      -0.031445       0.013803       0.023763       0.041761       0.004593       0.010408      -0.065813      -0.007718      -0.250949      -0.112111       0.038827       0.073285             10.685922       6.301147      -0.076944      -0.014984      13.073096      -3.836723      12.683524          -0.000029
           64              O      28.801925      13.014502       1.191980      -0.629578      38.901111 0.62517394E+03  0.15629006E+05                                 9.198169                            7.773463       0.272795       2.117296                    0.997526      28.890676      77.808261       0.675952       0.362459      -1.134627      -0.000374      -0.046277      -0.022759       0.051572      -0.000236       0.006523       0.024860       0.147451       0.196717      -0.110040       0.039551       0.070489             11.058654       6.381864       0.278619       1.329639       9.321746       0.107269      17.472353           0.000055
           65              C      29.371313      11.811956       8.264578       0.555605      25.308157 0.25919904E+03  0.54215463E+04                                 7.981304                            5.682455      -0.050977       2.028883                    0.999388      23.010217      64.976839       0.626825       0.467165      -1.021291       0.040880       0.011286       0.016898       0.045652      -0.002401      -0.009066      -0.073378      -0.100781       0.081290      -0.066762      -0.038864       0.105626             10.425163      16.745258       2.621104       3.647622       6.523189       2.590048       8.007041          -0.000026
           66              C      27.966511      11.436925       7.835974      -0.044287      42.282360 0.47835821E+03  0.11457489E+05                                10.560349                            7.295915      -0.018161       1.988250                    0.999122      28.317897      80.765164       0.612819       0.417290      -1.069279      -0.039653      -0.012319      -0.010596       0.042853       0.006101       0.000497      -0.014953       0.017434       0.048853      -0.024015       0.001838       0.022176             14.173345      21.696080       3.766356       5.227547       9.628152       4.725532      11.195802          -0.000029
           67              C      26.830996      12.000385       8.452421      -0.124350      40.902655 0.54155367E+03  0.13467017E+05                                10.318201                            7.748292      -0.031276       1.935043                    0.999635      31.661543      93.985051       0.592481       0.415721      -1.063355       0.000021      -0.048204      -0.018543       0.051648       0.003082       0.008862       0.019303      -0.023266       0.096617      -0.029023      -0.012730       0.041753             12.596198      18.262420       2.382611       3.629356       9.350882       3.901761      10.175292          -0.000087
           68              C      25.519713      11.646447       8.051094      -0.159629      40.888725 0.53516768E+03  0.13264069E+05                                10.244636                            7.654197      -0.017686       1.940485                    0.999767      31.859445      94.305439       0.601975       0.410526      -1.067084       0.027505      -0.020862      -0.008225       0.035488      -0.028267      -0.023886       0.002932       0.042974      -0.002685      -0.037236      -0.009676       0.046912             12.663345      18.063752       3.631785       4.571847       9.643280       4.254346      10.283004          -0.000079
           69              C      25.284549      10.704965       7.020045       0.066419      40.674712 0.47076168E+03  0.11276262E+05                                10.489940                            7.352375      -0.305400       1.899378                    0.998637      28.021749      80.991697       0.593822       0.430611      -1.056606       0.003159       0.007423      -0.004041       0.009023       0.016742       0.005381      -0.013594       0.039579       0.019329      -0.034376       0.011665       0.022712             14.339112      23.926006       3.704845       4.587193       9.230164       3.751526       9.861166          -0.000063
           70              C      26.433342      10.137644       6.413053      -0.120397      39.667911 0.53168222E+03  0.13159652E+05                                10.207414                            7.747178      -0.021108       1.958522                    0.998764      30.834182      91.286936       0.584585       0.423318      -1.058650       0.014969       0.036690       0.003151       0.039751       0.011153      -0.000021      -0.001292      -0.051750       0.076457      -0.040920       0.015276       0.025644             12.610292      19.567969       1.485018       2.045190       9.038157       3.528146       9.224750           0.000014
           71              C      27.741769      10.499777       6.811835      -0.062604      39.766860 0.50092310E+03  0.12228225E+05                                10.234685                            7.534036      -0.162714       1.914857                    0.999121      30.288938      89.371047       0.590470       0.424928      -1.056501      -0.031047       0.036908      -0.006336       0.048644      -0.007565      -0.021161      -0.033749      -0.010838       0.060955      -0.041940      -0.004795       0.046735             12.836079      17.411033       2.675605       3.386367       9.829267       5.027455      11.267936          -0.000008
           72              C      23.865310      10.326264       6.574348       0.069336      39.170707 0.46892595E+03  0.11230890E+05                                10.268187                            7.362129      -0.277177       1.912126                    0.998655      27.947722      80.997826       0.590014       0.433445      -1.053977      -0.005115       0.004527      -0.002625       0.007317       0.005211       0.014150       0.000971       0.006482      -0.066551      -0.027042       0.005811       0.021231             13.898369      24.296907       3.959931       3.121170       7.010815       2.010566      10.387386          -0.000073
           73              C      23.604023       9.857231       5.266897      -0.124526      38.274320 0.55506788E+03  0.13910662E+05                                10.016299                            7.964156      -0.200131       1.898749                    0.998357      31.329798      93.851788       0.570348       0.428514      -1.053639      -0.033500       0.012707       0.010482       0.037331      -0.012805      -0.025062      -0.017224      -0.020436      -0.036648      -0.041488       0.016987       0.024501             12.100013      18.787245       2.414257       1.727615       7.116520       1.861580      10.396273          -0.000011
           74              C      22.308628       9.471916       4.852841      -0.078329      36.408708 0.49636866E+03  0.12077923E+05                                 9.583840                            7.452807      -0.007363       1.964964                    0.999427      30.200927      88.691596       0.599862       0.419630      -1.060828       0.006572       0.012836       0.036186       0.038954      -0.003740       0.005047       0.000698      -0.060667       0.050151      -0.039382       0.017148       0.022234             11.738389      20.241503       1.924163       0.050698       6.249290       1.315240       8.724372           0.000002
           75              C      21.199928       9.586254       5.712413      -0.028391      41.066375 0.47544092E+03  0.11382722E+05                                10.455375                            7.316049      -0.144271       1.954894                    0.998466      28.193626      80.682731       0.605994       0.422171      -1.065003       0.041542       0.006905       0.014290       0.044471       0.003108       0.005776      -0.010947      -0.028128      -0.041843      -0.020228      -0.004017       0.024245             14.219595      26.082173       3.679189       2.621590       6.795400       1.830687       9.781213          -0.000054
           76              C      21.439503      10.092176       7.006225      -0.105590      38.603529 0.52274783E+03  0.12872925E+05                                 9.932401                            7.616020       0.019477       1.953584                    0.999558      31.161821      91.768943       0.597759       0.416098      -1.064112       0.031712      -0.011816      -0.026494       0.042979      -0.003961      -0.033426      -0.008788       0.003666      -0.007838      -0.035679       0.001591       0.034087             12.005098      19.926958       2.148176       1.451111       6.114767       1.663862       9.973570          -0.000064
           77              C      22.745112      10.439184       7.434647      -0.148166      39.843924 0.52663906E+03  0.12991416E+05                                10.077386                            7.598785      -0.018445       1.943005                    0.999796      31.531336      92.905551       0.603888       0.411156      -1.067410      -0.007722      -0.013045      -0.032667       0.036012       0.005503       0.015686       0.010930      -0.031675       0.099275      -0.036206      -0.003915       0.040121             12.405346      21.477499       2.576441       0.941793       6.077634       1.206823       9.660903          -0.000014
           78              C      19.809987       9.196674       5.251805       0.563686      25.875044 0.26319559E+03  0.55348110E+04                                 8.209114                            5.777731      -0.186264       1.987514                    0.998956      23.102302      65.744438       0.612371       0.475628      -1.015142      -0.039753      -0.020239      -0.013061       0.046481      -0.007552      -0.005577      -0.083077      -0.107177       0.039670      -0.066963      -0.047941       0.114904             11.010852      19.894536       3.035147       3.066558       6.302981       1.876206       6.835039          -0.000015
           79              C      28.621916       8.886225       2.921852       0.525676      24.987323 0.27223788E+03  0.57807032E+04                                 7.921382                            5.831761      -0.053462       2.015367                    0.999461      23.904994      68.637538       0.615732       0.468470      -1.017730      -0.020125       0.052843      -0.010058       0.057433      -0.002493       0.001690       0.011217       0.138784      -0.080144      -0.059893      -0.022922       0.082814              9.943696       4.831566       0.963786      -0.107236      16.435302      -2.903756       8.564221          -0.002076
           80              C      28.574809       7.429538       3.346091      -0.072330      43.120604 0.52844504E+03  0.13075572E+05                                10.899358                            7.809036      -0.248887       1.904951                    0.998492      30.015236      89.204959       0.572030       0.432739      -1.051552      -0.033037      -0.052974       0.014467       0.064085       0.002781      -0.003543      -0.007583      -0.027775       0.003999      -0.015360      -0.002068       0.017428             14.041247       6.229616       1.737981       0.514959      23.178461      -3.733026      12.715663          -0.004709
           81              C      28.453617       6.384605       2.408873      -0.128568      44.022268 0.60967646E+03  0.15812611E+05                                11.304462                            8.529629      -0.428486       1.801049                    0.998737      34.136203     107.782899       0.527728       0.447499      -1.031029      -0.043601       0.013154       0.058900       0.074453       0.025814       0.035670      -0.040155      -0.029243       0.144696      -0.075450       0.002509       0.072941             13.858443       6.326371       1.604808       0.293387      20.829047      -2.829510      14.419912           0.002041
           82              C      28.390365       5.027765       2.816201      -0.159827      44.783297 0.60447962E+03  0.15645014E+05                                11.380726                            8.444751      -0.374325       1.824852                    0.999028      34.090693     107.542349       0.534920       0.442408      -1.033936      -0.036897       0.021161       0.042219       0.059931       0.002131       0.057676       0.036656      -0.102178      -0.029958      -0.091336       0.012458       0.078878             14.365163       6.070037       0.984110       0.131201      21.597489      -6.011761      15.427964           0.000586
           83              C      28.471521       4.648967       4.182386       0.059459      43.450548 0.48542423E+03  0.11774953E+05                                11.174493                            7.571812      -0.371249       1.879830                    0.998250      28.627870      84.620010       0.570110       0.442904      -1.044031      -0.020487       0.014584      -0.002064       0.025233      -0.012465      -0.009662      -0.007068      -0.044410      -0.028216      -0.027675      -0.003004       0.030679             16.121608       6.107958       1.384794       0.139936      28.513529      -7.066008      13.743337          -0.005311
           84              C      28.611383       5.710950       5.111785      -0.143319      40.073024 0.53921027E+03  0.13391122E+05                                10.191826                            7.729612      -0.065309       1.929438                    0.999738      31.621779      93.734615       0.593552       0.415517      -1.063731      -0.040827       0.005412      -0.033656       0.053187      -0.011146      -0.005131      -0.017846       0.009380       0.138910      -0.038969      -0.011501       0.050470             12.570855       5.781758       1.808598       0.511271      20.952297      -2.660410      10.978510          -0.001531
           85              C      28.646861       7.064072       4.703548      -0.123472      40.217690 0.54489012E+03  0.13583565E+05                                10.214834                            7.786012      -0.017413       1.942610                    0.999829      31.712050      94.541263       0.588910       0.417208      -1.061409      -0.050475      -0.026615      -0.033110       0.065972      -0.003491      -0.009042       0.041864      -0.020617       0.045041      -0.034100      -0.018303       0.052402             12.465159       6.103067       1.607704       0.582650      19.091800      -2.978235      12.200612          -0.001894
           86              C      28.410134       3.176295       4.635903       0.049961      44.702195 0.48489726E+03  0.11726246E+05                                11.270964                            7.494429      -0.274608       1.904670                    0.998933      28.564010      83.538145       0.583094       0.434369      -1.052051      -0.002526      -0.010160       0.000744       0.010496      -0.007575       0.001388      -0.011762      -0.043111      -0.018872      -0.019738      -0.010125       0.029864             16.424447       6.180701       0.337295      -1.362320      29.496260      -6.741477      13.596381          -0.005135
           87              C      28.656719       2.097413       3.746327      -0.172161      45.255903 0.55382035E+03  0.13955620E+05                                11.053647                            7.743949      -0.134907       1.890418                    0.999727      33.410206     102.357749       0.598603       0.406057      -1.061484       0.023493      -0.001708       0.045640       0.051360      -0.030199      -0.025300      -0.033683      -0.011624       0.110133      -0.065691       0.010604       0.055087             14.271240       5.875278       0.024347      -1.597189      24.483388      -3.712390      12.455054          -0.001318
           88              C      28.602388       0.745740       4.172749      -0.147980      43.681116 0.54394766E+03  0.13585789E+05                                10.822828                            7.729441      -0.027950       1.922335                    0.999670      32.743740      98.455246       0.595399       0.411880      -1.062349       0.046106       0.027906       0.053567       0.075986      -0.017262      -0.033556       0.037563      -0.038067      -0.020421      -0.047951      -0.014850       0.062802             13.821300       5.871924       0.325677      -1.366272      22.921902      -4.276041      12.670073          -0.001137
           89              C      28.315694       0.408120       5.510203      -0.084981      47.183190 0.51477723E+03  0.12588971E+05                                11.434150                            7.588885      -0.020078       1.972312                    0.999327      29.562221      85.882889       0.596990       0.419535      -1.065222       0.018284       0.049122      -0.015309       0.054605      -0.006831      -0.025237      -0.002602      -0.014906      -0.036196      -0.033393       0.012365       0.021027             16.435273       6.252699      -0.327098      -0.769275      30.072359      -5.049268      12.980760          -0.005783
           90              C      28.078413       1.468422       6.399415      -0.088375      41.985063 0.52577051E+03  0.13011580E+05                                10.650967                            7.734195      -0.172023       1.906111                    0.999137      31.022341      92.639463       0.580106       0.426644      -1.053773      -0.018226       0.008158      -0.048607       0.052549      -0.001366      -0.026947      -0.008908       0.076199       0.003397      -0.041332      -0.010617       0.051949             13.907576       5.892834      -0.881593      -0.785234      23.209139      -1.863397      12.620756          -0.001417
           91              C      28.109731       2.817284       5.975357      -0.130860      42.830160 0.55356015E+03  0.13883542E+05                                10.830322                            7.947663      -0.239169       1.880379                    0.998264      31.784842      95.703257       0.570723       0.427903      -1.052489      -0.016410      -0.028318      -0.021697       0.039268      -0.005737      -0.017157       0.029636       0.006545      -0.036438      -0.037549       0.002358       0.035190             14.121893       6.102717      -0.070341      -1.376464      21.673026      -5.592120      14.589937          -0.002883
           92              C      28.275669      -1.029246       5.990996       0.538585      27.029152 0.27163730E+03  0.57590580E+04                                 8.423535                            5.839730      -0.095157       2.005845                    0.999396      23.656042      67.651062       0.613644       0.470790      -1.017482       0.006742      -0.051759       0.010371       0.053216      -0.006913      -0.018041       0.010074       0.153595      -0.100750      -0.063413      -0.033121       0.096534             11.742793       4.960084      -0.329836       0.259701      21.831534      -3.670559       8.436760          -0.002348
           93              C      44.249128       5.011203      17.128327      -0.252336      30.053722 0.50085509E+03  0.12385668E+05                                 8.500590                            7.309749      -0.248989       1.898768                    0.995525      32.729244     101.401751       0.619120       0.400059      -1.058737       0.069169       0.081974       0.049572       0.118159       0.131976       0.009738       0.054571       0.116654       0.071190      -0.165034       0.020167       0.144867              9.122758       9.522091       2.309896       0.585010       8.663467       1.169988       9.182718           0.015239
           94              C      45.624592       6.991055      17.061045      -0.239062      27.882543 0.45915991E+03  0.11081074E+05                                 7.940557                            6.836602       0.198683       2.049077                    0.997335      31.491816      95.553859       0.664875       0.381723      -1.074074      -0.048852      -0.076185       0.044635       0.100910       0.071180      -0.022386      -0.056766      -0.306095       0.072671      -0.181375       0.001350       0.180025              8.333092       7.423607       0.749203       0.525364       8.804014       0.755703       8.771656           0.011197
           95              C      31.849329       8.268063       6.521250      -0.248645      27.155880 0.46029709E+03  0.10896659E+05                                 7.515671                            6.859738       0.351937       2.094111                    0.998939      29.774988      83.854559       0.674905       0.383361      -1.094462       0.000638       0.054777      -0.083301       0.099700       0.000701       0.005849      -0.104068      -0.047748       0.232981      -0.083250      -0.062106       0.145356              7.713841       7.022233       0.655226       0.468912       7.060607      -0.587188       9.058682          -0.000386
           96              C      32.225316       8.373404       4.140744      -0.254205      27.160894 0.46613461E+03  0.11315784E+05                                 7.744683                            6.845560       0.069987       1.998259                    0.996893      32.274983      98.899637       0.669260       0.376997      -1.075148      -0.044601       0.062308       0.111813       0.135550      -0.002779       0.023837       0.021494      -0.015562       0.078166      -0.035473      -0.008029       0.043502              7.981455       8.232307       0.532274       0.320210       7.019093       0.371418       8.692966           0.009200
           97              C      38.856683       5.532542      16.023814       0.542653      25.467282 0.26039331E+03  0.54486621E+04                                 7.984167                            5.676546      -0.006250       2.041777                    0.999439      23.063265      64.978502       0.630778       0.464055      -1.023772      -0.012058       0.014733      -0.040280       0.044553      -0.005675      -0.004074       0.014374       0.151239      -0.168572      -0.066870      -0.037191       0.104061             10.449376       4.677892       0.364411       0.490188       9.499419      -4.156332      17.170817          -0.000087
           98              C      38.813254       4.818522      17.358359      -0.036446      41.571744 0.47109004E+03  0.11231717E+05                                10.405480                            7.220366      -0.031306       1.983589                    0.999146      28.144476      79.886962       0.619039       0.414998      -1.071570      -0.020004      -0.012352       0.035770       0.042805      -0.001427       0.002782      -0.005727       0.021195      -0.006768      -0.012631       0.000068       0.012564             13.955728       6.087940       1.255002       1.096037      12.012305      -4.578503      23.766939          -0.000283
           99              C      38.410571       3.472643      17.467282      -0.126687      40.229307 0.53562727E+03  0.13269486E+05                                10.187116                            7.695849      -0.000673       1.945440                    0.999678      31.487135      92.980312       0.596256       0.414650      -1.065129      -0.012318       0.031575       0.037415       0.050483      -0.000660       0.014959       0.023362       0.009130       0.043911      -0.028361      -0.004481       0.032842             12.341297       6.381574       1.412015       0.916448      11.387819      -3.322091      19.254499          -0.000241
          100              C      24.681605       5.978315       0.536255      -0.161731      40.309929 0.52497561E+03  0.12938932E+05                                10.060848                            7.510524       0.055514       1.961452                    0.999834      31.714099      93.374198       0.616757       0.402933      -1.072916      -0.008078       0.037039      -0.004137       0.038135       0.012569       0.002578      -0.008072      -0.047197      -0.085568      -0.030361      -0.011381       0.041742             12.343923       6.184866       1.285246       1.035976      10.208216      -3.201908      20.638687          -0.000182
          101              C      25.053123       6.630648       1.739691       0.060750      40.740422 0.47349387E+03  0.11344520E+05                                10.443350                            7.347085      -0.238768       1.918538                    0.998881      28.022700      80.687916       0.597981       0.427511      -1.059786      -0.003648       0.001054      -0.000856       0.003892      -0.009979      -0.002205      -0.017606       0.005041       0.038315      -0.023634       0.000673       0.022961             14.219661       6.235959       1.366881       0.642916      12.973674      -6.274290      23.449349          -0.000308
          102              C      25.456420       7.986031       1.612219      -0.120416      39.903137 0.54393223E+03  0.13551058E+05                                10.263090                            7.864586      -0.133094       1.920742                    0.998417      31.095776      92.615001       0.576553       0.426421      -1.055836       0.002194      -0.004641      -0.032376       0.032780      -0.000381       0.005003       0.021218       0.046521      -0.005396      -0.035807       0.010335       0.025471             12.668053       6.363948       1.744922       0.519999      13.483930      -4.141184      18.156280          -0.000458
          103              C      25.488122       8.643287       0.360958      -0.075747      39.967045 0.50470350E+03  0.12330743E+05                                10.232008                            7.547768      -0.090750       1.940854                    0.999222      30.133720      88.645565       0.592272       0.423284      -1.058635      -0.006330      -0.037322       0.008221       0.038738      -0.000199       0.000917      -0.003964       0.053243      -0.120716      -0.040707      -0.006045       0.046752             12.923674       6.103831       1.407112       1.472540      11.688388      -2.063626      20.978801           0.000013
          104              C      25.012316       5.916663       3.104786       0.075752      39.098234 0.46633269E+03  0.11154512E+05                                10.261301                            7.346987      -0.307870       1.903948                    0.998635      27.873276      80.758921       0.589926       0.434064      -1.053487       0.008163      -0.001199       0.002186       0.008535       0.004985       0.007571      -0.018603       0.026542       0.028852      -0.029084       0.008271       0.020813             13.847690       5.666398       0.028799      -0.479741      14.437128      -6.808829      21.439544          -0.000250
          105              C      24.993573       6.640954       4.320042      -0.123259      38.523618 0.53666317E+03  0.13328873E+05                                10.042617                            7.812057      -0.098110       1.932626                    0.998367      31.059486      92.450834       0.578301       0.426442      -1.055521       0.004767      -0.034398       0.007775       0.035587      -0.003619      -0.000856      -0.007247       0.009658      -0.115919      -0.039638       0.014247       0.025391             12.089766       5.623259      -0.275700      -0.769386      13.536736      -3.407389      17.109302          -0.000565
          106              C      24.936939       6.004919       5.578758      -0.078776      36.496431 0.48922398E+03  0.11853763E+05                                 9.576737                            7.381835       0.030250       1.975798                    0.999556      30.092757      88.011204       0.605209       0.417688      -1.062707      -0.002564      -0.020599      -0.032050       0.038185      -0.002403      -0.004239       0.024867       0.049955      -0.012264      -0.040106       0.011558       0.028548             11.623193       5.223209      -0.049969      -0.613596      14.922787      -5.063564      14.723584           0.000059
          107              C      24.903554       4.603803       5.691137      -0.022741      41.055146 0.47123654E+03  0.11261021E+05                                10.465084                            7.288890      -0.138681       1.959077                    0.998395      28.088744      80.400438       0.606251       0.422781      -1.064242       0.001526       0.017880      -0.036907       0.041038      -0.003651      -0.005831      -0.005836       0.044878      -0.025581      -0.021629      -0.006173       0.027802             14.118884       5.612194       0.219595      -1.044520      15.455599      -7.603496      21.288858          -0.000341
          108              C      24.944899       3.863316       4.491519      -0.102503      40.024544 0.54547698E+03  0.13643851E+05                                10.353334                            7.881951      -0.160070       1.897190                    0.999438      31.887132      96.186402       0.573355       0.427093      -1.051965       0.015024       0.042363       0.008243       0.045698      -0.008725      -0.011979      -0.013123      -0.021596      -0.106832      -0.041920       0.009061       0.032858             12.598139       5.589885       0.044100      -0.569642      14.711515      -4.859294      17.493016          -0.000335
          109              C      24.998777       4.503286       3.227166      -0.151421      40.634080 0.54767564E+03  0.13731412E+05                                10.360094                            7.833048      -0.184647       1.890113                    0.999487      32.502567      98.599185       0.581494       0.420116      -1.054860       0.015763       0.020818       0.029444       0.039355      -0.019812      -0.003295       0.024549       0.030099       0.082269      -0.044724       0.005146       0.039578             12.767251       5.613649       0.118228      -0.363695      15.360664      -6.130029      17.327440          -0.000284
          110              C      24.839667       3.934977       7.050231       0.558763      25.933419 0.26417894E+03  0.55579899E+04                                 8.212520                            5.781840      -0.140978       2.002288                    0.999088      23.098004      65.643472       0.613509       0.474532      -1.016218      -0.009022      -0.012622       0.041323       0.044140      -0.003758       0.006724       0.006946       0.155897      -0.188669      -0.065768      -0.043965       0.109733             10.961262       4.729517       0.240599      -1.026378      10.538072      -6.140995      17.616198          -0.000082
          111              C      26.440606      11.989365       3.027684       0.550357      24.623765 0.26181224E+03  0.55011554E+04                                 7.893430                            5.741530      -0.011920       2.041466                    0.999535      23.237157      66.206249       0.617370       0.472168      -1.016501       0.040979      -0.020155      -0.014692       0.047973       0.007226       0.008964      -0.069665      -0.098879       0.078194      -0.067106      -0.033990       0.101096             10.034304      16.438216      -2.079762      -2.990823       6.043378       2.096624       7.621319           0.000663
          112              C      25.057666      12.407459       3.482473      -0.051397      41.887911 0.50636431E+03  0.12379955E+05                                10.705296                            7.644282      -0.199543       1.930295                    0.998526      29.224093      85.964998       0.578907       0.432755      -1.052926      -0.043244       0.007402       0.017881       0.047377      -0.002714      -0.004731      -0.008909       0.015673       0.015638      -0.015440       0.004241       0.011200             13.881802      22.245275      -2.859057      -3.873029       7.514261       3.182660      11.885869           0.001751
          113              C      24.851091      13.125639       4.676635      -0.121176      42.583094 0.59118522E+03  0.15172805E+05                                10.966654                            8.343240      -0.368451       1.824011                    0.998735      33.396541     103.938633       0.540489       0.441547      -1.037391      -0.030340      -0.050636      -0.018898       0.061981       0.007862       0.029040      -0.010592       0.090105       0.047656      -0.056345      -0.001073       0.057417             13.381368      19.847909      -1.371556      -2.109514       8.063420       3.620959      12.232774           0.001346
          114              C      23.546878      13.455886       5.122878      -0.162703      44.153313 0.59820271E+03  0.15398502E+05                                11.201837                            8.362476      -0.319188       1.842148                    0.999054      33.711771     105.080603       0.542779       0.438382      -1.039243      -0.006456      -0.047499      -0.019371       0.051702      -0.037448      -0.013115       0.026203       0.021581       0.163351      -0.067697      -0.000266       0.067963             14.096533      24.332058      -1.522498      -0.995852       7.652732       2.752617      10.304809           0.001216
          115              C      22.390410      13.109193       4.377686       0.065296      43.338892 0.47955671E+03  0.11596378E+05                                11.174155                            7.532431      -0.328826       1.895075                    0.998554      28.439070      83.908786       0.570903       0.443672      -1.043663       0.006041      -0.011737       0.002833       0.013501      -0.011611      -0.012228       0.001416       0.016573      -0.052694      -0.021692      -0.004434       0.026126             16.153645      29.316312      -3.891013      -4.724145       7.912106       3.176638      11.232518           0.001159
          116              C      22.615413      12.419645       3.160066      -0.137088      39.558361 0.53596431E+03  0.13307118E+05                                10.161240                            7.745193      -0.118990       1.918510                    0.999579      31.493299      93.725184       0.587757       0.419720      -1.059727       0.028097      -0.002299       0.021589       0.035508       0.017743       0.026953       0.004605       0.014844      -0.034464      -0.030188      -0.007994       0.038182             12.470379      18.953545      -2.437986      -3.751990       6.788427       2.821033      11.669164           0.001001
          117              C      23.915422      12.062164       2.734553      -0.089620      38.538872 0.52419353E+03  0.12952139E+05                                10.026784                            7.705659      -0.075881       1.938823                    0.999181      30.819938      91.715435       0.583575       0.424775      -1.055800      -0.001499       0.017358       0.035677       0.039704       0.009642      -0.007446       0.004137      -0.054700       0.067174      -0.041213       0.016647       0.024566             12.190761      18.470071      -1.633810      -2.396926       6.541916       2.228693      11.560297           0.000165
          118              C      20.971291      13.452675       4.860297       0.060172      44.364444 0.47198900E+03  0.11326430E+05                                11.215173                            7.379378      -0.231380       1.923013                    0.998936      28.134315      81.707207       0.589938       0.432652      -1.054109      -0.005898       0.003618       0.001583       0.007098      -0.016930      -0.003333      -0.001938       0.034966      -0.006867      -0.023630      -0.002053       0.025682             16.417714      29.490326      -3.807934      -5.482351      10.154071       3.999104       9.608745           0.001583
          119              C      20.721226      14.499180       5.784240      -0.154674      44.817874 0.53754930E+03  0.13429638E+05                                11.062340                            7.685173      -0.094036       1.913817                    0.999725      32.584555      99.029402       0.595031       0.412022      -1.058831      -0.027058      -0.012312      -0.027004       0.040161       0.016423       0.025046      -0.002102       0.034694      -0.098777      -0.042602      -0.004277       0.046879             14.396174      23.179299      -3.125433      -4.519851      10.574180       4.485950       9.435043           0.000932
          120              C      19.409198      14.819418       6.213753      -0.127194      45.327216 0.54981652E+03  0.13801555E+05                                11.232746                            7.858051      -0.138562       1.895466                    0.999724      32.613167      99.064443       0.579366       0.421156      -1.053978      -0.006327      -0.016551      -0.057392       0.060065      -0.017513      -0.008791       0.017093      -0.059396      -0.039977      -0.029266      -0.017754       0.047020             14.529659      23.470734      -2.404352      -4.075781      10.552966       4.309727       9.565278           0.002459
          121              C      18.285662      14.123606       5.725687      -0.080512      46.512760 0.50729701E+03  0.12365328E+05                                11.319144                            7.539735      -0.059358       1.961744                    0.999280      29.460596      85.551076       0.597973       0.420224      -1.064389       0.046652       0.008721      -0.036388       0.059804      -0.006401      -0.005167      -0.000004       0.002301      -0.039405      -0.014462       0.000788       0.013674             16.038844      26.676040      -4.557049      -5.334635      11.057615       4.740996      10.382877           0.001315
          122              C      18.525297      13.082426       4.813563      -0.104487      43.118549 0.53464678E+03  0.13282772E+05                                10.829133                            7.783676      -0.142220       1.909685                    0.999252      31.359374      93.736572       0.580164       0.424946      -1.055139       0.037276       0.021976       0.015113       0.045835       0.021739       0.012171      -0.016968      -0.039333      -0.060169      -0.038432      -0.002906       0.041337             14.133806      20.851524      -2.965338      -3.314337      11.108311       5.044812      10.441584           0.000403
          123              C      19.834021      12.743414       4.398598      -0.128345      42.617248 0.54517181E+03  0.13605820E+05                                10.761103                            7.860966      -0.169240       1.903464                    0.998654      31.507617      94.289154       0.577384       0.425059      -1.055426      -0.011916       0.019137       0.023898       0.032853      -0.004257      -0.009121       0.008438      -0.059724       0.016744      -0.034804       0.004019       0.030785             14.014762      24.104598      -1.042791      -2.212499       9.499051       3.194179       8.440636           0.000796
          124              C      45.140916      14.480428       6.147563       0.539461      26.977824 0.26872187E+03  0.56801322E+04                                 8.374275                            5.795521      -0.122893       1.997446                    0.999309      23.581671      67.268654       0.618212       0.468720      -1.018921      -0.046051       0.033640       0.004701       0.057223       0.014669      -0.000305      -0.064111      -0.112474       0.027377      -0.064262      -0.034602       0.098864             11.524243      19.240618      -4.175202      -3.542725       7.657279       2.837451       7.674833           0.001271
          125              C      28.525034      15.766235       4.169476      -0.254210      29.496431 0.49401965E+03  0.12109689E+05                                 8.244540                            7.186233      -0.121393       1.940204                    0.995856      32.077446      97.229987       0.637423       0.392003      -1.069851       0.037660      -0.008107      -0.112849       0.119243       0.076683      -0.038280      -0.013075       0.020615       0.363449      -0.138887       0.004918       0.133969              8.732785       7.776146       0.889275      -1.093447       7.686905       0.497879      10.735303           0.007863
          126              C      30.266363      15.886454       2.504158      -0.247793      27.831909 0.46450391E+03  0.11153339E+05                                 7.824163                            6.865960       0.262951       2.065801                    0.998070      30.933816      91.218945       0.670264       0.380579      -1.083475      -0.092023      -0.014246       0.032220       0.098535      -0.012912      -0.052981       0.049473       0.268374      -0.099658      -0.140818      -0.026455       0.167273              8.120008       7.942118      -0.045479      -0.198060       7.462006       0.925448       8.955899           0.004365
          127              C      37.255102       9.575685      17.104506      -0.218051      28.897140 0.48360403E+03  0.11700156E+05                                 7.959467                            7.085725       0.027233       1.961133                    0.998969      31.918939      93.710039       0.650271       0.389323      -1.080044       0.105573       0.023720       0.005801       0.108360       0.022632       0.021660       0.002932       0.027376      -0.031332      -0.027621      -0.012399       0.040020              8.256982       8.671191       0.742017       0.810353       6.880367       0.226207       9.219388          -0.000040
          128              C      38.921718      11.037773      18.026813      -0.226935      28.265466 0.47951448E+03  0.11678082E+05                                 7.910644                            7.012082       0.002246       1.945667                    0.998723      33.137931     100.433225       0.654053       0.384524      -1.073985      -0.023853      -0.098354      -0.062231       0.118808       0.003839       0.025250      -0.024629       0.045125      -0.006161      -0.043245       0.002425       0.040820              8.129160       7.713688       1.009306       0.239240       7.825262      -0.158140       8.848529           0.001070
          129              C      31.691276      14.774085       8.255849       0.552156      25.413296 0.26003124E+03  0.54407029E+04                                 8.002068                            5.687841      -0.018080       2.040106                    0.999475      22.987952      64.822762       0.627445       0.466553      -1.022116       0.004135      -0.045067       0.011049       0.046586      -0.003236      -0.002394       0.009369       0.168240      -0.121014      -0.067247      -0.037151       0.104397             10.538103       4.650234      -0.314763      -0.105603      18.663007      -2.670070       8.301069           0.000330
          130              C      31.738598      16.214525       7.788149      -0.041598      42.384768 0.47680084E+03  0.11411174E+05                                10.594168                            7.290408       0.003586       1.997365                    0.999154      28.223881      80.471999       0.612230       0.418021      -1.068783       0.007391       0.040732      -0.015980       0.044375      -0.008061      -0.018089      -0.002406       0.004688      -0.026729      -0.022507       0.002139       0.020368             14.361567       5.806758       0.188800       0.652198      25.542904      -2.367749      11.735038           0.000999
          131              C      31.625080      16.555073       6.424327      -0.127231      41.692133 0.54828040E+03  0.13675913E+05                                10.467416                            7.806259       0.006303       1.948305                    0.999830      31.714554      94.274219       0.589166       0.416787      -1.062715       0.032526       0.025288       0.036956       0.055346      -0.003030      -0.008864       0.037311      -0.020439      -0.029854      -0.037682      -0.005525       0.043206             12.880725       5.914423       0.051454       0.919460      20.514403      -1.563587      12.213349           0.000156
          132              C      17.094678      -0.554642       5.991723      -0.158548      42.513752 0.55188706E+03  0.13819468E+05                                10.607096                            7.834181      -0.083999       1.917671                    0.999672      32.336119      97.018104       0.586539       0.417031      -1.060175       0.014780      -0.003684       0.033682       0.036966      -0.018719      -0.007279      -0.028279       0.014684       0.091807      -0.045571       0.002741       0.042831             13.294179       5.908086       0.780951       0.911254      23.077289      -0.480319      10.897162           0.000461
          133              C      17.283857       0.513834       6.901847       0.072272      40.400419 0.46515956E+03  0.11115402E+05                                10.469149                            7.329661      -0.273527       1.913570                    0.998660      27.848374      80.550919       0.591815       0.433109      -1.054451      -0.007371      -0.003696       0.000499       0.008260      -0.005490      -0.020193      -0.012031      -0.013733      -0.051495      -0.033523       0.013948       0.019575             14.331477       5.853046       0.856467       0.662851      25.257758      -3.771959      11.883626           0.001206
          134              C      17.399603       0.157549       8.269124      -0.118590      39.705145 0.52544366E+03  0.12958922E+05                                10.202862                            7.687043       0.035841       1.977603                    0.998951      30.645642      90.384637       0.588897       0.421720      -1.060306      -0.026111      -0.025700      -0.012324       0.038654       0.001433      -0.008118       0.030997       0.028088      -0.041449      -0.042429       0.016853       0.025576             12.662194       5.758963       0.804919       0.996417      19.308018      -2.593461      12.919602           0.000735
          135              C      17.327818      -1.187195       8.700273      -0.067859      39.553224 0.49851270E+03  0.12146779E+05                                10.171021                            7.491675      -0.107065       1.930730                    0.999354      30.277256      89.063260       0.595399       0.422195      -1.058898      -0.027996       0.012139      -0.034294       0.045904      -0.012251      -0.016421      -0.006184       0.073619       0.012380      -0.042598      -0.000259       0.042857             12.829044       5.581663       0.797506       0.657716      21.024897      -0.069476      11.880572           0.000548
          136              C      17.343119       1.978063       6.438511       0.070854      38.829978 0.46646109E+03  0.11161830E+05                                10.221925                            7.357316      -0.265922       1.917197                    0.998669      27.885424      80.891810       0.588209       0.435166      -1.052491      -0.005385       0.005040      -0.004062       0.008421       0.006088       0.013744      -0.009828      -0.017021      -0.048592      -0.027202       0.007535       0.019666             13.751539       6.032124       0.519957      -1.458143      23.438593      -5.032085      11.783901           0.000393
          137              C      17.007073       3.040613       7.308448      -0.124132      38.412831 0.55181410E+03  0.13813238E+05                                10.047231                            7.940918      -0.233619       1.887962                    0.997993      31.368384      94.011870       0.570983       0.428529      -1.053292      -0.002256       0.012747      -0.034527       0.036874       0.008044       0.002264      -0.015636       0.064572       0.031643      -0.043190       0.015182       0.028008             12.137069       6.138634       0.162451      -1.253555      18.368867      -2.778735      11.903704           0.000876
          138              C      17.070052       4.393171       6.902392      -0.079169      36.700892 0.49873467E+03  0.12155136E+05                                 9.642231                            7.476940      -0.024013       1.958192                    0.999395      30.336589      89.286916       0.597869       0.420348      -1.059920       0.011826      -0.028476      -0.027496       0.041313       0.000597       0.008498       0.029236       0.035255      -0.040732      -0.041977       0.013588       0.028389             11.767413       5.685520       0.783599      -1.550112      16.671031      -4.974994      12.945688           0.000120
          139              C      17.438374       4.749770       5.590578      -0.029713      41.013940 0.47457385E+03  0.11353751E+05                                10.437099                            7.301698      -0.129596       1.960197                    0.998439      28.162889      80.495465       0.607709       0.421284      -1.065847       0.000499      -0.041912       0.014309       0.044290       0.005856       0.011303      -0.002080       0.022827      -0.051726      -0.021124      -0.003038       0.024162             14.128581       5.933243       0.843685      -1.529047      23.673342      -6.604194      12.779159           0.000636
          140              C      17.747352       3.698380       4.703185      -0.101624      38.799439 0.52617809E+03  0.12991093E+05                                10.008622                            7.659709      -0.014892       1.943639                    0.999575      31.233084      92.388185       0.593294       0.418141      -1.061788      -0.008794      -0.005142       0.040756       0.042010       0.009574      -0.007056      -0.013215       0.040788       0.075290      -0.037219       0.005747       0.031472             12.106117       5.757861       0.148705      -1.530885      18.704809      -4.120374      11.855680          -0.000025
          141              C      17.713353       2.343586       5.119968      -0.145942      39.734440 0.52569394E+03  0.13003793E+05                                10.108664                            7.611244      -0.044622       1.936909                    0.999696      31.775912      94.739304       0.599183       0.413247      -1.062654      -0.008882       0.026689       0.022585       0.036073      -0.010146      -0.002904       0.032987      -0.010317      -0.038345      -0.036101      -0.001217       0.037317             12.383758       5.953123       0.444507      -1.858050      18.997365      -4.939228      12.200787           0.000284
          142              C      17.486976       6.203050       5.158337       0.564070      25.805456 0.26305956E+03  0.55297423E+04                                 8.184575                            5.770847      -0.170815       1.992360                    0.999012      23.087541      65.631413       0.613761       0.474740      -1.015891       0.007748       0.045327      -0.008135       0.046698      -0.004123       0.006765       0.002720       0.178672      -0.137191      -0.066960      -0.045620       0.112580             10.927616       4.684481       0.873811      -0.360811      19.215994      -4.758816       8.882373           0.000170
          143              C      15.933912       0.891161      12.285669       0.531779      25.095521 0.26913522E+03  0.56972813E+04                                 7.971586                            5.805472      -0.026798       2.027238                    0.999579      23.725136      67.970227       0.616131       0.469608      -1.017325      -0.046120       0.002222      -0.036277       0.058720      -0.003741      -0.011927      -0.061641      -0.097354       0.054976      -0.062582      -0.029039       0.091621             10.100767      16.342712       2.512184       2.596124       7.111197       2.384415       6.848393           0.005554
          144              C      17.317286       1.272576      12.774099      -0.072183      43.068542 0.52424833E+03  0.12948044E+05                                10.914703                            7.775134      -0.242977       1.906503                    0.998655      29.979301      89.064948       0.573494       0.432424      -1.051569       0.052164       0.037207      -0.004348       0.064221       0.001629       0.005175       0.005058       0.022297      -0.036200      -0.015196      -0.003141       0.018337             14.150163      22.332579       3.401928       3.680184      10.997142       4.062512       9.120768           0.011711
          145              C      17.519723       2.310775      13.704408      -0.133265      44.873982 0.62095410E+03  0.16209464E+05                                11.540360                            8.656292      -0.474925       1.784805                    0.998568      34.550451     110.116654       0.518515       0.452518      -1.026231       0.033189       0.000194      -0.073534       0.080677      -0.032008      -0.009057       0.017816       0.019751      -0.262879      -0.090328       0.011091       0.079237             14.267464      21.231603       2.085827       2.163755      11.539875       4.543335      10.030915           0.006819
          146              C      18.821556       2.691671      14.116282      -0.147994      44.928640 0.60328102E+03  0.15665801E+05                                11.554873                            8.518763      -0.400764       1.816422                    0.997998      34.299634     109.737679       0.522888       0.451092      -1.025012       0.012582      -0.001224      -0.064491       0.065718      -0.002063       0.058561       0.049118      -0.053030      -0.206935      -0.112067       0.029603       0.082464             14.666451      24.948777       1.091814       2.299408       9.821453       3.452129       9.229121           0.009220
          147              C      19.982738       2.026308      13.642035       0.062811      43.615562 0.48358540E+03  0.11733604E+05                                11.258451                            7.593144      -0.362491       1.884870                    0.998300      28.579640      84.828295       0.564607       0.447097      -1.040298      -0.009319       0.008996      -0.017238       0.021561       0.006099       0.017057       0.008191       0.037120       0.003908      -0.022081      -0.008332       0.030412             16.271880      29.100145       4.018604       5.047819      10.249394       3.828797       9.466101           0.011127
          148              C      19.759932       0.957221      12.737549      -0.145046      40.218783 0.54028576E+03  0.13427180E+05                                10.222771                            7.733204      -0.085853       1.921349                    0.999719      31.714757      94.103910       0.593770       0.415075      -1.063803      -0.022509       0.043551      -0.011356       0.050321      -0.033501      -0.024153       0.008455       0.046803       0.004192      -0.041942      -0.010760       0.052703             12.631359      19.028288       3.335300       3.402430      10.597205       3.751111       8.268584           0.004062
          149              C      18.462339       0.603506      12.303126      -0.127567      40.738315 0.55380163E+03  0.13869052E+05                                10.328357                            7.865874      -0.076244       1.922224                    0.999788      31.949847      95.631110       0.583771       0.418959      -1.059745       0.001106       0.064104      -0.004587       0.064278       0.004398      -0.003897       0.034896      -0.034440       0.089761      -0.034742      -0.018892       0.053634             12.626210      18.852759       2.240024       2.390709      10.859060       3.395934       8.166811           0.003264
          150              C      21.402407       2.435676      14.075913       0.055365      44.489850 0.47437256E+03  0.11410914E+05                                11.251219                            7.399502      -0.204173       1.930733                    0.998974      28.272176      82.511184       0.588286       0.432829      -1.052805       0.007094       0.006279       0.003795       0.010206       0.000846       0.014526       0.005979       0.029300      -0.038901      -0.020619      -0.006102       0.026721             16.362860      28.744013       4.285180       4.761551       8.553340       4.067453      11.791228           0.007248
          151              C      21.646392       3.205607      15.243162      -0.147562      47.549136 0.55379419E+03  0.14167174E+05                                11.946507                            8.014488      -0.293087       1.855843                    0.999184      34.424714     111.639118       0.550474       0.434945      -1.027760       0.028375      -0.028657      -0.029847       0.050172      -0.013528       0.023810      -0.035793       0.084713      -0.120208      -0.068956      -0.003772       0.072729             15.853889      25.816703       3.764135       3.925804       8.776607       4.628880      12.968357           0.010203
          152              C      22.958147       3.569042      15.639761      -0.126164      47.595035 0.56650024E+03  0.14439098E+05                                11.920743                            8.096022      -0.138760       1.895069                    0.999569      33.486881     105.140142       0.553849       0.433885      -1.038041       0.011956      -0.055756      -0.027645       0.063371       0.023424       0.044485      -0.008546      -0.006668       0.115566      -0.059915      -0.002173       0.062088             15.767796      26.074674       3.526519       3.371385       8.777908       4.280647      12.450806           0.006653
          153              C      24.087700       3.162630      14.902570      -0.087630      46.814583 0.50988155E+03  0.12444626E+05                                11.360574                            7.537843      -0.039412       1.965896                    0.999348      29.589846      85.994021       0.600534       0.417884      -1.065833      -0.049461      -0.031283       0.000851       0.058530       0.005582       0.005400      -0.000493       0.028985       0.031214      -0.020804       0.005188       0.015616             16.125286      27.002667       3.962370       5.151552       9.027183       4.417569      12.346007           0.008111
          154              C      23.855733       2.398173      13.748414      -0.103980      43.311077 0.53961735E+03  0.13445941E+05                                10.868168                            7.830869      -0.186487       1.894217                    0.999277      31.536770      94.604409       0.576814       0.426153      -1.053715      -0.037897       0.024155       0.016082       0.047731      -0.005896      -0.028037      -0.024592       0.009335       0.082879      -0.040409      -0.007994       0.048403             14.114856      20.620871       2.295212       3.509401       9.102506       4.791249      12.621192           0.002111
          155              C      22.548968       2.055042      13.332721      -0.133236      43.171194 0.55250084E+03  0.13844807E+05                                10.866533                            7.923940      -0.274363       1.872431                    0.999000      31.780193      95.522496       0.573550       0.426168      -1.053980       0.009647       0.030018       0.017148       0.035892       0.010907       0.003936       0.007322      -0.030315       0.099970      -0.035369       0.000009       0.035360             14.078653      23.929701       1.404232       1.385140       7.690178       3.089093      10.616082           0.004225
          156              C      25.498651       3.518218      15.325173       0.537852      26.812204 0.26832746E+03  0.56686548E+04                                 8.329136                            5.783658      -0.094932       2.005408                    0.999393      23.587046      67.224363       0.620183       0.467489      -1.019781       0.047811       0.004053       0.030794       0.057014       0.000942      -0.015888      -0.064150      -0.088852       0.098969      -0.065228      -0.030374       0.095602             11.466923      19.216884       2.661895       4.640643       6.768425       2.620049       8.415461           0.004771
          157              C      41.797928       3.118983      15.463010      -0.243637      28.966114 0.51392100E+03  0.12542823E+05                                 7.992260                            7.341159       0.071382       2.017568                    0.995135      30.152212      87.055241       0.638180       0.393246      -1.084320       0.014969      -0.087062       0.030357       0.093410      -0.048656       0.009996      -0.066599      -0.189572      -0.037345      -0.100842      -0.041102       0.141944              8.372042       7.750694      -0.505420      -0.146627       8.570729      -0.838266       8.794704           0.000037
          158              C      41.203862       1.299776      16.930846      -0.251581      28.396445 0.47725346E+03  0.11480476E+05                                 7.882348                            7.007814       0.394868       2.105159                    0.998846      30.593812      88.854074       0.659854       0.385876      -1.085083       0.054022       0.045605      -0.072940       0.101579       0.054350      -0.083817      -0.044334       0.003137       0.092465      -0.084474      -0.043248       0.127722              8.301895       7.574775       0.329123      -1.784306       7.501343      -0.663927       9.829566           0.002845
          159              C      33.226104      15.198195      12.618987      -0.250635      27.336714 0.46271958E+03  0.10967426E+05                                 7.561940                            6.884227       0.351727       2.092979                    0.998951      29.827150      84.028757       0.672815       0.384082      -1.094044      -0.094143       0.016981       0.018595       0.097452      -0.045407      -0.042998       0.001413       0.185683      -0.217794      -0.084510      -0.063237       0.147747              7.758293       8.401982      -0.486311      -0.682901       8.333205       0.407529       6.539694           0.000086
          160              C      17.008710      -2.390997      14.169198      -0.250359      26.471214 0.45595180E+03  0.10861972E+05                                 7.486821                            6.812972       0.351495       2.091813                    0.998315      30.600178      88.932959       0.673489       0.381756      -1.086155       0.023134      -0.041186      -0.099205       0.109878      -0.023859      -0.025334       0.047258      -0.039084       0.226149      -0.068605      -0.033212       0.101818              7.609206       6.937629      -0.020479      -0.615000       8.522365       0.578742       7.367625           0.001068
          161              C      41.183107       6.024223      13.127784       0.549950      25.480870 0.26127697E+03  0.54768641E+04                                 8.030368                            5.713688      -0.034959       2.034597                    0.999435      23.070734      65.254718       0.623609       0.468558      -1.020357      -0.040559       0.018187       0.008698       0.045293       0.007198       0.004083      -0.071818      -0.106399       0.048415      -0.064097      -0.039858       0.103954             10.546520      17.015651      -3.369901      -3.179500       7.226479       2.628090       7.397432           0.000090
          162              C      42.585952       5.661291      12.684814      -0.038052      42.204816 0.47647382E+03  0.11404707E+05                                10.574598                            7.296666      -0.003186       1.995984                    0.999178      28.202590      80.492491       0.610689       0.419026      -1.067831       0.039910      -0.004473      -0.013352       0.042321       0.000289      -0.005574      -0.004186      -0.025032      -0.060038      -0.021986      -0.000972       0.022958             14.273795      22.059549      -4.536345      -4.359022       9.017189       4.339338      11.744646           0.000460
          163              C      43.720594       6.068900      13.416187      -0.123677      41.166739 0.54332315E+03  0.13519857E+05                                10.369052                            7.767084      -0.000605       1.948134                    0.999827      31.580517      93.725698       0.591157       0.416379      -1.063106      -0.001465      -0.005775      -0.052012       0.052352      -0.009013      -0.013796       0.020105      -0.051938       0.027569      -0.035027      -0.004698       0.039725             12.699123      18.350402      -2.980031      -2.254641       8.365029       3.695873      11.381939          -0.000166
          164              C      16.764631       5.740857      12.991220      -0.160240      42.005460 0.55090954E+03  0.13776517E+05                                10.498286                            7.817209      -0.090222       1.916366                    0.999686      32.230379      96.353403       0.588834       0.415963      -1.061807      -0.026114      -0.006663      -0.022927       0.035384       0.011395       0.030256      -0.002752       0.018115      -0.085736      -0.043588       0.003834       0.039753             13.054512      18.215410      -3.886220      -4.175363       8.549851       4.240200      12.398273           0.000166
          165              C      17.001521       5.003380      11.805059       0.071529      40.184021 0.46740772E+03  0.11177451E+05                                10.407101                            7.332221      -0.301113       1.903325                    0.998539      27.902366      80.615928       0.593817       0.431327      -1.056024      -0.003764      -0.008328       0.008942       0.012786      -0.001343      -0.015254      -0.004084       0.002562      -0.080088      -0.032135       0.012485       0.019650             14.141142      23.199736      -3.864725      -4.169759       8.025980       3.487101      11.197709           0.000590
          166              C      15.852334       4.604341      11.076414      -0.122850      39.817182 0.53031558E+03  0.13111073E+05                                10.221812                            7.724857       0.016948       1.970107                    0.998918      30.788405      90.957096       0.587117       0.421966      -1.060007      -0.014327      -0.006522       0.037717       0.040870       0.001322      -0.011436       0.002165      -0.062833       0.045889      -0.041418       0.017090       0.024328             12.651434      19.281262      -1.977212      -1.727795       7.476996       3.203398      11.196042           0.000472
          167              C      14.544319       4.919938      11.511382      -0.066445      39.395832 0.49904369E+03  0.12167283E+05                                10.153849                            7.504063      -0.113879       1.928919                    0.999251      30.292382      89.239160       0.593698       0.423142      -1.057929       0.031060      -0.014225       0.032472       0.047133       0.015496       0.015194      -0.021716      -0.046875      -0.052985      -0.041018      -0.001031       0.042049             12.741112      17.257441      -2.862020      -3.247216       8.645919       4.601565      12.319975           0.000384
          168              C      18.421496       4.637279      11.343178       0.070596      38.705617 0.46799096E+03  0.11203542E+05                                10.177193                            7.356585      -0.286627       1.909353                    0.998573      27.935181      80.958599       0.589986       0.433657      -1.053788       0.004424      -0.006502       0.005943       0.009857      -0.013790      -0.008827      -0.007839       0.034532       0.018877      -0.028376       0.006877       0.021498             13.624190      23.490791      -2.363946      -4.026676       9.071512       2.841239       8.310268          -0.000118
          169              C      18.661746       3.514835      10.517247      -0.123371      38.258901 0.55254644E+03  0.13837483E+05                                10.023128                            7.951399      -0.239018       1.886083                    0.997883      31.384311      94.109142       0.569991       0.429091      -1.052846       0.033030       0.007524       0.015486       0.037248       0.020725       0.015244      -0.026258       0.003818       0.014997      -0.042229       0.015090       0.027139             12.043530      18.347487      -1.177197      -2.195526       9.275869       2.948019       8.507234           0.000452
          170              C      19.960483       3.168498      10.077551      -0.079876      36.518155 0.49640623E+03  0.12082847E+05                                 9.601822                            7.452793      -0.016613       1.961583                    0.999384      30.263577      88.981253       0.599711       0.419597      -1.060517      -0.004424       0.033237       0.021204       0.039672      -0.006931      -0.003714      -0.006207      -0.052838       0.083576      -0.041534       0.011461       0.030073             11.686842      19.998494       0.374008      -1.203658       7.866054       2.072446       7.195979          -0.000001
          171              C      21.090978       3.909029      10.473059      -0.024354      40.830400 0.47368954E+03  0.11330468E+05                                10.413777                            7.304617      -0.143804       1.956404                    0.998362      28.125800      80.455098       0.606205       0.422408      -1.064841      -0.040292       0.010359       0.009979       0.042783      -0.004968      -0.004462      -0.019461      -0.001301       0.046827      -0.021576      -0.005253       0.026829             14.074613      25.818429      -1.784468      -3.544739       8.505195       2.467547       7.900215           0.000111
          172              C      20.868734       5.015688      11.318629      -0.103512      38.649138 0.52841876E+03  0.13057597E+05                                 9.970512                            7.677816      -0.021137       1.941542                    0.999589      31.249779      92.415108       0.592506       0.418339      -1.061881      -0.030182      -0.026577      -0.011904       0.041940       0.028012       0.015132      -0.006863       0.009942       0.006431      -0.035599       0.006034       0.029565             12.029393      19.921549      -1.069954      -2.189152       8.744231       2.532370       7.422398          -0.000200
          173              C      19.563032       5.380294      11.733958      -0.145661      39.539061 0.52712938E+03  0.13029444E+05                                10.047804                            7.617955      -0.046290       1.936010                    0.999716      31.655153      93.901502       0.600215       0.412849      -1.064440       0.007961      -0.031564      -0.015265       0.035954      -0.013477      -0.009070       0.017196      -0.053504       0.035620      -0.036445      -0.001393       0.037839             12.297119      21.139571      -0.653529      -2.324222       8.647593       2.156970       7.104193          -0.000003
          174              C      22.484799       3.518964      10.017361       0.559908      25.814990 0.26487975E+03  0.55781040E+04                                 8.189158                            5.793548      -0.177670       1.989617                    0.999015      23.144951      65.873275       0.612064       0.475195      -1.015558       0.038938      -0.008648      -0.020381       0.044793       0.005952       0.006181      -0.081302      -0.104456       0.042253      -0.065296      -0.047118       0.112414             10.926606      19.811497      -2.380935      -3.397754       5.978674       1.760868       6.989648          -0.000013
          175              C      13.754584       1.309372       9.240165       0.529152      25.143840 0.27012999E+03  0.57222241E+04                                 7.965921                            5.808677      -0.005601       2.032576                    0.999589      23.772806      68.075826       0.617307       0.468396      -1.018231       0.024496      -0.018907       0.052461       0.060907       0.000217       0.000567       0.013343       0.125576      -0.168502      -0.062560      -0.028314       0.090874             10.066609       4.692338       0.067534      -0.964555       9.941563      -4.043052      15.565926           0.006925
          176              C      13.787496       1.974063       7.877252      -0.077493      43.358410 0.52982988E+03  0.13118267E+05                                10.939709                            7.808983      -0.249093       1.901848                    0.998675      30.138317      89.596183       0.573168       0.431602      -1.052256       0.035568       0.027956      -0.049751       0.067244      -0.006518      -0.003460      -0.011194      -0.017878       0.035539      -0.018697      -0.000788       0.019485             14.130471       6.280770      -0.544895      -1.905680      14.141473      -5.106525      21.969169           0.014134
          177              C      14.002885       1.238907       6.694728      -0.136419      44.777965 0.62088096E+03  0.16186170E+05                                11.450026                            8.616852      -0.466586       1.785304                    0.998662      34.535389     109.533193       0.523902       0.448456      -1.029875       0.050821       0.060734       0.022779       0.082403      -0.048611      -0.029602      -0.028938      -0.082602      -0.062834      -0.079757       0.003264       0.076493             14.099888       6.443799      -0.509610      -1.705346      15.878675      -3.608881      19.977190           0.005938
          178              C      14.071528       1.875281       5.429829      -0.148229      44.533617 0.59718598E+03  0.15440877E+05                                11.395049                            8.422882      -0.475178       1.796076                    0.998560      34.191888     108.528835       0.531742       0.445495      -1.030036       0.039333       0.041373       0.031344       0.065125      -0.064715      -0.022129       0.008861      -0.005647       0.172749      -0.094224       0.022771       0.071452             14.399937       6.095288      -0.729728      -0.724225      17.560763      -6.353152      19.543760           0.006980
          179              C      13.895129       3.276308       5.285082       0.059676      43.694520 0.48500278E+03  0.11773248E+05                                11.256299                            7.594976      -0.364475       1.883704                    0.998191      28.634483      84.930807       0.565736       0.446005      -1.041232       0.018029      -0.002261       0.013581       0.022685       0.003663       0.010643      -0.010764      -0.013236       0.074294      -0.023679      -0.006210       0.029889             16.216241       6.158464      -0.453201      -1.225471      16.643395      -8.978895      25.846865           0.013830
          180              C      13.646800       3.998269       6.479790      -0.147022      40.375139 0.54368389E+03  0.13536782E+05                                10.247878                            7.762628      -0.096180       1.916912                    0.999727      31.833705      94.635053       0.591882       0.415626      -1.063140       0.041487      -0.031187      -0.000119       0.051902       0.001118       0.015060      -0.005671      -0.077019      -0.086349      -0.041958      -0.011335       0.053293             12.623471       5.980379      -0.656181      -1.957034      12.022970      -3.987415      19.867063           0.004911
          181              C      13.610764       3.364274       7.742688      -0.126101      40.714263 0.55315914E+03  0.13851103E+05                                10.324643                            7.863072      -0.078914       1.921121                    0.999791      31.958289      95.698734       0.583588       0.419146      -1.059461       0.052855      -0.025874      -0.027202       0.064831       0.008227       0.000884       0.043606      -0.021811       0.059320      -0.036442      -0.019008       0.055451             12.605593       6.422135      -0.860130      -1.892216      13.223768      -3.751292      18.170877           0.003943
          182              C      13.967934       3.977852       3.916168       0.053493      44.530312 0.47836018E+03  0.11530836E+05                                11.247733                            7.437704      -0.218807       1.924420                    0.998985      28.394067      82.950812       0.585931       0.433665      -1.052308       0.003027       0.002143      -0.010021       0.010685      -0.007269       0.002225      -0.015101      -0.017359       0.058619      -0.021393      -0.006747       0.028140             16.298787       5.934483       1.130224      -0.020509      16.614249      -8.615478      26.347628           0.009703
          183              C      13.793381       3.274534       2.696003      -0.155124      46.308094 0.55212015E+03  0.14003928E+05                                11.509233                            7.897198      -0.234444       1.869471                    0.999484      33.777543     106.326590       0.570094       0.423588      -1.042688      -0.007042       0.043147       0.008664       0.044568       0.002098       0.015091      -0.036537      -0.025346      -0.034136      -0.041476      -0.002384       0.043860             14.991931       5.812885       1.369812       0.248626      15.626211      -5.773001      23.536698           0.006362
          184              C      13.850705       3.929323       1.439832      -0.128782      44.947950 0.54697919E+03  0.13734803E+05                                11.211013                            7.830742      -0.125244       1.900189                    0.999750      32.742715     100.001620       0.580214       0.420404      -1.052744      -0.023573       0.041705       0.034160       0.058838       0.007972       0.021953       0.024344       0.027968       0.092227      -0.037980      -0.012004       0.049984             14.496455       5.843141       1.308114      -0.086888      15.711831      -6.118260      21.934392           0.003477
          185              C      14.064493       5.318419       1.344546      -0.091058      47.447986 0.51805162E+03  0.12694214E+05                                11.470463                            7.610410      -0.050176       1.960990                    0.999384      29.723832      86.550954       0.596210       0.419251      -1.064977      -0.024565      -0.025173       0.045477       0.057492       0.011926       0.009062      -0.007515      -0.005891       0.040064      -0.022793       0.005599       0.017194             16.371219       6.214994       0.560770       0.392870      15.637168      -7.502105      27.261495           0.010468
          186              C      14.232113       6.024190       2.547437      -0.104282      42.604070 0.53719215E+03  0.13364637E+05                                10.719449                            7.798577      -0.154241       1.904945                    0.999259      31.450274      94.137622       0.579891       0.424553      -1.055164       0.005266      -0.047071       0.002026       0.047408       0.025900       0.012304       0.001229       0.012651      -0.112527      -0.040146      -0.006575       0.046721             13.881395       5.862976       0.413854       0.806681      13.897332      -3.372381      21.883876           0.002648
          187              C      14.201596       5.372054       3.802153      -0.135961      43.274188 0.55542950E+03  0.13937584E+05                                10.880451                            7.944649      -0.205338       1.888373                    0.998650      31.878615      95.907090       0.572790       0.426139      -1.053923       0.011483      -0.013793      -0.031559       0.036305       0.014041       0.010510       0.026097       0.024178       0.045055      -0.035137      -0.001875       0.037012             14.134181       5.934989       1.110325       0.280932      17.091214      -6.301378      19.376341           0.005220
          188              C      14.104767       6.037080       0.010911       0.533321      27.057138 0.27209105E+03  0.57715760E+04                                 8.406023                            5.836936      -0.097426       2.003817                    0.999398      23.747365      67.948137       0.614949       0.469555      -1.018064      -0.013445       0.019520      -0.050854       0.056106       0.012984       0.005707       0.014274       0.128308      -0.164485      -0.062693      -0.030520       0.093213             11.629899       4.981732      -0.339617       0.449403      10.093993      -5.569856      19.813973           0.005479
          189              C      27.940791      15.496088       7.681407      -0.247146      29.022125 0.51287449E+03  0.12508494E+05                                 7.988251                            7.323204       0.090192       2.022217                    0.995292      30.193715      87.089619       0.640457       0.392123      -1.085304      -0.078953       0.045578       0.007679       0.091488      -0.081120       0.010242       0.022879       0.127788      -0.243836      -0.098687      -0.045217       0.143903              8.368937       9.283412      -0.333108       0.344189       8.554222       0.122366       7.269176           0.000156
          190              C      25.571320      15.451391       8.135469      -0.248113      28.074255 0.46664663E+03  0.11156253E+05                                 7.811233                            6.911752       0.436393       2.122952                    0.998486      30.301105      87.574330       0.667354       0.383901      -1.087077       0.087976       0.045877      -0.024507       0.102201       0.081064      -0.059444      -0.011094       0.082126      -0.142698      -0.086977      -0.045604       0.132581              8.213223       9.182089       1.303059      -0.222275       8.584484       0.705187       6.873096           0.002256
          191              C      38.730879       5.025825       9.302719      -0.250430      27.336943 0.46358968E+03  0.10999594E+05                                 7.564462                            6.889128       0.340499       2.088989                    0.998958      29.905045      84.452437       0.672415       0.383907      -1.093534      -0.002043      -0.090042       0.040275       0.098660      -0.006520      -0.005683      -0.083785      -0.174642      -0.146489      -0.087099      -0.060461       0.147560              7.757894       7.198819      -0.486138      -0.751076       8.941683      -0.260437       7.133178           0.000177
          192              C      10.075538       2.666638       8.978856      -0.247472      26.452087 0.45611039E+03  0.10868285E+05                                 7.482209                            6.816902       0.338945       2.087595                    0.998263      30.621311      89.047328       0.672790       0.382063      -1.085778       0.033583       0.081516       0.066575       0.110476       0.021267       0.029589       0.076672      -0.060247      -0.012162      -0.067849      -0.034439       0.102288              7.597015       7.560531      -0.135193      -0.688688       7.980969       0.807826       7.249543           0.000909
          193              C      27.055105       3.459002      10.037364       0.555445      25.302116 0.25820978E+03  0.53887567E+04                                 7.953489                            5.654629      -0.042649       2.032108                    0.999316      22.876195      64.255409       0.632009       0.464373      -1.024139      -0.039948      -0.013905      -0.013415       0.044375      -0.003521      -0.009029      -0.077056      -0.098086       0.087126      -0.067284      -0.041684       0.108968             10.407302      16.788250       2.642854       3.670264       6.505192       2.568082       7.928463           0.000066
          194              C      28.457445       3.838426      10.467240      -0.032815      41.633317 0.46874115E+03  0.11160470E+05                                10.436915                            7.213413       0.031251       2.008260                    0.999087      27.949797      79.250378       0.617984       0.416274      -1.070871       0.039871       0.005238       0.012043       0.041978       0.006722      -0.000991      -0.014193       0.010332       0.053079      -0.021442      -0.002095       0.023537             13.988243      21.642986       3.421341       5.105098       9.909175       4.501163      10.412567           0.000286
          195              C      29.592666       3.182974       9.947715      -0.120598      40.904788 0.53890990E+03  0.13374628E+05                                10.303201                            7.728135       0.043967       1.961082                    0.999698      31.417554      92.934962       0.593849       0.415589      -1.064255      -0.003212       0.044937       0.019225       0.048982       0.015784       0.008933       0.013156      -0.034832       0.084593      -0.037816       0.000766       0.037050             12.552200      18.012440       1.678169       3.448299       9.964707       3.994931       9.679455          -0.000628
          196              C      30.902596       3.550239      10.341405      -0.157265      41.612917 0.54832270E+03  0.13688843E+05                                10.425505                            7.807074      -0.089230       1.917553                    0.999678      32.113507      95.766650       0.588578       0.416842      -1.061778      -0.026120       0.020301       0.012428       0.035340      -0.027658      -0.019451      -0.006723       0.050929       0.004108      -0.042983       0.000215       0.042768             12.872149      17.884029       3.434581       4.588238      10.707456       4.528906      10.024963           0.000007
          197              C      31.137428       4.599708      11.263167       0.070408      40.090923 0.46722046E+03  0.11171361E+05                                10.386514                            7.329515      -0.300026       1.903734                    0.998563      27.902957      80.600205       0.594103       0.431181      -1.056160      -0.003529      -0.009817       0.006823       0.012465       0.016182       0.002875      -0.010994       0.038735       0.026713      -0.032765       0.011863       0.020902             14.070850      23.132833       3.448289       4.513119       9.842290       3.736452       9.237426           0.000615
          198              C      29.988190       5.252924      11.774327      -0.121031      39.562259 0.52762237E+03  0.13026255E+05                                10.165376                            7.700725       0.025932       1.973632                    0.998945      30.722959      90.663011       0.588625       0.421475      -1.060449      -0.014217      -0.038503       0.000966       0.041055       0.012289      -0.000065       0.000493      -0.054934       0.069249      -0.041633       0.018501       0.023131             12.522124      19.192152       1.338763       2.210528       9.814471       3.513999       8.559748          -0.000044
          199              C      28.681072       4.875555      11.389911      -0.065505      39.176028 0.49745283E+03  0.12114766E+05                                10.101966                            7.486692      -0.137233       1.921718                    0.999269      30.244438      88.950249       0.595228       0.422532      -1.058664       0.030276      -0.037954       0.010636       0.049702      -0.011885      -0.018334      -0.029514      -0.009730       0.061638      -0.040819      -0.000546       0.041365             12.598359      17.194093       2.617762       3.276205      10.373725       4.819074      10.227259           0.000407
          200              C      32.555814       4.995026      11.701408       0.072366      38.529429 0.46612197E+03  0.11147108E+05                                10.146589                            7.342326      -0.288526       1.909650                    0.998566      27.876251      80.732870       0.590533       0.433710      -1.053806       0.003817      -0.006395       0.004749       0.008833       0.006646       0.014715      -0.003403       0.005480      -0.067282      -0.028443       0.007132       0.021311             13.582877      23.476145       3.657818       3.058771       7.308140       2.465151       9.964346          -0.000097
          201              C      32.796470       5.615705      12.948850      -0.123707      38.269237 0.55188770E+03  0.13812928E+05                                10.012838                            7.940877      -0.221822       1.891574                    0.997981      31.343835      93.872966       0.571154       0.428467      -1.053529       0.032276      -0.011946      -0.009939       0.035822      -0.012278      -0.023612      -0.021945      -0.015788      -0.037596      -0.042280       0.015729       0.026551             12.066880      18.553234       2.080152       1.593385       7.454598       2.542341      10.192808          -0.000096
          202              C      34.094858       5.991111      13.363634      -0.076233      36.334852 0.49337594E+03  0.11982123E+05                                 9.565771                            7.429142       0.003817       1.969879                    0.999448      30.077993      88.129568       0.601201       0.419499      -1.061339      -0.004658      -0.012980      -0.036030       0.038579       0.001992       0.006770      -0.003058      -0.071334       0.031617      -0.041890       0.011019       0.030871             11.698664      20.154388       1.427364       0.015689       6.476510       1.775600       8.465095          -0.000054
          203              C      35.224287       5.733687      12.562616      -0.022925      40.712845 0.47195028E+03  0.11274796E+05                                10.387975                            7.285368      -0.146861       1.955450                    0.998467      28.068634      80.155752       0.607933       0.421733      -1.065615      -0.039305      -0.006802      -0.012108       0.041687       0.003403       0.005235      -0.015536      -0.031876      -0.037970      -0.021666      -0.006558       0.028224             14.109734      25.900081       3.238495       2.631388       7.029450       2.194194       9.399672           0.000019
          204              C      35.001299       5.093390      11.326084      -0.101742      38.526479 0.52491849E+03  0.12946033E+05                                 9.935822                            7.646411      -0.019219       1.942580                    0.999601      31.174506      92.021242       0.594575       0.417691      -1.062583      -0.030181       0.009023       0.026771       0.041340      -0.009969      -0.030778      -0.006132      -0.001375      -0.020644      -0.036302       0.006666       0.029636             11.992836      19.892302       2.034473       1.493879       6.493337       2.072832       9.592868          -0.000214
          205              C      33.696283       4.742686      10.898754      -0.147408      39.632033 0.52953923E+03  0.13089128E+05                                10.059561                            7.643301      -0.037840       1.937777                    0.999747      31.600271      93.393370       0.598961       0.413709      -1.065090       0.008183       0.011398       0.032163       0.035090       0.005634       0.013160       0.015586      -0.040777       0.081814      -0.036873      -0.001604       0.038477             12.313516      21.251842       2.292234       1.067538       6.370180       1.671512       9.318525          -0.000145
          206              C      36.617934       6.110878      13.027588       0.557643      25.888172 0.26430452E+03  0.55601988E+04                                 8.190286                            5.775783      -0.169220       1.992447                    0.998966      23.113918      65.643937       0.615137       0.473313      -1.017072       0.040044       0.019060       0.012109       0.045972      -0.005705      -0.005635      -0.080558      -0.109463       0.028841      -0.064957      -0.047860       0.112817             10.980453      19.816139       2.881769       3.099933       6.324240       1.867961       6.800979          -0.000032
          207              C      27.871823       6.459535      15.363906       0.531548      24.783189 0.26879365E+03  0.56853296E+04                                 7.881284                            5.798035       0.004692       2.038824                    0.999632      23.641127      67.588191       0.617441       0.469001      -1.018176       0.022334      -0.052009       0.008699       0.057266      -0.002111      -0.001542       0.011814       0.150115      -0.089920      -0.064169      -0.025930       0.090098              9.895731       4.729622       0.958406      -0.106533      16.453376      -3.013359       8.504194          -0.002684
          208              C      27.905363       7.916005      14.946213      -0.068690      42.697290 0.52235777E+03  0.12885768E+05                                10.820592                            7.759478      -0.223816       1.913889                    0.998730      29.864610      88.582237       0.574428       0.432243      -1.052001       0.030559       0.050922      -0.015991       0.061503       0.001150       0.001274      -0.009876      -0.025979       0.005828      -0.014244      -0.003825       0.018070             13.915268       6.343978       1.912796       0.710632      22.967952      -3.595666      12.433875          -0.005291
          209              C      28.131207       8.950612      15.874884      -0.126159      43.677573 0.61110516E+03  0.15873763E+05                                11.291464                            8.578463      -0.446263       1.797349                    0.998586      34.142707     108.215025       0.522165       0.451580      -1.027732       0.040889      -0.015137      -0.061664       0.075521       0.026033       0.044369      -0.043912      -0.036013       0.135667      -0.082885       0.005662       0.077222             13.762138       6.475276       1.688303       0.636127      20.293343      -2.503898      14.517795           0.002259
          210              C      28.203067      10.306593      15.467193      -0.159382      45.257817 0.61437672E+03  0.15984296E+05                                11.544779                            8.579615      -0.389209       1.820632                    0.998900      34.249609     108.734826       0.523981       0.449296      -1.028763       0.038701      -0.023278      -0.044093       0.063117       0.014489       0.069686       0.033774      -0.121591      -0.016340      -0.106577       0.015789       0.090787             14.554060       6.203610       0.727266       0.589286      21.436232      -6.051897      16.022338           0.001320
          211              C      28.022157      10.691635      14.113918       0.061677      43.916269 0.48500587E+03  0.11782842E+05                                11.325264                            7.612300      -0.382834       1.877594                    0.998307      28.692623      85.362290       0.562713       0.448039      -1.039209       0.018088      -0.013307      -0.000314       0.022458      -0.009121      -0.004723      -0.007099      -0.047604      -0.030052      -0.023284      -0.008134       0.031418             16.347328       6.231095       1.421778       0.429676      28.675958      -7.290203      14.134931          -0.005850
          212              C      27.765369       9.643194      13.195793      -0.144754      40.026011 0.53967577E+03  0.13408612E+05                                10.174554                            7.726610      -0.084155       1.921903                    0.999713      31.707530      94.079193       0.594263       0.414836      -1.063926       0.039157      -0.006966       0.029851       0.049728      -0.014560      -0.003850      -0.018500       0.002781       0.139746      -0.041043      -0.010057       0.051100             12.493263       5.990053       1.953089       0.844523      20.595664      -2.610813      10.894072          -0.001573
          213              C      27.724721       8.289871      13.600939      -0.127030      40.506949 0.55226355E+03  0.13818886E+05                                10.275959                            7.852924      -0.065817       1.926158                    0.999788      31.891497      95.370404       0.584564       0.418743      -1.060038       0.051601       0.023428       0.028306       0.063346      -0.000887      -0.009504       0.043193      -0.021791       0.047495      -0.036107      -0.017803       0.053910             12.503683       6.491994       1.859033       0.993525      18.998893      -2.881828      12.020163          -0.002204
          214              C      28.099092      12.159044      13.660947       0.053733      44.987934 0.47854359E+03  0.11537430E+05                                11.348726                            7.450057      -0.237538       1.918375                    0.998927      28.407587      83.023209       0.584103       0.434940      -1.051438       0.001919       0.009335      -0.000938       0.009577      -0.003445       0.010773      -0.012120      -0.042923      -0.021124      -0.024830      -0.005197       0.030028             16.569742       6.115542       0.533908      -1.500674      29.331924      -6.939279      14.261759          -0.005302
          215              C      27.891981      13.239217      14.556887      -0.160593      45.111728 0.54496631E+03  0.13680646E+05                                11.124279                            7.726640      -0.100967       1.908882                    0.999738      32.875305     100.609191       0.593918       0.410812      -1.058140       0.000273       0.004677      -0.038810       0.039091      -0.013122       0.006343      -0.022313      -0.021771       0.128443      -0.038668      -0.013562       0.052230             14.384160       5.782673       0.114437      -1.698633      24.115774      -3.850886      13.254033          -0.001565
          216              C      27.948473      14.589034      14.126283      -0.123522      43.210916 0.52595890E+03  0.13040083E+05                                10.817090                            7.623193      -0.050433       1.924098                    0.999573      32.112967      96.531321       0.596244       0.414337      -1.059667      -0.019285      -0.028051      -0.042821       0.054703      -0.020758       0.001682       0.033365      -0.026583       0.005755      -0.037366      -0.007378       0.044744             13.861638       5.800502       0.441948      -1.663828      22.475500      -4.434406      13.308912          -0.001215
          217              C      28.195356      14.920242      12.779009      -0.077794      47.348720 0.50764545E+03  0.12378314E+05                                11.510662                            7.552788      -0.062691       1.961469                    0.999225      29.445881      85.577343       0.596101       0.421391      -1.063448      -0.030014      -0.047685       0.013231       0.057877      -0.008678      -0.006887      -0.004307      -0.017399      -0.020507      -0.015952       0.000156       0.015796             16.636688       6.280729      -0.033570      -1.108226      30.160513      -5.274610      13.468821          -0.005626
          218              C      28.401370      13.855742      11.886342      -0.107185      43.564299 0.54049882E+03  0.13475597E+05                                10.933883                            7.840723      -0.174033       1.897738                    0.999343      31.588238      94.836304       0.575976       0.426529      -1.053311      -0.003069      -0.012035       0.042695       0.044465      -0.009515      -0.024561      -0.008355       0.064819       0.024846      -0.041217      -0.003706       0.044924             14.362240       5.950108      -0.424826      -0.989086      23.610183      -2.042918      13.526430          -0.001384
          219              C      28.369022      12.508736      12.314582      -0.134024      43.622241 0.55403987E+03  0.13896185E+05                                10.968198                            7.939175      -0.207351       1.888647                    0.998576      31.830249      95.788078       0.572414       0.426620      -1.053462       0.007608       0.029927       0.017590       0.035538      -0.009074      -0.013459       0.029460       0.003784      -0.031845      -0.034528      -0.000773       0.035301             14.434562       6.098109       0.279051      -1.580463      21.825940      -5.911789      15.379636          -0.002493
          220              C      13.645140      -2.101913      12.294034       0.541103      27.426318 0.27107048E+03  0.57468992E+04                                 8.535338                            5.847662      -0.126462       1.997234                    0.999308      23.643872      67.725411       0.610719       0.473057      -1.015755      -0.019774       0.049283      -0.012851       0.054634      -0.001347      -0.012465       0.009949       0.161277      -0.113333      -0.065396      -0.035285       0.100681             11.991971       4.957502      -0.476309       0.048934      22.423761      -3.917706       8.594650          -0.002394
          221              C      12.267804      10.311781       1.109060      -0.252211      30.080742 0.50253472E+03  0.12483476E+05                                 8.589745                            7.376644      -0.310418       1.878648                    0.995070      33.200212     104.340589       0.607231       0.406053      -1.050932      -0.062736      -0.085499      -0.047014       0.116001       0.161606       0.006311       0.059519       0.156097       0.111391      -0.207233       0.035683       0.171551              9.209575       9.623169       2.304354       0.524928       8.884945       1.160005       9.120611           0.020809
          222              C      10.844304       8.367447       1.210892      -0.238782      27.809734 0.45765485E+03  0.11021871E+05                                 7.905576                            6.818448       0.229515       2.059479                    0.997542      31.312816      94.524570       0.667613       0.380947      -1.075968       0.046417       0.075721      -0.043814       0.099035       0.071545      -0.023110      -0.056328      -0.288863       0.057106      -0.171220      -0.003670       0.174889              8.278613       7.419799       0.758107       0.508300       8.774249       0.644864       8.641792           0.010521
          223              C      24.556104       7.026523      11.729776      -0.248361      27.308861 0.46158679E+03  0.10936398E+05                                 7.543878                            6.868238       0.354721       2.094312                    0.998919      29.806739      84.018529       0.674554       0.383238      -1.094394      -0.000669      -0.054894       0.084226       0.100538       0.000616       0.008176      -0.102190      -0.044071       0.232660      -0.083227      -0.059931       0.143158              7.762016       7.107675       0.627908       0.486047       7.032282      -0.550730       9.146092          -0.000439
          224              C      24.209211       6.936476      14.115736      -0.254104      27.125178 0.46262705E+03  0.11235966E+05                                 7.732224                            6.774108       0.057655       1.994314                    0.996880      32.469294     100.289733       0.677988       0.371967      -1.076219       0.043806      -0.064436      -0.112891       0.137169       0.001123       0.028244       0.015508      -0.004490       0.075171      -0.031475      -0.012054       0.043529              8.007544       8.326868       0.549462       0.331861       7.039058       0.427425       8.656707           0.009663
          225              C      17.584696       9.736122       2.262671       0.555279      25.319857 0.25921249E+03  0.54192517E+04                                 7.969652                            5.676467      -0.051189       2.028926                    0.999376      22.976294      64.762283       0.628479       0.466156      -1.022341       0.002822      -0.017466       0.042724       0.046243       0.001834       0.005290       0.013088       0.154156      -0.181444      -0.068492      -0.039026       0.107518             10.415596       4.573924       0.111336       0.075181       9.418189      -4.091715      17.254674          -0.000170
          226              C      17.641877      10.442564       0.923944      -0.037531      41.689287 0.47073314E+03  0.11220826E+05                                10.435642                            7.224922      -0.002956       1.995253                    0.999135      28.067842      79.655065       0.617921       0.415837      -1.071054       0.007159       0.020895      -0.036659       0.042799       0.015866       0.011189      -0.006632       0.024513      -0.007248      -0.024492       0.001038       0.023454             14.000593       5.578864      -0.271216      -0.361498      12.398275      -4.181289      24.024640          -0.000341
          227              C      17.617671      11.848494       0.827385      -0.121489      40.455397 0.53574037E+03  0.13279692E+05                                10.224298                            7.704217      -0.016036       1.941196                    0.999615      31.467581      93.101910       0.594756       0.415465      -1.064069       0.031862      -0.027160      -0.034006       0.053937       0.009116       0.011726       0.030338       0.010564       0.047486      -0.032394      -0.007672       0.040066             12.456732       5.833384      -0.526316      -0.429394      11.884018      -2.747340      19.652795          -0.000505
          228              C      31.352091       9.339963      17.757867      -0.151939      40.470472 0.52949919E+03  0.13075339E+05                                10.177812                            7.629687       0.011551       1.953441                    0.999782      31.503683      92.771141       0.601643       0.412268      -1.067043       0.019230      -0.031942       0.004601       0.037567       0.004483       0.012371      -0.008765      -0.050287      -0.102130      -0.040167      -0.003183       0.043350             12.605129       5.769972      -0.349193      -0.826495      10.402539      -2.630405      21.642875          -0.000334
          229              C      31.452352       8.619491      16.541884       0.072978      40.065019 0.46516467E+03  0.11100453E+05                                10.370724                            7.304456      -0.260485       1.916754                    0.998704      27.752893      79.864852       0.596722       0.430131      -1.057708      -0.000955      -0.001395       0.003051       0.003488       0.018752       0.007063      -0.017247       0.021015       0.028984      -0.034126       0.014615       0.019511             14.128022       5.808015      -0.130113      -0.821758      13.160078      -5.899910      23.415972          -0.000417
          230              C      31.488625       7.206314      16.654627      -0.116721      39.234858 0.52387779E+03  0.12907173E+05                                10.105358                            7.674065       0.029350       1.976863                    0.998865      30.553641      89.987919       0.589729       0.421553      -1.060698      -0.021410       0.007109       0.028257       0.036158       0.009599       0.000506       0.027700       0.049114       0.005595      -0.043636       0.015714       0.027922             12.459392       5.659833      -0.357347      -0.822132      13.654144      -3.603712      18.064198          -0.000397
          231              C      31.418434       6.553699      17.906797      -0.065570      39.548899 0.49772676E+03  0.12119850E+05                                10.158488                            7.486587      -0.129110       1.924623                    0.999241      30.209035      88.762410       0.595651       0.422287      -1.059102      -0.026422       0.036974      -0.006420       0.045895       0.016010       0.011333       0.000619       0.037625      -0.123542      -0.042804      -0.003833       0.046637             12.755829       5.484928      -0.117066      -0.640942      12.033106      -1.583922      20.749452          -0.000039
          232              C      31.506100       9.325016      15.176608       0.072457      38.630513 0.46491243E+03  0.11102532E+05                                10.152690                            7.320802      -0.254705       1.920680                    0.998687      27.775125      80.184300       0.593305       0.432292      -1.055470       0.000374       0.002717      -0.003128       0.004160      -0.011769      -0.006048      -0.015599       0.014839       0.036269      -0.027013       0.007523       0.019490             13.663800       6.218715       1.683002      -0.226197      13.488438      -6.901025      21.284249          -0.000345
          233              C      31.124000       8.662125      13.987173      -0.123881      38.407631 0.55395829E+03  0.13880786E+05                                10.047172                            7.960662      -0.240788       1.885109                    0.997981      31.405425      94.179313       0.569792       0.428995      -1.052973       0.001449       0.035364      -0.008640       0.036433      -0.001295      -0.009600      -0.007369       0.014856      -0.125287      -0.044026       0.014420       0.029607             12.148601       6.363781       1.453139       0.127860      12.848298      -3.993268      17.233725          -0.000577
          234              C      31.183972       9.291205      12.722820      -0.081846      36.747209 0.49963848E+03  0.12182767E+05                                 9.655028                            7.483343      -0.023275       1.958580                    0.999387      30.358823      89.375086       0.597653       0.420307      -1.059938       0.014790       0.020388       0.032817       0.041369      -0.010264      -0.001743       0.026470       0.048643      -0.004043      -0.042090       0.012484       0.029606             11.841153       5.859757       1.879189      -0.519356      14.697646      -5.557694      14.966057          -0.000024
          235              C      31.592405      10.631791      12.589165      -0.026131      40.774430 0.47180036E+03  0.11269332E+05                                10.399839                            7.281481      -0.128243       1.961466                    0.998522      28.068037      80.124421       0.608490       0.421417      -1.065908       0.004221      -0.022188       0.037119       0.043450      -0.011483      -0.009181      -0.004543       0.037196      -0.014540      -0.022343      -0.003858       0.026201             14.146545       6.069895       1.794546      -0.473382      15.361636      -8.318603      21.008105          -0.000403
          236              C      31.947208      11.315397      13.769871      -0.099521      38.092461 0.51732492E+03  0.12698869E+05                                 9.833737                            7.572397       0.023764       1.957693                    0.999586      30.921759      90.745481       0.600302       0.415657      -1.065010      -0.004125      -0.042708      -0.001216       0.042924       0.010487      -0.006894      -0.000512      -0.011622      -0.104742      -0.035931       0.006239       0.029691             11.847143       5.859096       1.652808       0.254600      13.188070      -5.058232      16.494262          -0.000160
          237              C      31.920155      10.673555      15.033315      -0.139675      38.994497 0.51855333E+03  0.12727233E+05                                 9.922437                            7.542976       0.017634       1.958972                    0.999788      31.112250      91.079583       0.606516       0.411456      -1.068502      -0.000098      -0.017201      -0.031549       0.035933       0.001284       0.013653       0.028079       0.032177       0.047230      -0.039083       0.002940       0.036143             12.135662       6.132742       2.053442      -0.125086      13.747108      -6.021270      16.527136          -0.000199
          238              C      31.633221      11.307035      11.232435       0.565587      25.757034 0.26263690E+03  0.55188817E+04                                 8.182919                            5.768869      -0.174660       1.991553                    0.998923      23.056099      65.539732       0.613414       0.475179      -1.015612       0.009124       0.015426      -0.044085       0.047589      -0.005197       0.002686       0.004920       0.161754      -0.198389      -0.067450      -0.046694       0.114144             10.984836       4.703440       0.476052      -0.738337      10.946286      -6.373468      17.304781          -0.000144
          239              C      30.069388       3.395420      15.228978       0.530957      25.037693 0.26894275E+03  0.56909632E+04                                 7.949166                            5.797441       0.011671       2.039491                    0.999581      23.707832      67.859521       0.617641       0.468645      -1.018067      -0.046793       0.039893       0.002589       0.061545       0.010691       0.007114      -0.059426      -0.096613       0.051361      -0.062007      -0.027014       0.089021             10.109503      16.540154      -2.036235      -3.003386       6.001418       2.069591       7.786936           0.000886
          240              C      31.450993       2.981234      14.761278      -0.072867      43.262493 0.52695410E+03  0.13036504E+05                                10.951980                            7.803495      -0.242511       1.906238                    0.998650      30.045041      89.443548       0.571322       0.433348      -1.050616       0.052315       0.012798      -0.036775       0.065215      -0.006222      -0.002152       0.003792       0.035909      -0.003099      -0.019125      -0.000761       0.019886             14.258437      22.838978      -2.850281      -4.104505       7.738989       3.323015      12.197344           0.002066
          241              C      31.646195       2.240668      13.578027      -0.130458      44.579961 0.62157776E+03  0.16246491E+05                                11.527851                            8.693766      -0.481251       1.784181                    0.998515      34.587714     110.676483       0.513914       0.455986      -1.023223       0.033657       0.075879       0.010244       0.083639       0.004572       0.032402       0.004500       0.161463       0.119423      -0.100860       0.016261       0.084599             14.180523      21.197865      -1.645845      -2.523783       8.437324       3.837270      12.906380           0.005407
          242              C      32.944466       1.890592      13.129057      -0.154540      45.636692 0.61437524E+03  0.16049752E+05                                11.728678                            8.644888      -0.473927       1.796052                    0.998537      34.673786     111.790242       0.513991       0.456159      -1.020688       0.011675       0.068282       0.009664       0.069944      -0.063089      -0.004498       0.037252       0.114307       0.241984      -0.130429       0.037366       0.093063             14.869028      25.423801      -1.824596      -1.335104       8.137308       3.122139      11.045974           0.007673
          243              C      34.107468       2.243541      13.859520       0.065273      43.601811 0.48390185E+03  0.11762790E+05                                11.302932                            7.634874      -0.379230       1.880540                    0.998189      28.671870      85.644922       0.557796       0.451729      -1.035893      -0.008202       0.020225      -0.005949       0.022621      -0.018261      -0.010251       0.011583       0.020479      -0.048199      -0.022635      -0.010749       0.033383             16.256327      29.415662      -3.855168      -4.529748       8.055618       3.291930      11.297700           0.001755
          244              C      33.894932       2.958650      15.064956      -0.146035      40.313102 0.54256062E+03  0.13502395E+05                                10.243277                            7.756503      -0.084962       1.921741                    0.999713      31.754748      94.390755       0.591873       0.415829      -1.062965      -0.022878       0.022068      -0.041203       0.052039       0.018114       0.035953       0.013198       0.026388      -0.060327      -0.040624      -0.011851       0.052475             12.631299      19.394814      -2.492571      -3.693157       6.964762       2.965341      11.534321           0.000609
          245              C      32.600392       3.329737      15.495014      -0.126000      40.546892 0.55222546E+03  0.13822587E+05                                10.293824                            7.859326      -0.078806       1.922016                    0.999801      31.920733      95.584374       0.583375       0.419455      -1.059213       0.002305       0.016297      -0.063032       0.065145       0.004897      -0.003908       0.037113      -0.048194       0.044817      -0.034509      -0.018404       0.052913             12.572088      19.136625      -1.738563      -2.595221       7.003730       2.537996      11.575909           0.000416
          246              C      35.521458       1.881200      13.377090       0.054900      44.677763 0.47551901E+03  0.11450902E+05                                11.294667                            7.422917      -0.217593       1.925446                    0.998947      28.352441      82.920485       0.585358       0.434523      -1.051272       0.006508      -0.001411      -0.006287       0.009158      -0.016792      -0.002460       0.003374       0.040620      -0.012562      -0.024532      -0.004278       0.028810             16.354505      29.056347      -3.278625      -4.851903      10.503569       4.106150       9.503598          -0.001345
          247              C      35.768460       0.808684      12.481696      -0.152361      46.223578 0.54560897E+03  0.13840173E+05                                11.512777                            7.806647      -0.197038       1.882808                    0.999588      33.814114     107.518683       0.576457       0.418870      -1.042411       0.029510       0.021309       0.022305       0.042690      -0.015883       0.022253      -0.001249       0.071842      -0.032438      -0.034518      -0.017861       0.052379             14.992576      24.583413      -2.198958      -3.710373      11.037517       4.480961       9.356797           0.004405
          248              C      37.081450       0.475188      12.058366      -0.122040      43.897722 0.52600477E+03  0.13082284E+05                                11.041470                            7.629845      -0.048504       1.926171                    0.999598      32.313307      98.283539       0.593389       0.415024      -1.055926       0.007324       0.019253       0.051521       0.055486      -0.027529      -0.003846       0.021125      -0.044531       0.012739      -0.038394      -0.005755       0.044149             14.301618      24.214031      -1.590490      -3.361157       9.997101       3.666394       8.693721           0.000395
          249              C      38.205707       1.186985      12.523520      -0.078137      47.564685 0.50844058E+03  0.12403722E+05                                11.560967                            7.557179      -0.062711       1.960740                    0.999227      29.480522      85.725171       0.596052       0.421221      -1.063454      -0.044679      -0.009729       0.033305       0.056569      -0.008209      -0.005549       0.001502       0.002375      -0.043229      -0.015696      -0.000684       0.016380             16.667529      28.725730      -4.320896      -5.303582      11.127203       4.468774      10.149655          -0.000412
          250              C      37.965779       2.253358      13.404367      -0.110020      43.788201 0.54404380E+03  0.13590452E+05                                10.968633                            7.868795      -0.194225       1.890430                    0.999274      31.701889      95.368574       0.574503       0.426790      -1.052818      -0.039209      -0.018816      -0.015813       0.046275       0.020801       0.012194      -0.018562      -0.041595      -0.068028      -0.039999      -0.003329       0.043328             14.352352      21.418286      -2.841884      -3.299664      11.303019       4.950714      10.335749          -0.000415
          251              C      36.659094       2.601964      13.814059      -0.136667      44.168617 0.55747066E+03  0.14008086E+05                                11.069662                            7.968119      -0.239224       1.878084                    0.998455      31.931557      96.277260       0.570727       0.427091      -1.052851       0.013152      -0.015484      -0.031130       0.037172      -0.005924      -0.010571       0.006821      -0.060814       0.002172      -0.034205       0.001583       0.032622             14.571413      25.141144      -0.605574      -1.876637       9.923299       3.303008       8.649795           0.000134
          252              C      39.621294       0.829124      12.112919       0.537270      27.491466 0.27227786E+03  0.57773679E+04                                 8.543277                            5.855704      -0.125730       1.996510                    0.999276      23.679287      67.796198       0.611239       0.472256      -1.016458       0.045584      -0.029285      -0.001511       0.054201       0.015675      -0.001387      -0.066183      -0.114076       0.024054      -0.064688      -0.036873       0.101561             11.979750      20.628945      -4.508198      -3.995423       7.671290       2.702019       7.639014          -0.000177
          253              C      27.753070       0.274890      13.068139      -0.246850      29.612968 0.51611119E+03  0.12641705E+05                                 8.179713                            7.379973       0.096920       2.020244                    0.996156      30.540820      89.071107       0.631897       0.395729      -1.079872       0.011451      -0.018197       0.089486       0.092032       0.012662       0.031703      -0.064637      -0.072153       0.386001      -0.111428      -0.043024       0.154451              8.637462       7.697169       0.281570       0.577281       8.369063      -0.298691       9.846153           0.002878
          254              C      26.933073      -0.822354      15.055137      -0.241157      27.670607 0.45913624E+03  0.10969786E+05                                 7.768894                            6.845824       0.367200       2.101304                    0.998234      30.527915      89.194709       0.669743       0.382773      -1.084156       0.062441       0.057115      -0.052885       0.099789       0.091778      -0.087665      -0.019102       0.059999      -0.003606      -0.112375      -0.032712       0.145087              8.104256       7.446766       1.023030      -0.195655       7.982552       0.103216       8.883451           0.005489
          255              C      19.060315       5.470343       1.069782      -0.248514      27.167695 0.45935568E+03  0.10877116E+05                                 7.515334                            6.841313       0.358357       2.096037                    0.998916      29.819214      84.199599       0.676987       0.382086      -1.094537      -0.096679      -0.014763      -0.022517       0.100358       0.034676       0.055314      -0.004003       0.199476      -0.163506      -0.087212      -0.060072       0.147284              7.704838       8.372173       0.682660       0.646686       6.475873       0.082512       8.266469          -0.000159
          256              C      31.110909       0.953008      18.100278      -0.251248      26.783049 0.45630725E+03  0.10994322E+05                                 7.631703                            6.746438       0.152309       2.026336                    0.997284      31.782798      96.336465       0.679629       0.374044      -1.079620       0.024407       0.105642       0.067399       0.127666       0.011759       0.025303       0.034867      -0.037549       0.058126      -0.039666      -0.018222       0.057888              7.858562       7.129939       0.558386       0.175495       7.484452       0.021584       8.961294           0.004812
          257              C      24.709354       0.494812      10.039910       0.556335      25.440166 0.25906882E+03  0.54098373E+04                                 7.990901                            5.669376      -0.037260       2.034549                    0.999335      22.840792      64.122833       0.630450       0.465250      -1.023909       0.000238       0.042381      -0.006872       0.042935      -0.009569      -0.009376       0.010818       0.170456      -0.129520      -0.068451      -0.039559       0.108010             10.512428       4.552881       0.015241      -0.105437      18.785347      -2.537860       8.199056           0.000022
          258              C      24.658103      -0.943756      10.508519      -0.031106      41.653888 0.46428399E+03  0.11022713E+05                                10.424575                            7.165513       0.018574       2.004052                    0.999115      27.867668      78.781442       0.622099       0.414708      -1.072393      -0.001029      -0.037845       0.011866       0.039675      -0.006148      -0.013002      -0.003185       0.021065      -0.041196      -0.020079      -0.002883       0.022962             14.099608       5.523644       0.145360       0.196971      25.359128      -1.727812      11.416053           0.000144
          259              C      24.666932      -1.278209      11.877614      -0.123790      41.064614 0.53955971E+03  0.13398067E+05                                10.329623                            7.723605      -0.012486       1.941019                    0.999647      31.569623      93.484941       0.594938       0.414602      -1.064627      -0.023456      -0.029357      -0.033997       0.050673      -0.007491      -0.014098       0.031617      -0.011802      -0.013605      -0.031948      -0.007248       0.039196             12.682867       5.766036       0.155675       0.524134      20.742424      -0.957594      11.540141          -0.000135
          260              C      39.201610      15.831912      12.308945      -0.162130      41.687957 0.54155121E+03  0.13454817E+05                                10.395258                            7.722703      -0.018923       1.938803                    0.999801      31.909838      94.401251       0.596949       0.412981      -1.066074      -0.011949       0.008110      -0.032582       0.035639      -0.013373      -0.011044      -0.023217       0.011688       0.110802      -0.041382      -0.004062       0.045444             12.978321       5.735641       0.531466       0.442220      22.969321      -0.284193      10.230001          -0.000224
          261              C      39.124387      14.756528      11.389729       0.075629      40.409117 0.46617936E+03  0.11135999E+05                                10.438102                            7.315691      -0.291703       1.905620                    0.998670      27.848844      80.305860       0.595581       0.430516      -1.056971       0.006605       0.002069       0.001162       0.007018      -0.004152      -0.017038      -0.012425      -0.008195      -0.057923      -0.031670       0.013377       0.018292             14.249119       5.762472       0.596345       0.223326      25.327542      -3.644633      11.657342           0.000206
          262              C      39.108861      15.108015      10.016088      -0.123956      39.636318 0.53030046E+03  0.13107094E+05                                10.175950                            7.721960       0.019122       1.970932                    0.998980      30.759254      90.779006       0.587702       0.421662      -1.060482       0.024296       0.027146       0.009956       0.037767       0.001313      -0.007210       0.029390       0.027439      -0.044248      -0.040880       0.016508       0.024372             12.554994       5.636356       0.647189       0.440267      19.159924      -2.418490      12.868703           0.000051
          263              C      39.173524      16.453755       9.588757      -0.064361      39.297304 0.49189411E+03  0.11936262E+05                                10.117048                            7.439434      -0.108884       1.934319                    0.999223      29.973458      87.765535       0.598232       0.421929      -1.059887       0.028525      -0.012256       0.036613       0.048004      -0.006287      -0.015987      -0.009741       0.080157      -0.010531      -0.042155      -0.004861       0.047015             12.760450       5.433834       0.480851       0.077731      21.034284       0.412768      11.813232           0.000035
          264              C      39.071498      13.291935      11.851974       0.064151      39.122498 0.47050541E+03  0.11270446E+05                                10.225831                            7.356515      -0.261072       1.915310                    0.998715      27.996584      80.963676       0.592814       0.431331      -1.055991       0.005019      -0.002816       0.002026       0.006102       0.005047       0.014195      -0.011111      -0.025966      -0.048488      -0.028717       0.004538       0.024178             13.737274       6.242594       0.352204      -1.628986      23.526220      -5.115330      11.443009          -0.000137
          265              C      39.471548      12.234147      11.002404      -0.130730      38.790083 0.55822674E+03  0.14014373E+05                                10.098832                            7.980783      -0.223079       1.887695                    0.998147      31.589348      94.815759       0.570205       0.427870      -1.053683      -0.000987      -0.014507       0.032854       0.035928       0.010227       0.000638      -0.015356       0.059359       0.038969      -0.042112       0.016795       0.025318             12.209462       6.400976      -0.016388      -1.476541      18.512872      -3.000886      11.714537          -0.000001
          266              C      39.414077      10.882169      11.409368      -0.089870      37.153222 0.50524344E+03  0.12358130E+05                                 9.724414                            7.524937      -0.026218       1.954496                    0.999415      30.600540      90.330454       0.595824       0.420278      -1.059589      -0.013431       0.028716       0.023026       0.039181      -0.000733       0.010457       0.027668       0.028848      -0.038751      -0.039353       0.012815       0.026538             11.911508       5.932840       0.779760      -1.816567      16.924045      -5.184484      12.877637          -0.000063
          267              C      38.984458      10.521884      12.700998      -0.013554      40.298782 0.46597969E+03  0.11096444E+05                                10.328714                            7.247726      -0.101326       1.972757                    0.998683      27.842526      79.374463       0.608445       0.422735      -1.065016      -0.000095       0.036760      -0.008052       0.037632       0.008305       0.015385      -0.000389       0.026011      -0.025551      -0.017658      -0.008362       0.026020             13.952253       6.070821       0.758164      -1.744346      23.252309      -6.676408      12.533629           0.000035
          268              C      38.609179      11.567342      13.568389      -0.084829      37.042588 0.50170258E+03  0.12220929E+05                                 9.689907                            7.479700       0.069426       1.985890                    0.999630      30.210021      88.306483       0.601305       0.418170      -1.063442       0.021962       0.004788      -0.034590       0.041252       0.009651       0.010770      -0.012425       0.042977       0.055228      -0.036618       0.009721       0.026897             11.615676       5.804542      -0.011551      -1.685922      17.689940      -4.027071      11.352546          -0.000110
          269              C      38.637807      12.920760      13.149969      -0.147489      39.239444 0.52246517E+03  0.12846113E+05                                 9.946092                            7.558498       0.036795       1.961355                    0.999822      31.291969      91.658286       0.607501       0.410058      -1.069515       0.011501      -0.029261      -0.013913       0.034381      -0.012845      -0.002779       0.031493      -0.009818      -0.003628      -0.031226      -0.005798       0.037024             12.124673       6.136011       0.405616      -2.011195      18.431316      -5.119176      11.806693          -0.000205
          270              C      38.939148       9.070265      13.133239       0.556134      25.539751 0.26091688E+03  0.54707612E+04                                 8.113018                            5.737203      -0.073453       2.026772                    0.999233      22.970470      65.109098       0.617491       0.473075      -1.017293      -0.006423      -0.040308       0.002753       0.040910      -0.000100       0.018866       0.007021       0.170544      -0.119562      -0.067294      -0.040322       0.107616             10.808384       4.714460       0.821011      -0.591616      18.874095      -4.802797       8.836598          -0.000000
          271              C      40.565080      14.426505       6.020454       0.527217      24.960295 0.27074408E+03  0.57409982E+04                                 7.930544                            5.818035      -0.026024       2.026051                    0.999544      23.825879      68.359628       0.616102       0.468840      -1.017544       0.046513      -0.005158       0.038715       0.060736      -0.008127      -0.011514      -0.055390      -0.093088       0.045218      -0.060494      -0.023220       0.083714             10.067018      16.190909       2.592702       2.710741       7.057493       2.249394       6.952653           0.003976
          272              C      39.179475      14.039278       5.544208      -0.073940      42.773691 0.52978187E+03  0.13127979E+05                                10.868055                            7.833151      -0.274932       1.897327                    0.998182      30.101529      89.773881       0.569112       0.434317      -1.049712      -0.051716      -0.035763       0.007291       0.063299       0.000230       0.006488       0.006357       0.013797      -0.044466      -0.018239       0.002381       0.015858             14.127505      22.552447       3.755921       3.503278      10.748133       3.707884       9.081934           0.009230
          273              C      38.974638      13.004538       4.610990      -0.139071      44.453182 0.62291007E+03  0.16279354E+05                                11.456590                            8.661541      -0.474779       1.782327                    0.998654      34.786116     111.066509       0.518917       0.451644      -1.026346      -0.032211      -0.005505       0.081619       0.087918      -0.030626      -0.015959       0.016071       0.017763      -0.318431      -0.108818       0.021262       0.087555             14.213807      21.451578       2.467582       2.018911      11.470430       4.161109       9.719413           0.007992
          274              C      37.672330      12.627181       4.198934      -0.155774      46.020669 0.62217392E+03  0.16322365E+05                                11.809164                            8.698375      -0.551942       1.769225                    0.998269      35.098460     113.798078       0.511964       0.456032      -1.019662      -0.014449      -0.004703       0.079363       0.080805      -0.002531       0.070781       0.060652      -0.054386      -0.315155      -0.150150       0.046746       0.103404             15.130206      26.100402       1.504749       2.262826      10.051061       3.352418       9.239156           0.011102
          275              C      36.512033      13.291663       4.677181       0.061353      44.020951 0.48981550E+03  0.11950546E+05                                11.406318                            7.693470      -0.378118       1.879388                    0.998119      28.864932      86.565081       0.553997       0.453151      -1.034404       0.007508      -0.011843       0.020223       0.024609       0.006031       0.019806       0.012893       0.040366      -0.010399      -0.026487      -0.008780       0.035268             16.603100      30.186162       4.196714       5.042496      10.152201       3.665873       9.470938           0.008730
          276              C      36.737341      14.353731       5.589123      -0.152380      40.435139 0.54752004E+03  0.13670673E+05                                10.280943                            7.803128      -0.104669       1.913152                    0.999714      32.034722      95.695313       0.588230       0.417031      -1.061124       0.022916      -0.045500       0.015468       0.053242      -0.030444      -0.024532       0.020330       0.046207      -0.008785      -0.038990      -0.017138       0.056128             12.685591      19.657409       3.296726       3.154285      10.152999       3.498204       8.246364           0.004087
          277              C      38.035683      14.703539       6.023728      -0.119215      39.898382 0.54538894E+03  0.13610389E+05                                10.190470                            7.821175      -0.062423       1.928215                    0.999471      31.708836      94.838147       0.583543       0.420600      -1.058384      -0.000552      -0.060854       0.001729       0.060881       0.003872      -0.007552       0.033729      -0.038684       0.066390      -0.034502      -0.015281       0.049783             12.433505      19.048566       2.444011       2.141897      10.032664       3.075983       8.219285           0.002166
          278              C      35.091241      12.889521       4.237849       0.054260      44.999280 0.47987980E+03  0.11595951E+05                                11.394823                            7.478076      -0.213233       1.927187                    0.998946      28.473185      83.738924       0.580034       0.436997      -1.048547      -0.007381      -0.009202      -0.001019       0.011840      -0.000107       0.015098       0.010306       0.030868      -0.041647      -0.025114      -0.003059       0.028174             16.689804      29.769351       4.273038       4.848132       8.610257       3.980710      11.689804           0.004761
          279              C      34.850588      12.106416       3.078418      -0.146802      48.013616 0.55878063E+03  0.14368918E+05                                12.137044                            8.111903      -0.305686       1.852153                    0.999096      34.734833     114.024661       0.539371       0.441607      -1.020862      -0.027964       0.021641       0.034971       0.049732      -0.024217       0.034700      -0.020624       0.083015      -0.157267      -0.065883      -0.019446       0.085329             16.227830      26.904238       3.809867       4.154223       8.898054       4.594567      12.881197           0.009737
          280              C      33.540327      11.747284       2.676182      -0.126294      47.717765 0.56608495E+03  0.14442577E+05                                11.986857                            8.103344      -0.151254       1.890723                    0.999555      33.620372     106.010822       0.551906       0.434989      -1.036182      -0.012045       0.051352       0.030606       0.060982       0.020308       0.047296      -0.005765      -0.004892       0.105694      -0.057227      -0.005494       0.062721             15.991074      26.869983       3.495672       3.603586       8.852043       4.229710      12.251198           0.006102
          281              C      32.408415      12.171796       3.398462      -0.089883      47.023252 0.51384209E+03  0.12566433E+05                                11.402924                            7.565636      -0.025207       1.969699                    0.999371      29.646858      86.265301       0.599558       0.417727      -1.065860       0.049060       0.026491       0.002540       0.055813       0.007179       0.004918       0.001543       0.032329       0.035799      -0.023661       0.006698       0.016962             16.282945      27.482262       3.896002       5.394919       9.134491       4.349174      12.232082           0.005486
          282              C      32.634832      12.954089       4.541344      -0.105154      42.691992 0.53720424E+03  0.13368179E+05                                10.747342                            7.805147      -0.167182       1.900718                    0.999255      31.472237      94.287699       0.578788       0.425259      -1.054476       0.036905      -0.029698      -0.014143       0.049436      -0.006539      -0.028518      -0.024573       0.008355       0.075844      -0.040725      -0.006335       0.047060             13.899332      20.359918       2.114057       3.590163       8.952231       4.583491      12.385847           0.001402
          283              C      33.940424      13.290659       4.965038      -0.134228      43.043189 0.55257204E+03  0.13850468E+05                                10.850276                            7.926691      -0.197998       1.891741                    0.998598      31.811994      95.708885       0.573066       0.426409      -1.053570      -0.009948      -0.033802      -0.015511       0.038499       0.011406       0.003966       0.011131      -0.024739       0.096893      -0.032977      -0.003247       0.036224             14.075916      24.125867       1.215547       1.445578       7.608308       2.987599      10.493574           0.003117
          284              C      31.000499      11.818887       2.968949       0.530022      26.915026 0.27136005E+03  0.57519238E+04                                 8.365107                            5.822033      -0.097774       2.003011                    0.999412      23.758985      67.946234       0.616885       0.468419      -1.018729      -0.046223      -0.007827      -0.028876       0.055060      -0.000243      -0.015193      -0.061940      -0.087141       0.089730      -0.063130      -0.028831       0.091961             11.579651      19.423274       2.820696       4.825180       6.883399       2.563735       8.432278           0.003242
          285              C      14.578193      12.362050       2.827111      -0.245381      29.420710 0.51752453E+03  0.12669808E+05                                 8.108472                            7.383342       0.021173       1.998959                    0.995318      30.400364      88.292563       0.633375       0.395008      -1.081659      -0.032857       0.082791      -0.024661       0.092423      -0.071377       0.028571      -0.057226      -0.161425      -0.036712      -0.102211      -0.038210       0.140421              8.551427       8.161725      -1.067586       0.050154       8.738331      -0.546100       8.754227           0.000131
          286              C      14.840489      14.243339       1.339818      -0.252808      29.131241 0.48686683E+03  0.11816956E+05                                 8.103165                            7.121537       0.265451       2.062201                    0.997892      31.197847      92.199151       0.646014       0.390633      -1.077490      -0.035734      -0.047984       0.076074       0.096781       0.059536      -0.098912      -0.062698      -0.069167       0.113488      -0.119393      -0.034310       0.153704              8.584052       7.459148      -0.026285      -1.890026       8.237300      -0.553218      10.055707           0.006984
          287              C      24.496760      -0.343637       5.202525      -0.254096      27.533496 0.47459488E+03  0.11358489E+05                                 7.722209                            7.030271       0.284077       2.086573                    0.996365      29.853577      85.444671       0.655324       0.390528      -1.085846       0.034736      -0.010110      -0.075776       0.083969       0.007088      -0.078318       0.011744       0.033712       0.405916      -0.093106      -0.071069       0.164176              7.989766       6.392084       0.245652      -0.646227       8.846916       0.484752       8.730297          -0.000313
          288              C      39.806330      16.872077       3.264625      -0.256674      27.534359 0.45432651E+03  0.11050615E+05                                 7.840381                            6.699067       0.000036       1.976940                    0.996610      32.929143     103.798668       0.679823       0.370418      -1.070900      -0.012711       0.096833       0.075551       0.123475      -0.041160      -0.065669       0.034484      -0.117287      -0.187414      -0.112937      -0.006743       0.119680              8.302846       6.746768      -0.195272      -0.897657      10.104379       1.079996       8.057390           0.005746
          289              C      15.245689       9.242205       5.163065       0.553718      25.356399 0.25950290E+03  0.54265834E+04                                 7.983226                            5.680879      -0.023929       2.038246                    0.999462      22.964976      64.727821       0.628061       0.466359      -1.022279       0.040633      -0.015999      -0.013079       0.045586       0.009435       0.005204      -0.071703      -0.111108       0.048835      -0.067603      -0.037716       0.105319             10.467358      16.845348      -3.357760      -3.116708       7.243810       2.651773       7.312916          -0.000257
          290              C      13.843892       9.610659       5.602943      -0.043795      42.224611 0.47838089E+03  0.11457681E+05                                10.556546                            7.300621       0.002269       1.996029                    0.999161      28.268211      80.611043       0.612077       0.417808      -1.068992      -0.040859       0.006494       0.013549       0.043534       0.001161      -0.007183      -0.002486      -0.019532      -0.060222      -0.022451       0.002355       0.020096             14.203105      21.920617      -4.643232      -4.235890       9.075987       4.321333      11.612713          -0.000380
          291              C      12.709602       9.213012       4.866298      -0.121888      41.005976 0.54164986E+03  0.13464211E+05                                10.331268                            7.750109       0.044790       1.960211                    0.999714      31.523021      93.424355       0.592537       0.415842      -1.063735       0.003026       0.007142       0.050853       0.051441      -0.009105      -0.015109       0.022779      -0.050811       0.034762      -0.036068      -0.006471       0.042539             12.628482      18.203341      -3.122945      -2.203358       8.396383       3.667148      11.285723          -0.000461
          292              C      39.666723       9.546203       5.289264      -0.158883      41.844372 0.55063970E+03  0.13768257E+05                                10.469319                            7.818638      -0.092540       1.915809                    0.999664      32.212614      96.299003       0.588395       0.416319      -1.061567       0.024823       0.008388       0.022906       0.034803       0.011235       0.030829      -0.003374       0.019463      -0.082272      -0.043284       0.003158       0.040126             12.978661      18.125077      -3.953213      -4.109646       8.534292       4.155271      12.276616          -0.000141
          293              C      39.429898      10.278030       6.479244       0.072521      39.942487 0.46613729E+03  0.11138872E+05                                10.362116                            7.323855      -0.299186       1.905018                    0.998562      27.848505      80.416181       0.593994       0.431516      -1.055966       0.003598       0.008417      -0.008536       0.012516      -0.002049      -0.014723      -0.004211       0.003210      -0.076481      -0.030857       0.011604       0.019253             14.041565      23.062476      -3.858866      -4.114270       7.962506       3.389318      11.099713          -0.000421
          294              C      40.579133      10.670225       7.211162      -0.121999      39.609956 0.52873592E+03  0.13059887E+05                                10.177042                            7.711074       0.032233       1.975380                    0.998917      30.730379      90.689399       0.588008       0.421718      -1.060356       0.012614       0.005550      -0.036859       0.039352       0.001510      -0.012097       0.002110      -0.060718       0.047675      -0.040941       0.017814       0.023127             12.563757      19.158563      -2.019773      -1.679739       7.423729       3.113448      11.108980          -0.000056
          295              C      41.886619      10.351300       6.777285      -0.067927      39.225477 0.49855754E+03  0.12148234E+05                                10.105266                            7.490406      -0.108761       1.929957                    0.999298      30.293131      89.113444       0.595637       0.422014      -1.059004      -0.029897       0.012915      -0.033481       0.046707       0.015644       0.015554      -0.020296      -0.041782      -0.051382      -0.039912       0.000975       0.038938             12.635623      17.136808      -2.852087      -3.133346       8.604715       4.516353      12.165346           0.000140
          296              C      38.009613      10.643177       6.941307       0.069226      38.577214 0.46762459E+03  0.11189790E+05                                10.143217                            7.350159      -0.283073       1.910982                    0.998550      27.904869      80.786948       0.590819       0.433239      -1.054305      -0.005151       0.006818      -0.005756       0.010303      -0.013805      -0.008859      -0.009533       0.033310       0.019410      -0.028976       0.008240       0.020736             13.549445      23.383130      -2.384007      -4.016794       8.924708       2.803535       8.340498          -0.000826
          297              C      37.769023      11.751250       7.787240      -0.120507      38.072547 0.54880100E+03  0.13717018E+05                                 9.981080                            7.921226      -0.225891       1.891591                    0.997902      31.261798      93.576834       0.571558       0.428747      -1.053312      -0.031047      -0.008389      -0.015061       0.035513       0.019230       0.015405      -0.025414       0.000320       0.019100      -0.040541       0.013148       0.027393             11.980967      18.314987      -1.208498      -2.243341       9.063621       2.908061       8.564294          -0.000297
          298              C      36.468635      12.095763       8.222572      -0.076666      36.321945 0.49446446E+03  0.12019951E+05                                 9.563297                            7.439822      -0.003986       1.966394                    0.999429      30.169932      88.555732       0.600229       0.419779      -1.060740       0.004975      -0.032941      -0.022392       0.040141      -0.005296      -0.002355      -0.006179      -0.055037       0.080440      -0.041557       0.012233       0.029324             11.616152      19.876023       0.211664      -1.337799       7.694743       2.062811       7.277689          -0.000117
          299              C      35.337642      11.365321       7.808334      -0.030530      40.825654 0.47521346E+03  0.11372650E+05                                10.396951                            7.307433      -0.135836       1.957839                    0.998438      28.178341      80.547017       0.607381       0.421378      -1.065809       0.041535      -0.011456      -0.010388       0.044320      -0.004174      -0.004891      -0.019274      -0.001785       0.039757      -0.020611      -0.004751       0.025362             14.015724      25.594465      -1.925239      -3.710001       8.410290       2.516601       8.042417          -0.000763
          300              C      35.560975      10.272183       6.946580      -0.100302      38.444118 0.52549643E+03  0.12966011E+05                                 9.926310                            7.653834      -0.016943       1.943424                    0.999579      31.177864      92.101551       0.593813       0.418042      -1.062183       0.030256       0.026709       0.012427       0.042228       0.027846       0.016922      -0.006429       0.009236       0.004070      -0.035876       0.005269       0.030607             11.947557      19.750302      -1.106257      -2.215063       8.599416       2.537909       7.492953          -0.000321
          301              C      36.867032       9.910990       6.531797      -0.144970      39.354433 0.52568082E+03  0.12981723E+05                                10.008108                            7.605217      -0.040226       1.938473                    0.999722      31.593897      93.606610       0.601123       0.412603      -1.064843      -0.006238       0.031438       0.015593       0.035642      -0.012753      -0.009171       0.016353      -0.053112       0.040045      -0.036765      -0.000036       0.036801             12.224039      21.035290      -0.695047      -2.308496       8.505240       2.140254       7.131588          -0.000361
          302              C      33.943668      11.750487       8.265669       0.566186      25.690301 0.26247078E+03  0.55140663E+04                                 8.159116                            5.765380      -0.174791       1.991565                    0.999004      23.049160      65.494587       0.613916       0.474904      -1.015841      -0.039915       0.010464       0.020823       0.046220       0.004886       0.008641      -0.080390      -0.099698       0.058252      -0.065994      -0.044864       0.110858             10.870568      19.550613      -2.408823      -3.521425       6.038152       1.837113       7.022939          -0.000305
          303              C      42.756400      14.024333       9.044865       0.535181      24.920681 0.26818924E+03  0.56713671E+04                                 7.938719                            5.801970      -0.023222       2.030828                    0.999597      23.610134      67.570884       0.615345       0.470696      -1.016897      -0.025108       0.017043      -0.048312       0.057052      -0.001665       0.001192       0.015010       0.130538      -0.166710      -0.064073      -0.029010       0.093082             10.076915       4.755751       0.321900      -0.968475       9.851419      -4.316266      15.623575           0.002340
          304              C      42.706008      13.358734      10.404505      -0.062546      42.690040 0.51810490E+03  0.12758095E+05                                10.851646                            7.737844      -0.220071       1.916999                    0.998684      29.732811      88.187952       0.573964       0.433365      -1.051045      -0.034499      -0.023851       0.044158       0.060902      -0.002094      -0.002251      -0.012248      -0.012402       0.018352      -0.011642      -0.005328       0.016971             14.109735       6.359512      -0.330318      -2.102525      13.901887      -5.335190      22.067805           0.004921
          305              C      42.479294      14.092234      11.585938      -0.123144      44.028199 0.61197553E+03  0.15923142E+05                                11.432664                            8.629574      -0.455576       1.796322                    0.998492      34.164450     108.845816       0.515864       0.456327      -1.023689      -0.049065      -0.056828      -0.024259       0.078901      -0.047130      -0.043068      -0.034813      -0.097450      -0.055253      -0.095647       0.015339       0.080308             14.054899       6.549490      -0.368907      -1.849907      15.437322      -3.692397      20.177884           0.006432
          306              C      42.399874      13.451784      12.847746      -0.152011      45.243781 0.61168538E+03  0.15934565E+05                                11.640119                            8.614299      -0.430645       1.811587                    0.998699      34.283466     109.758712       0.516834       0.454928      -1.023134      -0.047416      -0.039387      -0.033330       0.070076      -0.078685      -0.037253       0.005107      -0.036710       0.215095      -0.120254       0.029275       0.090979             14.738483       6.251827      -0.595335      -0.819893      17.691575      -6.715115      20.272045           0.006017
          307              C      42.573810      12.050103      12.987765       0.071703      43.472228 0.48103253E+03  0.11669958E+05                                11.277028                            7.606439      -0.391286       1.877822                    0.998250      28.536081      85.019140       0.559747       0.451045      -1.036793      -0.023298       0.000611      -0.008865       0.024935       0.003114       0.005777      -0.012188       0.001997       0.069672      -0.019091      -0.008449       0.027540             16.331443       6.183794      -0.354195      -1.234457      16.408840      -9.054909      26.401694           0.004473
          308              C      42.823406      11.329028      11.794330      -0.141537      39.997184 0.53730822E+03  0.13339295E+05                                10.189002                            7.721384      -0.088315       1.922364                    0.999686      31.621609      93.883232       0.592924       0.416100      -1.062785      -0.042752       0.029221      -0.005808       0.052109       0.002275       0.013831      -0.003049      -0.064998      -0.087177      -0.038584      -0.008613       0.047198             12.603715       5.986337      -0.507867      -2.030132      11.892317      -4.042164      19.932492           0.001487
          309              C      42.870484      11.966514      10.534704      -0.125135      40.478454 0.55015593E+03  0.13753192E+05                                10.282424                            7.843749      -0.063127       1.928425                    0.999812      31.794733      95.040711       0.584246       0.419366      -1.059629      -0.054662       0.020886       0.028215       0.064963       0.008720       0.002879       0.040640      -0.017646       0.045669      -0.034369      -0.016006       0.050375             12.599058       6.484223      -0.652457      -2.008010      13.093039      -3.906240      18.219912           0.000813
          310              C      42.502180      11.347041      14.352677       0.061698      44.335051 0.47186792E+03  0.11331927E+05                                11.238290                            7.398886      -0.203803       1.932845                    0.998973      28.123417      81.921251       0.586245       0.435054      -1.051802      -0.019331       0.003271       0.008111       0.021217      -0.008684      -0.008993      -0.017684       0.001243       0.059462      -0.026647      -0.001892       0.028538             16.371810       6.024497       1.348915       0.153352      16.357049      -8.464885      26.733885           0.000518
          311              C      42.726804      12.041831      15.567752      -0.149584      44.325639 0.52357440E+03  0.13076737E+05                                11.006711                            7.537689      -0.081519       1.922245                    0.999720      32.851970     101.902530       0.602637       0.406939      -1.055455      -0.028708      -0.035998       0.000622       0.046048      -0.013046      -0.000650      -0.020930      -0.036539      -0.052495      -0.027638      -0.010660       0.038298             14.362848       5.676213       1.476693       0.517375      14.595400      -5.261766      22.816932           0.002478
          312              C      42.677987      11.386620      16.822104      -0.109945      44.996346 0.54055580E+03  0.13511322E+05                                11.279897                            7.815995      -0.097695       1.912914                    0.999557      32.120598      97.354017       0.578215       0.423798      -1.052353      -0.023385      -0.025364      -0.035403       0.049432       0.006356       0.022276       0.023228       0.035599       0.051731      -0.036707      -0.006252       0.042959             14.724927       5.953149       1.514599       0.281654      15.478801      -5.829905      22.742830           0.000767
          313              C      42.421642      10.004833      16.919935      -0.048069      44.831530 0.48960314E+03  0.11823446E+05                                11.100665                            7.425581      -0.119201       1.957364                    0.998708      28.656554      82.712098       0.600563       0.422326      -1.063524      -0.033106       0.028234      -0.039039       0.058457       0.006893       0.007289      -0.012533       0.030852      -0.000856      -0.024690       0.006137       0.018553             15.689607       6.094634       0.771314       0.675611      14.881142      -6.750201      26.093045           0.001318
          314              C      42.198736       9.307226      15.721045      -0.070117      41.583877 0.52019535E+03  0.12847714E+05                                10.642360                            7.737914      -0.256014       1.887584                    0.998490      30.685398      91.736145       0.574558       0.431631      -1.050032      -0.053236       0.054968      -0.001681       0.076540       0.014661      -0.000613       0.002923       0.033596      -0.116459      -0.039063      -0.002645       0.041708             13.789444       5.921220       0.727832       1.059911      13.744338      -3.300148      21.702774          -0.000132
          315              C      42.224055       9.961266      14.467057      -0.122888      42.089510 0.53877861E+03  0.13408256E+05                                10.694627                            7.822185      -0.123825       1.922590                    0.998456      31.271947      93.487650       0.577919       0.425870      -1.054799      -0.038193       0.015224       0.037835       0.055875       0.012142      -0.005315       0.027368       0.032276       0.025863      -0.040224       0.014881       0.025344             13.862612       5.953685       1.372582       0.413381      16.555825      -6.128269      19.078326           0.001067
          316              C      28.711977      12.455657       0.070737       0.561423      26.140460 0.26257908E+03  0.55250618E+04                                 8.276249                            5.777258      -0.153811       1.996799                    0.999085      23.223906      66.362544       0.610681       0.476667      -1.013404      -0.019565      -0.016559       0.049627       0.055856       0.000563       0.012897       0.010883       0.156003      -0.187993      -0.068888      -0.041419       0.110307             11.350295       4.913595      -0.131646       0.611927       9.997120      -5.131733      19.140169           0.000458
          317              C      30.055313      -0.631793      10.458512      -0.250948      29.605183 0.49659460E+03  0.12260896E+05                                 8.406277                            7.294801      -0.219633       1.910667                    0.995384      32.627282     101.188721       0.617348       0.401843      -1.056975       0.059355      -0.032180      -0.084752       0.108358       0.005231      -0.140865       0.081698       0.067007      -0.184348      -0.182053       0.015913       0.166140              8.944150       8.924662      -0.025429      -2.022390       8.807199       1.114918       9.100590           0.016308
          318              C      31.473522      -0.274794       8.540979      -0.243790      27.909180 0.46622073E+03  0.11163051E+05                                 7.826703                            6.919264       0.294521       2.077034                    0.998246      30.536014      88.826901       0.664286       0.385088      -1.084339      -0.040008      -0.053839       0.070569       0.097361       0.035993      -0.066248      -0.075410      -0.108600       0.244143      -0.118149      -0.034826       0.152975              8.116390       7.032803      -0.070462      -0.527676       8.434270       0.504208       8.882098           0.006323
          319              C      17.727192      10.311781       8.989585      -0.248132      27.271490 0.46070634E+03  0.10907520E+05                                 7.537777                            6.863945       0.365884       2.098391                    0.999008      29.752522      83.764428       0.674605       0.383491      -1.094495       0.003664       0.091740      -0.040227       0.100240      -0.001372      -0.004603      -0.084551      -0.171392      -0.140287      -0.084831      -0.061307       0.146139              7.754090       7.123180      -0.410547      -0.739695       9.129484      -0.169780       7.009605          -0.000224
          320              C      46.400356      12.670827       9.291990      -0.251753      26.974548 0.46045120E+03  0.11143805E+05                                 7.713870                            6.795592       0.108156       2.011709                    0.997100      32.056627      98.087247       0.672905       0.376099      -1.075768      -0.041202      -0.096503      -0.080690       0.132368      -0.012866       0.000680       0.027177      -0.033710      -0.033326      -0.029202      -0.010730       0.039932              7.958129       8.118683      -0.288945      -0.612309       8.435836       0.699013       7.319868           0.008033
          321              H      26.955302      12.727415       9.244711       0.095755       1.797864 0.14868383E+02  0.17049390E+03                                 2.415683                            2.224158      -1.674718       2.048714                    0.990429       4.556824      13.804075       0.428117       1.247668      -0.713172       0.006126       0.026798       0.039941       0.048487      -0.002960      -0.003722       0.019513       0.008198       0.000372      -0.021652       0.002545       0.019107              2.554513       2.140792       0.274955       0.443097       2.674034       0.742817       2.848711          -0.000112
          322              H      24.690624      12.138234       8.540615       0.090424       2.014571 0.18035399E+02  0.21360668E+03                                 2.493578                            2.374952      -1.315850       2.198296                    0.996911       4.244622      12.405010       0.440963       1.172777      -0.735931      -0.032577       0.021604       0.021556       0.044639      -0.007157      -0.000814       0.019851       0.008905      -0.003496      -0.023209       0.003680       0.019529              2.503245       3.055309      -0.194765      -0.249431       2.304993       0.263261       2.149433           0.000118
          323              H      26.331610       9.393158       5.636220       0.107023       1.358420 0.10738763E+02  0.11465940E+03                                 2.085603                            1.953104      -1.496557       2.144173                    0.991273       4.322391      13.053986       0.430648       1.332072      -0.694624       0.001039      -0.031563      -0.035580       0.047573       0.000982      -0.002202       0.015594      -0.003871      -0.000121      -0.015064      -0.001554       0.016618              2.180165       1.973046       0.127691       0.166328       2.331873       0.652671       2.235578           0.000006
          324              H      28.587211      10.036806       6.324314       0.092484       1.652719 0.13326725E+02  0.14878988E+03                                 2.272664                            2.092956      -1.654696       2.042496                    0.994226       4.602749      13.788338       0.445070       1.232616      -0.714862       0.033931      -0.012684      -0.024777       0.043888      -0.007884      -0.005393       0.004309       0.004311      -0.028054      -0.011324      -0.003495       0.014819              2.368786       2.790173      -0.410827      -0.399657       2.119326       0.441985       2.196858          -0.000005
          325              H      24.397359       9.826706       4.536616       0.100045       1.344486 0.10847982E+02  0.11644354E+03                                 2.083879                            1.972710      -1.640147       2.072103                    0.990559       4.496787      13.741597       0.424161       1.345268      -0.690982       0.030495       0.002842      -0.036088       0.047332       0.003552      -0.009131       0.009057       0.027011       0.032670      -0.022676       0.003354       0.019322              2.172435       2.554221      -0.072003      -0.492481       1.852691       0.037766       2.110393           0.000012
          326              H      22.170001       9.116564       3.839249       0.113696       1.717086 0.15183200E+02  0.17286788E+03                                 2.268030                            2.200054      -1.321772       2.224863                    0.995033       4.043884      11.723546       0.450008       1.195459      -0.729801      -0.004238      -0.016827      -0.049847       0.052781      -0.001326      -0.003786       0.010305       0.012378       0.061499      -0.019127      -0.004628       0.023755              2.262051       2.157367       0.064681       0.128459       1.949172       0.362014       2.679615           0.000011
          327              H      20.616738      10.200156       7.699773       0.078039       1.780622 0.14417635E+02  0.16253118E+03                                 2.313859                            2.122429      -1.391112       2.151238                    0.996123       4.421854      12.882092       0.463724       1.171665      -0.731271      -0.031297       0.001076       0.027756       0.041845       0.001785      -0.007819       0.010339       0.015238       0.024842      -0.017275       0.001097       0.016178              2.445925       3.316021      -0.146359      -0.769800       1.747165       0.095195       2.274589          -0.000096
          328              H      22.870339      10.781657       8.452239       0.088065       2.034488 0.18028934E+02  0.21229306E+03                                 2.447623                            2.325035      -1.379648       2.163523                    0.996680       4.217252      12.061763       0.462615       1.124399      -0.747989       0.003633       0.010617       0.043140       0.044575       0.002117      -0.004142       0.008478       0.027820       0.047413      -0.023926       0.005256       0.018670              2.443428       2.381516       0.197976       0.256464       1.974769       0.311522       2.973998           0.000139
          329              H      28.386669       6.618593       1.354002       0.078782       1.705480 0.14278319E+02  0.16446995E+03                                 2.448451                            2.266046      -1.712931       2.011030                    0.991300       5.036537      16.041225       0.394280       1.348627      -0.689263      -0.014317       0.018456      -0.042710       0.048680       0.011178       0.007345      -0.004652      -0.031367       0.084319      -0.034446       0.005013       0.029433              2.609236       1.906646       0.081529      -0.005258       2.212683      -0.385391       3.708379           0.001273
          330              H      28.251742       4.283184       2.046278       0.074552       1.980962 0.17929040E+02  0.21841413E+03                                 2.717253                            2.555006      -1.626590       2.047446                    0.992528       5.108509      16.681352       0.368234       1.365394      -0.687780      -0.018460      -0.028842      -0.024324       0.042003       0.003023       0.020696       0.003063      -0.053035       0.049993      -0.042190       0.016269       0.025921              2.775025       1.950956       0.056464       0.119752       3.218625       0.392940       3.155494           0.001304
          331              H      28.713803       5.512702       6.168111       0.102956       1.668342 0.13920697E+02  0.15515507E+03                                 2.220018                            2.097965      -1.267687       2.234099                    0.996869       4.047594      11.625747       0.463483       1.185678      -0.730999      -0.000406      -0.004563       0.049351       0.049563      -0.001878       0.003940       0.005472      -0.026444       0.065095      -0.024615       0.001239       0.023376              2.289387       1.730574       0.111383       0.139988       2.241566      -0.469034       2.896020          -0.000019
          332              H      28.747646       7.828404       5.460742       0.092930       1.678144 0.13904855E+02  0.15658311E+03                                 2.300551                            2.146188      -1.464214       2.139912                    0.993496       4.417353      13.201982       0.437852       1.242225      -0.714926      -0.006877       0.031306       0.036932       0.048901       0.003025       0.002556       0.005199      -0.019543       0.056750      -0.019770      -0.000766       0.020536              2.388403       1.945286       0.171447       0.143079       2.856815       0.639615       2.363109          -0.000067
          333              H      28.917017       2.283974       2.714733       0.081213       3.467728 0.33207553E+02  0.46822331E+03                                 3.974879                            3.524101      -1.564849       2.079774                    0.994693       5.162100      17.673151       0.309741       1.402462      -0.688602       0.013140       0.004964      -0.035713       0.038376      -0.015621       0.004422       0.006323      -0.061843       0.044730      -0.042679       0.013577       0.029103              4.191672       2.748732       0.089677      -0.735828       4.212025      -1.141639       5.614260           0.001108
          334              H      28.797988      -0.039075       3.452651       0.084512       2.567137 0.23223542E+02  0.29346758E+03                                 2.941746                            2.702397      -1.607200       2.053076                    0.995309       4.673237      14.181017       0.411030       1.179237      -0.733751       0.021548      -0.034422      -0.028955       0.049876      -0.004010      -0.015398       0.006423      -0.023896       0.046367      -0.025547       0.001511       0.024036              3.066185       2.214201      -0.254139      -0.268091       3.986837       0.844680       2.997518          -0.000041
          335              H      27.861828       1.244477       7.432646       0.116449       1.513722 0.12123358E+02  0.13320945E+03                                 2.213297                            2.050643      -1.672140       2.046262                    0.991109       4.531891      13.810396       0.428554       1.300733      -0.699914      -0.021736      -0.010994       0.045275       0.051411       0.003110      -0.006216      -0.006784      -0.001860       0.031557      -0.008639      -0.006735       0.015374              2.325448       1.766201      -0.026126      -0.149252       2.145463      -0.190884       3.064679          -0.000089
          336              H      27.878851       3.571934       6.711821       0.108492       1.464912 0.12222795E+02  0.13452240E+03                                 2.175286                            2.072236      -1.569627       2.111500                    0.990495       4.399108      13.399108       0.422419       1.317465      -0.697963      -0.018555       0.029886       0.035850       0.050226      -0.004099      -0.008427       0.010894      -0.025679       0.023508      -0.019388      -0.001946       0.021334              2.234895       1.759052      -0.109381      -0.159541       2.550064       0.301528       2.395568          -0.000028
          337              H      38.120376       2.926043      16.578980       0.097797       1.801005 0.14756066E+02  0.16809755E+03                                 2.377241                            2.184093      -1.625753       2.067804                    0.992526       4.446520      13.222204       0.443519       1.212280      -0.721688      -0.016730      -0.021875      -0.038988       0.047733       0.009133       0.004355       0.004368      -0.028630       0.017227      -0.020200       0.003386       0.016814              2.514188       2.088451       0.160633       0.464752       2.066375       0.482758       3.387736          -0.000043
          338              H      24.334608       4.955696       0.549347       0.088352       2.276723 0.20889037E+02  0.25731220E+03                                 2.756101                            2.598132      -1.340148       2.182679                    0.997226       4.364589      13.117060       0.410326       1.211812      -0.728077      -0.018221      -0.037613      -0.002410       0.041864       0.007740       0.004138       0.003542      -0.015492       0.035367      -0.017064       0.002580       0.014484              2.765239       2.307256       0.451493       0.014775       3.361131      -0.349442       2.627329          -0.000075
          339              H      25.773853       8.553716       2.472700       0.107663       1.305083 0.10402089E+02  0.11056830E+03                                 2.051411                            1.939553      -1.588780       2.103802                    0.989790       4.402158      13.416975       0.424895       1.356170      -0.689112       0.019313       0.029854       0.032718       0.048319       0.008746       0.006145       0.009223      -0.012222       0.026635      -0.015186      -0.003491       0.018676              2.137880       1.768851       0.164324       0.179253       2.045106       0.335296       2.599683          -0.000076
          340              H      25.805486       9.674161       0.314225       0.127242       1.337683 0.10445947E+02  0.11116013E+03                                 2.087029                            1.943093      -1.636512       2.078437                    0.990031       4.360145      13.299876       0.424653       1.355410      -0.689154       0.021574       0.047528      -0.003305       0.052300       0.009437       0.001365      -0.004748      -0.013084      -0.023473      -0.011367      -0.004577       0.015944              2.166865       1.711420       0.291912       0.045041       2.837378      -0.024841       1.951796          -0.000006
          341              H      25.014105       7.711003       4.314404       0.091190       1.387279 0.10856150E+02  0.11626656E+03                                 2.101185                            1.949314      -1.611575       2.069662                    0.993542       4.565073      13.822812       0.435721       1.312559      -0.696961       0.000349       0.040373       0.002133       0.040431       0.002391       0.003708      -0.001219      -0.026165       0.011450      -0.015941       0.004442       0.011499              2.205150       1.667266      -0.110355      -0.068414       3.088673      -0.070875       1.859511          -0.000022
          342              H      24.918764       6.618841       6.470516       0.110230       1.707550 0.14830476E+02  0.16816691E+03                                 2.261109                            2.171072      -1.457470       2.157654                    0.994019       4.155797      12.094866       0.453206       1.191858      -0.729030      -0.002274       0.030725       0.040950       0.051246       0.000182      -0.001458       0.014033      -0.024229       0.012786      -0.014475      -0.006986       0.021461              2.261500       1.736297      -0.049401      -0.072729       2.374496       0.353657       2.673708           0.000005
          343              H      24.945374       2.782534       4.528070       0.072729       1.859130 0.15311288E+02  0.17769078E+03                                 2.506489                            2.280348      -1.572519       2.069279                    0.993109       4.840439      14.977376       0.414411       1.273567      -0.706224       0.005623      -0.041173       0.006474       0.042056      -0.002968      -0.003466       0.003302      -0.037834      -0.005697      -0.018816      -0.001851       0.020666              2.685037       1.836309       0.031998      -0.011889       4.124421      -0.375317       2.094381          -0.000152
          344              H      25.056868       3.875357       2.350138       0.072895       2.418613 0.23039214E+02  0.29363295E+03                                 2.930792                            2.770722      -1.497248       2.097543                    0.995759       4.917109      15.508938       0.384609       1.249538      -0.715634       0.009484      -0.019539      -0.030502       0.037445      -0.007638      -0.005854      -0.005168      -0.019735       0.039126      -0.020562       0.005071       0.015491              2.937970       2.144419      -0.047420      -0.008287       2.905340       0.300940       3.764151          -0.000420
          345              H      25.700689      13.404171       5.287446       0.079859       1.676091 0.13977430E+02  0.15958558E+03                                 2.386027                            2.215883      -1.698177       2.018456                    0.991634       4.935835      15.471930       0.407232       1.317339      -0.695768       0.039623      -0.000868       0.026482       0.047666       0.004847       0.010232       0.014219       0.030527       0.014978      -0.024593       0.000965       0.023628              2.533671       3.054951       0.432153       0.625771       2.090247       0.371051       2.455814           0.000428
          346              H      23.454076      13.958432       6.074462       0.076609       1.847439 0.16297295E+02  0.19252454E+03                                 2.522347                            2.379553      -1.566957       2.074845                    0.993775       4.861901      15.285897       0.397950       1.302887      -0.700696      -0.006822       0.009683       0.040954       0.042632      -0.005622       0.002917       0.018191       0.029020       0.046103      -0.030621       0.007865       0.022756              2.576752       2.582280      -0.095405       0.005775       2.284183       0.683559       2.863792           0.000353
          347              H      21.788923      12.147780       2.519433       0.105877       1.704458 0.14334831E+02  0.16140647E+03                                 2.277768                            2.149582      -1.303512       2.223549                    0.995795       4.109323      11.974514       0.450019       1.208778      -0.725406      -0.034411      -0.015776      -0.031640       0.049337       0.000959       0.010535       0.019192       0.016232       0.007413      -0.024545       0.002329       0.022215              2.346217       2.995401       0.173789       0.375412       1.715305       0.141307       2.327945           0.000009
          348              H      24.025694      11.503015       1.814428       0.113832       1.567931 0.12899703E+02  0.14286817E+03                                 2.232579                            2.096483      -1.447014       2.172566                    0.992543       4.179975      12.475490       0.432829       1.277715      -0.708401       0.001829      -0.027395      -0.044729       0.052483       0.005540       0.004673       0.016628       0.003529       0.031682      -0.017485      -0.004913       0.022398              2.317922       1.963394      -0.149820      -0.283753       1.999432       0.417783       2.990940          -0.000011
          349              H      21.534509      15.099344       6.166474       0.081661       3.035818 0.28136016E+02  0.37964332E+03                                 3.569723                            3.186739      -1.485207       2.114136                    0.995342       5.017380      16.664379       0.335376       1.353510      -0.696523       0.028789       0.022602       0.011683       0.038421      -0.006459       0.004898       0.021896       0.021736      -0.028107      -0.031098       0.013608       0.017490              3.763727       5.271173       0.790595       0.416457       3.316647       0.642430       2.703362           0.001755
          350              H      19.273160      15.628641       6.918758       0.066402       2.406370 0.20630714E+02  0.25800562E+03                                 2.981154                            2.651029      -1.654028       2.016244                    0.994566       5.255669      16.892389       0.383394       1.277456      -0.705546      -0.008388       0.035757       0.014338       0.039427       0.000587      -0.009681       0.013525      -0.004740      -0.063222      -0.028204       0.009735       0.018469              3.215068       2.780936      -0.567869      -0.572171       3.711096       1.342984       3.153172           0.003887
          351              H      17.688971      12.523634       4.425874       0.110004       1.498784 0.11731979E+02  0.12821532E+03                                 2.219043                            2.029618      -1.780083       2.003184                    0.991588       4.639876      14.231305       0.425646       1.316705      -0.695825      -0.035724      -0.030644      -0.011777       0.048518       0.008982       0.001323       0.002988       0.009679      -0.027267      -0.010165      -0.004879       0.015044              2.358866       2.833056       0.416626       0.424133       2.135565       0.418954       2.107979          -0.000025
          352              H      19.942705      11.908460       3.721597       0.112312       1.454354 0.12092628E+02  0.13263573E+03                                 2.162802                            2.059745      -1.547600       2.125385                    0.990546       4.330269      13.135089       0.424452       1.315642      -0.698722      -0.000087      -0.042406      -0.027984       0.050808      -0.000159      -0.002387       0.019031      -0.010192      -0.011644      -0.018437      -0.003039       0.021476              2.221473       2.185513      -0.082151      -0.114914       2.322470       0.525637       2.156435           0.000008
          353              H      31.480433      15.776434       5.686773       0.094783       1.606216 0.12894806E+02  0.14357233E+03                                 2.288690                            2.105690      -1.647849       2.060254                    0.991021       4.571605      13.923572       0.426624       1.289453      -0.702983      -0.000461      -0.037947      -0.030091       0.048432       0.005912       0.003437       0.007931      -0.022816       0.034179      -0.018624       0.000536       0.018088              2.432779       1.861739       0.021945       0.177007       2.936565       0.727428       2.500032          -0.000154
          354              H      16.965249      -0.354806       4.937944       0.073065       2.005715 0.17790310E+02  0.21284610E+03                                 2.570551                            2.413616      -1.539139       2.077672                    0.995417       4.812144      14.773919       0.416908       1.227959      -0.717738      -0.001503       0.010160      -0.036661       0.038073      -0.002768      -0.000112       0.002581      -0.026684       0.031121      -0.018814       0.006653       0.012161              2.615861       1.978864       0.097718       0.237429       2.625134      -0.201803       3.243585           0.000896
          355              H      17.568403       0.912251       9.020135       0.105963       1.343880 0.10411722E+02  0.11039730E+03                                 2.078723                            1.927599      -1.496484       2.145378                    0.990912       4.310279      13.005296       0.431646       1.338265      -0.693278       0.006408       0.028783       0.035988       0.046526       0.005645       0.004839       0.007476      -0.016124       0.028218      -0.014818      -0.001415       0.016232              2.195891       1.665412       0.212487       0.233625       2.603087       0.558841       2.319172           0.000044
          356              H      17.425537      -1.406105       9.754416       0.091062       1.693422 0.13757602E+02  0.15449657E+03                                 2.295149                            2.116021      -1.661386       2.041387                    0.993557       4.564855      13.619187       0.446891       1.220474      -0.718167      -0.000753      -0.007701       0.042136       0.042840       0.002048       0.009063      -0.003818      -0.002837       0.039962      -0.012834      -0.004188       0.017022              2.389083       1.733220      -0.007263       0.157193       2.189375      -0.200865       3.244654           0.000004
          357              H      16.645916       2.828192       8.299855       0.092430       1.376470 0.11043136E+02  0.11912395E+03                                 2.116115                            1.988059      -1.657586       2.055114                    0.991135       4.609537      14.142619       0.423060       1.342138      -0.691059      -0.021043      -0.008113       0.038548       0.044661      -0.000148      -0.014899      -0.003442      -0.017527       0.037326      -0.021617       0.002074       0.019542              2.215776       1.818294       0.053119      -0.215402       1.951841      -0.261268       2.877192           0.000173
          358              H      16.798935       5.163232       7.613944       0.108178       1.734910 0.15295063E+02  0.17495820E+03                                 2.294631                            2.213033      -1.474450       2.149922                    0.993403       4.207224      12.339746       0.445931       1.200759      -0.726924      -0.012173       0.035490       0.034077       0.050685      -0.005987      -0.008130       0.011099      -0.013144       0.031229      -0.014903      -0.006077       0.020980              2.301414       1.825247      -0.131376      -0.176085       2.572518       0.356578       2.506478           0.000078
          359              H      18.032363       3.923549       3.684137       0.076437       1.776088 0.14438792E+02  0.16363185E+03                                 2.354284                            2.158057      -1.382586       2.154094                    0.996079       4.513269      13.396602       0.446831       1.209557      -0.721917       0.012088       0.008624      -0.039023       0.041753       0.000221      -0.007199       0.002249      -0.015864       0.048748      -0.017616      -0.000420       0.018036              2.489054       1.844443       0.136824      -0.398751       2.199629      -0.696469       3.423091          -0.000040
          360              H      17.994533       1.586325       4.401689       0.083927       2.401003 0.22268196E+02  0.27898813E+03                                 2.852969                            2.679330      -1.388460       2.156866                    0.996528       4.537791      13.796829       0.404396       1.208923      -0.727812       0.015138      -0.028574      -0.026758       0.041971      -0.005265      -0.012018      -0.000702      -0.030596       0.027570      -0.024972       0.010974       0.013999              2.866032       2.232468      -0.219151      -0.329586       3.560852       0.474008       2.804775           0.000407
          361              H      16.668987       2.855350      14.093188       0.075009       1.746127 0.14650982E+02  0.17010811E+03                                 2.491022                            2.297634      -1.828284       1.953365                    0.991433       5.213887      16.754031       0.390411       1.351220      -0.687900      -0.036346       0.029440       0.000025       0.046774      -0.006101      -0.006641       0.022352       0.014797      -0.057028      -0.033284       0.007936       0.025348              2.667335       3.350719      -0.596342      -0.599009       2.364282       0.417733       2.287004           0.002088
          362              H      18.904494       3.532986      14.788555       0.064086       2.212373 0.20449736E+02  0.25897859E+03                                 2.966830                            2.753368      -1.842862       1.935183                    0.991587       5.694120      19.327878       0.347903       1.390183      -0.680653       0.008085       0.038594       0.003804       0.039615      -0.012435       0.008749       0.024970       0.019636      -0.122699      -0.052996       0.016539       0.036457              3.077438       3.066115       0.040754       0.215365       3.110844       0.985690       3.055353           0.009299
          363              H      20.583633       0.371875      12.357134       0.102288       1.671653 0.13940357E+02  0.15545083E+03                                 2.223464                            2.099717      -1.268484       2.233824                    0.996887       4.058067      11.664049       0.463135       1.185984      -0.730849       0.035424      -0.025301      -0.023748       0.049588      -0.010065      -0.002019       0.020883       0.005644      -0.008795      -0.024185       0.001266       0.022919              2.290141       2.930823      -0.330978      -0.208689       2.186728       0.237474       1.752872           0.000160
          364              H      18.357441      -0.206350      11.595394       0.089947       1.662082 0.13618831E+02  0.15271112E+03                                 2.292599                            2.127151      -1.445281       2.145225                    0.993548       4.446267      13.301016       0.438417       1.245914      -0.713724       0.000164      -0.027414      -0.039533       0.048108      -0.005092      -0.006218       0.018000       0.000049      -0.011995      -0.019365      -0.001242       0.020607              2.404677       2.002107       0.285710       0.251195       2.832169       0.656824       2.379756           0.000072
          365              H      20.829730       3.518021      15.876703       0.039511       5.878398 0.61140120E+02  0.10200357E+04                                 5.735744                            4.828364      -2.134552       1.782369                    0.989346       7.684287      30.119059       0.256751       1.429898      -0.674628      -0.012246      -0.006123      -0.018507       0.023020      -0.004468       0.064023      -0.003137       0.072617      -0.204207      -0.093160      -0.002543       0.095702              6.306426       9.464104      -0.702809      -1.509515       3.881296       1.121895       5.573879           0.022810
          366              H      23.088499       4.158785      16.537883       0.055987       2.805063 0.25023534E+02  0.33404448E+03                                 3.504792                            3.063847      -1.826762       1.931624                    0.992432       6.128941      21.514560       0.326162       1.406750      -0.677135       0.020466       0.001489       0.030515       0.036773       0.034542       0.032235      -0.004761       0.021293       0.070336      -0.055205       0.005357       0.049848              3.839044       3.328475       0.617985       0.876597       3.257641       1.531875       4.931018           0.009609
          367              H      24.698705       2.069129      13.162698       0.106937       1.514120 0.11925569E+02  0.13083691E+03                                 2.229624                            2.041587      -1.803480       1.988757                    0.991842       4.701260      14.437280       0.425958       1.310654      -0.696779       0.035971      -0.006118      -0.031770       0.048380      -0.000829      -0.008848       0.002720       0.017414      -0.004727      -0.009423      -0.005161       0.014583              2.369395       2.824736      -0.392275      -0.418972       2.035821       0.392509       2.247630          -0.000068
          368              H      22.452963       1.498692      12.412414       0.109813       1.460728 0.12125981E+02  0.13314773E+03                                 2.171602                            2.063098      -1.550696       2.120816                    0.990742       4.369026      13.277698       0.423775       1.316298      -0.698348       0.000617      -0.019164      -0.046364       0.050173       0.001837       0.001104       0.017195       0.007350       0.035517      -0.019207      -0.002322       0.021529              2.238008       2.195452       0.080852       0.085888       2.042752       0.506219       2.475819           0.000052
          369              H      43.595684       6.636419      14.329583       0.096598       1.632846 0.13212874E+02  0.14787555E+03                                 2.306477                            2.126659      -1.652499       2.059318                    0.990855       4.561858      13.887710       0.426361       1.283600      -0.704435      -0.008712       0.029667       0.037297       0.048447       0.003136       0.000546       0.015524       0.010219       0.028010      -0.018770       0.000532       0.018238              2.444376       2.035836      -0.280821      -0.199597       2.324146       0.699677       2.973145          -0.000443
          370              H      17.591018       6.050803      13.613486       0.080629       1.920432 0.16850841E+02  0.19844798E+03                                 2.483759                            2.339498      -1.461068       2.121431                    0.995367       4.622020      13.976649       0.426998       1.218021      -0.720800       0.031393       0.011301       0.020166       0.038986      -0.001258       0.003544       0.015039       0.011017      -0.005884      -0.018778       0.006371       0.012406              2.528791       2.974964       0.119167       0.327954       1.992887       0.301121       2.618521           0.000870
          371              H      15.951395       4.061371      10.150288       0.106451       1.336979 0.10379891E+02  0.10997873E+03                                 2.071909                            1.925172      -1.491561       2.148171                    0.990834       4.302626      12.978637       0.431730       1.338991      -0.693164      -0.000906      -0.024469      -0.039540       0.046508       0.001807       0.000718       0.011930       0.008075       0.032433      -0.015096      -0.001349       0.016445              2.182980       1.926891      -0.145709      -0.182903       1.890073       0.574566       2.731976           0.000051
          372              H      13.701207       4.596996      10.917120       0.090859       1.698522 0.13813078E+02  0.15536141E+03                                 2.304153                            2.123568      -1.665616       2.038622                    0.993775       4.585139      13.715064       0.444816       1.224258      -0.717216      -0.033403      -0.017248      -0.021253       0.043184       0.001688       0.010417       0.002560       0.018151       0.019080      -0.012607      -0.004252       0.016859              2.401807       2.836882       0.247438       0.525754       1.971646       0.394875       2.396893           0.000018
          373              H      17.847707       2.865964      10.244119       0.092572       1.377825 0.11041948E+02  0.11911502E+03                                 2.117622                            1.988077      -1.658084       2.054695                    0.990998       4.612869      14.155825       0.422993       1.342307      -0.690997      -0.031750      -0.030756      -0.006486       0.044677       0.010252      -0.001284       0.012035       0.007177      -0.043334      -0.021552       0.002256       0.019296              2.220155       2.610176       0.446328       0.305834       2.096897       0.239419       1.953392           0.000101
          374              H      20.081365       2.295071       9.448738       0.112764       1.732534 0.15306022E+02  0.17523854E+03                                 2.306060                            2.225806      -1.453174       2.165240                    0.993582       4.160001      12.234814       0.440753       1.213790      -0.724454       0.005412      -0.041040      -0.030679       0.051525       0.001662       0.001747       0.016263      -0.015872      -0.011031      -0.014583      -0.006270       0.020853              2.308086       2.194690      -0.033911      -0.040644       2.490615       0.563443       2.238953           0.000040
          375              H      21.706329       5.613608      11.650128       0.077377       1.730165 0.13964412E+02  0.15695184E+03                                 2.311890                            2.120391      -1.383509       2.155517                    0.995919       4.492485      13.283238       0.451359       1.207370      -0.722188       0.031846       0.023058       0.013128       0.041451       0.008110       0.003671       0.015398       0.004755      -0.012259      -0.018065      -0.000443       0.018508              2.449249       3.356268       0.687749       0.372638       2.135080       0.227513       1.856398          -0.000165
          376              H      19.456865       6.258869      12.354406       0.085504       2.192713 0.19938597E+02  0.24207299E+03                                 2.635896                            2.495694      -1.375009       2.164473                    0.996779       4.381753      12.952816       0.430660       1.171438      -0.736360      -0.002992       0.036881       0.022594       0.043355       0.002384      -0.000982       0.015720      -0.000807      -0.049709      -0.024220       0.007650       0.016570              2.639641       2.567129      -0.217252      -0.291297       2.911481       0.625342       2.440313           0.000625
          377              H      14.150231       0.168007       6.748735       0.071880       1.737954 0.14549272E+02  0.16835131E+03                                 2.464017                            2.274314      -1.817631       1.954367                    0.991421       5.211508      16.626690       0.397045       1.333187      -0.691370       0.022132      -0.040576       0.009078       0.047102      -0.007093      -0.009423      -0.000810      -0.049338       0.011461      -0.030200       0.006428       0.023773              2.640234       1.912248      -0.065395      -0.055019       3.895144      -0.170221       2.113310           0.001337
          378              H      14.292410       1.256732       4.572076       0.060175       2.295606 0.21379329E+02  0.27194714E+03                                 2.952432                            2.748366      -1.848558       1.926091                    0.991942       5.678459      18.898708       0.363437       1.324910      -0.693521       0.024593      -0.011813      -0.024698       0.036802      -0.024813      -0.008636      -0.011948      -0.047214       0.033463      -0.042834       0.011042       0.031792              3.044753       2.109616      -0.211197      -0.128664       3.277983       0.457710       3.746661           0.005609
          379              H      13.466042       5.062750       6.455241       0.101621       1.685130 0.14084824E+02  0.15752819E+03                                 2.237858                            2.112473      -1.277266       2.228253                    0.996693       4.082838      11.767546       0.460932       1.188125      -0.730237      -0.002795       0.049029       0.003023       0.049202      -0.007237       0.000129       0.008117      -0.041985       0.014583      -0.024712       0.001463       0.023250              2.307089       1.776694      -0.219224      -0.128934       3.027580      -0.327496       2.116992           0.000248
          380              H      13.436382       3.970545       8.620080       0.089156       1.670795 0.13732838E+02  0.15427986E+03                                 2.298976                            2.135535      -1.443407       2.146216                    0.993579       4.446944      13.306865       0.437797       1.245330      -0.713951       0.004150       0.030963       0.037184       0.048565      -0.003562      -0.005205       0.008314      -0.034353       0.006981      -0.019650      -0.001055       0.020705              2.405097       2.010400      -0.180274      -0.307674       2.145020       0.521553       3.059872           0.000117
          381              H      13.587597       2.214073       2.697457       0.053569       4.537301 0.45040289E+02  0.68854784E+03                                 4.693582                            4.046508      -1.964823       1.869933                    0.991071       6.444883      23.328023       0.293888       1.363298      -0.690268      -0.005630      -0.015499       0.008022       0.018337      -0.020117       0.007998      -0.022475      -0.012856       0.122825      -0.042240      -0.009442       0.051683              5.071053       3.002882       0.710811       0.095959       7.628549      -1.040970       4.581728           0.008483
          382              H      13.709400       3.345503       0.538437       0.075640       2.552196 0.22927429E+02  0.29445469E+03                                 3.127931                            2.824697      -1.651206       2.030566                    0.994064       5.186917      16.905722       0.365446       1.305028      -0.701648      -0.016019      -0.016511      -0.035918       0.042653       0.012320       0.009246       0.004029      -0.008600       0.052705      -0.022558       0.000242       0.022316              3.308862       2.245008       0.228366       0.296765       2.968086       0.751537       4.713493           0.002005
          383              H      14.390884       7.091561       2.510523       0.111599       1.553751 0.12510637E+02  0.13846660E+03                                 2.243447                            2.075617      -1.780921       2.002493                    0.992033       4.608489      14.067303       0.428543       1.291357      -0.701602       0.015852       0.047443      -0.001373       0.050041       0.004703      -0.001297      -0.003764      -0.023098      -0.018264      -0.009533      -0.006679       0.016211              2.361921       1.783160       0.075684       0.050160       3.179039      -0.017426       2.123563          -0.000120
          384              H      14.376805       5.975830       4.680090       0.109037       1.469385 0.12235356E+02  0.13467220E+03                                 2.178986                            2.072327      -1.560930       2.114787                    0.990938       4.395071      13.379918       0.422779       1.316228      -0.698246       0.015544       0.030464       0.036621       0.050108       0.005625       0.005236       0.009695      -0.021511       0.039888      -0.019063      -0.001817       0.020880              2.240386       1.732950       0.116654       0.100681       2.322352       0.272380       2.665857           0.000104
          385              H      29.468628       2.374759       9.237982       0.095955       1.639973 0.13229367E+02  0.14783765E+03                                 2.295567                            2.114274      -1.654111       2.057632                    0.990450       4.542248      13.735915       0.432559       1.267112      -0.708000      -0.008851      -0.032226      -0.035078       0.048449       0.000233      -0.003017       0.017835      -0.002313      -0.009992      -0.018669       0.000646       0.018024              2.430682       2.019455       0.156202       0.330809       2.714444       0.765271       2.558147          -0.000422
          386              H      31.730820       2.988404       9.934077       0.079344       1.890979 0.16513155E+02  0.19243056E+03                                 2.400956                            2.272488      -1.440494       2.128521                    0.995614       4.528500      13.379820       0.448185       1.172747      -0.731662       0.032286      -0.018638      -0.014652       0.040055      -0.006015      -0.000972       0.015487       0.015120      -0.002570      -0.020385       0.005394       0.014991              2.431241       2.843077      -0.281670      -0.157905       2.408579       0.347614       2.042068           0.000403
          387              H      30.087373       6.077615      12.461511       0.105048       1.346952 0.10487542E+02  0.11140454E+03                                 2.080401                            1.934047      -1.498726       2.143295                    0.990602       4.327846      13.070770       0.431107       1.337494      -0.693369      -0.001156       0.035318       0.030576       0.046728      -0.000502      -0.001804       0.014612      -0.007471      -0.016185      -0.015348      -0.001051       0.016399              2.183723       1.932816       0.158770       0.172217       2.510888       0.673056       2.107466          -0.000018
          388              H      27.837437       5.409080      11.805059       0.090500       1.719247 0.14004693E+02  0.15785432E+03                                 2.311227                            2.129487      -1.657529       2.041365                    0.993904       4.575935      13.644032       0.447523       1.214249      -0.719626      -0.033076       0.017848       0.020685       0.042900      -0.009951      -0.003745       0.006028       0.000393      -0.035123      -0.013620      -0.003825       0.017445              2.406174       2.860124      -0.473433      -0.347945       2.230962       0.436474       2.127436          -0.000011
          389              H      31.982256       5.772540      13.635307       0.092296       1.371210 0.10984225E+02  0.11833294E+03                                 2.110627                            1.982893      -1.656913       2.055607                    0.991118       4.604825      14.119981       0.423554       1.342334      -0.691018      -0.031626       0.001537       0.031681       0.044791       0.003415      -0.009537       0.008214       0.028430       0.021525      -0.021466       0.002661       0.018806              2.210346       2.612613      -0.212050      -0.494538       1.855777       0.185026       2.162647          -0.000037
          390              H      34.216494       6.458070      14.333038       0.114267       1.644084 0.14299120E+02  0.16087486E+03                                 2.219788                            2.145559      -1.418756       2.181548                    0.994059       4.084211      11.889514       0.450946       1.207266      -0.725765       0.005268       0.024108       0.046514       0.052654      -0.000999      -0.002182       0.013379       0.001665       0.045313      -0.014443      -0.006925       0.021368              2.220893       2.123165       0.057635       0.069567       1.981544       0.459212       2.557970          -0.000024
          391              H      35.838730       4.872442      10.678178       0.076441       1.757434 0.14234651E+02  0.16040986E+03                                 2.315096                            2.124898      -1.394926       2.148863                    0.995839       4.488294      13.194610       0.456942       1.189490      -0.726458       0.032181      -0.007962      -0.025175       0.041627      -0.001912      -0.008514       0.013391       0.013361       0.014923      -0.017628      -0.000438       0.018065              2.448396       3.352029      -0.233198      -0.735655       1.772928       0.155851       2.220230          -0.000022
          392              H      33.588596       4.282909       9.926258       0.086442       2.030716 0.18030326E+02  0.21216974E+03                                 2.434560                            2.317498      -1.355964       2.172483                    0.996930       4.227535      12.060472       0.465972       1.117035      -0.749726      -0.002675      -0.016521      -0.041044       0.044325       0.000126      -0.003613       0.013135       0.024732       0.040198      -0.023774       0.004869       0.018905              2.431965       2.356578       0.226988       0.236053       2.072672       0.439640       2.866644           0.000186
          393              H      28.283102       8.707634      16.918844       0.085066       1.644745 0.13706441E+02  0.15642788E+03                                 2.402313                            2.230252      -1.721613       2.014280                    0.990754       4.953588      15.753643       0.394369       1.360863      -0.687047       0.017464      -0.019902       0.042542       0.050109       0.008649       0.007849      -0.006430      -0.030526       0.078121      -0.032042       0.003803       0.028239              2.556175       1.902397       0.045849       0.075537       2.166303      -0.329887       3.599826           0.000902
          394              H      28.429836      11.046856      16.220568       0.080285       1.823960 0.16120583E+02  0.19121725E+03                                 2.575200                            2.425324      -1.591468       2.072010                    0.992819       4.920028      15.849199       0.377372       1.368328      -0.687463       0.022483       0.030557       0.025900       0.045935       0.006812       0.021846       0.007268      -0.053307       0.051174      -0.043369       0.011966       0.031403              2.636663       1.883854       0.069450       0.157662       2.972126       0.374513       3.054009           0.000809
          395              H      27.581758       9.855591      12.152560       0.102179       1.680029 0.14011249E+02  0.15652787E+03                                 2.234802                            2.107909      -1.276828       2.229153                    0.996759       4.079706      11.758634       0.461034       1.189209      -0.729942      -0.003242       0.005725      -0.048732       0.049174      -0.001683       0.007004       0.004855      -0.025985       0.061109      -0.024493       0.001975       0.022519              2.306911       1.777775       0.094514       0.225183       2.240042      -0.478626       2.902916          -0.000061
          396              H      27.543631       7.531926      12.852655       0.089365       1.657550 0.13649825E+02  0.15311243E+03                                 2.285209                            2.128796      -1.438075       2.148321                    0.993756       4.439952      13.275040       0.438582       1.245008      -0.714009       0.003644      -0.030853      -0.036780       0.048145       0.004535       0.004271       0.005537      -0.017638       0.054461      -0.019223      -0.001217       0.020440              2.379023       2.013407       0.270821       0.213989       2.797813       0.616574       2.325850          -0.000130
          397              H      27.659104      13.052745      15.595392       0.078268       3.272397 0.30521345E+02  0.42395376E+03                                 3.882759                            3.413269      -1.558776       2.078145                    0.994875       5.290106      18.339189       0.308051       1.431425      -0.680914      -0.002057      -0.004139       0.035123       0.035425      -0.009559       0.017626       0.006955      -0.072352       0.065959      -0.052933       0.021973       0.030960              4.149641       2.643469       0.064685      -0.721946       4.025737      -1.125177       5.779718           0.001604
          398              H      27.778888      15.376818      14.849472       0.086443       2.668877 0.24163822E+02  0.31002028E+03                                 3.099366                            2.818416      -1.598376       2.063948                    0.994755       4.713600      14.662153       0.387263       1.232753      -0.721849      -0.012642       0.033106       0.029197       0.045916      -0.005924      -0.002532       0.005437      -0.028940       0.049125      -0.023876       0.004588       0.019288              3.243485       2.274978      -0.283859      -0.341268       4.197320       0.909951       3.258158           0.000092
          399              H      28.595451      14.074419      10.848383       0.106722       1.522478 0.11988532E+02  0.13172694E+03                                 2.239911                            2.049258      -1.802018       1.990352                    0.991684       4.700433      14.454987       0.424364       1.313586      -0.696252       0.017182       0.008440      -0.043958       0.047946       0.001691      -0.007441      -0.006202      -0.003031       0.029191      -0.009403      -0.005481       0.014884              2.381138       1.731888       0.003099      -0.128466       2.170841      -0.259400       3.240684          -0.000023
          400              H      28.571710      11.745289      11.577755       0.109429       1.461908 0.12167952E+02  0.13385557E+03                                 2.177196                            2.070611      -1.583836       2.104557                    0.990513       4.417636      13.481050       0.421382       1.321328      -0.696997       0.016366      -0.031176      -0.036083       0.050416      -0.004616      -0.007306       0.011012      -0.026339       0.019143      -0.018580      -0.002584       0.021164              2.240059       1.748715      -0.085536      -0.151001       2.545896       0.294594       2.425565          -0.000042
          401              H      17.548530      12.447370       1.726053       0.093656       1.811059 0.14949306E+02  0.17120428E+03                                 2.401239                            2.209993      -1.667012       2.049713                    0.990843       4.533185      13.606495       0.436536       1.225158      -0.718310       0.005731       0.025776       0.039923       0.047866       0.000308      -0.001419       0.008608      -0.034176       0.021171      -0.020707       0.001189       0.019518              2.545169       2.017290      -0.125474      -0.063280       2.199153       0.592984       3.419064          -0.000130
          402              H      31.291440      10.418936      17.751867       0.090687       1.858346 0.16259558E+02  0.18703430E+03                                 2.319513                            2.219386      -1.271344       2.219217                    0.996836       4.142243      11.803465       0.468711       1.136026      -0.744245      -0.000899       0.044869       0.002281       0.044936      -0.004817       0.001692       0.006883      -0.039475       0.012042      -0.022569       0.001637       0.020932              2.323519       1.871939      -0.070261      -0.111989       2.854880      -0.186511       2.243738          -0.000205
          403              H      31.590857       6.586717      15.778508       0.104986       1.334743 0.10393161E+02  0.11017020E+03                                 2.068585                            1.926075      -1.491240       2.146152                    0.991060       4.323737      13.051403       0.431678       1.338536      -0.693124       0.003214      -0.030977      -0.034351       0.046367      -0.001816      -0.004856       0.008913      -0.019291       0.018794      -0.013950      -0.002126       0.016076              2.172915       1.645581      -0.138532      -0.183551       2.124508       0.451157       2.748656          -0.000044
          404              H      31.452819       5.473376      17.937528       0.091483       1.666242 0.13510219E+02  0.15111961E+03                                 2.272716                            2.098884      -1.651379       2.045101                    0.994055       4.571905      13.639144       0.447818       1.222773      -0.717413      -0.004879      -0.042843       0.000556       0.043124      -0.006110      -0.003435      -0.000982      -0.021549      -0.020124      -0.011627      -0.004114       0.015741              2.358309       1.712224      -0.055551      -0.009713       3.240047      -0.013834       2.122657          -0.000006
          405              H      30.729971       7.661533      14.031725       0.092516       1.370300 0.11013636E+02  0.11874288E+03                                 2.110171                            1.986090      -1.661324       2.053557                    0.991158       4.611454      14.151203       0.422991       1.343070      -0.690843      -0.022246      -0.038833       0.001349       0.044774       0.015328       0.003099      -0.001782      -0.026764       0.003779      -0.021533       0.001809       0.019724              2.206382       1.852873       0.261186      -0.026115       2.873703      -0.116059       1.892571          -0.000114
          406              H      30.876948       8.732175      11.847610       0.108519       1.729501 0.15281261E+02  0.17483119E+03                                 2.292552                            2.214654      -1.481340       2.146958                    0.993277       4.212894      12.373718       0.444798       1.203604      -0.726202      -0.013371      -0.026723      -0.040536       0.050360       0.007651       0.008566       0.011245      -0.016028       0.016658      -0.014986      -0.005821       0.020808              2.295060       1.849168       0.173431       0.186571       2.367434       0.299185       2.668579          -0.000043
          407              H      32.265737      12.347657      13.716227       0.078968       1.747378 0.14085983E+02  0.15790112E+03                                 2.286069                            2.098623      -1.378793       2.158098                    0.996034       4.398277      12.785289       0.466010       1.172500      -0.731002       0.015404       0.039201      -0.002070       0.042170       0.008177       0.002055       0.004629      -0.027193       0.005317      -0.016783       0.000116       0.016667              2.414500       1.828623       0.432539      -0.062747       3.471984      -0.438581       1.942892          -0.000027
          408              H      32.240998      11.242284      15.894160       0.093349       1.895365 0.16452200E+02  0.18878893E+03                                 2.307721                            2.199921      -1.297703       2.206933                    0.996811       4.053187      11.334463       0.483874       1.103116      -0.753783       0.019456       0.024050       0.033957       0.045935       0.012434       0.009095       0.004577      -0.025931       0.019200      -0.022803       0.003209       0.019594              2.302901       1.914123       0.227375       0.242254       2.147095       0.200950       2.847483          -0.000030
          409              H      30.792241       1.955069      12.978127       0.079332       1.698522 0.14270087E+02  0.16480991E+03                                 2.461955                            2.281149      -1.826960       1.959956                    0.991279       5.149681      16.573389       0.387827       1.367451      -0.684968      -0.037400       0.005072      -0.029996       0.048210       0.004848       0.007961       0.018602       0.044439       0.028006      -0.034775       0.008169       0.026606              2.624364       3.263415       0.475371       0.628008       2.137711       0.352397       2.471965           0.001981
          410              H      33.026323       1.365385      12.187838       0.065384       2.177791 0.20100407E+02  0.25329218E+03                                 2.930156                            2.727291      -1.813393       1.948995                    0.991935       5.620777      18.990300       0.350267       1.387681      -0.681413       0.008026       0.001843      -0.040569       0.041396      -0.011839       0.008951       0.021801       0.076938       0.061274      -0.057240       0.023049       0.034190              3.025629       2.978781      -0.159892      -0.025022       2.698326       0.898882       3.399780           0.008573
          411              H      34.727000       3.232430      15.697769       0.103294       1.661317 0.13773586E+02  0.15340275E+03                                 2.228641                            2.097484      -1.275088       2.232394                    0.996697       4.079086      11.785654       0.459133       1.197793      -0.727744       0.036125       0.019618       0.027909       0.049687       0.000069       0.009949       0.019414       0.014729       0.012285      -0.024373       0.002328       0.022045              2.307766       3.000953       0.178570       0.386480       1.688629       0.144071       2.233717           0.000060
          412              H      32.501645       3.890954      16.413867       0.091732       1.664410 0.13744976E+02  0.15437091E+03                                 2.289674                            2.134951      -1.439862       2.149838                    0.993862       4.414787      13.186525       0.438552       1.243550      -0.714574       0.000682       0.034772       0.034188       0.048769       0.005039       0.006249       0.016158       0.012634       0.023325      -0.019773      -0.000955       0.020728              2.382727       2.010271      -0.177361      -0.310277       2.159963       0.512594       2.977948          -0.000034
          413              H      34.952318       0.200519      12.118919       0.051088       5.658068 0.57797365E+02  0.95164397E+03                                 5.722138                            4.800998      -1.979382       1.862375                    0.990885       7.030199      27.453125       0.248744       1.495500      -0.666519      -0.012159       0.006135      -0.007579       0.015586      -0.062611       0.003014       0.025877       0.099786       0.068394      -0.096556       0.026239       0.070317              6.294595       9.344798       1.718972       0.955886       5.375550       1.281354       4.163439           0.015816
          414              H      37.217560      -0.356275      11.378273       0.085282       3.014187 0.28167280E+02  0.37913528E+03                                 3.499955                            3.151011      -1.611441       2.059685                    0.994366       5.024369      16.519341       0.344247       1.321862      -0.702568       0.010014      -0.036666      -0.022483       0.044161      -0.011168      -0.002124       0.016993       0.000052      -0.007707      -0.019630      -0.001758       0.021388              3.685408       3.328102      -0.526379      -0.546515       4.220113       1.424229       3.508009           0.002210
          415              H      38.801688       2.826849      13.768053       0.109440       1.491765 0.11714102E+02  0.12830275E+03                                 2.233862                            2.043531      -1.811184       1.988334                    0.991131       4.713379      14.595568       0.418306       1.336857      -0.691397       0.034603       0.031906       0.009962       0.048111       0.009494       0.001946       0.003225       0.007339      -0.032292      -0.011557      -0.004444       0.016002              2.376828       2.882359       0.432116       0.391277       2.161991       0.401341       2.086133          -0.000041
          416              H      36.549947       3.455187      14.466693       0.111132       1.466291 0.12157164E+02  0.13386652E+03                                 2.189316                            2.074540      -1.692156       2.055946                    0.990184       4.465073      13.685526       0.419009       1.327525      -0.695354      -0.000808       0.044181       0.024061       0.050314      -0.001771      -0.004865       0.018374      -0.010601      -0.014557      -0.018548      -0.003062       0.021610              2.259298       2.221798      -0.052483      -0.068128       2.369756       0.522499       2.186339          -0.000017
          417              H      24.719830      -0.494528      12.622261       0.093011       1.793325 0.14662816E+02  0.16776055E+03                                 2.418916                            2.212021      -1.703425       2.033049                    0.990231       4.618215      14.031151       0.427800       1.251389      -0.711758      -0.004727       0.035097       0.031044       0.047094       0.001655      -0.000996       0.005775      -0.025462       0.046148      -0.020583       0.002618       0.017965              2.583219       1.989840       0.008082       0.140781       3.236802       0.817513       2.523016          -0.000084
          418              H      39.240502      15.641817      13.371453       0.088422       1.842632 0.15998860E+02  0.18356731E+03                                 2.309878                            2.201757      -1.352677       2.178230                    0.996827       4.213882      12.050976       0.469806       1.136269      -0.743094      -0.001132      -0.006715       0.043778       0.044304      -0.004072       0.000563       0.003656      -0.027602       0.060696      -0.024532       0.003526       0.021006              2.322069       1.833655       0.104247       0.108817       2.330188      -0.229734       2.802363          -0.000144
          419              H      39.028125      14.350260       9.253985       0.105381       1.331661 0.10337638E+02  0.10943921E+03                                 2.066234                            1.921210      -1.484432       2.149322                    0.991190       4.317267      13.025033       0.432110       1.338936      -0.693046      -0.001837      -0.028071      -0.036489       0.046074       0.004138       0.001996       0.008415      -0.016146       0.029169      -0.013933      -0.002110       0.016044              2.178206       1.634137       0.138749       0.156771       2.570767       0.546744       2.329714          -0.000009
          420              H      39.160223      16.670044       8.529523       0.109496       1.595682 0.12818566E+02  0.14145292E+03                                 2.217248                            2.052885      -1.629200       2.074036                    0.992728       4.345238      12.857951       0.450207       1.232881      -0.716235       0.006371       0.010732      -0.046967       0.048596       0.002980       0.006029      -0.005700      -0.001868       0.044764      -0.013021      -0.004372       0.017393              2.301317       1.679089       0.017157       0.010937       2.100074      -0.118282       3.124787          -0.000014
          421              H      39.874097      12.447506      10.026817       0.089856       1.386445 0.11158943E+02  0.12063981E+03                                 2.122325                            1.995658      -1.647978       2.057395                    0.991082       4.624169      14.184880       0.423310       1.338383      -0.691817       0.022538       0.007208      -0.037690       0.044502      -0.000373      -0.015822      -0.003111      -0.016456       0.033609      -0.021607       0.002326       0.019281              2.222294       1.862992       0.067628      -0.261293       1.966677      -0.276478       2.837214          -0.000005
          422              H      39.734691      10.115841      10.714547       0.104800       1.782387 0.15853230E+02  0.18296298E+03                                 2.331897                            2.249523      -1.494141       2.135388                    0.993671       4.280806      12.608754       0.443370       1.197001      -0.727543       0.013850      -0.034496      -0.032246       0.049210      -0.006862      -0.009675       0.010211      -0.009850       0.029960      -0.014523      -0.006370       0.020893              2.338282       1.886589      -0.170368      -0.214047       2.612086       0.339498       2.516172          -0.000004
          423              H      38.275765      11.337882      14.571798       0.116066       1.559299 0.12329459E+02  0.13493078E+03                                 2.212554                            2.036437      -1.509388       2.144595                    0.991359       4.185643      12.391890       0.443721       1.261331      -0.711148      -0.011262      -0.014157       0.048480       0.051745       0.000997      -0.009152       0.000781      -0.014392       0.043238      -0.017144       0.000057       0.017087              2.329908       1.789407       0.147098      -0.418858       2.056866      -0.614013       3.143451          -0.000040
          424              H      38.300693      13.670692      13.850973       0.090998       1.931975 0.16816176E+02  0.19408853E+03                                 2.338457                            2.224888      -1.341221       2.184938                    0.996834       4.100101      11.511456       0.480743       1.103876      -0.753403      -0.016729       0.026852       0.032192       0.045135      -0.006637      -0.014006       0.003108      -0.021455       0.036245      -0.023357       0.003599       0.019757              2.337028       1.938550      -0.214472      -0.270305       2.809419       0.317003       2.263115          -0.000004
          425              H      39.823969      12.461926       4.217300       0.072753       1.693341 0.14235758E+02  0.16435217E+03                                 2.451262                            2.273137      -1.836630       1.947825                    0.991096       5.258117      16.931907       0.389771       1.361138      -0.685604       0.037291      -0.030762       0.001427       0.048362      -0.004783      -0.009768       0.021563       0.013993      -0.067330      -0.035204       0.008630       0.026574              2.618097       3.283502      -0.535628      -0.593986       2.325796       0.360557       2.244993           0.002976
          426              H      37.589856      11.789580       3.522297       0.063228       2.251699 0.21077483E+02  0.26986103E+03                                 3.034563                            2.819276      -1.939467       1.892568                    0.991287       5.885313      20.308457       0.338296       1.414124      -0.675476      -0.009951      -0.041968       0.000907       0.043141      -0.013713       0.014491       0.034081       0.020178      -0.154922      -0.069201       0.026247       0.042955              3.145797       3.176089       0.069946       0.231009       3.177098       0.977885       3.084202           0.011056
          427              H      35.916030      14.937847       5.975539       0.104090       1.742885 0.14668844E+02  0.16571838E+03                                 2.295425                            2.162406      -1.287817       2.226733                    0.996503       4.075736      11.802467       0.453546       1.195390      -0.729197      -0.034158       0.026202       0.025278       0.049923      -0.009313      -0.002611       0.024119       0.005224      -0.012352      -0.027166       0.001694       0.025471              2.367007       3.086938      -0.361720      -0.245616       2.182547       0.244943       1.831535           0.000163
          428              H      38.140893      15.507799       6.737097       0.103296       1.617233 0.13252309E+02  0.14731515E+03                                 2.245006                            2.096426      -1.456235       2.155400                    0.993093       4.252825      12.589949       0.443049       1.243652      -0.715386       0.000881       0.032648       0.039177       0.051006      -0.007387      -0.004579       0.019298      -0.002076      -0.021929      -0.021539      -0.001110       0.022649              2.336157       1.978330       0.294372       0.227272       2.619019       0.624876       2.411123           0.000031
          429              H      35.668814      11.779251       2.454333       0.036822       6.074654 0.63683816E+02  0.10781799E+04                                 5.943951                            4.983510      -2.151638       1.773199                    0.989291       7.990856      32.016865       0.247384       1.462422      -0.667844       0.010583      -0.001014       0.024799       0.026982      -0.014303       0.073980       0.012696       0.069974      -0.240447      -0.112261       0.006846       0.105415              6.572574      10.058045      -0.744018      -1.490325       4.020428       1.153441       5.639249           0.024154
          430              H      33.413215      11.145939       1.785333       0.053530       2.904109 0.26250234E+02  0.35486512E+03                                 3.591104                            3.141315      -1.888398       1.902272                    0.992537       6.259897      22.159534       0.321407       1.409682      -0.676349      -0.020885      -0.001861      -0.028406       0.035307       0.034708       0.036168      -0.006058       0.023396       0.065999      -0.057151       0.004087       0.053064              3.925935       3.449040       0.644688       0.913787       3.350747       1.562397       4.978018           0.010630
          431              H      31.787148      13.306079       5.108694       0.111886       1.563220 0.12522682E+02  0.13857417E+03                                 2.249866                            2.073136      -1.775971       2.003117                    0.992455       4.606124      14.039208       0.430063       1.287033      -0.702490      -0.037634       0.007966       0.030533       0.049113      -0.003654      -0.008397       0.003719       0.015206      -0.013329      -0.009445      -0.005447       0.014892              2.380288       2.764329      -0.382033      -0.410875       2.067318       0.389396       2.309217          -0.000049
          432              H      34.030416      13.860367       5.877526       0.109510       1.473285 0.12278036E+02  0.13513063E+03                                 2.179417                            2.072980      -1.530076       2.130554                    0.991192       4.348049      13.195009       0.424022       1.312480      -0.699411      -0.001031       0.019594       0.045928       0.049943       0.001121       0.000685       0.018291       0.007927       0.032115      -0.020177      -0.001427       0.021605              2.240599       2.204957       0.072674       0.077326       2.034723       0.506185       2.482118           0.000032
          433              H      12.834776       8.648795       3.950900       0.095687       1.621118 0.13070442E+02  0.14581101E+03                                 2.291280                            2.111931      -1.642187       2.064304                    0.990828       4.539524      13.774432       0.429048       1.279677      -0.705335       0.008945      -0.029649      -0.037614       0.048723       0.002380      -0.000244       0.015943       0.010167       0.027071      -0.018993       0.000762       0.018231              2.427119       2.022443      -0.294487      -0.203367       2.312483       0.692735       2.946429          -0.000407
          434              H      38.841300       9.242954       4.662452       0.080871       1.915188 0.16811591E+02  0.19778430E+03                                 2.475900                            2.334716      -1.452751       2.125855                    0.995500       4.601308      13.887194       0.428186       1.215880      -0.721431      -0.031940      -0.011046      -0.020759       0.039662      -0.001371       0.003995       0.015013       0.011299      -0.005299      -0.018894       0.006327       0.012567              2.517307       2.965271       0.105340       0.324060       1.981897       0.285642       2.604752           0.000797
          435              H      40.481085      11.210078       8.139288       0.106751       1.333131 0.10339452E+02  0.10940567E+03                                 2.065578                            1.919880      -1.471428       2.157192                    0.991065       4.284513      12.900930       0.432994       1.336848      -0.693681       0.000797       0.023974       0.039940       0.046590       0.001987       0.000948       0.011715       0.008823       0.032870      -0.015291      -0.001085       0.016376              2.173919       1.919576      -0.145596      -0.182456       1.878258       0.562804       2.723922           0.000001
          436              H      42.729732      10.670967       7.374457       0.090553       1.711447 0.13936134E+02  0.15689129E+03                                 2.305425                            2.125229      -1.651788       2.044534                    0.993636       4.562863      13.597476       0.447661       1.215347      -0.719453       0.033319       0.017531       0.021773       0.043492       0.001558       0.010067       0.003244       0.018653       0.020284      -0.013234      -0.003592       0.016825              2.402839       2.838216       0.250716       0.534212       1.972047       0.391000       2.398255          -0.000014
          437              H      38.583834      12.388528       8.084553       0.093187       1.374414 0.11005965E+02  0.11862300E+03                                 2.113827                            1.984647      -1.659342       2.054600                    0.991088       4.603678      14.118712       0.423444       1.342053      -0.691070       0.031203       0.030189       0.008238       0.044191       0.009517      -0.001217       0.012506       0.007209      -0.039806      -0.021115       0.002870       0.018246              2.213729       2.613146       0.439883       0.317163       2.072119       0.243269       1.955921           0.000022
          438              H      36.347156      12.957825       8.866841       0.111523       1.703826 0.14956588E+02  0.17007447E+03                                 2.267827                            2.189908      -1.442739       2.167964                    0.993920       4.139605      12.092106       0.447970       1.202405      -0.726921      -0.004181       0.040202       0.031095       0.050995       0.002513       0.002128       0.016580      -0.015287      -0.009878      -0.014747      -0.006381       0.021128              2.268827       2.159132      -0.061684      -0.071393       2.410838       0.557717       2.236511           0.000008
          439              H      34.723021       9.682270       6.600897       0.076432       1.736157 0.14056201E+02  0.15817076E+03                                 2.312871                            2.124345      -1.379667       2.156789                    0.995852       4.493992      13.275896       0.452100       1.203964      -0.723026      -0.032169      -0.022995      -0.013964       0.041936       0.007848       0.004323       0.015378       0.005128      -0.011358      -0.017898      -0.000739       0.018637              2.444754       3.343578       0.673495       0.384175       2.122032       0.232422       1.868652          -0.000168
          440              H      36.972447       9.042172       5.897710       0.085834       2.176267 0.19777475E+02  0.23955217E+03                                 2.619081                            2.483067      -1.369172       2.166988                    0.996767       4.365166      12.874890       0.432553       1.169062      -0.736974       0.002820      -0.036432      -0.023012       0.043183       0.002486      -0.000682       0.016064      -0.000752      -0.046531      -0.023731       0.007079       0.016652              2.618583       2.553727      -0.215085      -0.291384       2.863632       0.619812       2.438389           0.000640
          441              H      42.334920      15.164389      11.533203       0.087811       1.641850 0.13739576E+02  0.15707182E+03                                 2.411444                            2.243248      -1.728784       2.014844                    0.990471       4.945394      15.797047       0.390093       1.373449      -0.684721      -0.019749       0.046084      -0.010891       0.051307      -0.008197      -0.012833      -0.002788      -0.056920       0.003461      -0.034947       0.005869       0.029077              2.559012       1.915999      -0.068792      -0.059594       3.676588      -0.119570       2.084450           0.002034
          442              H      42.175719      14.065982      13.708226       0.078145       1.945106 0.17496187E+02  0.21274519E+03                                 2.728686                            2.556655      -1.657409       2.037127                    0.992236       5.170884      17.105204       0.359549       1.400981      -0.680471      -0.027478       0.016240       0.031966       0.045173      -0.027044      -0.015629      -0.001990      -0.053330       0.066934      -0.052237       0.021946       0.030291              2.803223       1.988001      -0.194461      -0.115979       2.984181       0.388856       3.437487           0.003875
          443              H      42.997172      10.262849      11.820152       0.103835       1.678767 0.14046284E+02  0.15698195E+03                                 2.233815                            2.111378      -1.277115       2.230769                    0.996701       4.058851      11.692264       0.460486       1.190150      -0.729961       0.002288      -0.049353      -0.003346       0.049519      -0.007282       0.000052       0.008118      -0.041230       0.010064      -0.023620       0.000238       0.023382              2.299819       1.776710      -0.199820      -0.129979       3.011021      -0.323794       2.111724           0.000077
          444              H      43.045805      11.362559       9.655676       0.089929       1.644520 0.13496498E+02  0.15096743E+03                                 2.274139                            2.117055      -1.430553       2.152091                    0.994048       4.423727      13.208474       0.439713       1.245302      -0.713958      -0.004366      -0.030772      -0.036769       0.048145      -0.002809      -0.005222       0.008533      -0.032721       0.006710      -0.018791      -0.001308       0.020099              2.375783       2.003275      -0.165616      -0.297433       2.115984       0.500520       3.008089          -0.000047
          445              H      42.967293      13.095273      15.561023       0.063506       4.860913 0.49302919E+02  0.77694275E+03                                 5.168687                            4.435607      -1.754727       1.977069                    0.992716       6.268404      23.626812       0.259732       1.496459      -0.669166      -0.007889       0.023427      -0.002422       0.024838      -0.044920       0.003757      -0.010488      -0.046939       0.130206      -0.072425       0.023119       0.049306              5.573828       3.301120       0.929857       0.135367       8.247941      -1.165586       5.172424           0.006399
          446              H      42.856523      11.963907      17.719680       0.060915       2.266077 0.19180692E+02  0.23618918E+03                                 2.892429                            2.577314      -1.589035       2.041904                    0.994940       5.237352      16.854396       0.383009       1.298678      -0.700718       0.008157       0.017155       0.032588       0.037720       0.005583       0.008079       0.004072      -0.011032       0.050589      -0.017382      -0.002716       0.020098              3.124049       2.095485       0.254798       0.437120       2.695322       0.791686       4.581340           0.001752
          447              H      42.001494       8.246304      15.760141       0.114811       1.497201 0.11938556E+02  0.13092984E+03                                 2.215466                            2.048782      -1.738027       2.028424                    0.991640       4.546445      13.929581       0.423593       1.318472      -0.696196      -0.024991      -0.046151       0.002715       0.052553       0.004434      -0.001601      -0.003999      -0.022773      -0.019402      -0.009314      -0.006926       0.016240              2.333523       1.779435       0.153900       0.049888       3.132172      -0.020068       2.088961          -0.000119
          448              H      42.010511       9.368100      13.589665       0.108108       1.481617 0.12354246E+02  0.13624996E+03                                 2.188016                            2.079944      -1.557731       2.115824                    0.990785       4.394788      13.373054       0.422929       1.313162      -0.698960      -0.019715      -0.030007      -0.035703       0.050634       0.006385       0.003862       0.010143      -0.021309       0.040689      -0.019240      -0.001888       0.021128              2.250622       1.764859       0.149641       0.152100       2.304005       0.269122       2.683002           0.000003
          449              H      31.517006       9.036591       0.556257       0.284800       0.882085 0.64273447E+01  0.63024529E+02                                 1.895399                            1.770613      -1.592970       2.205179                    0.991121       3.676886      12.253712       0.341493       1.829139      -0.614563      -0.026117       0.014389       0.039320       0.049347       0.018645      -0.007346      -0.001831      -0.003065       0.058736      -0.028863       0.006065       0.022798              2.007586       1.555607      -0.025519      -0.236105       1.590638       0.382742       2.876514           0.007905
          450              H      44.052916       4.070498      17.685676       0.055782       4.164978 0.47304860E+02  0.73549316E+03                                 4.448710                            4.130424      -2.061907       1.804391                    0.991696       7.140680      26.463689       0.291285       1.352430      -0.688451      -0.045423       0.021922       0.010681       0.051555       0.112160      -0.025112       0.036880       0.057943       0.161675      -0.152402       0.063228       0.089174              4.532827       3.799971       1.341581      -0.564933       5.409674      -0.917271       4.388836           0.022717
          451              H      44.464696       4.750700      16.069274       0.113043       1.503476 0.12681860E+02  0.14265570E+03                                 2.326671                            2.190600      -1.710880       2.028423                    0.992066       4.842212      15.537931       0.383730       1.418974      -0.676541       0.002381      -0.004230      -0.038429       0.038734       0.013387      -0.007939       0.019693       0.022097       0.040380      -0.033636       0.010535       0.023101              2.455813       1.896486       0.033320      -0.209978       1.973530       0.506239       3.497423           0.003084
          452              H      43.332992       5.640007      17.176334       0.168616       1.139896 0.93260026E+01  0.96508233E+02                                 1.909969                            1.867353      -1.360555       2.238772                    0.991933       3.898578      11.742942       0.422133       1.402131      -0.683056      -0.042791       0.024650       0.004707       0.049607      -0.004851       0.006658       0.003085       0.024911      -0.032177      -0.014565      -0.005354       0.019920              1.930939       2.212665      -0.359816      -0.057703       1.898134       0.097818       1.682018          -0.001190
          453              H      45.855426       6.837443      15.984899       0.126246       1.799133 0.15281148E+02  0.17742217E+03                                 2.549858                            2.355878      -1.198426       2.280081                    0.996842       4.209389      13.068248       0.387323       1.362012      -0.693809      -0.001794       0.006084      -0.041396       0.041879       0.004991      -0.008571      -0.007264      -0.055318       0.068040      -0.040449       0.011574       0.028875              2.689953       1.986485      -0.004106      -0.223372       2.028490       0.432501       4.054884           0.002834
          454              H      46.489874       7.503789      17.532019       0.096359       4.744022 0.50577946E+02  0.79835990E+03                                 5.013403                            4.429850      -1.737787       2.002526                    0.992490       6.134045      22.785372       0.266698       1.454950      -0.677078      -0.016550       0.040452       0.018405       0.047424       0.031080       0.021200       0.007020      -0.162208       0.163314      -0.116326       0.047370       0.068955              5.322545       5.905687       1.815240       1.709140       4.758296       1.510294       5.303653           0.016684
          455              H      44.735830       7.651745      17.155967       0.159361       1.293820 0.10532518E+02  0.11144801E+03                                 2.019951                            1.934175      -1.353855       2.227014                    0.993436       3.908728      11.592723       0.434586       1.331959      -0.697539      -0.030575       0.032341       0.005989       0.044907      -0.002331      -0.006240      -0.005150      -0.016346      -0.026087      -0.014125       0.000372       0.013753              2.055230       2.361289      -0.621759      -0.061532       2.085821       0.097439       1.718579          -0.001167
          456              H      30.832728       9.471089       5.192706       0.305187       0.649012 0.45488144E+01  0.40122770E+02                                 1.424998                            1.397538      -1.411517       2.313678                    0.994148       3.053026       9.055599       0.431274       1.610127      -0.646942      -0.043905       0.012631      -0.004662       0.045923      -0.006233      -0.003484      -0.001929      -0.001226      -0.000432      -0.008095       0.001608       0.006487              1.444704       1.822608      -0.164583       0.119295       1.260280      -0.027458       1.251224          -0.000232
          457              H      31.169056       7.396349       6.405416       0.129033       1.498034 0.12445033E+02  0.13380502E+03                                 2.009093                            1.936529      -1.222125       2.259005                    0.998084       3.759947      10.334311       0.504135       1.130013      -0.745762      -0.025560      -0.031608       0.008870       0.041606       0.011512      -0.001448      -0.013233      -0.009933       0.004498      -0.016188      -0.003720       0.019907              2.039311       2.113829       0.647732       0.133222       2.311732       0.028704       1.692370          -0.000291
          458              H      31.518893       8.847765       7.409189       0.167264       1.374372 0.11149097E+02  0.11810986E+03                                 2.004189                            1.917006      -1.311864       2.252416                    0.995206       3.663360      10.417418       0.467758       1.236057      -0.720033      -0.011645       0.022993       0.042986       0.050121      -0.003702      -0.005624       0.000685      -0.015628       0.047710      -0.017457       0.000483       0.016974              2.023561       1.691842      -0.101158      -0.200591       1.928961       0.474811       2.449881           0.000071
          459              H      32.883469       7.904618       6.706911       0.132191       1.494121 0.12594102E+02  0.13512830E+03                                 1.985402                            1.936864      -1.008011       2.365060                    0.998837       3.579069       9.666463       0.511051       1.117024      -0.751701       0.033387      -0.012719       0.018853       0.040396      -0.006997       0.003652      -0.014742       0.018223       0.003309      -0.020456       0.003178       0.017278              1.993349       2.535407      -0.217872       0.303411       1.706793      -0.138770       1.737845          -0.000243
          460              H      32.155154       9.024992       3.244441       0.112169       1.818380 0.16434781E+02  0.19757863E+03                                 2.668137                            2.513459      -1.747585       2.005664                    0.993546       5.145731      17.163205       0.353443       1.441488      -0.672760      -0.013341       0.028724      -0.021762       0.038427       0.009034       0.017485      -0.015530      -0.019193       0.027205      -0.030461       0.005936       0.024525              2.709788       2.070615      -0.020311       0.169527       2.633949      -0.858784       3.424801           0.005877
          461              H      31.568362       7.491181       3.978177       0.128811       2.304236 0.22131567E+02  0.28357468E+03                                 3.088490                            2.901809      -1.515709       2.131407                    0.995170       4.714701      15.678775       0.335038       1.426780      -0.681721      -0.027028      -0.028909      -0.005271       0.039926       0.017892       0.013245      -0.005964      -0.015739      -0.032710      -0.026981       0.001820       0.025161              3.174494       3.466136       1.264920       0.344740       3.553750       0.364209       2.503596           0.002846
          462              H      33.279753       8.035714       4.243122       0.116498       3.534680 0.38102287E+02  0.55747944E+03                                 4.188198                            3.907392      -1.204932       2.265071                    0.997767       4.924042      17.319740       0.278595       1.502637      -0.675064       0.029747      -0.003788       0.015225       0.033631       0.008029       0.036473      -0.018762       0.024123      -0.073820      -0.051974       0.008087       0.043887              4.224637       6.282979      -0.691651       0.298765       3.139433       0.020905       3.251500           0.006245
          463              H      28.291780      15.402720       2.155020       0.298888       0.854359 0.61579369E+01  0.58864878E+02                                 1.762655                            1.663732      -1.416253       2.305985                    0.993859       3.266433      10.242394       0.380121       1.685632      -0.636569      -0.024373      -0.038703      -0.018578       0.049367       0.014263       0.002477      -0.000550       0.023830       0.011027      -0.020522       0.003472       0.017051              1.849738       1.621969       0.371106       0.326049       1.956414       0.542574       1.970831           0.002198
          464              H      28.870350      14.747471       4.452059       0.171875       1.156374 0.94797415E+01  0.98458219E+02                                 1.925655                            1.879903      -1.384257       2.229443                    0.991725       3.896972      11.742897       0.421837       1.397995      -0.683857       0.011361      -0.045756       0.013710       0.049098      -0.007256       0.001508      -0.011424      -0.018121       0.025584      -0.016161      -0.003153       0.019314              1.949098       1.670807      -0.202369       0.028653       2.450535      -0.119447       1.725952          -0.000581
          465              H      27.426522      15.814540       4.325679       0.072950       3.779949 0.41889849E+02  0.62653825E+03                                 4.097136                            3.840594      -1.906357       1.891264                    0.992102       6.287430      22.237902       0.310133       1.320442      -0.698404      -0.006369      -0.038456       0.003327       0.039121       0.073822      -0.013175       0.008055       0.011547       0.179588      -0.105316       0.043146       0.062170              4.123353       5.560117       0.419589      -0.840815       3.108487       0.145607       3.701455           0.010933
          466              H      29.006206      16.517518       4.833020       0.108013       1.576580 0.13393647E+02  0.15214451E+03                                 2.356358                            2.215527      -1.727752       2.011261                    0.992936       4.919433      15.664260       0.392340       1.374315      -0.684611       0.020057       0.019637       0.025398       0.037855       0.017567      -0.002852       0.008918      -0.023758       0.042231      -0.029304       0.008175       0.021129              2.480866       2.109102       0.500107       0.401063       2.608275       0.788067       2.725220           0.002382
          467              H      30.482229      16.125188       1.441105       0.113531       3.164333 0.31099262E+02  0.42974069E+03                                 3.725879                            3.395997      -1.337109       2.196076                    0.997062       4.817420      16.127665       0.318738       1.390644      -0.692668       0.016705      -0.016442      -0.030564       0.038518      -0.008706      -0.000559       0.024615       0.068586       0.050722      -0.052412       0.022725       0.029687              3.856296       2.790649       0.184787      -0.385122       2.870191      -0.169284       5.908050           0.004808
          468              H      30.582017      14.838262       2.696003       0.163703       1.268547 0.10266257E+02  0.10790930E+03                                 1.989771                            1.906800      -1.382166       2.219291                    0.992910       3.869734      11.429152       0.438763       1.328095      -0.698228       0.017368      -0.043463       0.002582       0.046876      -0.006338      -0.007958      -0.000177       0.003808      -0.042808      -0.016926       0.001755       0.015171              2.027990       1.722108      -0.358312       0.106923       2.702748      -0.105384       1.659114          -0.000466
          469              H      30.864661      16.572868       3.140609       0.128600       1.741704 0.14691006E+02  0.16811245E+03                                 2.442216                            2.270991      -1.218080       2.273090                    0.996734       4.113998      12.487858       0.406581       1.316469      -0.703008       0.032291       0.012862       0.025253       0.042964       0.005689       0.003208       0.020521       0.039360      -0.019913      -0.032700       0.007287       0.025413              2.554968       2.348798       0.578083       0.609005       2.561956       0.777663       2.754150           0.001433
          470              H      39.031251       9.000055      17.936619       0.219411       0.887729 0.68192320E+01  0.65964842E+02                                 1.670065                            1.639147      -1.475537       2.210717                    0.990942       3.703473      11.173280       0.428546       1.477514      -0.666918       0.015868      -0.034503       0.024235       0.045050       0.001093       0.015462      -0.000104      -0.005126      -0.057434      -0.026327       0.011771       0.014555              1.689877       1.558442      -0.219905       0.177537       1.836859      -0.275729       1.674332          -0.000022
          471              H      37.088827       8.594348      16.613166       0.122932       1.687293 0.14311052E+02  0.16096100E+03                                 2.263880                            2.142515      -1.453662       2.160317                    0.995171       4.094886      11.899071       0.452741       1.202839      -0.726800       0.005630      -0.036653      -0.024884       0.044658       0.002285       0.002024       0.008898      -0.002296      -0.014572      -0.010508       0.000285       0.010223              2.292061       1.872966       0.192227       0.112096       2.734701       0.624992       2.268515           0.000001
          472              H      36.853934      10.367484      16.436597       0.087094       2.003290 0.18080942E+02  0.21299689E+03                                 2.424049                            2.320692      -1.235810       2.216308                    0.998063       4.275658      12.219822       0.465488       1.116979      -0.749445      -0.002406       0.018393      -0.025402       0.031454       0.004393       0.007059      -0.009326       0.012572      -0.006187      -0.015855       0.004725       0.011131              2.460334       2.223206      -0.295807       0.382768       2.434655      -0.698120       2.723139          -0.000051
          473              H      36.697274       9.583455      18.066273       0.043463       2.178465 0.19802423E+02  0.23802341E+03                                 2.485420                            2.360354      -1.263544       2.147375                    0.998895       4.782024      13.689038       0.482989       1.055036      -0.762184      -0.001053      -0.005544       0.028898       0.029444       0.009745       0.001133      -0.006586       0.012416       0.021871      -0.016866       0.006269       0.010597              2.546735       2.434778       0.078667      -0.658329       1.810903      -0.085086       3.394524          -0.000030
          474              H      24.705168      14.221860       0.817384       0.044908       3.112481 0.31947378E+02  0.43897593E+03                                 3.395287                            3.193091      -1.467523       2.058783                    0.997837       5.456307      17.493721       0.372462       1.196792      -0.728110      -0.014795      -0.024249       0.018802       0.034065       0.006230      -0.000194      -0.011580       0.010758       0.026483      -0.017065       0.002058       0.015007              3.484782       2.969022       0.150461      -0.979358       2.540989      -0.097411       4.944336           0.000499
          475              H      38.590947      11.893022      17.399455       0.082995       2.532417 0.24286230E+02  0.31022393E+03                                 2.969027                            2.800839      -1.204717       2.225062                    0.998519       4.539946      13.832872       0.395862       1.211288      -0.729141      -0.010692       0.012300      -0.030195       0.034312      -0.003551       0.002887      -0.008307      -0.006028       0.025135      -0.008929      -0.005121       0.014051              3.007161       2.323030      -0.271277       0.324154       3.462614      -1.026733       3.235838           0.000400
          476              H      26.325334      14.320794       0.041096       0.075390       1.875033 0.16620353E+02  0.19622239E+03                                 2.503525                            2.358948      -1.479918       2.095303                    0.996593       4.863575      15.013823       0.413209       1.255531      -0.711120       0.034845      -0.014965      -0.002152       0.037984      -0.002880       0.001815      -0.000667       0.012909      -0.009321      -0.005549      -0.003377       0.008926              2.535305       3.620159       0.255915       0.279514       1.923643       0.021407       2.062112           0.000588
          477              H      42.394704       1.155344      15.258982       0.303664       0.820337 0.58134536E+01  0.54468661E+02                                 1.679906                            1.589022      -1.385359       2.327235                    0.994301       3.115714       9.495136       0.401363       1.628759      -0.645699      -0.006619      -0.033043      -0.040255       0.052499      -0.000833      -0.002449       0.007200      -0.015540      -0.013608      -0.008723      -0.004428       0.013151              1.761705       1.389943      -0.130370      -0.217825       1.792334       0.557178       2.102838           0.001577
          478              H      41.613939       3.865277      16.266574       0.137273       1.164069 0.95199313E+01  0.98344264E+02                                 1.878159                            1.840656      -1.186028       2.303761                    0.994061       3.911700      11.510617       0.444271       1.334574      -0.696315      -0.010727       0.037821       0.021811       0.044958      -0.007431       0.003483       0.006843      -0.035259       0.016249      -0.022677       0.003510       0.019167              1.919998       1.668685      -0.098656      -0.137618       1.997569       0.457148       2.093741          -0.000563
          479              H      40.872600       2.990849      14.865111       0.160512       1.147161 0.92169935E+01  0.95480235E+02                                 1.932988                            1.860870      -1.547786       2.135887                    0.991548       4.161908      12.707149       0.419670       1.408880      -0.679521      -0.031248       0.003598      -0.029811       0.043336       0.000501       0.012379      -0.009594      -0.000407      -0.012847      -0.017274       0.002677       0.014598              1.983104       2.370631       0.009969       0.493777       1.594260       0.048402       1.984421          -0.000037
          480              H      42.589290       3.513099      14.791464       0.132553       1.237775 0.10055544E+02  0.10615301E+03                                 2.000176                            1.920618      -1.550590       2.120736                    0.992773       4.337782      13.244531       0.421766       1.375649      -0.685561       0.018691       0.015655      -0.032515       0.040641      -0.000429      -0.009434      -0.008529       0.005717      -0.004838      -0.013507       0.000820       0.012687              2.067432       2.217532       0.270606      -0.537883       1.805670      -0.238570       2.179093          -0.000070
          481              H      41.544896       0.327340      17.345993       0.112398       2.066226 0.18776900E+02  0.22655078E+03                                 2.653854                            2.514183      -1.086652       2.305115                    0.999119       4.244315      12.870823       0.402127       1.262412      -0.716411      -0.000049      -0.030660       0.014333       0.033845      -0.001530      -0.013471      -0.008415      -0.022504       0.024771      -0.022325       0.003510       0.018815              2.686143       2.014006      -0.344933       0.051886       3.438910      -0.607100       2.605514           0.002204
          482              H      40.250612       1.130020      16.383317       0.154737       1.534761 0.13548404E+02  0.15051488E+03                                 2.186631                            2.143449      -0.997286       2.396113                    0.997463       3.656924      10.607894       0.433556       1.271655      -0.715792      -0.040015      -0.007446      -0.020428       0.045541       0.009303       0.004555      -0.000875       0.030005       0.009456      -0.019426       0.002127       0.017299              2.165785       2.579379       0.092286       0.392550       1.798001       0.098212       2.119974          -0.000303
          483              H      41.025162       1.993954      17.779325       0.137884       1.265320 0.10270021E+02  0.10915519E+03                                 2.053019                            1.958338      -1.476832       2.152281                    0.992059       4.299006      13.235771       0.411526       1.400346      -0.681490      -0.010067       0.024084       0.035520       0.044080       0.009826      -0.009396       0.009608      -0.017850       0.035299      -0.023657       0.005431       0.018225              2.134967       1.701972      -0.169950      -0.290881       1.963502       0.564303       2.739429           0.000289
          484              H      31.465755      16.145078      12.113100       0.305200       0.653193 0.45875247E+01  0.40526227E+02                                 1.428010                            1.401171      -1.412124       2.313809                    0.994240       3.046450       9.025689       0.432029       1.604853      -0.647853      -0.012451       0.031277      -0.032264       0.046629      -0.002940       0.002466      -0.002700       0.009476       0.015900      -0.008511       0.000908       0.007603              1.447127       1.277074      -0.139743       0.129595       1.573605      -0.292627       1.490703           0.000004
          485              H      33.368393      14.770157      11.604122       0.166615       1.372724 0.11127564E+02  0.11774278E+03                                 1.995753                            1.910465      -1.296597       2.258385                    0.995258       3.655686      10.365863       0.470612       1.230012      -0.721418       0.011389      -0.022544      -0.043994       0.050729      -0.004513      -0.006388       0.011637       0.017266       0.015950      -0.017339       0.000494       0.016845              2.015259       1.668720      -0.072447      -0.151837       1.907071       0.456780       2.469986          -0.000002
          486              H      33.602781      14.463395      13.363452       0.134436       1.466754 0.12196386E+02  0.12966097E+03                                 1.954154                            1.898136      -0.996000       2.373211                    0.998874       3.530651       9.455032       0.520084       1.107783      -0.754161       0.022519      -0.030401       0.017312       0.041606      -0.011154       0.000117      -0.013919       0.013163      -0.017461      -0.020716       0.002294       0.018422              1.968253       1.800699      -0.276939       0.205339       2.226018      -0.463200       1.878041          -0.000034
          487              H      33.828102      16.130030      12.688451       0.129617       1.488588 0.12251667E+02  0.13129952E+03                                 2.007889                            1.925580      -1.201241       2.270104                    0.998113       3.748477      10.308693       0.503592       1.134905      -0.744456       0.031415       0.027830      -0.005733       0.042359       0.007390      -0.006541      -0.001917       0.016807      -0.048259      -0.017367      -0.003130       0.020497              2.048481       2.020670       0.523341       0.001388       2.603515       0.042650       1.521259           0.000231
          488              H      31.902776      15.353552      14.965124       0.128354       1.773014 0.15651616E+02  0.17814814E+03                                 2.315948                            2.234422      -0.953591       2.386352                    0.999295       3.666182      10.356500       0.449864       1.196196      -0.735471       0.007282      -0.023110       0.031263       0.039553      -0.007008       0.002932      -0.006999      -0.020984       0.031806      -0.017941       0.001246       0.016695              2.314657       1.847066      -0.220645       0.180512       2.535423      -0.653210       2.561481           0.000230
          489              H      15.932287      -2.158283      14.309399       0.130829       1.717931 0.15317140E+02  0.17697663E+03                                 2.380170                            2.288747      -1.535408       2.121302                    0.995102       4.314039      13.124626       0.413351       1.282475      -0.708178      -0.038246       0.012651       0.003908       0.040473      -0.005444      -0.003066       0.005297       0.016924       0.010049      -0.012898       0.001721       0.011177              2.375125       3.226478      -0.266103      -0.216710       2.026859       0.060536       1.872037           0.000504
          490              H      17.583247      -1.445447      14.277576       0.131330       2.073765 0.19186577E+02  0.23492601E+03                                 2.770795                            2.622994      -1.384242       2.189597                    0.996586       4.332248      13.643707       0.372001       1.344710      -0.698646       0.015899       0.035985       0.006435       0.039863       0.009746       0.000570       0.005280      -0.009787      -0.018663      -0.009798      -0.005308       0.015105              2.842468       2.488222       0.829722       0.023593       3.913408       0.175395       2.125775           0.000966
          491              H      12.164453      -1.323054       8.077825       0.294432       0.898154 0.65016201E+01  0.62682267E+02                                 1.781924                            1.677329      -1.426691       2.292550                    0.993646       3.293537      10.201712       0.391504       1.622730      -0.645906       0.001366       0.033262       0.035813       0.048896      -0.006456      -0.010296       0.005848      -0.011322      -0.017149      -0.014660      -0.001460       0.016119              1.879849       1.464471       0.181440       0.056087       2.452619       0.575048       1.722456           0.001250
          492              H      28.770296      16.123533       7.294991       0.129366       1.238565 0.10083109E+02  0.10636751E+03                                 1.990946                            1.915178      -1.512996       2.136032                    0.993259       4.314972      13.109918       0.425634       1.364128      -0.687969       0.035195       0.017348      -0.003064       0.039357       0.002607      -0.003190      -0.005022       0.001697      -0.031438      -0.012311       0.002749       0.009562              2.045824       2.319847       0.502615      -0.263415       2.055769      -0.180174       1.761857           0.000047
          493              H      27.905586      14.556908       7.086781       0.139510       1.205318 0.98511569E+01  0.10247812E+03                                 1.912297                            1.864163      -1.190900       2.301501                    0.994525       3.901903      11.462714       0.445093       1.322853      -0.698953       0.011358      -0.038941      -0.019533       0.045022      -0.010923       0.003345       0.016310      -0.001487      -0.016937      -0.021771       0.002791       0.018980              1.966805       1.616459       0.052788       0.011508       2.419499       0.425097       1.864458          -0.000209
          494              H      28.162162      15.252998       8.741915       0.163110       1.143704 0.91837435E+01  0.94983139E+02                                 1.924642                            1.855380      -1.535920       2.144478                    0.991230       4.114795      12.524452       0.421310       1.405650      -0.680389       0.020273      -0.007149       0.038222       0.043853      -0.009105       0.005323      -0.006026       0.017072       0.012226      -0.015196      -0.000128       0.015323              1.970175       1.661521      -0.062402       0.280196       1.742746      -0.223639       2.506256          -0.000033
          495              H      25.439742      14.499684       7.579939       0.132157       1.374720 0.11059618E+02  0.11922243E+03                                 2.130734                            1.999605      -1.616920       2.091646                    0.992216       4.352449      13.304218       0.419091       1.355750      -0.690034      -0.009552      -0.036094      -0.017550       0.041256       0.014655      -0.008198       0.011103      -0.001343       0.004818      -0.023026       0.008352       0.014674              2.242861       1.815463       0.337750       0.224326       2.914635       0.671458       1.998486           0.000195
          496              H      24.626950      16.032057       8.056004       0.112886       2.146600 0.19618260E+02  0.23992045E+03                                 2.752339                            2.592753      -1.112961       2.292986                    0.998969       4.324587      13.313384       0.389768       1.284970      -0.711432      -0.030822       0.009720       0.006815       0.033029       0.008259      -0.006675       0.007078       0.013510      -0.054819      -0.022559       0.002491       0.020068              2.795983       3.680576      -0.672734       0.011430       2.629512       0.193866       2.077861           0.002847
          497              H      25.756944      15.232227       9.210161       0.160348       1.445901 0.12376312E+02  0.13420157E+03                                 2.088292                            2.038070      -0.924881       2.435479                    0.998146       3.528286      10.058324       0.448809       1.258572      -0.718804       0.004328      -0.009685       0.044548       0.045793       0.010747       0.000597      -0.009744       0.002583       0.041019      -0.019527       0.001596       0.017932              2.080108       1.749526      -0.025537       0.176962       1.826075      -0.089901       2.664723          -0.000044
          498              H      39.731362       3.496261      10.257030       0.304796       0.653217 0.45837949E+01  0.40517885E+02                                 1.431868                            1.403388      -1.431009       2.304059                    0.993984       3.068223       9.117073       0.430054       1.611244      -0.646685       0.043847      -0.007513       0.012354       0.046169       0.001838       0.007033      -0.002587      -0.000263      -0.001220      -0.008341       0.001433       0.006908              1.452934       1.828353      -0.158428       0.137335       1.261979      -0.028522       1.268469           0.000046
          499              H      37.698223       5.284167       8.981766       0.131372       1.519608 0.12809381E+02  0.13808362E+03                                 2.013956                            1.955973      -1.024795       2.356488                    0.998804       3.605455       9.774871       0.507298       1.120028      -0.750860      -0.033266       0.022453      -0.008331       0.040989      -0.005731       0.005564      -0.012653       0.002033      -0.044118      -0.020887       0.002701       0.018186              2.028844       2.602484      -0.357866       0.166335       1.794279      -0.131784       1.689770           0.000014
          500              H      39.407953       5.061222       8.421690       0.128074       1.506011 0.12457322E+02  0.13410476E+03                                 2.026681                            1.944275      -1.201842       2.268037                    0.998082       3.771765      10.407352       0.499994       1.137946      -0.743711       0.026283       0.015104      -0.029721       0.042453       0.003457      -0.012530      -0.013349      -0.009954      -0.002910      -0.017549      -0.003128       0.020677              2.065750       2.142918      -0.038553      -0.678481       1.704092      -0.066093       2.350240           0.000330
          501              H      39.071454       5.792420      10.030999       0.168998       1.373674 0.11183276E+02  0.11867950E+03                                 2.009756                            1.925849      -1.323076       2.248954                    0.994788       3.677199      10.499662       0.464080       1.243674      -0.718220       0.011837       0.038240       0.030609       0.050391       0.004862       0.004685       0.003192      -0.029031       0.003057      -0.016793       0.000928       0.015864              2.026168       1.707348       0.174494       0.141582       2.238089       0.523940       2.133066           0.000012
          502              H      37.293012       2.837823       8.652812       0.124985       1.856415 0.16616771E+02  0.19239197E+03                                 2.407145                            2.317586      -0.968882       2.375732                    0.999226       3.765176      10.801967       0.436425       1.212150      -0.731485      -0.036608       0.001296      -0.011126       0.038284      -0.005503       0.006313       0.008804       0.020018      -0.019378      -0.017681       0.002158       0.015523              2.409538       3.329760      -0.184916       0.315228       1.948275       0.019041       1.950578           0.000574
          503              H      10.130163       1.668733       9.462922       0.130873       1.670989 0.14821719E+02  0.16997145E+03                                 2.341411                            2.255024      -1.518095       2.129445                    0.995147       4.296890      13.053766       0.415139       1.286574      -0.707110       0.006293      -0.037353       0.016353       0.041259       0.001920       0.004968      -0.000118      -0.022574      -0.001322      -0.013163       0.001486       0.011677              2.337986       1.876288      -0.074142      -0.037442       3.021423      -0.519139       2.116248           0.000344
          504              H      10.741623       2.655596       8.088917       0.129641       2.061092 0.19036084E+02  0.23203342E+03                                 2.726131                            2.585793      -1.403713       2.179031                    0.996479       4.324481      13.475999       0.381498       1.317168      -0.704060       0.023680      -0.006289      -0.031556       0.039951       0.001070      -0.009710       0.004919       0.001379       0.029381      -0.011204      -0.004293       0.015497              2.790064       2.980067      -0.119723      -1.063170       2.145637       0.176730       3.244489           0.000711
          505              H      10.259731      10.263431       0.652998       0.105496       8.904532 0.12125215E+03  0.23914144E+04                                 7.060665                            6.398002      -2.832843       1.450569                    0.988716      10.776669      45.354835       0.245307       1.265991      -0.698148       0.077157      -0.076484       0.072385       0.130547       0.110092      -0.129325       0.126063       0.054271       0.392569      -0.260973       0.045424       0.215549              7.235414       9.387469      -2.571613      -0.889434       6.747767       1.122648       5.571006           0.107307
          506              H      12.480831      11.241138       0.538437       0.046673       4.473832 0.51863889E+02  0.82870924E+03                                 4.693186                            4.340559      -2.177853       1.743620                    0.991112       7.779323      29.641991       0.281392       1.362252      -0.684247       0.059826      -0.033178      -0.009738       0.069099       0.147641      -0.032318       0.050459       0.063006       0.213490      -0.199649       0.082973       0.116677              4.799260       3.962765       1.467991      -0.625941       5.801479      -0.906268       4.633535           0.030445
          507              H      13.164586       9.656669       1.049961       0.169265       1.144431 0.93404821E+01  0.96618496E+02                                 1.911988                            1.866450      -1.329876       2.253524                    0.992662       3.862397      11.601323       0.423370       1.398604      -0.684031       0.043255      -0.023937      -0.005291       0.049719      -0.003904       0.007294       0.003430       0.024040      -0.031043      -0.014595      -0.004754       0.019348              1.935952       2.172004      -0.399087      -0.078113       1.954858       0.106837       1.680996          -0.001405
          508              H      12.080528      10.586518       2.170113       0.108474       1.552309 0.13289667E+02  0.15157119E+03                                 2.391431                            2.253568      -1.750618       2.005020                    0.991928       5.005032      16.283161       0.374753       1.433041      -0.673457       0.001661       0.001951       0.038872       0.038957       0.020436      -0.009022       0.022334       0.028368       0.047108      -0.042599       0.016512       0.026087              2.521712       1.921613       0.059276      -0.173769       2.070536       0.542317       3.572987           0.004606
          509              H      11.709404       7.680958       1.088148       0.160987       1.265946 0.10218495E+02  0.10711903E+03                                 1.980461                            1.897707      -1.316733       2.248191                    0.994074       3.814000      11.193654       0.442103       1.321609      -0.700148       0.030631      -0.034252      -0.006877       0.046462      -0.003722      -0.006542      -0.005309      -0.017906      -0.029968      -0.015598       0.000226       0.015373              2.015289       2.278062      -0.610990      -0.076644       2.071567       0.109521       1.696238          -0.001113
          510              H       9.949431       7.881343       0.767195       0.094263       4.655722 0.49553859E+02  0.77640164E+03                                 4.894157                            4.340004      -1.733253       2.001145                    0.992611       6.120004      22.477873       0.274260       1.425391      -0.682143       0.016017      -0.040315      -0.016197       0.046305       0.035640       0.017673       0.006395      -0.163022       0.157482      -0.116725       0.047607       0.069118              5.173110       5.907297       1.755476       1.607052       4.557071       1.359756       5.054962           0.017578
          511              H      10.650928       8.526443       2.293221       0.127318       1.718446 0.14430597E+02  0.16509958E+03                                 2.464336                            2.282401      -1.200525       2.280757                    0.996759       4.160434      12.804981       0.395470       1.353726      -0.695144       0.001507      -0.005250       0.041230       0.041590       0.005408      -0.007728      -0.007120      -0.050938       0.063104      -0.037396       0.010252       0.027144              2.595018       1.914091       0.002130      -0.159878       1.960219       0.400929       3.910744           0.002357
          512              H      23.973445       5.365905      12.805013       0.303097       0.696947 0.49447690E+01  0.44561057E+02                                 1.494569                            1.457226      -1.497588       2.267057                    0.993300       3.156216       9.480783       0.422044       1.610419      -0.646533      -0.034316      -0.032201      -0.003989       0.047227       0.005014      -0.006831      -0.001316       0.004056      -0.026194      -0.011386      -0.000438       0.011824              1.522624       1.543917       0.386232       0.107999       1.710527       0.097027       1.313429          -0.000323
          513              H      25.234066       7.901781      11.831608       0.129536       1.483709 0.12278581E+02  0.13175460E+03                                 2.008985                            1.934197      -1.189887       2.276192                    0.998158       3.746683      10.334462       0.499579       1.142574      -0.742671       0.025588       0.031986      -0.009267       0.041997       0.012734      -0.001179      -0.012801      -0.008001       0.002004      -0.016923      -0.002894       0.019817              2.040724       2.121196       0.642407       0.128642       2.303744       0.019134       1.697232          -0.000341
          514              H      23.519120       7.385585      11.553388       0.131509       1.499646 0.12631291E+02  0.13576789E+03                                 1.998657                            1.946522      -1.013451       2.362941                    0.998816       3.592099       9.743188       0.506588       1.124869      -0.749610      -0.033915       0.012086      -0.018187       0.040337      -0.006973       0.003544      -0.014473       0.018605       0.003868      -0.020366       0.003301       0.017066              2.011725       2.574052      -0.217918       0.302650       1.712487      -0.136351       1.748637          -0.000261
          515              H      24.878079       6.441837      10.841837       0.167259       1.391456 0.11304219E+02  0.12015861E+03                                 2.019903                            1.929134      -1.308435       2.252022                    0.995074       3.682622      10.487354       0.466741       1.234569      -0.720303       0.011171      -0.023532      -0.043364       0.050586      -0.003458      -0.004997       0.001044      -0.015969       0.047909      -0.017348       0.000469       0.016879              2.042756       1.709615      -0.103289      -0.198604       1.945939       0.482639       2.472715           0.000077
          516              H      24.289913       6.290810      15.015131       0.112654       1.820288 0.16460072E+02  0.19827467E+03                                 2.690087                            2.530274      -1.747374       2.006184                    0.993389       5.167928      17.344412       0.348607       1.458594      -0.669710       0.013453      -0.028381       0.022047       0.038374       0.009321       0.017871      -0.016659      -0.016688       0.029884      -0.031053       0.005299       0.025754              2.731987       2.083257      -0.036596       0.189083       2.645952      -0.864136       3.466752           0.005792
          517              H      23.153417       7.273042      14.022996       0.115582       3.908706 0.43117070E+02  0.65343740E+03                                 4.576266                            4.237152      -1.216102       2.259749                    0.997660       5.089392      18.474589       0.258834       1.561457      -0.665769      -0.028983       0.002209      -0.016022       0.033190       0.010730       0.038605      -0.024599       0.032181      -0.073625      -0.058095       0.009300       0.048795              4.637231       7.001125      -0.768324       0.300543       3.384664       0.048854       3.525903           0.006513
          518              H      24.867019       7.819959      14.265757       0.126012       2.521222 0.24721938E+02  0.32732832E+03                                 3.356531                            3.127109      -1.538199       2.118392                    0.994905       4.910203      16.879461       0.311868       1.483320      -0.671675       0.027617       0.026508       0.003837       0.038472       0.020726       0.016886      -0.012624      -0.006544      -0.032536      -0.034387       0.007911       0.026476              3.464523       3.830412       1.442872       0.369161       3.872868       0.400437       2.690288           0.003468
          519              H      28.847715      -0.958419      14.304489       0.165713       6.156121 0.81086794E+02  0.14492839E+04                                 5.872174                            5.525594      -2.642119       1.602016                    0.985843       7.882454      31.800480       0.242697       1.412014      -0.677911      -0.067716       0.027828      -0.017986       0.075388       0.169509      -0.023722       0.024113      -0.152944       0.326741      -0.243511       0.109544       0.133966              5.799182       6.128171      -1.712550      -0.317989       6.606440       0.426520       4.662934           0.061180
          520              H      26.906773       0.991393      13.123420       0.162009       1.174809 0.94433601E+01  0.98211458E+02                                 1.951397                            1.874538      -1.527985       2.147136                    0.991812       4.102531      12.463746       0.422063       1.395382      -0.682607      -0.027101       0.034840      -0.007313       0.044741      -0.011544       0.001425      -0.010159      -0.000202       0.011559      -0.015703      -0.000192       0.015895              2.000088       2.253523      -0.505007       0.033617       2.104706       0.054861       1.642035          -0.000298
          521              H      27.482183      -0.564030      12.390593       0.129176       1.278784 0.10453383E+02  0.11072370E+03                                 2.008912                            1.933394      -1.271366       2.249247                    0.995237       4.113389      12.322395       0.431228       1.340958      -0.694344      -0.012680      -0.021260      -0.035796       0.043522       0.002790       0.004728       0.005032      -0.030213       0.059438      -0.025674       0.003687       0.021986              2.088706       1.789385       0.271939       0.175117       2.297987       0.601094       2.178747           0.000421
          522              H      28.621467       0.811172      12.633898       0.131538       1.229815 0.99401224E+01  0.10461659E+03                                 2.003989                            1.920860      -1.417479       2.188843                    0.993291       4.192461      12.775221       0.418087       1.391973      -0.683643       0.020431       0.029101      -0.021400       0.041500       0.012102      -0.002948      -0.010083       0.008193       0.028207      -0.019092       0.001390       0.017702              2.060178       2.330711       0.492198      -0.382701       1.953849      -0.143475       1.895975           0.000528
          523              H      27.213664      -1.170904      16.072548       0.104625       2.766540 0.26343459E+02  0.34905455E+03                                 3.323520                            3.050454      -1.397000       2.157788                    0.996448       4.951429      16.205491       0.348978       1.324608      -0.701494      -0.011157       0.002757       0.028850       0.031054       0.031506      -0.016970       0.014781       0.011996       0.044390      -0.047420       0.020135       0.027285              3.452478       2.412038       0.004834       0.501728       2.850045      -0.533623       5.095350           0.006864
          524              H      26.563850      -1.696801      14.477785       0.130189       1.507457 0.12234938E+02  0.13388434E+03                                 2.206237                            2.061551      -1.261918       2.250923                    0.996684       4.050575      12.063534       0.429695       1.302620      -0.704152      -0.020672      -0.030779      -0.017337       0.040930       0.014375      -0.012059       0.008817      -0.005042      -0.014835      -0.023873       0.006737       0.017136              2.322463       1.921033       0.527685       0.379011       2.807272       0.695144       2.239084           0.001028
          525              H      26.118135      -0.071786      15.158605       0.159135       1.449685 0.12318917E+02  0.13366284E+03                                 2.100278                            2.037301      -1.000318       2.398692                    0.997280       3.597840      10.319914       0.446785       1.263482      -0.716821      -0.035502       0.029607       0.009636       0.047220      -0.004558      -0.011805      -0.001103       0.009925      -0.039746      -0.018341       0.001088       0.017253              2.104472       2.254408      -0.537694      -0.025598       2.273436       0.123803       1.785572          -0.000559
          526              H      17.091603       5.214913       1.626403       0.303432       0.701772 0.49773712E+01  0.44894088E+02                                 1.499108                            1.459721      -1.481222       2.276214                    0.993402       3.133871       9.394159       0.423005       1.605355      -0.647540      -0.022081      -0.011006       0.041302       0.048110       0.003353      -0.009800      -0.005069      -0.004300      -0.003521      -0.011279      -0.000934       0.012213              1.528455       1.462975       0.033331      -0.322063       1.228491      -0.042681       1.893899          -0.000089
          527              H      19.668888       5.574952       0.145292       0.129514       1.502027 0.12470877E+02  0.13469954E+03                                 2.047687                            1.966198      -1.207990       2.267125                    0.998108       3.799434      10.606902       0.487807       1.162489      -0.737490       0.030522       0.011279      -0.026080       0.041701       0.008356      -0.005846      -0.004433       0.030600      -0.002518      -0.017540      -0.002522       0.020062              2.084695       2.086917       0.117922      -0.534768       1.570390      -0.166021       2.596779          -0.000047
          528              H      19.428750       4.599274       1.654407       0.130865       1.598330 0.13776810E+02  0.15192358E+03                                 2.130441                            2.069773      -1.022556       2.357973                    0.998804       3.668212      10.207756       0.476323       1.166079      -0.739992       0.020500      -0.021263       0.026694       0.039811       0.002212       0.011575      -0.013518       0.013317      -0.019506      -0.021901       0.004791       0.017109              2.140098       1.951784      -0.271500       0.258971       2.243255      -0.551781       2.225256          -0.000149
          529              H      19.202706       6.385996       1.681865       0.168204       1.372739 0.11110946E+02  0.11753185E+03                                 1.998787                            1.911052      -1.295844       2.260171                    0.995373       3.642797      10.330310       0.469760       1.232609      -0.720983       0.011173       0.039196       0.030177       0.050713       0.005589       0.006562       0.013919       0.005243      -0.020508      -0.017610       0.000009       0.017601              2.017386       1.668312       0.147034       0.098405       2.294381       0.538016       2.089464           0.000036
          530              H      30.036124       0.865672      17.835332       0.122323       1.777502 0.16022981E+02  0.18990093E+03                                 2.563819                            2.436108      -1.661512       2.055487                    0.994116       4.767251      15.384943       0.372084       1.388933      -0.684432      -0.037605       0.005187      -0.010467       0.039378       0.001557       0.006735       0.002752       0.030407      -0.000441      -0.015624      -0.002358       0.017982              2.580219       3.587771       0.151374       0.406165       1.954153       0.037955       2.198732           0.002356
          531              H      17.726687       3.201003       0.470428       0.118201       2.898875 0.29499768E+02  0.40322915E+03                                 3.597521                            3.372802      -1.128233       2.299382                    0.998495       4.576264      15.353414       0.309869       1.446087      -0.684339       0.007996      -0.023070       0.021321       0.032415      -0.007120       0.005503      -0.020023       0.009320       0.048285      -0.023740      -0.004720       0.028459              3.630933       2.695898      -0.366161       0.331890       4.571067      -1.211495       3.625834           0.002722
          532              H      31.693790       1.019168      17.155967       0.125933       2.763426 0.27545764E+02  0.37389958E+03                                 3.564695                            3.307152      -1.524805       2.123270                    0.995368       4.876744      16.854083       0.303055       1.488966      -0.672497       0.016367       0.007413      -0.033371       0.037900       0.004196      -0.008992      -0.010483       0.036241       0.050122      -0.029002       0.003766       0.025236              3.690671       3.188252       0.239598      -1.187206       2.646322      -0.321280       5.237440           0.002750
          533              H      13.057422      13.329938       1.824066       0.175421       3.678706 0.42637442E+02  0.65246549E+03                                 4.208617                            4.009593      -2.496734       1.665127                    0.989435       6.903817      26.231821       0.283073       1.413972      -0.674015       0.044183      -0.032583       0.024437       0.060091       0.045356      -0.130449       0.038286      -0.196365       0.008842      -0.200271       0.089893       0.110378              4.198320       5.172730       0.708281       0.677346       3.643272       0.467241       3.778957           0.051083
          534              H      14.785372      11.638438       2.008818       0.136876       1.191161 0.97267789E+01  0.10108359E+03                                 1.912386                            1.864327      -1.222038       2.287816                    0.993276       3.943233      11.661153       0.439833       1.340006      -0.695188       0.011176      -0.036924      -0.022875       0.044851      -0.010077       0.004892       0.008712      -0.031785       0.014654      -0.023155       0.003229       0.019927              1.967550       1.722877      -0.133381      -0.175685       2.032523       0.484041       2.147249          -0.000842
          535              H      13.896208      11.878159       3.557392       0.137978       1.203906 0.97507305E+01  0.10210317E+03                                 1.963327                            1.892574      -1.434895       2.169221                    0.992824       4.238002      12.869784       0.424624       1.377526      -0.685615      -0.014261      -0.018753       0.034874       0.042087      -0.001885      -0.007274      -0.010155       0.004298       0.000255      -0.013846       0.002401       0.011444              2.020919       2.028195       0.244055      -0.468735       1.846605      -0.292584       2.187958          -0.000151
          536              H      15.527074      12.603238       3.349182       0.155769       1.206282 0.97392904E+01  0.10210822E+03                                 1.983503                            1.900284      -1.556755       2.125524                    0.991549       4.214709      12.870496       0.420177       1.390404      -0.682986       0.032154       0.000623       0.027793       0.042506      -0.000024       0.011395      -0.008122       0.001203      -0.027527      -0.017831       0.004348       0.013483              2.040325       2.490405       0.062346       0.457838       1.633956       0.117160       1.996613          -0.000025
          537              H      14.348324      15.160247       0.949947       0.098507       2.511493 0.24148269E+02  0.31329539E+03                                 3.106767                            2.912064      -1.388977       2.151474                    0.997192       4.932010      16.008119       0.358501       1.316883      -0.702045       0.007405       0.031834      -0.011385       0.034610      -0.001091      -0.035705      -0.014238      -0.051130       0.043690      -0.052851       0.012408       0.040443              3.155222       2.484040      -0.720361       0.054483       4.039858      -0.564747       2.941768           0.006358
          538              H      15.057726      13.573573       0.481520       0.132803       1.351753 0.10902673E+02  0.11815433E+03                                 2.183005                            2.043586      -1.616848       2.084199                    0.990563       4.507289      14.219960       0.393464       1.436429      -0.674130       0.013447      -0.020639      -0.034248       0.042187       0.012973      -0.014814       0.006306      -0.029021       0.045733      -0.032508       0.011806       0.020702              2.310298       1.806269      -0.246675      -0.410838       2.107401       0.661073       3.017224           0.001202
          539              H      15.795097      14.540033       1.828248       0.155614       1.406028 0.11995533E+02  0.12827336E+03                                 2.001392                            1.968355      -0.822740       2.480772                    0.998867       3.435428       9.533242       0.472901       1.211208      -0.730183       0.040561       0.013760       0.016621       0.045943       0.013027       0.002678      -0.003180       0.025067       0.005002      -0.019653       0.002312       0.017341              1.979533       2.303052       0.156834       0.278488       1.749418       0.144957       1.886128          -0.000518
          540              H      25.784416       0.338282       3.744872       0.278522       0.989939 0.77471235E+01  0.77672889E+02                                 1.860930                            1.799245      -1.662224       2.174128                    0.991543       3.470987      10.798305       0.389857       1.567009      -0.654616       0.038103       0.019172       0.010298       0.043879       0.002281      -0.000509       0.007531      -0.015469      -0.019090      -0.009524      -0.004421       0.013945              1.874511       2.112445       0.543938      -0.004814       2.065763       0.012299       1.445325          -0.000816
          541              H      25.289743      -0.804172       5.830429       0.167477       1.069184 0.86581023E+01  0.88058288E+02                                 1.831976                            1.799220      -1.348555       2.242271                    0.991646       3.908643      11.719861       0.429518       1.402094      -0.682201       0.027467      -0.012194       0.035334       0.046385      -0.007644       0.005058      -0.001800       0.021906       0.033348      -0.018916       0.003842       0.015074              1.841490       1.874706      -0.248961       0.334416       1.809168      -0.238331       1.840595          -0.000098
          542              H      23.560712      -0.936137       5.286355       0.133844       1.637824 0.14376121E+02  0.16173196E+03                                 2.225508                            2.160604      -1.202819       2.271816                    0.998350       3.929089      11.385440       0.447108       1.217698      -0.725220      -0.031615      -0.015327       0.019370       0.040120       0.009561      -0.015079       0.001103       0.023361       0.031152      -0.021719      -0.002687       0.024406              2.248626       2.529793       0.632534      -0.197924       2.423197      -0.123330       1.792886          -0.000011
          543              H      24.291801       0.672999       5.596033       0.152767       1.519415 0.12126929E+02  0.13133009E+03                                 2.142495                            1.995443      -1.278017       2.240232                    0.997459       3.878248      11.187525       0.459339       1.231286      -0.720001      -0.009138       0.030741       0.030203       0.044053      -0.006598      -0.012086      -0.000163      -0.006282       0.016940      -0.015635       0.001487       0.014148              2.243591       1.647288      -0.145364      -0.104368       3.144912       0.521871       1.938572           0.000034
          544              H      40.127863      16.961320       2.204663       0.073591       6.055033 0.71968068E+02  0.12459296E+04                                 6.021459                            5.398614      -1.713161       1.984507                    0.993905       6.829914      26.935950       0.232968       1.518644      -0.667061       0.023399       0.006477       0.000996       0.024300      -0.025572      -0.057450      -0.024007      -0.001337      -0.126750      -0.086860       0.028888       0.057972              6.165867       4.557621      -0.223945      -1.987505       4.753445       0.335272       9.186536           0.007532
          545              H      38.903348      16.223352       3.302449       0.127368       3.193404 0.34569526E+02  0.50265619E+03                                 4.102773                            3.842445      -1.730433       2.038013                    0.991357       5.442087      20.245254       0.263012       1.601597      -0.652463      -0.024649      -0.024666       0.018436       0.039445       0.008458      -0.026724      -0.020749       0.001101      -0.163310      -0.065741       0.018812       0.046929              4.169392       4.592408       1.705714      -0.358420       4.875812      -0.207029       3.039955           0.003980
          546              H      40.629716      16.392138       3.834339       0.144213       1.269183 0.10791708E+02  0.11662288E+03                                 2.093917                            2.033739      -1.586962       2.101015                    0.991113       4.464150      14.052161       0.394349       1.437248      -0.674209       0.027629      -0.020059       0.023886       0.041668      -0.011777       0.005745       0.002059      -0.016509      -0.006567      -0.015950       0.000431       0.015518              2.097677       2.220514      -0.437530       0.401796       2.088602      -0.243334       1.983915           0.000549
          547              H      32.038647      -1.166775      10.310492       0.150355       5.840391 0.71454016E+02  0.12409433E+04                                 5.611839                            5.120050      -2.623429       1.586410                    0.988404       8.281312      33.244880       0.256347       1.375793      -0.680364      -0.031774       0.064331      -0.042164       0.083222       0.093346      -0.069527       0.120577      -0.016427      -0.151952      -0.195167       0.058722       0.136445              5.716681       7.348567       0.231100       2.099208       4.250444       0.569507       5.551033           0.081618
          548              H      29.844800      -1.315918      11.308446       0.054051       4.520183 0.52588966E+02  0.84191032E+03                                 4.713707                            4.369579      -2.201688       1.741364                    0.990815       7.599966      28.839981       0.281008       1.361494      -0.685404      -0.052571       0.001958      -0.028576       0.059868       0.057299      -0.119838       0.072424      -0.033321      -0.143100      -0.181594       0.078905       0.102689              4.801482       3.968544       0.847525      -1.306256       4.894913      -1.084879       5.540989           0.029607
          549              H      29.144749      -0.575903       9.822426       0.172740       1.125096 0.91202982E+01  0.93532695E+02                                 1.876792                            1.834080      -1.244125       2.298426                    0.993778       3.733720      11.070801       0.431810       1.383117      -0.687751      -0.045281       0.000032      -0.022784       0.050690      -0.008683       0.001412       0.004352       0.031989      -0.016713      -0.017206      -0.003782       0.020988              1.896629       2.134424       0.009117       0.395106       1.634103       0.044460       1.921359          -0.001262
          550              H      30.282269       0.375962      10.869113       0.117044       1.428899 0.11830140E+02  0.13085287E+03                                 2.259872                            2.124731      -1.647596       2.063000                    0.992456       4.702065      14.988245       0.386958       1.431032      -0.674746       0.000993       0.037896       0.011938       0.039745       0.008193      -0.011152       0.024878       0.002377      -0.039851      -0.034970       0.012288       0.022682              2.386837       1.827364       0.257217       0.029708       3.210117       0.669947       2.123031           0.002452
          551              H      30.598853      -0.236542       7.856704       0.161918       1.290068 0.10483297E+02  0.11044582E+03                                 1.987694                            1.907977      -1.348227       2.232136                    0.993745       3.851002      11.279014       0.446452       1.302206      -0.703722      -0.031408       0.000773      -0.033378       0.045838       0.005246       0.003930      -0.009677       0.003190       0.031225      -0.014817      -0.000059       0.014875              2.018033       2.242239      -0.044577       0.607976       1.690967       0.027176       2.120893          -0.000785
          552              H      32.341222      -0.674073       7.974902       0.116084       2.330119 0.21050733E+02  0.26148388E+03                                 2.889484                            2.668776      -1.249445       2.237297                    0.997684       4.384820      13.514627       0.388633       1.268786      -0.715139       0.016952      -0.008985      -0.035663       0.040496      -0.004381      -0.026987      -0.004928      -0.024670       0.046354      -0.035566       0.005362       0.030204              3.000259       3.300142      -0.649339      -0.943185       2.778454       0.700643       2.922182           0.005849
          553              H      31.724196       0.754497       8.875570       0.128059       1.621488 0.13366148E+02  0.14822749E+03                                 2.249614                            2.106789      -1.150064       2.301183                    0.997542       3.933049      11.459091       0.443523       1.245280      -0.718391       0.003192       0.041442       0.001515       0.041592       0.009074      -0.004555      -0.005930      -0.040557       0.021950      -0.026193       0.004432       0.021760              2.350275       1.804597       0.258341       0.060814       3.283546       0.572905       1.962681           0.001534
          554              H      18.387401      11.620702       7.539388       0.302127       0.721642 0.51642547E+01  0.46982097E+02                                 1.522887                            1.483449      -1.495679       2.267270                    0.993349       3.161689       9.499350       0.421321       1.597970      -0.648684       0.035800       0.000453      -0.030908       0.047298       0.007234      -0.004178      -0.002664       0.015552       0.001548      -0.010966      -0.001400       0.012365              1.552915       1.583888      -0.056066      -0.417581       1.313728       0.044467       1.761127          -0.000245
          555              H      17.396165       9.538868       8.263668       0.168055       1.376440 0.11146079E+02  0.11803810E+03                                 2.004235                            1.915095      -1.303216       2.256330                    0.995158       3.657612      10.390175       0.468723       1.233928      -0.720537      -0.011853      -0.038742      -0.030163       0.050510       0.005510       0.004538       0.003467      -0.030975       0.003160      -0.017788       0.000748       0.017040              2.026884       1.702722       0.174356       0.134335       2.259876       0.535767       2.118053           0.000076
          556              H      17.031055      10.293224       9.855521       0.130368       1.468599 0.12075618E+02  0.12904873E+03                                 1.995280                            1.917554      -1.194827       2.274961                    0.998143       3.734469      10.282584       0.501932       1.141871      -0.742723      -0.026670      -0.013823       0.030192       0.042590       0.003908      -0.012877      -0.012916      -0.009379      -0.002438      -0.017357      -0.003340       0.020697              2.032958       2.136551      -0.044931      -0.666085       1.684443      -0.048955       2.277879          -0.000057
          557              H      18.749112      10.048687       9.338905       0.131503       1.485040 0.12426128E+02  0.13289414E+03                                 1.978172                            1.923666      -0.995037       2.370412                    0.998948       3.571813       9.634762       0.512839       1.116747      -0.751664       0.032624      -0.021431       0.010405       0.040396      -0.004844       0.006225      -0.012896       0.002711      -0.042710      -0.020984       0.003272       0.017712              1.993521       2.526739      -0.358692       0.171895       1.782988      -0.132274       1.670836          -0.000192
[truncated: 30,099 more chars]
