# Supplementary material for: A collection of forcefield precursors for metal–organic frameworks
Source: RSC Adv. 2019 Nov 13;9(63):36492–507. doi: 10.1039/c9ra07327b (PMC9075174; doi:10.1039/c9ra07327b)
Supplement: RA-009-C9RA07327B-s4110 [file RA-009-C9RA07327B-s4110.xyz]

   56
jmolscript: load "" {1 1 1} spacegroup "x,y,z" unitcell [{      8.618000     0.000000     0.000000 }, {      3.185600    10.557876     0.000000 }, {      1.822912     4.533533     9.995597 }]
La     8.063505     5.205563    -0.014194     1.910951
La     3.740095     5.352313     0.014194     1.910947
H      9.052134     7.981519     4.738913     0.123035
H      7.207393    11.583952     4.836869     0.119273
H      9.682189    10.673304     1.779216     0.124597
H     10.990465     7.746157     3.102633     0.164779
H     10.998223     8.684225     1.807204     0.157383
H      6.542850     9.951092     6.381189     0.140577
H      6.978541     8.426059     6.182277     0.169097
H      4.771140     2.776134     3.299547     0.140143
H      5.733410     2.413836     2.077085     0.123010
H      4.574378     7.109890     5.256684     0.123035
H      6.419119     3.507457     5.158728     0.119273
H      3.944323     4.418105     8.216381     0.124597
H      2.636047     7.345252     6.892964     0.164779
H      2.628289     6.407184     8.188393     0.157383
H      7.083662     5.140317     3.614408     0.140578
H      6.647971     6.665350     3.813320     0.169097
H      8.855372    12.315275     6.696050     0.140143
H      7.893102    12.677573     7.918512     0.123010
C      9.518065     9.188555     3.149613     0.176249
C      8.886136     8.832446     4.350084    -0.247194
C      8.018626     9.719398     4.971810     0.168843
C      7.791496    10.971669     4.404060    -0.246971
C      8.410737    11.339846     3.204588     0.189150
C      9.261407    10.434958     2.596856    -0.235192
C     10.411103     8.194436     2.435927    -0.408126
C      9.639657     7.143863     1.672263     0.723716
C      7.320906     9.352052     6.259243    -0.403514
C      8.203438     9.443323     7.491700     0.708421
C      4.931935     2.118351     2.577864    -0.412396
C      3.734753     2.135170     1.630282     0.702952
C      4.108447     5.902854     6.845984     0.176250
C      4.740376     6.258963     5.645513    -0.247194
C      5.607886     5.372011     5.023787     0.168843
C      5.835016     4.119740     5.591537    -0.246971
C      5.215775     3.751563     6.791009     0.189150
C      4.365105     4.656451     7.398741    -0.235192
C      3.215409     6.896973     7.559670    -0.408126
C      3.986855     7.947546     8.323334     0.723716
C      6.305606     5.739357     3.736354    -0.403515
C      5.423074     5.648086     2.503897     0.708422
C      8.694577    12.973058     7.417733    -0.412395
C      9.891759    12.956239     8.365315     0.702953
O      8.403411     7.042140     1.769221    -0.565235
O     10.300462     6.349549     0.912598    -0.739965
O      7.647933     9.701925     8.625201    -0.746206
O      9.434245     9.261374     7.432726    -0.565777
O      3.436985     3.278346     1.180480    -0.707742
O      3.122458     1.100565     1.360401    -0.563857
O      5.223101     8.049269     8.226376    -0.565235
O      3.326050     8.741860     9.082999    -0.739965
O      5.978579     5.389484     1.370396    -0.746206
O      4.192267     5.830035     2.562871    -0.565777
O     10.189527    11.813063     8.815117    -0.707742
O     10.504054    13.990844     8.635196    -0.563857

The following XYZ coordinates are in angstroms. Other properties are in atomic units.
The sperically averaged electron density of each atom fit to a function of the form exp(a - br)
eigen_1, eigen_2 and eigen_3 are the three eigenvalues of traceless quadrupole moment tensor
  atom number  atomic symbol              X              Y              Z     net charge C6 coefficient C8 coefficient C10 coefficient fluctuating dipole atomic polarizability isotropic forcefield polarizability              a              b squared Pearson coefficient          <r^3>          <r^4>         wp_QDO          m_QDO          q_QDO       dipole_x       dipole_y       dipole_z         dipole            Qxy            Qxz            Qyz     Q(x^2-y^2)  Q(3z^2 - R^2)        eigen_1        eigen_2        eigen_3 static polarizability      alpha(xx)      alpha(xy)      alpha(xz)      alpha(yy)      alpha(yz)      alpha(zz) atomic spin moment
            1             La       8.063505       5.205563      -0.014194       1.910951     192.220527 0.52184884E+04  0.20737154E+06                                23.712286                           21.041754       1.602584       2.092614                    0.999706     102.952140     280.832133       0.484453       0.318164      -1.253480       0.018177       0.007645      -0.011118       0.022638      -0.002204      -0.020943      -0.121933      -0.146352      -0.256956      -0.146457      -0.027176       0.173633             26.311971      31.080969       0.024861      -0.490375      21.652517       2.200471      26.202426           0.000055
            2             La       3.740095       5.352313       0.014194       1.910947     192.221288 0.52185147E+04  0.20737286E+06                                23.712354                           21.041813       1.602580       2.092612                    0.999706     102.952298     280.832814       0.484452       0.318164      -1.253480      -0.018176      -0.007646       0.011121       0.022638      -0.002203      -0.020943      -0.121937      -0.146353      -0.256969      -0.146462      -0.027175       0.173637             26.312048      31.081065       0.024858      -0.490380      21.652578       2.200479      26.202503           0.000082
            3              H       9.052134       7.981519       4.738913       0.123035       1.074621 0.81154717E+01  0.79545898E+02                                 1.705149                            1.646330      -0.842677       2.479330                    0.999138       3.374090       9.280684       0.498943       1.252424      -0.716448       0.005872      -0.030228       0.014590       0.034074      -0.008174      -0.010877      -0.007128      -0.017490       0.000741      -0.020135       0.007174       0.012962              1.720153       1.490877      -0.144587       0.003758       2.026046      -0.230244       1.643536           0.000000
            4              H       7.207393      11.583952       4.836869       0.119273       1.216856 0.96070799E+01  0.98030001E+02                                 1.842562                            1.784945      -0.974187       2.413821                    0.998177       3.491335       9.735340       0.482668       1.243626      -0.719128      -0.021215       0.023405       0.011227       0.033525      -0.010673      -0.008509      -0.004076      -0.010377       0.002050      -0.017148       0.005470       0.011678              1.845971       1.700046      -0.278297      -0.224191       2.018933       0.192636       1.818934          -0.000003
            5              H       9.682189      10.673304       1.779216       0.124597       1.176673 0.91463163E+01  0.92627785E+02                                 1.832341                            1.764778      -1.014496       2.399100                    0.997882       3.513812       9.913866       0.473637       1.276924      -0.711006       0.006533       0.006551      -0.030788       0.032148      -0.007033      -0.008784      -0.008524      -0.009097       0.005501      -0.016895       0.005547       0.011348              1.838499       1.650136      -0.001808      -0.355193       1.721021      -0.189499       2.144342          -0.000000
            6              H      10.990465       7.746157       3.102633       0.164779       0.999645 0.73852235E+01  0.71157185E+02                                 1.667575                            1.596579      -1.003991       2.416829                    0.997910       3.361633       9.361774       0.491137       1.294340      -0.706028       0.012005      -0.008288       0.022732       0.027010       0.001971       0.006439      -0.003385      -0.003021       0.011499      -0.008641       0.000565       0.008076              1.710186       1.822950      -0.345946       0.318780       1.594274      -0.191765       1.713335          -0.000000
            7              H      10.998223       8.684225       1.807204       0.157383       1.116614 0.87617677E+01  0.87657760E+02                                 1.774773                            1.726822      -0.865900       2.477419                    0.999077       3.347687       9.343167       0.479703       1.276247      -0.712138       0.009059       0.020051      -0.011314       0.024741       0.006209      -0.003775      -0.002741      -0.001578      -0.004644      -0.005869      -0.003140       0.009009              1.789753       1.854041       0.148778      -0.318555       1.720928      -0.174551       1.794290           0.000000
            8              H       6.542850       9.951092       6.381189       0.140577       1.236605 0.10064863E+02  0.10376628E+03                                 1.858281                            1.816806      -1.088944       2.357546                    0.997372       3.516244       9.813100       0.483078       1.229817      -0.722091      -0.016061       0.015666      -0.006893       0.023471      -0.008228       0.004391       0.000004       0.004917      -0.009761      -0.008474      -0.002626       0.011100              1.870424       2.062413      -0.238144      -0.167447       1.848194       0.018223       1.700666          -0.000002
            9              H       6.978541       8.426059       6.182277       0.169097       0.986343 0.73207815E+01  0.70828825E+02                                 1.696026                            1.623652      -1.030271       2.410247                    0.997078       3.421206       9.746876       0.468807       1.350391      -0.694177      -0.006196      -0.025515      -0.007679       0.027356      -0.001666       0.003608       0.000499      -0.012691      -0.008332      -0.007809      -0.000141       0.007950              1.742241       1.602957       0.418142      -0.039103       2.142153       0.061154       1.481613           0.000001
           10              H       4.771140       2.776134       3.299547       0.140143       1.142024 0.89923253E+01  0.91789609E+02                                 1.877149                            1.803787      -1.237460       2.290748                    0.994347       3.792843      11.177815       0.442237       1.356843      -0.691851      -0.011182       0.012194       0.018702       0.024969      -0.002416      -0.005958       0.001652      -0.001455      -0.007694      -0.007167       0.000266       0.006900              1.918648       1.465855      -0.044480       0.005381       2.202678       0.447057       2.087410           0.000000
           11              H       5.733410       2.413836       2.077085       0.123010       1.232808 0.10178639E+02  0.10591555E+03                                 1.887935                            1.851051      -1.053312       2.352181                    0.998351       3.759977      10.766463       0.466292       1.262345      -0.712781       0.015172      -0.003408      -0.010970       0.019030      -0.000749      -0.005931       0.002559       0.007246       0.003345      -0.005728      -0.002770       0.008497              1.899184       1.980067       0.220247      -0.304971       1.889973      -0.208322       1.827512           0.000002
           12              H       4.574378       7.109890       5.256684       0.123035       1.074620 0.81154610E+01  0.79545764E+02                                 1.705148                            1.646329      -0.842676       2.479331                    0.999138       3.374088       9.280676       0.498943       1.252424      -0.716448      -0.005872       0.030228      -0.014590       0.034074      -0.008174      -0.010877      -0.007128      -0.017490       0.000742      -0.020135       0.007174       0.012962              1.720152       1.490876      -0.144587       0.003758       2.026044      -0.230244       1.643535           0.000000
           13              H       6.419119       3.507457       5.158728       0.119273       1.216857 0.96070894E+01  0.98030114E+02                                 1.842562                            1.784946      -0.974188       2.413820                    0.998177       3.491337       9.735344       0.482669       1.243625      -0.719128       0.021215      -0.023405      -0.011227       0.033525      -0.010673      -0.008509      -0.004076      -0.010377       0.002050      -0.017148       0.005470       0.011678              1.845971       1.700046      -0.278297      -0.224191       2.018934       0.192636       1.818934          -0.000003
           14              H       3.944323       4.418105       8.216381       0.124597       1.176673 0.91463165E+01  0.92627785E+02                                 1.832341                            1.764778      -1.014496       2.399100                    0.997882       3.513811       9.913862       0.473637       1.276924      -0.711006      -0.006533      -0.006551       0.030788       0.032148      -0.007033      -0.008784      -0.008524      -0.009097       0.005501      -0.016895       0.005547       0.011348              1.838499       1.650136      -0.001808      -0.355193       1.721020      -0.189499       2.144342           0.000000
           15              H       2.636047       7.345252       6.892964       0.164779       0.999644 0.73852105E+01  0.71157032E+02                                 1.667574                            1.596578      -1.003990       2.416829                    0.997910       3.361630       9.361765       0.491137       1.294341      -0.706028      -0.012004       0.008288      -0.022732       0.027010       0.001972       0.006439      -0.003385      -0.003022       0.011499      -0.008641       0.000565       0.008076              1.710185       1.822949      -0.345946       0.318780       1.594273      -0.191765       1.713333          -0.000000
           16              H       2.628289       6.407184       8.188393       0.157383       1.116612 0.87617517E+01  0.87657550E+02                                 1.774771                            1.726820      -0.865898       2.477421                    0.999077       3.347684       9.343152       0.479704       1.276246      -0.712138      -0.009059      -0.020051       0.011314       0.024741       0.006209      -0.003775      -0.002741      -0.001578      -0.004644      -0.005869      -0.003140       0.009009              1.789750       1.854038       0.148777      -0.318555       1.720926      -0.174551       1.794287           0.000000
           17              H       7.083662       5.140317       3.614408       0.140578       1.236603 0.10064845E+02  0.10376604E+03                                 1.858279                            1.816804      -1.088944       2.357546                    0.997372       3.516241       9.813089       0.483078       1.229817      -0.722091       0.016061      -0.015666       0.006893       0.023472      -0.008228       0.004392       0.000004       0.004917      -0.009762      -0.008474      -0.002626       0.011101              1.870422       2.062411      -0.238143      -0.167447       1.848192       0.018223       1.700665          -0.000002
           18              H       6.647971       6.665350       3.813320       0.169097       0.986342 0.73207774E+01  0.70828771E+02                                 1.696025                            1.623651      -1.030270       2.410248                    0.997078       3.421205       9.746870       0.468807       1.350390      -0.694177       0.006196       0.025515       0.007679       0.027356      -0.001666       0.003608       0.000499      -0.012692      -0.008332      -0.007809      -0.000141       0.007950              1.742240       1.602956       0.418141      -0.039103       2.142152       0.061153       1.481612           0.000000
           19              H       8.855372      12.315275       6.696050       0.140143       1.142024 0.89923241E+01  0.91789598E+02                                 1.877150                            1.803787      -1.237461       2.290748                    0.994347       3.792843      11.177817       0.442237       1.356844      -0.691851       0.011182      -0.012194      -0.018702       0.024969      -0.002416      -0.005958       0.001652      -0.001455      -0.007694      -0.007167       0.000266       0.006900              1.918648       1.465855      -0.044480       0.005381       2.202678       0.447058       2.087410          -0.000000
           20              H       7.893102      12.677573       7.918512       0.123010       1.232809 0.10178650E+02  0.10591569E+03                                 1.887935                            1.851051      -1.053313       2.352180                    0.998351       3.759979      10.766469       0.466292       1.262345      -0.712781      -0.015172       0.003408       0.010970       0.019030      -0.000749      -0.005931       0.002559       0.007245       0.003345      -0.005727      -0.002770       0.008497              1.899185       1.980067       0.220247      -0.304971       1.889974      -0.208322       1.827513           0.000001
           21              C       9.518065       9.188555       3.149613       0.176249      33.483691 0.39505017E+03  0.90385173E+04                                 9.187500                            6.713899      -0.191733       1.952824                    0.998817      25.796730      72.388499       0.625651       0.427887      -1.060435       0.009890      -0.042534      -0.036097       0.056657      -0.042720      -0.024171       0.020038       0.003495      -0.006517      -0.041855      -0.017849       0.059703             11.000526       8.110716      -4.062395      -3.548072      14.023956       1.243253      10.866907          -0.000002
           22              C       8.886136       8.832446       4.350084      -0.247194      35.609548 0.49985358E+03  0.12161531E+05                                 9.345662                            7.435723       0.010282       1.963595                    0.999244      31.141944      90.900577       0.606912       0.414796      -1.065871      -0.001177      -0.004202       0.000462       0.004388      -0.009372       0.013807      -0.017201      -0.055188       0.004394      -0.033857      -0.004927       0.038784             10.417348       8.040045      -2.319595      -4.231480      10.054579       0.757224      13.157418          -0.000001
           23              C       8.018626       9.719398       4.971810       0.168843      33.224116 0.39631619E+03  0.90772632E+04                                 9.122618                            6.720725      -0.133224       1.969980                    0.998891      25.896262      72.773060       0.625707       0.427387      -1.060450      -0.017048      -0.014430       0.042145       0.047697       0.004365      -0.033341      -0.025684       0.015560       0.111977      -0.038716      -0.022732       0.061448             10.850567       7.160786      -1.272909      -3.844739      10.945151      -2.265272      14.445765          -0.000001
           24              C       7.791496      10.971669       4.404060      -0.246971      35.222519 0.48568470E+03  0.11748683E+05                                 9.290966                            7.322455       0.085348       1.989120                    0.998986      31.128901      91.017854       0.611619       0.413990      -1.064890      -0.015040      -0.000157      -0.012969       0.019860      -0.031161       0.002097       0.018248      -0.001562      -0.024428      -0.035174      -0.003169       0.038343             10.449154       6.082351      -1.043556      -1.992263      12.496845      -3.959509      12.768265          -0.000003
           25              C       8.410737      11.339846       3.204588       0.189150      34.289814 0.40112130E+03  0.92411421E+04                                 9.428993                            6.828391      -0.318857       1.911031                    0.998844      26.090121      74.214774       0.609907       0.435905      -1.052251      -0.037288       0.026736      -0.036713       0.058763      -0.015508      -0.001493      -0.022200      -0.063974      -0.002813      -0.036488      -0.009340       0.045827             11.358849       7.111148      -3.530367      -1.254235      15.834072      -3.770613      11.131327          -0.000000
           26              C       9.261407      10.434958       2.596856      -0.235192      35.322237 0.47404230E+03  0.11421168E+05                                 9.380412                            7.282537      -0.014576       1.963796                    0.998497      30.971693      90.985876       0.605945       0.419546      -1.059167      -0.035419      -0.015703      -0.024334       0.045752       0.009486      -0.000571      -0.008400       0.012146       0.085392      -0.026427      -0.003567       0.029994             10.586183       7.713810      -4.187022      -1.921721      15.383741      -0.716961       8.660997          -0.000003
           27              C      10.411103       8.194436       2.435927      -0.408126      34.626795 0.49689917E+03  0.12078341E+05                                 9.206703                            7.318840      -0.248590       1.906047                    0.997329      31.471306      91.982965       0.623332       0.404248      -1.072172      -0.043679       0.037480       0.023731       0.062256      -0.003306      -0.002545      -0.021740      -0.005149       0.007656      -0.020835      -0.002847       0.023682             10.700016       9.816643      -2.002805      -0.830959      12.513768       4.081105       9.769638          -0.000001
           28              C       9.639657       7.143863       1.672263       0.723716      20.915098 0.22943783E+03  0.46715066E+04                                 7.178657                            5.502155      -0.144701       2.029048                    0.999632      21.224453      59.823210       0.607970       0.494803      -1.003147      -0.001238      -0.012595      -0.027008       0.029826      -0.038726       0.007181      -0.082710      -0.075828       0.130417      -0.084593      -0.034386       0.118978              8.248368       9.221934      -0.039095      -0.434790       8.283093       3.732145       7.240077          -0.000003
           29              C       7.320906       9.352052       6.259243      -0.403514      34.788638 0.50397135E+03  0.12301004E+05                                 9.212704                            7.357516      -0.377989       1.860964                    0.997377      31.780494      93.261981       0.622994       0.402798      -1.072490       0.032057       0.007864      -0.048379       0.058567      -0.024799      -0.001731      -0.007369      -0.010472      -0.033520      -0.022918      -0.008527       0.031445             10.681932       8.776775       1.439353      -0.951555       7.717600      -0.961406      15.551421           0.000000
           30              C       8.203438       9.443323       7.491700       0.708421      20.842136 0.23625927E+03  0.48393366E+04                                 7.129939                            5.562152      -0.197225       2.007473                    0.999572      21.427877      60.316151       0.608949       0.491053      -1.006390      -0.001085       0.006277       0.032129       0.032755       0.028194      -0.028201      -0.025064      -0.166177      -0.132575      -0.082371      -0.032963       0.115335              8.117674       8.760239      -0.230778       0.462477       4.281805       0.787347      11.310979          -0.000000
           31              C       4.931935       2.118351       2.577864      -0.412396      35.338283 0.52058503E+03  0.12843389E+05                                 9.349556                            7.486794      -0.335701       1.861253                    0.998003      32.627741      97.085557       0.614875       0.403767      -1.069056      -0.010226      -0.056025       0.010605       0.057930      -0.016402      -0.048907       0.009967      -0.026390       0.002394      -0.056360       0.004675       0.051685             10.858750       8.294170      -1.838406       2.658283      13.732425      -3.395647      10.549656          -0.000000
           32              C       3.734753       2.135170       1.630282       0.702952      20.319209 0.22954761E+03  0.46658252E+04                                 6.968151                            5.477462      -0.126592       2.035959                    0.999541      21.225583      59.422394       0.614799       0.490137      -1.007352      -0.025512       0.033057      -0.021459       0.046948      -0.043254      -0.065473       0.021651       0.060391       0.178864      -0.083789      -0.028383       0.112171              7.746634       6.650940      -0.188811       2.921845       9.770595      -1.635783       6.818368          -0.000006
           33              C       4.108447       5.902854       6.845984       0.176250      33.483672 0.39504997E+03  0.90385109E+04                                 9.187495                            6.713897      -0.191732       1.952824                    0.998817      25.796721      72.388454       0.625652       0.427886      -1.060436      -0.009890       0.042534       0.036097       0.056657      -0.042720      -0.024171       0.020038       0.003495      -0.006518      -0.041854      -0.017849       0.059703             11.000519       8.110711      -4.062391      -3.548069      14.023947       1.243251      10.866900          -0.000002
           34              C       4.740376       6.258963       5.645513      -0.247194      35.609537 0.49985342E+03  0.12161525E+05                                 9.345660                            7.435722       0.010283       1.963595                    0.999244      31.141936      90.900544       0.606912       0.414796      -1.065871       0.001177       0.004202      -0.000461       0.004389      -0.009372       0.013807      -0.017201      -0.055188       0.004394      -0.033857      -0.004927       0.038784             10.417345       8.040044      -2.319594      -4.231479      10.054578       0.757224      13.157414          -0.000001
           35              C       5.607886       5.372011       5.023787       0.168843      33.224124 0.39631631E+03  0.90772664E+04                                 9.122618                            6.720725      -0.133224       1.969980                    0.998891      25.896267      72.773071       0.625708       0.427387      -1.060450       0.017048       0.014430      -0.042145       0.047697       0.004365      -0.033342      -0.025684       0.015559       0.111978      -0.038717      -0.022732       0.061448             10.850567       7.160786      -1.272909      -3.844738      10.945152      -2.265273      14.445764          -0.000001
           36              C       5.835016       4.119740       5.591537      -0.246971      35.222530 0.48568487E+03  0.11748688E+05                                 9.290968                            7.322457       0.085346       1.989119                    0.998986      31.128909      91.017883       0.611619       0.413990      -1.064889       0.015039       0.000157       0.012969       0.019859      -0.031161       0.002098       0.018248      -0.001562      -0.024428      -0.035174      -0.003169       0.038343             10.449156       6.082352      -1.043556      -1.992264      12.496849      -3.959511      12.768268          -0.000003
           37              C       5.215775       3.751563       6.791009       0.189150      34.289813 0.40112130E+03  0.92411420E+04                                 9.428992                            6.828391      -0.318857       1.911031                    0.998844      26.090120      74.214768       0.609907       0.435905      -1.052251       0.037288      -0.026736       0.036713       0.058763      -0.015508      -0.001493      -0.022200      -0.063973      -0.002812      -0.036488      -0.009340       0.045827             11.358848       7.111147      -3.530366      -1.254235      15.834069      -3.770614      11.131327          -0.000000
           38              C       4.365105       4.656451       7.398741      -0.235192      35.322201 0.47404176E+03  0.11421151E+05                                 9.380404                            7.282531      -0.014572       1.963797                    0.998497      30.971675      90.985786       0.605945       0.419546      -1.059167       0.035419       0.015703       0.024334       0.045752       0.009486      -0.000571      -0.008400       0.012146       0.085392      -0.026427      -0.003567       0.029994             10.586172       7.713802      -4.187016      -1.921719      15.383723      -0.716961       8.660990          -0.000003
           39              C       3.215409       6.896973       7.559670      -0.408126      34.626781 0.49689897E+03  0.12078334E+05                                 9.206699                            7.318838      -0.248589       1.906047                    0.997329      31.471293      91.982900       0.623332       0.404248      -1.072172       0.043679      -0.037480      -0.023731       0.062256      -0.003305      -0.002545      -0.021740      -0.005149       0.007656      -0.020835      -0.002848       0.023682             10.700010       9.816638      -2.002803      -0.830957      12.513761       4.081102       9.769633          -0.000001
           40              C       3.986855       7.947546       8.323334       0.723716      20.915092 0.22943776E+03  0.46715049E+04                                 7.178656                            5.502155      -0.144702       2.029048                    0.999632      21.224448      59.823194       0.607970       0.494803      -1.003147       0.001238       0.012595       0.027008       0.029826      -0.038726       0.007181      -0.082710      -0.075828       0.130418      -0.084593      -0.034386       0.118979              8.248366       9.221932      -0.039095      -0.434790       8.283091       3.732144       7.240076          -0.000003
           41              C       6.305606       5.739357       3.736354      -0.403515      34.788659 0.50397172E+03  0.12301015E+05                                 9.212707                            7.357519      -0.377988       1.860964                    0.997377      31.780503      93.262007       0.622993       0.402798      -1.072490      -0.032057      -0.007864       0.048379       0.058567      -0.024800      -0.001731      -0.007369      -0.010472      -0.033521      -0.022918      -0.008527       0.031445             10.681936       8.776777       1.439354      -0.951555       7.717602      -0.961407      15.551429          -0.000000
           42              C       5.423074       5.648086       2.503897       0.708422      20.842123 0.23625910E+03  0.48393323E+04                                 7.129936                            5.562151      -0.197225       2.007473                    0.999572      21.427867      60.316117       0.608949       0.491053      -1.006390       0.001085      -0.006277      -0.032129       0.032755       0.028194      -0.028201      -0.025064      -0.166178      -0.132575      -0.082371      -0.032963       0.115335              8.117671       8.760236      -0.230778       0.462477       4.281804       0.787347      11.310975           0.000001
           43              C       8.694577      12.973058       7.417733      -0.412395      35.338271 0.52058483E+03  0.12843383E+05                                 9.349554                            7.486792      -0.335701       1.861253                    0.998003      32.627735      97.085535       0.614875       0.403767      -1.069056       0.010226       0.056025      -0.010605       0.057930      -0.016402      -0.048907       0.009967      -0.026390       0.002394      -0.056360       0.004675       0.051685             10.858747       8.294168      -1.838404       2.658282      13.732419      -3.395645      10.549654           0.000001
           44              C       9.891759      12.956239       8.365315       0.702953      20.319205 0.22954755E+03  0.46658239E+04                                 6.968151                            5.477462      -0.126594       2.035958                    0.999541      21.225580      59.422390       0.614799       0.490137      -1.007352       0.025512      -0.033057       0.021459       0.046948      -0.043255      -0.065473       0.021651       0.060392       0.178864      -0.083789      -0.028383       0.112172              7.746634       6.650940      -0.188811       2.921845       9.770594      -1.635783       6.818368          -0.000006
           45              O       8.403411       7.042140       1.769221      -0.565235      31.705355 0.50076390E+03  0.11794268E+05                                 7.856899                            6.879962       0.612990       2.261292                    0.996808      26.967008      69.546144       0.733665       0.354463      -1.145713      -0.013690       0.065824       0.020318       0.070236      -0.002906       0.007368      -0.077572       0.083158      -0.034766      -0.102241       0.042769       0.059472              8.464803      12.481059       1.563823      -0.795916       6.180681       0.864757       6.732667           0.000001
           46              O      10.300462       6.349549       0.912598      -0.739965      50.288009 0.72603659E+03  0.18782339E+05                                10.774178                            8.299991       0.132102       2.044559                    0.996633      30.680450      83.187200       0.665406       0.355818      -1.143509      -0.019361       0.045818       0.047479       0.068764      -0.043062      -0.013135      -0.011090      -0.077457       0.110601      -0.078712       0.034618       0.044094             12.890236      14.049406      -5.716059      -3.418779      13.199685       5.707338      11.421617          -0.000005
           47              O       7.647933       9.701925       8.625201      -0.746206      47.486059 0.71984231E+03  0.18550634E+05                                10.288339                            8.215120       0.108657       2.043048                    0.997004      30.547248      82.208455       0.676025       0.351578      -1.148896       0.011395      -0.028640      -0.061235       0.068555       0.017612      -0.037186       0.007922      -0.110382       0.086723      -0.085038       0.040300       0.044738             12.017108      11.245520       0.530835      -4.764079       6.617900       1.034463      18.187904          -0.000004
           48              O       9.434245       9.261374       7.432726      -0.565777      31.210802 0.49167694E+03  0.11521091E+05                                 7.730793                            6.785794       0.629896       2.259600                    0.997285      27.057316      69.477194       0.744285       0.351199      -1.148990       0.009584       0.010972      -0.058363       0.060153       0.013523      -0.006773      -0.020566      -0.001062      -0.293750      -0.100893       0.036017       0.064876              8.290087      12.301349      -1.641028       0.664475       5.716897       0.380579       6.852014           0.000000
           49              O       3.436985       3.278346       1.180480      -0.707742      43.285330 0.65928337E+03  0.16685975E+05                                 9.755164                            7.952189       0.218735       2.079537                    0.996157      30.192062      81.558112       0.672813       0.359693      -1.137899      -0.023491      -0.100919       0.042225       0.111890      -0.031420      -0.027878      -0.005380      -0.057933       0.092131      -0.066050       0.024795       0.041255             11.038085       7.098030      -2.342198       2.311739      16.412025      -5.138558       9.604199          -0.000020
           50              O       3.122458       1.100565       1.360401      -0.563857      26.911596 0.43105407E+03  0.97831351E+04                                 6.874671                            6.270872       0.838188       2.299622                    0.999579      27.361903      69.365043       0.788868       0.342102      -1.155436       0.027187       0.005200      -0.010636       0.029653       0.033568      -0.079559       0.051547      -0.072572       0.056532      -0.121371       0.035224       0.086147              7.001785       6.168981       2.128526       1.303723       9.108833       0.815771       5.727541          -0.000002
           51              O       5.223101       8.049269       8.226376      -0.565235      31.705341 0.50076363E+03  0.11794260E+05                                 7.856896                            6.879961       0.612991       2.261293                    0.996808      26.967001      69.546121       0.733665       0.354463      -1.145713       0.013690      -0.065824      -0.020318       0.070235      -0.002906       0.007368      -0.077572       0.083158      -0.034766      -0.102241       0.042769       0.059472              8.464800      12.481054       1.563822      -0.795916       6.180679       0.864757       6.732665           0.000001
           52              O       3.326050       8.741860       9.082999      -0.739965      50.287981 0.72603618E+03  0.18782326E+05                                10.774175                            8.299989       0.132103       2.044559                    0.996633      30.680442      83.187171       0.665406       0.355818      -1.143509       0.019362      -0.045818      -0.047479       0.068764      -0.043062      -0.013135      -0.011090      -0.077456       0.110601      -0.078712       0.034618       0.044094             12.890231      14.049400      -5.716056      -3.418777      13.199680       5.707335      11.421612          -0.000006
           53              O       5.978579       5.389484       1.370396      -0.746206      47.486049 0.71984217E+03  0.18550630E+05                                10.288338                            8.215120       0.108653       2.043047                    0.997004      30.547243      82.208442       0.676025       0.351578      -1.148896      -0.011396       0.028639       0.061235       0.068555       0.017613      -0.037186       0.007923      -0.110381       0.086723      -0.085038       0.040300       0.044738             12.017107      11.245519       0.530835      -4.764077       6.617900       1.034463      18.187903          -0.000006
           54              O       4.192267       5.830035       2.562871      -0.565777      31.210786 0.49167664E+03  0.11521081E+05                                 7.730789                            6.785791       0.629900       2.259601                    0.997285      27.057313      69.477173       0.744286       0.351199      -1.148990      -0.009584      -0.010971       0.058363       0.060154       0.013523      -0.006773      -0.020565      -0.001062      -0.293752      -0.100893       0.036017       0.064877              8.290082      12.301342      -1.641028       0.664474       5.716895       0.380578       6.852010           0.000000
           55              O      10.189527      11.813063       8.815117      -0.707742      43.285359 0.65928399E+03  0.16685994E+05                                 9.755167                            7.952191       0.218738       2.079537                    0.996157      30.192079      81.558161       0.672813       0.359693      -1.137899       0.023491       0.100920      -0.042225       0.111891      -0.031420      -0.027878      -0.005379      -0.057932       0.092132      -0.066050       0.024794       0.041256             11.038087       7.098032      -2.342198       2.311740      16.412028      -5.138559       9.604202          -0.000017
           56              O      10.504054      13.990844       8.635196      -0.563857      26.911590 0.43105394E+03  0.97831314E+04                                 6.874670                            6.270871       0.838188       2.299622                    0.999579      27.361902      69.365036       0.788868       0.342102      -1.155436      -0.027187      -0.005200       0.010637       0.029653       0.033568      -0.079559       0.051547      -0.072571       0.056532      -0.121371       0.035224       0.086148              7.001783       6.168979       2.128525       1.303722       9.108831       0.815771       5.727540          -0.000002

******************************************************
Auxiliary information for the entire system
The total spin magnetic moment of the unit cell is   0.000034
The total net atomic charge of the unit cell is   0.000002
Accuracy of reproducing the electrostatic potential in the unit cell:
  The inner radius (bohr) =    5.0000
  The outer radius (bohr) =   12.0000
  Valid grid points have density less than (e/(bohr^3)) =    0.0001
  The number of valid grid points were=        23524
  The rms potential error without charges in kcal/mol is=      9.71739
  The rms potential error with partial charges in kcal/mol is=      1.05925
  The RRMSE value at monopole order=      0.10901
  The rms potential error with partial charges and cloud penetration in kcal/mol is=      1.06891
  The RRMSE value at monopole order with cloud penetration is=      0.11000
  The rms potential error with partial charges and atomic dipoles in kcal/mol is=      0.61697
  The RRMSE value at dipole order=      0.06349
  The rms potential error with partial charges, atomic dipoles and cloud penetration in kcal/mol is=      0.61282
  The RRMSE value at dipole order with cloud penetration=      0.06306

******************************************************
The electron densities and ab initio electrostatic potential were computed in VASP using the PBE functional and
projector augmented wave method. See the main text of the journal article for a description of computational details.
The atomic charges, dipoles, and quadrupoles were computed with the DDEC6 method as described in
(a) T. A. Manz and N. Gabaldon Limas, RSC Adv. 6 (2016) 47771-47801 DOI: 10.1039/c6ra04656h
(b) N. Gabaldon Limas and T. A. Manz, RSC Adv. 8 (2018) 2678-2707 DOI: 10.1039/c7ra11829e.
For each atom in the material, the electron cloud parameters were fit to the spherically averaged atom-in-material
electron density using radial positions for which this density was between 10^-4 and 10^-2 electrons per cubic bohr.
The polarizabilities, dispersion coefficients, and quantum Drude oscillator (QDO) parameters were fit using the MCLF method.
The magnetic structure of the system was optimized in VASP from the default ferromagnetic initial guess using spin polarization.
The atomic spin moments (ASMs) were computed on this optimized magnetic structure using the DDEC6 partition as inputs
to the method of T. A. Manz and D. S. Sholl, J. Chem. Theory Comput. 7 (2011) 4146-4164 DOI: 10.1021/ct200539n.
The RMSE and RRMSE were computed using a uniform grid with Ewald summation.
