# Supplementary material for: A collection of forcefield precursors for metal–organic frameworks
Source: RSC Adv. 2019 Nov 13;9(63):36492–507. doi: 10.1039/c9ra07327b (PMC9075174; doi:10.1039/c9ra07327b)
Supplement: RA-009-C9RA07327B-s4111 [file RA-009-C9RA07327B-s4111.xyz]

   56
jmolscript: load "" {1 1 1} spacegroup "x,y,z" unitcell [{      8.541000     0.000000     0.000000 }, {      3.059783    10.471104     0.000000 }, {      1.963372     4.512428    10.058746 }]
Pr     8.917955     7.445339     4.994972     2.079703
Pr     4.646200     7.538193     5.063774     2.079699
H     10.011886    10.196473     9.828401     0.121087
H      8.135182    13.770521     9.934018     0.120888
H     10.465042    12.822614     6.791665     0.122871
H     11.868560    10.879854     6.884206     0.154190
H     11.828778     9.917562     8.158649     0.161682
H      5.566923     7.668588     1.455501     0.138503
H      5.978678     6.136069     1.274443     0.169265
H      6.645451     4.662778     7.093428     0.119715
H      5.709016     5.020661     8.334677     0.142459
H      3.552269     4.787059     0.230345     0.121086
H      5.428973     1.213011     0.124728     0.120891
H      3.099113     2.160918     3.267081     0.122871
H      1.695595     4.103678     3.174540     0.154189
H      1.735377     5.065970     1.900097     0.161681
H      7.997232     7.314944     8.603245     0.138503
H      7.585477     8.847463     8.784303     0.169265
H      6.918704    10.320754     2.965318     0.119715
H      7.855139     9.962871     1.724069     0.142459
C     10.399653    11.355042     8.197878     0.184068
C      9.815122    11.034814     9.426051    -0.243564
C      6.997322     7.392021     0.008047     0.170196
C      8.701446    13.152372     9.487409    -0.246874
C      9.266779    13.494590     8.259236     0.185733
C     10.091127    12.594479     7.634588    -0.233340
C     11.264665    10.381280     7.490748    -0.402087
C     10.516167     9.326613     6.670960     0.735106
C      6.336083     7.058551     1.325743    -0.399783
C      7.250314     7.158809     2.552910     0.713888
C      5.859735     4.358903     7.613465    -0.411752
C      4.662591     4.378201     6.704154     0.719363
C      3.164502     3.628490     1.860868     0.184068
C      3.749033     3.948718     0.632695    -0.243563
C      4.603461     3.079083    -0.008047     0.170197
C      4.862709     1.831160     0.571337    -0.246875
C      4.297376     1.488942     1.799510     0.185734
C      3.473028     2.389053     2.424158    -0.233340
C      2.299490     4.602252     2.567998    -0.402086
C      3.047988     5.656919     3.387786     0.735105
C      7.228072     7.924981     8.733003    -0.399783
C      6.313841     7.824723     7.505836     0.713889
C      7.704420    10.624629     2.445281    -0.411753
C      8.901564    10.605331     3.354592     0.719365
O     11.158099     8.549297     5.918566    -0.796227
O      9.267384     9.242202     6.774565    -0.596363
O      8.476615     7.001500     2.454334    -0.581134
O      6.694127     7.389569     3.683513    -0.812377
O      4.358694     5.491799     6.187135    -0.743929
O      4.002611     3.336667     6.539191    -0.571285
O      2.406056     6.434235     4.140180    -0.796227
O      4.296771     5.741330     3.284181    -0.596364
O      5.087540     7.982032     7.604412    -0.581134
O      6.870028     7.593963     6.375233    -0.812377
O      9.205461     9.491733     3.871611    -0.743930
O      9.561544    11.646865     3.519555    -0.571284

The following XYZ coordinates are in angstroms. Other properties are in atomic units.
The sperically averaged electron density of each atom fit to a function of the form exp(a - br)
eigen_1, eigen_2 and eigen_3 are the three eigenvalues of traceless quadrupole moment tensor
  atom number  atomic symbol              X              Y              Z     net charge C6 coefficient C8 coefficient C10 coefficient fluctuating dipole atomic polarizability isotropic forcefield polarizability              a              b squared Pearson coefficient          <r^3>          <r^4>         wp_QDO          m_QDO          q_QDO       dipole_x       dipole_y       dipole_z         dipole            Qxy            Qxz            Qyz     Q(x^2-y^2)  Q(3z^2 - R^2)        eigen_1        eigen_2        eigen_3 static polarizability      alpha(xx)      alpha(xy)      alpha(xz)      alpha(yy)      alpha(yz)      alpha(zz) atomic spin moment
            1             Pr       8.917955       7.445339       4.994972       2.079703     145.914535 0.36065115E+04  0.12868616E+06                                18.040124                           15.985109       2.635189       2.457219                    0.999597      88.222779     216.922533       0.646080       0.265690      -1.331471       0.017241       0.051611      -0.027085       0.060783       0.014022      -0.029451      -0.085486      -0.021282      -0.271605      -0.132527       0.028053       0.104474             20.026909      23.347569      -0.104405      -0.500004      16.687090       1.450751      20.046069           0.000381
            2             Pr       4.646200       7.538193       5.063774       2.079699     145.915563 0.36065430E+04  0.12868758E+06                                18.040226                           15.985195       2.635185       2.457217                    0.999597      88.222877     216.923110       0.646077       0.265690      -1.331470      -0.017241      -0.051611       0.027084       0.060782       0.014022      -0.029451      -0.085487      -0.021282      -0.271605      -0.132527       0.028052       0.104474             20.027026      23.347710      -0.104407      -0.500008      16.687182       1.450763      20.046186           0.000372
            3              H      10.011886      10.196473       9.828401       0.121087       1.066998 0.80417987E+01  0.78513653E+02                                 1.686017                            1.629940      -0.819361       2.488140                    0.999359       3.348732       9.143020       0.506399       1.238857      -0.719597       0.006096      -0.028469       0.014916       0.032714      -0.008291      -0.009537      -0.006420      -0.016540       0.006446      -0.018876       0.007084       0.011792              1.698682       1.479872      -0.168872       0.018130       1.979346      -0.232564       1.636828           0.000013
            4              H       8.135182      13.770521       9.934018       0.120888       1.209665 0.95272963E+01  0.97117962E+02                                 1.842236                            1.782973      -0.990470       2.407598                    0.998054       3.497388       9.781655       0.480203       1.251270      -0.717254      -0.020690       0.023078       0.011546       0.033075      -0.011122      -0.007959      -0.003199      -0.009691       0.004269      -0.016756       0.004958       0.011798              1.847075       1.676853      -0.274591      -0.218727       2.023994       0.201439       1.840380           0.000016
            5              H      10.465042      12.822614       6.791665       0.122871       1.169170 0.90973050E+01  0.92133512E+02                                 1.834431                            1.767921      -0.996044       2.406809                    0.998042       3.527669       9.997579       0.469415       1.288381      -0.708452       0.004954       0.005596      -0.031010       0.031898      -0.008190      -0.007571      -0.007892      -0.010401       0.007448      -0.016738       0.005498       0.011240              1.839594       1.615546      -0.020413      -0.327262       1.714018      -0.183979       2.189217           0.000005
            6              H      11.868560      10.879854       6.884206       0.154190       1.131218 0.89133410E+01  0.89633246E+02                                 1.795598                            1.745635      -0.864208       2.476014                    0.999018       3.387078       9.503657       0.475095       1.282028      -0.710731       0.008457       0.021202      -0.010354       0.025065       0.006801      -0.002118      -0.003118      -0.001681      -0.004823      -0.006115      -0.002864       0.008979              1.811988       1.895336       0.158388      -0.331306       1.739658      -0.170000       1.800970           0.000001
            7              H      11.828778       9.917562       8.158649       0.161682       0.994706 0.73595145E+01  0.70893529E+02                                 1.667128                            1.597719      -0.989911       2.422712                    0.997936       3.368808       9.400543       0.488839       1.300717      -0.704705       0.011620      -0.008902       0.023756       0.027904       0.001012       0.006259      -0.003107      -0.004015       0.008611      -0.008043       0.000622       0.007420              1.708276       1.803684      -0.351814       0.298175       1.613461      -0.192208       1.707682           0.000009
            8              H       5.566923       7.668588       1.455501       0.138503       1.297184 0.10762351E+02  0.11311509E+03                                 1.936688                            1.893057      -1.154597       2.325072                    0.996533       3.627694      10.306266       0.466704       1.248681      -0.717545      -0.015500       0.015353      -0.007286       0.023001      -0.007545       0.006423      -0.000895       0.004672      -0.011746      -0.008889      -0.003084       0.011972              1.949713       2.126116      -0.253658      -0.180913       1.935430       0.020734       1.787594           0.000013
            9              H       5.978678       6.136069       1.274443       0.169265       0.977005 0.72578169E+01  0.70051617E+02                                 1.684731                            1.616514      -0.997877       2.424917                    0.997498       3.400641       9.669226       0.470013       1.350157      -0.694371      -0.007614      -0.026264      -0.006211       0.028042      -0.001336       0.003136      -0.000357      -0.011849      -0.007231      -0.006963      -0.000370       0.007333              1.727287       1.593135       0.411552      -0.051799       2.112474       0.032285       1.476254           0.000006
           10              H       6.645451       4.662778       7.093428       0.119715       1.313121 0.11086565E+02  0.11812339E+03                                 1.986313                            1.945444      -1.152966       2.303818                    0.997455       3.897275      11.376902       0.449051       1.280182      -0.708665       0.013010      -0.003516      -0.011456       0.017688      -0.001530      -0.004058       0.003409       0.002655       0.005448      -0.004357      -0.002341       0.006698              1.998734       2.072121       0.230976      -0.324326       1.992143      -0.236615       1.931938           0.000001
           11              H       5.709016       5.020661       8.334677       0.142459       1.124373 0.88520318E+01  0.90039873E+02                                 1.862551                            1.793634      -1.224499       2.299834                    0.993966       3.764754      11.090322       0.441833       1.362874      -0.690801      -0.011544       0.012625       0.018952       0.025531      -0.002991      -0.005644       0.001674      -0.001317      -0.008772      -0.007023      -0.000156       0.007179              1.901031       1.458311      -0.040468       0.016006       2.173718       0.431105       2.071064           0.000008
           12              H       3.552269       4.787059       0.230345       0.121086       1.066999 0.80418050E+01  0.78513735E+02                                 1.686019                            1.629941      -0.819363       2.488140                    0.999359       3.348733       9.143026       0.506398       1.238858      -0.719597      -0.006096       0.028470      -0.014917       0.032714      -0.008291      -0.009537      -0.006420      -0.016540       0.006446      -0.018876       0.007084       0.011792              1.698683       1.479873      -0.168872       0.018130       1.979348      -0.232565       1.636829           0.000013
           13              H       5.428973       1.213011       0.124728       0.120891       1.209659 0.95272388E+01  0.97117242E+02                                 1.842231                            1.782968      -0.990465       2.407601                    0.998054       3.497379       9.781627       0.480204       1.251270      -0.717254       0.020690      -0.023078      -0.011546       0.033075      -0.011122      -0.007959      -0.003199      -0.009691       0.004269      -0.016756       0.004958       0.011798              1.847070       1.676848      -0.274589      -0.218726       2.023988       0.201438       1.840374           0.000016
           14              H       3.099113       2.160918       3.267081       0.122871       1.169170 0.90973063E+01  0.92133531E+02                                 1.834432                            1.767921      -0.996046       2.406808                    0.998042       3.527669       9.997580       0.469415       1.288381      -0.708452      -0.004954      -0.005596       0.031010       0.031898      -0.008190      -0.007571      -0.007892      -0.010401       0.007448      -0.016738       0.005498       0.011240              1.839594       1.615546      -0.020413      -0.327262       1.714019      -0.183979       2.189218           0.000005
           15              H       1.695595       4.103678       3.174540       0.154189       1.131217 0.89133313E+01  0.89633121E+02                                 1.795597                            1.745634      -0.864207       2.476015                    0.999018       3.387075       9.503646       0.475095       1.282028      -0.710731      -0.008457      -0.021202       0.010354       0.025065       0.006801      -0.002118      -0.003118      -0.001681      -0.004822      -0.006115      -0.002864       0.008979              1.811987       1.895335       0.158388      -0.331306       1.739657      -0.170000       1.800969           0.000001
           16              H       1.735377       5.065970       1.900097       0.161681       0.994707 0.73595241E+01  0.70893647E+02                                 1.667130                            1.597720      -0.989914       2.422711                    0.997936       3.368810       9.400551       0.488839       1.300717      -0.704705      -0.011621       0.008902      -0.023756       0.027904       0.001012       0.006259      -0.003107      -0.004015       0.008611      -0.008043       0.000622       0.007420              1.708277       1.803686      -0.351815       0.298176       1.613463      -0.192208       1.707684           0.000009
           17              H       7.997232       7.314944       8.603245       0.138503       1.297187 0.10762382E+02  0.11311550E+03                                 1.936692                            1.893060      -1.154599       2.325072                    0.996533       3.627698      10.306286       0.466703       1.248682      -0.717544       0.015500      -0.015353       0.007286       0.023001      -0.007545       0.006423      -0.000895       0.004672      -0.011746      -0.008889      -0.003083       0.011972              1.949717       2.126120      -0.253659      -0.180914       1.935434       0.020734       1.787598           0.000013
           18              H       7.585477       8.847463       8.784303       0.169265       0.977004 0.72578081E+01  0.70051510E+02                                 1.684730                            1.616513      -0.997876       2.424918                    0.997498       3.400639       9.669218       0.470013       1.350157      -0.694371       0.007614       0.026264       0.006211       0.028042      -0.001336       0.003136      -0.000357      -0.011849      -0.007231      -0.006963      -0.000370       0.007333              1.727286       1.593133       0.411551      -0.051799       2.112472       0.032285       1.476253           0.000007
           19              H       6.918704      10.320754       2.965318       0.119715       1.313119 0.11086542E+02  0.11812309E+03                                 1.986311                            1.945442      -1.152965       2.303819                    0.997455       3.897273      11.376895       0.449051       1.280182      -0.708664      -0.013010       0.003516       0.011456       0.017688      -0.001530      -0.004058       0.003409       0.002655       0.005447      -0.004357      -0.002341       0.006698              1.998732       2.072119       0.230975      -0.324326       1.992142      -0.236615       1.931936           0.000001
           20              H       7.855139       9.962871       1.724069       0.142459       1.124374 0.88520405E+01  0.90039982E+02                                 1.862551                            1.793634      -1.224501       2.299834                    0.993966       3.764756      11.090329       0.441833       1.362874      -0.690801       0.011544      -0.012625      -0.018952       0.025531      -0.002991      -0.005644       0.001674      -0.001317      -0.008772      -0.007023      -0.000156       0.007179              1.901032       1.458312      -0.040468       0.016007       2.173719       0.431105       2.071065           0.000008
           21              C      10.399653      11.355042       8.197878       0.184068      33.281093 0.38446278E+03  0.87384197E+04                                 9.152564                            6.622665      -0.188115       1.956850                    0.998859      25.552119      71.510575       0.629919       0.427802      -1.060285       0.010879      -0.043782      -0.036795       0.058216      -0.039116      -0.019802       0.018631       0.004478      -0.004804      -0.038379      -0.015038       0.053417             11.027670       8.116812      -4.321171      -3.551728      13.832957       1.594892      11.133242           0.000011
           22              C       9.815122      11.034814       9.426051      -0.243564      35.239239 0.48570651E+03  0.11726928E+05                                 9.262531                            7.314894       0.066383       1.984388                    0.999343      30.803717      89.422099       0.614076       0.413117      -1.067488      -0.002545      -0.001566       0.001883       0.003532      -0.007290       0.018455      -0.016593      -0.052985      -0.000058      -0.035982      -0.002008       0.037989             10.374798       7.855493      -2.467955      -4.126371       9.810193       0.977505      13.458709           0.000017
           23              C       6.997322       7.392021       0.008047       0.170196      33.136507 0.39303377E+03  0.89798873E+04                                 9.101753                            6.688271      -0.130982       1.972376                    0.998890      25.774167      72.248653       0.628110       0.426805      -1.061225      -0.016379      -0.015151       0.043877       0.049224       0.002680      -0.028084      -0.027526       0.015233       0.119037      -0.039801      -0.020153       0.059954             10.847316       7.049026      -1.480684      -3.753873      10.627267      -1.943595      14.865654           0.000007
           24              C       8.701446      13.152372       9.487409      -0.246874      35.225081 0.48703089E+03  0.11788208E+05                                 9.291705                            7.331035       0.076992       1.986212                    0.998927      31.134384      91.030644       0.611518       0.413814      -1.065111      -0.015469      -0.002120      -0.013304       0.020513      -0.028320       0.002902       0.018764       0.004548      -0.028374      -0.034365      -0.001503       0.035868             10.444038       5.956925      -1.270225      -1.751521      12.252412      -3.809108      13.122779           0.000019
           25              C       9.266779      13.494590       8.259236       0.185733      34.284188 0.40039814E+03  0.92199766E+04                                 9.428422                            6.822093      -0.331854       1.907397                    0.998787      26.090551      74.188806       0.610230       0.435888      -1.052301      -0.039846       0.027714      -0.035838       0.060333      -0.017608       0.001664      -0.024310      -0.066717      -0.005519      -0.037439      -0.012390       0.049830             11.360854       7.126225      -3.812713      -1.077439      15.563361      -3.601024      11.392977           0.000005
           26              C      10.091127      12.594479       7.634588      -0.233340      35.281630 0.47188037E+03  0.11357180E+05                                 9.379895                            7.269923       0.014228       1.974080                    0.998575      30.873381      90.677870       0.605911       0.420009      -1.058773      -0.035007      -0.016405      -0.021074       0.044031       0.009213       0.000537      -0.007528       0.012148       0.091020      -0.027037      -0.004395       0.031431             10.596965       7.679330      -4.408281      -1.824156      15.273340      -0.575530       8.838225           0.000015
           27              C      11.264665      10.381280       7.490748      -0.402087      34.852550 0.49111067E+03  0.11909675E+05                                 9.255507                            7.278009      -0.241589       1.909222                    0.997405      31.388089      91.807264       0.624466       0.404461      -1.071404      -0.049084       0.034101       0.025144       0.064841      -0.001464       0.002934      -0.026699      -0.002378       0.007566      -0.025546      -0.002729       0.028275             10.846263       9.720024      -2.149971      -1.018995      12.750464       4.384467      10.068299           0.000010
           28              C      10.516167       9.326613       6.670960       0.735106      20.750377 0.22533444E+03  0.45810611E+04                                 7.202686                            5.495975      -0.173484       2.023221                    0.999605      21.273778      60.508567       0.599342       0.502682      -0.996193      -0.001152      -0.013355      -0.028334       0.031344      -0.041378       0.005408      -0.092632      -0.080701       0.134215      -0.092561      -0.037540       0.130101              8.309692       9.150694      -0.193153      -0.503772       8.308070       3.858403       7.470313           0.000007
           29              C       6.336083       7.058551       1.325743      -0.399783      34.877684 0.50534175E+03  0.12346995E+05                                 9.237050                            7.367769      -0.377869       1.862452                    0.997096      31.782609      93.418501       0.622317       0.402827      -1.072109       0.031844       0.005193      -0.046802       0.056845      -0.024589      -0.003059      -0.011126      -0.009182      -0.032573      -0.025872      -0.005645       0.031517             10.738397       8.659399       1.322644      -0.848183       7.639580      -0.909073      15.916212           0.000019
           30              C       7.250314       7.158809       2.552910       0.713888      20.666702 0.23436014E+03  0.48058060E+04                                 7.141317                            5.578095      -0.262411       1.986656                    0.999532      21.634068      61.557879       0.599935       0.497874      -0.999786      -0.003934       0.003763       0.030850       0.031327       0.027862      -0.032071      -0.024609      -0.178881      -0.156115      -0.090468      -0.034156       0.124624              8.122727       8.913291      -0.153795       0.379582       4.290348       0.739930      11.164541           0.000016
           31              C       5.859735       4.358903       7.613465      -0.411752      35.145754 0.51546254E+03  0.12695568E+05                                 9.324953                            7.448727      -0.327143       1.866164                    0.997973      32.578683      97.106321       0.616102       0.403644      -1.068299      -0.010320      -0.062129       0.016578       0.065125      -0.015831      -0.051611       0.010470      -0.035505       0.002739      -0.061533       0.008407       0.053126             10.853893       8.581348      -2.023115       2.870477      13.452536      -3.462877      10.527795           0.000008
           32              C       4.662591       4.378201       6.704154       0.719363      20.203572 0.22550749E+03  0.45707182E+04                                 6.983619                            5.455039      -0.143513       2.034941                    0.999569      21.086920      59.259800       0.610684       0.494841      -1.003341      -0.026982       0.035521      -0.024588       0.050934      -0.048769      -0.060176       0.031216       0.049045       0.184288      -0.085540      -0.027356       0.112896              7.801102       6.946408      -0.163639       2.932740       9.613258      -2.020712       6.843640           0.000008
           33              C       3.164502       3.628490       1.860868       0.184068      33.281077 0.38446265E+03  0.87384155E+04                                 9.152559                            6.622663      -0.188114       1.956850                    0.998859      25.552112      71.510536       0.629920       0.427802      -1.060285      -0.010879       0.043782       0.036795       0.058216      -0.039116      -0.019802       0.018631       0.004478      -0.004803      -0.038379      -0.015037       0.053417             11.027663       8.116807      -4.321167      -3.551724      13.832948       1.594889      11.133235           0.000011
           34              C       3.749033       3.948718       0.632695      -0.243563      35.239215 0.48570615E+03  0.11726917E+05                                 9.262527                            7.314891       0.066382       1.984388                    0.999343      30.803705      89.422054       0.614077       0.413117      -1.067488       0.002545       0.001566      -0.001883       0.003532      -0.007290       0.018455      -0.016593      -0.052985      -0.000058      -0.035981      -0.002008       0.037989             10.374792       7.855489      -2.467953      -4.126367       9.810189       0.977502      13.458699           0.000017
           35              C       4.603461       3.079083      -0.008047       0.170197      33.136503 0.39303374E+03  0.89798861E+04                                 9.101751                            6.688270      -0.130980       1.972376                    0.998890      25.774166      72.248643       0.628111       0.426805      -1.061225       0.016378       0.015151      -0.043877       0.049224       0.002680      -0.028084      -0.027526       0.015232       0.119037      -0.039801      -0.020153       0.059954             10.847313       7.049025      -1.480683      -3.753872      10.627264      -1.943594      14.865650           0.000007
           36              C       4.862709       1.831160       0.571337      -0.246875      35.225121 0.48703161E+03  0.11788230E+05                                 9.291713                            7.331042       0.076991       1.986211                    0.998927      31.134400      91.030707       0.611518       0.413814      -1.065111       0.015469       0.002120       0.013304       0.020513      -0.028321       0.002902       0.018764       0.004548      -0.028374      -0.034365      -0.001503       0.035867             10.444048       5.956928      -1.270223      -1.751521      12.252423      -3.809117      13.122793           0.000020
           37              C       4.297376       1.488942       1.799510       0.185734      34.284184 0.40039805E+03  0.92199740E+04                                 9.428421                            6.822092      -0.331856       1.907396                    0.998787      26.090549      74.188800       0.610231       0.435888      -1.052301       0.039846      -0.027714       0.035838       0.060333      -0.017608       0.001664      -0.024309      -0.066717      -0.005518      -0.037440      -0.012390       0.049829             11.360853       7.126224      -3.812712      -1.077438      15.563361      -3.601025      11.392975           0.000005
           38              C       3.473028       2.389053       2.424158      -0.233340      35.281617 0.47188021E+03  0.11357175E+05                                 9.379890                            7.269920       0.014228       1.974080                    0.998575      30.873377      90.677837       0.605911       0.420009      -1.058773       0.035007       0.016406       0.021074       0.044031       0.009213       0.000537      -0.007528       0.012149       0.091020      -0.027037      -0.004394       0.031431             10.596959       7.679325      -4.408277      -1.824155      15.273330      -0.575530       8.838222           0.000016
           39              C       2.299490       4.602252       2.567998      -0.402086      34.852491 0.49110975E+03  0.11909646E+05                                 9.255493                            7.278000      -0.241588       1.909223                    0.997405      31.388055      91.807115       0.624466       0.404461      -1.071404       0.049084      -0.034100      -0.025144       0.064841      -0.001464       0.002934      -0.026699      -0.002378       0.007567      -0.025546      -0.002729       0.028275             10.846245       9.720010      -2.149965      -1.018991      12.750441       4.384455      10.068283           0.000011
           40              C       3.047988       5.656919       3.387786       0.735105      20.750365 0.22533432E+03  0.45810577E+04                                 7.202683                            5.495973      -0.173482       2.023221                    0.999605      21.273769      60.508532       0.599342       0.502682      -0.996193       0.001152       0.013355       0.028334       0.031344      -0.041378       0.005408      -0.092632      -0.080701       0.134216      -0.092561      -0.037540       0.130101              8.309689       9.150690      -0.193151      -0.503771       8.308066       3.858401       7.470310           0.000006
           41              C       7.228072       7.924981       8.733003      -0.399783      34.877685 0.50534176E+03  0.12346995E+05                                 9.237049                            7.367768      -0.377868       1.862452                    0.997096      31.782612      93.418513       0.622317       0.402826      -1.072109      -0.031844      -0.005193       0.046801       0.056845      -0.024589      -0.003059      -0.011126      -0.009182      -0.032573      -0.025872      -0.005645       0.031517             10.738396       8.659400       1.322642      -0.848182       7.639579      -0.909073      15.916209           0.000019
           42              C       6.313841       7.824723       7.505836       0.713889      20.666694 0.23436005E+03  0.48058036E+04                                 7.141315                            5.578094      -0.262410       1.986656                    0.999532      21.634063      61.557858       0.599935       0.497874      -0.999786       0.003934      -0.003763      -0.030850       0.031327       0.027862      -0.032070      -0.024609      -0.178881      -0.156116      -0.090467      -0.034156       0.124624              8.122724       8.913288      -0.153795       0.379584       4.290347       0.739929      11.164536           0.000017
           43              C       7.704420      10.624629       2.445281      -0.411753      35.145804 0.51546340E+03  0.12695594E+05                                 9.324963                            7.448734      -0.327143       1.866163                    0.997973      32.578712      97.106437       0.616102       0.403644      -1.068299       0.010320       0.062129      -0.016578       0.065125      -0.015831      -0.051611       0.010470      -0.035505       0.002739      -0.061533       0.008407       0.053126             10.853905       8.581355      -2.023119       2.870481      13.452554      -3.462884      10.527807           0.000008
           44              C       8.901564      10.605331       3.354592       0.719365      20.203563 0.22550739E+03  0.45707154E+04                                 6.983615                            5.455037      -0.143514       2.034941                    0.999569      21.086911      59.259756       0.610684       0.494841      -1.003341       0.026982      -0.035521       0.024588       0.050934      -0.048769      -0.060176       0.031216       0.049045       0.184288      -0.085540      -0.027356       0.112897              7.801097       6.946404      -0.163639       2.932739       9.613251      -2.020710       6.843636           0.000007
           45              O      11.158099       8.549297       5.918566      -0.796227      56.769426 0.81954666E+03  0.21955266E+05                                11.818576                            8.946141      -0.112545       1.945155                    0.997991      32.655953      91.483446       0.624327       0.366209      -1.130042      -0.024634       0.050964       0.053760       0.078066      -0.048507      -0.004129      -0.025558      -0.105431       0.143104      -0.096711       0.026133       0.070579             14.280777      15.641009      -6.482705      -3.875010      14.558488       6.450595      12.642835          -0.000000
           46              O       9.267384       9.242202       6.774565      -0.596363      33.496426 0.53763255E+03  0.12891701E+05                                 8.166725                            7.136428       0.610092       2.247123                    0.997111      27.664538      72.027333       0.719075       0.355228      -1.144902      -0.016645       0.080398       0.032189       0.088187      -0.008501      -0.002607      -0.082393       0.101580      -0.049327      -0.113314       0.052185       0.061129              8.822450      13.024210       1.552103      -0.883858       6.375163       0.901466       7.067977           0.000023
           47              O       8.476615       7.001500       2.454334      -0.581134      31.931817 0.50537912E+03  0.11934347E+05                                 7.869048                            6.893593       0.633665       2.253188                    0.997538      27.443521      70.946832       0.735562       0.352619      -1.146819       0.012093       0.009681      -0.077992       0.079516       0.015652      -0.021071      -0.018271      -0.004855      -0.327983      -0.113572       0.038922       0.074650              8.445645      12.607334      -1.592437       0.438289       5.806586       0.438201       6.923014           0.000019
           48              O       6.694127       7.389569       3.683513      -0.812377      54.820207 0.84476986E+03  0.22754307E+05                                11.453725                            9.019898      -0.089757       1.947228                    0.997751      32.870004      91.689360       0.629629       0.361157      -1.136406       0.007076      -0.033697      -0.076592       0.083975       0.022472      -0.038116       0.007990      -0.140055       0.091011      -0.100295       0.041697       0.058599             13.505645      12.614566       0.788680      -5.408187       7.214465       0.891963      20.687905           0.000001
           49              O       4.358694       5.491799       6.187135      -0.743929      47.052613 0.71893014E+03  0.18615386E+05                                10.372094                            8.355353       0.114193       2.037683                    0.997000      31.157194      85.452801       0.649601       0.364145      -1.133094      -0.033273      -0.111970       0.049524       0.126874      -0.035489      -0.020602       0.004806      -0.048389       0.133269      -0.067487       0.014860       0.052627             11.843736       7.605938      -2.517148       2.697165      17.170611      -6.006003      10.754659           0.000011
           50              O       4.002611       3.336667       6.539191      -0.571285      27.150727 0.43741054E+03  0.99587634E+04                                 6.908446                            6.304876       0.819562       2.290057                    0.999670      27.498725      69.706750       0.789396       0.340797      -1.157126       0.024931       0.004578      -0.005776       0.025998       0.033611      -0.082836       0.047019      -0.094559       0.044557      -0.127437       0.043153       0.084284              7.039090       6.490573       2.345409       1.080728       9.184541       0.366868       5.442155           0.000020
           51              O       2.406056       6.434235       4.140180      -0.796227      56.769406 0.81954655E+03  0.21955262E+05                                11.818573                            8.946140      -0.112544       1.945155                    0.997991      32.655952      91.483442       0.624327       0.366209      -1.130042       0.024634      -0.050964      -0.053760       0.078066      -0.048507      -0.004129      -0.025558      -0.105432       0.143104      -0.096711       0.026133       0.070579             14.280772      15.641003      -6.482699      -3.875005      14.558482       6.450591      12.642831          -0.000001
           52              O       4.296771       5.741330       3.284181      -0.596364      33.496416 0.53763239E+03  0.12891696E+05                                 8.166723                            7.136426       0.610094       2.247124                    0.997111      27.664538      72.027324       0.719075       0.355228      -1.144902       0.016645      -0.080397      -0.032189       0.088187      -0.008501      -0.002607      -0.082393       0.101580      -0.049327      -0.113314       0.052185       0.061129              8.822447      13.024203       1.552102      -0.883857       6.375161       0.901466       7.067976           0.000023
           53              O       5.087540       7.982032       7.604412      -0.581134      31.931815 0.50537909E+03  0.11934345E+05                                 7.869047                            6.893592       0.633664       2.253188                    0.997538      27.443522      70.946831       0.735563       0.352619      -1.146819      -0.012093      -0.009681       0.077992       0.079515       0.015652      -0.021071      -0.018271      -0.004856      -0.327984      -0.113572       0.038922       0.074650              8.445644      12.607331      -1.592437       0.438290       5.806586       0.438201       6.923014           0.000020
           54              O       6.870028       7.593963       6.375233      -0.812377      54.820220 0.84477027E+03  0.22754321E+05                                11.453727                            9.019901      -0.089757       1.947228                    0.997751      32.870007      91.689378       0.629629       0.361157      -1.136406      -0.007076       0.033696       0.076592       0.083975       0.022472      -0.038116       0.007990      -0.140055       0.091011      -0.100295       0.041697       0.058599             13.505647      12.614568       0.788681      -5.408182       7.214467       0.891963      20.687907           0.000001
           55              O       9.205461       9.491733       3.871611      -0.743930      47.052623 0.71893045E+03  0.18615396E+05                                10.372095                            8.355355       0.114192       2.037682                    0.997000      31.157203      85.452823       0.649601       0.364145      -1.133094       0.033273       0.111970      -0.049524       0.126874      -0.035489      -0.020603       0.004806      -0.048389       0.133270      -0.067487       0.014860       0.052627             11.843736       7.605940      -2.517149       2.697167      17.170607      -6.006003      10.754662           0.000011
           56              O       9.561544      11.646865       3.519555      -0.571284      27.150662 0.43740921E+03  0.99587248E+04                                 6.908432                            6.304865       0.819565       2.290058                    0.999670      27.498705      69.706656       0.789397       0.340796      -1.157126      -0.024931      -0.004578       0.005777       0.025997       0.033611      -0.082836       0.047019      -0.094558       0.044558      -0.127437       0.043153       0.084284              7.039075       6.490560       2.345404       1.080725       9.184521       0.366868       5.442145           0.000021

******************************************************
Auxiliary information for the entire system
The total spin magnetic moment of the unit cell is   0.001334
The total net atomic charge of the unit cell is   0.000003
Accuracy of reproducing the electrostatic potential in the unit cell:
  The inner radius (bohr) =    5.0000
  The outer radius (bohr) =   12.0000
  Valid grid points have density less than (e/(bohr^3)) =    0.0001
  The number of valid grid points were=        21740
  The rms potential error without charges in kcal/mol is=      9.29632
  The rms potential error with partial charges in kcal/mol is=      1.44057
  The RRMSE value at monopole order=      0.15496
  The rms potential error with partial charges and cloud penetration in kcal/mol is=      1.44411
  The RRMSE value at monopole order with cloud penetration is=      0.15534
  The rms potential error with partial charges and atomic dipoles in kcal/mol is=      0.75333
  The RRMSE value at dipole order=      0.08104
  The rms potential error with partial charges, atomic dipoles and cloud penetration in kcal/mol is=      0.74682
  The RRMSE value at dipole order with cloud penetration=      0.08034

******************************************************
The electron densities and ab initio electrostatic potential were computed in VASP using the PBE functional and
projector augmented wave method. See the main text of the journal article for a description of computational details.
The atomic charges, dipoles, and quadrupoles were computed with the DDEC6 method as described in
(a) T. A. Manz and N. Gabaldon Limas, RSC Adv. 6 (2016) 47771-47801 DOI: 10.1039/c6ra04656h
(b) N. Gabaldon Limas and T. A. Manz, RSC Adv. 8 (2018) 2678-2707 DOI: 10.1039/c7ra11829e.
For each atom in the material, the electron cloud parameters were fit to the spherically averaged atom-in-material
electron density using radial positions for which this density was between 10^-4 and 10^-2 electrons per cubic bohr.
The polarizabilities, dispersion coefficients, and quantum Drude oscillator (QDO) parameters were fit using the MCLF method.
The magnetic structure of the system was optimized in VASP from the default ferromagnetic initial guess using spin polarization.
The atomic spin moments (ASMs) were computed on this optimized magnetic structure using the DDEC6 partition as inputs
to the method of T. A. Manz and D. S. Sholl, J. Chem. Theory Comput. 7 (2011) 4146-4164 DOI: 10.1021/ct200539n.
The RMSE and RRMSE were computed using a uniform grid with Ewald summation.
