# Supplementary material for: A collection of forcefield precursors for metal–organic frameworks
Source: RSC Adv. 2019 Nov 13;9(63):36492–507. doi: 10.1039/c9ra07327b (PMC9075174; doi:10.1039/c9ra07327b)
Supplement: RA-009-C9RA07327B-s4112 [file RA-009-C9RA07327B-s4112.xyz]

  112
jmolscript: load "" {1 1 1} spacegroup "x,y,z" unitcell [{     11.812000     0.000000     0.000000 }, {     -1.815064    12.310917     0.000000 }, {     -3.931814    -6.706244     9.816701 }]
Ce     0.776698     3.482341     9.720006     1.951701
Ce     7.180023     7.732360     2.317134     1.949141
Ce     5.288424     2.122332     0.096695     1.951284
Ce    -1.114901    -2.127687     7.499567     1.948081
H      2.996101     5.460241     2.012424     0.124973
H     -0.492614     3.972070     3.379890     0.126910
H      0.696454     7.745716     4.393955     0.119215
H      2.800595     8.533600     3.878579     0.143530
H      3.893709     7.381082     3.761760     0.143775
H      2.159122     2.752445     2.188143     0.152121
H      0.622320     2.775208     1.738538     0.150158
H     -1.613443     5.229157     5.286293     0.144456
H     -1.189916     6.747144     5.592575     0.148375
H      2.685916     0.501271     4.735577     0.114267
H     -0.981499    11.120203     1.595214     0.122821
H     -1.204587     1.218666     4.116143     0.119994
H     -0.042185     2.455081     5.809524     0.152650
H      1.543480     2.314302     5.948921     0.158859
H      3.755812    -1.333926     3.390689     0.150609
H      1.252002    10.532008     2.018314     0.163885
H     10.543529    -0.159867     0.819695     0.152676
H      9.753356     0.823306     1.793511     0.147884
H      3.069021     0.144432     7.804277     0.124919
H      6.557736     1.632603     6.436811     0.126889
H      5.368668    -2.141043     5.422746     0.119198
H      3.264527    -2.928927     5.938122     0.143495
H      2.171413    -1.776409     6.054941     0.143851
H      3.906000     2.852228     7.628558     0.152089
H      5.442802     2.829465     8.078163     0.150107
H      7.678565     0.375516     4.530408     0.144449
H      7.255038    -1.142471     4.224126     0.148387
H      3.379206     5.103402     5.081124     0.114276
H      7.046621    -5.515530     8.221487     0.122790
H      7.269709     4.386007     5.700558     0.120047
H      6.107307     3.149592     4.007177     0.152656
H      4.521642     3.290371     3.867780     0.158847
H      2.309310     6.938599     6.426012     0.150620
H      4.813120    -4.927335     7.798387     0.163890
H     -4.478407     5.764540     8.997006     0.152650
H     -3.688234     4.781367     8.023190     0.147876
C      2.014521     6.752410     3.227731     0.189596
C      2.201338     5.579552     2.518965    -0.248813
C      1.249945     4.577683     2.536636     0.191999
C      0.126844     4.688287     3.319027    -0.250286
C     -0.092577     5.906035     4.039572     0.181758
C      0.854377     6.920597     3.949259    -0.255358
C      3.120026     7.793982     3.303320    -0.403662
C      3.614330     8.394723     2.020277     0.713332
C      1.462249     3.299323     1.744428    -0.396909
C      1.880265     3.578183     0.328859     0.695916
C     -1.351349     6.088982     4.871047    -0.386265
C     -2.454006     6.580376     3.957112     0.667374
C      0.736897     0.974785     4.601088     0.178843
C      1.904339     0.377467     4.210383    -0.241607
C      1.974343    -0.412028     3.053976     0.180145
C      0.818337    -0.603486     2.341283    -0.237800
C     -0.369406     0.023320     2.667198     0.172393
C     -0.393633     0.805448     3.845202    -0.245599
C      0.699752     1.802551     5.876277    -0.417058
C      0.517319     0.987240     7.132815     0.745140
C      3.259621    -1.002127     2.600444    -0.400834
C      4.140753    -0.027670     1.842595     0.713630
C     10.217868    -0.050698     1.748354    -0.406805
C      9.179760    -1.141213     2.007515     0.723710
C      4.050601    -1.147737     6.588970     0.189539
C      3.863784     0.025121     7.297736    -0.248843
C      4.815177     1.026990     7.280065     0.192043
C      5.938278     0.916386     6.497674    -0.250332
C      6.157699    -0.301362     5.777129     0.181734
C      5.210745    -1.315924     5.867442    -0.255304
C      2.945096    -2.189309     6.513381    -0.403690
C      2.450792    -2.790050     7.796424     0.712755
C      4.602873     2.305350     8.072273    -0.396461
C      4.184857     2.026490     9.487842     0.695695
C      7.416471    -0.484309     4.945654    -0.386430
C      8.519128    -0.975703     5.859589     0.667465
C      5.328225     4.629888     5.215613     0.178901
C      4.160783     5.227206     5.606318    -0.241578
C      4.090779     6.016701     6.762725     0.180120
C      5.246785     6.208159     7.475418    -0.237899
C      6.434528     5.581353     7.149503     0.172301
C      6.458755     4.799225     5.971499    -0.245479
C      5.365370     3.802122     3.940424    -0.416863
C      5.547803     4.617433     2.683886     0.745467
C      2.805501     6.606800     7.216257    -0.400843
C      1.924369     5.632343     7.974106     0.713628
C     -4.152746     5.655371     8.068347    -0.406875
C     -3.114638     6.745886     7.809186     0.723288
O      2.854578     8.696749     1.102416    -0.583990
O      4.864862     8.683521     1.952542    -0.749061
O     -2.893442    -2.732194     9.288562    -0.590400
O      3.097307     3.416270    -0.010798    -0.714886
O     -2.472977     7.811728     3.623344    -0.632678
O      8.468161     5.792180     3.501617    -0.647319
O      0.462643     1.557911     8.261736    -0.677091
O      0.417522    -0.284096     7.060171    -0.667598
O      3.910518     1.206823     1.891678    -0.604943
O      5.088408    -0.481140     1.115177    -0.724760
O      8.091169    -0.935262     1.408697    -0.680599
O      7.662164    10.166754     2.691739    -0.625729
O      3.210544    -3.092076     8.714285    -0.584167
O      1.200260    -3.078848     7.864159    -0.748206
O      8.958564     8.336867     0.528139    -0.590745
O      6.899629     8.894647     0.010798    -0.715673
O      8.538099    -2.207055     6.193357    -0.633265
O     -2.403039    -0.187507     6.315084    -0.646962
O      5.602479     4.046762     1.554965    -0.677220
O      5.647600     5.888769     2.756530    -0.668804
O      2.154604     4.397850     7.925023    -0.604811
O      0.976714     6.085813     8.701524    -0.724668
O     -0.210983    -5.770982     8.408004    -0.680788
O     -1.597042    -4.562081     7.124962    -0.625217

The following XYZ coordinates are in angstroms. Other properties are in atomic units.
The sperically averaged electron density of each atom fit to a function of the form exp(a - br)
eigen_1, eigen_2 and eigen_3 are the three eigenvalues of traceless quadrupole moment tensor
  atom number  atomic symbol              X              Y              Z     net charge C6 coefficient C8 coefficient C10 coefficient fluctuating dipole atomic polarizability isotropic forcefield polarizability              a              b squared Pearson coefficient          <r^3>          <r^4>         wp_QDO          m_QDO          q_QDO       dipole_x       dipole_y       dipole_z         dipole            Qxy            Qxz            Qyz     Q(x^2-y^2)  Q(3z^2 - R^2)        eigen_1        eigen_2        eigen_3 static polarizability      alpha(xx)      alpha(xy)      alpha(xz)      alpha(yy)      alpha(yz)      alpha(zz) atomic spin moment
            1             Ce       0.776698       3.482341       9.720006       1.951701     226.285937 0.62955812E+04  0.25975250E+06                                24.998874                           21.967713       1.347833       2.048438                    0.999056      98.673537     266.030812       0.516437       0.287452      -1.297753       0.033772      -0.013801       0.027327       0.045583      -0.054688       0.077267       0.035424       0.025640      -0.217907      -0.130947       0.027044       0.103902             27.784643      24.287296      -1.477008      -4.284464      30.069837       0.682742      28.996794           1.020576
            2             Ce       7.180023       7.732360       2.317134       1.949141     196.790275 0.60632009E+04  0.24727724E+06                                22.620410                           21.402519       1.587219       2.124220                    0.998210      98.389127     261.834784       0.530109       0.283308      -1.305349      -0.010803       0.008505       0.028844       0.031953      -0.018551      -0.047846       0.160010       0.000210       0.332695      -0.153571      -0.063829       0.217400             23.402685      24.125368       0.576680       2.571510      24.297464      -6.477747      21.785223           1.038652
            3             Ce       5.288424       2.122332       0.096695       1.951284     226.412262 0.62996682E+04  0.25994094E+06                                24.994130                           21.962910       1.352009       2.049357                    0.999057      98.765407     266.213818       0.516959       0.287140      -1.298217      -0.034237       0.014706      -0.027962       0.046586      -0.051090       0.075949       0.036936       0.031406      -0.228576      -0.131349       0.028206       0.103143             27.779938      24.280610      -1.470660      -4.282012      30.066740       0.696591      28.992464           1.020810
            4             Ce      -1.114901      -2.127687       7.499567       1.948081     195.383669 0.60146321E+04  0.24510645E+06                                22.722990                           21.504660       1.486883       2.099391                    0.998056      96.948703     258.944759       0.521282       0.288328      -1.298025       0.015967      -0.004550      -0.030726       0.034924      -0.025108      -0.067712       0.176172      -0.023674       0.421672      -0.163518      -0.094751       0.258269             23.505230      24.231060       0.571344       2.590964      24.393952      -6.501390      21.890679           1.029235
            5              H       2.996101       5.460241       2.012424       0.124973       0.973294 0.73689675E+01  0.71885483E+02                                 1.705008                            1.653349      -1.201054       2.315570                    0.994331       3.702984      10.824371       0.451355       1.391085      -0.684506       0.030136      -0.003750      -0.016685       0.034650       0.004629      -0.009150       0.004896      -0.001297      -0.020984      -0.014762       0.005708       0.009054              1.711258       1.968925      -0.057322      -0.324213       1.527011       0.135240       1.637839           0.000002
            6              H      -0.492614       3.972070       3.379890       0.126910       1.100596 0.83687246E+01  0.83256217E+02                                 1.770741                            1.700221      -1.109360       2.355573                    0.996846       3.575137      10.142016       0.475298       1.295338      -0.705359      -0.022016      -0.022776       0.000355       0.031680       0.006362      -0.008291       0.004834       0.001420      -0.012901      -0.013607       0.003956       0.009651              1.785083       1.818286       0.352152      -0.126458       2.089466      -0.009085       1.447498          -0.000007
            7              H       0.696454       7.745716       4.393955       0.119215       0.993461 0.72742012E+01  0.70226565E+02                                 1.682572                            1.605201      -1.043196       2.378362                    0.997630       3.592445      10.204997       0.477623       1.328326      -0.697433      -0.012766       0.028509       0.008250       0.032308       0.000183      -0.010844       0.004841      -0.005798      -0.019607      -0.015229       0.004863       0.010366              1.713529       1.508303      -0.055313      -0.087176       2.076730       0.368032       1.555554          -0.000015
            8              H       2.800595       8.533600       3.878579       0.143530       0.918091 0.67120428E+01  0.63974842E+02                                 1.649582                            1.577903      -1.017842       2.395321                    0.996617       3.628709      10.489437       0.461970       1.391033      -0.684421      -0.011370       0.010786       0.011640       0.019522      -0.000396      -0.001687       0.003634       0.002051      -0.005569      -0.004893       0.001070       0.003822              1.694040       1.457074      -0.172409      -0.159917       2.000824       0.333655       1.624222           0.000044
            9              H       3.893709       7.381082       3.761760       0.143775       1.119879 0.89661278E+01  0.91903286E+02                                 1.872233                            1.815335      -1.427884       2.191823                    0.994809       3.993564      11.983520       0.433551       1.378288      -0.685786       0.018251      -0.012972       0.006724       0.023379       0.001075       0.004331       0.000846       0.003222      -0.001351      -0.003786      -0.001659       0.005446              1.899403       2.049804      -0.318249       0.253219       1.876389      -0.244416       1.772015          -0.000030
           10              H       2.159122       2.752445       2.188143       0.152121       0.945766 0.72624397E+01  0.71035266E+02                                 1.714948                            1.668076      -1.348253       2.245161                    0.993514       3.844505      11.487173       0.435847       1.436748      -0.674734       0.020267      -0.010467       0.009891       0.024862      -0.001278       0.004165      -0.000279       0.009594       0.005823      -0.005946      -0.001313       0.007260              1.738445       1.769405      -0.336883       0.193323       1.846096      -0.188133       1.599833          -0.000093
           11              H       0.622320       2.775208       1.738538       0.150158       1.066830 0.83620812E+01  0.83681268E+02                                 1.785971                            1.735464      -1.111962       2.357827                    0.996502       3.621169      10.509715       0.453152       1.350667      -0.693787      -0.021734      -0.006741      -0.000775       0.022769       0.002775       0.002931       0.006575       0.014156      -0.009131      -0.010998       0.000415       0.010583              1.804978       1.957316       0.419623      -0.038528       1.892120       0.023784       1.565499          -0.000134
           12              H      -1.613443       5.229157       5.286293       0.144456       1.020027 0.78264479E+01  0.76329976E+02                                 1.679198                            1.637645      -0.796651       2.504115                    0.999160       3.373332       9.379002       0.488730       1.285009      -0.708977      -0.007157      -0.019563       0.006408       0.021794       0.002430      -0.002484      -0.004165      -0.006974      -0.002961      -0.004692      -0.002733       0.007426              1.692293       1.597534       0.127394      -0.162170       1.900490      -0.251910       1.578853          -0.000110
           13              H      -1.189916       6.747144       5.592575       0.148375       0.966057 0.73711886E+01  0.72118299E+02                                 1.721810                            1.668066      -1.269536       2.286649                    0.993512       3.736692      11.041485       0.442260       1.415533      -0.679586       0.006794       0.018157       0.016705       0.025591       0.005151       0.003505       0.004113      -0.003227       0.005716      -0.006378      -0.002339       0.008717              1.743200       1.570532       0.054087      -0.005049       1.701755       0.386878       1.957312          -0.000038
           14              H       2.685916       0.501271       4.735577       0.114267       1.009522 0.76603009E+01  0.75472611E+02                                 1.741165                            1.679157      -1.255357       2.275285                    0.994370       3.857859      11.341636       0.450396       1.380282      -0.685684       0.024408       0.004838       0.015830       0.029492      -0.000672      -0.002240       0.010481       0.013239      -0.004478      -0.014427       0.005045       0.009382              1.765845       2.005886      -0.002365       0.415254       1.465126       0.056218       1.826523          -0.000012
           15              H      -0.981499      11.120203       1.595214       0.122821       1.014643 0.76092872E+01  0.73607900E+02                                 1.654138                            1.603431      -0.862378       2.467485                    0.999276       3.397378       9.372386       0.499733       1.267032      -0.712290      -0.002729      -0.027052      -0.019646       0.033544      -0.003100       0.002842       0.012378       0.009267      -0.007064      -0.016102       0.006615       0.009487              1.661142       1.498890       0.014431       0.084529       1.606219       0.367467       1.878317          -0.000064
           16              H      -1.204587       1.218666       4.116143       0.119994       1.112722 0.85380973E+01  0.85228649E+02                                 1.774970                            1.710958      -1.053606       2.373414                    0.997657       3.569712      10.089846       0.477235       1.285728      -0.707826      -0.028781       0.009274       0.013074       0.032944      -0.006076       0.004447       0.010435       0.014606      -0.002279      -0.017018       0.007038       0.009980              1.787599       2.168644      -0.195381      -0.171015       1.606794       0.122044       1.587359           0.000012
           17              H      -0.042185       2.455081       5.809524       0.152650       1.069490 0.83826041E+01  0.83603044E+02                                 1.765884                            1.720958      -1.008700       2.408335                    0.997564       3.512423      10.044773       0.463522       1.324930      -0.699925      -0.020936       0.010421      -0.007982       0.024711      -0.007875       0.001011       0.001075       0.007686      -0.015129      -0.007210      -0.004079       0.011289              1.778609       1.845251      -0.375685       0.058234       1.931031      -0.040177       1.559546          -0.000066
           18              H       1.543480       2.314302       5.948921       0.158859       0.912046 0.69084262E+01  0.66233023E+02                                 1.636915                            1.600561      -1.028714       2.406387                    0.996522       3.517391      10.152277       0.459424       1.390582      -0.685407       0.025925       0.010513      -0.004193       0.028288       0.007828      -0.000691      -0.000856       0.014962      -0.010214      -0.009172      -0.003417       0.012589              1.653612       1.851096       0.329918       0.104858       1.656787       0.080861       1.452952           0.000038
           19              H       3.755812      -1.333926       3.390689       0.150609       0.897244 0.66286495E+01  0.62983962E+02                                 1.622176                            1.567594      -1.008329       2.401368                    0.996852       3.601790      10.396071       0.463690       1.390188      -0.684512       0.003154      -0.006304       0.019398       0.020639      -0.001358      -0.002031      -0.003914       0.002577       0.003936      -0.005411       0.001196       0.004215              1.653670       1.563481      -0.205017       0.306482       1.514605      -0.235267       1.882923          -0.000005
           20              H       1.252002      10.532008       2.018314       0.163885       0.995102 0.76785988E+01  0.75017665E+02                                 1.692072                            1.654137      -1.036594       2.403162                    0.997836       3.417514       9.714060       0.469172       1.336264      -0.697532      -0.012852      -0.019865      -0.015155       0.028098       0.007504       0.001711       0.003652      -0.001633       0.002926      -0.008201      -0.000748       0.008949              1.703366       1.527608      -0.031981       0.033215       1.945368       0.305903       1.637121          -0.000077
           21              H      10.543529      -0.159867       0.819695       0.152676       0.913085 0.68438957E+01  0.65127832E+02                                 1.606268                            1.566272      -0.887301       2.463156                    0.998693       3.450084       9.757235       0.478829       1.344194      -0.694777       0.010967      -0.004980      -0.018338       0.021940      -0.001428      -0.001298       0.003553       0.001965       0.009300      -0.004399      -0.000964       0.005363              1.626775       1.459080       0.027071      -0.140881       1.328760       0.078740       2.092486          -0.000033
           22              H       9.753356       0.823306       1.793511       0.147884       1.072910 0.84260610E+01  0.82962235E+02                                 1.678196                            1.652812      -0.947461       2.428915                    0.998889       3.308937       8.977256       0.511678       1.215776      -0.725329      -0.010756       0.021306       0.005283       0.024445      -0.005322       0.000297       0.001897      -0.009275      -0.013345      -0.005789      -0.003680       0.009469              1.678537       1.649977      -0.209076       0.038312       1.902972       0.044839       1.482661          -0.000314
           23              H       3.069021       0.144432       7.804277       0.124919       0.973929 0.73752617E+01  0.71963076E+02                                 1.705786                            1.654075      -1.201739       2.315175                    0.994320       3.704535      10.830533       0.451242       1.391119      -0.684493      -0.030082       0.003785       0.016695       0.034612       0.004586      -0.009134       0.004935      -0.001383      -0.021007      -0.014765       0.005782       0.008983              1.712042       1.969810      -0.057419      -0.324452       1.527702       0.135368       1.638615          -0.000013
           24              H       6.557736       1.632603       6.436811       0.126889       1.101304 0.83755556E+01  0.83341748E+02                                 1.771524                            1.700930      -1.110040       2.355229                    0.996837       3.576291      10.146588       0.475189       1.295361      -0.705351       0.021996       0.022781      -0.000357       0.031669       0.006380      -0.008303       0.004840       0.001356      -0.012805      -0.013623       0.003980       0.009643              1.785888       1.819077       0.352391      -0.126562       2.090517      -0.009082       1.448068          -0.000010
           25              H       5.368668      -2.141043       5.422746       0.119198       0.993553 0.72750552E+01  0.70238361E+02                                 1.682827                            1.605409      -1.043271       2.378319                    0.997629       3.592875      10.207184       0.477531       1.328515      -0.697393       0.012759      -0.028510      -0.008250       0.032306       0.000198      -0.010843       0.004835      -0.005819      -0.019552      -0.015223       0.004874       0.010349              1.713809       1.508461      -0.055350      -0.087211       2.077172       0.368175       1.555795          -0.000014
           26              H       3.264527      -2.928927       5.938122       0.143495       0.918198 0.67131194E+01  0.63986616E+02                                 1.649565                            1.577925      -1.017965       2.395239                    0.996617       3.628781      10.489206       0.462021       1.390848      -0.684455       0.011370      -0.010782      -0.011632       0.019516      -0.000409      -0.001680       0.003634       0.002087      -0.005597      -0.004898       0.001071       0.003828              1.693999       1.456976      -0.172221      -0.159854       2.000714       0.333631       1.624308           0.000043
           27              H       2.171413      -1.776409       6.054941       0.143851       1.116746 0.89322965E+01  0.91449546E+02                                 1.867337                            1.810850      -1.422790       2.194233                    0.994899       3.983215      11.936748       0.434565       1.376680      -0.686139      -0.018353       0.012901      -0.006775       0.023435       0.001216       0.004455       0.000842       0.003695      -0.001755      -0.003882      -0.001854       0.005736              1.894301       2.044033      -0.316950       0.252151       1.871467      -0.243308       1.767405          -0.000033
           28              H       3.906000       2.852228       7.628558       0.152089       0.945823 0.72628085E+01  0.71039172E+02                                 1.714966                            1.668077      -1.348094       2.245221                    0.993515       3.844450      11.486714       0.435867       1.436675      -0.674748      -0.020284       0.010456      -0.009858       0.024858      -0.001278       0.004145      -0.000276       0.009618       0.005831      -0.005959      -0.001289       0.007248              1.738478       1.769388      -0.336897       0.193366       1.846127      -0.188205       1.599918          -0.000111
           29              H       5.442802       2.829465       8.078163       0.150107       1.066623 0.83599409E+01  0.83654282E+02                                 1.785723                            1.735226      -1.111714       2.357932                    0.996503       3.621024      10.508857       0.453191       1.350642      -0.693792       0.021744       0.006727       0.000815       0.022776       0.002768       0.002948       0.006559       0.014158      -0.009084      -0.010980       0.000398       0.010582              1.804733       1.957065       0.419555      -0.038589       1.891834       0.023728       1.565299          -0.000184
           30              H       7.678565       0.375516       4.530408       0.144449       1.020442 0.78307267E+01  0.76383287E+02                                 1.679725                            1.638148      -0.797490       2.503684                    0.999155       3.374249       9.382722       0.488624       1.285095      -0.708955       0.007119       0.019561      -0.006428       0.021786       0.002401      -0.002504      -0.004194      -0.007032      -0.002990      -0.004735      -0.002723       0.007458              1.692824       1.598049       0.127476      -0.162279       1.901093      -0.252009       1.579330          -0.000161
           31              H       7.255038      -1.142471       4.224126       0.148387       0.965702 0.73680877E+01  0.72082738E+02                                 1.721633                            1.667916      -1.269087       2.286910                    0.993511       3.736546      11.041835       0.442186       1.415875      -0.679523      -0.006800      -0.018149      -0.016727       0.025601       0.005168       0.003512       0.004148      -0.003121       0.005828      -0.006391      -0.002361       0.008752              1.743014       1.570364       0.054033      -0.005127       1.701649       0.386818       1.957029          -0.000053
           32              H       3.379206       5.103402       5.081124       0.114276       1.009374 0.76590130E+01  0.75457029E+02                                 1.741041                            1.679057      -1.255046       2.275444                    0.994374       3.857539      11.340615       0.450391       1.380350      -0.685673      -0.024399      -0.004829      -0.015842       0.029489      -0.000668      -0.002247       0.010474       0.013240      -0.004446      -0.014421       0.005038       0.009382              1.765725       2.005691      -0.002360       0.415172       1.465077       0.056192       1.826406          -0.000008
           33              H       7.046621      -5.515530       8.221487       0.122790       1.015151 0.76146737E+01  0.73676122E+02                                 1.654973                            1.604228      -0.862910       2.467232                    0.999271       3.398605       9.378079       0.499481       1.267395      -0.712209       0.002718       0.027037       0.019656       0.033537      -0.003131       0.002846       0.012379       0.009290      -0.007011      -0.016115       0.006626       0.009489              1.661977       1.499662       0.014425       0.084586       1.606983       0.367691       1.879286          -0.000064
           34              H       7.269709       4.386007       5.700558       0.120047       1.111920 0.85305639E+01  0.85135617E+02                                 1.774254                            1.710325      -1.052297       2.374119                    0.997666       3.568406      10.085469       0.477267       1.285910      -0.707793       0.028807      -0.009258      -0.013106       0.032974      -0.006062       0.004399       0.010422       0.014650      -0.002161      -0.016995       0.007034       0.009960              1.786867       2.167586      -0.195207      -0.170902       1.606213       0.121949       1.586804           0.000027
           35              H       6.107307       3.149592       4.007177       0.152656       1.068670 0.83740714E+01  0.83494753E+02                                 1.764857                            1.719985      -1.007515       2.408923                    0.997575       3.510868      10.038174       0.463703       1.324780      -0.699961       0.020958      -0.010426       0.007961       0.024725      -0.007867       0.000983       0.001089       0.007721      -0.015153      -0.007206      -0.004087       0.011293              1.777575       1.844154      -0.375371       0.058203       1.929895      -0.040166       1.558675          -0.000107
           36              H       4.521642       3.290371       3.867780       0.158847       0.912055 0.69082863E+01  0.66230609E+02                                 1.636857                            1.600487      -1.028435       2.406504                    0.996524       3.517240      10.151390       0.459465       1.390482      -0.685427      -0.025925      -0.010514       0.004180       0.028286       0.007824      -0.000689      -0.000847       0.014961      -0.010244      -0.009163      -0.003428       0.012590              1.653568       1.851011       0.329982       0.104805       1.656812       0.080848       1.452880           0.000049
           37              H       2.309310       6.938599       6.426012       0.150620       0.897212 0.66283906E+01  0.62981194E+02                                 1.622173                            1.567593      -1.008362       2.401367                    0.996852       3.601748      10.396090       0.463675       1.390241      -0.684502      -0.003149       0.006308      -0.019400       0.020642      -0.001353      -0.002031      -0.003915       0.002567       0.003947      -0.005407       0.001188       0.004219              1.653670       1.563484      -0.205004       0.306473       1.514601      -0.235272       1.882927          -0.000006
           38              H       4.813120      -4.927335       7.798387       0.163890       0.994843 0.76760860E+01  0.74986926E+02                                 1.691787                            1.653876      -1.036399       2.403272                    0.997838       3.417072       9.712380       0.469205       1.336280      -0.697530       0.012855       0.019872       0.015160       0.028106       0.007506       0.001710       0.003654      -0.001641       0.002960      -0.008209      -0.000740       0.008950              1.703070       1.527366      -0.031988       0.033194       1.944980       0.305819       1.636864          -0.000068
           39              H      -4.478407       5.764540       8.997006       0.152650       0.913130 0.68443663E+01  0.65133937E+02                                 1.606378                            1.566373      -0.887323       2.463146                    0.998694       3.450268       9.758125       0.478788       1.344276      -0.694761      -0.010960       0.004982       0.018340       0.021939      -0.001427      -0.001296       0.003568       0.001998       0.009306      -0.004423      -0.000949       0.005372              1.626891       1.459190       0.027065      -0.140855       1.328863       0.078775       2.092620          -0.000030
           40              H      -3.688234       4.781367       8.023190       0.147876       1.073375 0.84313208E+01  0.83030571E+02                                 1.678988                            1.653575      -0.947735       2.428800                    0.998887       3.309947       8.982162       0.511423       1.216140      -0.725244       0.010755      -0.021291      -0.005287       0.024432      -0.005291       0.000290       0.001901      -0.009260      -0.013313      -0.005766      -0.003672       0.009438              1.679338       1.650825      -0.209214       0.038373       1.903870       0.044843       1.483319          -0.000247
           41              C       2.014521       6.752410       3.227731       0.189596      31.515520 0.39109521E+03  0.89548327E+04                                 8.894445                            6.755664      -0.195288       1.957572                    0.999398      25.775192      73.133836       0.611289       0.437608      -1.051048       0.031590       0.036450      -0.009896       0.049239       0.034999       0.000057       0.000606       0.006112      -0.107046      -0.035693      -0.017282       0.052975             10.239080      11.775643       3.024903      -2.495275      12.010194       1.736982       6.931403          -0.000353
           42              C       2.201338       5.579552       2.518965      -0.248813      33.692418 0.48393334E+03  0.11705859E+05                                 9.056569                            7.351832       0.017834       1.982061                    0.997610      30.707013      90.036261       0.604577       0.418829      -1.060884       0.002663       0.002180      -0.007378       0.008141      -0.014595      -0.009859      -0.006331       0.051089      -0.022572      -0.029265      -0.005441       0.034706              9.885528       9.236474       2.170300      -1.212672      13.137525       3.313064       7.282585          -0.000033
           43              C       1.249945       4.577683       2.536636       0.191999      30.862303 0.38298350E+03  0.87135085E+04                                 8.744999                            6.656001      -0.022111       2.012560                    0.999177      25.547253      71.993105       0.620605       0.433788      -1.054535       0.000874      -0.037386      -0.034200       0.050677      -0.011157      -0.003133       0.034972      -0.051906      -0.046187      -0.033980      -0.019652       0.053633             10.050356       9.274349       0.649098      -2.757199      12.173791       4.172639       8.702929           0.000043
           44              C       0.126844       4.688287       3.319027      -0.250286      34.461010 0.48786280E+03  0.11792486E+05                                 9.114014                            7.317998       0.195927       2.027466                    0.999142      30.824127      89.543628       0.615574       0.411641      -1.068404      -0.018209       0.002858      -0.011402       0.021674       0.011611       0.012189      -0.009097      -0.002624      -0.047915      -0.026208       0.006468       0.019740             10.009720      10.517986      -0.938482      -3.866966      11.292596       3.002338       8.218577          -0.000035
           45              C      -0.092577       5.906035       4.039572       0.181758      32.485682 0.40492455E+03  0.93082810E+04                                 8.992542                            6.792355      -0.016573       2.009888                    0.999159      25.696254      71.935291       0.623610       0.427266      -1.062361      -0.049017       0.018186       0.003500       0.052399      -0.008225      -0.038461       0.009442       0.041133      -0.012712      -0.032246      -0.019831       0.052076             10.480151      14.279338      -0.178686      -3.985915       9.846785       2.241557       7.314329          -0.000044
           46              C       0.854377       6.920597       3.949259      -0.255358      34.859876 0.48594161E+03  0.11737088E+05                                 9.176177                            7.299081       0.250829       2.042358                    0.999587      30.830002      89.591864       0.616803       0.411134      -1.068494      -0.023148       0.012677      -0.026058       0.037088      -0.023726       0.007883       0.010626      -0.024692       0.000124      -0.031579       0.003854       0.027726             10.159544      13.575211       2.104179      -3.203373       9.836006       1.253495       7.067416          -0.000477
           47              C       3.120026       7.793982       3.303320      -0.403662      35.297402 0.52008242E+03  0.12817576E+05                                 9.354330                            7.511030      -0.416692       1.851543                    0.996998      31.948924      94.766632       0.610962       0.406779      -1.067931      -0.043987      -0.038807      -0.023214       0.063084      -0.000300       0.001730       0.022091       0.013783      -0.060672      -0.033563       0.016090       0.017473             10.709198      10.439970       3.373309      -2.116057      12.066300      -2.449287       9.621324          -0.000500
           48              C       3.614330       8.394723       2.020277       0.713332      19.633393 0.22714215E+03  0.46303610E+04                                 6.978622                            5.529694      -0.151697       2.030873                    0.999636      21.453598      61.246019       0.595187       0.504819      -0.994424       0.029367      -0.001815      -0.015049       0.033048      -0.014076      -0.005064       0.070023      -0.112628      -0.112433      -0.071112      -0.039004       0.110115              7.797161       8.673353       1.331719      -1.102600       6.108106      -2.900275       8.610022           0.000141
           49              C       1.462249       3.299323       1.744428      -0.396909      33.556686 0.50962568E+03  0.12495634E+05                                 9.044712                            7.444098      -0.453241       1.847014                    0.996139      31.613484      93.516448       0.612625       0.407760      -1.067341      -0.009592       0.048205       0.019447       0.052858      -0.003829      -0.001386       0.024440       0.034537      -0.049433      -0.037509       0.010974       0.026535             10.183549       7.205475      -0.466685      -1.830699      10.944764       2.162942      12.400409          -0.000566
           50              C       1.880265       3.578183       0.328859       0.695916      19.552588 0.23651850E+03  0.48500058E+04                                 6.846832                            5.571071      -0.032611       2.062042                    0.999731      21.499898      60.717029       0.606995       0.492089      -1.005024       0.019889      -0.013162      -0.017504       0.029583       0.026926       0.017139       0.048520      -0.110589      -0.165832      -0.072342      -0.033091       0.105433              7.471792       7.355216      -0.838700      -0.870494       4.323710      -0.428354      10.736451          -0.000044
           51              C      -1.351349       6.088982       4.871047      -0.386265      34.318871 0.51423472E+03  0.12628434E+05                                 9.194348                            7.497232      -0.367124       1.868854                    0.997116      31.682794      93.586119       0.608480       0.409894      -1.066676       0.034332      -0.000036      -0.033025       0.047637       0.023486      -0.017059       0.004147      -0.021505      -0.022599      -0.033073       0.002479       0.030593             10.428426      14.458939      -2.052573      -1.050894       7.390855      -0.003175       9.435486          -0.000386
           52              C      -2.454006       6.580376       3.957112       0.667374      20.823078 0.25512402E+03  0.53220897E+04                                 7.091477                            5.751002      -0.094740       2.027878                    0.999815      22.158357      62.752392       0.603960       0.486146      -1.009866       0.001811      -0.000561      -0.016336       0.016446      -0.002683      -0.076230       0.019731       0.029540       0.113193      -0.065455      -0.032695       0.098151              7.781581      10.053771      -0.428843       2.854429       7.614844      -1.077826       5.676127           0.000101
           53              C       0.736897       0.974785       4.601088       0.178843      30.809119 0.39463187E+03  0.90763830E+04                                 8.790205                            6.805752      -0.232263       1.943766                    0.999281      26.094505      74.748269       0.605054       0.440141      -1.047196      -0.005696       0.016388       0.050460       0.053360       0.002274      -0.004744       0.038116      -0.009978       0.078704      -0.034026      -0.016946       0.050972             10.024378      10.309067      -0.818674       1.111767       7.030252       3.657258      12.733814          -0.000258
           54              C       1.904339       0.377467       4.210383      -0.241607      33.975779 0.50348165E+03  0.12315034E+05                                 9.145352                            7.532244      -0.108204       1.936753                    0.997791      31.156479      92.234185       0.592595       0.422568      -1.057227       0.000772      -0.001114      -0.000104       0.001359       0.018311       0.012226      -0.010807       0.019761       0.016458      -0.030383       0.009771       0.020613              9.936466      10.941375      -2.080867      -0.668899       7.287198       3.194826      11.580826          -0.000197
           55              C       1.974343      -0.412028       3.053976       0.180145      30.840592 0.38390831E+03  0.87347990E+04                                 8.692739                            6.641620      -0.083925       1.991830                    0.998769      25.567956      71.917421       0.624783       0.430875      -1.056919       0.047764      -0.012657      -0.021028       0.053701      -0.024068      -0.019497       0.016752       0.039442      -0.069099      -0.034197      -0.016809       0.051007              9.968362      13.968558      -1.784581      -0.480003       6.517586       2.648907       9.418943          -0.000108
           56              C       0.818337      -0.603486       2.341283      -0.237800      33.099901 0.46788984E+03  0.11194163E+05                                 8.859141                            7.168819       0.263621       2.052615                    0.999488      30.344544      87.751035       0.621549       0.411892      -1.068047      -0.009565      -0.021320       0.013899       0.027188       0.017681      -0.010995       0.015988      -0.043990       0.012973      -0.036697       0.005047       0.031650              9.716532      14.560728      -0.606609       1.974908       6.362709       2.001486       8.226160          -0.000230
           57              C      -0.369406       0.023320       2.667198       0.172393      32.825646 0.41040024E+03  0.94775063E+04                                 9.074931                            6.862070      -0.148024       1.967203                    0.998910      25.915813      73.008380       0.616433       0.430263      -1.059205      -0.044109      -0.023186      -0.017771       0.052906       0.004037       0.036587       0.015428       0.054720      -0.002132      -0.037728      -0.016834       0.054562             10.636055      14.356972       0.646419       3.784379       6.817641       3.104668      10.733551          -0.000122
           58              C      -0.393633       0.805448       3.845202      -0.245599      34.600654 0.49818839E+03  0.12129605E+05                                 9.190972                            7.435177       0.059300       1.983402                    0.998733      31.122023      91.333644       0.604551       0.416122      -1.063380      -0.010785      -0.023020       0.015437       0.029741      -0.009833      -0.021677      -0.002853       0.023957      -0.036259      -0.026048      -0.004833       0.030881             10.145881      11.289689       0.640839       2.867622       7.233106       3.423668      11.914848          -0.000404
           59              C       0.699752       1.802551       5.876277      -0.417058      34.159895 0.52911186E+03  0.13081733E+05                                 9.102279                            7.563764      -0.351319       1.865997                    0.997387      32.193481      95.296234       0.610982       0.405471      -1.069984      -0.003117      -0.044151      -0.052074       0.068342      -0.000585       0.004035       0.015063       0.049204      -0.069134      -0.034114      -0.002289       0.036403             10.153481       6.789524       0.309872      -0.062001       9.364963       0.652762      14.305955          -0.000346
           60              C       0.517319       0.987240       7.132815       0.745140      20.417232 0.22791875E+03  0.46451366E+04                                 7.111924                            5.536772      -0.315710       1.979049                    0.999329      21.219169      60.356485       0.595831       0.504388      -0.995712      -0.006880      -0.034353       0.033773       0.048663      -0.021627       0.014387      -0.005249       0.168879      -0.104140      -0.070148      -0.035957       0.106105              7.966441       4.200861       0.599416      -0.294126       8.857171       0.606682      10.841292           0.000591
           61              C       3.259621      -1.002127       2.600444      -0.400834      33.317097 0.50345758E+03  0.12276799E+05                                 8.933071                            7.371668      -0.238756       1.914495                    0.997099      31.237501      91.417318       0.620560       0.404762      -1.071931      -0.045448       0.027783       0.012695       0.054759      -0.002025       0.004783       0.015472       0.001852       0.001688      -0.017104       0.001620       0.015484              9.959779      12.269319      -0.993434      -2.773506       8.877615      -0.681765       8.732403          -0.000444
           62              C       4.140753      -0.027670       1.842595       0.713630      20.224907 0.22624743E+03  0.45845451E+04                                 6.950726                            5.420431       0.017098       2.082778                    0.999689      21.129763      59.164636       0.620695       0.486985      -1.008446       0.018521       0.009670      -0.012581       0.024389      -0.005675       0.081947       0.023979       0.080103       0.115020      -0.077125      -0.036055       0.113181              7.855638       8.129493      -0.529923      -3.197845       8.868239      -0.636680       6.569180           0.000485
           63              C      10.217868      -0.050698       1.748354      -0.406805      35.378440 0.51841023E+03  0.12703771E+05                                 9.293548                            7.439628      -0.110636       1.941020                    0.998484      31.607495      92.004869       0.624291       0.400369      -1.077439       0.039091      -0.014528       0.040329       0.058014      -0.036676       0.009496       0.013667       0.001676       0.025822      -0.045936       0.013182       0.032754             10.815086      14.364716       3.809096       3.154373       8.870496       0.873007       9.210045          -0.000865
           64              C       9.179760      -1.141213       2.007515       0.723710      19.253321 0.22519248E+03  0.45738474E+04                                 6.808438                            5.472724      -0.148265       2.030071                    0.999542      21.332168      60.490029       0.604636       0.498752      -0.998936      -0.025648      -0.014665       0.013198       0.032358      -0.028841      -0.044152       0.056897       0.006147       0.161433      -0.060661      -0.043425       0.104086              7.544284       9.192867       1.524993       1.659409       7.603024      -1.331714       5.836962          -0.000196
           65              C       4.050601      -1.147737       6.588970       0.189539      31.516821 0.39112452E+03  0.89557160E+04                                 8.894721                            6.755960      -0.195485       1.957490                    0.999398      25.776566      73.139780       0.611266       0.437613      -1.051040      -0.031553      -0.036471       0.009912       0.049234       0.035012       0.000082       0.000578       0.006033      -0.106940      -0.035656      -0.017311       0.052967             10.239020      11.772068       3.023392      -2.495493      12.012452       1.737869       6.932540          -0.000281
           66              C       3.863784       0.025121       7.297736      -0.248843      33.696023 0.48398784E+03  0.11707640E+05                                 9.057489                            7.352371       0.017547       1.981940                    0.997611      30.709765      90.049466       0.604532       0.418843      -1.060862      -0.002586      -0.002153       0.007433       0.008159      -0.014652      -0.009814      -0.006276       0.050900      -0.022369      -0.029200      -0.005407       0.034608              9.886582       9.235684       2.168788      -1.213454      13.139468       3.314517       7.284593          -0.000050
           67              C       4.815177       1.026990       7.280065       0.192043      30.858284 0.38292592E+03  0.87118266E+04                                 8.744278                            6.655488      -0.021546       2.012785                    0.999177      25.544592      71.982878       0.620634       0.433787      -1.054541      -0.000853       0.037333       0.034260       0.050678      -0.011163      -0.003083       0.034933      -0.051846      -0.045813      -0.033892      -0.019657       0.053549             10.049659       9.273069       0.648358      -2.757904      12.171830       4.172719       8.704079           0.000054
           68              C       5.938278       0.916386       6.497674      -0.250332      34.465224 0.48790787E+03  0.11793973E+05                                 9.114951                            7.318400       0.195342       2.027251                    0.999141      30.827164      89.557059       0.615542       0.411648      -1.068388       0.018155      -0.002859       0.011402       0.021629       0.011648       0.012143      -0.009083      -0.002792      -0.047513      -0.026113       0.006401       0.019712             10.011046      10.517852      -0.938204      -3.867832      11.294624       3.003322       8.220662          -0.000040
           69              C       6.157699      -0.301362       5.777129       0.181734      32.488553 0.40497769E+03  0.93098928E+04                                 8.993162                            6.792896      -0.016819       2.009779                    0.999160      25.698627      71.945580       0.623566       0.427278      -1.062343       0.049001      -0.018181      -0.003546       0.052386      -0.008241      -0.038534       0.009439       0.041109      -0.012688      -0.032303      -0.019837       0.052140             10.480479      14.276804      -0.179029      -3.986841       9.848589       2.242559       7.316045          -0.000048
           70              C       5.210745      -1.315924       5.867442      -0.255304      34.856094 0.48590734E+03  0.11736074E+05                                 9.175388                            7.298728       0.251106       2.042452                    0.999587      30.829516      89.590276       0.616829       0.411123      -1.068499       0.023130      -0.012680       0.026061       0.037080      -0.023712       0.007872       0.010601      -0.024772       0.000235      -0.031577       0.003865       0.027712             10.158120      13.570329       2.103110      -3.203259       9.836412       1.254002       7.067619          -0.000374
           71              C       2.945096      -2.189309       6.513381      -0.403690      35.303726 0.52023887E+03  0.12822071E+05                                 9.355928                            7.512994      -0.416306       1.851624                    0.997006      31.948366      94.759519       0.610796       0.406869      -1.067898       0.043969       0.038751       0.023163       0.063019      -0.000200       0.001978       0.022053       0.014335      -0.060915      -0.033662       0.015817       0.017845             10.710388      10.438145       3.375357      -2.116361      12.069780      -2.448908       9.623238          -0.000401
           72              C       2.450792      -2.790050       7.796424       0.712755      19.644425 0.22729642E+03  0.46338749E+04                                 6.979218                            5.530147      -0.152024       2.030543                    0.999639      21.455066      61.234618       0.595446       0.504559      -0.994642      -0.029339       0.001845       0.015028       0.033016      -0.014067      -0.005000       0.069982      -0.112343      -0.112207      -0.071057      -0.038889       0.109946              7.797696       8.676463       1.332939      -1.103168       6.107560      -2.899323       8.609065           0.000230
           73              C       4.602873       2.305350       8.072273      -0.396461      33.547546 0.50937911E+03  0.12487963E+05                                 9.042751                            7.441889      -0.452740       1.847273                    0.996139      31.605013      93.482508       0.612772       0.407715      -1.067380       0.009595      -0.048252      -0.019298       0.052847      -0.003919      -0.001272       0.024430       0.034718      -0.049624      -0.037568       0.010919       0.026649             10.181985       7.203986      -0.466638      -1.831526      10.940398       2.161075      12.401572          -0.000679
           74              C       4.184857       2.026490       9.487842       0.695695      19.561432 0.23663412E+03  0.48535171E+04                                 6.850381                            5.573261      -0.035666       2.060780                    0.999725      21.518016      60.797735       0.606672       0.492235      -1.004836      -0.019802       0.013332       0.017450       0.029570       0.026769       0.017312       0.048842      -0.110327      -0.166080      -0.072656      -0.032840       0.105496              7.476216       7.358542      -0.839190      -0.871321       4.326111      -0.428725      10.743994          -0.000006
           75              C       7.416471      -0.484309       4.945654      -0.386430      34.323447 0.51440656E+03  0.12633961E+05                                 9.195979                            7.499250      -0.367485       1.868704                    0.997115      31.688263      93.613208       0.608293       0.409978      -1.066600      -0.034396      -0.000017       0.032944       0.047628       0.023316      -0.017095       0.004086      -0.021346      -0.022534      -0.032946       0.002519       0.030427             10.429533      14.458114      -2.053367      -1.054477       7.393149      -0.002569       9.437336          -0.000405
           76              C       8.519128      -0.975703       5.859589       0.667465      20.812853 0.25500114E+03  0.53182217E+04                                 7.087062                            5.748264      -0.090535       2.029352                    0.999818      22.141410      62.671150       0.604393       0.485917      -1.010110      -0.001754       0.000469       0.016162       0.016264      -0.002679      -0.076331       0.019839       0.029875       0.113787      -0.065505      -0.032907       0.098412              7.776157      10.045102      -0.428541       2.851919       7.610876      -1.076980       5.672494          -0.000029
           77              C       5.328225       4.629888       5.215613       0.178901      30.810787 0.39467782E+03  0.90781835E+04                                 8.792273                            6.807372      -0.232940       1.943595                    0.999283      26.097761      74.773556       0.604787       0.440299      -1.047046       0.005712      -0.016325      -0.050533       0.053410       0.002223      -0.004762       0.038040      -0.009824       0.078904      -0.033994      -0.016928       0.050922             10.027004      10.310620      -0.818859       1.111773       7.030833       3.656916      12.739559          -0.000401
           78              C       4.160783       5.227206       5.606318      -0.241578      33.977077 0.50352511E+03  0.12316774E+05                                 9.146788                            7.533464      -0.108474       1.936706                    0.997784      31.158878      92.253898       0.592421       0.422668      -1.057129      -0.000766       0.001144       0.000039       0.001377       0.018217       0.012223      -0.010821       0.019807       0.016914      -0.030365       0.009822       0.020543              9.938237      10.942975      -2.080827      -0.669519       7.287311       3.194579      11.584426          -0.000223
           79              C       4.090779       6.016701       6.762725       0.180120      30.846680 0.38399273E+03  0.87375049E+04                                 8.694828                            6.642973      -0.084295       1.991696                    0.998771      25.572077      71.940440       0.624609       0.430956      -1.056833      -0.047777       0.012664       0.021028       0.053714      -0.024132      -0.019454       0.016790       0.039433      -0.069024      -0.034202      -0.016827       0.051029              9.970999      13.972620      -1.785253      -0.480414       6.518467       2.649225       9.421911          -0.000146
           80              C       5.246785       6.208159       7.475418      -0.237899      33.114415 0.46814605E+03  0.11202456E+05                                 8.863244                            7.171847       0.261567       2.051904                    0.999483      30.355645      87.807747       0.621244       0.412014      -1.067908       0.009518       0.021252      -0.013827       0.027082       0.017529      -0.010904       0.016097      -0.043904       0.012939      -0.036545       0.004877       0.031668              9.721185      14.568021      -0.607499       1.975854       6.365139       2.002291       8.230394          -0.000312
           81              C       6.434528       5.581353       7.149503       0.172301      32.843140 0.41062713E+03  0.94846717E+04                                 9.079922                            6.865156      -0.149364       1.966703                    0.998912      25.926003      73.059984       0.616094       0.430412      -1.059045       0.044082       0.023076       0.017832       0.052856       0.003964       0.036585       0.015564       0.054949      -0.002072      -0.037935      -0.016702       0.054637             10.642499      14.366859       0.646368       3.787992       6.820065       3.105861      10.740574          -0.000196
           82              C       6.458755       4.799225       5.971499      -0.245479      34.605704 0.49831260E+03  0.12133915E+05                                 9.193564                            7.437374       0.058583       1.983222                    0.998727      31.125899      91.362907       0.604280       0.416264      -1.063243       0.010836       0.022969      -0.015476       0.029741      -0.009831      -0.021785      -0.002811       0.024438      -0.035634      -0.025982      -0.005118       0.031100             10.148803      11.291908       0.640735       2.868686       7.234059       3.423910      11.920442          -0.000564
           83              C       5.365370       3.802122       3.940424      -0.416863      34.154618 0.52893670E+03  0.13076065E+05                                 9.100814                            7.561861      -0.350497       1.866312                    0.997389      32.186313      95.264071       0.611150       0.405401      -1.070051       0.003184       0.044205       0.052003       0.068327      -0.000587       0.003984       0.015126       0.049211      -0.069424      -0.034218      -0.002229       0.036447             10.152516       6.787825       0.311043      -0.062987       9.365986       0.649819      14.303735          -0.000376
           84              C       5.547803       4.617433       2.683886       0.745467      20.406398 0.22774407E+03  0.46413859E+04                                 7.111708                            5.536013      -0.318059       1.978448                    0.999322      21.226498      60.405801       0.595562       0.504636      -0.995439       0.006930       0.034275      -0.033775       0.048616      -0.021768       0.014483      -0.005208       0.168887      -0.104113      -0.070179      -0.035980       0.106159              7.966705       4.201530       0.599649      -0.294228       8.856565       0.607111      10.842019           0.000494
           85              C       2.805501       6.606800       7.216257      -0.400843      33.318232 0.50347005E+03  0.12277176E+05                                 8.933359                            7.371777      -0.238694       1.914514                    0.997099      31.237589      91.417790       0.620554       0.404764      -1.071930       0.045460      -0.027759      -0.012701       0.054758      -0.002008       0.004783       0.015483       0.001807       0.001764      -0.017095       0.001579       0.015515              9.960312      12.270364      -0.993627      -2.774313       8.877290      -0.681891       8.733282          -0.000445
           86              C       1.924369       5.632343       7.974106       0.713628      20.223971 0.22623414E+03  0.45840926E+04                                 6.949862                            5.419802       0.017810       2.083000                    0.999687      21.128004      59.153645       0.620828       0.486900      -1.008516      -0.018540      -0.009669       0.012581       0.024403      -0.005648       0.081911       0.024021       0.080121       0.114858      -0.077116      -0.036022       0.113139              7.854704       8.128535      -0.529654      -3.197677       8.866750      -0.636885       6.568827           0.000493
           87              C      -4.152746       5.655371       8.068347      -0.406875      35.386697 0.51852827E+03  0.12707787E+05                                 9.295903                            7.441010      -0.111619       1.940674                    0.998480      31.613754      92.036619       0.624146       0.400426      -1.077366      -0.039044       0.014456      -0.040294       0.057940      -0.036626       0.009463       0.013761       0.001948       0.025955      -0.045938       0.013234       0.032704             10.818376      14.371098       3.809569       3.157311       8.870931       0.873794       9.213099          -0.000804
           88              C      -3.114638       6.745886       7.809186       0.723288      19.264480 0.22533851E+03  0.45773887E+04                                 6.810460                            5.474078      -0.147444       2.030177                    0.999544      21.335644      60.496502       0.604653       0.498675      -0.999011       0.025659       0.014588      -0.013240       0.032350      -0.028819      -0.044176       0.056847       0.005976       0.161385      -0.060549      -0.043504       0.104054              7.546696       9.196029       1.525404       1.660716       7.605020      -1.332370       5.839039           0.000008
           89              O       2.854578       8.696749       1.102416      -0.583990      27.821388 0.45955227E+03  0.10610201E+05                                 7.121037                            6.542199       0.705848       2.278479                    0.997701      27.225232      69.870353       0.759580       0.349256      -1.148173      -0.037743      -0.039158       0.011786       0.055649      -0.050575       0.051410       0.038544      -0.074501       0.026398      -0.103203       0.039599       0.063604              7.299977       7.001937      -0.826696       1.494708       6.389330      -1.607304       8.508665          -0.003186
           90              O       4.864862       8.683521       1.952542      -0.749061      49.214394 0.81186156E+03  0.21640064E+05                                10.675894                            8.864645      -0.028812       1.994769                    0.996693      31.446025      87.105283       0.633078       0.362971      -1.135597      -0.056246      -0.008392       0.031008       0.064773       0.018518      -0.029817       0.047776       0.009795      -0.109473      -0.077674       0.035343       0.042331             11.872196      18.340970       2.611086      -2.365072       8.810714      -1.758058       8.464905          -0.004744
           91              O      -2.893442      -2.732194       9.288562      -0.590400      27.612514 0.45399868E+03  0.10423479E+05                                 7.023424                            6.446708       0.917134       2.344677                    0.998951      27.154162      68.915194       0.777133       0.343283      -1.156087      -0.058304      -0.030002       0.017794       0.067942      -0.003467       0.077968       0.004063      -0.074223      -0.010977      -0.099225       0.039098       0.060127              7.190199       7.133434      -0.938833       2.478495       5.153881      -1.203124       9.283283          -0.004335
           92              O       3.097307       3.416270      -0.010798      -0.714886      43.947017 0.77760368E+03  0.20517643E+05                                 9.909097                            8.725107       0.022918       2.018203                    0.994895      30.784080      85.014819       0.632299       0.367125      -1.131658      -0.042815      -0.012440       0.050859       0.067635       0.028830      -0.025660       0.037297      -0.008140      -0.141321      -0.075556       0.021044       0.054512             10.518182      14.115812      -2.007772      -2.967364       7.352943       0.568059      10.085792          -0.004263
           93              O      -2.472977       7.811728       3.623344      -0.632678      33.890342 0.57989791E+03  0.14169958E+05                                 8.171429                            7.400147       0.601950       2.225882                    0.997636      28.564869      75.062573       0.707830       0.354128      -1.145853       0.062660       0.001206       0.002141       0.062708      -0.032753      -0.052228      -0.036264      -0.081790      -0.007218      -0.093385       0.030829       0.062556              8.454313       7.173358      -1.438383       1.420701      11.626220      -2.238593       6.563361          -0.005561
           94              O       8.468161       5.792180       3.501617      -0.647319      32.711805 0.53884930E+03  0.12922740E+05                                 7.937893                            7.075780       0.851590       2.302470                    0.998095      28.531309      74.187341       0.733004       0.348428      -1.150932       0.023784      -0.040770       0.027496       0.054625       0.062765      -0.019442       0.051860       0.095239      -0.004082      -0.106910       0.026931       0.079979              8.329552      11.561022       2.851326       2.046792       7.389807       0.524254       6.037828          -0.005212
           95              O       0.462643       1.557911       8.261736      -0.677091      42.544957 0.62051693E+03  0.15418421E+05                                 9.544310                            7.624011       0.428331       2.154115                    0.997788      29.297140      77.586406       0.701738       0.351273      -1.148390      -0.003053      -0.082338      -0.022610       0.085440      -0.012289       0.010549       0.044975       0.133322       0.012164      -0.091723       0.025096       0.066628             10.840839       6.034870       0.366602       0.001115      10.015450       5.927773      16.472198          -0.003655
           96              O       0.417522      -0.284096       7.060171      -0.667598      40.381033 0.68283703E+03  0.17366933E+05                                 9.217026                            8.061126       0.376170       2.148577                    0.996135      29.227227      78.148827       0.674830       0.356866      -1.144577       0.057387       0.060060      -0.009183       0.083574      -0.028837       0.015589       0.011712       0.025972      -0.276198      -0.095378       0.017443       0.077935              9.735087       7.352468       1.569511      -0.264625      15.074947      -0.506655       6.777847          -0.004614
           97              O       3.910518       1.206823       1.891678      -0.604943      36.739366 0.60013804E+03  0.14778718E+05                                 8.700460                            7.569126       0.343790       2.165039                    0.994966      27.825825      73.208191       0.694783       0.357991      -1.143688      -0.048879      -0.013774       0.038926       0.063985      -0.026798       0.068461       0.004606      -0.075282      -0.020275      -0.094504       0.033869       0.060635              9.421282       6.898619      -1.449105      -0.962723      14.407326      -0.536465       6.957901          -0.003906
           98              O       5.088408      -0.481140       1.115177      -0.724760      50.311700 0.74807775E+03  0.19486801E+05                                10.749410                            8.443569       0.150776       2.055837                    0.997392      30.636640      83.202976       0.657924       0.357385      -1.142897      -0.034058      -0.000832       0.054718       0.064457      -0.015833       0.024208       0.021791       0.120699       0.127560      -0.088441       0.023167       0.065274             12.585866      15.768935      -5.213516      -5.917585      10.970402       2.125456      11.018260          -0.002766
           99              O       8.091169      -0.935262       1.408697      -0.680599      41.920639 0.66999543E+03  0.17001341E+05                                 9.522993                            8.012661       0.173539       2.071602                    0.996384      29.752292      80.101725       0.671710       0.359346      -1.139795       0.037036       0.021741       0.045916       0.062870      -0.033936      -0.002307       0.031114       0.090115       0.086777      -0.078655       0.027376       0.051279             10.568380      15.152277      -0.235789       4.728699       6.876122      -0.137277       9.676742          -0.004493
          100              O       7.662164      10.166754       2.691739      -0.625729      36.236967 0.62425354E+03  0.15549916E+05                                 8.601077                            7.752718       0.336962       2.150420                    0.994440      28.531271      75.896717       0.681021       0.361059      -1.139402       0.027129       0.054147       0.014782       0.062341      -0.054384      -0.025161      -0.002902      -0.068355       0.117478      -0.088146       0.034584       0.053562              8.913179       6.666767      -0.340096       0.812466      11.900782      -2.390933       8.171989          -0.003757
          101              O       3.210544      -3.092076       8.714285      -0.584167      27.839341 0.45998472E+03  0.10623005E+05                                 7.125457                            6.546602       0.703955       2.277850                    0.997688      27.230575      69.900260       0.759071       0.349397      -1.148022       0.037784       0.039112      -0.011752       0.055637      -0.050570       0.051318       0.038425      -0.074564       0.026342      -0.103090       0.039530       0.063560              7.304377       7.004622      -0.826579       1.494217       6.393694      -1.608229       8.514814          -0.003038
          102              O       1.200260      -3.078848       7.864159      -0.748206      48.984768 0.80721475E+03  0.21481249E+05                                10.635659                            8.832939      -0.020469       1.998243                    0.996706      31.373798      86.780470       0.635014       0.362454      -1.136219       0.056368       0.008336      -0.031159       0.064944       0.018595      -0.029259       0.047459       0.010105      -0.107514      -0.076863       0.034957       0.041906             11.825805      18.271735       2.601125      -2.352319       8.774299      -1.746494       8.431380          -0.004657
          103              O       8.958564       8.336867       0.528139      -0.590745      27.710592 0.45607912E+03  0.10484250E+05                                 7.043491                            6.464271       0.912421       2.342368                    0.998983      27.193231      69.079370       0.775495       0.343582      -1.155723       0.058686       0.030010      -0.017505       0.068199      -0.003880       0.077839       0.004323      -0.074359      -0.010829      -0.099174       0.039184       0.059989              7.211105       7.154731      -0.942208       2.486207       5.166975      -1.207392       9.311609          -0.004397
          104              O       6.899629       8.894647       0.010798      -0.715673      44.087753 0.78068639E+03  0.20621627E+05                                 9.933959                            8.745193       0.019291       2.016119                    0.994982      30.839476      85.245117       0.631199       0.367361      -1.131352       0.042803       0.012614      -0.050908       0.067696       0.029079      -0.025676       0.037576      -0.007800      -0.140148      -0.075612       0.021045       0.054567             10.545940      14.154765      -2.015425      -2.977296       7.370472       0.569050      10.112584          -0.004316
          105              O       8.538099      -2.207055       6.193357      -0.633265      33.858347 0.57925232E+03  0.14149683E+05                                 8.164549                            7.394655       0.603968       2.226675                    0.997610      28.555607      75.016639       0.708317       0.353997      -1.146005      -0.063297      -0.000942      -0.002413       0.063350      -0.032845      -0.052913      -0.036697      -0.081182      -0.006911      -0.094044       0.031416       0.062629              8.446941       7.167547      -1.438105       1.419186      11.614822      -2.236291       6.558454          -0.005286
          106              O      -2.403039      -0.187507       6.315084      -0.646962      32.555261 0.53559306E+03  0.12823359E+05                                 7.907173                            7.049855       0.858624       2.305646                    0.998034      28.477417      73.951138       0.735161       0.347982      -1.151466      -0.024018       0.040462      -0.027241       0.054370       0.062887      -0.019348       0.051674       0.095833      -0.000032      -0.107209       0.027626       0.079583              8.296295      11.509686       2.839203       2.036633       7.362779       0.523098       6.016421          -0.004545
          107              O       5.602479       4.046762       1.554965      -0.677220      42.622210 0.62168785E+03  0.15455548E+05                                 9.557772                            7.632411       0.424888       2.152805                    0.997771      29.315033      77.666275       0.701151       0.351384      -1.148243       0.003143       0.082391       0.022802       0.085545      -0.012627       0.010576       0.044981       0.133093       0.012161      -0.091700       0.025146       0.066554             10.857979       6.041425       0.368001       0.001956      10.036804       5.943246      16.495708          -0.003645
          108              O       5.647600       5.888769       2.756530      -0.668804      40.710288 0.68978458E+03  0.17593791E+05                                 9.278595                            8.112013       0.356953       2.140743                    0.996133      29.340735      78.647625       0.671251       0.357746      -1.143502      -0.057473      -0.060010       0.008997       0.083578      -0.029101       0.016127       0.011021       0.027094      -0.278330      -0.096039       0.017197       0.078842              9.802185       7.401369       1.584245      -0.267304      15.182201      -0.513308       6.822984          -0.004881
          109              O       2.154604       4.397850       7.925023      -0.604811      36.724479 0.59983716E+03  0.14769284E+05                                 8.697779                            7.567000       0.343744       2.165161                    0.994951      27.819778      73.184481       0.694920       0.357969      -1.143719       0.048909       0.013729      -0.038953       0.064015      -0.026842       0.068495       0.004510      -0.075448      -0.020638      -0.094582       0.033812       0.060770              9.418218       6.896378      -1.448625      -0.962269      14.401843      -0.537261       6.956433          -0.003984
          110              O       0.976714       6.085813       8.701524      -0.724668      50.311735 0.74807326E+03  0.19486742E+05                                10.749754                            8.443859       0.150548       2.055804                    0.997389      30.635838      83.202145       0.657873       0.357412      -1.142870       0.034032       0.000796      -0.054738       0.064459      -0.015464       0.024229       0.022023       0.120569       0.127026      -0.088278       0.023038       0.065240             12.586320      15.769205      -5.212826      -5.918329      10.970124       2.125337      11.019631          -0.002854
          111              O      -0.210983      -5.770982       8.408004      -0.680788      41.935457 0.67021488E+03  0.17008331E+05                                 9.525242                            8.013983       0.173679       2.071485                    0.996416      29.757570      80.119726       0.671652       0.359347      -1.139792      -0.036969      -0.021878      -0.045773       0.062773      -0.033945      -0.002164       0.031215       0.090136       0.087074      -0.078777       0.027558       0.051219             10.571563      15.157997      -0.234557       4.731532       6.876657      -0.136359       9.680035          -0.004323
          112              O      -1.597042      -4.562081       7.124962      -0.625217      36.127191 0.62182052E+03  0.15472831E+05                                 8.580742                            7.734927       0.339420       2.152101                    0.994357      28.486213      75.714704       0.682217       0.360810      -1.139699      -0.026858      -0.054387      -0.014787       0.062433      -0.054058      -0.025556      -0.003484      -0.068898       0.117336      -0.088235       0.035032       0.053203              8.891559       6.651037      -0.341092       0.810270      11.869967      -2.386299       8.153671          -0.003631

******************************************************
Auxiliary information for the entire system
The total spin magnetic moment of the unit cell is   3.998583
The total net atomic charge of the unit cell is   -0.000000
Accuracy of reproducing the electrostatic potential in the unit cell:
  The inner radius (bohr) =    5.0000
  The outer radius (bohr) =   12.0000
  Valid grid points have density less than (e/(bohr^3)) =    0.0001
  The number of valid grid points were=         7933
  The rms potential error without charges in kcal/mol is=      6.60434
  The rms potential error with partial charges in kcal/mol is=      0.59396
  The RRMSE value at monopole order=      0.08993
  The rms potential error with partial charges and cloud penetration in kcal/mol is=      0.58307
  The RRMSE value at monopole order with cloud penetration is=      0.08829
  The rms potential error with partial charges and atomic dipoles in kcal/mol is=      0.45221
  The RRMSE value at dipole order=      0.06847
  The rms potential error with partial charges, atomic dipoles and cloud penetration in kcal/mol is=      0.43775
  The RRMSE value at dipole order with cloud penetration=      0.06628

******************************************************
The electron densities and ab initio electrostatic potential were computed in VASP using the PBE functional and
projector augmented wave method. See the main text of the journal article for a description of computational details.
The atomic charges, dipoles, and quadrupoles were computed with the DDEC6 method as described in
(a) T. A. Manz and N. Gabaldon Limas, RSC Adv. 6 (2016) 47771-47801 DOI: 10.1039/c6ra04656h
(b) N. Gabaldon Limas and T. A. Manz, RSC Adv. 8 (2018) 2678-2707 DOI: 10.1039/c7ra11829e.
For each atom in the material, the electron cloud parameters were fit to the spherically averaged atom-in-material
electron density using radial positions for which this density was between 10^-4 and 10^-2 electrons per cubic bohr.
The polarizabilities, dispersion coefficients, and quantum Drude oscillator (QDO) parameters were fit using the MCLF method.
The magnetic structure of the system was optimized in VASP from the default ferromagnetic initial guess using spin polarization.
The atomic spin moments (ASMs) were computed on this optimized magnetic structure using the DDEC6 partition as inputs
to the method of T. A. Manz and D. S. Sholl, J. Chem. Theory Comput. 7 (2011) 4146-4164 DOI: 10.1021/ct200539n.
The RMSE and RRMSE were computed using a uniform grid with Ewald summation.
