# Supplementary material for: A collection of forcefield precursors for metal–organic frameworks
Source: RSC Adv. 2019 Nov 13;9(63):36492–507. doi: 10.1039/c9ra07327b (PMC9075174; doi:10.1039/c9ra07327b)
Supplement: RA-009-C9RA07327B-s4113 [file RA-009-C9RA07327B-s4113.xyz]

  112
jmolscript: load "" {1 1 1} spacegroup "x,y,z" unitcell [{     11.781000     0.000000     0.000000 }, {     -1.818054    12.282171     0.000000 }, {     -3.925848    -6.683644     9.810282 }]
Pr     8.286826     4.918748     4.999320     2.134761
Pr     5.829914     7.360648     2.598253     2.094461
Pr    -2.249728     0.679779     4.810962     2.134760
Pr     0.207184    -1.762121     7.212029     2.094460
H     -1.760795     9.604700     2.952895     0.125826
H      1.723392    11.065116     1.530404     0.123401
H      0.521716     7.359027     0.485609     0.116871
H     10.219769     6.542585     1.034985     0.143519
H      9.124350     7.696127     1.119353     0.142883
H      2.439879     0.028690     3.201095     0.152726
H      0.906391     0.078429     2.745898     0.153847
H     -1.508138     1.683778     9.129448     0.146874
H     -1.081393     3.191914     9.475751     0.143142
H      5.747355     3.346642     9.598380     0.118002
H      1.811094     4.031939     9.010744     0.119532
H      3.851960     1.654925     6.453203     0.128939
H      6.817035     1.508742     8.319119     0.151196
H      6.128095     1.005017     6.967262     0.163444
H      8.703782    -0.352222     0.938844     0.152376
H     10.291652    -0.481411     1.076188     0.158854
H      0.946630     3.632444     6.718081     0.149123
H      1.754859     2.666068     5.747844     0.152502
H      7.797893    -4.006173     6.857387     0.125826
H      4.313706    -5.466589     8.279878     0.123401
H      5.515382    -1.760500     9.324673     0.116871
H     -4.182671    -0.944058     8.775297     0.143519
H     -3.087252    -2.097600     8.690929     0.142883
H      3.597219     5.569837     6.609187     0.152726
H      5.130707     5.520098     7.064384     0.153847
H      7.545236     3.914749     0.680834     0.146874
H      7.118491     2.406613     0.334531     0.143142
H      0.289743     2.251885     0.211902     0.118002
H      4.226004     1.566588     0.799538     0.119532
H      2.185138     3.943602     3.357079     0.128940
H     -0.779937     4.089785     1.491163     0.151196
H     -0.090997     4.593510     2.843020     0.163444
H     -2.666684     5.950749     8.871438     0.152376
H     -4.254554     6.079938     8.734094     0.158854
H      5.090468     1.966083     3.092201     0.149123
H      4.282239     2.932459     4.062438     0.152502
C     -0.802712     8.315054     1.687369     0.189487
C     -0.979624     9.498335     2.422159    -0.251090
C     -0.032043    10.515915     2.388804     0.189835
C      1.092331    10.357766     1.595152    -0.247305
C      1.309927     9.174086     0.889793     0.186950
C      0.366895     8.170737     0.954540    -0.252674
C     -1.891426     7.287784     1.596133    -0.394915
C     -2.413426     6.698418     2.892071     0.706933
C      1.591217    -0.481038     3.190304    -0.395125
C      1.164328    -0.757035     4.594155     0.700311
C      2.577800     9.007054     0.056900    -0.383335
C      3.669263     8.491319     0.965332     0.674487
C      4.979494     2.399658     7.977721     0.177000
C      4.948523     3.199472     9.105904    -0.240861
C      3.751704     3.794946     9.531670     0.181027
C      2.622744     3.614364     8.743904    -0.247609
C      2.626485     2.854035     7.590215     0.176656
C      3.828932     2.214323     7.220368    -0.243618
C      6.308992     1.803354     7.522524    -0.399874
C      7.152048     2.755080     6.736721     0.724877
C      7.633501    11.282548     0.996725    -0.421621
C      7.455538    10.440444     2.254403     0.758695
C      1.419210     2.765362     6.672954    -0.399768
C      0.398609     1.680432     6.902514     0.731827
C      6.839810    -2.716527     8.122913     0.189487
C      7.016722    -3.899808     7.388123    -0.251090
C      6.069141    -4.917388     7.421478     0.189835
C      4.944767    -4.759239     8.215130    -0.247306
C      4.727171    -3.575559     8.920489     0.186950
C      5.670203    -2.572210     8.855742    -0.252674
C     -3.852476    -1.689257     8.214149    -0.394915
C     -3.330476    -1.099891     6.918211     0.706933
C      4.445881     6.079565     6.619978    -0.395125
C      4.872770     6.355562     5.216127     0.700311
C      3.459298    -3.408527     9.753382    -0.383336
C      2.367835    -2.892792     8.844950     0.674488
C      1.057604     3.198869     1.832561     0.176999
C      1.088575     2.399055     0.704378    -0.240860
C      2.285394     1.803581     0.278612     0.181027
C      3.414354     1.984163     1.066378    -0.247610
C      3.410613     2.744492     2.220067     0.176656
C      2.208166     3.384204     2.589914    -0.243619
C     -0.271894     3.795173     2.287758    -0.399874
C     -1.114950     2.843447     3.073561     0.724877
C     -1.596403    -5.684021     8.813557    -0.421622
C     -1.418440    -4.841917     7.555879     0.758695
C      4.617888     2.833165     3.137328    -0.399768
C      5.638489     3.918095     2.907768     0.731826
O     -1.630999     6.393988     3.832877    -0.615777
O      8.127562     6.426469     2.990174    -0.780909
O     -0.069030    -0.617368     4.933591    -0.762393
O      2.002623    -1.183106     5.435877    -0.602621
O      3.687764     7.265283     1.281223    -0.662040
O      4.532391     9.289375     1.414643    -0.668492
O      8.105022     2.311403     5.998006    -0.776234
O      6.903082     3.985154     6.780867    -0.635482
O      7.357707     9.195653     2.154338    -0.686183
O      9.218062    -1.240108     3.379642    -0.727682
O     -0.718742     1.859595     6.316841    -0.718197
O      0.688545     0.656520     7.583348    -0.656556
O      7.668097    -0.795461     5.977405    -0.615777
O     -2.090464    -0.827942     6.820108    -0.780910
O      6.106128     6.215895     4.876691    -0.762394
O      4.034475     6.781633     4.374405    -0.602622
O      2.349334    -1.666756     8.529059    -0.662040
O      1.504707    -3.690848     8.395639    -0.668492
O     -2.067924     3.287124     3.812276    -0.776234
O     -0.865984     1.613373     3.029415    -0.635482
O     -1.320609    -3.597126     7.655944    -0.686183
O     -3.180964     6.838635     6.430640    -0.727682
O      6.755840     3.738932     3.493441    -0.718197
O      5.348553     4.942007     2.226934    -0.656556

The following XYZ coordinates are in angstroms. Other properties are in atomic units.
The sperically averaged electron density of each atom fit to a function of the form exp(a - br)
eigen_1, eigen_2 and eigen_3 are the three eigenvalues of traceless quadrupole moment tensor
  atom number  atomic symbol              X              Y              Z     net charge C6 coefficient C8 coefficient C10 coefficient fluctuating dipole atomic polarizability isotropic forcefield polarizability              a              b squared Pearson coefficient          <r^3>          <r^4>         wp_QDO          m_QDO          q_QDO       dipole_x       dipole_y       dipole_z         dipole            Qxy            Qxz            Qyz     Q(x^2-y^2)  Q(3z^2 - R^2)        eigen_1        eigen_2        eigen_3 static polarizability      alpha(xx)      alpha(xy)      alpha(xz)      alpha(yy)      alpha(yz)      alpha(zz) atomic spin moment
            1             Pr       8.286826       4.918748       4.999320       2.134761     152.260341 0.37661354E+04  0.13535544E+06                                18.433774                           16.253631       2.608023       2.457805                    0.999448      86.675094     211.381897       0.647873       0.263049      -1.339626      -0.033764       0.012719      -0.034824       0.050144      -0.069377       0.076262       0.031253      -0.001851      -0.209839      -0.133017       0.021722       0.111295             20.451271      17.899731      -0.717251      -3.028685      22.086693       0.802357      21.367391           0.000000
            2             Pr       5.829914       7.360648       2.598253       2.094461     137.692988 0.37783651E+04  0.13598717E+06                                17.219354                           16.332452       2.642931       2.464427                    0.999729      87.498312     213.962039       0.642809       0.264746      -1.336665       0.014503      -0.015258      -0.024550       0.032340      -0.023818      -0.073714       0.171528      -0.027740       0.446734      -0.160833      -0.100817       0.261651             17.799068      18.438313       0.554910       1.836519      18.446853      -4.678540      16.512036           0.000009
            3             Pr      -2.249728       0.679779       4.810962       2.134760     152.260408 0.37661376E+04  0.13535554E+06                                18.433780                           16.253637       2.608022       2.457805                    0.999448      86.675102     211.381936       0.647873       0.263049      -1.339626       0.033764      -0.012719       0.034824       0.050145      -0.069375       0.076263       0.031253      -0.001852      -0.209842      -0.133018       0.021724       0.111294             20.451278      17.899734      -0.717249      -3.028685      22.086702       0.802355      21.367399           0.000001
            4             Pr       0.207184      -1.762121       7.212029       2.094460     137.693011 0.37783660E+04  0.13598721E+06                                17.219357                           16.332455       2.642931       2.464427                    0.999729      87.498312     213.962047       0.642809       0.264746      -1.336665      -0.014503       0.015258       0.024550       0.032339      -0.023819      -0.073714       0.171527      -0.027741       0.446734      -0.160832      -0.100819       0.261650             17.799070      18.438318       0.554909       1.836521      18.446855      -4.678540      16.512037           0.000013
            5              H      -1.760795       9.604700       2.952895       0.125826       0.968630 0.73567757E+01  0.71761325E+02                                 1.702239                            1.654338      -1.204011       2.316140                    0.994105       3.698149      10.821897       0.450102       1.395058      -0.683784      -0.030348       0.003438       0.018237       0.035573       0.004730      -0.009186       0.005091      -0.000951      -0.021879      -0.015043       0.005765       0.009277              1.706647       1.940037      -0.046275      -0.332541       1.522040       0.130039       1.657865           0.000000
            6              H       1.723392      11.065116       1.530404       0.123401       1.106633 0.84369000E+01  0.84038475E+02                                 1.771165                            1.701835      -1.099583       2.356542                    0.996971       3.588521      10.160042       0.477669       1.287311      -0.707014       0.022521       0.021297      -0.000605       0.031002       0.006190      -0.007896       0.004963       0.001255      -0.014728      -0.013487       0.004036       0.009451              1.784811       1.827391       0.351205      -0.127234       2.081763       0.000834       1.445280          -0.000000
            7              H       0.521716       7.359027       0.485609       0.116871       0.989403 0.72380120E+01  0.69769857E+02                                 1.675716                            1.599272      -1.030258       2.382950                    0.997753       3.592832      10.188589       0.479514       1.325124      -0.698056       0.013151      -0.027673      -0.009515       0.032082       0.000222      -0.010490       0.005466      -0.004168      -0.017853      -0.014638       0.004131       0.010507              1.706102       1.499759      -0.042526      -0.082039       2.048792       0.376842       1.569756           0.000000
            8              H      10.219769       6.542585       1.034985       0.143519       0.915668 0.66681861E+01  0.63457242E+02                                 1.647241                            1.573000      -1.015905       2.395811                    0.996613       3.625971      10.475728       0.462542       1.391493      -0.684316       0.012928      -0.011071      -0.011585       0.020589      -0.000571      -0.001919       0.003553       0.002242      -0.006164      -0.004966       0.000883       0.004083              1.693275       1.455177      -0.177652      -0.158698       2.014630       0.330958       1.610017           0.000000
            9              H       9.124350       7.696127       1.119353       0.142883       1.143519 0.92216834E+01  0.95231009E+02                                 1.902047                            1.843820      -1.504561       2.157960                    0.994153       4.029777      12.154829       0.429022       1.382477      -0.684965      -0.017211       0.013244      -0.007040       0.022830       0.000567       0.003744       0.001300       0.001796      -0.000573      -0.003541      -0.000960       0.004502              1.929141       2.081678      -0.319548       0.268609       1.892483      -0.248460       1.813260           0.000000
           10              H       2.439879       0.028690       3.201095       0.152726       1.051793 0.81991863E+01  0.81583713E+02                                 1.764391                            1.714875      -1.087737       2.370529                    0.996682       3.577623      10.326862       0.457665       1.345009      -0.695067       0.021825       0.006248       0.001700       0.022766       0.002896       0.003114       0.006219       0.014932      -0.008947      -0.010881      -0.000070       0.010951              1.782677       1.949896       0.410447      -0.036350       1.853661       0.019680       1.544475           0.000000
           11              H       0.906391       0.078429       2.745898       0.153847       0.941476 0.72026602E+01  0.70366968E+02                                 1.715760                            1.665906      -1.374376       2.235411                    0.993254       3.846469      11.519257       0.433901       1.444904      -0.673187      -0.020733       0.011146      -0.008990       0.025198      -0.001797       0.004334      -0.000538       0.009172       0.003767      -0.005569      -0.001826       0.007395              1.741097       1.759505      -0.340976       0.193168       1.859854      -0.201833       1.603932           0.000001
           12              H      -1.508138       1.683778       9.129448       0.146874       0.962626 0.73320430E+01  0.71600537E+02                                 1.714474                            1.661216      -1.241940       2.298696                    0.993807       3.720787      10.964465       0.444382       1.411427      -0.680454      -0.005579      -0.017717      -0.017157       0.025287       0.005383       0.003479       0.003969      -0.002487       0.008415      -0.006936      -0.001843       0.008778              1.735101       1.561431       0.051820      -0.003667       1.674681       0.381655       1.969191          -0.000000
           13              H      -1.081393       3.191914       9.475751       0.143142       1.017576 0.78148258E+01  0.76221836E+02                                 1.679265                            1.638585      -0.815176       2.495755                    0.999125       3.381185       9.414674       0.487412       1.288397      -0.708199       0.008109       0.019653      -0.005538       0.021969       0.002380      -0.002499      -0.003731      -0.006184      -0.003038      -0.004438      -0.002406       0.006844              1.691842       1.599850       0.130586      -0.159155       1.910049      -0.243524       1.565627          -0.000000
           14              H       5.747355       3.346642       9.598380       0.118002       0.996071 0.75618259E+01  0.74270191E+02                                 1.727410                            1.670147      -1.262416       2.275943                    0.994197       3.823912      11.228450       0.450821       1.383293      -0.685233       0.026894       0.007189       0.013699       0.031026       0.000409      -0.002776       0.010758       0.013466      -0.007364      -0.015044       0.005594       0.009450              1.748939       2.000619       0.021922       0.387647       1.463579       0.068113       1.782620          -0.000001
           15              H       1.811094       4.031939       9.010744       0.119532       1.095826 0.84189398E+01  0.83739217E+02                                 1.757339                            1.699125      -1.034287       2.383532                    0.997770       3.551951      10.019668       0.478862       1.285951      -0.707840      -0.028570       0.009208       0.012560       0.032538      -0.005959       0.004171       0.010249       0.013995      -0.000719      -0.016565       0.007207       0.009358              1.767013       2.123176      -0.193257      -0.167328       1.597799       0.125120       1.580064          -0.000002
           16              H       3.851960       1.654925       6.453203       0.128939       0.989017 0.73435975E+01  0.70414486E+02                                 1.626842                            1.576186      -0.864709       2.471347                    0.999292       3.346602       9.193895       0.503519       1.268637      -0.712013      -0.001051      -0.026028      -0.022277       0.034276      -0.003473       0.002100       0.013022       0.010344      -0.003357      -0.016716       0.006321       0.010396              1.634973       1.470337       0.010478       0.074226       1.556108       0.346592       1.878476           0.000000
           17              H       6.817035       1.508742       8.319119       0.151196       0.892256 0.66001222E+01  0.62687698E+02                                 1.619828                            1.567048      -1.028194       2.392083                    0.996815       3.613794      10.451685       0.462202       1.395224      -0.683431       0.004747      -0.004437       0.018212       0.019337      -0.001303      -0.001802      -0.003625       0.003961       0.001665      -0.005365       0.001878       0.003487              1.650040       1.552534      -0.187287       0.308776       1.493822      -0.219849       1.903765          -0.000000
           18              H       6.128095       1.005017       6.967262       0.163444       0.987105 0.76001411E+01  0.74149699E+02                                 1.689706                            1.650903      -1.031756       2.405243                    0.997828       3.435165       9.795888       0.466838       1.344784      -0.695589      -0.011673      -0.020531      -0.015901       0.028471       0.007405       0.002397       0.003733      -0.002435       0.002648      -0.007992      -0.001360       0.009351              1.701573       1.513327      -0.027946       0.029754       1.981919       0.296204       1.609472          -0.000000
           19              H       8.703782      -0.352222       0.938844       0.152376       1.077834 0.84800729E+01  0.84862739E+02                                 1.778202                            1.733387      -1.024298       2.400505                    0.997278       3.535227      10.143870       0.460645       1.328687      -0.699077      -0.021217       0.009739      -0.008154       0.024729      -0.007173       0.000817       0.000202       0.008140      -0.017457      -0.006226      -0.004952       0.011179              1.790504       1.865923      -0.377516       0.050704       1.934630      -0.029434       1.570960          -0.000000
           20              H      10.291652      -0.481411       1.076188       0.158854       0.911327 0.68929860E+01  0.66062166E+02                                 1.637298                            1.599721      -1.034601       2.403356                    0.996453       3.521899      10.170636       0.459037       1.392235      -0.685057       0.026100       0.010991      -0.003746       0.028567       0.007934      -0.000478      -0.000905       0.014337      -0.011105      -0.008919      -0.003664       0.012583              1.654739       1.848273       0.332805       0.110112       1.659856       0.087392       1.456088           0.000000
           21              H       0.946630       3.632444       6.718081       0.149123       1.067681 0.83885572E+01  0.82679997E+02                                 1.688934                            1.662245      -0.927313       2.441540                    0.998978       3.315415       9.063535       0.503105       1.235191      -0.720897      -0.010493       0.020879       0.006144       0.024162      -0.004773      -0.000029       0.001631      -0.010057      -0.012553      -0.005222      -0.003977       0.009199              1.689806       1.666320      -0.215492       0.038939       1.915517       0.044515       1.487581           0.000000
           22              H       1.754859       2.666068       5.747844       0.152502       0.910452 0.67961289E+01  0.64542775E+02                                 1.601857                            1.559569      -0.872716       2.469903                    0.998744       3.439802       9.709805       0.480553       1.342081      -0.695237       0.011622      -0.004903      -0.018935       0.022752      -0.001614      -0.001517       0.003299       0.001552       0.008881      -0.004072      -0.001210       0.005281              1.623625       1.463526       0.027219      -0.150389       1.322031       0.073754       2.085318           0.000000
           23              H       7.797893      -4.006173       6.857387       0.125826       0.968630 0.73567713E+01  0.71761272E+02                                 1.702238                            1.654338      -1.204011       2.316140                    0.994105       3.698148      10.821894       0.450102       1.395058      -0.683784       0.030348      -0.003438      -0.018237       0.035573       0.004730      -0.009186       0.005091      -0.000951      -0.021879      -0.015043       0.005765       0.009277              1.706647       1.940036      -0.046275      -0.332541       1.522039       0.130039       1.657864          -0.000000
           24              H       4.313706      -5.466589       8.279878       0.123401       1.106635 0.84369160E+01  0.84038661E+02                                 1.771165                            1.701836      -1.099581       2.356542                    0.996971       3.588524      10.160047       0.477670       1.287309      -0.707014      -0.022521      -0.021297       0.000605       0.031002       0.006190      -0.007896       0.004963       0.001255      -0.014728      -0.013487       0.004036       0.009451              1.784811       1.827391       0.351205      -0.127234       2.081763       0.000834       1.445280          -0.000001
           25              H       5.515382      -1.760500       9.324673       0.116871       0.989405 0.72380281E+01  0.69770046E+02                                 1.675718                            1.599273      -1.030256       2.382950                    0.997753       3.592836      10.188601       0.479514       1.325123      -0.698056      -0.013151       0.027673       0.009515       0.032082       0.000222      -0.010490       0.005466      -0.004168      -0.017853      -0.014638       0.004131       0.010507              1.706104       1.499760      -0.042526      -0.082039       2.048794       0.376842       1.569757          -0.000000
           26              H      -4.182671      -0.944058       8.775297       0.143519       0.915669 0.66681911E+01  0.63457295E+02                                 1.647241                            1.573000      -1.015900       2.395813                    0.996613       3.625971      10.475725       0.462543       1.391492      -0.684316      -0.012928       0.011071       0.011585       0.020589      -0.000571      -0.001919       0.003553       0.002242      -0.006164      -0.004966       0.000883       0.004083              1.693275       1.455177      -0.177652      -0.158698       2.014630       0.330957       1.610017          -0.000000
           27              H      -3.087252      -2.097600       8.690929       0.142883       1.143520 0.92216936E+01  0.95231133E+02                                 1.902048                            1.843820      -1.504560       2.157960                    0.994153       4.029779      12.154833       0.429023       1.382476      -0.684965       0.017211      -0.013244       0.007040       0.022830       0.000568       0.003744       0.001300       0.001796      -0.000573      -0.003541      -0.000960       0.004502              1.929141       2.081678      -0.319548       0.268609       1.892484      -0.248460       1.813261           0.000000
           28              H       3.597219       5.569837       6.609187       0.152726       1.051796 0.81992159E+01  0.81584074E+02                                 1.764393                            1.714877      -1.087737       2.370528                    0.996682       3.577629      10.326881       0.457665       1.345008      -0.695068      -0.021825      -0.006248      -0.001700       0.022765       0.002896       0.003114       0.006219       0.014932      -0.008947      -0.010881      -0.000070       0.010951              1.782680       1.949899       0.410448      -0.036350       1.853663       0.019680       1.544477           0.000000
           29              H       5.130707       5.520098       7.064384       0.153847       0.941480 0.72026962E+01  0.70367395E+02                                 1.715763                            1.665908      -1.374374       2.235411                    0.993254       3.846477      11.519280       0.433902       1.444902      -0.673188       0.020733      -0.011146       0.008990       0.025197      -0.001797       0.004334      -0.000538       0.009173       0.003767      -0.005569      -0.001826       0.007395              1.741100       1.759508      -0.340977       0.193169       1.859857      -0.201833       1.603935           0.000001
           30              H       7.545236       3.914749       0.680834       0.146874       0.962625 0.73320396E+01  0.71600504E+02                                 1.714474                            1.661216      -1.241941       2.298695                    0.993807       3.720787      10.964469       0.444381       1.411428      -0.680454       0.005579       0.017718       0.017157       0.025287       0.005383       0.003479       0.003969      -0.002487       0.008415      -0.006936      -0.001843       0.008778              1.735101       1.561431       0.051820      -0.003667       1.674681       0.381655       1.969192          -0.000000
           31              H       7.118491       2.406613       0.334531       0.143142       1.017576 0.78148277E+01  0.76221866E+02                                 1.679265                            1.638586      -0.815177       2.495755                    0.999125       3.381186       9.414680       0.487412       1.288398      -0.708199      -0.008109      -0.019653       0.005538       0.021969       0.002380      -0.002499      -0.003731      -0.006184      -0.003038      -0.004438      -0.002406       0.006844              1.691843       1.599851       0.130586      -0.159155       1.910050      -0.243525       1.565627          -0.000000
           32              H       0.289743       2.251885       0.211902       0.118002       0.996068 0.75618011E+01  0.74269896E+02                                 1.727408                            1.670145      -1.262420       2.275942                    0.994197       3.823907      11.228436       0.450821       1.383294      -0.685233      -0.026894      -0.007188      -0.013700       0.031026       0.000409      -0.002776       0.010758       0.013466      -0.007364      -0.015044       0.005594       0.009450              1.748938       2.000617       0.021922       0.387646       1.463578       0.068113       1.782618          -0.000000
           33              H       4.226004       1.566588       0.799538       0.119532       1.095833 0.84189984E+01  0.83739922E+02                                 1.757342                            1.699128      -1.034285       2.383531                    0.997770       3.551963      10.019700       0.478862       1.285948      -0.707841       0.028569      -0.009208      -0.012560       0.032538      -0.005959       0.004171       0.010249       0.013995      -0.000719      -0.016565       0.007207       0.009358              1.767017       2.123181      -0.193258      -0.167328       1.597802       0.125120       1.580067          -0.000003
           34              H       2.185138       3.943602       3.357079       0.128940       0.989019 0.73436074E+01  0.70414595E+02                                 1.626842                            1.576186      -0.864708       2.471348                    0.999292       3.346604       9.193897       0.503520       1.268635      -0.712014       0.001051       0.026028       0.022277       0.034276      -0.003473       0.002100       0.013022       0.010344      -0.003358      -0.016716       0.006321       0.010396              1.634973       1.470336       0.010478       0.074226       1.556108       0.346592       1.878475           0.000000
           35              H      -0.779937       4.089785       1.491163       0.151196       0.892258 0.66001396E+01  0.62687897E+02                                 1.619829                            1.567049      -1.028189       2.392084                    0.996815       3.613797      10.451692       0.462202       1.395223      -0.683432      -0.004747       0.004437      -0.018213       0.019337      -0.001303      -0.001802      -0.003625       0.003961       0.001666      -0.005365       0.001878       0.003487              1.650042       1.552535      -0.187288       0.308776       1.493823      -0.219850       1.903767          -0.000001
           36              H      -0.090997       4.593510       2.843020       0.163444       0.987106 0.76001439E+01  0.74149738E+02                                 1.689706                            1.650904      -1.031762       2.405241                    0.997828       3.435166       9.795894       0.466837       1.344785      -0.695589       0.011673       0.020531       0.015901       0.028472       0.007405       0.002396       0.003733      -0.002435       0.002648      -0.007992      -0.001359       0.009351              1.701573       1.513328      -0.027946       0.029754       1.981920       0.296204       1.609472          -0.000000
           37              H      -2.666684       5.950749       8.871438       0.152376       1.077835 0.84800869E+01  0.84862915E+02                                 1.778204                            1.733388      -1.024300       2.400504                    0.997278       3.535230      10.143881       0.460645       1.328686      -0.699077       0.021218      -0.009739       0.008154       0.024729      -0.007173       0.000817       0.000202       0.008140      -0.017457      -0.006226      -0.004953       0.011179              1.790505       1.865924      -0.377517       0.050704       1.934631      -0.029434       1.570961          -0.000000
           38              H      -4.254554       6.079938       8.734094       0.158854       0.911327 0.68929787E+01  0.66062077E+02                                 1.637297                            1.599720      -1.034600       2.403357                    0.996453       3.521897      10.170628       0.459038       1.392235      -0.685057      -0.026100      -0.010991       0.003746       0.028567       0.007934      -0.000478      -0.000905       0.014337      -0.011105      -0.008919      -0.003664       0.012583              1.654738       1.848272       0.332805       0.110112       1.659855       0.087392       1.456087           0.000000
           39              H       5.090468       1.966083       3.092201       0.149123       1.067681 0.83885614E+01  0.82680046E+02                                 1.688934                            1.662245      -0.927314       2.441540                    0.998978       3.315416       9.063537       0.503106       1.235190      -0.720897       0.010493      -0.020879      -0.006144       0.024161      -0.004773      -0.000029       0.001631      -0.010057      -0.012553      -0.005222      -0.003977       0.009199              1.689806       1.666320      -0.215492       0.038939       1.915517       0.044515       1.487581           0.000000
           40              H       4.282239       2.932459       4.062438       0.152502       0.910452 0.67961272E+01  0.64542752E+02                                 1.601856                            1.559568      -0.872712       2.469905                    0.998744       3.439801       9.709800       0.480553       1.342080      -0.695237      -0.011622       0.004903       0.018935       0.022752      -0.001614      -0.001517       0.003299       0.001552       0.008881      -0.004072      -0.001209       0.005281              1.623624       1.463526       0.027219      -0.150388       1.322030       0.073754       2.085317           0.000000
           41              C      -0.802712       8.315054       1.687369       0.189487      31.761795 0.39700038E+03  0.91194832E+04                                 8.933518                            6.801611      -0.189690       1.958556                    0.999387      25.830835      73.287401       0.610187       0.436982      -1.051964      -0.034180      -0.038433       0.011978       0.052809       0.034884      -0.002891       0.002918       0.003992      -0.104915      -0.035886      -0.016540       0.052427             10.276106      11.899170       3.290466      -2.451218      11.948827       1.663189       6.980321          -0.000001
           42              C      -0.979624       9.498335       2.422159      -0.251090      33.956352 0.49886652E+03  0.12147932E+05                                 9.090467                            7.455345       0.044089       1.987222                    0.997515      30.904907      90.646849       0.602013       0.417813      -1.062504      -0.002963      -0.006775       0.007885       0.010810      -0.017049      -0.010895      -0.004284       0.056286      -0.031512      -0.030336      -0.009577       0.039913              9.868067       9.190699       2.208728      -1.277538      12.994164       3.253647       7.419337          -0.000000
           43              C      -0.032043      10.515915       2.388804       0.189835      31.281754 0.39096854E+03  0.89307690E+04                                 8.809761                            6.716907       0.001181       2.020137                    0.999225      25.570635      71.928525       0.619628       0.432741      -1.056403       0.000604       0.039790       0.036328       0.053883      -0.009624      -0.006874       0.037106      -0.050208      -0.047832      -0.036033      -0.018913       0.054946             10.126118       9.236594       0.461565      -2.821617      12.283145       4.306690       8.858614          -0.000002
           44              C       1.092331      10.357766       1.595152      -0.247305      34.244330 0.47680329E+03  0.11461919E+05                                 9.064491                            7.226565       0.234961       2.040503                    0.999415      30.656947      88.880164       0.620343       0.410730      -1.068750       0.012008      -0.007811       0.015183       0.020874       0.014584       0.015330      -0.014389       0.004866      -0.041768      -0.032044       0.010028       0.022016              9.987966      10.446542      -1.084529      -3.862689      11.283609       3.173472       8.233747          -0.000000
           45              C       1.309927       9.174086       0.889793       0.186950      31.629535 0.38808588E+03  0.88357613E+04                                 8.843448                            6.659216      -0.030739       2.009749                    0.999160      25.434294      71.090962       0.627828       0.428499      -1.060539       0.050647      -0.019248      -0.003364       0.054285      -0.008783      -0.032770       0.004824       0.042689      -0.008486      -0.025444      -0.021195       0.046639             10.298633      13.923563      -0.043717      -3.768009       9.819506       2.279451       7.152829           0.000000
           46              C       0.366895       8.170737       0.954540      -0.252674      34.777453 0.48349819E+03  0.11659471E+05                                 9.155333                            7.275926       0.270608       2.049635                    0.999551      30.710796      89.077199       0.618599       0.410594      -1.069202       0.025496      -0.010793       0.025371       0.037553      -0.025104       0.009204       0.011800      -0.025907      -0.000099      -0.034068       0.004726       0.029342             10.144164      13.544244       2.351501      -3.064165       9.811824       1.267216       7.076423          -0.000000
           47              C      -1.891426       7.287784       1.596133      -0.394915      34.870749 0.51217102E+03  0.12577481E+05                                 9.270666                            7.445476      -0.418165       1.853016                    0.996823      31.809205      94.260838       0.614506       0.405883      -1.068250       0.043044       0.036664       0.025500       0.062026      -0.002152       0.000459       0.021682       0.010432      -0.052895      -0.031209       0.013410       0.017799             10.601331      10.414161       3.312756      -2.076158      11.870619      -2.277720       9.519215          -0.000001
           48              C      -2.413426       6.698418       2.892071       0.706933      20.157261 0.23567973E+03  0.48532841E+04                                 7.123528                            5.646569      -0.203514       2.010013                    0.999541      21.809452      62.761795       0.586293       0.507316      -0.992306      -0.028093       0.005978       0.017292       0.033526      -0.013102      -0.002007       0.073985      -0.116122      -0.115991      -0.075097      -0.039342       0.114438              7.972574       9.012227       1.402835      -1.343666       6.172341      -2.891276       8.733153          -0.000001
           49              C       1.591217      -0.481038       3.190304      -0.395125      33.397387 0.50641709E+03  0.12392822E+05                                 9.000909                            7.410641      -0.442279       1.851978                    0.996059      31.489615      92.947948       0.615474       0.406663      -1.068452       0.007549      -0.053097      -0.017782       0.056503      -0.005279       0.000638       0.023934       0.035429      -0.056042      -0.038233       0.010156       0.028077             10.117807       7.184693      -0.420930      -1.799726      10.866842       1.994312      12.301885          -0.000004
           50              C       1.164328      -0.757035       4.594155       0.700311      19.599285 0.23755435E+03  0.48848878E+04                                 6.889066                            5.605548      -0.078765       2.045521                    0.999770      21.661237      61.600154       0.600496       0.496026      -1.001316      -0.020953       0.014725       0.014123       0.029246       0.025773       0.019941       0.054798      -0.104463      -0.174852      -0.079353      -0.028279       0.107632              7.514336       7.443178      -0.834457      -0.925653       4.387667      -0.501028      10.712163          -0.000001
           51              C       2.577800       9.007054       0.056900      -0.383335      33.966004 0.50956306E+03  0.12478720E+05                                 9.120556                            7.452763      -0.316224       1.886941                    0.997090      31.465063      92.655909       0.611880       0.408760      -1.067969      -0.032530       0.001832       0.033615       0.046813       0.024676      -0.019560       0.006662      -0.017116      -0.021281      -0.036260       0.005451       0.030809             10.330993      14.294074      -2.035149      -0.993405       7.352490      -0.044924       9.346414           0.000000
           52              C       3.669263       8.491319       0.965332       0.674487      20.255612 0.24663395E+03  0.51147776E+04                                 6.993324                            5.678485      -0.126860       2.018161                    0.999819      22.182220      63.164080       0.602405       0.490279      -1.005140      -0.005513       0.001570       0.013708       0.014859       0.000815      -0.082960       0.020086       0.025352       0.119470      -0.074005      -0.030296       0.104300              7.649076       9.688391      -0.440480       2.740272       7.690297      -1.069315       5.568542          -0.000000
           53              C       4.979494       2.399658       7.977721       0.177000      30.814621 0.39463730E+03  0.90366803E+04                                 8.691168                            6.736432      -0.110987       1.980978                    0.998745      25.757892      72.571151       0.620301       0.431214      -1.057216       0.045041      -0.009778      -0.021980       0.051063      -0.025945      -0.020289       0.017770       0.048562      -0.075940      -0.037601      -0.018753       0.056354              9.901663      13.610112      -1.624782      -0.188308       6.545926       2.660838       9.548950           0.000002
           54              C       4.948523       3.199472       9.105904      -0.240861      33.902369 0.50995379E+03  0.12505245E+05                                 9.121044                            7.572977      -0.088422       1.942381                    0.997748      31.189307      92.256716       0.592258       0.421729      -1.058428       0.005358       0.005406      -0.000178       0.007613       0.016664       0.007799      -0.013173       0.024931       0.020935      -0.030523       0.012970       0.017553              9.876582      10.898340      -1.899955      -0.699133       7.267407       3.205309      11.463999           0.000001
           55              C       3.751704       3.794946       9.531670       0.181027      31.694578 0.40782344E+03  0.94455628E+04                                 8.955454                            6.915964      -0.196885       1.954505                    0.999290      26.144987      74.853209       0.601293       0.439809      -1.048684      -0.007710       0.014540       0.051962       0.054506       0.000132      -0.004041       0.036951       0.000076       0.075550      -0.035447      -0.012526       0.047973             10.254931      10.226644      -0.716070       1.115014       7.087619       3.812096      13.450529           0.000000
           56              C       2.622744       3.614364       8.743904      -0.247609      34.805232 0.49466683E+03  0.12027163E+05                                 9.229328                            7.411234       0.057320       1.982723                    0.998668      31.130801      91.411198       0.605001       0.416389      -1.062799      -0.007511      -0.020459       0.016215       0.027165      -0.010063      -0.022637      -0.005044       0.029672      -0.042498      -0.028957      -0.005038       0.033995             10.240636      11.128253       0.765468       3.046893       7.303344       3.583983      12.290312           0.000004
           57              C       2.626485       2.854035       7.590215       0.176656      32.664354 0.40554393E+03  0.93453115E+04                                 9.062668                            6.833285      -0.166242       1.962613                    0.999022      25.878698      73.024208       0.615599       0.431770      -1.057399      -0.046172      -0.023097      -0.017336       0.054459       0.002656       0.033586       0.013148       0.059060      -0.010092      -0.036466      -0.016279       0.052745             10.640979      14.023790       0.866023       3.836182       6.893067       3.300368      11.006080           0.000000
           58              C       3.828932       2.214323       7.220368      -0.243618      33.765087 0.49129480E+03  0.11878189E+05                                 8.962567                            7.336890       0.292610       2.058297                    0.999466      30.591414      88.437278       0.616574       0.410878      -1.070527      -0.009566      -0.021869       0.010345       0.026015       0.016801      -0.010957       0.020286      -0.035132       0.004116      -0.034704       0.002501       0.032203              9.781196      14.373301      -0.554487       1.950617       6.392029       2.046835       8.578258          -0.000001
           59              C       6.308992       1.803354       7.522524      -0.399874      33.069628 0.50581725E+03  0.12343196E+05                                 8.887256                            7.382998      -0.246602       1.914194                    0.996858      31.152855      91.068001       0.621111       0.404113      -1.072845      -0.046084       0.030262       0.012095       0.056443      -0.006038       0.007189       0.021652       0.004170      -0.004939      -0.026124       0.005886       0.020238              9.876538      11.819425      -0.900720      -2.725519       8.971604      -0.807299       8.838587          -0.000000
           60              C       7.152048       2.755080       6.736721       0.724877      20.094750 0.22376403E+03  0.45320347E+04                                 6.958129                            5.414497      -0.038817       2.063611                    0.999712      21.223331      59.855752       0.615525       0.491312      -1.003930       0.017144       0.006799      -0.013171       0.022663      -0.005287       0.085530       0.029407       0.086557       0.112248      -0.083468      -0.035116       0.118584              7.868147       8.056847      -0.584663      -3.229779       8.835572      -0.728413       6.712021          -0.000000
           61              C       7.633501      11.282548       0.996725      -0.421621      34.508967 0.53450535E+03  0.13253278E+05                                 9.168050                            7.601253      -0.357742       1.861528                    0.997345      32.411035      96.188900       0.609376       0.405368      -1.069677      -0.002742      -0.044431      -0.049983       0.066933       0.001416       0.004716       0.013468       0.051249      -0.080145      -0.034924      -0.004509       0.039433             10.244142       6.834079       0.314140      -0.050922       9.384388       0.677362      14.513959          -0.000001
           62              C       7.455538      10.440444       2.254403       0.758695      20.087144 0.22368171E+03  0.45524766E+04                                 7.096560                            5.528888      -0.401607       1.952898                    0.999091      21.335415      61.303786       0.587236       0.512479      -0.988484      -0.005378      -0.033736       0.036785       0.050201      -0.025638       0.016172      -0.005283       0.179948      -0.100746      -0.076979      -0.035291       0.112270              7.938487       4.199892       0.595884      -0.246015       9.024933       0.734772      10.590635          -0.000001
           63              C       1.419210       2.765362       6.672954      -0.399768      34.922853 0.50138910E+03  0.12195788E+05                                 9.222596                            7.317235      -0.136265       1.937685                    0.998459      31.319747      91.103559       0.628812       0.400452      -1.076389       0.040532      -0.017162       0.042279       0.061031      -0.036534       0.005183       0.012668      -0.001716       0.037234      -0.045492       0.013463       0.032029             10.782862      14.289418       3.929640       3.185311       8.936118       0.973402       9.123050          -0.000002
           64              C       0.398609       1.680432       6.902514       0.731827      19.428897 0.22653483E+03  0.46128474E+04                                 6.883137                            5.503841      -0.175189       2.021703                    0.999550      21.381345      60.917627       0.599852       0.501450      -0.996531      -0.026705      -0.014718       0.015047       0.034003      -0.030616      -0.045708       0.056185       0.011509       0.168253      -0.063671      -0.042562       0.106233              7.670639       9.450748       1.794711       1.671645       7.798783      -1.191603       5.762386          -0.000001
           65              C       6.839810      -2.716527       8.122913       0.189487      31.761796 0.39700036E+03  0.91194825E+04                                 8.933517                            6.801610      -0.189689       1.958557                    0.999387      25.830835      73.287395       0.610187       0.436982      -1.051964       0.034179       0.038433      -0.011978       0.052809       0.034884      -0.002891       0.002918       0.003992      -0.104915      -0.035886      -0.016540       0.052427             10.276105      11.899169       3.290466      -2.451218      11.948826       1.663189       6.980320           0.000000
           66              C       7.016722      -3.899808       7.388123      -0.251090      33.956350 0.49886645E+03  0.12147930E+05                                 9.090465                            7.455343       0.044090       1.987223                    0.997515      30.904905      90.646831       0.602013       0.417813      -1.062505       0.002964       0.006775      -0.007885       0.010810      -0.017049      -0.010895      -0.004284       0.056286      -0.031513      -0.030336      -0.009577       0.039913              9.868065       9.190697       2.208728      -1.277538      12.994163       3.253647       7.419335           0.000000
           67              C       6.069141      -4.917388       7.421478       0.189835      31.281773 0.39096876E+03  0.89307754E+04                                 8.809763                            6.716908       0.001181       2.020137                    0.999225      25.570645      71.928555       0.619628       0.432741      -1.056403      -0.000604      -0.039790      -0.036328       0.053883      -0.009624      -0.006874       0.037105      -0.050208      -0.047833      -0.036032      -0.018913       0.054946             10.126121       9.236596       0.461564      -2.821618      12.283151       4.306693       8.858617          -0.000001
           68              C       4.944767      -4.759239       8.215130      -0.247306      34.244357 0.47680368E+03  0.11461931E+05                                 9.064496                            7.226568       0.234962       2.040503                    0.999415      30.656965      88.880227       0.620343       0.410730      -1.068750      -0.012009       0.007811      -0.015183       0.020874       0.014583       0.015330      -0.014389       0.004866      -0.041767      -0.032043       0.010028       0.022016              9.987972      10.446548      -1.084532      -3.862692      11.283615       3.173476       8.233752           0.000001
           69              C       4.727171      -3.575559       8.920489       0.186950      31.629541 0.38808592E+03  0.88357625E+04                                 8.843449                            6.659216      -0.030739       2.009749                    0.999160      25.434297      71.090974       0.627828       0.428499      -1.060539      -0.050647       0.019248       0.003364       0.054285      -0.008783      -0.032770       0.004823       0.042689      -0.008486      -0.025444      -0.021195       0.046639             10.298635      13.923566      -0.043717      -3.768011       9.819508       2.279453       7.152831           0.000000
           70              C       5.670203      -2.572210       8.855742      -0.252674      34.777474 0.48349851E+03  0.11659481E+05                                 9.155335                            7.275927       0.270611       2.049636                    0.999551      30.710812      89.077245       0.618599       0.410594      -1.069202      -0.025496       0.010793      -0.025371       0.037552      -0.025104       0.009204       0.011800      -0.025907      -0.000099      -0.034068       0.004726       0.029342             10.144166      13.544247       2.351502      -3.064165       9.811827       1.267216       7.076425           0.000000
           71              C      -3.852476      -1.689257       8.214149      -0.394915      34.870771 0.51217139E+03  0.12577492E+05                                 9.270671                            7.445480      -0.418164       1.853016                    0.996823      31.809221      94.260904       0.614506       0.405883      -1.068250      -0.043044      -0.036664      -0.025500       0.062026      -0.002152       0.000459       0.021682       0.010433      -0.052895      -0.031209       0.013410       0.017799             10.601337      10.414167       3.312759      -2.076160      11.870625      -2.277722       9.519220          -0.000000
           72              C      -3.330476      -1.099891       6.918211       0.706933      20.157265 0.23567978E+03  0.48532853E+04                                 7.123528                            5.646569      -0.203512       2.010013                    0.999541      21.809455      62.761803       0.586293       0.507316      -0.992306       0.028093      -0.005978      -0.017292       0.033526      -0.013102      -0.002007       0.073985      -0.116122      -0.115992      -0.075097      -0.039341       0.114438              7.972574       9.012227       1.402835      -1.343667       6.172342      -2.891276       8.733154          -0.000000
           73              C       4.445881       6.079565       6.619978      -0.395125      33.397427 0.50641774E+03  0.12392843E+05                                 9.000917                            7.410646      -0.442277       1.851978                    0.996059      31.489652      92.948094       0.615474       0.406663      -1.068452      -0.007549       0.053097       0.017782       0.056502      -0.005279       0.000638       0.023934       0.035429      -0.056041      -0.038233       0.010156       0.028077             10.117816       7.184699      -0.420932      -1.799728      10.866851       1.994315      12.301898          -0.000003
           74              C       4.872770       6.355562       5.216127       0.700311      19.599302 0.23755457E+03  0.48848937E+04                                 6.889070                            5.605550      -0.078767       2.045520                    0.999770      21.661254      61.600219       0.600496       0.496026      -1.001316       0.020953      -0.014725      -0.014123       0.029246       0.025773       0.019942       0.054798      -0.104463      -0.174852      -0.079353      -0.028278       0.107632              7.514341       7.443182      -0.834458      -0.925655       4.387669      -0.501029      10.712172          -0.000001
           75              C       3.459298      -3.408527       9.753382      -0.383336      33.966020 0.50956335E+03  0.12478729E+05                                 9.120559                            7.452765      -0.316225       1.886940                    0.997090      31.465074      92.655958       0.611880       0.408760      -1.067969       0.032529      -0.001832      -0.033615       0.046813       0.024676      -0.019560       0.006662      -0.017116      -0.021281      -0.036260       0.005451       0.030809             10.330997      14.294082      -2.035150      -0.993406       7.352492      -0.044924       9.346418           0.000000
           76              C       2.367835      -2.892792       8.844950       0.674488      20.255612 0.24663396E+03  0.51147779E+04                                 6.993325                            5.678485      -0.126860       2.018161                    0.999819      22.182222      63.164093       0.602405       0.490279      -1.005140       0.005513      -0.001570      -0.013708       0.014859       0.000815      -0.082960       0.020086       0.025352       0.119470      -0.074004      -0.030296       0.104300              7.649077       9.688392      -0.440481       2.740273       7.690297      -1.069315       5.568542          -0.000000
           77              C       1.057604       3.198869       1.832561       0.176999      30.814639 0.39463756E+03  0.90366868E+04                                 8.691167                            6.736431      -0.110982       1.980980                    0.998745      25.757902      72.571160       0.620301       0.431214      -1.057216      -0.045041       0.009778       0.021980       0.051063      -0.025945      -0.020288       0.017769       0.048561      -0.075941      -0.037601      -0.018753       0.056354              9.901662      13.610113      -1.624783      -0.188309       6.545925       2.660837       9.548949           0.000003
           78              C       1.088575       2.399055       0.704378      -0.240860      33.902354 0.50995351E+03  0.12505237E+05                                 9.121041                            7.572975      -0.088422       1.942381                    0.997748      31.189293      92.256666       0.592258       0.421729      -1.058428      -0.005358      -0.005406       0.000178       0.007613       0.016664       0.007800      -0.013173       0.024931       0.020935      -0.030523       0.012970       0.017553              9.876580      10.898339      -1.899956      -0.699134       7.267406       3.205308      11.463995           0.000001
           79              C       2.285394       1.803581       0.278612       0.181027      31.694588 0.40782357E+03  0.94455664E+04                                 8.955455                            6.915964      -0.196884       1.954505                    0.999290      26.144993      74.853227       0.601293       0.439809      -1.048684       0.007710      -0.014541      -0.051963       0.054507       0.000132      -0.004041       0.036951       0.000075       0.075548      -0.035447      -0.012526       0.047973             10.254932      10.226646      -0.716070       1.115015       7.087620       3.812097      13.450531           0.000001
           80              C       3.414354       1.984163       1.066378      -0.247610      34.805288 0.49466772E+03  0.12027191E+05                                 9.229336                            7.411239       0.057323       1.982723                    0.998669      31.130844      91.411343       0.605001       0.416389      -1.062799       0.007512       0.020459      -0.016215       0.027165      -0.010063      -0.022637      -0.005044       0.029671      -0.042496      -0.028957      -0.005037       0.033994             10.240645      11.128263       0.765468       3.046895       7.303350       3.583987      12.290323           0.000005
           81              C       3.410613       2.744492       2.220067       0.176656      32.664348 0.40554378E+03  0.93453076E+04                                 9.062668                            6.833285      -0.166244       1.962612                    0.999022      25.878695      73.024209       0.615599       0.431770      -1.057399       0.046172       0.023097       0.017336       0.054459       0.002657       0.033586       0.013147       0.059059      -0.010092      -0.036466      -0.016279       0.052745             10.640980      14.023791       0.866023       3.836181       6.893068       3.300369      11.006082           0.000001
           82              C       2.208166       3.384204       2.589914      -0.243619      33.765112 0.49129519E+03  0.11878200E+05                                 8.962570                            7.336892       0.292614       2.058298                    0.999466      30.591431      88.437325       0.616574       0.410878      -1.070527       0.009566       0.021869      -0.010345       0.026015       0.016802      -0.010957       0.020285      -0.035132       0.004114      -0.034704       0.002500       0.032203              9.781199      14.373307      -0.554487       1.950617       6.392031       2.046835       8.578260          -0.000001
           83              C      -0.271894       3.795173       2.287758      -0.399874      33.069651 0.50581762E+03  0.12343206E+05                                 8.887257                            7.382998      -0.246599       1.914195                    0.996858      31.152871      91.068039       0.621111       0.404113      -1.072845       0.046084      -0.030262      -0.012096       0.056443      -0.006037       0.007188       0.021653       0.004169      -0.004936      -0.026123       0.005885       0.020239              9.876539      11.819426      -0.900719      -2.725519       8.971604      -0.807299       8.838588           0.000002
           84              C      -1.114950       2.843447       3.073561       0.724877      20.094765 0.22376421E+03  0.45320395E+04                                 6.958133                            5.414499      -0.038819       2.063610                    0.999712      21.223343      59.855800       0.615525       0.491312      -1.003930      -0.017144      -0.006799       0.013171       0.022663      -0.005287       0.085530       0.029407       0.086557       0.112248      -0.083468      -0.035116       0.118584              7.868151       8.056852      -0.584663      -3.229781       8.835577      -0.728414       6.712025          -0.000000
           85              C      -1.596403      -5.684021       8.813557      -0.421622      34.508982 0.53450565E+03  0.13253287E+05                                 9.168052                            7.601255      -0.357741       1.861528                    0.997345      32.411046      96.188938       0.609376       0.405368      -1.069677       0.002742       0.044431       0.049984       0.066933       0.001416       0.004716       0.013467       0.051249      -0.080144      -0.034923      -0.004510       0.039433             10.244145       6.834081       0.314140      -0.050921       9.384390       0.677363      14.513964          -0.000002
           86              C      -1.418440      -4.841917       7.555879       0.758695      20.087135 0.22368159E+03  0.45524735E+04                                 7.096560                            5.528888      -0.401609       1.952897                    0.999091      21.335409      61.303772       0.587236       0.512480      -0.988484       0.005378       0.033736      -0.036785       0.050201      -0.025638       0.016172      -0.005283       0.179949      -0.100746      -0.076979      -0.035291       0.112270              7.938486       4.199892       0.595884      -0.246015       9.024932       0.734772      10.590634          -0.000001
           87              C       4.617888       2.833165       3.137328      -0.399768      34.922853 0.50138907E+03  0.12195787E+05                                 9.222598                            7.317236      -0.136267       1.937685                    0.998459      31.319747      91.103571       0.628812       0.400452      -1.076389      -0.040532       0.017162      -0.042278       0.061031      -0.036534       0.005183       0.012667      -0.001716       0.037233      -0.045492       0.013463       0.032029             10.782864      14.289421       3.929642       3.185313       8.936120       0.973403       9.123052          -0.000002
           88              C       5.638489       3.918095       2.907768       0.731826      19.428905 0.22653495E+03  0.46128505E+04                                 6.883138                            5.503842      -0.175188       2.021703                    0.999550      21.381353      60.917652       0.599852       0.501450      -0.996531       0.026705       0.014718      -0.015047       0.034003      -0.030616      -0.045708       0.056185       0.011510       0.168253      -0.063671      -0.042562       0.106233              7.670640       9.450750       1.794712       1.671646       7.798784      -1.191603       5.762387          -0.000001
           89              O      -1.630999       6.393988       3.832877      -0.615777      29.865176 0.51214386E+03  0.12151580E+05                                 7.498108                            6.933155       0.671556       2.251836                    0.997716      28.158615      73.307007       0.733439       0.351966      -1.145725       0.049263       0.048104      -0.011781       0.069855      -0.054253       0.066027       0.042407      -0.058736       0.020410      -0.115431       0.055420       0.060010              7.666730       7.403523      -0.853902       1.501796       6.733516      -1.599866       8.863152          -0.000000
           90              O       8.127562       6.426469       2.990174      -0.780909      51.958410 0.85888016E+03  0.23253736E+05                                11.119305                            9.165946      -0.118118       1.950815                    0.997539      32.407239      90.929393       0.616727       0.366820      -1.130858       0.061673       0.010014      -0.031336       0.069899       0.018123      -0.035217       0.055264      -0.007846      -0.104841      -0.084694       0.029145       0.055549             12.411433      19.247052       2.652894      -2.682331       9.110009      -1.864121       8.877237           0.000000
           91              O      -0.069030      -0.617368       4.933591      -0.762393      47.223849 0.85152316E+03  0.22993761E+05                                10.424301                            9.157529      -0.130503       1.957418                    0.996445      31.977181      89.461193       0.614188       0.369310      -1.129499       0.044712       0.012006      -0.060432       0.076128       0.035447      -0.029708       0.043578       0.002720      -0.126076      -0.082391       0.024658       0.057733             11.091920      14.978744      -1.989852      -3.172015       7.683875       0.574381      10.613141          -0.000002
           92              O       2.002623      -1.183106       5.435877      -0.602621      28.445684 0.47198878E+03  0.10949866E+05                                 7.187299                            6.593370       0.812411       2.303493                    0.998671      27.528338      70.387780       0.764389       0.345394      -1.153521       0.071324       0.030912      -0.024891       0.081622      -0.010390       0.079506       0.010957      -0.063250      -0.031829      -0.100013       0.038529       0.061485              7.354612       7.321368      -1.045084       2.521592       5.303650      -1.297379       9.438817          -0.000001
           93              O       3.687764       7.265283       1.281223      -0.662040      36.096522 0.62341926E+03  0.15538093E+05                                 8.582102                            7.725776       0.438903       2.161003                    0.997153      29.385822      78.425510       0.684468       0.359034      -1.139966      -0.078010      -0.003996      -0.005193       0.078285      -0.028720      -0.057896      -0.037874      -0.085215      -0.013670      -0.097751       0.032269       0.065482              8.895932       7.479328      -1.551437       1.493666      12.374039      -2.330294       6.834430          -0.000000
           94              O       4.532391       9.289375       1.414643      -0.668492      33.751033 0.56071169E+03  0.13598477E+05                                 8.135942                            7.249414       0.726442       2.258157                    0.997802      29.008013      76.162101       0.718552       0.351477      -1.146986      -0.033059       0.052987      -0.035625       0.071900       0.066573      -0.028058       0.054699       0.081387      -0.017967      -0.110985       0.029882       0.081103              8.521094      11.752113       2.966342       2.115001       7.649403       0.567527       6.161767          -0.000001
           95              O       8.105022       2.311403       5.998006      -0.776234      54.559739 0.82459452E+03  0.22034700E+05                                11.391089                            8.907219       0.119166       2.025394                    0.997905      31.972647      88.276332       0.635279       0.360807      -1.138867      -0.037723      -0.002135       0.065271       0.075418      -0.015970       0.024781       0.020040       0.140109       0.132088      -0.097590       0.026671       0.070919             13.373305      16.785091      -5.521037      -6.400464      11.535387       2.230295      11.799435           0.000000
           96              O       6.903082       3.985154       6.780867      -0.635482      38.168432 0.62814370E+03  0.15650648E+05                                 8.939936                            7.753964       0.364656       2.160348                    0.995542      28.412933      75.268788       0.684878       0.358938      -1.142575      -0.058309      -0.017929       0.047462       0.077292      -0.034327       0.072006       0.009693      -0.075554      -0.012183      -0.101335       0.036704       0.064631              9.705723       7.145961      -1.623418      -1.019871      14.820032      -0.653695       7.151176          -0.000001
           97              O       7.357707       9.195653       2.154338      -0.686183      41.713796 0.70532859E+03  0.18128632E+05                                 9.488449                            8.256324       0.211527       2.087503                    0.996002      29.801726      80.739523       0.657536       0.362421      -1.137416       0.065806       0.060902      -0.011091       0.090346      -0.033955       0.020199       0.012710       0.043380      -0.275495      -0.096813       0.009829       0.086984             10.037784       7.500970       1.577801      -0.231742      15.613969      -0.400776       6.998412          -0.000000
           98              O       9.218062      -1.240108       3.379642      -0.727682      47.171203 0.70171352E+03  0.18009910E+05                                10.295078                            8.168759       0.211888       2.068918                    0.998004      30.695603      83.061762       0.669223       0.356602      -1.142196      -0.002737      -0.092700      -0.023052       0.095562      -0.009103       0.012353       0.046771       0.144767       0.020404      -0.097957       0.026610       0.071347             11.747670       6.443007       0.418563       0.039665      10.994315       6.612722      17.805688           0.000000
           99              O      -0.718742       1.859595       6.316841      -0.718197      44.677753 0.72665428E+03  0.18827063E+05                                 9.975805                            8.371113       0.163496       2.053287                    0.996732      30.722941      83.725032       0.653705       0.361634      -1.137386       0.036386       0.026649       0.057164       0.072814      -0.031746      -0.006775       0.032957       0.107252       0.088010      -0.084980       0.026844       0.058137             11.118842      16.107095      -0.111558       4.985884       7.189917      -0.038817      10.059514          -0.000000
          100              O       0.688545       0.656520       7.583348      -0.656556      38.303971 0.67456134E+03  0.17141959E+05                                 8.965592                            8.087202       0.297411       2.123806                    0.994717      29.361283      79.040908       0.662919       0.363585      -1.136745       0.028546       0.063772       0.017341       0.071989      -0.056881      -0.025746      -0.000592      -0.067534       0.126252      -0.091081       0.033485       0.057596              9.300613       6.922454      -0.342270       0.846960      12.562008      -2.408424       8.417377          -0.000001
          101              O       7.668097      -0.795461       5.977405      -0.615777      29.865185 0.51214404E+03  0.12151585E+05                                 7.498109                            6.933155       0.671557       2.251836                    0.997716      28.158623      73.307029       0.733440       0.351966      -1.145725      -0.049264      -0.048104       0.011781       0.069855      -0.054253       0.066027       0.042407      -0.058736       0.020411      -0.115431       0.055421       0.060010              7.666731       7.403524      -0.853902       1.501796       6.733516      -1.599867       8.863153          -0.000000
          102              O      -2.090464      -0.827942       6.820108      -0.780910      51.958413 0.85888021E+03  0.23253738E+05                                11.119304                            9.165945      -0.118117       1.950815                    0.997539      32.407243      90.929397       0.616727       0.366820      -1.130858      -0.061673      -0.010014       0.031336       0.069898       0.018123      -0.035217       0.055264      -0.007845      -0.104841      -0.084694       0.029145       0.055549             12.411432      19.247051       2.652894      -2.682331       9.110008      -1.864121       8.877236          -0.000000
          103              O       6.106128       6.215895       4.876691      -0.762394      47.223924 0.85152482E+03  0.22993817E+05                                10.424309                            9.157535      -0.130499       1.957418                    0.996445      31.977217      89.461307       0.614188       0.369310      -1.129500      -0.044712      -0.012006       0.060433       0.076128       0.035447      -0.029708       0.043578       0.002721      -0.126074      -0.082390       0.024658       0.057732             11.091930      14.978757      -1.989854      -3.172019       7.683881       0.574382      10.613151          -0.000001
          104              O       4.034475       6.781633       4.374405      -0.602622      28.445712 0.47198935E+03  0.10949883E+05                                 7.187303                            6.593374       0.812412       2.303493                    0.998671      27.528354      70.387833       0.764389       0.345394      -1.153521      -0.071324      -0.030912       0.024891       0.081622      -0.010390       0.079506       0.010957      -0.063251      -0.031830      -0.100013       0.038529       0.061484              7.354616       7.321373      -1.045084       2.521594       5.303653      -1.297381       9.438824          -0.000001
          105              O       2.349334      -1.666756       8.529059      -0.662040      36.096530 0.62341945E+03  0.15538099E+05                                 8.582102                            7.725776       0.438904       2.161004                    0.997153      29.385830      78.425529       0.684468       0.359034      -1.139966       0.078010       0.003996       0.005193       0.078285      -0.028720      -0.057896      -0.037874      -0.085214      -0.013670      -0.097751       0.032269       0.065482              8.895933       7.479328      -1.551438       1.493666      12.374040      -2.330294       6.834430          -0.000000
          106              O       1.504707      -3.690848       8.395639      -0.668492      33.751048 0.56071202E+03  0.13598487E+05                                 8.135944                            7.249416       0.726442       2.258157                    0.997802      29.008022      76.162129       0.718552       0.351477      -1.146986       0.033059      -0.052987       0.035625       0.071900       0.066573      -0.028059       0.054699       0.081387      -0.017967      -0.110985       0.029882       0.081102              8.521097      11.752117       2.966343       2.115002       7.649404       0.567527       6.161769          -0.000001
          107              O      -2.067924       3.287124       3.812276      -0.776234      54.559775 0.82459513E+03  0.22034721E+05                                11.391093                            8.907222       0.119166       2.025393                    0.997905      31.972659      88.276375       0.635279       0.360807      -1.138867       0.037723       0.002135      -0.065271       0.075418      -0.015971       0.024781       0.020040       0.140109       0.132086      -0.097590       0.026671       0.070919             13.373310      16.785099      -5.521040      -6.400468      11.535391       2.230296      11.799440          -0.000000
          108              O      -0.865984       1.613373       3.029415      -0.635482      38.168434 0.62814372E+03  0.15650648E+05                                 8.939934                            7.753963       0.364659       2.160349                    0.995542      28.412938      75.268794       0.684878       0.358938      -1.142575       0.058310       0.017929      -0.047461       0.077292      -0.034327       0.072006       0.009692      -0.075553      -0.012184      -0.101335       0.036703       0.064632              9.705721       7.145959      -1.623417      -1.019871      14.820029      -0.653695       7.151175           0.000000
          109              O      -1.320609      -3.597126       7.655944      -0.686183      41.713789 0.70532848E+03  0.18128629E+05                                 9.488448                            8.256324       0.211527       2.087502                    0.996002      29.801722      80.739514       0.657536       0.362421      -1.137416      -0.065806      -0.060902       0.011091       0.090346      -0.033955       0.020199       0.012710       0.043381      -0.275496      -0.096813       0.009829       0.086984             10.037783       7.500970       1.577801      -0.231742      15.613967      -0.400776       6.998412          -0.000000
          110              O      -3.180964       6.838635       6.430640      -0.727682      47.171188 0.70171327E+03  0.18009902E+05                                10.295076                            8.168758       0.211888       2.068918                    0.998004      30.695597      83.061741       0.669223       0.356602      -1.142196       0.002737       0.092700       0.023052       0.095563      -0.009103       0.012353       0.046771       0.144768       0.020403      -0.097957       0.026610       0.071348             11.747668       6.443006       0.418563       0.039666      10.994313       6.612721      17.805685          -0.000000
          111              O       6.755840       3.738932       3.493441      -0.718197      44.677770 0.72665461E+03  0.18827074E+05                                 9.975807                            8.371115       0.163498       2.053288                    0.996732      30.722949      83.725058       0.653705       0.361634      -1.137386      -0.036386      -0.026649      -0.057165       0.072814      -0.031746      -0.006775       0.032956       0.107251       0.088009      -0.084980       0.026844       0.058136             11.118845      16.107099      -0.111559       4.985885       7.189919      -0.038817      10.059516           0.000001
          112              O       5.348553       4.942007       2.226934      -0.656556      38.303984 0.67456166E+03  0.17141970E+05                                 8.965595                            8.087204       0.297412       2.123806                    0.994717      29.361289      79.040933       0.662919       0.363585      -1.136745      -0.028546      -0.063772      -0.017342       0.071989      -0.056881      -0.025746      -0.000592      -0.067533       0.126251      -0.091081       0.033485       0.057596              9.300615       6.922456      -0.342270       0.846960      12.562011      -2.408423       8.417379          -0.000001

******************************************************
Auxiliary information for the entire system
The total spin magnetic moment of the unit cell is   -0.000000
The total net atomic charge of the unit cell is   -0.000003
Accuracy of reproducing the electrostatic potential in the unit cell:
  The inner radius (bohr) =    5.0000
  The outer radius (bohr) =   12.0000
  Valid grid points have density less than (e/(bohr^3)) =    0.0001
  The number of valid grid points were=         7339
  The rms potential error without charges in kcal/mol is=      6.41238
  The rms potential error with partial charges in kcal/mol is=      0.73132
  The RRMSE value at monopole order=      0.11405
  The rms potential error with partial charges and cloud penetration in kcal/mol is=      0.72111
  The RRMSE value at monopole order with cloud penetration is=      0.11246
  The rms potential error with partial charges and atomic dipoles in kcal/mol is=      0.44284
  The RRMSE value at dipole order=      0.06906
  The rms potential error with partial charges, atomic dipoles and cloud penetration in kcal/mol is=      0.42910
  The RRMSE value at dipole order with cloud penetration=      0.06692

******************************************************
The electron densities and ab initio electrostatic potential were computed in VASP using the PBE functional and
projector augmented wave method. See the main text of the journal article for a description of computational details.
The atomic charges, dipoles, and quadrupoles were computed with the DDEC6 method as described in
(a) T. A. Manz and N. Gabaldon Limas, RSC Adv. 6 (2016) 47771-47801 DOI: 10.1039/c6ra04656h
(b) N. Gabaldon Limas and T. A. Manz, RSC Adv. 8 (2018) 2678-2707 DOI: 10.1039/c7ra11829e.
For each atom in the material, the electron cloud parameters were fit to the spherically averaged atom-in-material
electron density using radial positions for which this density was between 10^-4 and 10^-2 electrons per cubic bohr.
The polarizabilities, dispersion coefficients, and quantum Drude oscillator (QDO) parameters were fit using the MCLF method.
The magnetic structure of the system was optimized in VASP from the default ferromagnetic initial guess using spin polarization.
The atomic spin moments (ASMs) were computed on this optimized magnetic structure using the DDEC6 partition as inputs
to the method of T. A. Manz and D. S. Sholl, J. Chem. Theory Comput. 7 (2011) 4146-4164 DOI: 10.1021/ct200539n.
The RMSE and RRMSE were computed using a uniform grid with Ewald summation.
