# Supplementary material for: A collection of forcefield precursors for metal–organic frameworks
Source: RSC Adv. 2019 Nov 13;9(63):36492–507. doi: 10.1039/c9ra07327b (PMC9075174; doi:10.1039/c9ra07327b)
Supplement: RA-009-C9RA07327B-s4114 [file RA-009-C9RA07327B-s4114.xyz]

  268
jmolscript: load "" {1 1 1} spacegroup "x,y,z" unitcell [{     18.615000     0.000000     0.000000 }, {      0.000000    18.615000     0.000000 }, {     -9.307608    -9.307608    18.160435 }]
Cu     5.279724    13.349699     8.085026     0.923813
Cu    13.335179     5.265205     8.085026     0.897332
Cu    13.349699    13.335179     8.085026     0.924892
Cu     5.265205     5.279724     8.085026     0.922793
Cu     4.027668    -4.042307    10.075409     0.923823
Cu    -4.027787     4.042187    10.075409     0.897535
Cu    -4.042307    -4.027787    10.075409     0.924854
Cu     4.042187     4.027668    10.075409     0.922756
Cu    13.261326     0.024200     0.000000     0.555306
Cu     5.353674    -0.024199     0.000000     0.555288
Cu     0.024200     5.353674     0.000000     0.554503
Cu    -0.024199    13.261326     0.000000     0.554462
H      4.381915     9.380043     9.359888     0.158064
H      3.920242     7.231851    12.926598     0.149937
H      3.990979    11.338319    12.999239     0.143825
H      1.438858     8.216579    13.758346     0.135850
H      6.340187    10.323797    13.769242     0.119681
H     -0.176935     7.628334    15.614342     0.141134
H      8.058341    -7.544752    15.487219     0.136931
H     -4.382027     9.234846     9.359888     0.158486
H     -3.920396    11.382996    12.926598     0.150062
H     -3.991133     7.276526    12.999239     0.144403
H     -1.439021    10.398257    13.758346     0.136027
H     -6.340351     8.291039    13.769242     0.118783
H      0.176750    -7.628520    15.614342     0.140980
H     10.556474     7.544567    15.487219     0.135430
H      9.380043    -4.382027     9.359888     0.159322
H      7.231851    -3.920396    12.926598     0.149106
H     11.338319    -3.991133    12.999239     0.143720
H      8.216579    -1.439021    13.758346     0.136464
H     10.323797    -6.340351    13.769242     0.119840
H      7.628334     0.176750    15.614342     0.138794
H     -7.544752    10.556474    15.487219     0.136039
H      9.234846     4.381915     9.359888     0.158748
H     11.382996     3.920242    12.926598     0.150313
H      7.276526     3.990979    12.999239     0.144371
H     10.398257     1.438858    13.758346     0.136273
H      8.291039     6.340187    13.769242     0.120141
H     -7.628520    -0.176935    15.614342     0.139249
H      7.544567     8.058341    15.487219     0.135947
H      4.925477    -0.072651     8.800547     0.158055
H      5.387150     2.075541     5.233837     0.149928
H      5.316413    -2.030927     5.161196     0.143817
H      7.868534     1.090813     4.402089     0.135838
H      2.967205    -1.016405     4.391193     0.119675
H      9.484327     1.679058     2.546093     0.141113
H      1.249051    16.852144     2.673216     0.136927
H     13.689419     0.072546     8.800547     0.158486
H     13.227788    -2.075604     5.233837     0.150073
H     13.298525     2.030866     5.161196     0.144409
H     10.746413    -1.090865     4.402089     0.136039
H     15.647743     1.016353     4.391193     0.118790
H      9.130642    16.935912     2.546093     0.141000
H     -1.249082     1.762825     2.673216     0.135434
H     -0.072651    13.689419     8.800547     0.159321
H      2.075541    13.227788     5.233837     0.149102
H     -2.030927    13.298525     5.161196     0.143716
H      1.090813    10.746413     4.402089     0.136460
H     -1.016405    15.647743     4.391193     0.119834
H      1.679058     9.130642     2.546093     0.138799
H     16.852144    -1.249082     2.673216     0.136035
H      0.072546     4.925477     8.800547     0.158745
H     -2.075604     5.387150     5.233837     0.150318
H      2.030866     5.316413     5.161196     0.144381
H     -1.090865     7.868534     4.402089     0.136275
H      1.016353     2.967205     4.391193     0.120146
H     16.935912     9.484327     2.546093     0.139242
H      1.762825     1.249051     2.673216     0.135952
H      9.283301    16.898697     0.000000     0.135052
H     17.565114     1.492923     0.000000     0.142162
H      9.331700     1.716303     0.000000     0.135034
H      1.049886    17.122077     0.000000     0.142160
H     16.898697     9.331700     0.000000     0.134800
H      1.492923     1.049886     0.000000     0.141417
H      1.716303     9.283301     0.000000     0.134810
H     17.122077    17.565114     0.000000     0.141414
C      4.281388    11.816740    10.431354     0.585250
C      4.184590     6.826058    10.456778     0.573543
C      4.206924    10.487625    11.085130     0.003158
C      4.275804     9.361422    10.304231    -0.090065
C      4.171556     8.179365    11.052441     0.002559
C      4.000289     8.065805    12.479851    -0.166886
C      3.959332     9.305560    13.148155     0.113368
C      4.041242    10.519262    12.516172    -0.160226
C      3.905340     9.294382    14.651839    -0.073104
C      5.018513     9.759753    15.338303     0.183446
C      2.743760     8.806665    15.309247     0.182480
C      1.587772     8.305926    14.691792    -0.195344
C      6.219184    10.271670    14.709952    -0.193002
C      6.606363    -8.218623    16.932790     0.242166
C      1.418362     8.251929    16.918261     0.257116
C      0.705415     7.970850    15.701512    -0.183050
C      7.205773    -7.926360    15.657927    -0.194368
C     -4.281512     6.798136    10.431354     0.582533
C     -4.184714    11.788817    10.456778     0.574189
C     -4.207056     8.127243    11.085130     0.006718
C     -4.275927     9.253455    10.304231    -0.091838
C     -4.171687    10.435503    11.052441     0.002035
C     -4.000438    10.549046    12.479851    -0.167407
C     -3.959489     9.309283    13.148155     0.113045
C     -4.041391     8.095589    12.516172    -0.159466
C     -3.905514     9.320443    14.651839    -0.072994
C     -5.018695     8.855064    15.338303     0.184605
C     -2.743942     9.808152    15.309247     0.180550
C     -1.587947    10.308900    14.691792    -0.195144
C     -6.219359     8.343156    14.709952    -0.193554
C     -6.606564     8.218422    16.932790     0.243198
C     -1.418564    -8.252130    16.918261     0.254713
C     -0.705602    -7.971036    15.701512    -0.181933
C     -7.205960     7.926174    15.657927    -0.192360
C     11.816740    -4.281512    10.431354     0.586772
C      6.826058    -4.184714    10.456778     0.574351
C     10.487625    -4.207056    11.085130     0.004352
C      9.361422    -4.275927    10.304231    -0.093182
C      8.179365    -4.171687    11.052441     0.003384
C      8.065805    -4.000438    12.479851    -0.165695
C      9.305560    -3.959489    13.148155     0.112551
C     10.519262    -4.041391    12.516172    -0.159183
C      9.294382    -3.905514    14.651839    -0.073744
C      9.759753    -5.018695    15.338303     0.182966
C      8.806665    -2.743942    15.309247     0.182712
C      8.305926    -1.587947    14.691792    -0.197024
C     10.271670    -6.219359    14.709952    -0.193911
C     -8.218623    -6.606564    16.932790     0.241774
C      8.251929    -1.418564    16.918261     0.255688
C      7.970850    -0.705602    15.701512    -0.180030
C     -7.926360    -7.205960    15.657927    -0.193206
C      6.798136     4.281388    10.431354     0.586395
C     11.788817     4.184590    10.456778     0.569544
C      8.127243     4.206924    11.085130     0.004374
C      9.253455     4.275804    10.304231    -0.093512
C     10.435503     4.171556    11.052441     0.005696
C     10.549046     4.000289    12.479851    -0.167989
C      9.309283     3.959332    13.148155     0.113444
C      8.095589     4.041242    12.516172    -0.162353
C      9.320443     3.905340    14.651839    -0.073322
C      8.855064     5.018513    15.338303     0.182148
C      9.808152     2.743760    15.309247     0.182576
C     10.308900     1.587772    14.691792    -0.195533
C      8.343156     6.219184    14.709952    -0.193516
C      8.218422     6.606363    16.932790     0.242233
C     -8.252130     1.418362    16.918261     0.254624
C     -7.971036     0.705415    15.701512    -0.179964
C      7.926174     7.205773    15.657927    -0.192988
C      5.026004    -2.509348     7.729081     0.585249
C      5.122802     2.481334     7.703657     0.573541
C      5.100468    -1.180233     7.075305     0.003153
C      5.031588    -0.054030     7.856204    -0.090066
C      5.135836     1.128027     7.107994     0.002554
C      5.307103     1.241587     5.680584    -0.166886
C      5.348060     0.001832     5.012280     0.113364
C      5.266150    -1.211870     5.644263    -0.160224
C      5.402052     0.013010     3.508596    -0.073105
C      4.288879    -0.452361     2.822132     0.183442
C      6.563632     0.500727     2.851188     0.182474
C      7.719620     1.001466     3.468643    -0.195346
C      3.088208    -0.964278     3.450483    -0.193000
C      2.701029    17.526015     1.227645     0.242158
C      7.889030     1.055463     1.242174     0.257106
C      8.601977     1.336542     2.458923    -0.183062
C      2.101619    17.233752     2.502508    -0.194370
C     13.588904     2.509256     7.729081     0.582538
C     13.492106    -2.481425     7.703657     0.574191
C     13.514448     1.180149     7.075305     0.006718
C     13.583319     0.053937     7.856204    -0.091840
C     13.479079    -1.128111     7.107994     0.002039
C     13.307830    -1.241654     5.680584    -0.167410
C     13.266881    -0.001891     5.012280     0.113047
C     13.348783     1.211803     5.644263    -0.159462
C     13.212906    -0.013051     3.508596    -0.072992
C     14.326087     0.452328     2.822132     0.184609
C     12.051334    -0.500760     2.851188     0.180556
C     10.895339    -1.001508     3.468643    -0.195141
C     15.526751     0.964236     3.450483    -0.193556
C     15.913956     1.088970     1.227645     0.243205
C     10.725956    17.559522     1.242174     0.254722
C     10.012994    17.278428     2.458923    -0.181920
C     16.513352     1.381218     2.502508    -0.192359
C     -2.509348    13.588904     7.729081     0.586772
C      2.481334    13.492106     7.703657     0.574352
C     -1.180233    13.514448     7.075305     0.004351
C     -0.054030    13.583319     7.856204    -0.093182
C      1.128027    13.479079     7.107994     0.003382
C      1.241587    13.307830     5.680584    -0.165692
C      0.001832    13.266881     5.012280     0.112551
C     -1.211870    13.348783     5.644263    -0.159181
C      0.013010    13.212906     3.508596    -0.073744
C     -0.452361    14.326087     2.822132     0.182964
C      0.500727    12.051334     2.851188     0.182710
C      1.001466    10.895339     3.468643    -0.197026
C     -0.964278    15.526751     3.450483    -0.193912
C     17.526015    15.913956     1.227645     0.241770
C      1.055463    10.725956     1.242174     0.255687
C      1.336542    10.012994     2.458923    -0.180034
C     17.233752    16.513352     2.502508    -0.193210
C      2.509256     5.026004     7.729081     0.586395
C     -2.481425     5.122802     7.703657     0.569546
C      1.180149     5.100468     7.075305     0.004379
C      0.053937     5.031588     7.856204    -0.093516
C     -1.128111     5.135836     7.107994     0.005692
C     -1.241654     5.307103     5.680584    -0.167983
C     -0.001891     5.348060     5.012280     0.113445
C      1.211803     5.266150     5.644263    -0.162356
C     -0.013051     5.402052     3.508596    -0.073324
C      0.452328     4.288879     2.822132     0.182150
C     -0.500760     6.563632     2.851188     0.182578
C     -1.001508     7.719620     3.468643    -0.195532
C      0.964236     3.088208     3.450483    -0.193516
C      1.088970     2.701029     1.227645     0.242236
C     17.559522     7.889030     1.242174     0.254626
C     17.278428     8.601977     2.458923    -0.179962
C      1.381218     2.101619     2.502508    -0.192984
C     10.147037    17.293335     0.000000    -0.248748
C     16.641810     1.267681     0.000000    -0.242631
C      8.467964     1.321665     0.000000    -0.248762
C      1.973190    17.347319     0.000000    -0.242633
C     17.293335     8.467964     0.000000    -0.248130
C      1.267681     1.973190     0.000000    -0.240936
C      1.321665    10.147037     0.000000    -0.248131
C     17.347319    16.641810     0.000000    -0.240937
N      2.611585     8.719167    16.707600    -0.368989
N      5.310760     9.877020    16.718496    -0.388863
N     -2.611784     9.895635    16.707600    -0.367255
N     -5.310959     8.737782    16.718496    -0.388660
N      8.719167    -2.611784    16.707600    -0.367373
N      9.877020    -5.310959    16.718496    -0.388446
N      9.895635     2.611585    16.707600    -0.367463
N      8.737782     5.310760    16.718496    -0.387941
N      6.695807     0.588225     1.452835    -0.368984
N      3.996632    -0.569628     1.441939    -0.388853
N     11.919176    -0.588243     1.452835    -0.367260
N     14.618351     0.569610     1.441939    -0.388668
N      0.588225    11.919176     1.452835    -0.367370
N     -0.569628    14.618351     1.441939    -0.388440
N     -0.588243     6.695807     1.452835    -0.367466
N      0.569610     3.996632     1.441939    -0.387946
O      4.804477    11.740426     9.210973    -0.570223
O      3.812287    12.864762    10.888997    -0.507982
O      3.927700     5.684956    10.874468    -0.512350
O      4.899413     6.814897     9.210973    -0.615205
O     13.810414     6.874465     9.210973    -0.563701
O     -3.812417     5.750109    10.888997    -0.500355
O     -3.927830    12.929914    10.874468    -0.512992
O     13.715477    11.799994     9.210973    -0.615586
O     11.740426    13.810414     9.210973    -0.570965
O     12.864762    -3.812417    10.888997    -0.509313
O      5.684956    -3.927830    10.874468    -0.513188
O      6.814897    13.715477     9.210973    -0.615960
O      6.874465     4.804477     9.210973    -0.569981
O      5.750109     3.812287    10.888997    -0.508464
O     12.929914     3.927700    10.874468    -0.508659
O     11.799994     4.899413     9.210973    -0.614021
O      4.502915    -2.433034     8.949462    -0.570222
O      5.495105    -3.557370     7.271438    -0.507984
O      5.379692     3.622436     7.285967    -0.512353
O      4.407979     2.492495     8.949462    -0.615204
O     -4.503022     2.432927     8.949462    -0.563732
O     13.119809     3.557283     7.271438    -0.500319
O     13.235222    -3.622522     7.285967    -0.513000
O     -4.408085    -2.492602     8.949462    -0.615579
O     -2.433034    -4.503022     8.949462    -0.570958
O     -3.557370    13.119809     7.271438    -0.509319
O      3.622436    13.235222     7.285967    -0.513186
O      2.492495    -4.408085     8.949462    -0.615957
O      2.432927     4.502915     8.949462    -0.569981
O      3.557283     5.495105     7.271438    -0.508465
O     -3.622522     5.379692     7.285967    -0.508615
O     -2.492602     4.407979     8.949462    -0.614051

The following XYZ coordinates are in angstroms. Other properties are in atomic units.
The sperically averaged electron density of each atom fit to a function of the form exp(a - br)
eigen_1, eigen_2 and eigen_3 are the three eigenvalues of traceless quadrupole moment tensor
  atom number  atomic symbol              X              Y              Z     net charge C6 coefficient C8 coefficient C10 coefficient fluctuating dipole atomic polarizability isotropic forcefield polarizability              a              b squared Pearson coefficient          <r^3>          <r^4>         wp_QDO          m_QDO          q_QDO       dipole_x       dipole_y       dipole_z         dipole            Qxy            Qxz            Qyz     Q(x^2-y^2)  Q(3z^2 - R^2)        eigen_1        eigen_2        eigen_3 static polarizability      alpha(xx)      alpha(xy)      alpha(xz)      alpha(yy)      alpha(yz)      alpha(zz) atomic spin moment
            1             Cu       5.279724      13.349699       8.085026       0.923813      50.273069 0.70545018E+03  0.17561144E+05                                11.908597                            9.193182       0.920827       2.243735                    0.995691      38.915847      93.455479       0.547675       0.449259      -1.113023       0.060569      -0.059953      -0.087861       0.122403       0.044953       0.079158      -0.072652       0.008808      -0.147573      -0.143085       0.064893       0.078191             15.943939      17.428482       2.033692       5.619919      16.242320      -4.976651      14.161016           0.682962
            2             Cu      13.335179       5.265205       8.085026       0.897332      52.693631 0.74496919E+03  0.18827277E+05                                12.347295                            9.505617       0.820909       2.206680                    0.995390      39.534508      96.126270       0.532848       0.454835      -1.107950      -0.058157       0.058212      -0.083708       0.117379       0.042939      -0.078054       0.072386       0.009301      -0.152860      -0.141895       0.064307       0.077589             16.576934      18.131544       2.114293      -5.876463      16.873007       5.192453      14.726250          -0.000331
            3             Cu      13.349699      13.335179       8.085026       0.924892      50.223875 0.70465211E+03  0.17535988E+05                                11.900534                            9.187616       0.920287       2.243887                    0.995734      38.898236      93.393437       0.547884       0.449223      -1.113066      -0.060360      -0.059404      -0.087716       0.121927      -0.045008      -0.072470      -0.079376      -0.009476      -0.148231      -0.143212       0.064566       0.078645             15.931906      16.227680      -2.032518      -4.970480      17.419600      -5.615554      14.148438          -0.696612
            4             Cu       5.265205       5.279724       8.085026       0.922793      50.400469 0.70752955E+03  0.17626924E+05                                11.930510                            9.208631       0.917064       2.242101                    0.995767      38.955244      93.605562       0.547013       0.449445      -1.112841       0.060511       0.060322      -0.087722       0.122456      -0.045284       0.071219       0.078820      -0.008472      -0.147296      -0.141961       0.064157       0.077804             15.976497      16.284172      -2.038156       4.989965      17.458135       5.629810      14.187184           0.682603
            5             Cu       4.027668      -4.042307      10.075409       0.923823      50.271596 0.70542878E+03  0.17560457E+05                                11.908298                            9.192987       0.920873       2.243750                    0.995691      38.915655      93.454235       0.547687       0.449253      -1.113028      -0.060567       0.059953       0.087860       0.122402       0.044954       0.079160      -0.072654       0.008807      -0.147579      -0.143089       0.064896       0.078193             15.943484      17.427983       2.033632       5.619723      16.241862      -4.976480      14.160605          -0.696643
            6             Cu      -4.027787       4.042187      10.075409       0.897535      52.677388 0.74471601E+03  0.18819017E+05                                12.343982                            9.503343       0.821463       2.206891                    0.995391      39.532128      96.111348       0.532975       0.454772      -1.108004       0.058143      -0.058185       0.083687       0.117345       0.042850      -0.077939       0.072266       0.009333      -0.152723      -0.141676       0.064183       0.077493             16.572047      18.126216       2.113665      -5.874490      16.868012       5.190649      14.721914           0.001842
            7             Cu      -4.042307      -4.027787      10.075409       0.924854      50.227434 0.70470698E+03  0.17537741E+05                                11.901224                            9.188086       0.920142       2.243835                    0.995734      38.898924      93.396908       0.547858       0.449234      -1.113056       0.060364       0.059406       0.087721       0.121934      -0.045004      -0.072464      -0.079370      -0.009474      -0.148224      -0.143201       0.064561       0.078639             15.932926      16.228696      -2.032646      -4.970843      17.420743      -5.615987      14.149340           0.682933
            8             Cu       4.042187       4.027668      10.075409       0.922756      50.403325 0.70757447E+03  0.17628357E+05                                11.931053                            9.209006       0.916955       2.242059                    0.995767      38.955856      93.608458       0.546993       0.449453      -1.112834      -0.060515      -0.060326       0.087725       0.122462      -0.045284       0.071222       0.078822      -0.008473      -0.147304      -0.141966       0.064160       0.077806             15.977292      16.285014      -2.038260       4.990278      17.458970       5.630109      14.187893          -0.696256
            9             Cu      13.261326       0.024200       0.000000       0.555306      80.301589 0.13698775E+04  0.40416794E+05                                16.217160                           12.936409       0.963423       2.130911                    0.997762      49.113551     130.094682       0.453157       0.458118      -1.103175      -0.006238      -0.015136      -0.000058       0.016371      -0.015431       0.000871      -0.000139      -0.049333      -0.044054      -0.021842      -0.014598       0.036441             19.089619      25.373290       4.036449       0.004341       8.944990       0.002341      22.950578           0.708615
           10             Cu       5.353674      -0.024199       0.000000       0.555288      80.304480 0.13699319E+04  0.40418856E+05                                16.217646                           12.936743       0.963348       2.130886                    0.997762      49.114061     130.097375       0.453147       0.458123      -1.103170       0.006236       0.015138       0.000057       0.016373      -0.015436       0.000871      -0.000140      -0.049353      -0.044072      -0.021850      -0.014604       0.036455             19.090227      25.374168       4.036639       0.004352       8.945241       0.002342      22.951272           0.708492
           11             Cu       0.024200       5.353674       0.000000       0.554503      80.419344 0.13724782E+04  0.40514512E+05                                16.235271                           12.951086       0.958495       2.129280                    0.997804      49.146447     130.234256       0.452754       0.458288      -1.103024      -0.014942       0.006349      -0.000242       0.016237       0.015758      -0.000374       0.000375       0.048994      -0.043645      -0.021883      -0.014520       0.036403             19.110907       8.954215      -4.041780      -0.001559      25.404671      -0.000227      22.973837          -0.722499
           12             Cu      -0.024199      13.261326       0.000000       0.554462      80.422162 0.13725350E+04  0.40516661E+05                                16.235743                           12.951435       0.958431       2.129258                    0.997804      49.146944     130.236898       0.452744       0.458293      -1.103019       0.014943      -0.006350       0.000242       0.016238       0.015767      -0.000374       0.000375       0.049007      -0.043662      -0.021891      -0.014526       0.036417             19.111500       8.954432      -4.041867      -0.001552      25.405473      -0.000253      22.974596           0.708149
           13              H       4.381915       9.380043       9.359888       0.158064       1.136206 0.83659401E+01  0.82282120E+02                                 1.746256                            1.653755      -1.184866       2.347094                    0.996480       3.244563       8.818587       0.507991       1.225911      -0.723305       0.007597       0.001333      -0.046963       0.047592      -0.000722       0.000254      -0.000153       0.002660       0.056683      -0.010961      -0.007937       0.018897              1.777213       1.350381       0.004773      -0.022144       1.707287      -0.037369       2.273971           0.000521
           14              H       3.920242       7.231851      12.926598       0.149937       1.199890 0.93199310E+01  0.94426328E+02                                 1.835759                            1.766647      -1.187233       2.342170                    0.995998       3.361236       9.353900       0.481401       1.255794      -0.717037      -0.002383      -0.038050       0.022504       0.044271      -0.000838      -0.001439      -0.010296      -0.020667       0.009002      -0.012204      -0.004416       0.016620              1.848700       1.507341      -0.012378      -0.061873       2.172090      -0.143144       1.866667          -0.000198
           15              H       3.990979      11.338319      12.999239       0.143825       1.218816 0.94870152E+01  0.96084312E+02                                 1.818873                            1.753605      -1.194229       2.333420                    0.995733       3.349177       9.173536       0.497529       1.215528      -0.726384      -0.004247       0.037040       0.022965       0.043788      -0.001092      -0.006160       0.011590      -0.020072       0.006627      -0.014173      -0.004192       0.018365              1.827644       1.486777      -0.016482       0.032992       2.128266       0.148241       1.867890          -0.000191
           16              H       1.438858       8.216579      13.758346       0.135850       1.168426 0.83902353E+01  0.82186560E+02                                 1.747152                            1.632589      -0.948178       2.437583                    0.998792       3.235816       8.640799       0.524890       1.191272      -0.732002      -0.012501      -0.006578      -0.036877       0.039490       0.008081       0.008174       0.004154       0.014933       0.035153      -0.016873      -0.001289       0.018162              1.804222       1.609388       0.016869       0.057777       1.338751       0.140265       2.464529           0.000306
           17              H       6.340187      10.323797      13.769242       0.119681       1.210327 0.90249178E+01  0.90230111E+02                                 1.796804                            1.698044      -1.047757       2.374854                    0.998338       3.414864       9.279704       0.511343       1.198080      -0.729339       0.012384       0.002714      -0.039249       0.041245       0.007836      -0.009007      -0.001419       0.013366       0.034329      -0.016277      -0.001280       0.017557              1.855137       1.615684       0.055999       0.083479       1.459198      -0.121694       2.490529           0.000750
           18              H      -0.176935       7.628334      15.614342       0.141134       1.229468 0.88319201E+01  0.87831609E+02                                 1.837444                            1.699157      -0.844535       2.496348                    0.999200       3.221333       8.732785       0.502420       1.225866      -0.725113      -0.038590      -0.011947      -0.006371       0.040896       0.012961      -0.000229       0.001830       0.026731       0.020260      -0.022105       0.006836       0.015268              1.939238       2.721792       0.291701       0.140335       1.538853       0.064838       1.557069           0.000360
           19              H       8.058341      -7.544752      15.487219       0.136931       1.041516 0.71702263E+01  0.69284801E+02                                 1.755229                            1.605842      -1.360480       2.233705                    0.994985       3.727148      10.749058       0.469999       1.348666      -0.691672       0.028432       0.016727      -0.006185       0.033563       0.008492       0.002202       0.001784       0.002785       0.036700      -0.014722       0.001725       0.012997              1.869671       2.432631       0.588997      -0.117669       1.725339      -0.111648       1.451042           0.000518
           20              H      -4.382027       9.234846       9.359888       0.158486       1.135211 0.83569475E+01  0.82165306E+02                                 1.744528                            1.652303      -1.190539       2.344526                    0.996401       3.243130       8.810974       0.508513       1.225076      -0.723483      -0.008300      -0.001094      -0.046932       0.047673      -0.001023      -0.000482      -0.000004       0.003014       0.057057      -0.011332      -0.007696       0.019028              1.775397       1.349361       0.004780       0.022116       1.705960       0.037340       2.270869          -0.000237
           21              H      -3.920396      11.382996      12.926598       0.150062       1.198328 0.93034320E+01  0.94206275E+02                                 1.832980                            1.764101      -1.184749       2.342998                    0.996050       3.360044       9.344347       0.482208       1.254396      -0.717321       0.002753       0.038144       0.022324       0.044282      -0.000992       0.001323       0.010280      -0.020747       0.009218      -0.012272      -0.004360       0.016631              1.845937       1.505434      -0.012359       0.061747       2.168548       0.142888       1.863831           0.000182
           22              H      -3.991133       7.276526      12.999239       0.144403       1.219062 0.94886127E+01  0.96099874E+02                                 1.818531                            1.753261      -1.198106       2.331409                    0.995638       3.349154       9.171990       0.497811       1.214847      -0.726521       0.004051      -0.037091       0.022960       0.043810      -0.001186       0.006216      -0.011589      -0.019739       0.006378      -0.014053      -0.004244       0.018297              1.827277       1.486444      -0.016486      -0.032942       2.127891      -0.148237       1.867496          -0.000006
           23              H      -1.439021      10.398257      13.758346       0.136027       1.170252 0.84073745E+01  0.82404772E+02                                 1.749701                            1.634824      -0.950166       2.436720                    0.998802       3.238329       8.652998       0.524205       1.192100      -0.731801       0.012514       0.006679      -0.036582       0.039236       0.007878      -0.008154      -0.004294       0.015034       0.035733      -0.016867      -0.001392       0.018259              1.806941       1.611672       0.016925      -0.057817       1.340405      -0.140527       2.468745           0.000303
           24              H      -6.340351       8.291039      13.769242       0.118783       1.209891 0.90200209E+01  0.90152293E+02                                 1.794803                            1.696341      -1.038360       2.378454                    0.998425       3.415597       9.274623       0.512256       1.196328      -0.729740      -0.012322      -0.003183      -0.039844       0.041827       0.007635       0.009274       0.001181       0.012987       0.034223      -0.016065      -0.001555       0.017620              1.853009       1.614102       0.055867      -0.083351       1.457910       0.121556       2.487017           0.000734
           25              H       0.176750      -7.628520      15.614342       0.140980       1.233648 0.88657576E+01  0.88225404E+02                                 1.838469                            1.699891      -0.837508       2.498088                    0.999264       3.227805       8.744415       0.503583       1.222243      -0.725872       0.038539       0.011829      -0.006367       0.040813       0.012870       0.000202      -0.001750       0.027096       0.020207      -0.022155       0.006811       0.015344              1.940429       2.724211       0.292221      -0.140440       1.539525      -0.064880       1.557550           0.000370
           26              H      10.556474       7.544567      15.487219       0.135430       1.047105 0.72119626E+01  0.69746665E+02                                 1.756722                            1.606823      -1.347123       2.237944                    0.995171       3.731519      10.744725       0.471761       1.342499      -0.692888      -0.028783      -0.016952      -0.006309       0.033995       0.008756      -0.002249      -0.001613       0.002745       0.036339      -0.014922       0.002051       0.012871              1.871453       2.435812       0.590309       0.118112       1.726755       0.111923       1.451792           0.000416
           27              H       9.380043      -4.382027       9.359888       0.159322       1.129850 0.83101140E+01  0.81607724E+02                                 1.740984                            1.649254      -1.186782       2.347477                    0.996451       3.235367       8.790848       0.508139       1.227438      -0.722979       0.001431      -0.007914      -0.046326       0.047019       0.000510      -0.000199      -0.000381      -0.002702       0.056912      -0.010930      -0.008048       0.018977              1.771704       1.702546      -0.004739      -0.037106       1.347259       0.021935       2.265307          -0.000039
           28              H       7.231851      -3.920396      12.926598       0.149106       1.199005 0.93071146E+01  0.94224597E+02                                 1.831004                            1.762297      -1.173089       2.346979                    0.996226       3.361894       9.339388       0.483485       1.251337      -0.717975      -0.038637       0.002796       0.022381       0.044739       0.001058      -0.010335       0.001378       0.020578       0.009258      -0.012238      -0.004394       0.016632              1.843842       2.165890       0.012312      -0.142640       1.503985       0.061597       1.861650          -0.000172
           29              H      11.338319      -3.991133      12.999239       0.143720       1.218674 0.94827349E+01  0.96008062E+02                                 1.816569                            1.751433      -1.186856       2.335754                    0.995758       3.349552       9.166109       0.498709       1.213067      -0.726920       0.037037       0.004205       0.022890       0.043742       0.001130       0.011551       0.006167       0.020184       0.006884      -0.014216      -0.004160       0.018376              1.825289       2.125467       0.016459       0.148252       1.485075      -0.032924       1.865325           0.000218
           30              H       8.216579      -1.439021      13.758346       0.136464       1.167036 0.83795966E+01  0.82064989E+02                                 1.746628                            1.632230      -0.948163       2.437861                    0.998785       3.233857       8.637636       0.524567       1.192259      -0.731773      -0.006511       0.012690      -0.036585       0.039266      -0.007795       0.004192      -0.008072      -0.014997       0.034949      -0.016661      -0.001330       0.017991              1.803635       1.338544      -0.016854       0.140105       1.609141      -0.057706       2.463222          -0.000292
           31              H      10.323797      -6.340351      13.769242       0.119840       1.207903 0.90032112E+01  0.89954064E+02                                 1.793899                            1.695605      -1.039841       2.378078                    0.998383       3.412349       9.268195       0.511917       1.197521      -0.729463       0.002863      -0.012227      -0.039512       0.041460      -0.007851      -0.001386       0.009229      -0.013032       0.033357      -0.016067      -0.001469       0.017536              1.851975       1.457287      -0.055901      -0.121278       1.613438      -0.083312       2.485200          -0.000743
           32              H       7.628334       0.176750      15.614342       0.138794       1.234470 0.88711509E+01  0.88269425E+02                                 1.837111                            1.698724      -0.829734       2.500342                    0.999370       3.231192       8.745643       0.504636       1.219824      -0.726421      -0.012139       0.039743      -0.006143       0.042007      -0.012913       0.001752      -0.000044      -0.026897       0.021194      -0.022265       0.007093       0.015172              1.938948       1.538526      -0.291824       0.064821       2.721736      -0.140387       1.556582          -0.000390
           33              H      -7.544752      10.556474      15.487219       0.136039       1.048085 0.72226005E+01  0.69902526E+02                                 1.760511                            1.610032      -1.365645       2.230448                    0.995029       3.737948      10.781035       0.470219       1.345881      -0.692183       0.016989      -0.028828      -0.005954       0.033987      -0.008570       0.001618      -0.002264      -0.002534       0.037572      -0.014928       0.001692       0.013235              1.875774       1.730642      -0.592423      -0.112270       2.441961       0.118469       1.454718          -0.000524
           34              H       9.234846       4.381915       9.359888       0.158748       1.139525 0.84018804E+01  0.82768798E+02                                 1.753861                            1.660644      -1.201091       2.340648                    0.996275       3.250357       8.857026       0.505136       1.230857      -0.722188      -0.001537       0.007554      -0.046726       0.047358       0.000635       0.000377       0.000372      -0.003238       0.056590      -0.011174      -0.007700       0.018874              1.785121       1.715708      -0.004775       0.037608       1.355409      -0.022204       2.284244           0.000282
           35              H      11.382996       3.920242      12.926598       0.150313       1.201704 0.93393515E+01  0.94682964E+02                                 1.838367                            1.769071      -1.198192       2.337579                    0.995996       3.364399       9.369096       0.480780       1.256623      -0.716838       0.037991      -0.002818       0.022083       0.044033       0.000843       0.010528      -0.001143       0.020472       0.009714      -0.012135      -0.004659       0.016794              1.851417       2.175176       0.012428       0.142982       1.509293      -0.062057       1.869782          -0.000008
           36              H       7.276526       3.990979      12.999239       0.144371       1.219025 0.94881523E+01  0.96093289E+02                                 1.818274                            1.752994      -1.193357       2.333352                    0.995687       3.350483       9.175302       0.497948       1.214536      -0.726574      -0.036659      -0.004207       0.022909       0.043433       0.001083      -0.011451      -0.006145       0.020427       0.007010      -0.014294      -0.004044       0.018338              1.827162       2.127665       0.016470      -0.148286       1.486405       0.032948       1.867416          -0.000209
           37              H      10.398257       1.438858      13.758346       0.136273       1.167205 0.83801396E+01  0.82066230E+02                                 1.746226                            1.631832      -0.944610       2.439169                    0.998820       3.234176       8.636415       0.524882       1.191602      -0.731922       0.006681      -0.012378      -0.036614       0.039223      -0.007897      -0.004309       0.008115      -0.015203       0.035840      -0.016959      -0.001313       0.018273              1.803254       1.338225      -0.016791      -0.140141       1.608687       0.057496       2.462851           0.000300
           38              H       8.291039       6.340187      13.769242       0.120141       1.205364 0.89786426E+01  0.89637481E+02                                 1.790451                            1.692551      -1.034338       2.380524                    0.998410       3.408694       9.251278       0.512770       1.196477      -0.729703      -0.002966       0.012300      -0.039464       0.041443      -0.007764       0.001377      -0.009186      -0.013133       0.033537      -0.016051      -0.001471       0.017522              1.848326       1.454876      -0.055715       0.120801       1.610460       0.083141       2.479642           0.000744
           39              H      -7.628520      -0.176935      15.614342       0.139249       1.234945 0.88756680E+01  0.88333692E+02                                 1.838424                            1.699813      -0.834797       2.498115                    0.999326       3.230765       8.748058       0.504137       1.220766      -0.726215       0.012047      -0.039344      -0.006270       0.041622      -0.013070      -0.001545      -0.000216      -0.026827       0.020827      -0.022278       0.007003       0.015275              1.940403       1.539458      -0.292216      -0.064911       2.724258       0.140494       1.557494           0.000392
           40              H       7.544567       8.058341      15.487219       0.135947       1.047527 0.72179107E+01  0.69849591E+02                                 1.760404                            1.609905      -1.364935       2.230775                    0.995002       3.737176      10.780140       0.470039       1.346543      -0.692060      -0.016949       0.028816      -0.005999       0.033965      -0.008625      -0.001737       0.002265      -0.002539       0.037091      -0.014901       0.001770       0.013131              1.875655       1.730553      -0.592434       0.112255       2.441843      -0.118449       1.454568           0.000412
           41              H       4.925477      -0.072651       8.800547       0.158055       1.136209 0.83659693E+01  0.82282493E+02                                 1.746263                            1.653761      -1.184868       2.347094                    0.996479       3.244569       8.818613       0.507989       1.225916      -0.723304      -0.007597      -0.001333       0.046963       0.047593      -0.000722       0.000254      -0.000152       0.002660       0.056683      -0.010961      -0.007937       0.018897              1.777220       1.350385       0.004773      -0.022144       1.707294      -0.037370       2.273981          -0.000526
           42              H       5.387150       2.075541       5.233837       0.149928       1.199925 0.93203075E+01  0.94431483E+02                                 1.835832                            1.766714      -1.187235       2.342170                    0.995998       3.361289       9.354239       0.481378       1.255837      -0.717028       0.002384       0.038050      -0.022504       0.044271      -0.000838      -0.001439      -0.010295      -0.020666       0.009003      -0.012203      -0.004415       0.016618              1.848774       1.507393      -0.012379      -0.061878       2.172186      -0.143152       1.866744           0.000182
           43              H       5.316413      -2.030927       5.161196       0.143817       1.218850 0.94873659E+01  0.96088869E+02                                 1.818919                            1.753647      -1.194245       2.333412                    0.995732       3.349222       9.173744       0.497518       1.215542      -0.726381       0.004246      -0.037040      -0.022965       0.043788      -0.001092      -0.006160       0.011589      -0.020072       0.006627      -0.014173      -0.004191       0.018364              1.827692       1.486808      -0.016482       0.032994       2.128327       0.148245       1.867939           0.000192
           44              H       7.868534       1.090813       4.402089       0.135838       1.168452 0.83904915E+01  0.82190060E+02                                 1.747215                            1.632645      -0.948189       2.437578                    0.998791       3.235863       8.641101       0.524864       1.191317      -0.731992       0.012501       0.006579       0.036877       0.039490       0.008081       0.008174       0.004153       0.014934       0.035153      -0.016873      -0.001289       0.018162              1.804290       1.609444       0.016870       0.057776       1.338791       0.140272       2.464636           0.000299
           45              H       2.967205      -1.016405       4.391193       0.119675       1.210331 0.90249498E+01  0.90230557E+02                                 1.796813                            1.698052      -1.047760       2.374854                    0.998338       3.414868       9.279737       0.511339       1.198087      -0.729337      -0.012384      -0.002713       0.039249       0.041246       0.007835      -0.009007      -0.001419       0.013365       0.034329      -0.016276      -0.001280       0.017556              1.855147       1.615692       0.056000       0.083479       1.459204      -0.121696       2.490545           0.000729
           46              H       9.484327       1.679058       2.546093       0.141113       1.229623 0.88333647E+01  0.87850804E+02                                 1.837732                            1.699403      -0.844522       2.496356                    0.999200       3.221476       8.733814       0.502330       1.226021      -0.725080       0.038590       0.011948       0.006371       0.040897       0.012961      -0.000229       0.001829       0.026739       0.020265      -0.022108       0.006838       0.015270              1.939560       2.722317       0.291772       0.140374       1.539067       0.064855       1.557296           0.000362
           47              H       1.249051      16.852144       2.673216       0.136927       1.041522 0.71702731E+01  0.69285378E+02                                 1.755237                            1.605849      -1.360486       2.233700                    0.994985       3.727164      10.749120       0.469997       1.348668      -0.691672      -0.028432      -0.016728       0.006184       0.033562       0.008492       0.002203       0.001784       0.002785       0.036697      -0.014722       0.001725       0.012997              1.869680       2.432645       0.589002      -0.117671       1.725347      -0.111650       1.451049           0.000415
           48              H      13.689419       0.072546       8.800547       0.158486       1.135246 0.83572715E+01  0.82169215E+02                                 1.744553                            1.652326      -1.190585       2.344498                    0.996400       3.243194       8.811161       0.508515       1.225062      -0.723486       0.008299       0.001092       0.046932       0.047673      -0.001024      -0.000483      -0.000005       0.003017       0.057058      -0.011334      -0.007694       0.019028              1.775422       1.349377       0.004780       0.022116       1.705985       0.037339       2.270902           0.000250
           49              H      13.227788      -2.075604       5.233837       0.150073       1.198292 0.93030360E+01  0.94200840E+02                                 1.832902                            1.764030      -1.184741       2.343001                    0.996051       3.359986       9.343978       0.482234       1.254349      -0.717331      -0.002752      -0.038144      -0.022323       0.044281      -0.000992       0.001323       0.010281      -0.020748       0.009217      -0.012272      -0.004360       0.016633              1.845857       1.505379      -0.012358       0.061742       2.168445       0.142880       1.863748          -0.000189
           50              H      13.298525       2.030866       5.161196       0.144409       1.219016 0.94881572E+01  0.96094154E+02                                 1.818492                            1.753224      -1.198061       2.331436                    0.995639       3.349081       9.171752       0.497813       1.214855      -0.726520      -0.004052       0.037091      -0.022959       0.043810      -0.001186       0.006215      -0.011588      -0.019740       0.006379      -0.014053      -0.004244       0.018297              1.827237       1.486416      -0.016486      -0.032940       2.127842      -0.148234       1.867454           0.000010
           51              H      10.746413      -1.090865       4.402089       0.136039       1.170217 0.84070304E+01  0.82400168E+02                                 1.749625                            1.634758      -0.950150       2.436728                    0.998802       3.238268       8.652637       0.524234       1.192053      -0.731812      -0.012515      -0.006677       0.036582       0.039235       0.007879      -0.008154      -0.004294       0.015033       0.035733      -0.016866      -0.001392       0.018259              1.806860       1.611605       0.016923      -0.057816       1.340358      -0.140519       2.468617           0.000307
           52              H      15.647743       1.016353       4.391193       0.118790       1.209888 0.90199897E+01  0.90151840E+02                                 1.794792                            1.696332      -1.038360       2.378453                    0.998425       3.415593       9.274584       0.512260       1.196318      -0.729742       0.012322       0.003183       0.039843       0.041827       0.007636       0.009275       0.001181       0.012988       0.034222      -0.016065      -0.001555       0.017620              1.852998       1.614093       0.055866      -0.083350       1.457902       0.121554       2.486997           0.000748
           53              H       9.130642      16.935912       2.546093       0.141000       1.233521 0.88645775E+01  0.88209723E+02                                 1.838237                            1.699692      -0.837519       2.498081                    0.999264       3.227677       8.743549       0.503656       1.222120      -0.725899      -0.038539      -0.011829       0.006367       0.040813       0.012870       0.000202      -0.001751       0.027090       0.020203      -0.022152       0.006810       0.015342              1.940169       2.723789       0.292164      -0.140409       1.539353      -0.064866       1.557366           0.000358
           54              H      -1.249082       1.762825       2.673216       0.135434       1.047098 0.72119052E+01  0.69745950E+02                                 1.756712                            1.606815      -1.347114       2.237949                    0.995171       3.731499      10.744645       0.471763       1.342496      -0.692889       0.028784       0.016952       0.006310       0.033995       0.008757      -0.002248      -0.001612       0.002745       0.036342      -0.014922       0.002052       0.012871              1.871441       2.435795       0.590303       0.118110       1.726745       0.111922       1.451784           0.000518
           55              H      -0.072651      13.689419       8.800547       0.159321       1.129855 0.83101671E+01  0.81608413E+02                                 1.740993                            1.649262      -1.186783       2.347476                    0.996451       3.235378       8.790900       0.508136       1.227442      -0.722978      -0.001431       0.007914       0.046326       0.047019       0.000510      -0.000199      -0.000380      -0.002702       0.056911      -0.010930      -0.008047       0.018977              1.771714       1.702555      -0.004739      -0.037107       1.347265       0.021935       2.265321           0.000044
           56              H       2.075541      13.227788       5.233837       0.149102       1.199011 0.93071802E+01  0.94225527E+02                                 1.831020                            1.762312      -1.173087       2.346981                    0.996226       3.361900       9.339450       0.483478       1.251349      -0.717972       0.038637      -0.002796      -0.022382       0.044739       0.001058      -0.010335       0.001378       0.020578       0.009258      -0.012238      -0.004394       0.016632              1.843859       2.165913       0.012312      -0.142642       1.503996       0.061598       1.861667           0.000174
           57              H      -2.030927      13.298525       5.161196       0.143716       1.218682 0.94828217E+01  0.96009207E+02                                 1.816582                            1.751445      -1.186861       2.335752                    0.995758       3.349564       9.166169       0.498705       1.213073      -0.726918      -0.037037      -0.004205      -0.022890       0.043742       0.001130       0.011551       0.006167       0.020184       0.006883      -0.014215      -0.004160       0.018376              1.825303       2.125484       0.016460       0.148254       1.485085      -0.032924       1.865339          -0.000213
           58              H       1.090813      10.746413       4.402089       0.136460       1.167054 0.83797573E+01  0.82066981E+02                                 1.746648                            1.632247      -0.948182       2.437851                    0.998785       3.233882       8.637733       0.524563       1.192262      -0.731773       0.006511      -0.012689       0.036585       0.039266      -0.007795       0.004192      -0.008072      -0.014998       0.034949      -0.016661      -0.001330       0.017990              1.803657       1.338557      -0.016855       0.140109       1.609159      -0.057709       2.463256           0.000294
           59              H      -1.016405      15.647743       4.391193       0.119834       1.207934 0.90035089E+01  0.89957856E+02                                 1.793937                            1.695638      -1.039875       2.378062                    0.998383       3.412399       9.268398       0.511909       1.197529      -0.729462      -0.002863       0.012227       0.039512       0.041460      -0.007851      -0.001385       0.009229      -0.013032       0.033359      -0.016067      -0.001469       0.017536              1.852015       1.457313      -0.055903      -0.121282       1.613470      -0.083316       2.485261           0.000746
           60              H       1.679058       9.130642       2.546093       0.138799       1.234418 0.88706719E+01  0.88263011E+02                                 1.837012                            1.698640      -0.829740       2.500338                    0.999370       3.231144       8.745284       0.504669       1.219769      -0.726433       0.012140      -0.039742       0.006143       0.042006      -0.012913       0.001751      -0.000044      -0.026895       0.021192      -0.022264       0.007092       0.015172              1.938838       1.538453      -0.291800       0.064815       2.721555      -0.140373       1.556504           0.000384
           61              H      16.852144      -1.249082       2.673216       0.136035       1.048104 0.72227627E+01  0.69904504E+02                                 1.760532                            1.610050      -1.365663       2.230437                    0.995029       3.737995      10.781210       0.470216       1.345881      -0.692183      -0.016989       0.028827       0.005953       0.033986      -0.008570       0.001618      -0.002265      -0.002534       0.037569      -0.014927       0.001693       0.013235              1.875798       1.730664      -0.592434      -0.112272       2.441997       0.118470       1.454735           0.000413
           62              H       0.072546       4.925477       8.800547       0.158745       1.139573 0.84023251E+01  0.82774226E+02                                 1.753902                            1.660681      -1.201168       2.340606                    0.996274       3.250438       8.857286       0.505134       1.230847      -0.722190       0.001539      -0.007553       0.046726       0.047358       0.000633       0.000378       0.000373      -0.003242       0.056593      -0.011176      -0.007699       0.018874              1.785163       1.715751      -0.004776       0.037611       1.355436      -0.022205       2.284301          -0.000278
           63              H      -2.075604       5.387150       5.233837       0.150318       1.201688 0.93391919E+01  0.94681047E+02                                 1.838361                            1.769065      -1.198175       2.337591                    0.995996       3.364364       9.369018       0.480776       1.256636      -0.716835      -0.037992       0.002818      -0.022081       0.044033       0.000843       0.010527      -0.001143       0.020474       0.009714      -0.012136      -0.004657       0.016793              1.851412       2.175171       0.012428       0.142983       1.509289      -0.062057       1.869776           0.000012
           64              H       2.030866       5.316413       5.161196       0.144381       1.219006 0.94879582E+01  0.96090749E+02                                 1.818246                            1.752968      -1.193346       2.333357                    0.995687       3.350456       9.175175       0.497956       1.214525      -0.726576       0.036659       0.004207      -0.022909       0.043432       0.001084      -0.011450      -0.006146       0.020428       0.007010      -0.014294      -0.004043       0.018338              1.827133       2.127628       0.016469      -0.148283       1.486385       0.032947       1.867386           0.000203
           65              H      -1.090865       7.868534       4.402089       0.136275       1.167193 0.83800446E+01  0.82065148E+02                                 1.746222                            1.631829      -0.944595       2.439177                    0.998820       3.234163       8.636400       0.524879       1.191611      -0.731920      -0.006681       0.012378       0.036614       0.039223      -0.007897      -0.004310       0.008115      -0.015203       0.035840      -0.016959      -0.001313       0.018273              1.803250       1.338222      -0.016791      -0.140139       1.608683       0.057492       2.462843          -0.000295
           66              H       1.016353       2.967205       4.391193       0.120146       1.205336 0.89783766E+01  0.89634079E+02                                 1.790416                            1.692520      -1.034308       2.380538                    0.998410       3.408651       9.251095       0.512778       1.196468      -0.729705       0.002966      -0.012301       0.039464       0.041443      -0.007764       0.001377      -0.009187      -0.013134       0.033536      -0.016051      -0.001471       0.017522              1.848288       1.454851      -0.055713       0.120797       1.610430       0.083137       2.479584          -0.000746
           67              H      16.935912       9.484327       2.546093       0.139242       1.235070 0.88768287E+01  0.88349081E+02                                 1.838649                            1.700004      -0.834792       2.498119                    0.999326       3.230871       8.748842       0.504067       1.220882      -0.726190      -0.012047       0.039344       0.006270       0.041622      -0.013070      -0.001545      -0.000216      -0.026831       0.020833      -0.022280       0.007005       0.015275              1.940655       1.539625      -0.292273      -0.064925       2.724671       0.140524       1.557669          -0.000391
           68              H       1.762825       1.249051       2.673216       0.135952       1.047510 0.72177694E+01  0.69847863E+02                                 1.760385                            1.609888      -1.364919       2.230785                    0.995002       3.737134      10.779982       0.470042       1.346541      -0.692060       0.016949      -0.028816       0.006000       0.033965      -0.008625      -0.001737       0.002264      -0.002539       0.037094      -0.014902       0.001770       0.013131              1.875633       1.730534      -0.592424       0.112254       2.441812      -0.118447       1.454553          -0.000524
           69              H       9.283301      16.898697       0.000000       0.135052       1.333713 0.10473620E+02  0.10937423E+03                                 1.992693                            1.888085      -1.065686       2.388483                    0.996788       3.469323       9.836306       0.459526       1.276373      -0.713362      -0.035659      -0.015798       0.000046       0.039002       0.014370       0.000066      -0.000083       0.020174       0.015285      -0.020105       0.005095       0.015009              2.074326       2.673928       0.308833       0.000112       1.654821       0.000040       1.894229          -0.000140
           70              H      17.565114       1.492923       0.000000       0.142162       0.958336 0.67956288E+01  0.65624779E+02                                 1.745416                            1.625809      -1.484390       2.179271                    0.992463       3.926455      11.803720       0.434838       1.458614      -0.669626       0.029250       0.005889      -0.000206       0.029838      -0.001038       0.000206       0.000110       0.003179       0.034561      -0.007660      -0.003864       0.011524              1.860024       2.454277       0.402425       0.000015       1.584131       0.000013       1.541665          -0.000037
           71              H       9.331700       1.716303       0.000000       0.135034       1.333890 0.10475487E+02  0.10940025E+03                                 1.993023                            1.888379      -1.065671       2.388492                    0.996788       3.469494       9.837568       0.459438       1.276542      -0.713327       0.035660       0.015799      -0.000046       0.039003       0.014370       0.000066      -0.000083       0.020183       0.015291      -0.020109       0.005098       0.015011              2.074687       2.674450       0.308913       0.000112       1.655061       0.000040       1.894549          -0.000135
           72              H       1.049886      17.122077       0.000000       0.142160       0.958339 0.67956510E+01  0.65625047E+02                                 1.745420                            1.625812      -1.484395       2.179269                    0.992463       3.926463      11.803749       0.434837       1.458615      -0.669626      -0.029250      -0.005889       0.000206       0.029838      -0.001038       0.000206       0.000110       0.003180       0.034561      -0.007660      -0.003863       0.011524              1.860029       2.454284       0.402427       0.000015       1.584134       0.000013       1.541668          -0.000124
           73              H      16.898697       9.331700       0.000000       0.134800       1.332069 0.10457195E+02  0.10915010E+03                                 1.990135                            1.885861      -1.054665       2.392880                    0.996902       3.468450       9.828586       0.460110       1.275368      -0.713566      -0.016348       0.035467       0.000035       0.039054      -0.014437       0.000094      -0.000052      -0.020514       0.015349      -0.020268       0.005116       0.015152              2.071553       1.652960      -0.308034      -0.000002       2.669693      -0.000076       1.892006           0.000031
           74              H       1.492923       1.049886       0.000000       0.141417       0.958906 0.68008944E+01  0.65691497E+02                                 1.746534                            1.626791      -1.481163       2.180128                    0.992442       3.928975      11.814573       0.434544       1.459247      -0.669521       0.005819      -0.029527       0.000140       0.030095       0.001315      -0.000006       0.000058      -0.003169       0.034409      -0.007794      -0.003676       0.011470              1.861292       1.585121      -0.402872      -0.000014       2.456097       0.000036       1.542657           0.000039
           75              H       1.716303       9.283301       0.000000       0.134810       1.331871 0.10455137E+02  0.10912166E+03                                 1.989791                            1.885556      -1.054666       2.392878                    0.996902       3.468267       9.827291       0.460197       1.275207      -0.713599       0.016349      -0.035467      -0.000035       0.039054      -0.014438       0.000094      -0.000052      -0.020507       0.015342      -0.020266       0.005113       0.015153              2.071177       1.652709      -0.307949      -0.000002       2.669143      -0.000077       1.891680          -0.000034
           76              H      17.122077      17.565114       0.000000       0.141414       0.958905 0.68008859E+01  0.65691393E+02                                 1.746533                            1.626791      -1.481162       2.180129                    0.992442       3.928973      11.814564       0.434544       1.459248      -0.669521      -0.005819       0.029528      -0.000140       0.030096       0.001315      -0.000006       0.000058      -0.003170       0.034409      -0.007794      -0.003676       0.011470              1.861291       1.585120      -0.402871      -0.000014       2.456095       0.000036       1.542657          -0.000127
           77              C       4.281388      11.816740      10.431354       0.585250      24.579173 0.26540929E+03  0.55651523E+04                                 7.902907                            5.786544      -0.054489       2.040744                    0.999613      22.359003      62.506862       0.617435       0.473101      -1.021593       0.004436       0.050950      -0.030276       0.059432       0.027264       0.063040       0.038704       0.157844      -0.022821      -0.092731      -0.031340       0.124071             10.255065       4.900291      -0.060422      -0.729759      16.205216      -5.458950       9.659688           0.000248
           78              C       4.184590       6.826058      10.456778       0.573543      27.905326 0.29014681E+03  0.62059293E+04                                 8.552592                            6.030947      -0.033655       2.039924                    0.999635      22.774135      63.798459       0.609162       0.470094      -1.025693       0.007829      -0.058584      -0.026369       0.064720      -0.007673       0.054440      -0.031238       0.165469       0.045500      -0.099199      -0.010696       0.109895             11.315393       5.205857      -0.482369      -0.758452      18.752237       6.316945       9.988085          -0.000771
           79              C       4.206924      10.487625      11.085130       0.003158      41.115320 0.42382625E+03  0.97987260E+04                                10.272518                            6.768065       0.060316       2.026711                    0.999052      26.644701      73.429016       0.653660       0.405296      -1.082606       0.004486      -0.043664       0.023592       0.049832      -0.007226      -0.009071      -0.007311       0.028841       0.017124      -0.022185       0.003937       0.018248             14.208985       5.281819       0.468120      -0.489944      20.929698      -5.439947      16.415438          -0.000836
           80              C       4.275804       9.361422      10.304231      -0.090065      34.541576 0.41785963E+03  0.97402112E+04                                 9.300512                            6.884781      -0.142872       1.937200                    0.999166      28.849138      82.949210       0.617713       0.425384      -1.057116       0.017404      -0.007218       0.003018       0.019081      -0.007196       0.003245      -0.005485       0.079102      -0.025579      -0.036886      -0.007840       0.044726             11.171453       4.764552       0.088286      -0.119914      18.139582      -0.373301      10.610225          -0.000345
           81              C       4.171556       8.179365      11.052441       0.002559      42.535254 0.43789843E+03  0.10202230E+05                                10.463751                            6.868457       0.032060       2.011840                    0.998999      26.974714      74.509126       0.650741       0.403995      -1.083991       0.023148       0.054642       0.012405       0.060626      -0.005101      -0.013856       0.012806       0.011142       0.042613      -0.017814      -0.009158       0.026972             14.316503       5.395523      -0.525031      -0.662842      22.191989       4.423479      15.361998          -0.000088
           82              C       4.000289       8.065805      12.479851      -0.166886      36.882936 0.47654812E+03  0.11461136E+05                                 9.692361                            7.298993       0.059779       1.988038                    0.999087      30.180835      87.692179       0.607484       0.419228      -1.062653       0.008476      -0.010849      -0.005484       0.014819      -0.001023      -0.000223      -0.016877       0.040734      -0.062547      -0.033141       0.002323       0.030818             11.938481       5.408796      -0.328112      -0.992825      12.665149       4.554878      17.741498           0.001495
           83              C       3.959332       9.305560      13.148155       0.113368      39.044955 0.42321729E+03  0.98590209E+04                                10.174485                            6.949258      -0.391600       1.886197                    0.998469      26.676206      75.731636       0.614456       0.427902      -1.059577       0.004997      -0.004171       0.018607       0.019713       0.009785      -0.008542       0.001179       0.045216       0.047847      -0.032785       0.008277       0.024508             13.689741       6.044170       0.582684      -0.656433      12.311488      -0.288242      22.713567           0.000759
           84              C       4.041242      10.519262      12.516172      -0.160226      36.665089 0.45834012E+03  0.10929609E+05                                 9.674104                            7.177499      -0.005368       1.968995                    0.999258      30.008010      87.162863       0.609396       0.421492      -1.059939       0.004509       0.013527      -0.017430       0.022519      -0.011051       0.002612       0.019896       0.051466      -0.057634      -0.038839       0.001185       0.037654             12.111867       5.366866       0.341082      -0.274001      12.554583      -4.985191      18.414153           0.001504
           85              C       3.905340       9.294382      14.651839      -0.073104      53.309374 0.47906534E+03  0.11448636E+05                                12.115398                            7.241977      -0.010672       1.990243                    0.999052      28.213535      79.692245       0.624304       0.410536      -1.076466       0.004896      -0.001609      -0.038608       0.038950      -0.022246      -0.000781      -0.002152      -0.079822       0.056557      -0.055141       0.018673       0.036468             17.373646      22.243331       5.191157      -0.697654       7.753525      -0.338725      22.124083           0.000532
           86              C       5.018513       9.759753      15.338303       0.183446      41.501062 0.40825920E+03  0.94732998E+04                                10.634103                            6.883311      -0.179950       1.941547                    0.999552      27.014597      77.819999       0.606528       0.435201      -1.049771       0.003488       0.002270       0.064854       0.064988       0.004016      -0.011888      -0.005318      -0.002076       0.022426      -0.012080      -0.004881       0.016961             14.558021      20.894596       4.995260       7.184553       7.053911       1.961874      15.725555           0.002859
           87              C       2.743760       8.806665      15.309247       0.182480      41.225352 0.39420956E+03  0.90495059E+04                                10.556716                            6.715069      -0.020908       1.995114                    0.999531      26.525086      75.507313       0.622018       0.428948      -1.055677      -0.009865      -0.012010       0.059695       0.061685      -0.000452      -0.000268      -0.002051       0.007516       0.031573      -0.009262      -0.001479       0.010741             14.602732      21.912454       4.812110      -6.606219       6.510828      -1.920334      15.384913           0.001695
           88              C       1.587772       8.305926      14.691792      -0.195344      35.411278 0.45880020E+03  0.10924626E+05                                 9.293921                            7.081509       0.134154       2.000217                    0.999848      30.481265      87.980083       0.627572       0.409882      -1.069194      -0.016749      -0.004060       0.004865       0.017907      -0.012513       0.019942       0.004303       0.010567       0.027563      -0.025566      -0.000401       0.025967             11.072139      13.789029       1.976867      -1.616252       5.205983       0.355700      14.221406           0.001921
           89              C       6.219184      10.271670      14.709952      -0.193002      37.506201 0.50363787E+03  0.12262723E+05                                 9.644015                            7.400808       0.164272       1.998361                    0.999861      31.234431      90.865013       0.616831       0.407822      -1.071622       0.013715       0.001529       0.021426       0.025486      -0.010432      -0.023002      -0.002357      -0.004630       0.074089      -0.030597      -0.004804       0.035401             11.502971      13.644311       3.190710       2.843652       6.680287       0.105584      14.184316           0.003201
           90              C       6.606363      -8.218623      16.932790       0.242166      35.432053 0.39567005E+03  0.91276323E+04                                 9.697686                            6.845829      -0.137042       1.968332                    0.999522      26.347843      76.168953       0.597766       0.444171      -1.042363      -0.056590      -0.014433       0.007642       0.058899      -0.003024      -0.002161      -0.000191       0.024506       0.023085      -0.016477       0.006050       0.010427             12.255244      12.373000       2.487961       4.390969       6.390145       0.727809      18.002588           0.002441
           91              C       1.418362       8.251929      16.918261       0.257116      34.036425 0.34140812E+03  0.76084899E+04                                 9.468936                            6.358442      -0.214829       1.949460                    0.999246      25.519584      73.066809       0.618903       0.444078      -1.039986       0.042487       0.014553      -0.004132       0.045100      -0.015457      -0.000064      -0.002856      -0.007336       0.036987      -0.022147       0.008493       0.013654             12.283698      12.603086       1.650811      -3.908283       5.022613      -1.062593      19.225395           0.000932
           92              C       0.705415       7.970850      15.701512      -0.183050      35.183677 0.46324513E+03  0.11058247E+05                                 9.295299                            7.131495       0.167783       2.012423                    0.999712      30.351793      87.746732       0.623231       0.411701      -1.067899      -0.006165       0.011499      -0.016283       0.020866       0.007824       0.003307      -0.001333       0.036928      -0.000798      -0.020117      -0.000495       0.020612             11.183736      16.182279       2.151853      -0.301648       5.429784       0.245610      11.939145           0.003241
           93              C       7.205773      -7.926360      15.657927      -0.194368      38.408183 0.51477290E+03  0.12628684E+05                                 9.939346                            7.587784      -0.010092       1.959371                    0.998930      31.104798      91.446205       0.595276       0.419417      -1.061936      -0.002547       0.006203      -0.015219       0.016631       0.000003       0.005165       0.009311       0.000064       0.010057      -0.010111      -0.001662       0.011773             11.942388      15.420429       5.205479       1.037028       8.613015      -0.318730      11.793721           0.003287
           94              C      -4.281512       6.798136      10.431354       0.582533      24.657048 0.26615302E+03  0.55842458E+04                                 7.919548                            5.793849      -0.050103       2.041655                    0.999609      22.383700      62.580631       0.617218       0.472971      -1.021738      -0.006062      -0.051199      -0.030481       0.059893       0.026698      -0.064300      -0.036395       0.155001      -0.024310      -0.089712      -0.033828       0.123540             10.288945       4.907766      -0.058009       0.733032      16.270828       5.491951       9.688240           0.000116
           95              C      -4.184714      11.788817      10.456778       0.574189      27.878827 0.28982334E+03  0.61971426E+04                                 8.547189                            6.027374      -0.035701       2.039533                    0.999614      22.760282      63.745350       0.609388       0.470061      -1.025734      -0.008310       0.056951      -0.026397       0.063319      -0.007179      -0.054803       0.031827       0.164325       0.045623      -0.099074      -0.010715       0.109789             11.309003       5.202446      -0.481872       0.758028      18.745365      -6.310050       9.979200           0.000509
           96              C      -4.207056       8.127243      11.085130       0.006718      41.138017 0.42385583E+03  0.98002405E+04                                10.279012                            6.769500       0.062782       2.027085                    0.999113      26.646112      73.452162       0.653373       0.405440      -1.082437      -0.003570       0.042422       0.022412       0.048111      -0.006329       0.007352       0.007717       0.027277       0.017035      -0.021091       0.005050       0.016042             14.227560       5.285650       0.470581       0.492432      20.965433       5.461814      16.431596           0.000544
           97              C      -4.275927       9.253455      10.304231      -0.091838      34.606884 0.41868909E+03  0.97647132E+04                                 9.313797                            6.892763      -0.141037       1.937325                    0.999153      28.878279      83.064090       0.617180       0.425526      -1.056992      -0.017893       0.008468       0.002556       0.019960      -0.007313      -0.005549       0.005931       0.080677      -0.025216      -0.037804      -0.008075       0.045879             11.192537       4.770721       0.089071       0.120608      18.185997       0.379990      10.620892          -0.000263
           98              C      -4.171687      10.435503      11.052441       0.002035      42.525944 0.43775059E+03  0.10197577E+05                                10.460902                            6.866079       0.030485       2.011563                    0.998976      26.972146      74.489313       0.651049       0.403852      -1.084124      -0.022367      -0.055213       0.012303       0.060828      -0.005099       0.012906      -0.011188       0.011295       0.043711      -0.016932      -0.008675       0.025607             14.315232       5.394245      -0.524639       0.663265      22.196607      -4.416995      15.354843          -0.000424
           99              C      -4.000438      10.549046      12.479851      -0.167407      36.907939 0.47693009E+03  0.11472879E+05                                 9.698567                            7.303591       0.057638       1.987240                    0.999108      30.190023      87.735116       0.607070       0.419420      -1.062507      -0.009089       0.010133      -0.005390       0.014640      -0.001257       0.000029       0.017143       0.040856      -0.060495      -0.033097       0.002542       0.030555             11.946773       5.412251      -0.328802       0.994975      12.672821      -4.555653      17.755247          -0.002062
          100              C      -3.959489       9.309283      13.148155       0.113045      39.070971 0.42351836E+03  0.98679371E+04                                10.179627                            6.952136      -0.390737       1.886451                    0.998494      26.685212      75.768229       0.614266       0.427952      -1.059530      -0.004079       0.004608       0.018697       0.019684       0.009536       0.008116      -0.002078       0.044768       0.049984      -0.032938       0.008939       0.023998             13.699859       6.047608       0.583601       0.659694      12.318051       0.296610      22.733918          -0.000459
          101              C      -4.041391       8.095589      12.516172      -0.159466      36.602449 0.45734555E+03  0.10899948E+05                                 9.664665                            7.170504      -0.006372       1.969355                    0.999232      29.972080      87.034162       0.609593       0.421586      -1.059883      -0.004814      -0.011590      -0.017246       0.021329      -0.011591      -0.003098      -0.020501       0.052713      -0.057256      -0.039877       0.001513       0.038363             12.103105       5.362118       0.341601       0.275957      12.547605       4.986662      18.399592          -0.000803
          102              C      -3.905514       9.320443      14.651839      -0.072994      53.243707 0.47844626E+03  0.11429281E+05                                12.103178                            7.235416      -0.007560       1.991521                    0.999038      28.194620      79.603264       0.624878       0.410322      -1.076687      -0.003469       0.002207      -0.038327       0.038547      -0.021728       0.001578       0.002213      -0.080899       0.056780      -0.055437       0.018809       0.036628             17.355846      22.218945       5.185420       0.698861       7.746524       0.341640      22.102067          -0.000181
          103              C      -5.018695       8.855064      15.338303       0.184605      41.464534 0.40787328E+03  0.94621963E+04                                10.628826                            6.880674      -0.180611       1.941512                    0.999545      26.999610      77.770387       0.606557       0.435279      -1.049714      -0.003237      -0.001479       0.062959       0.063060       0.004622       0.012859       0.005739      -0.000971       0.021577      -0.012556      -0.005573       0.018129             14.549248      20.879300       4.989923      -7.179492       7.049616      -1.958721      15.718829           0.002608
          104              C      -2.743942       9.808152      15.309247       0.180550      41.302235 0.39498807E+03  0.90716984E+04                                10.567741                            6.720734      -0.018613       1.995245                    0.999567      26.554342      75.604451       0.621900       0.428826      -1.055770       0.010935       0.012174       0.060127       0.062314      -0.000574       0.001271       0.002307       0.006724       0.030583      -0.008815      -0.001776       0.010591             14.620411      21.935777       4.818101       6.618236       6.517620       1.924991      15.407835           0.001671
          105              C      -1.587947      10.308900      14.691792      -0.195144      35.428558 0.45901428E+03  0.10931530E+05                                 9.298361                            7.084154       0.165425       2.008020                    0.999765      30.489676      88.025612       0.627293       0.409997      -1.069067       0.015830       0.002867       0.005185       0.016903      -0.011932      -0.020027      -0.003854       0.011027       0.026609      -0.024830      -0.001198       0.026028             11.078072      13.793307       1.977467       1.619954       5.208066      -0.354417      14.232841           0.001954
          106              C      -6.219359       8.343156      14.709952      -0.193554      37.543985 0.50427526E+03  0.12282341E+05                                 9.652231                            7.407506       0.159373       1.996698                    0.999871      31.249063      90.927953       0.616290       0.408045      -1.071457      -0.014627      -0.002285       0.019695       0.024638      -0.010663       0.023373       0.001381      -0.004280       0.075883      -0.030773      -0.005496       0.036269             11.513029      13.655726       3.192672      -2.846566       6.686065      -0.103503      14.197295           0.002902
          107              C      -6.606564       8.218422      16.932790       0.243198      35.454995 0.39595719E+03  0.91361513E+04                                 9.702919                            6.849153      -0.130127       1.969946                    0.999527      26.354923      76.203817       0.597495       0.444280      -1.042272       0.056259       0.013477       0.007217       0.058299      -0.002740       0.002124      -0.000798       0.025634       0.026722      -0.017573       0.006587       0.010986             12.262225      12.379631       2.488967      -4.393809       6.393235      -0.726934      18.013808           0.002269
          108              C      -1.418564      -8.252130      16.918261       0.254713      34.138533 0.34254156E+03  0.76398791E+04                                 9.484879                            6.367364      -0.216032       1.948533                    0.999228      25.565860      73.222480       0.618722       0.443851      -1.040145      -0.043033      -0.015116      -0.003861       0.045774      -0.015582      -0.000895       0.003011      -0.009055       0.037141      -0.022451       0.008051       0.014401             12.306534      12.625851       1.653998       3.919270       5.030082       1.066166      19.263670           0.000965
          109              C      -0.705602      -7.971036      15.701512      -0.181933      35.094966 0.46167698E+03  0.11010929E+05                                 9.278633                            7.118822       0.130492       2.003524                    0.999843      30.303662      87.554136       0.623894       0.411632      -1.067996       0.006331      -0.011264      -0.015111       0.019882       0.006906      -0.003328       0.001402       0.036120       0.001017      -0.019703       0.000063       0.019640             11.162793      16.150633       2.148700       0.304059       5.420941      -0.243589      11.916806           0.003177
          110              C      -7.205960       7.926174      15.657927      -0.192360      38.254075 0.51203621E+03  0.12543489E+05                                 9.909962                            7.565811      -0.006827       1.961545                    0.998938      31.025040      91.114616       0.596413       0.419220      -1.062173       0.001346      -0.006719      -0.016857       0.018197       0.000265      -0.005695      -0.009454       0.001503       0.006253      -0.010729      -0.000910       0.011639             11.905456      15.373602       5.187791      -1.030117       8.586140       0.320290      11.756625           0.003129
          111              C      11.816740      -4.281512      10.431354       0.586772      24.542722 0.26498186E+03  0.55538103E+04                                 7.894839                            5.781641      -0.054417       2.041188                    0.999609      22.338940      62.432221       0.617751       0.473061      -1.021640       0.051686      -0.004990      -0.029882       0.059911      -0.025945       0.039658      -0.063092      -0.158460      -0.022466      -0.093783      -0.030242       0.124025             10.242014      16.183958       0.061099      -5.447626       4.895991       0.728834       9.646091          -0.000614
          112              C       6.826058      -4.184714      10.456778       0.574351      27.884336 0.28990988E+03  0.61995744E+04                                 8.548680                            6.028537      -0.033247       2.040191                    0.999641      22.764267      63.763490       0.609278       0.470102      -1.025692      -0.059124      -0.008401      -0.027047       0.065558       0.006607      -0.031779      -0.054419      -0.164071       0.043794      -0.098752      -0.010546       0.109298             11.309841      18.744009       0.481798       6.311815       5.203402       0.757803       9.982111          -0.000481
          113              C      10.487625      -4.207056      11.085130       0.004352      41.064723 0.42330780E+03  0.97836201E+04                                10.264011                            6.763827       0.061168       2.027151                    0.999060      26.627589      73.367091       0.653887       0.405284      -1.082627      -0.043883      -0.003034       0.023058       0.049665       0.007083      -0.006791       0.008206      -0.029515       0.018275      -0.022059       0.004374       0.017685             14.194567      20.908149      -0.467434      -5.431286       5.278058       0.489087      16.397494          -0.000287
          114              C       9.361422      -4.275927      10.304231      -0.093182      34.687454 0.41997431E+03  0.98022333E+04                                 9.327848                            6.903597      -0.143927       1.935914                    0.999111      28.916818      83.208030       0.616658       0.425559      -1.056968      -0.007457      -0.017932       0.003506       0.019735       0.006999      -0.005572      -0.004636      -0.080074      -0.024643      -0.037454      -0.007787       0.045241             11.207256      18.209881      -0.088297      -0.374342       4.777833       0.119286      10.634052           0.000846
          115              C       8.179365      -4.171687      11.052441       0.003384      42.453994 0.43696819E+03  0.10174796E+05                                10.450110                            6.860533       0.030700       2.011858                    0.999021      26.945592      74.399235       0.651228       0.403922      -1.084078       0.054329      -0.022669       0.011906       0.060061       0.004872       0.012123       0.012760      -0.011250       0.042206      -0.017339      -0.008305       0.025644             14.296691      22.160802       0.524116       4.415663       5.389347       0.661725      15.339925           0.000840
          116              C       8.065805      -4.000438      12.479851      -0.165695      36.861630 0.47623346E+03  0.11451747E+05                                 9.691820                            7.299494       0.004360       1.974096                    0.999409      30.164130      87.638416       0.607096       0.419563      -1.062435      -0.010757      -0.008729      -0.004221       0.014482       0.001243      -0.017370       0.000095      -0.041277      -0.059282      -0.033214       0.002653       0.030560             11.937496      12.660248       0.328089       4.555115       5.409068       0.992709      17.743172           0.002430
          117              C       9.305560      -3.959489      13.148155       0.112551      39.074866 0.42371745E+03  0.98727755E+04                                10.175625                            6.950820      -0.391253       1.886070                    0.998518      26.690709      75.760525       0.614775       0.427589      -1.059858      -0.004292      -0.004266       0.018949       0.019892      -0.009244       0.002233       0.007777      -0.044534       0.049695      -0.032678       0.009151       0.023527             13.690332      12.307826      -0.582921      -0.288081       6.045471       0.655687      22.717699          -0.000035
          118              C      10.519262      -4.041391      12.516172      -0.159183      36.587629 0.45727325E+03  0.10897387E+05                                 9.661082                            7.169900      -0.007052       1.969158                    0.999213      29.968108      87.008663       0.609646       0.421582      -1.059925       0.012826      -0.004978      -0.017141       0.021979       0.012191       0.019764      -0.003004      -0.050877      -0.057812      -0.038877       0.000991       0.037886             12.092510      12.533451      -0.340269      -4.972769       5.360489       0.273121      18.383588          -0.000043
          119              C       9.294382      -3.905514      14.651839      -0.073744      53.264391 0.47866090E+03  0.11435584E+05                                12.105512                            7.236585      -0.004315       1.992535                    0.999019      28.202249      79.626469       0.624892       0.410271      -1.076731      -0.001295      -0.005599      -0.038589       0.039014       0.021892      -0.002229       0.000339       0.080835       0.057356      -0.055535       0.018883       0.036652             17.358463       7.747832      -5.188292      -0.337699      22.230246       0.694623      22.097312          -0.000182
          120              C       9.759753      -5.018695      15.338303       0.182966      41.523744 0.40844653E+03  0.94790136E+04                                10.639152                            6.885764      -0.182356       1.940813                    0.999561      27.022011      77.854484       0.606286       0.435312      -1.049673       0.001525      -0.002627       0.064386       0.064458      -0.004154      -0.004953       0.012666       0.001455       0.021784      -0.012566      -0.004847       0.017413             14.566098       7.057564      -4.999300       1.963302      20.908287      -7.189777      15.732441          -0.002739
          121              C       8.806665      -2.743942      15.309247       0.182712      41.239851 0.39432220E+03  0.90529015E+04                                10.559979                            6.716710      -0.019512       1.995270                    0.999554      26.528659      75.525308       0.621837       0.429036      -1.055604      -0.011987       0.010640       0.059138       0.061271      -0.000299      -0.002649       0.000983      -0.007825       0.030738      -0.009396      -0.001293       0.010690             14.607880       6.512673      -4.813845      -1.921678      21.920723       6.609056      15.390245          -0.001724
          122              C       8.305926      -1.587947      14.691792      -0.197024      35.481528 0.45992155E+03  0.10958477E+05                                 9.307235                            7.091098       0.164926       2.007581                    0.999763      30.518124      88.127448       0.626997       0.409991      -1.069077      -0.003442       0.016424       0.004779       0.017448       0.011956       0.003890      -0.019074      -0.011364       0.024313      -0.024179      -0.000756       0.024935             11.089064       5.212743      -1.979503       0.355064      13.812097       1.620466      14.242352          -0.002096
          123              C      10.271670      -6.219359      14.709952      -0.193911      37.579133 0.50484569E+03  0.12299726E+05                                 9.657240                            7.410633       0.162747       1.997387                    0.999872      31.269951      91.002026       0.616291       0.407928      -1.071532       0.001866      -0.013028       0.021741       0.025414       0.010862      -0.001563       0.023801       0.003421       0.071511      -0.030591      -0.005055       0.035645             11.520067       6.690542      -3.198655       0.107051      13.670214      -2.850565      14.199443          -0.003035
          124              C      -8.218623      -6.606564      16.932790       0.241774      35.471059 0.39614147E+03  0.91412980E+04                                 9.704943                            6.850077      -0.135464       1.968496                    0.999486      26.362724      76.225510       0.597553       0.444193      -1.042342      -0.014652       0.057026       0.006945       0.059286       0.002093      -0.000162       0.002925      -0.023261       0.023936      -0.015814       0.005008       0.010807             12.265284       6.394543      -2.490873       0.727369      12.383413      -4.394285      18.017895          -0.002440
          125              C       8.251929      -1.418564      16.918261       0.255688      34.114416 0.34227504E+03  0.76326323E+04                                 9.481717                            6.365589      -0.214157       1.949110                    0.999217      25.554373      73.189070       0.618691       0.443949      -1.040063       0.015235      -0.042528      -0.004469       0.045395       0.015079      -0.003248      -0.000724       0.009040       0.037310      -0.022014       0.007629       0.014386             12.301540       5.028365      -1.652771      -1.065051      12.619815       3.914599      19.256440          -0.001037
          126              C       7.970850      -0.705602      15.701512      -0.180030      35.092820 0.46159985E+03  0.11009209E+05                                 9.280802                            7.120501       0.166167       2.012767                    0.999681      30.299176      87.556704       0.623489       0.411895      -1.067770       0.010183       0.008556      -0.016780       0.021412      -0.008275      -0.001035      -0.003175      -0.038124      -0.001977      -0.020591      -0.000900       0.021491             11.165609       5.421933      -2.148088       0.244275      16.153941       0.301201      11.920954          -0.003236
          127              C      -7.926360      -7.205960      15.657927      -0.193206      38.333946 0.51328015E+03  0.12582670E+05                                 9.925130                            7.575425      -0.005707       1.961166                    0.998893      31.069040      91.300970       0.595932       0.419267      -1.062052       0.005924       0.002354      -0.016361       0.017559      -0.000057       0.009212      -0.004759       0.000600       0.008061      -0.009764      -0.001562       0.011326             11.926206       8.601196      -5.201244      -0.319645      15.404537      -1.032245      11.772884          -0.003249
          128              C       6.798136       4.281388      10.431354       0.586395      24.559196 0.26509384E+03  0.55571610E+04                                 7.901384                            5.784782      -0.054011       2.040953                    0.999615      22.343009      62.464538       0.617230       0.473375      -1.021394      -0.051609       0.003790      -0.030245       0.059938      -0.025510      -0.039177       0.063388      -0.156480      -0.024438      -0.092486      -0.030955       0.123441             10.255812      16.214075       0.060798       5.457187       4.899249      -0.729297       9.654112           0.000344
          129              C      11.788817       4.184590      10.456778       0.569544      28.064799 0.29162778E+03  0.62453771E+04                                 8.582803                            6.043759      -0.031152       2.039575                    0.999574      22.842099      64.022909       0.608919       0.469696      -1.025939       0.058692       0.008615      -0.027356       0.065325       0.008997       0.029535       0.056155      -0.161250       0.037613      -0.095276      -0.014947       0.110223             11.374330      18.866221       0.488535      -6.369790       5.220398      -0.763787      10.036371          -0.000124
          130              C       8.127243       4.206924      11.085130       0.004374      41.106478 0.42354911E+03  0.97913780E+04                                10.273875                            6.767327       0.060482       2.026736                    0.999039      26.637012      73.420471       0.653438       0.405473      -1.082415       0.044761       0.003687       0.022905       0.050417       0.007172       0.006293      -0.008825      -0.028815       0.018018      -0.021633       0.003566       0.018066             14.215194      20.949389      -0.467575       5.433039       5.282420      -0.490300      16.413774          -0.000302
          131              C       9.253455       4.275804      10.304231      -0.093512      34.702534 0.41989382E+03  0.98006871E+04                                 9.329924                            6.901107      -0.142520       1.936222                    0.999116      28.930953      83.272370       0.616964       0.425333      -1.057021       0.007625       0.018155       0.002984       0.019916       0.006985       0.005830       0.004125      -0.081256      -0.023848      -0.038241      -0.007356       0.045598             11.215949      18.226586      -0.087506       0.369939       4.777417      -0.120913      10.643843          -0.000574
          132              C      10.435503       4.171556      11.052441       0.005696      42.575432 0.43779404E+03  0.10200095E+05                                10.473309                            6.868619       0.029110       2.010794                    0.999027      26.975404      74.533704       0.650536       0.404111      -1.083818      -0.053515       0.022297       0.011831       0.059169       0.005087      -0.011681      -0.012046      -0.011375       0.041932      -0.017095      -0.007796       0.024891             14.344643      22.247075       0.527915      -4.446441       5.400546      -0.666047      15.386309          -0.000457
          133              C      10.549046       4.000289      12.479851      -0.167989      36.957558 0.47740733E+03  0.11487785E+05                                 9.707628                            7.306572       0.059067       1.987263                    0.999140      30.212503      87.827359       0.607001       0.419343      -1.062505       0.009766       0.009103      -0.004594       0.014119       0.001428       0.017527       0.000029      -0.042570      -0.060412      -0.033774       0.002364       0.031410             11.966551      12.694615       0.329594      -4.576913       5.416577      -0.996666      17.788461          -0.000489
          134              C       9.309283       3.959332      13.148155       0.113444      39.059403 0.42330471E+03  0.98610334E+04                                10.174375                            6.947752      -0.391117       1.886088                    0.998518      26.681379      75.732849       0.614851       0.427629      -1.059804       0.003605       0.004617       0.018099       0.019023      -0.009346      -0.001482      -0.008511      -0.045554       0.053238      -0.033684       0.008720       0.024964             13.694308      12.315051      -0.582367       0.278133       6.044245      -0.656569      22.723629           0.000399
          135              C       8.095589       4.041242      12.516172      -0.162353      36.707454 0.45892160E+03  0.10946912E+05                                 9.681477                            7.182030      -0.009752       1.967588                    0.999212      30.029888      87.239278       0.609208       0.421490      -1.059944      -0.012735       0.004960      -0.017795       0.022438       0.011328      -0.019945       0.003140      -0.052337      -0.056857      -0.039169       0.001159       0.038010             12.122494      12.566354      -0.341113       4.984882       5.370292      -0.274464      18.430835           0.000737
          136              C       9.320443       3.905340      14.651839      -0.073322      53.288319 0.47879942E+03  0.11440234E+05                                12.111280                            7.239059      -0.008963       1.990937                    0.999062      28.205034      79.650678       0.624573       0.410433      -1.076577       0.001021       0.005583      -0.038318       0.038737       0.021976       0.001698      -0.000755       0.081884       0.056915      -0.055971       0.018871       0.037099             17.370359       7.751923      -5.189108       0.333165      22.233285      -0.695676      22.125868           0.000326
          137              C       8.855064       5.018513      15.338303       0.182148      41.534754 0.40855026E+03  0.94820452E+04                                10.640845                            6.886449      -0.185026       1.940068                    0.999536      27.026444      77.870416       0.606280       0.435288      -1.049685      -0.001222       0.002408       0.063727       0.063784      -0.004172       0.004099      -0.012827       0.002245       0.021529      -0.013085      -0.003955       0.017041             14.569871       7.059732      -5.000675      -1.967359      20.906724       7.195361      15.743157           0.002773
          138              C       9.808152       2.743760      15.309247       0.182576      41.206292 0.39398385E+03  0.90428965E+04                                10.553903                            6.713458      -0.020429       1.995323                    0.999515      26.514459      75.467479       0.622059       0.428988      -1.055668       0.012360      -0.010141       0.059224       0.061344      -0.000195       0.002505      -0.001902      -0.007831       0.030684      -0.009350      -0.001501       0.010852             14.599713       6.508398      -4.808351       1.919268      21.903450      -6.608983      15.387291           0.001666
          139              C      10.308900       1.587772      14.691792      -0.195533      35.435709 0.45917299E+03  0.10936122E+05                                 9.300654                            7.086350       0.162518       2.007247                    0.999764      30.486940      88.017509       0.627074       0.410110      -1.069006       0.003047      -0.016179       0.004979       0.017200       0.012010      -0.004316       0.019323      -0.010945       0.026388      -0.024740      -0.000482       0.025221             11.081452       5.209161      -1.976749      -0.356027      13.799852      -1.623401      14.235345           0.002060
          140              C       8.343156       6.219184      14.709952      -0.193516      37.559560 0.50455867E+03  0.12290881E+05                                 9.655273                            7.409793       0.163116       1.997907                    0.999855      31.254341      90.947198       0.616174       0.408067      -1.071450      -0.001953       0.012601       0.021794       0.025250       0.010519       0.001288      -0.023440       0.004875       0.069661      -0.030189      -0.004616       0.034805             11.518035       6.690411      -3.199012      -0.109794      13.667322       2.852979      14.196371           0.003080
          141              C       8.218422       6.606363      16.932790       0.242233      35.466035 0.39607011E+03  0.91392965E+04                                 9.704546                            6.849751      -0.135447       1.968542                    0.999578      26.359066      76.214998       0.597526       0.444231      -1.042314       0.014606      -0.056956       0.007146       0.059231       0.002053      -0.000810      -0.002384      -0.024418       0.023782      -0.016359       0.005726       0.010633             12.265573       6.394679      -2.491506      -0.729423      12.383552       4.396404      18.018488           0.002270
          142              C      -8.252130       1.418362      16.918261       0.254624      34.139745 0.34255643E+03  0.76405341E+04                                 9.486127                            6.368137      -0.220214       1.947202                    0.999239      25.567220      73.235456       0.618572       0.443940      -1.040061      -0.014997       0.042971      -0.003857       0.045676       0.016099       0.003067       0.000417       0.008236       0.038015      -0.023021       0.008566       0.014455             12.308242       5.030231      -1.653149       1.063749      12.627180      -3.918721      19.267314           0.000992
          143              C      -7.971036       0.705415      15.701512      -0.179964      35.067739 0.46119459E+03  0.10996902E+05                                 9.275925                            7.116713       0.166910       2.013184                    0.999692      30.284437      87.497717       0.623755       0.411819      -1.067841      -0.010038      -0.007699      -0.015834       0.020266      -0.007868       0.000940       0.003316      -0.038214       0.000583      -0.020878      -0.000142       0.021020             11.159620       5.419172      -2.146991      -0.245047      16.145329      -0.303087      11.914360           0.003213
          144              C       7.926174       7.205773      15.657927      -0.192988      38.314181 0.51298139E+03  0.12573225E+05                                 9.921170                            7.572566      -0.007060       1.960957                    0.998931      31.058499      91.255408       0.596136       0.419195      -1.062123      -0.005794      -0.002185      -0.016255       0.017394      -0.000715      -0.009933       0.004528      -0.000477       0.007954      -0.010238      -0.001693       0.011931             11.921238       8.598203      -5.199623       0.318200      15.398274       1.032775      11.767237           0.003253
          145              C       5.026004      -2.509348       7.729081       0.585249      24.579182 0.26540933E+03  0.55651529E+04                                 7.902914                            5.786547      -0.054487       2.040745                    0.999613      22.358982      62.506787       0.617435       0.473101      -1.021593      -0.004436      -0.050949       0.030276       0.059432       0.027264       0.063040       0.038705       0.157844      -0.022818      -0.092732      -0.031339       0.124071             10.255080       4.900292      -0.060422      -0.729758      16.205247      -5.458966       9.659702          -0.000370
          146              C       5.122802       2.481334       7.703657       0.573541      27.905152 0.29014506E+03  0.62058835E+04                                 8.552559                            6.030931      -0.033646       2.039928                    0.999635      22.774073      63.798267       0.609162       0.470094      -1.025693      -0.007828       0.058584       0.026369       0.064720      -0.007672       0.054439      -0.031239       0.165471       0.045501      -0.099201      -0.010694       0.109895             11.315338       5.205841      -0.482374      -0.758457      18.752113       6.316913       9.988062           0.000630
          147              C       5.100468      -1.180233       7.075305       0.003153      41.115330 0.42382634E+03  0.97987293E+04                                10.272524                            6.768068       0.060319       2.026713                    0.999052      26.644698      73.429025       0.653660       0.405296      -1.082606      -0.004486       0.043663      -0.023592       0.049831      -0.007225      -0.009070      -0.007311       0.028840       0.017124      -0.022184       0.003937       0.018247             14.208998       5.281820       0.468122      -0.489947      20.929706      -5.439942      16.415467           0.000804
          148              C       5.031588      -0.054030       7.856204      -0.090066      34.541564 0.41785913E+03  0.97402013E+04                                 9.300534                            6.884793      -0.142886       1.937198                    0.999166      28.849093      82.949218       0.617710       0.425386      -1.057114      -0.017404       0.007218      -0.003017       0.019081      -0.007196       0.003245      -0.005485       0.079104      -0.025579      -0.036887      -0.007840       0.044727             11.171481       4.764560       0.088286      -0.119917      18.139618      -0.373300      10.610266           0.000291
          149              C       5.135836       1.128027       7.107994       0.002554      42.535226 0.43789810E+03  0.10202221E+05                                10.463751                            6.868457       0.032065       2.011842                    0.998999      26.974692      74.509057       0.650741       0.403996      -1.083991      -0.023147      -0.054641      -0.012405       0.060625      -0.005100      -0.013857       0.012806       0.011142       0.042611      -0.017814      -0.009158       0.026972             14.316502       5.395521      -0.525032      -0.662853      22.191956       4.423453      15.362029           0.000042
          150              C       5.307103       1.241587       5.680584      -0.166886      36.882718 0.47654444E+03  0.11461030E+05                                 9.692319                            7.298955       0.059787       1.988042                    0.999087      30.180765      87.692025       0.607487       0.419227      -1.062653      -0.008473       0.010849       0.005483       0.014818      -0.001021      -0.000225      -0.016877       0.040733      -0.062541      -0.033140       0.002324       0.030816             11.938426       5.408768      -0.328107      -0.992837      12.665113       4.554801      17.741397          -0.001593
          151              C       5.348060       0.001832       5.012280       0.113364      39.045005 0.42321751E+03  0.98590282E+04                                10.174501                            6.949263      -0.391599       1.886198                    0.998469      26.676211      75.731675       0.614456       0.427903      -1.059577      -0.004996       0.004172      -0.018608       0.019714       0.009787      -0.008541       0.001178       0.045213       0.047851      -0.032785       0.008278       0.024507             13.689774       6.044179       0.582699      -0.656461      12.311552      -0.288269      22.713590          -0.000953
          152              C       5.266150      -1.211870       5.644263      -0.160224      36.664970 0.45833776E+03  0.10929544E+05                                 9.674094                            7.177483      -0.005377       1.968994                    0.999258      30.007974      87.162852       0.609396       0.421493      -1.059939      -0.004510      -0.013527       0.017430       0.022520      -0.011048       0.002613       0.019896       0.051468      -0.057638      -0.038839       0.001185       0.037654             12.111863       5.366853       0.341091      -0.274010      12.554602      -4.985177      18.414133          -0.001587
          153              C       5.402052       0.013010       3.508596      -0.073105      53.309642 0.47906657E+03  0.11448679E+05                                12.115463                            7.241997      -0.010678       1.990241                    0.999052      28.213586      79.692576       0.624302       0.410537      -1.076464      -0.004896       0.001611       0.038611       0.038953      -0.022244      -0.000783      -0.002153      -0.079827       0.056556      -0.055142       0.018672       0.036470             17.373775      22.243544       5.191234      -0.697714       7.753586      -0.338753      22.124195          -0.000255
          154              C       4.288879      -0.452361       2.822132       0.183442      41.501372 0.40826163E+03  0.94733755E+04                                10.634179                            6.883344      -0.179938       1.941550                    0.999552      27.014690      77.820489       0.606524       0.435203      -1.049769      -0.003489      -0.002272      -0.064855       0.064988       0.004017      -0.011888      -0.005318      -0.002077       0.022432      -0.012080      -0.004882       0.016962             14.558149      20.894818       4.995331       7.184607       7.053970       1.961889      15.725658           0.002512
          155              C       6.563632       0.500727       2.851188       0.182474      41.225847 0.39421211E+03  0.90495887E+04                                10.556851                            6.715111      -0.020899       1.995117                    0.999531      26.525204      75.508017       0.622013       0.428951      -1.055674       0.009862       0.012014      -0.059695       0.061686      -0.000451      -0.000268      -0.002051       0.007515       0.031574      -0.009262      -0.001479       0.010742             14.602990      21.912900       4.812246      -6.606380       6.510930      -1.920391      15.385141           0.001604
          156              C       7.719620       1.001466       3.468643      -0.195346      35.411546 0.45880118E+03  0.10924679E+05                                 9.294058                            7.081561       0.134164       2.000224                    0.999848      30.481279      87.980872       0.627563       0.409888      -1.069188       0.016746       0.004068      -0.004864       0.017907      -0.012514       0.019941       0.004304       0.010573       0.027566      -0.025567      -0.000401       0.025967             11.072354      13.789311       1.976939      -1.616374       5.206047       0.355671      14.221702           0.001974
          157              C       3.088208      -0.964278       3.450483      -0.193000      37.506033 0.50363454E+03  0.12262624E+05                                 9.643998                            7.400787       0.164275       1.998364                    0.999861      31.234319      90.864680       0.616832       0.407823      -1.071621      -0.013713      -0.001532      -0.021425       0.025484      -0.010435      -0.023003      -0.002355      -0.004629       0.074085      -0.030598      -0.004804       0.035402             11.502958      13.644299       3.190716       2.843633       6.680276       0.105578      14.184298           0.002917
          158              C       2.701029      17.526015       1.227645       0.242158      35.432381 0.39567337E+03  0.91277368E+04                                 9.697781                            6.845880      -0.137032       1.968333                    0.999522      26.347975      76.169685       0.597760       0.444174      -1.042360       0.056590       0.014427      -0.007642       0.058898      -0.003023      -0.002162      -0.000190       0.024508       0.023088      -0.016478       0.006050       0.010428             12.255380      12.373144       2.488001       4.391021       6.390206       0.727817      18.002790           0.002273
          159              C       7.889030       1.055463       1.242174       0.257106      34.036972 0.34141008E+03  0.76085745E+04                                 9.469203                            6.358551      -0.214795       1.949472                    0.999246      25.519761      73.068452       0.618882       0.444090      -1.039974      -0.042490      -0.014546       0.004132       0.045100      -0.015456      -0.000064      -0.002858      -0.007332       0.036986      -0.022146       0.008491       0.013655             12.284130      12.603537       1.650915      -3.908465       5.022740      -1.062653      19.226114           0.000977
          160              C       8.601977       1.336542       2.458923      -0.183062      35.184406 0.46325080E+03  0.11058473E+05                                 9.295588                            7.131616       0.167771       2.012424                    0.999712      30.352049      87.749324       0.623212       0.411710      -1.067888       0.006163      -0.011492       0.016283       0.020861       0.007821       0.003307      -0.001335       0.036945      -0.000784      -0.020126      -0.000491       0.020617             11.184173      16.183080       2.152027      -0.301641       5.429926       0.245612      11.939512           0.003111
          161              C       2.101619      17.233752       2.502508      -0.194370      38.408231 0.51477298E+03  0.12628691E+05                                 9.939372                            7.587795      -0.010093       1.959371                    0.998930      31.104797      91.446338       0.595274       0.419418      -1.061935       0.002548      -0.006207       0.015219       0.016632       0.000002       0.005166       0.009312       0.000060       0.010058      -0.010112      -0.001662       0.011775             11.942432      15.420500       5.205513       1.037017       8.613042      -0.318739      11.793754           0.003107
          162              C      13.588904       2.509256       7.729081       0.582538      24.657096 0.26615326E+03  0.55842524E+04                                 7.919559                            5.793849      -0.050094       2.041657                    0.999609      22.383726      62.580727       0.617219       0.472970      -1.021738       0.006062       0.051197       0.030483       0.059892       0.026701      -0.064289      -0.036389       0.155018      -0.024293      -0.089716      -0.033820       0.123536             10.288962       4.907765      -0.058037       0.733010      16.270963       5.491922       9.688159          -0.000096
          163              C      13.492106      -2.481425       7.703657       0.574191      27.878901 0.28982426E+03  0.61971658E+04                                 8.547202                            6.027382      -0.035704       2.039531                    0.999614      22.760299      63.745375       0.609388       0.470061      -1.025735       0.008310      -0.056951       0.026396       0.063319      -0.007179      -0.054804       0.031826       0.164323       0.045622      -0.099072      -0.010717       0.109789             11.309026       5.202455      -0.481875       0.758029      18.745407      -6.310064       9.979215          -0.000644
          164              C      13.514448       1.180149       7.075305       0.006718      41.138080 0.42385664E+03  0.98002628E+04                                10.279014                            6.769502       0.062796       2.027089                    0.999113      26.646149      73.452249       0.653374       0.405439      -1.082438       0.003567      -0.042421      -0.022412       0.048110      -0.006333       0.007351       0.007717       0.027277       0.017021      -0.021091       0.005050       0.016041             14.227552       5.285649       0.470564       0.492419      20.965503       5.461765      16.431504          -0.000527
          165              C      13.583319       0.053937       7.856204      -0.091840      34.607255 0.41869414E+03  0.97648623E+04                                 9.313854                            6.892799      -0.141035       1.937320                    0.999154      28.878530      83.064992       0.617179       0.425526      -1.056992       0.017891      -0.008471      -0.002559       0.019959      -0.007316      -0.005553       0.005925       0.080683      -0.025215      -0.037806      -0.008077       0.045883             11.192608       4.770746       0.089062       0.120605      18.186134       0.379963      10.620945           0.000250
          166              C      13.479079      -1.128111       7.107994       0.002039      42.525823 0.43774910E+03  0.10197535E+05                                10.460886                            6.866071       0.030484       2.011563                    0.998976      26.972103      74.489202       0.651049       0.403852      -1.084124       0.022368       0.055214      -0.012303       0.060830      -0.005099       0.012904      -0.011187       0.011297       0.043711      -0.016933      -0.008673       0.025606             14.315209       5.394241      -0.524644       0.663257      22.196590      -4.417001      15.354796           0.000385
          167              C      13.307830      -1.241654       5.680584      -0.167410      36.908214 0.47693468E+03  0.11473012E+05                                 9.698619                            7.303637       0.057630       1.987235                    0.999108      30.190120      87.735357       0.607067       0.419422      -1.062507       0.009092      -0.010133       0.005390       0.014642      -0.001259       0.000027       0.017143       0.040857      -0.060502      -0.033098       0.002541       0.030557             11.946838       5.412285      -0.328809       0.994967      12.672854      -4.555726      17.755376           0.001972
          168              C      13.266881      -0.001891       5.012280       0.113047      39.070899 0.42351814E+03  0.98679283E+04                                10.179605                            6.952129      -0.390734       1.886452                    0.998494      26.685193      75.768105       0.614267       0.427952      -1.059531       0.004079      -0.004608      -0.018696       0.019683       0.009533       0.008116      -0.002079       0.044770       0.049982      -0.032937       0.008939       0.023999             13.699811       6.047594       0.583584       0.659667      12.317981       0.296586      22.733858           0.000273
          169              C      13.348783       1.211803       5.644263      -0.159462      36.602031 0.45734029E+03  0.10899784E+05                                 9.664575                            7.170454      -0.006347       1.969367                    0.999232      29.971828      87.033076       0.609597       0.421585      -1.059884       0.004809       0.011593       0.017245       0.021329      -0.011597      -0.003098      -0.020497       0.052708      -0.057264      -0.039873       0.001508       0.038365             12.102970       5.362076       0.341585       0.275945      12.547478       4.986592      18.399355           0.000747
          170              C      13.212906      -0.013051       3.508596      -0.072992      53.243374 0.47844443E+03  0.11429221E+05                                12.103105                            7.235393      -0.007554       1.991524                    0.999038      28.194548      79.602870       0.624881       0.410321      -1.076688       0.003468      -0.002205       0.038325       0.038545      -0.021730       0.001578       0.002211      -0.080896       0.056779      -0.055436       0.018809       0.036628             17.355705      22.218738       5.185344       0.698805       7.746460       0.341612      22.101916           0.000456
          171              C      14.326087       0.452328       2.822132       0.184609      41.464197 0.40787064E+03  0.94621143E+04                                10.628746                            6.880640      -0.180623       1.941510                    0.999545      26.999504      77.769852       0.606560       0.435278      -1.049715       0.003236       0.001479      -0.062959       0.063059       0.004620       0.012860       0.005737      -0.000969       0.021572      -0.012556      -0.005572       0.018128             14.549115      20.879081       4.989852      -7.179430       7.049557      -1.958702      15.718707           0.002771
          172              C      12.051334      -0.500760       2.851188       0.180556      41.301727 0.39498535E+03  0.90716101E+04                                10.567604                            6.720690      -0.018619       1.995244                    0.999567      26.554215      75.603708       0.621906       0.428823      -1.055773      -0.010938      -0.012169      -0.060127       0.062313      -0.000575       0.001270       0.002308       0.006725       0.030581      -0.008815      -0.001775       0.010590             14.620153      21.935351       4.817968       6.618078       6.517519       1.924935      15.407589           0.001625
          173              C      10.895339      -1.001508       3.468643      -0.195141      35.428249 0.45901275E+03  0.10931459E+05                                 9.298219                            7.084100       0.165422       2.008016                    0.999765      30.489624      88.024670       0.627302       0.409992      -1.069072      -0.015834      -0.002858      -0.005185       0.016904      -0.011931      -0.020028      -0.003853       0.011022       0.026607      -0.024828      -0.001199       0.026027             11.077854      13.793047       1.977401       1.619849       5.208003      -0.354439      14.232511           0.001952
          174              C      15.526751       0.964236       3.450483      -0.193556      37.544138 0.50427840E+03  0.12282433E+05                                 9.652244                            7.407524       0.159372       1.996695                    0.999871      31.249168      90.928238       0.616290       0.408044      -1.071458       0.014628       0.002282      -0.019696       0.024640      -0.010660       0.023373       0.001383      -0.004282       0.075885      -0.030773      -0.005496       0.036269             11.513036      13.655734       3.192664      -2.846580       6.686076      -0.103505      14.197298           0.003216
          175              C      15.913956       1.088970       1.227645       0.243205      35.454650 0.39595369E+03  0.91360413E+04                                 9.702821                            6.849100      -0.130134       1.969945                    0.999527      26.354780      76.203035       0.597501       0.444277      -1.042275      -0.056258      -0.013483      -0.007217       0.058299      -0.002740       0.002123      -0.000798       0.025632       0.026720      -0.017571       0.006587       0.010985             12.262083      12.379483       2.488924      -4.393754       6.393172      -0.726923      18.013594           0.002430
          176              C      10.725956      17.559522       1.242174       0.254722      34.137982 0.34253962E+03  0.76397955E+04                                 9.484616                            6.367259      -0.216064       1.948521                    0.999228      25.565684      73.220870       0.618742       0.443839      -1.040156       0.043030       0.015123       0.003861       0.045773      -0.015582      -0.000895       0.003011      -0.009059       0.037141      -0.022452       0.008052       0.014400             12.306103      12.625410       1.653896       3.919058       5.029957       1.066099      19.262943           0.000950
          177              C      10.012994      17.278428       2.458923      -0.181920      35.094215 0.46167021E+03  0.11010676E+05                                 9.278349                            7.118691       0.130510       2.003526                    0.999843      30.303401      87.551664       0.623913       0.411623      -1.068007      -0.006332       0.011271       0.015111       0.019887       0.006908      -0.003329       0.001402       0.036106       0.001008      -0.019696       0.000060       0.019636             11.162373      16.149906       2.148552       0.304047       5.420804      -0.243590      11.916410           0.003187
          178              C      16.513352       1.381218       2.502508      -0.192359      38.253976 0.51203538E+03  0.12543457E+05                                 9.909924                            7.565793      -0.006819       1.961547                    0.998938      31.025015      91.114353       0.596415       0.419218      -1.062175      -0.001346       0.006716       0.016858       0.018196       0.000265      -0.005693      -0.009454       0.001508       0.006252      -0.010729      -0.000908       0.011637             11.905397      15.373510       5.187750      -1.030124       8.586106       0.320283      11.756576           0.003257
          179              C      -2.509348      13.588904       7.729081       0.586772      24.542703 0.26498177E+03  0.55538078E+04                                 7.894833                            5.781639      -0.054414       2.041189                    0.999609      22.338937      62.432204       0.617752       0.473061      -1.021641      -0.051687       0.004988       0.029881       0.059910      -0.025944       0.039658      -0.063092      -0.158461      -0.022465      -0.093783      -0.030242       0.124025             10.242002      16.183913       0.061099      -5.447627       4.895990       0.728836       9.646103           0.000488
          180              C       2.481334      13.492106       7.703657       0.574352      27.884379 0.28991036E+03  0.61995866E+04                                 8.548686                            6.028540      -0.033244       2.040192                    0.999641      22.764278      63.763510       0.609278       0.470102      -1.025693       0.059125       0.008401       0.027046       0.065558       0.006607      -0.031779      -0.054419      -0.164070       0.043795      -0.098752      -0.010546       0.109298             11.309848      18.744034       0.481793       6.311815       5.203404       0.757799       9.982106           0.000351
          181              C      -1.180233      13.514448       7.075305       0.004351      41.064746 0.42330818E+03  0.97836312E+04                                10.264015                            6.763830       0.061169       2.027151                    0.999060      26.627600      73.367128       0.653887       0.405284      -1.082627       0.043883       0.003034      -0.023057       0.049665       0.007084      -0.006791       0.008206      -0.029514       0.018274      -0.022059       0.004375       0.017684             14.194569      20.908134      -0.467428      -5.431289       5.278059       0.489084      16.397515           0.000237
          182              C      -0.054030      13.583319       7.856204      -0.093182      34.687472 0.41997456E+03  0.98022409E+04                                 9.327849                            6.903597      -0.143926       1.935914                    0.999111      28.916840      83.208113       0.616658       0.425558      -1.056968       0.007457       0.017932      -0.003506       0.019734       0.007000      -0.005572      -0.004636      -0.080074      -0.024641      -0.037455      -0.007786       0.045241             11.207254      18.209868      -0.088296      -0.374358       4.777833       0.119285      10.634062          -0.000857
          183              C       1.128027      13.479079       7.107994       0.003382      42.454053 0.43696900E+03  0.10174819E+05                                10.450117                            6.860539       0.030703       2.011858                    0.999021      26.945619      74.399322       0.651228       0.403922      -1.084078      -0.054329       0.022670      -0.011907       0.060061       0.004873       0.012123       0.012760      -0.011248       0.042205      -0.017338      -0.008306       0.025644             14.296695      22.160818       0.524113       4.415637       5.389348       0.661719      15.339918          -0.000884
          184              C       1.241587      13.307830       5.680584      -0.165692      36.861424 0.47623048E+03  0.11451658E+05                                 9.691783                            7.299470       0.004365       1.974100                    0.999409      30.164033      87.638086       0.607097       0.419563      -1.062435       0.010757       0.008730       0.004220       0.014483       0.001245      -0.017370       0.000094      -0.041278      -0.059281      -0.033214       0.002653       0.030561             11.937441      12.660209       0.328084       4.555074       5.409047       0.992695      17.743068          -0.002462
          185              C       0.001832      13.266881       5.012280       0.112551      39.074766 0.42371675E+03  0.98727541E+04                                10.175607                            6.950815      -0.391245       1.886073                    0.998518      26.690670      75.760376       0.614775       0.427590      -1.059858       0.004292       0.004266      -0.018950       0.019892      -0.009243       0.002232       0.007777      -0.044534       0.049693      -0.032677       0.009151       0.023526             13.690295      12.307812      -0.582916      -0.288071       6.045461       0.655669      22.717612           0.000030
          186              C      -1.211870      13.348783       5.644263      -0.159181      36.587478 0.45727118E+03  0.10897326E+05                                 9.661055                            7.169883      -0.007049       1.969160                    0.999213      29.968040      87.008428       0.609647       0.421582      -1.059925      -0.012826       0.004977       0.017141       0.021979       0.012192       0.019764      -0.003004      -0.050878      -0.057812      -0.038877       0.000991       0.037887             12.092469      12.533408      -0.340259      -4.972734       5.360477       0.273111      18.383523           0.000026
          187              C       0.013010      13.212906       3.508596      -0.073744      53.264149 0.47865940E+03  0.11435539E+05                                12.105476                            7.236577      -0.004303       1.992540                    0.999019      28.202189      79.626273       0.624892       0.410271      -1.076731       0.001295       0.005599       0.038589       0.039014       0.021892      -0.002229       0.000339       0.080834       0.057355      -0.055535       0.018882       0.036653             17.358393       7.747798      -5.188256      -0.337683      22.230174       0.694583      22.097207           0.000180
          188              C      -0.452361      14.326087       2.822132       0.182964      41.523597 0.40844510E+03  0.94789736E+04                                10.639138                            6.885759      -0.182347       1.940818                    0.999561      27.021944      77.854299       0.606286       0.435313      -1.049672      -0.001524       0.002627      -0.064386       0.064457      -0.004154      -0.004954       0.012666       0.001457       0.021785      -0.012566      -0.004846       0.017413             14.566075       7.057545      -4.999276       1.963288      20.908253      -7.189755      15.732426           0.002670
          189              C       0.500727      12.051334       2.851188       0.182710      41.239661 0.39432121E+03  0.90528734E+04                                10.559944                            6.716707      -0.019501       1.995274                    0.999554      26.528608      75.525154       0.621836       0.429036      -1.055604       0.011987      -0.010640      -0.059137       0.061271      -0.000299      -0.002649       0.000984      -0.007825       0.030737      -0.009396      -0.001294       0.010690             14.607799       6.512635      -4.813790      -1.921640      21.920589       6.608958      15.390174           0.001672
          190              C       1.001466      10.895339       3.468643      -0.197026      35.481520 0.45992183E+03  0.10958488E+05                                 9.307228                            7.091100       0.164920       2.007578                    0.999763      30.518162      88.127616       0.626996       0.409991      -1.069077       0.003443      -0.016424      -0.004779       0.017448       0.011957       0.003889      -0.019074      -0.011364       0.024313      -0.024178      -0.000756       0.024934             11.089043       5.212737      -1.979479       0.355090      13.812042       1.620407      14.242351           0.002060
          191              C      -0.964278      15.526751       3.450483      -0.193912      37.579295 0.50484742E+03  0.12299787E+05                                 9.657284                            7.410656       0.162717       1.997377                    0.999872      31.270048      91.002574       0.616289       0.407929      -1.071531      -0.001867       0.013027      -0.021741       0.025414       0.010861      -0.001564       0.023799       0.003424       0.071511      -0.030590      -0.005053       0.035643             11.520127       6.690560      -3.198660       0.107048      13.670275      -2.850590      14.199544           0.003067
          192              C      17.526015      15.913956       1.227645       0.241770      35.471039 0.39614113E+03  0.91412879E+04                                 9.704939                            6.850073      -0.135462       1.968497                    0.999486      26.362708      76.225442       0.597554       0.444193      -1.042342       0.014652      -0.057026      -0.006945       0.059286       0.002093      -0.000162       0.002925      -0.023261       0.023935      -0.015814       0.005008       0.010807             12.265283       6.394536      -2.490864       0.727359      12.383410      -4.394276      18.017902           0.002266
          193              C       1.055463      10.725956       1.242174       0.255687      34.114130 0.34227379E+03  0.76325893E+04                                 9.481608                            6.365551      -0.214153       1.949111                    0.999217      25.554301      73.188541       0.618697       0.443946      -1.040066      -0.015234       0.042529       0.004469       0.045395       0.015078      -0.003248      -0.000724       0.009042       0.037309      -0.022014       0.007628       0.014385             12.301351       5.028309      -1.652701      -1.064985      12.619570       3.914399      19.256174           0.000996
          194              C       1.336542      10.012994       2.458923      -0.180034      35.092854 0.46160184E+03  0.11009255E+05                                 9.280777                            7.120506       0.166167       2.012765                    0.999681      30.299212      87.556456       0.623491       0.411894      -1.067772      -0.010182      -0.008555       0.016780       0.021411      -0.008276      -0.001036      -0.003174      -0.038120      -0.001982      -0.020589      -0.000901       0.021490             11.165560       5.421927      -2.148045       0.244286      16.153813       0.301184      11.920942           0.003175
          195              C      17.233752      16.513352       2.502508      -0.193210      38.334228 0.51328396E+03  0.12582791E+05                                 9.925186                            7.575457      -0.005723       1.961159                    0.998893      31.069201      91.301669       0.595930       0.419268      -1.062051      -0.005924      -0.002354       0.016360       0.017558      -0.000057       0.009211      -0.004762       0.000600       0.008053      -0.009765      -0.001561       0.011325             11.926282       8.601239      -5.201276      -0.319647      15.404643      -1.032264      11.772964           0.003257
          196              C       2.509256       5.026004       7.729081       0.586395      24.559186 0.26509370E+03  0.55571572E+04                                 7.901382                            5.784780      -0.054011       2.040954                    0.999615      22.342998      62.464496       0.617230       0.473375      -1.021394       0.051610      -0.003792       0.030243       0.059939      -0.025510      -0.039176       0.063388      -0.156479      -0.024439      -0.092486      -0.030956       0.123442             10.255813      16.214081       0.060788       5.457184       4.899249      -0.729302       9.654108          -0.000476
          197              C      -2.481425       5.122802       7.703657       0.569546      28.065220 0.29163164E+03  0.62454806E+04                                 8.582890                            6.043797      -0.031124       2.039579                    0.999574      22.842263      64.023481       0.608918       0.469695      -1.025939      -0.058694      -0.008615       0.027357       0.065327       0.009005       0.029532       0.056156      -0.161266       0.037653      -0.095286      -0.014944       0.110230             11.374479      18.866593       0.488523      -6.369868       5.220437      -0.763776      10.036405           0.000145
          198              C       1.180149       5.100468       7.075305       0.004379      41.106383 0.42354752E+03  0.97913334E+04                                10.273865                            6.767318       0.060483       2.026738                    0.999039      26.636963      73.420345       0.653438       0.405473      -1.082414      -0.044762      -0.003688      -0.022906       0.050417       0.007171       0.006293      -0.008824      -0.028819       0.018016      -0.021633       0.003566       0.018067             14.215185      20.949383      -0.467585       5.433024       5.282416      -0.490308      16.413757           0.000245
          199              C       0.053937       5.031588       7.856204      -0.093516      34.703085 0.41990080E+03  0.98008974E+04                                 9.330029                            6.901170      -0.142551       1.936206                    0.999116      28.931282      83.273702       0.616960       0.425334      -1.057020      -0.007621      -0.018152      -0.002986       0.019912       0.006979       0.005838       0.004130      -0.081264      -0.023847      -0.038247      -0.007354       0.045601             11.216091      18.226837      -0.087516       0.369969       4.777463      -0.120916      10.643973           0.000574
          200              C      -1.128111       5.135836       7.107994       0.005692      42.575887 0.43779860E+03  0.10200228E+05                                10.473370                            6.868646       0.029122       2.010794                    0.999027      26.975582      74.534295       0.650536       0.404110      -1.083818       0.053516      -0.022294      -0.011832       0.059169       0.005085      -0.011679      -0.012038      -0.011377       0.041914      -0.017093      -0.007788       0.024881             14.344742      22.247292       0.527909      -4.446444       5.400573      -0.666049      15.386360           0.000457
          201              C      -1.241654       5.307103       5.680584      -0.167983      36.957237 0.47740249E+03  0.11487633E+05                                 9.707551                            7.306518       0.059083       1.987271                    0.999140      30.212338      87.826608       0.607006       0.419341      -1.062507      -0.009769      -0.009104       0.004595       0.014122       0.001425       0.017523       0.000026      -0.042563      -0.060419      -0.033770       0.002362       0.031407             11.966454      12.694521       0.329590      -4.576861       5.416538      -0.996667      17.788303           0.000505
          202              C      -0.001891       5.348060       5.012280       0.113445      39.059599 0.42330676E+03  0.98610929E+04                                10.174404                            6.947766      -0.391125       1.886083                    0.998518      26.681455      75.733103       0.614851       0.427628      -1.059804      -0.003604      -0.004617      -0.018099       0.019023      -0.009347      -0.001482      -0.008512      -0.045553       0.053241      -0.033685       0.008720       0.024965             13.694360      12.315066      -0.582375       0.278135       6.044265      -0.656593      22.723749          -0.000404
          203              C       1.211803       5.266150       5.644263      -0.162356      36.707686 0.45892497E+03  0.10947009E+05                                 9.681508                            7.182050      -0.009749       1.967588                    0.999212      30.029997      87.239565       0.609208       0.421489      -1.059945       0.012734      -0.004962       0.017796       0.022438       0.011328      -0.019945       0.003139      -0.052333      -0.056853      -0.039168       0.001160       0.038008             12.122539      12.566377      -0.341125       4.984912       5.370309      -0.274478      18.430930          -0.000762
          204              C      -0.013051       5.402052       3.508596      -0.073324      53.288722 0.47880211E+03  0.11440315E+05                                12.111338                            7.239076      -0.008977       1.990930                    0.999062      28.205139      79.651042       0.624572       0.410432      -1.076577      -0.001021      -0.005583       0.038318       0.038736       0.021975       0.001698      -0.000755       0.081884       0.056919      -0.055971       0.018873       0.037098             17.370473       7.751975      -5.189171       0.333176      22.233463      -0.695710      22.125981          -0.000334
          205              C       0.452328       4.288879       2.822132       0.182150      41.534975 0.40855218E+03  0.94820999E+04                                10.640874                            6.886458      -0.185035       1.940063                    0.999536      27.026536      77.870703       0.606281       0.435287      -1.049686       0.001222      -0.002408      -0.063727       0.063785      -0.004173       0.004098      -0.012828       0.002242       0.021527      -0.013085      -0.003956       0.017041             14.569929       7.059766      -5.000720      -1.967382      20.906834       7.195408      15.743187          -0.002847
          206              C      -0.500760       6.563632       2.851188       0.182578      41.206506 0.39398469E+03  0.90429211E+04                                10.553947                            6.713462      -0.020438       1.995320                    0.999515      26.514508      75.467652       0.622059       0.428988      -1.055668      -0.012360       0.010141      -0.059225       0.061345      -0.000195       0.002505      -0.001902      -0.007831       0.030683      -0.009350      -0.001501       0.010851             14.599818       6.508446      -4.808425       1.919302      21.903673      -6.609077      15.387336          -0.001722
          207              C      -1.001508       7.719620       3.468643      -0.195532      35.435784 0.45917315E+03  0.10936130E+05                                 9.300690                            7.086360       0.162525       2.007250                    0.999764      30.486912      88.017531       0.627072       0.410111      -1.069005      -0.003048       0.016180      -0.004978       0.017201       0.012010      -0.004317       0.019324      -0.010947       0.026388      -0.024741      -0.000481       0.025222             11.081522       5.209183      -1.976790      -0.355995      13.800006      -1.623503      14.235377          -0.002094
          208              C       0.964236       3.088208       3.450483      -0.193516      37.559510 0.50455852E+03  0.12290869E+05                                 9.655248                            7.409781       0.163144       1.997915                    0.999855      31.254308      90.946895       0.616176       0.408066      -1.071451       0.001952      -0.012603      -0.021794       0.025251       0.010518       0.001287      -0.023442       0.004872       0.069665      -0.030190      -0.004619       0.034808             11.518003       6.690408      -3.199023      -0.109803      13.667310       2.852966      14.196292          -0.003058
          209              C       1.088970       2.701029       1.227645       0.242236      35.466084 0.39607067E+03  0.91393137E+04                                 9.704557                            6.849758      -0.135449       1.968540                    0.999578      26.359093      76.215123       0.597525       0.444231      -1.042313      -0.014606       0.056956      -0.007146       0.059232       0.002053      -0.000811      -0.002384      -0.024418       0.023784      -0.016360       0.005727       0.010633             12.265589       6.394692      -2.491521      -0.729439      12.383577       4.396431      18.018499          -0.002446
          210              C      17.559522       7.889030       1.242174       0.254626      34.140007 0.34255741E+03  0.76405722E+04                                 9.486245                            6.368181      -0.220215       1.947202                    0.999239      25.567287      73.236066       0.618564       0.443945      -1.040056       0.014997      -0.042971       0.003857       0.045676       0.016100       0.003067       0.000417       0.008235       0.038015      -0.023022       0.008567       0.014455             12.308438       5.030291      -1.653223       1.063799      12.627447      -3.918857      19.267576          -0.001033
          211              C      17.278428       8.601977       2.458923      -0.179962      35.067834 0.46119264E+03  0.10996874E+05                                 9.276005                            7.116716       0.166910       2.013187                    0.999692      30.284478      87.498669       0.623751       0.411821      -1.067837       0.010038       0.007699       0.015834       0.020267      -0.007866       0.000940       0.003316      -0.038222       0.000593      -0.020883      -0.000139       0.021022             11.159766       5.419210      -2.147090      -0.245041      16.145700      -0.303088      11.914387          -0.003267
          212              C       1.381218       2.101619       2.502508      -0.192984      38.313965 0.51297841E+03  0.12573130E+05                                 9.921127                            7.572541      -0.007046       1.960963                    0.998931      31.058372      91.254859       0.596137       0.419194      -1.062123       0.005794       0.002185       0.016256       0.017395      -0.000715      -0.009934       0.004526      -0.000478       0.007962      -0.010238      -0.001694       0.011931             11.921183       8.598175      -5.199606       0.318194      15.398206       1.032765      11.767168          -0.003249
          213              C      10.147037      17.293335       0.000000      -0.248748      43.516479 0.48165926E+03  0.11635691E+05                                10.700878                            7.296387       0.054136       1.979835                    0.999640      31.055781      90.962622       0.611712       0.414483      -1.063786       0.002633      -0.003161       0.000286       0.004123       0.002837      -0.000078       0.000331       0.030009      -0.178363      -0.059456       0.014459       0.044997             13.552016      11.693752       1.143855       0.001142       5.677455       0.000864      23.284841           0.001455
          214              C      16.641810       1.267681       0.000000      -0.242631      43.829906 0.54493263E+03  0.13559226E+05                                10.814794                            7.832484      -0.090729       1.942314                    0.997600      31.445330      93.081711       0.583078       0.422170      -1.060279       0.019100       0.007807      -0.000253       0.020635      -0.005837       0.000868      -0.000350      -0.031307      -0.067929      -0.022684      -0.005349       0.028033             13.384679      13.236811       2.705610      -0.000527       7.614075       0.000474      19.303151           0.000665
          215              C       8.467964       1.321665       0.000000      -0.248762      43.517034 0.48166194E+03  0.11635824E+05                                10.701062                            7.296437       0.054123       1.979834                    0.999640      31.056030      90.964940       0.611703       0.414487      -1.063779      -0.002635       0.003169      -0.000286       0.004131       0.002836      -0.000078       0.000332       0.030028      -0.178343      -0.059449       0.014446       0.045003             13.552325      11.694120       1.143961       0.001155       5.677536       0.000867      23.285318           0.001075
          216              C       1.973190      17.347319       0.000000      -0.242633      43.829975 0.54493286E+03  0.13559236E+05                                10.814814                            7.832488      -0.090727       1.942315                    0.997600      31.445355      93.081886       0.583077       0.422170      -1.060278      -0.019098      -0.007813       0.000253       0.020636      -0.005837       0.000868      -0.000351      -0.031306      -0.067925      -0.022683      -0.005349       0.028032             13.384713      13.236848       2.705624      -0.000530       7.614088       0.000472      19.303203           0.000418
          217              C      17.293335       8.467964       0.000000      -0.248130      43.547614 0.48199065E+03  0.11646889E+05                                10.711460                            7.302979       0.052191       1.979107                    0.999619      31.062417      91.024919       0.610860       0.414947      -1.063380      -0.002866      -0.002214       0.000496       0.003656      -0.002426       0.000060      -0.000417      -0.031672      -0.178846      -0.059617       0.013787       0.045830             13.566099       5.682220      -1.143268      -0.001042      11.703604      -0.001787      23.312471          -0.001401
          218              C       1.267681       1.973190       0.000000      -0.240936      43.825162 0.54481998E+03  0.13556636E+05                                10.816611                            7.833497      -0.092712       1.941656                    0.997601      31.442295      93.093953       0.582797       0.422367      -1.060084       0.007857      -0.019527      -0.000393       0.021052       0.005470      -0.000142       0.000302       0.029407      -0.065976      -0.021998      -0.004686       0.026684             13.387386       7.615257      -2.706699      -0.000977      13.238936       0.001255      19.307965          -0.000863
          219              C       1.321665      10.147037       0.000000      -0.248131      43.547853 0.48199545E+03  0.11647002E+05                                10.711493                            7.303037       0.052203       1.979109                    0.999619      31.062331      91.023823       0.610857       0.414950      -1.063381       0.002868       0.002215      -0.000496       0.003657      -0.002428       0.000060      -0.000417      -0.031660      -0.178856      -0.059620       0.013794       0.045826             13.566113       5.682233      -1.143168      -0.001037      11.703399      -0.001815      23.312707           0.001334
          220              C      17.347319      16.641810       0.000000      -0.240937      43.825162 0.54482010E+03  0.13556639E+05                                10.816610                            7.833496      -0.092706       1.941657                    0.997602      31.442301      93.093956       0.582798       0.422366      -1.060084      -0.007856       0.019528       0.000393       0.021052       0.005468      -0.000142       0.000302       0.029406      -0.065975      -0.021998      -0.004685       0.026683             13.387386       7.615249      -2.706683      -0.000974      13.238922       0.001248      19.307988           0.000678
          221              N       2.611585       8.719167      16.707600      -0.368989      49.397960 0.62431130E+03  0.15875806E+05                                11.362928                            8.166223      -0.218408       1.916688                    0.998647      31.075398      89.343244       0.601311       0.400565      -1.087542      -0.048599      -0.031379      -0.061206       0.084218       0.016109      -0.042986      -0.019858       0.026234       0.111775      -0.039415      -0.030786       0.070202             14.304498      18.641913       3.068151      -2.577131       6.164223      -0.748197      18.107359           0.058108
          222              N       5.310760       9.877020      16.718496      -0.388863      55.232606 0.72312184E+03  0.19038941E+05                                12.157383                            8.760170      -0.241366       1.894926                    0.998325      32.288053      93.851163       0.584561       0.397965      -1.091462       0.061392       0.030340      -0.077311       0.103279       0.043808       0.040939       0.014472       0.071016       0.111589      -0.075205      -0.005539       0.080744             15.257267      19.171903       3.774707       3.130183       7.415490       0.645424      19.184408           0.080244
          223              N      -2.611784       9.895635      16.707600      -0.367255      49.280571 0.62257905E+03  0.15820226E+05                                11.344528                            8.154444      -0.217751       1.917435                    0.998600      31.033708      89.181014       0.601814       0.400521      -1.087608       0.048620       0.031341      -0.061753       0.084614       0.016651       0.042785       0.019586       0.026200       0.111731      -0.039855      -0.030193       0.070048             14.279966      18.606344       3.062139       2.575946       6.155529       0.749075      18.078023           0.057958
          224              N      -5.310959       8.737782      16.718496      -0.388660      55.273107 0.72370438E+03  0.19059274E+05                                12.165805                            8.765729      -0.238579       1.895814                    0.998387      32.298546      93.912616       0.584137       0.398149      -1.091269      -0.062070      -0.030273      -0.077549       0.103841       0.042852      -0.041196      -0.014218       0.070526       0.114830      -0.074867      -0.005857       0.080724             15.268101      19.183848       3.776152      -3.132055       7.419838      -0.643797      19.200618           0.080174
          225              N       8.719167      -2.611784      16.707600      -0.367373      49.268020 0.62248429E+03  0.15816587E+05                                11.340612                            8.152385      -0.217622       1.917324                    0.998608      31.030885      89.157842       0.602073       0.400380      -1.087747      -0.031682       0.048505      -0.061673       0.084617      -0.016557      -0.019673       0.042596      -0.025665       0.113744      -0.039951      -0.030237       0.070188             14.273837       6.153357      -3.060799      -0.748193      18.599879       2.573124      18.068276          -0.059193
          226              N       9.877020      -5.310959      16.718496      -0.388446      55.169229 0.72218400E+03  0.19007146E+05                                12.145648                            8.752589      -0.237729       1.896390                    0.998393      32.270309      93.767006       0.585033       0.397792      -1.091634       0.030502      -0.061778      -0.077627       0.103793      -0.044210       0.014261      -0.040531      -0.070096       0.113588      -0.075585      -0.004862       0.080447             15.241427       7.409175      -3.771162       0.643615      19.151851      -3.126006      19.163256          -0.081842
          227              N       9.895635       2.611585      16.707600      -0.367463      49.292653 0.62279514E+03  0.15826550E+05                                11.344338                            8.154382      -0.212578       1.918755                    0.998609      31.039464      89.189953       0.602001       0.400376      -1.087744       0.031045      -0.048329      -0.061578       0.084210      -0.015749       0.019632      -0.043020      -0.027441       0.113632      -0.039826      -0.030672       0.070498             14.280029       6.155141      -3.061718       0.747067      18.607584      -2.578385      18.077363           0.058080
          228              N       8.737782       5.310760      16.718496      -0.387941      55.174327 0.72217913E+03  0.19007843E+05                                12.149172                            8.754476      -0.233265       1.897631                    0.998383      32.266824      93.772733       0.584752       0.397967      -1.091465      -0.030204       0.061197      -0.078174       0.103771      -0.043648      -0.014636       0.040332      -0.069504       0.117240      -0.075523      -0.004916       0.080439             15.247463       7.411634      -3.773031      -0.647076      19.157022       3.130688      19.173735           0.080393
          229              N       6.695807       0.588225       1.452835      -0.368984      49.398271 0.62431215E+03  0.15875849E+05                                11.363029                            8.166248      -0.218391       1.916696                    0.998647      31.075390      89.343583       0.601307       0.400566      -1.087539       0.048595       0.031387       0.061208       0.084220       0.016111      -0.042985      -0.019862       0.026245       0.111780      -0.039420      -0.030784       0.070205             14.304676      18.642203       3.068247      -2.577164       6.164288      -0.748215      18.107535           0.058024
          230              N       3.996632      -0.569628       1.441939      -0.388853      55.232505 0.72311889E+03  0.19038853E+05                                12.157391                            8.760163      -0.241347       1.894935                    0.998325      32.287975      93.851062       0.584560       0.397966      -1.091461      -0.061393      -0.030344       0.077313       0.103282       0.043814       0.040938       0.014472       0.071028       0.111614      -0.075218      -0.005532       0.080750             15.257288      19.171957       3.774737       3.130183       7.415503       0.645422      19.184404           0.080033
          231              N      11.919176      -0.588243       1.452835      -0.367260      49.280239 0.62257787E+03  0.15820173E+05                                11.344427                            8.154418      -0.217767       1.917427                    0.998600      31.033704      89.180647       0.601818       0.400519      -1.087610      -0.048621      -0.031336       0.061751       0.084612       0.016647       0.042784       0.019586       0.026193       0.111722      -0.039847      -0.030197       0.070044             14.279788      18.606070       3.062046       2.575896       6.155465       0.749053      18.077828           0.058082
          232              N      14.618351       0.569610       1.441939      -0.388668      55.273058 0.72370522E+03  0.19059291E+05                                12.165775                            8.765722      -0.238593       1.895807                    0.998387      32.298572      93.912509       0.584139       0.398148      -1.091271       0.062067       0.030275       0.077548       0.103839       0.042842      -0.041195      -0.014222       0.070520       0.114807      -0.074853      -0.005866       0.080718             15.268049      19.183757       3.776114      -3.132050       7.419812      -0.643796      19.200577           0.080400
          233              N       0.588225      11.919176       1.452835      -0.367370      49.267455 0.62247759E+03  0.15816377E+05                                11.340531                            8.152353      -0.217611       1.917331                    0.998608      31.030684      89.157196       0.602073       0.400381      -1.087746       0.031683      -0.048505       0.061673       0.084617      -0.016555      -0.019673       0.042595      -0.025664       0.113742      -0.039949      -0.030238       0.070187             14.273707       6.153301      -3.060725      -0.748159      18.599661       2.573016      18.068159           0.058020
          234              N      -0.569628      14.618351       1.441939      -0.388440      55.168589 0.72217403E+03  0.19006824E+05                                12.145581                            8.752545      -0.237723       1.896396                    0.998393      32.270038      93.766159       0.585033       0.397794      -1.091633      -0.030501       0.061778       0.077627       0.103792      -0.044209       0.014261      -0.040530      -0.070092       0.113579      -0.075582      -0.004862       0.080444             15.241341       7.409129      -3.771121       0.643600      19.151739      -3.125963      19.163155           0.080349
          235              N      -0.588243       6.695807       1.452835      -0.367466      49.293212 0.62280159E+03  0.15826753E+05                                11.344421                            8.154413      -0.212588       1.918748                    0.998609      31.039654      89.190579       0.602001       0.400375      -1.087744      -0.031045       0.048328       0.061579       0.084210      -0.015751       0.019632      -0.043021      -0.027442       0.113634      -0.039828      -0.030672       0.070500             14.280163       6.155199      -3.061799       0.747088      18.607843      -2.578444      18.077447          -0.059258
          236              N       0.569610       3.996632       1.441939      -0.387946      55.174976 0.72218901E+03  0.19008164E+05                                12.149244                            8.754521      -0.233273       1.897625                    0.998383      32.267091      93.773591       0.584752       0.397965      -1.091466       0.030205      -0.061198       0.078173       0.103772      -0.043649      -0.014637       0.040333      -0.069508       0.117249      -0.075527      -0.004915       0.080442             15.247561       7.411685      -3.773080      -0.647099      19.157163       3.130753      19.173836          -0.081890
          237              O       4.804477      11.740426       9.210973      -0.570223      34.230010 0.55040741E+03  0.13296398E+05                                 8.425562                            7.228509       0.376000       2.147173                    0.998826      28.350601      74.465459       0.712216       0.355995      -1.142506      -0.021282      -0.011946       0.015926       0.029142       0.027807      -0.004849      -0.001307       0.082491       0.141451      -0.073319       0.025030       0.048290              9.966576       6.151368       1.187666      -1.147935      11.657744      -5.212644      12.090617           0.068654
          238              O       3.812287      12.864762      10.888997      -0.507982      30.921282 0.46104184E+03  0.10698086E+05                                 7.884619                            6.642616       0.249638       2.126340                    0.998935      27.103265      70.696040       0.735480       0.358897      -1.135600       0.005594      -0.019635      -0.026776       0.033671      -0.004095       0.051162       0.022166       0.019058      -0.172359      -0.084321       0.023199       0.061122              9.159168       5.845989      -0.647445       0.148138      14.605568      -2.932792       7.025946          -0.055400
          239              O       3.927700       5.684956      10.874468      -0.512350      33.735155 0.48199159E+03  0.11316000E+05                                 8.377588                            6.796462       0.190561       2.099145                    0.999335      27.451460      72.167511       0.725930       0.359383      -1.134528       0.029828       0.020879      -0.027366       0.045548       0.001371       0.069820      -0.012693       0.014485      -0.181969      -0.098076       0.023828       0.074247             10.002590       5.953917      -0.082205       0.282600      16.501259       3.522907       7.552594          -0.041185
          240              O       4.899413       6.814897       9.210973      -0.615205      37.278281 0.62840352E+03  0.15672044E+05                                 8.902020                            7.700474       0.391483       2.127942                    0.999068      29.673292      78.863534       0.694051       0.353857      -1.145682      -0.006774       0.001066       0.028159       0.028982      -0.019500      -0.024594       0.027467       0.082872       0.141976      -0.073580       0.003992       0.069588             10.464402       6.808863      -1.404360      -1.182106      12.432799       5.510573      12.151544           0.083915
          241              O      13.810414       6.874465       9.210973      -0.563701      34.114663 0.54765023E+03  0.13212569E+05                                 8.406790                            7.209211       0.377121       2.149051                    0.998804      28.262414      74.174061       0.713376       0.355880      -1.142653       0.020725       0.008156       0.014132       0.026377       0.027406       0.005091       0.004327       0.083221       0.146343      -0.074274       0.023932       0.050342              9.949859       6.133554       1.188580       1.151041      11.652388       5.212981      12.063634          -0.000003
          242              O      -3.812417       5.750109      10.888997      -0.500355      30.738705 0.45738094E+03  0.10591044E+05                                 7.850457                            6.612709       0.288228       2.140691                    0.999029      26.996572      70.323530       0.737791       0.358519      -1.136002      -0.005488       0.015731      -0.029727       0.034077      -0.005294      -0.052052      -0.021089       0.015892      -0.168304      -0.083956       0.024107       0.059849              9.120898       5.817651      -0.644331      -0.143958      14.547406       2.924193       6.997638           0.000191
          243              O      -3.927830      12.929914      10.874468      -0.512992      33.762181 0.48246142E+03  0.11329762E+05                                 8.382072                            6.799657       0.193111       2.099649                    0.999293      27.465761      72.213226       0.725780       0.359371      -1.134541      -0.029531      -0.022230      -0.027003       0.045776       0.001743      -0.069773       0.012986       0.015457      -0.182208      -0.098081       0.023519       0.074563             10.009855       5.955771      -0.082582      -0.282357      16.517042      -3.525255       7.556753           0.040303
          244              O      13.715477      11.799994       9.210973      -0.615586      37.283196 0.62854878E+03  0.15676462E+05                                 8.902630                            7.701226       0.398857       2.129996                    0.999051      29.678816      78.878404       0.694041       0.353844      -1.145700       0.007300      -0.001327       0.028109       0.029071      -0.018373       0.023883      -0.026381       0.082908       0.140987      -0.072763       0.004634       0.068129             10.465577       6.807789      -1.404472       1.182053      12.437816      -5.511069      12.151126          -0.086244
          245              O      11.740426      13.810414       9.210973      -0.570965      34.242053 0.55067680E+03  0.13304285E+05                                 8.426497                            7.229518       0.381211       2.148495                    0.998833      28.360579      74.490984       0.712292       0.355921      -1.142587      -0.011981       0.021216       0.015941       0.029116      -0.027388      -0.000273       0.004871      -0.083423       0.141476      -0.073490       0.025291       0.048198              9.966668      11.657534      -1.187279      -5.211191       6.152479       1.147514      12.089992          -0.070063
          246              O      12.864762      -3.812417      10.888997      -0.509313      30.963100 0.46183261E+03  0.10721217E+05                                 7.892132                            6.648736       0.247856       2.125580                    0.998941      27.123034      70.767475       0.735058       0.358943      -1.135543      -0.018089      -0.004535      -0.026352       0.032283       0.003792       0.021835      -0.051415      -0.019778      -0.171023      -0.083968       0.022445       0.061524              9.167549      14.618382       0.647631      -2.935079       5.851987      -0.148216       7.032279           0.054085
          247              O       5.684956      -3.927830      10.874468      -0.513188      33.758244 0.48242312E+03  0.11328881E+05                                 8.382196                            6.800143       0.192214       2.099522                    0.999288      27.462091      72.208691       0.725618       0.359451      -1.134453       0.020605      -0.029361      -0.026822       0.044789      -0.001384      -0.011625      -0.069917      -0.014331      -0.181254      -0.097833       0.023696       0.074137             10.008413      16.511427       0.082290       3.524878       5.956350      -0.282883       7.557461          -0.041070
          248              O       6.814897      13.715477       9.210973      -0.615960      37.320637 0.62930509E+03  0.15700407E+05                                 8.909354                            7.706539       0.388098       2.126790                    0.999092      29.689737      78.926146       0.693694       0.353907      -1.145623       0.001340       0.007306       0.027874       0.028847       0.018648       0.027027       0.024005      -0.082577       0.141582      -0.073007       0.004375       0.068631             10.473717      12.446196       1.405411       5.516359       6.813236       1.182323      12.161717           0.084073
          249              O       6.874465       4.804477       9.210973      -0.569981      34.223443 0.55021131E+03  0.13290204E+05                                 8.424161                            7.226767       0.378321       2.148070                    0.998804      28.343246      74.437066       0.712384       0.355951      -1.142565       0.011613      -0.021310       0.016120       0.029135      -0.027379       0.000740      -0.004554      -0.081822       0.143014      -0.073066       0.024490       0.048576              9.966687      11.665816      -1.188263       5.214277       6.149345      -1.147717      12.084901           0.068814
          250              O       5.750109       3.812287      10.888997      -0.508464      30.934036 0.46117930E+03  0.10702238E+05                                 7.887931                            6.644152       0.246358       2.125373                    0.998937      27.102424      70.700587       0.735293       0.358956      -1.135536       0.018815       0.005736      -0.026485       0.032991       0.004930      -0.021396       0.050902      -0.017607      -0.174187      -0.084502       0.024259       0.060242              9.165943      14.621511       0.647784       2.935413       5.847730       0.147882       7.028587          -0.055456
          251              O      12.929914       3.927700      10.874468      -0.508659      33.681316 0.48045385E+03  0.11270317E+05                                 8.365092                            6.781444       0.194507       2.101221                    0.999301      27.404236      72.000807       0.727441       0.358942      -1.134934      -0.018852       0.029971      -0.029716       0.046224      -0.000891       0.011353       0.069159      -0.014042      -0.179096      -0.096680       0.023349       0.073331              9.994358      16.497111       0.081163      -3.531868       5.938538       0.277849       7.547424           0.000013
          252              O      11.799994       4.899413       9.210973      -0.614021      37.388846 0.62979280E+03  0.15715702E+05                                 8.919411                            7.706896       0.388574       2.126969                    0.999061      29.682250      78.915486       0.694029       0.353665      -1.145812       0.003986      -0.006621       0.026913       0.028001       0.022443      -0.030108      -0.024589      -0.086411       0.151780      -0.078563       0.005045       0.073518             10.497719      12.498648       1.411661      -5.548982       6.811578      -1.190688      12.182931          -0.000050
          253              O       4.502915      -2.433034       8.949462      -0.570222      34.229538 0.55039895E+03  0.13296134E+05                                 8.425454                            7.228430       0.376011       2.147176                    0.998826      28.350546      74.464999       0.712224       0.355993      -1.142509       0.021283       0.011947      -0.015926       0.029144       0.027806      -0.004850      -0.001307       0.082490       0.141449      -0.073318       0.025029       0.048289              9.966431       6.151297       1.187642      -1.147919      11.657545      -5.212538      12.090452          -0.070032
          254              O       5.495105      -3.557370       7.271438      -0.507984      30.921217 0.46104008E+03  0.10698034E+05                                 7.884607                            6.642600       0.249637       2.126340                    0.998935      27.103213      70.695841       0.735482       0.358896      -1.135600      -0.005594       0.019635       0.026775       0.033671      -0.004096       0.051163       0.022166       0.019057      -0.172358      -0.084322       0.023200       0.061122              9.159165       5.845975      -0.647445       0.148142      14.605577      -2.932812       7.025944           0.054320
          255              O       5.379692       3.622436       7.285967      -0.512353      33.735598 0.48199992E+03  0.11316252E+05                                 8.377690                            6.796548       0.190563       2.099146                    0.999335      27.451571      72.168133       0.725921       0.359386      -1.134525      -0.029826      -0.020883       0.027365       0.045547       0.001368       0.069818      -0.012690       0.014486      -0.181966      -0.098073       0.023827       0.074246             10.002715       5.953988      -0.082216       0.282601      16.501454       3.522972       7.552704           0.040366
          256              O       4.407979       2.492495       8.949462      -0.615204      37.278121 0.62839892E+03  0.15671904E+05                                 8.902015                            7.700459       0.391485       2.127947                    0.999068      29.673091      78.862986       0.694050       0.353858      -1.145681       0.006774      -0.001067      -0.028156       0.028979      -0.019501      -0.024593       0.027468       0.082875       0.141975      -0.073582       0.003993       0.069589             10.464404       6.808853      -1.404365      -1.182116      12.432800       5.510590      12.151559          -0.085612
          257              O      -4.503022       2.432927       8.949462      -0.563732      34.115795 0.54767896E+03  0.13213403E+05                                 8.406790                            7.209270       0.377159       2.149048                    0.998804      28.263838      74.177588       0.713394       0.355867      -1.142666      -0.020716      -0.008197      -0.014126       0.026380       0.027405       0.005082       0.004284       0.083364       0.146463      -0.074351       0.023981       0.050370              9.949779       6.133571       1.188535       1.150995      11.652253       5.212813      12.063512           0.000144
          258              O      13.119809       3.557283       7.271438      -0.500319      30.738096 0.45736494E+03  0.10590607E+05                                 7.850501                            6.612695       0.288229       2.140704                    0.999029      26.995494      70.321055       0.737773       0.358530      -1.135990       0.005500      -0.015718       0.029760       0.034102      -0.005277      -0.052030      -0.021039       0.015836      -0.168260      -0.083913       0.024108       0.059805              9.121009       5.817658      -0.644333      -0.143953      14.547686       2.924296       6.997683          -0.000095
          259              O      13.235222      -3.622522       7.285967      -0.513000      33.761851 0.48245743E+03  0.11329635E+05                                 8.381974                            6.799596       0.193098       2.099640                    0.999293      27.465879      72.213238       0.725789       0.359367      -1.134544       0.029533       0.022231       0.027004       0.045778       0.001744      -0.069775       0.012988       0.015461      -0.182206      -0.098082       0.023517       0.074565             10.009714       5.955714      -0.082577      -0.282356      16.516784      -3.525154       7.556643          -0.041098
          260              O      -4.408085      -2.492602       8.949462      -0.615579      37.283017 0.62854316E+03  0.15676282E+05                                 8.902594                            7.701179       0.398866       2.130001                    0.999051      29.678709      78.877946       0.694045       0.353843      -1.145701      -0.007299       0.001324      -0.028107       0.029070      -0.018373       0.023886      -0.026381       0.082908       0.140993      -0.072764       0.004631       0.068133             10.465554       6.807756      -1.404478       1.182054      12.437813      -5.511092      12.151093           0.084562
          261              O      -2.433034      -4.503022       8.949462      -0.570958      34.241924 0.55067293E+03  0.13304166E+05                                 8.426478                            7.229490       0.381226       2.148502                    0.998833      28.360446      74.490535       0.712294       0.355920      -1.142588       0.011980      -0.021217      -0.015939       0.029115      -0.027388      -0.000274       0.004874      -0.083421       0.141480      -0.073490       0.025289       0.048201              9.966661      11.657528      -1.187277      -5.211214       6.152460       1.147516      12.089995           0.068691
          262              O      -3.557370      13.119809       7.271438      -0.509319      30.963224 0.46183581E+03  0.10721311E+05                                 7.892154                            6.648764       0.247850       2.125576                    0.998941      27.123137      70.767832       0.735056       0.358943      -1.135543       0.018091       0.004533       0.026352       0.032285       0.003791       0.021834      -0.051416      -0.019783      -0.171025      -0.083969       0.022441       0.061527              9.167567      14.618386       0.647639      -2.935081       5.852009      -0.148219       7.032306          -0.055155
          263              O       3.622436      13.235222       7.285967      -0.513186      33.758294 0.48242309E+03  0.11328882E+05                                 8.382217                            6.800150       0.192215       2.099524                    0.999288      27.462032      72.208583       0.725616       0.359451      -1.134452      -0.020605       0.029362       0.026820       0.044789      -0.001384      -0.011625      -0.069917      -0.014329      -0.181251      -0.097833       0.023696       0.074137             10.008450      16.511500       0.082287       3.524912       5.956362      -0.282888       7.557487           0.040273
          264              O       2.492495      -4.408085       8.949462      -0.615957      37.320169 0.62929669E+03  0.15700136E+05                                 8.909247                            7.706463       0.388109       2.126793                    0.999092      29.689709      78.925770       0.693701       0.353904      -1.145626      -0.001340      -0.007305      -0.027874       0.028847       0.018646       0.027027       0.024006      -0.082577       0.141579      -0.073005       0.004375       0.068631             10.473566      12.445990       1.405383       5.516240       6.813162       1.182303      12.161546          -0.085750
          265              O       2.432927       4.502915       8.949462      -0.569981      34.223449 0.55021018E+03  0.13290171E+05                                 8.424177                            7.226768       0.378316       2.148071                    0.998804      28.343139      74.436805       0.712383       0.355952      -1.142565      -0.011611       0.021306      -0.016120       0.029131      -0.027381       0.000742      -0.004554      -0.081826       0.143014      -0.073069       0.024492       0.048577              9.966725      11.665892      -1.188283       5.214327       6.149353      -1.147731      12.084931          -0.070206
          266              O       3.557283       5.495105       7.271438      -0.508465      30.934011 0.46117972E+03  0.10702247E+05                                 7.887908                            6.644143       0.246360       2.125370                    0.998937      27.102530      70.700792       0.735296       0.358954      -1.135537      -0.018817      -0.005738       0.026484       0.032991       0.004931      -0.021397       0.050900      -0.017609      -0.174180      -0.084499       0.024258       0.060240              9.165904      14.621437       0.647778       2.935373       5.847720       0.147881       7.028555           0.054350
          267              O      -3.622522       5.379692       7.285967      -0.508615      33.680283 0.48042994E+03  0.11269632E+05                                 8.365017                            6.781328       0.194550       2.101246                    0.999301      27.403188      71.997980       0.727437       0.358947      -1.134928       0.018834      -0.029983       0.029754       0.046250      -0.000883       0.011321       0.069145      -0.014010      -0.179070      -0.096661       0.023356       0.073304              9.994324      16.497160       0.081154      -3.531910       5.938463       0.277841       7.547351           0.000067
          268              O      -2.492602       4.407979       8.949462      -0.614051      37.390151 0.62982811E+03  0.15716748E+05                                 8.919363                            7.706926       0.388609       2.126963                    0.999061      29.684028      78.919716       0.694055       0.353648      -1.145830      -0.003947       0.006606      -0.026896       0.027975       0.022458      -0.030068      -0.024587      -0.086620       0.151965      -0.078675       0.005120       0.073555             10.497582      12.498436       1.411622      -5.548776       6.811575      -1.190649      12.182737           0.000255

******************************************************
Auxiliary information for the entire system
The total spin magnetic moment of the unit cell is   1.980712
The total net atomic charge of the unit cell is   0.000003
Accuracy of reproducing the electrostatic potential in the unit cell:
  The inner radius (bohr) =    5.0000
  The outer radius (bohr) =   12.0000
  Valid grid points have density less than (e/(bohr^3)) =    0.0001
  The number of valid grid points were=       768020
  The rms potential error without charges in kcal/mol is=      3.40048
  The rms potential error with partial charges in kcal/mol is=      0.92777
  The RRMSE value at monopole order=      0.27284
  The rms potential error with partial charges and cloud penetration in kcal/mol is=      0.92723
  The RRMSE value at monopole order with cloud penetration is=      0.27268
  The rms potential error with partial charges and atomic dipoles in kcal/mol is=      0.68033
  The RRMSE value at dipole order=      0.20007
  The rms potential error with partial charges, atomic dipoles and cloud penetration in kcal/mol is=      0.66434
  The RRMSE value at dipole order with cloud penetration=      0.19537

******************************************************
The electron densities and ab initio electrostatic potential were computed in VASP using the PBE functional and
projector augmented wave method. See the main text of the journal article for a description of computational details.
The atomic charges, dipoles, and quadrupoles were computed with the DDEC6 method as described in
(a) T. A. Manz and N. Gabaldon Limas, RSC Adv. 6 (2016) 47771-47801 DOI: 10.1039/c6ra04656h
(b) N. Gabaldon Limas and T. A. Manz, RSC Adv. 8 (2018) 2678-2707 DOI: 10.1039/c7ra11829e.
For each atom in the material, the electron cloud parameters were fit to the spherically averaged atom-in-material
electron density using radial positions for which this density was between 10^-4 and 10^-2 electrons per cubic bohr.
The polarizabilities, dispersion coefficients, and quantum Drude oscillator (QDO) parameters were fit using the MCLF method.
The magnetic structure of the system was optimized in VASP from the default ferromagnetic initial guess using spin polarization.
The atomic spin moments (ASMs) were computed on this optimized magnetic structure using the DDEC6 partition as inputs
to the method of T. A. Manz and D. S. Sholl, J. Chem. Theory Comput. 7 (2011) 4146-4164 DOI: 10.1021/ct200539n.
The RMSE and RRMSE were computed using a uniform grid with Ewald summation.
