# Supplementary material for: A collection of forcefield precursors for metal–organic frameworks
Source: RSC Adv. 2019 Nov 13;9(63):36492–507. doi: 10.1039/c9ra07327b (PMC9075174; doi:10.1039/c9ra07327b)
Supplement: RA-009-C9RA07327B-s4115 [file RA-009-C9RA07327B-s4115.xyz]

  202
jmolscript: load "" {1 1 1} spacegroup "x,y,z" unitcell [{      9.872700     0.000000     0.000000 }, {     -4.936367    16.803734     0.000000 }, {      0.000000    -0.705518    18.150493 }]
Zn     1.947879     4.441204    18.088055     0.922701
Zn    -2.988478    11.304253     9.137684     0.923886
Zn     2.988454    11.657012     0.062438     0.922701
Zn     7.924811     4.793963     9.012809     0.923886
Zn     2.468166     8.401867     0.000000     1.033677
Zn    -2.468183     8.049108     9.075247     1.032641
H      3.752609     3.907598    14.117453     0.111309
H      4.954113     7.638636    15.139326     0.115240
H      6.097371     7.817912    13.120991     0.116249
H      4.979785     4.051856    12.135420     0.115879
H      7.453881     7.178457     1.991109     0.107946
H     -0.649632     7.629289    16.676673     0.110551
H      1.700078     1.024879     1.214268     0.111148
H      8.668229     0.518328    16.580475     0.109585
H     -1.183749    11.837859    13.108286     0.110690
H      0.017762     8.106821    12.086413     0.115007
H      1.161021     7.927545    14.104748     0.115451
H      0.043427    11.693601    15.090320     0.115278
H      2.517529     9.272518     7.084137     0.108697
H      4.286718     8.116168    10.549067     0.109990
H     -3.236287    15.426096     7.860979     0.110793
H      3.731865    15.227129    10.645264     0.110209
H      1.183724    12.190618     4.033040     0.111309
H     -0.017780     8.459580     3.011167     0.115240
H     -1.161038     8.280304     5.029502     0.116249
H     -0.043452    12.046360     6.015073     0.115879
H     -2.517548     8.919759    16.159384     0.107946
H      5.585965     8.468927     1.473820     0.110551
H      3.236255    15.073337    16.936225     0.111148
H     -3.731896    15.579888     1.570018     0.109585
H      6.120082     4.260357     5.042207     0.110690
H      4.918571     7.991395     6.064080     0.115007
H      3.775312     8.170671     4.045745     0.115451
H      4.892906     4.404615     3.060173     0.115278
H      2.418804     6.825698    11.066356     0.108697
H      0.649615     7.982048     7.601426     0.109989
H      8.172620     0.672120    10.289514     0.110793
H      1.204468     0.871087     7.505229     0.110209
H      0.589395     4.661821     2.927675     0.308003
H     -0.358383     3.530256     3.074694     0.310553
H      1.895555     2.893786     2.934935     0.105410
H      2.068327     3.549752     4.388789     0.102021
H      1.699090     1.239457     4.599335     0.166427
H      0.474875     2.034010     5.254568     0.158014
H      0.315925     1.374471     3.806158     0.148010
H     -0.531155     3.962771     5.348950     0.100456
H     -1.130429     5.114873     4.414200     0.097271
H      0.132288     6.024299     6.091305     0.180875
H      1.405867     5.182715     5.608502     0.151367
H      0.804618     6.334817     4.673752     0.149708
H      5.525738    11.789154     6.147572     0.307213
H      4.577958    12.920719     6.000553     0.310070
H     -3.040806    13.557189     6.140312     0.105817
H     -2.868033    12.901223     4.686457     0.101357
H     -3.237274    15.211518     4.475912     0.165287
H      5.411212    14.416965     3.820679     0.158131
H      5.252261    15.076504     5.269088     0.147457
H      4.405186    12.488204     3.726296     0.100013
H      3.805914    11.336102     4.661047     0.096246
H      5.068634    10.426676     2.983941     0.181487
H      6.342211    11.268260     3.466744     0.152948
H      5.740965    10.116158     4.401495     0.149409
H      4.346938    11.436395    15.222818     0.308003
H      5.294716    12.567960    15.075799     0.310552
H      3.040778    13.204430    15.215558     0.105410
H      2.868006    12.548464    13.761704     0.102021
H      3.237243    14.858759    13.551158     0.166427
H      4.461458    14.064206    12.895925     0.158014
H      4.620408    14.723745    14.344335     0.148010
H      5.467488    12.135445    12.801543     0.100456
H      6.066762    10.983343    13.736293     0.097271
H      4.804045    10.073917    12.059188     0.180875
H      3.530466    10.915501    12.541991     0.151367
H      4.131715     9.763399    13.476741     0.149708
H     -0.589405     4.309062    12.002921     0.307213
H      0.358375     3.177497    12.149940     0.310070
H      7.977139     2.541027    12.010181     0.105817
H      7.804366     3.196993    13.464036     0.101357
H      8.173607     0.886698    13.674581     0.165287
H     -0.474879     1.681251    14.329814     0.158131
H     -0.315928     1.021712    12.881405     0.147457
H      0.531147     3.610012    14.424197     0.100013
H      1.130419     4.762114    13.489446     0.096246
H     -0.132301     5.671540    15.166552     0.181487
H     -1.405878     4.829956    14.683749     0.152948
H     -0.804632     5.982058    13.748998     0.149409
C      3.561077     5.624338    16.156117     0.610963
C      4.265000     5.738362    14.839480    -0.022078
C      4.253154     4.694006    13.927418    -0.122645
C      4.954113     6.910613    14.527655    -0.099510
C      6.420210     6.078334    11.151118     0.605585
C      5.661000     5.951704    12.428913    -0.024356
C      5.638291     7.013231    13.331537    -0.109932
C      4.965963     4.784587    12.738379    -0.121563
C     -0.155996     6.777583     0.640712     0.607756
C     -1.341708     7.639949     0.312188    -0.020473
C      7.433148     7.678005     1.183412    -0.106566
C     -1.386136     7.658743    17.276365    -0.095154
C      0.598283     2.116489    17.718511     0.575373
C      0.279396     0.655968    17.941762    -0.021377
C      1.002078     0.611948     0.718760    -0.127978
C      9.161865     0.027482    17.224818    -0.122177
C     -1.375278    10.121119    11.069623     0.612234
C     -0.671354    10.007095    12.386259    -0.023535
C     -0.683203    11.051451    13.298322    -0.122882
C      0.017761     8.834844    12.698085    -0.098855
C      1.483856     9.667123    16.074621     0.605851
C      0.724646     9.793753    14.796826    -0.027719
C      0.701940     8.732226    13.894202    -0.107781
C      0.029606    10.960870    14.487361    -0.118642
C      4.780351     9.673392     8.434534     0.606726
C      3.594641     8.811026     8.763058    -0.020614
C      2.496797     8.772970     7.891834    -0.108607
C      3.550214     8.086714     9.949374    -0.092826
C      5.534621    13.628968     9.507228     0.577574
C      5.215732    15.089489     9.283977    -0.023732
C     -3.934287    15.839027     8.356487    -0.126169
C      4.225499    15.717975    10.000922    -0.122900
C      1.375256    10.473878     1.994376     0.610963
C      0.671333    10.359854     3.311013    -0.022078
C      0.683179    11.404210     4.223075    -0.122645
C     -0.017780     9.187603     3.622838    -0.099510
C     -1.483877    10.019882     6.999375     0.605585
C     -0.724667    10.146512     5.721580    -0.024356
C     -0.701958     9.084985     4.818956    -0.109932
C     -0.029630    11.313629     5.412114    -0.121563
C      5.092329     9.320633    17.509781     0.607756
C      6.278041     8.458267    17.838305    -0.020473
C     -2.496815     8.420211    16.967081    -0.106565
C      6.322469     8.439473     0.874128    -0.095154
C      4.338050    13.981727     0.431982     0.575373
C      4.656937    15.442248     0.208731    -0.021377
C      3.934255    15.486268    17.431733    -0.127979
C     -4.225532    16.070734     0.925675    -0.122177
C      6.311611     5.977097     7.080870     0.612235
C      5.607687     6.091121     5.764234    -0.023535
C      5.619536     5.046765     4.852171    -0.122882
C      4.918572     7.263372     5.452408    -0.098855
C      3.452477     6.431093     2.075872     0.605851
C      4.211687     6.304463     3.353667    -0.027719
C      4.234393     7.365990     4.256291    -0.107781
C      4.906727     5.137346     3.663132    -0.118642
C      0.155982     6.424824     9.715959     0.606726
C      1.341692     7.287190     9.387435    -0.020614
C      2.439536     7.325246    10.258659    -0.108604
C      1.386119     8.011502     8.201119    -0.092824
C     -0.598288     2.469248     8.643265     0.577574
C     -0.279399     1.008727     8.866516    -0.023732
C      8.870620     0.259189     9.794006    -0.126170
C      0.710834     0.380241     8.149571    -0.122900
C      1.425615     3.102883     3.780748     0.014006
C      0.935930     1.824631     4.416015    -0.475095
C     -0.294211     4.660671     4.686457     0.020584
C      0.583471     5.627610     5.316279    -0.457943
C     -3.510746    13.348092     5.294499     0.012001
C     -4.000433    14.626344     4.659232    -0.472501
C      4.642131    11.790304     4.388789     0.023590
C      5.519815    10.823365     3.758967    -0.460931
C      3.510718    12.995333    14.369745     0.014006
C      4.000403    14.273585    13.734478    -0.475095
C      5.230544    11.437545    13.464036     0.020584
C      4.352862    10.470606    12.834214    -0.457943
C      8.447079     2.750124    12.855994     0.012000
C      8.936766     1.471872    13.491261    -0.472501
C      0.294202     4.307912    13.761704     0.023590
C     -0.583482     5.274851    14.391526    -0.460931
O      3.700281     6.557046    16.974886    -0.571398
O      2.891709     4.569079    16.363214    -0.555079
O      6.738110     7.229004    10.797910    -0.557874
O      6.690723     4.999369    10.550156    -0.569897
O      0.835224     6.100022    17.985505    -0.603019
O     -0.197460     6.051680     1.643164    -0.591092
O      1.446347     3.334538     0.363010    -0.584823
O      0.059233     2.721357    16.803726    -0.566887
O     -1.236072     9.188411    10.250854    -0.570412
O     -2.044648    11.176378    10.862526    -0.556191
O      1.801758     8.516453    16.427830    -0.558184
O      1.754367    10.746088    16.675584    -0.569254
O      5.771570     9.645435     9.240234    -0.603151
O      4.738885    10.399295     7.432082    -0.590782
O     -3.490013    13.116437     8.712237    -0.586397
O      4.995573    13.024100    10.422013    -0.566951
O      1.236052     9.541170     1.175607    -0.571398
O      2.044624    11.529137     1.787279    -0.555079
O     -1.801777     8.869212     7.352583    -0.557874
O     -1.754390    11.098847     7.600337    -0.569897
O      4.101109     9.998194     0.164988    -0.603019
O      5.133793    10.046536    16.507329    -0.591092
O      3.489986    12.763678    17.787483    -0.584823
O      4.877100    13.376859     1.346767    -0.566887
O      6.172405     6.909805     7.899639    -0.570412
O      6.980981     4.921838     7.287967    -0.556191
O      3.134575     7.581763     1.722663    -0.558184
O      3.181966     5.352128     1.474909    -0.569254
O     -0.835237     6.452781     8.910259    -0.603151
O      0.197448     5.698921    10.718411    -0.590782
O      8.426346     2.981779     9.438256    -0.586397
O     -0.059240     3.074116     7.728480    -0.566951
N      0.300126     4.007901     3.504860    -0.222924
N      5.236467    12.443074     5.570386    -0.220704
N      4.636207    12.090315    14.645633    -0.222924
N     -0.300134     3.655142    12.580107    -0.220704

The following XYZ coordinates are in angstroms. Other properties are in atomic units.
The sperically averaged electron density of each atom fit to a function of the form exp(a - br)
eigen_1, eigen_2 and eigen_3 are the three eigenvalues of traceless quadrupole moment tensor
  atom number  atomic symbol              X              Y              Z     net charge C6 coefficient C8 coefficient C10 coefficient fluctuating dipole atomic polarizability isotropic forcefield polarizability              a              b squared Pearson coefficient          <r^3>          <r^4>         wp_QDO          m_QDO          q_QDO       dipole_x       dipole_y       dipole_z         dipole            Qxy            Qxz            Qyz     Q(x^2-y^2)  Q(3z^2 - R^2)        eigen_1        eigen_2        eigen_3 static polarizability      alpha(xx)      alpha(xy)      alpha(xz)      alpha(yy)      alpha(yz)      alpha(zz) atomic spin moment
            1             Zn       1.947879       4.441204      18.088055       0.922701      90.134879 0.18638821E+04  0.59509300E+05                                16.886546                           14.432534      -0.027374       1.860424                    0.998725      46.282515     128.351725       0.457764       0.419081      -1.125802       0.016615      -0.030645      -0.011259       0.036632      -0.046010       0.018129      -0.011376       0.025082      -0.034028      -0.042165      -0.017587       0.059752             20.049278      17.726963       4.361104      -1.131712      24.001665       0.250220      18.419206           0.000000
            2             Zn      -2.988478      11.304253       9.137684       0.923886      89.979127 0.18596742E+04  0.59338904E+05                                16.866057                           14.415211      -0.035831       1.858292                    0.998818      46.233333     128.158704       0.458107       0.419022      -1.125889       0.016522       0.030593       0.011113       0.036503       0.045561      -0.018189      -0.011652       0.024719      -0.030725      -0.042206      -0.016816       0.059021             20.024592      17.705342      -4.353703       1.130023      23.970914       0.248572      18.397521           0.000001
            3             Zn       2.988454      11.657012       0.062438       0.922701      90.134877 0.18638821E+04  0.59509300E+05                                16.886546                           14.432534      -0.027374       1.860424                    0.998725      46.282515     128.351724       0.457764       0.419081      -1.125802      -0.016615       0.030645       0.011259       0.036632      -0.046010       0.018129      -0.011376       0.025082      -0.034029      -0.042165      -0.017587       0.059752             20.049278      17.726963       4.361104      -1.131712      24.001663       0.250220      18.419206           0.000000
            4             Zn       7.924811       4.793963       9.012809       0.923886      89.979133 0.18596744E+04  0.59338911E+05                                16.866058                           14.415212      -0.035831       1.858292                    0.998818      46.233335     128.158712       0.458107       0.419022      -1.125889      -0.016522      -0.030593      -0.011113       0.036502       0.045561      -0.018189      -0.011652       0.024719      -0.030725      -0.042206      -0.016816       0.059021             20.024593      17.705342      -4.353702       1.130023      23.970914       0.248573      18.397523           0.000001
            5             Zn       2.468166       8.401867       0.000000       1.033677      79.198349 0.14453274E+04  0.43610536E+05                                16.802977                           13.845882       0.128296       1.919957                    0.998743      44.382300     122.449788       0.408107       0.497401      -1.070996       0.000000      -0.000000      -0.000000       0.000000       0.021706       0.007263       0.035604       0.148573       0.083103      -0.100445       0.032371       0.068074             20.571970      19.544120      -1.793629      -1.001419      18.013002      -2.346913      24.158788           0.000001
            6             Zn      -2.468183       8.049108       9.075247       1.032641      79.274141 0.14473039E+04  0.43680071E+05                                16.805080                           13.849187       0.101699       1.913662                    0.998760      44.385256     122.425808       0.408378       0.496958      -1.071358       0.000000      -0.000000       0.000000       0.000000      -0.023742      -0.007506       0.034929       0.149339       0.082204      -0.100804       0.031492       0.069312             20.572640      19.548068       1.791342       1.009150      18.013150      -2.338882      24.156702           0.000001
            7              H       3.752609       3.907598      14.117453       0.111309       1.264803 0.94480875E+01  0.94707642E+02                                 1.783490                            1.683890      -1.096904       2.347491                    0.997118       3.405615       9.002684       0.542938       1.125420      -0.747420      -0.019118      -0.034639       0.006599       0.040111       0.011790      -0.003314       0.007405      -0.024128      -0.011514      -0.017612      -0.002541       0.020154              1.812722       1.880095       0.418726      -0.210884       1.977054      -0.145854       1.581017          -0.000002
            8              H       4.954113       7.638636      15.139326       0.115240       1.004958 0.73518810E+01  0.71925147E+02                                 1.753703                            1.657070      -1.443644       2.192713                    0.991981       3.924074      11.617452       0.447002       1.400602      -0.680984       0.000426       0.029635       0.025091       0.038833       0.005261      -0.006186       0.006495      -0.012584      -0.003056      -0.013282       0.002618       0.010664              1.799965       1.479071       0.009120      -0.054052       1.865314       0.466008       2.055511           0.000000
            9              H       6.097371       7.817912      13.120991       0.116249       0.973554 0.72095006E+01  0.69432466E+02                                 1.659601                            1.599337      -0.989571       2.407522                    0.997905       3.557443      10.086528       0.478016       1.330473      -0.697294       0.018433       0.034259      -0.006669       0.039471       0.010503      -0.004852       0.003777      -0.020989      -0.010128      -0.015969      -0.000708       0.016676              1.675694       1.603388       0.260034      -0.145176       1.867937      -0.149970       1.555756           0.000001
           10              H       4.979785       4.051856      12.135420       0.115879       1.187565 0.88544414E+01  0.87223366E+02                                 1.705577                            1.628085      -1.038846       2.380091                    0.997913       3.287731       8.581776       0.553873       1.122598      -0.748791      -0.001586      -0.032197      -0.025403       0.041043       0.008363      -0.003603       0.007528      -0.026985      -0.001911      -0.017501      -0.000853       0.018354              1.720932       1.523163      -0.049222      -0.119678       1.840851       0.384853       1.798782          -0.000001
           11              H       7.453881       7.178457       1.991109       0.107946       1.123308 0.85024362E+01  0.85031092E+02                                 1.797154                            1.713799      -1.099739       2.345464                    0.996954       3.710225      10.597083       0.472786       1.295411      -0.704446      -0.001776      -0.018045       0.032971       0.037628      -0.001498      -0.004773      -0.006865       0.008214       0.036519      -0.012865      -0.002286       0.015151              1.828029       1.657097      -0.094338       0.036923       1.630283      -0.415161       2.196708           0.000001
           12              H      -0.649632       7.629289      16.676673       0.110551       1.014686 0.72961465E+01  0.71256521E+02                                 1.768409                            1.652768      -1.322137       2.245421                    0.993077       3.920723      11.604041       0.446698       1.403982      -0.680456       0.029960       0.000969      -0.022589       0.037534      -0.004181      -0.006003      -0.004705       0.007425       0.017424      -0.011307       0.001311       0.009995              1.853868       2.215405      -0.056347      -0.498461       1.429846      -0.007870       1.916353           0.000000
           13              H       1.700078       1.024879       1.214268       0.111148       1.268693 0.93879822E+01  0.94655213E+02                                 1.844063                            1.721611      -1.054881       2.370904                    0.997485       3.463517       9.407857       0.513103       1.183938      -0.732549       0.031799       0.014207       0.018285       0.039336       0.002392       0.017449      -0.003323       0.008636      -0.003552      -0.017097      -0.002483       0.019580              1.895377       1.824071       0.386882       0.348652       2.054992       0.299800       1.807067          -0.000002
           14              H       8.668229       0.518328      16.580475       0.109585       1.280921 0.95341492E+01  0.96559549E+02                                 1.853170                            1.732498      -1.124267       2.334737                    0.996758       3.533299       9.637963       0.512269       1.180579      -0.732625      -0.022382       0.017926      -0.023487       0.037067       0.000472       0.016007      -0.002951       0.008431      -0.007988      -0.015624      -0.002442       0.018066              1.891972       1.607768      -0.186898       0.332385       2.051239      -0.440643       2.016910          -0.000001
           15              H      -1.183749      11.837859      13.108286       0.110690       1.260354 0.94057732E+01  0.94157177E+02                                 1.777511                            1.678699      -1.083740       2.353290                    0.997311       3.401308       8.978867       0.544584       1.123525      -0.747898      -0.019437       0.035032      -0.006800       0.040636      -0.011709       0.003309       0.007362      -0.024113      -0.011162      -0.017566      -0.002466       0.020032              1.806494       1.873597      -0.416228       0.209652       1.969803      -0.145009       1.576084          -0.000002
           16              H       0.017762       8.106821      12.086413       0.115007       1.003516 0.73421218E+01  0.71838355E+02                                 1.755608                            1.658817      -1.441294       2.194081                    0.992014       3.926623      11.642916       0.445415       1.405421      -0.680091       0.000102      -0.029835      -0.025056       0.038961      -0.005491       0.006025       0.006440      -0.012233      -0.002700      -0.013188       0.002656       0.010532              1.801969       1.480602      -0.009135       0.054217       1.867263       0.466718       2.058043           0.000000
           17              H       1.161021       7.927545      14.104748       0.115451       0.976922 0.72398132E+01  0.69792612E+02                                 1.662728                            1.602107      -0.986990       2.407958                    0.997954       3.564092      10.107976       0.477900       1.329496      -0.697471       0.018417      -0.034504       0.006925       0.039720      -0.010542       0.004833       0.003946      -0.021085      -0.009889      -0.016077      -0.000652       0.016729              1.678886       1.606258      -0.261211       0.145733       1.871996      -0.150642       1.558405           0.000001
           18              H       0.043427      11.693601      15.090320       0.115278       1.191871 0.88926015E+01  0.87686497E+02                                 1.708934                            1.630942      -1.039206       2.379257                    0.997946       3.293736       8.599485       0.553761       1.121707      -0.749000      -0.001354       0.032079       0.025264       0.040856      -0.008512       0.003550       0.007673      -0.027372      -0.001661      -0.017746      -0.000887       0.018634              1.724394       1.525602       0.049426       0.119979       1.845094       0.386618       1.802486          -0.000001
           19              H       2.517529       9.272518       7.084137       0.108697       1.123141 0.85031615E+01  0.85050588E+02                                 1.797754                            1.714485      -1.098733       2.346386                    0.997001       3.711167      10.604784       0.472380       1.296338      -0.704234      -0.001971       0.017776      -0.032551       0.037141       0.001528       0.004776      -0.007002       0.008059       0.036394      -0.012882      -0.002296       0.015178              1.828616       1.657914       0.094382      -0.036836       1.630760      -0.414990       2.197173           0.000001
           20              H       4.286718       8.116168      10.549067       0.109990       1.017631 0.73183745E+01  0.71498530E+02                                 1.768632                            1.652769      -1.311818       2.248859                    0.993273       3.921020      11.591340       0.447902       1.399719      -0.681254       0.029955      -0.000994       0.022717       0.037608       0.004221       0.006183      -0.004852       0.007592       0.017305      -0.011515       0.001342       0.010173              1.854205       2.216092       0.056410       0.499115       1.429772      -0.007736       1.916750           0.000000
           21              H      -3.236287      15.426096       7.860979       0.110793       1.263505 0.93399428E+01  0.94019020E+02                                 1.836043                            1.714909      -1.039980       2.377040                    0.997609       3.458326       9.376037       0.515306       1.180780      -0.733281       0.032253      -0.014291      -0.018603       0.039882      -0.002437      -0.017398      -0.003331       0.008592      -0.003690      -0.017091      -0.002420       0.019511              1.886726       1.815894      -0.383804      -0.345831       2.045190       0.297310       1.799094          -0.000002
           22              H       3.731865      15.227129      10.645264       0.110209       1.292156 0.96380298E+01  0.97912795E+02                                 1.866948                            1.744111      -1.148547       2.324298                    0.996521       3.547254       9.702710       0.509405       1.183563      -0.731891      -0.022204      -0.017962       0.023665       0.037090      -0.000378      -0.015852      -0.002874       0.008466      -0.008056      -0.015439      -0.002491       0.017929              1.906549       1.618810       0.189560      -0.336812       2.067768      -0.446593       2.033069          -0.000001
           23              H       1.183724      12.190618       4.033040       0.111309       1.264804 0.94480937E+01  0.94707721E+02                                 1.783491                            1.683890      -1.096905       2.347490                    0.997118       3.405616       9.002688       0.542938       1.125420      -0.747420       0.019118       0.034639      -0.006599       0.040111       0.011790      -0.003314       0.007405      -0.024128      -0.011514      -0.017612      -0.002541       0.020154              1.812723       1.880095       0.418726      -0.210884       1.977055      -0.145854       1.581018          -0.000002
           24              H      -0.017780       8.459580       3.011167       0.115240       1.004959 0.73518819E+01  0.71925156E+02                                 1.753703                            1.657070      -1.443644       2.192713                    0.991981       3.924074      11.617451       0.447002       1.400601      -0.680984      -0.000426      -0.029635      -0.025091       0.038833       0.005261      -0.006186       0.006495      -0.012584      -0.003056      -0.013282       0.002618       0.010664              1.799965       1.479071       0.009120      -0.054052       1.865314       0.466008       2.055510           0.000000
           25              H      -1.161038       8.280304       5.029502       0.116249       0.973554 0.72095006E+01  0.69432466E+02                                 1.659601                            1.599337      -0.989571       2.407522                    0.997905       3.557443      10.086528       0.478016       1.330473      -0.697294      -0.018433      -0.034259       0.006669       0.039471       0.010503      -0.004852       0.003777      -0.020989      -0.010128      -0.015969      -0.000708       0.016676              1.675694       1.603388       0.260034      -0.145176       1.867937      -0.149970       1.555756           0.000001
           26              H      -0.043452      12.046360       6.015073       0.115879       1.187565 0.88544361E+01  0.87223302E+02                                 1.705576                            1.628085      -1.038846       2.380092                    0.997913       3.287730       8.581773       0.553873       1.122598      -0.748791       0.001586       0.032197       0.025403       0.041043       0.008363      -0.003603       0.007528      -0.026985      -0.001911      -0.017501      -0.000853       0.018354              1.720932       1.523163      -0.049222      -0.119678       1.840850       0.384853       1.798782          -0.000001
           27              H      -2.517548       8.919759      16.159384       0.107946       1.123308 0.85024410E+01  0.85031144E+02                                 1.797154                            1.713799      -1.099739       2.345464                    0.996954       3.710226      10.597083       0.472786       1.295410      -0.704446       0.001776       0.018045      -0.032971       0.037628      -0.001498      -0.004773      -0.006865       0.008214       0.036519      -0.012865      -0.002286       0.015151              1.828029       1.657097      -0.094338       0.036923       1.630283      -0.415161       2.196708           0.000001
           28              H       5.585965       8.468927       1.473820       0.110551       1.014686 0.72961465E+01  0.71256521E+02                                 1.768409                            1.652768      -1.322137       2.245421                    0.993077       3.920723      11.604041       0.446698       1.403982      -0.680456      -0.029960      -0.000969       0.022589       0.037534      -0.004181      -0.006003      -0.004705       0.007425       0.017424      -0.011307       0.001311       0.009995              1.853868       2.215405      -0.056347      -0.498461       1.429846      -0.007870       1.916353           0.000000
           29              H       3.236255      15.073337      16.936225       0.111148       1.268692 0.93879746E+01  0.94655114E+02                                 1.844061                            1.721610      -1.054881       2.370904                    0.997485       3.463516       9.407852       0.513103       1.183938      -0.732549      -0.031799      -0.014207      -0.018285       0.039336       0.002392       0.017449      -0.003323       0.008636      -0.003552      -0.017097      -0.002483       0.019580              1.895375       1.824070       0.386882       0.348652       2.054990       0.299800       1.807066          -0.000002
           30              H      -3.731896      15.579888       1.570018       0.109585       1.280921 0.95341476E+01  0.96559526E+02                                 1.853169                            1.732498      -1.124267       2.334737                    0.996758       3.533299       9.637962       0.512269       1.180579      -0.732625       0.022382      -0.017926       0.023487       0.037067       0.000472       0.016007      -0.002951       0.008431      -0.007988      -0.015624      -0.002442       0.018066              1.891972       1.607768      -0.186898       0.332385       2.051238      -0.440643       2.016910          -0.000001
           31              H       6.120082       4.260357       5.042207       0.110690       1.260354 0.94057732E+01  0.94157177E+02                                 1.777511                            1.678699      -1.083740       2.353290                    0.997311       3.401308       8.978867       0.544584       1.123525      -0.747898       0.019437      -0.035032       0.006800       0.040636      -0.011709       0.003309       0.007362      -0.024113      -0.011162      -0.017566      -0.002466       0.020032              1.806494       1.873597      -0.416228       0.209652       1.969803      -0.145009       1.576084          -0.000002
           32              H       4.918571       7.991395       6.064080       0.115007       1.003515 0.73421174E+01  0.71838305E+02                                 1.755608                            1.658817      -1.441293       2.194081                    0.992014       3.926622      11.642914       0.445415       1.405422      -0.680091      -0.000102       0.029835       0.025056       0.038961      -0.005491       0.006025       0.006440      -0.012233      -0.002700      -0.013188       0.002656       0.010532              1.801969       1.480602      -0.009135       0.054217       1.867263       0.466718       2.058042           0.000000
           33              H       3.775312       8.170671       4.045745       0.115451       0.976922 0.72398144E+01  0.69792626E+02                                 1.662728                            1.602107      -0.986990       2.407958                    0.997954       3.564092      10.107976       0.477900       1.329495      -0.697471      -0.018417       0.034504      -0.006925       0.039720      -0.010542       0.004833       0.003946      -0.021085      -0.009889      -0.016077      -0.000652       0.016729              1.678886       1.606258      -0.261211       0.145733       1.871996      -0.150642       1.558405           0.000001
           34              H       4.892906       4.404615       3.060173       0.115278       1.191872 0.88926023E+01  0.87686510E+02                                 1.708934                            1.630942      -1.039206       2.379257                    0.997946       3.293736       8.599486       0.553761       1.121707      -0.749000       0.001354      -0.032080      -0.025264       0.040856      -0.008512       0.003550       0.007673      -0.027372      -0.001661      -0.017746      -0.000887       0.018634              1.724394       1.525602       0.049426       0.119979       1.845094       0.386618       1.802487          -0.000001
           35              H       2.418804       6.825698      11.066356       0.108697       1.123142 0.85031741E+01  0.85050745E+02                                 1.797755                            1.714486      -1.098734       2.346385                    0.997001       3.711169      10.604791       0.472379       1.296337      -0.704234       0.001971      -0.017776       0.032551       0.037141       0.001528       0.004776      -0.007002       0.008059       0.036394      -0.012882      -0.002296       0.015178              1.828617       1.657915       0.094382      -0.036836       1.630761      -0.414991       2.197175           0.000001
           36              H       0.649615       7.982048       7.601426       0.109989       1.017631 0.73183759E+01  0.71498551E+02                                 1.768633                            1.652770      -1.311818       2.248859                    0.993273       3.921021      11.591345       0.447901       1.399720      -0.681254      -0.029955       0.000994      -0.022717       0.037608       0.004221       0.006183      -0.004853       0.007592       0.017305      -0.011515       0.001342       0.010173              1.854206       2.216093       0.056410       0.499116       1.429773      -0.007736       1.916751           0.000000
           37              H       8.172620       0.672120      10.289514       0.110793       1.263504 0.93399379E+01  0.94018965E+02                                 1.836043                            1.714909      -1.039980       2.377040                    0.997609       3.458325       9.376036       0.515306       1.180781      -0.733281      -0.032253       0.014291       0.018603       0.039882      -0.002437      -0.017398      -0.003331       0.008592      -0.003690      -0.017091      -0.002420       0.019511              1.886726       1.815894      -0.383804      -0.345831       2.045190       0.297310       1.799094          -0.000002
           38              H       1.204468       0.871087       7.505229       0.110209       1.292155 0.96380220E+01  0.97912690E+02                                 1.866947                            1.744110      -1.148547       2.324298                    0.996521       3.547253       9.702704       0.509406       1.183562      -0.731891       0.022204       0.017962      -0.023665       0.037090      -0.000378      -0.015852      -0.002874       0.008466      -0.008056      -0.015439      -0.002491       0.017929              1.906547       1.618808       0.189560      -0.336811       2.067766      -0.446592       2.033067          -0.000001
           39              H       0.589395       4.661821       2.927675       0.308003       0.556658 0.35523653E+01  0.29488365E+02                                 1.287379                            1.234210      -1.258275       2.389005                    0.998247       2.872122       8.294606       0.458861       1.608021      -0.646430       0.014880       0.020528      -0.009751       0.027165       0.005249      -0.001404       0.005100       0.005077      -0.015862      -0.009489       0.000819       0.008671              1.322799       1.093312       0.079451      -0.093195       1.457154      -0.326825       1.417930           0.000000
           40              H      -0.358383       3.530256       3.074694       0.310553       0.613253 0.41451883E+01  0.34684409E+02                                 1.249562                            1.241770      -0.981427       2.561162                    0.999494       2.328910       6.109856       0.524743       1.394984      -0.690640      -0.031546      -0.021925      -0.016892       0.041966       0.008272       0.008343       0.004879       0.015681      -0.011533      -0.010085      -0.007532       0.017617              1.245760       1.250289       0.143275       0.151635       1.279400       0.132446       1.207592          -0.000001
           41              H       1.895555       2.893786       2.934935       0.105410       1.216985 0.93632054E+01  0.94722729E+02                                 1.823288                            1.738730      -0.899037       2.438158                    0.997388       3.549310       9.784614       0.500041       1.210796      -0.725533       0.023698      -0.017854      -0.031652       0.043384      -0.013549      -0.010263      -0.000286       0.006760      -0.003535      -0.016574      -0.001482       0.018056              1.848813       1.625726      -0.062071      -0.377789       1.635044       0.224885       2.285668          -0.000001
           42              H       2.068327       3.549752       4.388789       0.102021       1.104468 0.86463198E+01  0.85728095E+02                                 1.713512                            1.676514      -0.663320       2.551752                    0.999685       3.419573       9.326325       0.506757       1.219030      -0.724454       0.025060       0.006136       0.029863       0.039465      -0.003719       0.011968      -0.001028       0.003449      -0.005420      -0.011997      -0.001457       0.013454              1.722301       1.778692       0.280638       0.279594       1.722348       0.276102       1.665863          -0.000000
           43              H       1.699090       1.239457       4.599335       0.166427       0.970083 0.69677625E+01  0.64573143E+02                                 1.497873                            1.447032      -0.718468       2.550111                    0.999984       2.921666       7.369437       0.586480       1.126923      -0.748927       0.014445      -0.003827       0.003835       0.015428      -0.000578       0.000366      -0.003109       0.006670      -0.010433      -0.005786       0.000607       0.005178              1.509661       1.518736      -0.353412       0.094504       1.736534      -0.136996       1.273712          -0.000002
           44              H       0.474875       2.034010       5.254568       0.158014       1.046639 0.77490113E+01  0.74986816E+02                                 1.658625                            1.587407      -1.147848       2.336000                    0.997893       3.386991       9.218556       0.519046       1.219443      -0.722156      -0.006006       0.007849       0.016021       0.018824       0.003054      -0.003180      -0.000164      -0.000061      -0.005978      -0.004513      -0.000421       0.004935              1.673050       1.386347      -0.118116      -0.351955       1.545038       0.086363       2.087766          -0.000001
           45              H       0.315925       1.374471       3.806158       0.148010       1.100945 0.84424586E+01  0.82538306E+02                                 1.660608                            1.617278      -0.842060       2.476072                    0.999639       3.209790       8.466074       0.539247       1.161801      -0.739173      -0.008471      -0.004340      -0.009112       0.013177       0.002950       0.002875      -0.002300      -0.001597      -0.003590      -0.005562       0.001905       0.003657              1.664458       1.487215       0.249180       0.279067       1.789134       0.298015       1.717024          -0.000002
           46              H      -0.531155       3.962771       5.348950       0.100456       1.189612 0.93180842E+01  0.94745261E+02                                 1.833297                            1.763128      -1.071164       2.356622                    0.995137       3.697767      10.431417       0.481508       1.251043      -0.715123      -0.002979      -0.017977       0.039093       0.043131       0.006104      -0.004791       0.000021      -0.011764       0.009774      -0.011450       0.003616       0.007834              1.864692       1.533781       0.081601      -0.213060       2.057862      -0.459581       2.002434          -0.000000
           47              H      -1.130429       5.114873       4.414200       0.097271       1.054056 0.79583336E+01  0.77848198E+02                                 1.699590                            1.636577      -0.804697       2.485317                    0.998106       3.532029       9.796627       0.496133       1.262066      -0.713029      -0.028171       0.031451      -0.000875       0.042232      -0.009695       0.002987       0.007841       0.000835      -0.006944      -0.013902       0.002087       0.011815              1.731576       2.127274      -0.407303       0.175416       1.598693      -0.103574       1.468762           0.000000
           48              H       0.132288       6.024299       6.091305       0.180875       0.835105 0.58485642E+01  0.53944045E+02                                 1.567679                            1.491019      -1.018885       2.430379                    0.996950       3.322366       9.496747       0.465869       1.425438      -0.679171      -0.012136       0.005030       0.017398       0.021801      -0.000251      -0.002927       0.006368       0.003885       0.003772      -0.007589       0.000486       0.007103              1.611417       1.403454      -0.139755      -0.291033       1.480867       0.373650       1.949929           0.000000
           49              H       1.405867       5.182715       5.608502       0.151367       1.044537 0.82165655E+01  0.80796639E+02                                 1.685444                            1.663808      -0.791115       2.508992                    0.999660       3.303491       9.104896       0.493010       1.263419      -0.714794       0.008960      -0.010929       0.009480       0.017017      -0.002897       0.007390      -0.001596       0.000614      -0.013082      -0.009086       0.000301       0.008785              1.680187       1.958444      -0.257355       0.191206       1.592538      -0.018903       1.489580           0.000000
           50              H       0.804618       6.334817       4.673752       0.149708       0.895925 0.66931859E+01  0.63392735E+02                                 1.591448                            1.554938      -0.914378       2.452423                    0.997994       3.438509       9.727877       0.477392       1.354642      -0.692857      -0.001490       0.010748      -0.013556       0.017364       0.003599       0.001524      -0.004182      -0.006241       0.012373      -0.007722       0.000615       0.007107              1.601058       1.350830       0.141863      -0.115005       1.801466      -0.357057       1.650879           0.000000
           51              H       5.525738      11.789154       6.147572       0.307213       0.555670 0.35435217E+01  0.29390633E+02                                 1.285103                            1.232111      -1.257352       2.390033                    0.998287       2.867000       8.270877       0.459659       1.606557      -0.646709       0.014767      -0.020714       0.010102       0.027371      -0.005136       0.001450       0.005089       0.004981      -0.016140      -0.009491       0.000909       0.008583              1.320388       1.091645      -0.079516       0.093032       1.454571      -0.325875       1.414946           0.000000
           52              H       4.577958      12.920719       6.000553       0.310070       0.616431 0.41748635E+01  0.35005679E+02                                 1.255549                            1.247593      -0.980875       2.561042                    0.999501       2.335763       6.140310       0.522486       1.398090      -0.690047      -0.031352       0.022052       0.017243       0.042030      -0.008195      -0.008520       0.004662       0.015757      -0.012140      -0.009852      -0.007843       0.017695              1.251729       1.256239      -0.144293      -0.152871       1.285529       0.133545       1.213419          -0.000001
           53              H      -3.040806      13.557189       6.140312       0.105817       1.214250 0.93357609E+01  0.94342361E+02                                 1.817419                            1.733713      -0.893130       2.440653                    0.997456       3.544454       9.754612       0.502011       1.207358      -0.726306       0.023747       0.017715       0.031676       0.043372       0.013601       0.010081      -0.000212       0.006824      -0.003930      -0.016446      -0.001612       0.018058              1.842616       1.621314       0.061658       0.375722       1.630125       0.223256       2.276410          -0.000001
           54              H      -2.868033      12.901223       4.686457       0.101357       1.104611 0.86390519E+01  0.85552113E+02                                 1.705358                            1.668990      -0.651493       2.554131                    0.999791       3.418454       9.287116       0.511527       1.209129      -0.726661       0.025780      -0.006352      -0.030230       0.040234       0.003697      -0.011908      -0.001189       0.003490      -0.006039      -0.011965      -0.001474       0.013439              1.713924       1.770192      -0.278266      -0.277201       1.713835       0.273673       1.657745          -0.000000
           55              H      -3.237274      15.211518       4.475912       0.165287       0.971274 0.69749556E+01  0.64628433E+02                                 1.495862                            1.445065      -0.715188       2.549875                    0.999982       2.925408       7.367777       0.588789       1.122701      -0.749955       0.014899       0.004028      -0.003495       0.015824       0.000618      -0.000609      -0.003229       0.006549      -0.010419      -0.005877       0.000694       0.005183              1.507627       1.517068       0.353072      -0.094379       1.733950      -0.136650       1.271865          -0.000002
           56              H       5.411212      14.416965       3.820679       0.158131       1.048101 0.77635331E+01  0.75180418E+02                                 1.662018                            1.590380      -1.159953       2.331092                    0.997864       3.389173       9.234934       0.517711       1.221725      -0.721646      -0.005642      -0.008054      -0.015625       0.018461      -0.003029       0.003355      -0.000311      -0.000132      -0.006257      -0.004638      -0.000450       0.005088              1.676528       1.388778       0.118495       0.353254       1.547855       0.086844       2.092951          -0.000001
           57              H       5.252261      15.076504       5.269088       0.147457       1.102891 0.84590665E+01  0.82726984E+02                                 1.661248                            1.617777      -0.837293       2.477526                    0.999649       3.212195       8.468971       0.539803       1.160236      -0.739550      -0.008220       0.004342       0.009307       0.013154      -0.003121      -0.002989      -0.002250      -0.001541      -0.003810      -0.005723       0.001871       0.003852              1.665133       1.487600      -0.249458      -0.279445       1.789885       0.298516       1.717915          -0.000002
           58              H       4.405186      12.488204       3.726296       0.100013       1.192693 0.93453098E+01  0.95071744E+02                                 1.834645                            1.764211      -1.061705       2.359568                    0.995270       3.701276      10.436986       0.482069       1.248932      -0.715573      -0.002778       0.017933      -0.039113       0.043118      -0.006301       0.004891      -0.000155      -0.011684       0.009454      -0.011522       0.003382       0.008140              1.866110       1.534402      -0.081750       0.213325       2.059716      -0.460609       2.004211          -0.000000
           59              H       3.805914      11.336102       4.661047       0.096246       1.059746 0.80069305E+01  0.78396665E+02                                 1.701035                            1.637753      -0.723271       2.519758                    0.999040       3.537827       9.798411       0.497981       1.256210      -0.714279      -0.028524      -0.031856       0.000888       0.042769       0.009723      -0.003052       0.007866       0.000705      -0.006831      -0.013966       0.002142       0.011824              1.733115       2.129534       0.408347      -0.175896       1.600090      -0.103856       1.469723           0.000000
           60              H       5.068634      10.426676       2.983941       0.181487       0.834465 0.58427037E+01  0.53865966E+02                                 1.565525                            1.489203      -1.015999       2.431875                    0.997028       3.318484       9.477489       0.466745       1.423395      -0.679547      -0.012023      -0.005154      -0.017001       0.021451       0.000233       0.002896       0.006372       0.004159       0.004570      -0.007656       0.000489       0.007167              1.609070       1.401602       0.139310       0.290132       1.478921       0.372654       1.946687           0.000000
           61              H       6.342211      11.268260       3.466744       0.152948       1.039914 0.81709396E+01  0.80245668E+02                                 1.681524                            1.660103      -0.790058       2.510777                    0.999671       3.294192       9.076979       0.493091       1.264822      -0.714512       0.008809       0.010745      -0.009468       0.016814       0.002748      -0.007057      -0.001237      -0.000173      -0.012753      -0.008852       0.000729       0.008124              1.676246       1.953530       0.256233      -0.190493       1.588836      -0.018810       1.486371           0.000000
           62              H       5.740965      10.116158       4.401495       0.149409       0.895874 0.66904259E+01  0.63336886E+02                                 1.589001                            1.552700      -0.846435       2.483170                    0.998702       3.434263       9.701987       0.478796       1.351303      -0.693538      -0.001227      -0.010793       0.013817       0.017576      -0.003661      -0.001593      -0.004173      -0.006154       0.012024      -0.007736       0.000708       0.007028              1.598536       1.349107      -0.141495       0.114698       1.798338      -0.355930       1.648163           0.000000
           63              H       4.346938      11.436395      15.222818       0.308003       0.556658 0.35523646E+01  0.29488359E+02                                 1.287379                            1.234210      -1.258275       2.389005                    0.998247       2.872122       8.294607       0.458861       1.608022      -0.646430      -0.014880      -0.020528       0.009751       0.027165       0.005249      -0.001404       0.005100       0.005077      -0.015862      -0.009489       0.000819       0.008670              1.322799       1.093312       0.079451      -0.093195       1.457155      -0.326825       1.417930           0.000000
           64              H       5.294716      12.567960      15.075799       0.310552       0.613253 0.41451894E+01  0.34684421E+02                                 1.249563                            1.241770      -0.981426       2.561162                    0.999494       2.328910       6.109856       0.524743       1.394985      -0.690640       0.031546       0.021925       0.016892       0.041966       0.008272       0.008343       0.004879       0.015681      -0.011533      -0.010085      -0.007532       0.017617              1.245761       1.250289       0.143275       0.151635       1.279400       0.132446       1.207592          -0.000001
           65              H       3.040778      13.204430      15.215558       0.105410       1.216984 0.93632021E+01  0.94722693E+02                                 1.823288                            1.738730      -0.899037       2.438158                    0.997388       3.549309       9.784613       0.500041       1.210796      -0.725533      -0.023698       0.017854       0.031652       0.043384      -0.013549      -0.010263      -0.000286       0.006760      -0.003535      -0.016574      -0.001482       0.018056              1.848813       1.625727      -0.062071      -0.377789       1.635045       0.224885       2.285669          -0.000001
           66              H       2.868006      12.548464      13.761704       0.102021       1.104468 0.86463198E+01  0.85728095E+02                                 1.713512                            1.676514      -0.663320       2.551752                    0.999685       3.419573       9.326325       0.506757       1.219030      -0.724454      -0.025060      -0.006136      -0.029863       0.039465      -0.003719       0.011968      -0.001028       0.003449      -0.005420      -0.011997      -0.001457       0.013454              1.722301       1.778692       0.280638       0.279594       1.722348       0.276102       1.665863          -0.000000
           67              H       3.237243      14.858759      13.551158       0.166427       0.970083 0.69677633E+01  0.64573154E+02                                 1.497873                            1.447032      -0.718468       2.550111                    0.999984       2.921666       7.369438       0.586480       1.126923      -0.748927      -0.014445       0.003827      -0.003835       0.015428      -0.000578       0.000366      -0.003109       0.006670      -0.010433      -0.005786       0.000607       0.005178              1.509661       1.518736      -0.353412       0.094504       1.736534      -0.136996       1.273713          -0.000002
           68              H       4.461458      14.064206      12.895925       0.158014       1.046640 0.77490157E+01  0.74986868E+02                                 1.658626                            1.587407      -1.147849       2.336000                    0.997893       3.386992       9.218559       0.519046       1.219443      -0.722156       0.006006      -0.007849      -0.016021       0.018824       0.003054      -0.003180      -0.000164      -0.000061      -0.005978      -0.004513      -0.000421       0.004935              1.673051       1.386347      -0.118116      -0.351955       1.545038       0.086363       2.087766          -0.000001
           69              H       4.620408      14.723745      14.344335       0.148010       1.100946 0.84424610E+01  0.82538340E+02                                 1.660608                            1.617279      -0.842060       2.476072                    0.999639       3.209790       8.466076       0.539247       1.161801      -0.739173       0.008471       0.004340       0.009112       0.013177       0.002950       0.002875      -0.002300      -0.001597      -0.003590      -0.005562       0.001905       0.003657              1.664459       1.487216       0.249180       0.279067       1.789135       0.298015       1.717025          -0.000002
           70              H       5.467488      12.135445      12.801543       0.100456       1.189612 0.93180828E+01  0.94745243E+02                                 1.833297                            1.763127      -1.071163       2.356622                    0.995137       3.697767      10.431417       0.481508       1.251043      -0.715123       0.002979       0.017977      -0.039093       0.043131       0.006104      -0.004791       0.000021      -0.011764       0.009774      -0.011450       0.003616       0.007834              1.864692       1.533781       0.081601      -0.213060       2.057862      -0.459581       2.002434          -0.000000
           71              H       6.066762      10.983343      13.736293       0.097271       1.054056 0.79583330E+01  0.77848194E+02                                 1.699591                            1.636577      -0.804697       2.485317                    0.998106       3.532029       9.796628       0.496132       1.262066      -0.713028       0.028171      -0.031451       0.000875       0.042232      -0.009695       0.002987       0.007841       0.000835      -0.006944      -0.013902       0.002087       0.011815              1.731577       2.127274      -0.407303       0.175416       1.598693      -0.103574       1.468763           0.000000
           72              H       4.804045      10.073917      12.059188       0.180875       0.835104 0.58485605E+01  0.53944005E+02                                 1.567679                            1.491019      -1.018885       2.430379                    0.996950       3.322365       9.496745       0.465868       1.425439      -0.679171       0.012136      -0.005030      -0.017398       0.021801      -0.000251      -0.002927       0.006368       0.003885       0.003772      -0.007589       0.000486       0.007103              1.611417       1.403454      -0.139755      -0.291033       1.480867       0.373650       1.949929           0.000000
           73              H       3.530466      10.915501      12.541991       0.151367       1.044537 0.82165655E+01  0.80796636E+02                                 1.685443                            1.663808      -0.791114       2.508992                    0.999660       3.303491       9.104895       0.493010       1.263418      -0.714794      -0.008960       0.010929      -0.009480       0.017017      -0.002897       0.007390      -0.001596       0.000614      -0.013082      -0.009086       0.000301       0.008785              1.680187       1.958444      -0.257355       0.191206       1.592538      -0.018903       1.489579           0.000000
           74              H       4.131715       9.763399      13.476741       0.149708       0.895925 0.66931859E+01  0.63392735E+02                                 1.591448                            1.554938      -0.914378       2.452423                    0.997994       3.438509       9.727877       0.477392       1.354642      -0.692857       0.001490      -0.010748       0.013556       0.017364       0.003599       0.001524      -0.004182      -0.006241       0.012373      -0.007722       0.000615       0.007107              1.601058       1.350830       0.141863      -0.115005       1.801466      -0.357057       1.650879           0.000000
           75              H      -0.589405       4.309062      12.002921       0.307213       0.555670 0.35435217E+01  0.29390633E+02                                 1.285103                            1.232111      -1.257352       2.390033                    0.998287       2.867000       8.270877       0.459659       1.606557      -0.646709      -0.014767       0.020714      -0.010102       0.027371      -0.005136       0.001450       0.005089       0.004981      -0.016140      -0.009491       0.000909       0.008583              1.320388       1.091645      -0.079516       0.093032       1.454571      -0.325875       1.414946           0.000000
           76              H       0.358375       3.177497      12.149940       0.310070       0.616431 0.41748635E+01  0.35005679E+02                                 1.255549                            1.247593      -0.980875       2.561042                    0.999501       2.335763       6.140310       0.522486       1.398090      -0.690047       0.031352      -0.022052      -0.017243       0.042030      -0.008195      -0.008520       0.004662       0.015757      -0.012140      -0.009852      -0.007843       0.017695              1.251729       1.256239      -0.144293      -0.152871       1.285529       0.133545       1.213419          -0.000001
           77              H       7.977139       2.541027      12.010181       0.105817       1.214250 0.93357641E+01  0.94342399E+02                                 1.817419                            1.733713      -0.893130       2.440653                    0.997456       3.544455       9.754614       0.502011       1.207358      -0.726306      -0.023747      -0.017715      -0.031676       0.043372       0.013601       0.010081      -0.000212       0.006824      -0.003930      -0.016446      -0.001612       0.018058              1.842616       1.621313       0.061658       0.375722       1.630125       0.223256       2.276410          -0.000001
           78              H       7.804366       3.196993      13.464036       0.101357       1.104611 0.86390519E+01  0.85552113E+02                                 1.705358                            1.668990      -0.651493       2.554131                    0.999791       3.418454       9.287116       0.511527       1.209129      -0.726661      -0.025780       0.006352       0.030230       0.040234       0.003697      -0.011908      -0.001189       0.003490      -0.006039      -0.011965      -0.001474       0.013439              1.713924       1.770192      -0.278266      -0.277201       1.713835       0.273673       1.657745          -0.000000
           79              H       8.173607       0.886698      13.674581       0.165287       0.971275 0.69749595E+01  0.64628478E+02                                 1.495862                            1.445065      -0.715189       2.549874                    0.999982       2.925409       7.367780       0.588789       1.122701      -0.749955      -0.014899      -0.004028       0.003495       0.015824       0.000618      -0.000609      -0.003229       0.006549      -0.010419      -0.005877       0.000694       0.005183              1.507628       1.517069       0.353072      -0.094379       1.733950      -0.136650       1.271865          -0.000002
           80              H      -0.474879       1.681251      14.329814       0.158131       1.048101 0.77635328E+01  0.75180416E+02                                 1.662018                            1.590380      -1.159953       2.331092                    0.997864       3.389173       9.234935       0.517711       1.221725      -0.721646       0.005642       0.008054       0.015625       0.018461      -0.003029       0.003355      -0.000311      -0.000132      -0.006257      -0.004638      -0.000450       0.005088              1.676528       1.388778       0.118495       0.353254       1.547855       0.086844       2.092952          -0.000001
           81              H      -0.315928       1.021712      12.881405       0.147457       1.102891 0.84590666E+01  0.82726984E+02                                 1.661248                            1.617777      -0.837293       2.477526                    0.999649       3.212195       8.468971       0.539803       1.160236      -0.739550       0.008220      -0.004342      -0.009307       0.013154      -0.003122      -0.002989      -0.002250      -0.001541      -0.003810      -0.005723       0.001871       0.003852              1.665133       1.487600      -0.249458      -0.279445       1.789885       0.298516       1.717915          -0.000002
           82              H       0.531147       3.610012      14.424197       0.100013       1.192693 0.93453098E+01  0.95071744E+02                                 1.834645                            1.764211      -1.061705       2.359568                    0.995270       3.701276      10.436986       0.482069       1.248932      -0.715574       0.002778      -0.017933       0.039113       0.043118      -0.006301       0.004891      -0.000155      -0.011684       0.009454      -0.011522       0.003382       0.008140              1.866110       1.534402      -0.081750       0.213325       2.059716      -0.460609       2.004211          -0.000000
           83              H       1.130419       4.762114      13.489446       0.096246       1.059746 0.80069305E+01  0.78396665E+02                                 1.701035                            1.637753      -0.723272       2.519758                    0.999040       3.537827       9.798411       0.497981       1.256210      -0.714279       0.028524       0.031856      -0.000888       0.042769       0.009723      -0.003052       0.007866       0.000705      -0.006831      -0.013966       0.002142       0.011824              1.733115       2.129534       0.408347      -0.175896       1.600090      -0.103856       1.469723           0.000000
           84              H      -0.132301       5.671540      15.166552       0.181487       0.834465 0.58427029E+01  0.53865959E+02                                 1.565525                            1.489203      -1.015999       2.431875                    0.997028       3.318484       9.477490       0.466745       1.423395      -0.679547       0.012023       0.005154       0.017001       0.021451       0.000233       0.002896       0.006372       0.004159       0.004570      -0.007656       0.000489       0.007167              1.609070       1.401602       0.139310       0.290132       1.478921       0.372654       1.946687           0.000000
           85              H      -1.405878       4.829956      14.683749       0.152948       1.039914 0.81709395E+01  0.80245669E+02                                 1.681524                            1.660103      -0.790058       2.510777                    0.999671       3.294192       9.076980       0.493091       1.264822      -0.714512      -0.008809      -0.010745       0.009468       0.016814       0.002748      -0.007057      -0.001237      -0.000173      -0.012753      -0.008852       0.000729       0.008124              1.676246       1.953530       0.256233      -0.190493       1.588836      -0.018810       1.486371           0.000000
           86              H      -0.804632       5.982058      13.748998       0.149409       0.895874 0.66904259E+01  0.63336886E+02                                 1.589001                            1.552700      -0.846434       2.483170                    0.998702       3.434263       9.701987       0.478796       1.351303      -0.693538       0.001227       0.010793      -0.013817       0.017576      -0.003661      -0.001593      -0.004173      -0.006154       0.012024      -0.007736       0.000708       0.007028              1.598536       1.349107      -0.141495       0.114698       1.798338      -0.355930       1.648163           0.000000
           87              C       3.561077       5.624338      16.156117       0.610963      23.679956 0.24644617E+03  0.50850550E+04                                 7.645194                            5.585181       0.036229       2.074765                    0.999710      22.055558      61.654655       0.625387       0.474661      -1.018261      -0.023339      -0.008043       0.060779       0.065601      -0.051535       0.062076      -0.022210       0.062092      -0.150908      -0.078872      -0.032664       0.111536              9.431000       7.934752       1.873939      -4.300999       7.631077       0.537370      12.727169           0.000002
           88              C       4.265000       5.738362      14.839480      -0.022078      36.397627 0.43605231E+03  0.10177868E+05                                 9.512993                            6.917051       0.065665       2.025996                    0.999241      27.100816      75.636815       0.637754       0.411467      -1.075923       0.029624       0.003935      -0.036489       0.047165      -0.001594       0.007679      -0.002831       0.006194      -0.011047      -0.008568      -0.001566       0.010134             12.038395       9.909202       1.650224      -6.735592       8.683193       0.698439      17.522790           0.000001
           89              C       4.253154       4.694006      13.927418      -0.122645      33.699394 0.43353467E+03  0.10178253E+05                                 8.997775                            6.912071       0.037558       1.972078                    0.999580      29.639324      84.958421       0.631296       0.413260      -1.066962       0.019166       0.019255      -0.007863       0.028283       0.017748       0.006696      -0.008263      -0.041664      -0.042063      -0.027026      -0.007975       0.035001             10.472102       9.269974       1.288646      -5.165229       8.226137       1.111772      13.920196          -0.000001
           90              C       4.954113       6.910613      14.527655      -0.099510      33.987824 0.45326523E+03  0.10808363E+05                                 9.249877                            7.197340      -0.038773       1.963740                    0.999524      29.570648      86.670070       0.599343       0.428571      -1.052624       0.004575      -0.023396      -0.014761       0.028039      -0.009477       0.015153       0.010882      -0.001986      -0.005470      -0.024120       0.009834       0.014286             10.935332       9.113122       1.735319      -5.207293       8.498347       0.357671      15.194528           0.000001
           91              C       6.420210       6.078334      11.151118       0.605585      23.470936 0.24997946E+03  0.51907434E+04                                 7.655743                            5.655690      -0.059598       2.037463                    0.999468      22.473231      63.595861       0.614728       0.479842      -1.012686       0.023269       0.005160      -0.060444       0.064973       0.003954       0.077559       0.007467       0.092618      -0.075630      -0.071888      -0.033569       0.105457              9.383907       7.652581      -0.230239      -4.751094       8.440509      -0.340783      12.058630           0.000002
           92              C       5.661000       5.951704      12.428913      -0.024356      37.776214 0.45332038E+03  0.10695489E+05                                 9.809405                            7.088244       0.079165       2.031267                    0.999379      27.294934      76.855648       0.624608       0.415627      -1.072083      -0.035451      -0.000149       0.037329       0.051481      -0.007768       0.006073      -0.001967      -0.004298      -0.009219      -0.009302      -0.002270       0.011572             12.564715      10.578501       1.404116      -7.334750       9.013736       0.060607      18.101908           0.000001
           93              C       5.638291       7.013231      13.331537      -0.109932      33.506156 0.44592208E+03  0.10562366E+05                                 9.069535                            7.070497       0.166293       2.026650                    0.999732      29.321964      84.928083       0.615080       0.420409      -1.060456      -0.015476      -0.022262       0.004569       0.027495       0.016678       0.014609      -0.007141      -0.011199      -0.035090      -0.027824       0.004117       0.023706             10.776546       8.374160       0.685551      -5.039778       8.201555       1.174857      15.753924           0.000002
           94              C       4.965963       4.784587      12.738379      -0.121563      33.064615 0.43529665E+03  0.10226178E+05                                 8.896476                            6.937102       0.117817       2.000846                    0.999597      29.483950      84.437357       0.628892       0.414574      -1.066513      -0.008971       0.018765       0.012597       0.024317       0.001277       0.010583       0.020152      -0.047572       0.006156      -0.029188      -0.006613       0.035801             10.275307       9.525298       1.569976      -5.349438       8.352892      -0.185751      12.947730          -0.000000
           95              C      -0.155996       6.777583       0.640712       0.607756      23.873069 0.25902608E+03  0.54425842E+04                                 7.790067                            5.803245      -0.296486       1.954378                    0.999023      23.023917      66.173005       0.597881       0.487562      -1.005692       0.062410      -0.030512      -0.002424       0.069512       0.062356       0.020020       0.061956      -0.052908       0.032240      -0.078143      -0.026765       0.104908              9.387851      12.178799      -3.239030      -0.647009       7.499892      -2.184538       8.484861           0.000001
           96              C      -1.341708       7.639949       0.312188      -0.020473      37.058486 0.44923379E+03  0.10586847E+05                                 9.695559                            7.071173      -0.043340       1.994024                    0.999083      27.378104      77.325185       0.622687       0.417390      -1.069761      -0.036628       0.034999      -0.008534       0.051375       0.011343      -0.002795       0.006880      -0.012924      -0.022040      -0.014608      -0.002993       0.017600             12.061448      17.409547      -5.275079       0.113497       8.327037      -2.512708      10.447759           0.000000
           97              C       7.433148       7.678005       1.183412      -0.106566      33.827599 0.43957432E+03  0.10388596E+05                                 9.138749                            7.023214       0.070234       1.993237                    0.999723      29.526324      85.796589       0.615901       0.420795      -1.058800      -0.005554       0.014868      -0.025049       0.029654       0.020131       0.005129      -0.002537      -0.018415       0.049278      -0.031031       0.013803       0.017228             10.757456      15.949023      -3.913387      -0.704400       6.929876      -1.733822       9.393469           0.000001
           98              C      -1.386136       7.658743      17.276365      -0.095154      33.945034 0.44933572E+03  0.10703949E+05                                 9.288980                            7.197561      -0.058480       1.962408                    0.999117      29.482617      86.701366       0.594706       0.432346      -1.049084      -0.014834       0.012779       0.023764       0.030791       0.023459      -0.006611       0.017737       0.002129      -0.015156      -0.032411       0.004330       0.028081             10.867712      14.780003      -3.786679       0.275465       7.353183      -2.536547      10.469948           0.000001
           99              C       0.598283       2.116489      17.718511       0.575373      25.806726 0.25821196E+03  0.53797911E+04                                 8.041476                            5.666634      -0.056176       2.026766                    0.999565      22.693734      63.341929       0.630394       0.466343      -1.024771       0.030821       0.055595       0.003535       0.063665      -0.032118      -0.066174       0.030483       0.107425       0.005891      -0.068140      -0.041728       0.109868             10.345707       6.458939       3.025951       2.032925      16.586489      -1.057919       7.991692           0.000000
          100              C       0.279396       0.655968      17.941762      -0.021377      39.869156 0.44171054E+03  0.10350219E+05                                10.131259                            6.962780      -0.068975       1.976758                    0.999305      27.462136      76.964691       0.635090       0.411584      -1.075118      -0.005981      -0.045639      -0.001590       0.046057      -0.001228      -0.004259      -0.002048       0.013922      -0.008282      -0.007336      -0.002467       0.009804             13.666284       8.207569       4.305038       2.240769      24.391142      -1.696225       8.400142          -0.000002
          101              C       1.002078       0.611948       0.718760      -0.127978      36.469392 0.44477075E+03  0.10535827E+05                                 9.592955                            7.054595       0.047635       1.976487                    0.999709      30.004181      87.110520       0.616218       0.419604      -1.060206      -0.006800      -0.021034      -0.026758       0.034708       0.014187       0.021370       0.009068       0.041798      -0.014116      -0.023582      -0.016075       0.039656             11.881387       7.243610       2.536299       2.010016      20.294676      -1.844365       8.105874          -0.000004
          102              C       9.161865       0.027482      17.224818      -0.122177      36.583502 0.44031471E+03  0.10420173E+05                                 9.646442                            7.047913      -0.035655       1.950105                    0.999666      30.083841      87.742222       0.611794       0.423047      -1.056404       0.007164      -0.017891       0.023913       0.030712      -0.016733       0.011340      -0.016676       0.033722       0.002540      -0.029180      -0.003655       0.032835             11.933764       7.792744       3.525441       2.275204      19.975139      -0.938155       8.033408          -0.000003
          103              C      -1.375278      10.121119      11.069623       0.612234      23.662974 0.24621480E+03  0.50790018E+04                                 7.641189                            5.582207       0.037928       2.075529                    0.999687      22.044220      61.611782       0.625623       0.474601      -1.018311      -0.023556       0.009783      -0.059496       0.064733       0.051273      -0.061554      -0.022296       0.062690      -0.148202      -0.077751      -0.033192       0.110943              9.426487       7.931485      -1.873431       4.298884       7.627593       0.536534      12.720384           0.000002
          104              C      -0.671354      10.007095      12.386259      -0.023535      36.442219 0.43666439E+03  0.10195379E+05                                 9.517759                            6.919771       0.064281       2.025335                    0.999263      27.124758      75.707098       0.637945       0.411213      -1.076125       0.030445      -0.004004       0.037383       0.048377       0.002572      -0.007847      -0.001126       0.006448      -0.009695      -0.008044      -0.002236       0.010280             12.046236       9.916839      -1.651332       6.742343       8.686353       0.697271      17.535516           0.000001
          105              C      -0.683203      11.051451      13.298322      -0.122882      33.733722 0.43410550E+03  0.10195000E+05                                 9.006025                            6.918630       0.028315       1.969310                    0.999591      29.649977      85.002686       0.630722       0.413501      -1.066808       0.018203      -0.017489       0.007332       0.026286      -0.017389      -0.006275      -0.008210      -0.041347      -0.040642      -0.026391      -0.008061       0.034452             10.482949       9.279494      -1.286514       5.173032       8.230175       1.114541      13.939178          -0.000001
          106              C       0.017761       8.834844      12.698085      -0.098855      34.003400 0.45351177E+03  0.10816834E+05                                 9.257147                            7.202089      -0.039299       1.963612                    0.999556      29.574145      86.720060       0.598735       0.428904      -1.052311       0.004677       0.023693       0.014707       0.028276       0.008742      -0.015274       0.011280      -0.001935      -0.005073      -0.024021       0.009312       0.014709             10.945832       9.121441      -1.736154       5.214591       8.503661       0.358558      15.212394           0.000001
          107              C       1.483856       9.667123      16.074621       0.605851      23.463414 0.24987102E+03  0.51882250E+04                                 7.655048                            5.654917      -0.059852       2.037415                    0.999462      22.473650      63.607273       0.614661       0.479919      -1.012587       0.022920      -0.005002       0.060426       0.064820      -0.004503      -0.077046       0.007462       0.093688      -0.074582      -0.071044      -0.034368       0.105412              9.383408       7.652029       0.230462       4.750826       8.439595      -0.341125      12.058600           0.000002
          108              C       0.724646       9.793753      14.796826      -0.027719      37.973246 0.45597637E+03  0.10775797E+05                                 9.848046                            7.112674       0.075899       2.029274                    0.999353      27.380650      77.205112       0.622937       0.416059      -1.071613      -0.034802      -0.000609      -0.037065       0.050847       0.008267      -0.006389      -0.002346      -0.003649      -0.012151      -0.009620      -0.002994       0.012614             12.620090      10.624588      -1.409419       7.374929       9.045815       0.058384      18.189867           0.000001
          109              C       0.701940       8.732226      13.894202      -0.107781      33.398692 0.44411894E+03  0.10508539E+05                                 9.048240                            7.053908       0.174435       2.029831                    0.999768      29.267399      84.712968       0.616129       0.420138      -1.060675      -0.015184       0.022407      -0.004578       0.027451      -0.017172      -0.013915      -0.007324      -0.011025      -0.036954      -0.027708       0.003341       0.024368             10.750785       8.354458      -0.685733       5.026695       8.185029       1.170116      15.712869           0.000002
          110              C       0.029606      10.960870      14.487361      -0.118642      32.932520 0.43311539E+03  0.10161956E+05                                 8.872031                            6.918697       0.121047       2.002706                    0.999581      29.413243      84.175502       0.629878       0.414454      -1.066612      -0.008885      -0.019896      -0.012400       0.025071      -0.001639      -0.009986       0.021023      -0.048005       0.008426      -0.029165      -0.007518       0.036683             10.245808       9.494878      -1.563366       5.329354       8.333738      -0.180182      12.908809          -0.000000
          111              C       4.780351       9.673392       8.434534       0.606726      23.885771 0.25919567E+03  0.54468588E+04                                 7.791430                            5.804294      -0.299658       1.953359                    0.999026      23.032141      66.193819       0.597978       0.487419      -1.005799       0.062538       0.031096       0.002870       0.069901      -0.062428      -0.020194       0.062081      -0.052868       0.034702      -0.078498      -0.026605       0.105103              9.389465      12.182137       3.239556       0.648669       7.500585      -2.183549       8.485672           0.000001
          112              C       3.594641       8.811026       8.763058      -0.020614      37.072905 0.44945761E+03  0.10592808E+05                                 9.694884                            7.070795      -0.039635       1.995015                    0.999112      27.386286      77.335718       0.623024       0.417137      -1.069987      -0.035802      -0.035057       0.007894       0.050726      -0.010913       0.002241       0.006567      -0.013199      -0.021142      -0.013724      -0.003472       0.017196             12.060226      17.406517       5.274043      -0.112948       8.326173      -2.512275      10.447987           0.000000
          113              C       2.496797       8.772970       7.891834      -0.108607      33.905666 0.44081951E+03  0.10426445E+05                                 9.156241                            7.036289       0.069573       1.992600                    0.999718      29.567292      85.978629       0.614855       0.421170      -1.058458      -0.004953      -0.014286       0.025926       0.030013      -0.020099      -0.005514      -0.001856      -0.018528       0.050175      -0.031160       0.013291       0.017869             10.778761      15.983705       3.922485       0.705639       6.942279      -1.736041       9.410299           0.000001
          114              C       3.550214       8.086714       9.949374      -0.092826      33.827733 0.44731944E+03  0.10643150E+05                                 9.266416                            7.180487      -0.057320       1.963752                    0.999156      29.414530      86.428265       0.595569       0.432236      -1.049228      -0.015424      -0.012847      -0.023154       0.030644      -0.022524       0.006253       0.017381       0.003652      -0.016952      -0.031420       0.004073       0.027346             10.840232      14.738864       3.775641      -0.271909       7.335740      -2.529499      10.446092           0.000001
          115              C       5.534621      13.628968       9.507228       0.577574      25.749164 0.25755895E+03  0.53628542E+04                                 8.030590                            5.660100      -0.056749       2.027257                    0.999538      22.663154      63.239418       0.630643       0.466448      -1.024701       0.031250      -0.055255      -0.004703       0.063653       0.031475       0.065650       0.031048       0.107360       0.005267      -0.068397      -0.040900       0.109297             10.330021       6.450684      -3.019650      -2.030446      16.557486      -1.057034       7.981892           0.000000
          116              C       5.215732      15.089489       9.283977      -0.023732      39.948533 0.44273994E+03  0.10380116E+05                                10.142203                            6.969516      -0.067889       1.976636                    0.999331      27.498993      77.083050       0.634987       0.411422      -1.075251      -0.005658       0.045385       0.001476       0.045760       0.002437       0.005827      -0.002636       0.014632      -0.008112      -0.009003      -0.002212       0.011214             13.681935       8.216508      -4.309952      -2.243955      24.419545      -1.699307       8.409752          -0.000002
          117              C      -3.934287      15.839027       8.356487      -0.126169      36.500798 0.44516258E+03  0.10548427E+05                                 9.605869                            7.063872       0.043576       1.975120                    0.999719      30.004691      87.152596       0.614949       0.420338      -1.059642      -0.007312       0.020972       0.026699       0.034730      -0.013810      -0.020819       0.009159       0.040894      -0.015410      -0.023024      -0.015844       0.038868             11.899528       7.247707      -2.533584      -2.008425      20.335005      -1.858552       8.115872          -0.000004
          118              C       4.225499      15.717975      10.000922      -0.122900      36.521520 0.43942529E+03  0.10392131E+05                                 9.622871                            7.030388      -0.020589       1.954335                    0.999682      30.081176      87.657046       0.614019       0.421798      -1.057362       0.008177       0.017804      -0.024976       0.031744       0.017253      -0.010692      -0.015814       0.036720       0.002686      -0.030033      -0.002963       0.032996             11.901500       7.773056      -3.502233      -2.273474      19.909916      -0.948437       8.021529          -0.000003
          119              C       1.375256      10.473878       1.994376       0.610963      23.679957 0.24644617E+03  0.50850549E+04                                 7.645194                            5.585181       0.036229       2.074765                    0.999710      22.055558      61.654656       0.625387       0.474661      -1.018261       0.023339       0.008043      -0.060779       0.065601      -0.051535       0.062076      -0.022210       0.062092      -0.150908      -0.078872      -0.032664       0.111536              9.431000       7.934752       1.873938      -4.300999       7.631078       0.537371      12.727170           0.000001
          120              C       0.671333      10.359854       3.311013      -0.022078      36.397628 0.43605232E+03  0.10177868E+05                                 9.512994                            6.917052       0.065665       2.025996                    0.999241      27.100816      75.636818       0.637754       0.411467      -1.075923      -0.029624      -0.003935       0.036489       0.047165      -0.001594       0.007679      -0.002831       0.006194      -0.011047      -0.008568      -0.001566       0.010134             12.038396       9.909202       1.650224      -6.735593       8.683194       0.698440      17.522792           0.000001
          121              C       0.683179      11.404210       4.223075      -0.122645      33.699396 0.43353469E+03  0.10178254E+05                                 8.997775                            6.912071       0.037558       1.972078                    0.999580      29.639326      84.958428       0.631296       0.413260      -1.066962      -0.019166      -0.019255       0.007863       0.028283       0.017748       0.006696      -0.008263      -0.041664      -0.042063      -0.027026      -0.007975       0.035001             10.472102       9.269974       1.288646      -5.165229       8.226137       1.111772      13.920196          -0.000001
          122              C      -0.017780       9.187603       3.622838      -0.099510      33.987826 0.45326525E+03  0.10808364E+05                                 9.249877                            7.197340      -0.038773       1.963740                    0.999524      29.570649      86.670071       0.599343       0.428571      -1.052624      -0.004575       0.023396       0.014761       0.028039      -0.009477       0.015153       0.010882      -0.001986      -0.005470      -0.024120       0.009834       0.014286             10.935332       9.113122       1.735319      -5.207292       8.498346       0.357671      15.194528           0.000001
          123              C      -1.483877      10.019882       6.999375       0.605585      23.470936 0.24997946E+03  0.51907433E+04                                 7.655743                            5.655690      -0.059598       2.037463                    0.999468      22.473231      63.595863       0.614728       0.479842      -1.012685      -0.023269      -0.005160       0.060444       0.064973       0.003954       0.077559       0.007467       0.092618      -0.075630      -0.071888      -0.033569       0.105457              9.383907       7.652581      -0.230239      -4.751094       8.440509      -0.340782      12.058631           0.000002
          124              C      -0.724667      10.146512       5.721580      -0.024356      37.776213 0.45332038E+03  0.10695489E+05                                 9.809405                            7.088244       0.079165       2.031267                    0.999379      27.294934      76.855647       0.624608       0.415627      -1.072083       0.035451       0.000149      -0.037329       0.051481      -0.007768       0.006073      -0.001967      -0.004298      -0.009219      -0.009302      -0.002270       0.011572             12.564715      10.578500       1.404116      -7.334750       9.013736       0.060607      18.101909           0.000000
          125              C      -0.701958       9.084985       4.818956      -0.109932      33.506156 0.44592208E+03  0.10562366E+05                                 9.069535                            7.070497       0.166293       2.026649                    0.999732      29.321964      84.928085       0.615080       0.420409      -1.060456       0.015476       0.022262      -0.004569       0.027495       0.016678       0.014609      -0.007141      -0.011199      -0.035090      -0.027824       0.004117       0.023706             10.776547       8.374160       0.685551      -5.039778       8.201555       1.174857      15.753925           0.000002
          126              C      -0.029630      11.313629       5.412114      -0.121563      33.064614 0.43529664E+03  0.10226177E+05                                 8.896475                            6.937102       0.117817       2.000846                    0.999597      29.483949      84.437352       0.628892       0.414574      -1.066513       0.008971      -0.018765      -0.012597       0.024317       0.001277       0.010583       0.020152      -0.047572       0.006156      -0.029188      -0.006613       0.035801             10.275306       9.525298       1.569976      -5.349438       8.352891      -0.185751      12.947730          -0.000000
          127              C       5.092329       9.320633      17.509781       0.607756      23.873071 0.25902611E+03  0.54425848E+04                                 7.790067                            5.803245      -0.296486       1.954378                    0.999023      23.023918      66.173006       0.597881       0.487562      -1.005692      -0.062410       0.030512       0.002424       0.069512       0.062356       0.020020       0.061956      -0.052908       0.032240      -0.078143      -0.026765       0.104908              9.387851      12.178799      -3.239031      -0.647009       7.499892      -2.184538       8.484861           0.000001
          128              C       6.278041       8.458267      17.838305      -0.020473      37.058488 0.44923382E+03  0.10586847E+05                                 9.695559                            7.071173      -0.043340       1.994024                    0.999083      27.378105      77.325185       0.622688       0.417390      -1.069761       0.036628      -0.034999       0.008534       0.051375       0.011343      -0.002795       0.006880      -0.012924      -0.022040      -0.014608      -0.002993       0.017600             12.061448      17.409547      -5.275080       0.113497       8.327038      -2.512709      10.447759           0.000000
          129              C      -2.496815       8.420211      16.967081      -0.106565      33.827596 0.43957427E+03  0.10388595E+05                                 9.138749                            7.023214       0.070234       1.993237                    0.999723      29.526323      85.796582       0.615901       0.420795      -1.058800       0.005554      -0.014868       0.025049       0.029654       0.020131       0.005129      -0.002537      -0.018415       0.049278      -0.031031       0.013803       0.017228             10.757455      15.949021      -3.913386      -0.704400       6.929876      -1.733822       9.393469           0.000001
          130              C       6.322469       8.439473       0.874128      -0.095154      33.945034 0.44933572E+03  0.10703948E+05                                 9.288980                            7.197561      -0.058480       1.962408                    0.999117      29.482617      86.701365       0.594706       0.432346      -1.049084       0.014834      -0.012779      -0.023764       0.030791       0.023459      -0.006611       0.017737       0.002129      -0.015156      -0.032411       0.004330       0.028081             10.867712      14.780003      -3.786679       0.275465       7.353183      -2.536547      10.469948           0.000001
          131              C       4.338050      13.981727       0.431982       0.575373      25.806726 0.25821196E+03  0.53797909E+04                                 8.041476                            5.666634      -0.056175       2.026766                    0.999565      22.693733      63.341923       0.630394       0.466343      -1.024771      -0.030821      -0.055595      -0.003535       0.063665      -0.032118      -0.066174       0.030483       0.107425       0.005891      -0.068140      -0.041728       0.109868             10.345706       6.458939       3.025951       2.032925      16.586488      -1.057919       7.991692           0.000000
          132              C       4.656937      15.442248       0.208731      -0.021377      39.869144 0.44171040E+03  0.10350215E+05                                10.131257                            6.962779      -0.068974       1.976758                    0.999305      27.462132      76.964673       0.635090       0.411584      -1.075118       0.005981       0.045639       0.001590       0.046057      -0.001228      -0.004259      -0.002048       0.013922      -0.008282      -0.007336      -0.002467       0.009804             13.666280       8.207567       4.305037       2.240769      24.391135      -1.696224       8.400140          -0.000002
          133              C       3.934255      15.486268      17.431733      -0.127979      36.469405 0.44477094E+03  0.10535833E+05                                 9.592958                            7.054597       0.047634       1.976486                    0.999709      30.004186      87.110541       0.616218       0.419604      -1.060206       0.006800       0.021034       0.026758       0.034708       0.014187       0.021370       0.009068       0.041798      -0.014116      -0.023582      -0.016075       0.039656             11.881390       7.243611       2.536299       2.010017      20.294684      -1.844366       8.105876          -0.000004
          134              C      -4.225532      16.070734       0.925675      -0.122177      36.583514 0.44031488E+03  0.10420178E+05                                 9.646445                            7.047915      -0.035656       1.950105                    0.999666      30.083846      87.742244       0.611794       0.423048      -1.056404      -0.007164       0.017891      -0.023913       0.030712      -0.016733       0.011340      -0.016675       0.033722       0.002541      -0.029180      -0.003655       0.032835             11.933767       7.792746       3.525443       2.275205      19.975146      -0.938154       8.033409          -0.000004
          135              C       6.311611       5.977097       7.080870       0.612235      23.662972 0.24621480E+03  0.50790018E+04                                 7.641189                            5.582207       0.037928       2.075529                    0.999687      22.044220      61.611782       0.625623       0.474601      -1.018311       0.023556      -0.009783       0.059496       0.064733       0.051273      -0.061554      -0.022296       0.062690      -0.148201      -0.077751      -0.033192       0.110943              9.426487       7.931485      -1.873431       4.298884       7.627592       0.536534      12.720383           0.000002
          136              C       5.607687       6.091121       5.764234      -0.023535      36.442219 0.43666439E+03  0.10195379E+05                                 9.517759                            6.919771       0.064281       2.025336                    0.999263      27.124758      75.707097       0.637945       0.411213      -1.076125      -0.030445       0.004004      -0.037383       0.048377       0.002572      -0.007847      -0.001126       0.006448      -0.009695      -0.008044      -0.002236       0.010280             12.046235       9.916839      -1.651332       6.742343       8.686352       0.697271      17.535515           0.000001
          137              C       5.619536       5.046765       4.852171      -0.122882      33.733723 0.43410552E+03  0.10195001E+05                                 9.006025                            6.918630       0.028315       1.969310                    0.999591      29.649978      85.002689       0.630722       0.413501      -1.066808      -0.018203       0.017489      -0.007332       0.026286      -0.017389      -0.006275      -0.008210      -0.041347      -0.040642      -0.026391      -0.008061       0.034452             10.482949       9.279494      -1.286514       5.173032       8.230175       1.114541      13.939179          -0.000001
          138              C       4.918572       7.263372       5.452408      -0.098855      34.003399 0.45351177E+03  0.10816834E+05                                 9.257147                            7.202089      -0.039299       1.963612                    0.999556      29.574144      86.720055       0.598735       0.428904      -1.052311      -0.004677      -0.023693      -0.014707       0.028276       0.008742      -0.015274       0.011280      -0.001935      -0.005073      -0.024021       0.009312       0.014709             10.945831       9.121440      -1.736154       5.214591       8.503661       0.358558      15.212393           0.000001
          139              C       3.452477       6.431093       2.075872       0.605851      23.463413 0.24987102E+03  0.51882249E+04                                 7.655048                            5.654917      -0.059852       2.037415                    0.999462      22.473650      63.607274       0.614660       0.479919      -1.012587      -0.022920       0.005002      -0.060426       0.064820      -0.004503      -0.077046       0.007462       0.093688      -0.074582      -0.071044      -0.034368       0.105412              9.383408       7.652029       0.230462       4.750826       8.439595      -0.341125      12.058600           0.000002
          140              C       4.211687       6.304463       3.353667      -0.027719      37.973244 0.45597634E+03  0.10775796E+05                                 9.848045                            7.112673       0.075899       2.029274                    0.999353      27.380649      77.205106       0.622937       0.416059      -1.071613       0.034802       0.000609       0.037065       0.050847       0.008267      -0.006389      -0.002346      -0.003649      -0.012151      -0.009620      -0.002994       0.012614             12.620089      10.624587      -1.409419       7.374928       9.045815       0.058384      18.189865           0.000001
          141              C       4.234393       7.365990       4.256291      -0.107781      33.398689 0.44411890E+03  0.10508539E+05                                 9.048239                            7.053908       0.174435       2.029831                    0.999768      29.267398      84.712965       0.616129       0.420138      -1.060675       0.015184      -0.022407       0.004578       0.027451      -0.017172      -0.013915      -0.007324      -0.011025      -0.036954      -0.027708       0.003341       0.024368             10.750785       8.354458      -0.685733       5.026695       8.185029       1.170115      15.712868           0.000002
          142              C       4.906727       5.137346       3.663132      -0.118642      32.932518 0.43311536E+03  0.10161955E+05                                 8.872031                            6.918697       0.121047       2.002706                    0.999581      29.413242      84.175499       0.629878       0.414454      -1.066612       0.008885       0.019896       0.012400       0.025071      -0.001639      -0.009986       0.021023      -0.048005       0.008426      -0.029165      -0.007518       0.036683             10.245808       9.494878      -1.563365       5.329354       8.333738      -0.180182      12.908809          -0.000000
          143              C       0.155982       6.424824       9.715959       0.606726      23.885771 0.25919568E+03  0.54468592E+04                                 7.791431                            5.804295      -0.299659       1.953359                    0.999026      23.032143      66.193832       0.597978       0.487419      -1.005799      -0.062538      -0.031096      -0.002870       0.069901      -0.062428      -0.020194       0.062081      -0.052868       0.034701      -0.078498      -0.026605       0.105103              9.389465      12.182138       3.239556       0.648669       7.500585      -2.183549       8.485673           0.000001
          144              C       1.341692       7.287190       9.387435      -0.020614      37.072929 0.44945797E+03  0.10592819E+05                                 9.694888                            7.070799      -0.039635       1.995015                    0.999112      27.386295      77.335750       0.623024       0.417137      -1.069987       0.035802       0.035057      -0.007894       0.050726      -0.010913       0.002241       0.006567      -0.013199      -0.021142      -0.013724      -0.003472       0.017196             12.060232      17.406527       5.274046      -0.112949       8.326176      -2.512277      10.447991           0.000000
          145              C       2.439536       7.325246      10.258659      -0.108604      33.905601 0.44081848E+03  0.10426414E+05                                 9.156227                            7.036278       0.069576       1.992602                    0.999718      29.567259      85.978490       0.614856       0.421170      -1.058458       0.004953       0.014287      -0.025926       0.030013      -0.020099      -0.005514      -0.001856      -0.018527       0.050175      -0.031160       0.013291       0.017869             10.778743      15.983674       3.922478       0.705637       6.942269      -1.736040       9.410286           0.000001
          146              C       1.386119       8.011502       8.201119      -0.092824      33.827670 0.44731841E+03  0.10643119E+05                                 9.266402                            7.180476      -0.057317       1.963753                    0.999156      29.414495      86.428113       0.595570       0.432236      -1.049229       0.015424       0.012847       0.023154       0.030644      -0.022524       0.006253       0.017381       0.003652      -0.016952      -0.031419       0.004073       0.027346             10.840214      14.738840       3.775634      -0.271906       7.335728      -2.529494      10.446075           0.000001
          147              C      -0.598288       2.469248       8.643265       0.577574      25.749162 0.25755892E+03  0.53628534E+04                                 8.030590                            5.660100      -0.056748       2.027258                    0.999538      22.663152      63.239409       0.630643       0.466448      -1.024702      -0.031250       0.055255       0.004703       0.063653       0.031475       0.065650       0.031048       0.107360       0.005267      -0.068397      -0.040900       0.109297             10.330020       6.450684      -3.019649      -2.030446      16.557485      -1.057034       7.981891           0.000000
          148              C      -0.279399       1.008727       8.866516      -0.023732      39.948515 0.44273972E+03  0.10380109E+05                                10.142199                            6.969513      -0.067888       1.976637                    0.999331      27.498986      77.083020       0.634987       0.411422      -1.075251       0.005658      -0.045385      -0.001476       0.045760       0.002437       0.005827      -0.002636       0.014633      -0.008112      -0.009003      -0.002212       0.011214             13.681929       8.216505      -4.309949      -2.243954      24.419534      -1.699306       8.409749          -0.000002
          149              C       8.870620       0.259189       9.794006      -0.126170      36.500811 0.44516276E+03  0.10548433E+05                                 9.605872                            7.063874       0.043575       1.975120                    0.999719      30.004696      87.152620       0.614948       0.420338      -1.059642       0.007312      -0.020972      -0.026699       0.034730      -0.013810      -0.020819       0.009159       0.040894      -0.015410      -0.023024      -0.015844       0.038868             11.899532       7.247709      -2.533585      -2.008426      20.335014      -1.858553       8.115875          -0.000004
          150              C       0.710834       0.380241       8.149571      -0.122900      36.521534 0.43942550E+03  0.10392137E+05                                 9.622873                            7.030390      -0.020590       1.954335                    0.999682      30.081182      87.657067       0.614019       0.421798      -1.057362      -0.008177      -0.017804       0.024976       0.031744       0.017253      -0.010692      -0.015814       0.036720       0.002685      -0.030033      -0.002963       0.032996             11.901503       7.773058      -3.502234      -2.273474      19.909922      -0.948437       8.021530          -0.000003
          151              C       1.425615       3.102883       3.780748       0.014006      21.423271 0.33140261E+03  0.72995461E+04                                 6.800260                            6.108685       0.095659       2.074134                    0.998934      25.656939      72.019329       0.658560       0.422251      -1.057681      -0.111212      -0.017009       0.031384       0.116800      -0.070301       0.016162      -0.032499      -0.001871      -0.144108      -0.063178      -0.039104       0.102282              7.180294       6.082569      -0.202815      -0.360307       9.067941      -0.566931       6.390373          -0.000001
          152              C       0.935930       1.824631       4.416015      -0.475095      26.004864 0.42033566E+03  0.97456935E+04                                 7.304020                            6.525452       0.516406       2.130379                    0.998934      30.877093      86.591815       0.695398       0.379889      -1.094881       0.035791       0.070920      -0.029728       0.084820       0.026328      -0.003040      -0.026428      -0.020863      -0.062116      -0.036375      -0.010775       0.047150              7.711566       5.381549       0.256138      -0.325132      10.489754      -1.041603       7.263394          -0.000003
          153              C      -0.294211       4.660671       4.686457       0.020584      21.314430 0.32884924E+03  0.72513825E+04                                 6.823971                            6.122457       0.054509       2.060146                    0.998553      25.799676      73.185442       0.649825       0.427451      -1.051240       0.115309       0.031865      -0.032068       0.123854      -0.028545      -0.038596       0.064543      -0.023460       0.134581      -0.054744      -0.049241       0.103985              7.186133       6.504965      -0.237001      -0.426425       7.399290       1.242940       7.654145           0.000000
          154              C       0.583471       5.627610       5.316279      -0.457943      24.803694 0.42495454E+03  0.99127461E+04                                 7.098184                            6.572708       0.424147       2.114813                    0.997398      30.654082      87.172109       0.688775       0.381222      -1.090280      -0.057372      -0.058974      -0.023839       0.085661       0.027106       0.023503       0.013547      -0.013947      -0.007208      -0.032195      -0.011220       0.043415              7.323031       6.615429       0.719937       0.264082       7.683274       1.237602       7.670391          -0.000000
          155              C      -3.510746      13.348092       5.294499       0.012001      21.472326 0.33248975E+03  0.73301657E+04                                 6.816574                            6.125292       0.087085       2.071315                    0.998941      25.696354      72.184545       0.656544       0.423162      -1.057014      -0.109795       0.017117      -0.031981       0.115632       0.070509      -0.016204      -0.032361      -0.002551      -0.145726      -0.063311      -0.039383       0.102694              7.196582       6.097058       0.205273       0.361512       9.091592      -0.573649       6.401096          -0.000001
          156              C      -4.000433      14.626344       4.659232      -0.472501      25.930039 0.41870949E+03  0.96981897E+04                                 7.288451                            6.511432       0.523254       2.133070                    0.998978      30.817799      86.370347       0.696397       0.379727      -1.095042       0.036074      -0.070437       0.029741       0.084542      -0.026275       0.002330      -0.026867      -0.021638      -0.063800      -0.037268      -0.010214       0.047482              7.694280       5.371858      -0.253800       0.324286      10.460208      -1.035523       7.250775          -0.000003
          157              C       4.642131      11.790304       4.388789       0.023590      21.225307 0.32696004E+03  0.71982908E+04                                 6.802398                            6.102871       0.059006       2.063049                    0.998599      25.717735      72.860206       0.651278       0.427174      -1.051565       0.115176      -0.032935       0.032484       0.124119       0.027904       0.038627       0.065178      -0.022330       0.136158      -0.055082      -0.049355       0.104436              7.163263       6.484868       0.236976       0.422963       7.376881       1.235145       7.628040          -0.000000
          158              C       5.519815      10.823365       3.758967      -0.460931      24.844605 0.42592058E+03  0.99396101E+04                                 7.103741                            6.579058       0.429350       2.115966                    0.997451      30.679562      87.225954       0.688708       0.381092      -1.090516      -0.058218       0.057429       0.024310       0.085314      -0.027698      -0.022292       0.012660      -0.015910      -0.008884      -0.032379      -0.010417       0.042796              7.328396       6.620384      -0.722533      -0.265203       7.688881       1.240099       7.675923          -0.000000
          159              C       3.510718      12.995333      14.369745       0.014006      21.423270 0.33140259E+03  0.72995457E+04                                 6.800260                            6.108685       0.095659       2.074134                    0.998934      25.656938      72.019327       0.658560       0.422251      -1.057681       0.111212       0.017009      -0.031384       0.116801      -0.070301       0.016162      -0.032499      -0.001871      -0.144108      -0.063178      -0.039104       0.102282              7.180294       6.082569      -0.202815      -0.360307       9.067941      -0.566931       6.390373          -0.000001
          160              C       4.000403      14.273585      13.734478      -0.475095      26.004864 0.42033566E+03  0.97456935E+04                                 7.304020                            6.525452       0.516406       2.130379                    0.998934      30.877094      86.591821       0.695398       0.379889      -1.094881      -0.035791      -0.070920       0.029728       0.084820       0.026328      -0.003040      -0.026428      -0.020863      -0.062116      -0.036375      -0.010775       0.047149              7.711566       5.381549       0.256138      -0.325132      10.489753      -1.041603       7.263394          -0.000003
          161              C       5.230544      11.437545      13.464036       0.020584      21.314429 0.32884923E+03  0.72513825E+04                                 6.823971                            6.122457       0.054509       2.060146                    0.998553      25.799676      73.185446       0.649825       0.427451      -1.051240      -0.115309      -0.031865       0.032068       0.123854      -0.028545      -0.038596       0.064543      -0.023460       0.134581      -0.054744      -0.049241       0.103985              7.186134       6.504965      -0.237001      -0.426425       7.399291       1.242940       7.654145           0.000000
          162              C       4.352862      10.470606      12.834214      -0.457943      24.803694 0.42495454E+03  0.99127459E+04                                 7.098183                            6.572708       0.424147       2.114813                    0.997398      30.654081      87.172101       0.688775       0.381222      -1.090280       0.057372       0.058974       0.023839       0.085661       0.027106       0.023503       0.013547      -0.013947      -0.007208      -0.032195      -0.011220       0.043415              7.323031       6.615428       0.719937       0.264082       7.683273       1.237602       7.670391          -0.000000
          163              C       8.447079       2.750124      12.855994       0.012000      21.472327 0.33248976E+03  0.73301659E+04                                 6.816575                            6.125293       0.087084       2.071315                    0.998941      25.696355      72.184551       0.656544       0.423162      -1.057014       0.109795      -0.017117       0.031981       0.115632       0.070509      -0.016204      -0.032361      -0.002551      -0.145725      -0.063311      -0.039383       0.102694              7.196583       6.097058       0.205273       0.361512       9.091593      -0.573649       6.401096          -0.000001
          164              C       8.936766       1.471872      13.491261      -0.472501      25.930040 0.41870950E+03  0.96981902E+04                                 7.288451                            6.511432       0.523254       2.133070                    0.998978      30.817800      86.370354       0.696397       0.379727      -1.095042      -0.036074       0.070437      -0.029741       0.084542      -0.026275       0.002330      -0.026867      -0.021638      -0.063800      -0.037268      -0.010214       0.047482              7.694281       5.371858      -0.253800       0.324286      10.460209      -1.035523       7.250775          -0.000003
          165              C       0.294202       4.307912      13.761704       0.023590      21.225307 0.32696003E+03  0.71982906E+04                                 6.802398                            6.102872       0.059006       2.063049                    0.998599      25.717735      72.860209       0.651278       0.427174      -1.051565      -0.115176       0.032935      -0.032484       0.124119       0.027904       0.038627       0.065178      -0.022330       0.136158      -0.055082      -0.049355       0.104436              7.163264       6.484869       0.236976       0.422963       7.376881       1.235145       7.628041           0.000000
          166              C      -0.583482       5.274851      14.391526      -0.460931      24.844606 0.42592061E+03  0.99396109E+04                                 7.103741                            6.579058       0.429350       2.115966                    0.997451      30.679563      87.225959       0.688708       0.381092      -1.090516       0.058218      -0.057429      -0.024310       0.085314      -0.027698      -0.022292       0.012660      -0.015910      -0.008884      -0.032379      -0.010417       0.042796              7.328396       6.620384      -0.722533      -0.265203       7.688881       1.240099       7.675923          -0.000000
          167              O       3.700281       6.557046      16.974886      -0.571398      39.917891 0.60882699E+03  0.15138600E+05                                 9.387257                            7.744989       0.023811       2.058323                    0.994169      28.250580      76.187490       0.666707       0.369470      -1.127808       0.018406      -0.020929      -0.015970       0.032122      -0.041395       0.061242       0.028170      -0.005293      -0.044437      -0.090515       0.028388       0.062127             10.796636       8.286897      -0.240529      -2.020241       9.996108       4.783809      14.106903           0.000000
          168              O       2.891709       4.569079      16.363214      -0.555079      32.734236 0.48001007E+03  0.11214056E+05                                 8.066589                            6.709846       0.535149       2.231304                    0.997434      27.071354      70.094319       0.745397       0.351727      -1.145109       0.014751       0.023476       0.006047       0.028377       0.013396       0.005909      -0.051162       0.015849      -0.127745      -0.074298       0.026448       0.047850              9.244478       9.261057       3.687722      -3.523988       8.970099      -2.161686       9.502277          -0.000001
          169              O       6.738110       7.229004      10.797910      -0.557874      40.456692 0.61312874E+03  0.15246429E+05                                 9.425132                            7.724962       0.115569       2.089190                    0.996023      27.969373      75.012704       0.674866       0.364983      -1.133187      -0.001583      -0.019141       0.010835       0.022052       0.021496       0.052250      -0.034746       0.011125      -0.119777      -0.085524       0.030926       0.054599             10.884991       8.566457       2.293017      -2.974560      11.659412      -4.685399      12.429105           0.000001
          170              O       6.690723       4.999369      10.550156      -0.569897      35.248783 0.52368849E+03  0.12523522E+05                                 8.548537                            7.063841       0.310904       2.150485                    0.996568      27.705685      72.954344       0.716824       0.357306      -1.138815      -0.021333       0.021552      -0.008350       0.031453      -0.037455       0.021496       0.060238       0.005947      -0.048180      -0.084217       0.022706       0.061511              9.906607       8.766102      -3.056485      -4.071182       9.627731       3.448543      11.325989          -0.000000
          171              O       0.835224       6.100022      17.985505      -0.603019      43.887490 0.70079954E+03  0.18071785E+05                                10.014397                            8.290202      -0.240360       1.958128                    0.994228      29.414613      81.113376       0.645849       0.367763      -1.127710      -0.040231       0.008523       0.009229       0.042147       0.009082      -0.044633       0.027035       0.017659       0.005482      -0.055151       0.002985       0.052166             11.809454      16.750011      -1.537487      -4.343223       8.850977       0.085471       9.827375           0.000001
          172              O      -0.197460       6.051680       1.643164      -0.591092      34.760170 0.52753458E+03  0.12594984E+05                                 8.389918                            7.064768       0.778237       2.296804                    0.996641      27.729179      72.137670       0.723075       0.354794      -1.144775      -0.000818       0.028488      -0.021344       0.035606       0.049838       0.039595      -0.003118      -0.115017       0.136011      -0.108305       0.043538       0.064767              9.327914       6.594728      -1.258382       0.463596       9.333678      -4.605504      12.055336           0.000001
          173              O       1.446347       3.334538       0.363010      -0.584823      38.622934 0.52800958E+03  0.12641983E+05                                 9.110468                            7.058885       0.374566       2.167299                    0.996467      27.839529      73.145588       0.722888       0.353885      -1.142536      -0.009976      -0.012319      -0.041259       0.044200       0.039342       0.007354       0.042627       0.047112      -0.025094      -0.064334       0.001801       0.062533             11.188240       8.652086       5.435372       2.537861      15.969709       2.702141       8.942925          -0.000001
          174              O       0.059233       2.721357      16.803726      -0.566887      31.148207 0.45792342E+03  0.10556786E+05                                 7.744935                            6.538052       1.058971       2.387019                    0.998734      27.240060      69.717386       0.758983       0.350054      -1.148217       0.012533      -0.003671       0.023287       0.026699      -0.061211      -0.030749      -0.032999       0.063715       0.120146      -0.102742       0.042307       0.060434              8.572911       5.680338      -0.657124       2.162828       9.762765      -3.473630      10.275630          -0.000001
          175              O      -1.236072       9.188411      10.250854      -0.570412      39.916087 0.60874570E+03  0.15136620E+05                                 9.389048                            7.746120       0.018169       2.056929                    0.994202      28.244746      76.180837       0.666422       0.369627      -1.127647       0.017877       0.020866       0.015907       0.031749       0.041606      -0.060461       0.029042      -0.004727      -0.042887      -0.090378       0.028982       0.061396             10.799634       8.289117       0.240926       2.022411       9.997933       4.785403      14.111850           0.000000
          176              O      -2.044648      11.176378      10.862526      -0.556191      32.752394 0.48030032E+03  0.11222550E+05                                 8.069950                            6.712083       0.528345       2.229409                    0.997406      27.078699      70.119045       0.745237       0.351749      -1.145090       0.014342      -0.022376      -0.005841       0.027212      -0.012713      -0.006145      -0.051198       0.017307      -0.126054      -0.074152       0.027289       0.046863              9.249213       9.266263      -3.690182       3.526554       8.974082      -2.163436       9.507293          -0.000001
          177              O       1.801758       8.516453      16.427830      -0.558184      40.523655 0.61429690E+03  0.15283916E+05                                 9.438598                            7.734364       0.114749       2.088677                    0.995927      27.989900      75.107234       0.674136       0.365176      -1.132951      -0.001822       0.019247      -0.011474       0.022481      -0.021812      -0.052348      -0.034572       0.011488      -0.120735      -0.085740       0.030803       0.054936             10.903106       8.579948      -2.298078       2.982856      11.675829      -4.696829      12.453542           0.000001
          178              O       1.754367      10.746088      16.675584      -0.569254      35.223436 0.52321124E+03  0.12509291E+05                                 8.544910                            7.060909       0.307860       2.149932                    0.996575      27.691393      72.909150       0.716927       0.357335      -1.138788      -0.021080      -0.021870       0.008120       0.031442       0.037347      -0.021197       0.060608       0.006350      -0.047654      -0.084330       0.022593       0.061738              9.902410       8.761807       3.055515       4.068970       9.624052       3.447496      11.321371          -0.000000
          179              O       5.771570       9.645435       9.240234      -0.603151      43.902780 0.70107950E+03  0.18080607E+05                                10.016095                            8.291431      -0.243454       1.957168                    0.994313      29.421947      81.134233       0.645858       0.367725      -1.127752      -0.040556      -0.008933      -0.009801       0.042669      -0.008499       0.045154       0.027478       0.017501       0.007486      -0.055398       0.002290       0.053109             11.811663      16.753261       1.537729       4.344837       8.852257       0.086597       9.829470           0.000001
          180              O       4.738885      10.399295       7.432082      -0.590782      34.740331 0.52718143E+03  0.12584154E+05                                 8.385657                            7.061800       0.777254       2.296694                    0.996694      27.722233      72.107265       0.723336       0.354733      -1.144851      -0.000814      -0.028720       0.021897       0.036125      -0.050133      -0.039609      -0.003041      -0.115269       0.137676      -0.108795       0.043652       0.065143              9.322504       6.591500       1.257356      -0.462486       9.328771      -4.601327      12.047240           0.000001
          181              O      -3.490013      13.116437       8.712237      -0.586397      38.681146 0.52893729E+03  0.12670031E+05                                 9.120313                            7.065726       0.369679       2.165607                    0.996451      27.860362      73.222434       0.722423       0.353949      -1.142459      -0.008955       0.012464       0.040443       0.043257      -0.038966      -0.006970       0.042008       0.046157      -0.024449      -0.063511       0.001943       0.061568             11.201526       8.661775      -5.443487      -2.540294      15.991931       2.704803       8.950872          -0.000001
          182              O       4.995573      13.024100      10.422013      -0.566951      31.172419 0.45838771E+03  0.10570269E+05                                 7.749481                            6.541825       1.057904       2.386432                    0.998763      27.248159      69.749480       0.758677       0.350103      -1.148165       0.012671       0.003827      -0.023448       0.026926       0.061572       0.030444      -0.033073       0.064801       0.119405      -0.103105       0.042791       0.060314              8.578365       5.683430       0.657326      -2.164618       9.769638      -3.476435      10.282028          -0.000001
          183              O       1.236052       9.541170       1.175607      -0.571398      39.917891 0.60882690E+03  0.15138597E+05                                 9.387257                            7.744989       0.023811       2.058323                    0.994169      28.250579      76.187487       0.666707       0.369470      -1.127808      -0.018406       0.020929       0.015970       0.032122      -0.041395       0.061242       0.028170      -0.005293      -0.044437      -0.090515       0.028388       0.062127             10.796636       8.286895      -0.240529      -2.020241       9.996109       4.783811      14.106905           0.000000
          184              O       2.044624      11.529137       1.787279      -0.555079      32.734241 0.48001016E+03  0.11214059E+05                                 8.066590                            6.709846       0.535148       2.231303                    0.997434      27.071356      70.094327       0.745397       0.351727      -1.145109      -0.014751      -0.023476      -0.006047       0.028377       0.013396       0.005909      -0.051162       0.015849      -0.127745      -0.074298       0.026448       0.047850              9.244479       9.261058       3.687722      -3.523989       8.970100      -2.161686       9.502278          -0.000001
          185              O      -1.801777       8.869212       7.352583      -0.557874      40.456694 0.61312884E+03  0.15246432E+05                                 9.425132                            7.724963       0.115569       2.089190                    0.996023      27.969374      75.012708       0.674866       0.364983      -1.133187       0.001583       0.019141      -0.010835       0.022052       0.021496       0.052250      -0.034746       0.011125      -0.119777      -0.085524       0.030926       0.054599             10.884992       8.566456       2.293016      -2.974559      11.659412      -4.685399      12.429107           0.000001
          186              O      -1.754390      11.098847       7.600337      -0.569897      35.248778 0.52368840E+03  0.12523519E+05                                 8.548536                            7.063840       0.310904       2.150485                    0.996568      27.705684      72.954338       0.716824       0.357306      -1.138815       0.021333      -0.021552       0.008350       0.031453      -0.037455       0.021496       0.060238       0.005947      -0.048180      -0.084217       0.022706       0.061511              9.906606       8.766101      -3.056485      -4.071182       9.627730       3.448543      11.325988          -0.000000
          187              O       4.101109       9.998194       0.164988      -0.603019      43.887491 0.70079953E+03  0.18071785E+05                                10.014398                            8.290202      -0.240360       1.958128                    0.994228      29.414612      81.113375       0.645849       0.367763      -1.127710       0.040231      -0.008523      -0.009229       0.042147       0.009082      -0.044633       0.027035       0.017659       0.005482      -0.055151       0.002985       0.052166             11.809455      16.750013      -1.537488      -4.343223       8.850976       0.085471       9.827376           0.000001
          188              O       5.133793      10.046536      16.507329      -0.591092      34.760169 0.52753458E+03  0.12594984E+05                                 8.389918                            7.064768       0.778237       2.296804                    0.996641      27.729179      72.137670       0.723075       0.354794      -1.144775       0.000818      -0.028488       0.021344       0.035606       0.049838       0.039595      -0.003118      -0.115017       0.136011      -0.108305       0.043538       0.064767              9.327914       6.594727      -1.258382       0.463596       9.333677      -4.605504      12.055336           0.000001
          189              O       3.489986      12.763678      17.787483      -0.584823      38.622925 0.52800943E+03  0.12641978E+05                                 9.110466                            7.058883       0.374566       2.167299                    0.996467      27.839527      73.145577       0.722888       0.353885      -1.142536       0.009976       0.012319       0.041259       0.044200       0.039342       0.007354       0.042627       0.047112      -0.025094      -0.064334       0.001801       0.062533             11.188237       8.652084       5.435371       2.537860      15.969705       2.702140       8.942923          -0.000001
          190              O       4.877100      13.376859       1.346767      -0.566887      31.148204 0.45792337E+03  0.10556785E+05                                 7.744934                            6.538052       1.058971       2.387019                    0.998734      27.240059      69.717382       0.758983       0.350054      -1.148217      -0.012533       0.003671      -0.023287       0.026698      -0.061211      -0.030749      -0.032999       0.063715       0.120146      -0.102742       0.042307       0.060434              8.572911       5.680338      -0.657124       2.162828       9.762765      -3.473629      10.275630          -0.000000
          191              O       6.172405       6.909805       7.899639      -0.570412      39.916084 0.60874573E+03  0.15136620E+05                                 9.389047                            7.746120       0.018170       2.056929                    0.994202      28.244745      76.180830       0.666422       0.369627      -1.127647      -0.017877      -0.020866      -0.015907       0.031749       0.041606      -0.060461       0.029042      -0.004727      -0.042887      -0.090378       0.028982       0.061396             10.799633       8.289117       0.240924       2.022410       9.997931       4.785401      14.111850           0.000000
          192              O       6.980981       4.921838       7.287967      -0.556191      32.752401 0.48030043E+03  0.11222553E+05                                 8.069952                            6.712084       0.528345       2.229408                    0.997406      27.078701      70.119054       0.745237       0.351749      -1.145090      -0.014342       0.022376       0.005841       0.027212      -0.012713      -0.006145      -0.051198       0.017307      -0.126054      -0.074152       0.027289       0.046863              9.249214       9.266265      -3.690183       3.526555       8.974083      -2.163437       9.507295          -0.000001
          193              O       3.134575       7.581763       1.722663      -0.558184      40.523655 0.61429693E+03  0.15283917E+05                                 9.438598                            7.734365       0.114749       2.088677                    0.995927      27.989900      75.107233       0.674136       0.365176      -1.132951       0.001822      -0.019247       0.011474       0.022481      -0.021812      -0.052348      -0.034572       0.011488      -0.120735      -0.085740       0.030803       0.054936             10.903106       8.579949      -2.298078       2.982857      11.675829      -4.696828      12.453540           0.000001
          194              O       3.181966       5.352128       1.474909      -0.569254      35.223439 0.52321128E+03  0.12509293E+05                                 8.544911                            7.060909       0.307860       2.149932                    0.996575      27.691394      72.909153       0.716927       0.357335      -1.138788       0.021080       0.021870      -0.008120       0.031442       0.037347      -0.021197       0.060608       0.006350      -0.047654      -0.084330       0.022593       0.061738              9.902410       8.761807       3.055515       4.068970       9.624052       3.447497      11.321372          -0.000000
          195              O      -0.835237       6.452781       8.910259      -0.603151      43.902778 0.70107952E+03  0.18080608E+05                                10.016094                            8.291431      -0.243455       1.957167                    0.994313      29.421948      81.134239       0.645858       0.367725      -1.127752       0.040556       0.008933       0.009801       0.042669      -0.008499       0.045154       0.027478       0.017501       0.007486      -0.055398       0.002290       0.053109             11.811662      16.753260       1.537727       4.344836       8.852257       0.086597       9.829470           0.000000
          196              O       0.197448       5.698921      10.718411      -0.590782      34.740336 0.52718155E+03  0.12584157E+05                                 8.385658                            7.061801       0.777254       2.296694                    0.996694      27.722235      72.107275       0.723336       0.354733      -1.144851       0.000814       0.028720      -0.021897       0.036125      -0.050133      -0.039609      -0.003041      -0.115269       0.137676      -0.108795       0.043652       0.065143              9.322505       6.591501       1.257356      -0.462486       9.328773      -4.601328      12.047241           0.000000
          197              O       8.426346       2.981779       9.438256      -0.586397      38.681141 0.52893720E+03  0.12670029E+05                                 9.120312                            7.065726       0.369679       2.165607                    0.996451      27.860360      73.222426       0.722424       0.353949      -1.142459       0.008955      -0.012465      -0.040443       0.043257      -0.038966      -0.006970       0.042008       0.046157      -0.024449      -0.063511       0.001943       0.061568             11.201525       8.661774      -5.443486      -2.540293      15.991929       2.704802       8.950871          -0.000001
          198              O      -0.059240       3.074116       7.728480      -0.566951      31.172417 0.45838767E+03  0.10570268E+05                                 7.749481                            6.541825       1.057904       2.386432                    0.998763      27.248159      69.749478       0.758677       0.350103      -1.148165      -0.012671      -0.003827       0.023448       0.026926       0.061572       0.030444      -0.033073       0.064801       0.119405      -0.103105       0.042791       0.060314              8.578365       5.683429       0.657326      -2.164618       9.769637      -3.476434      10.282028          -0.000001
          199              N       0.300126       4.007901       3.504860      -0.222924      22.314462 0.34951402E+03  0.77370827E+04                                 6.802580                            6.121399      -0.418814       1.953830                    0.993130      25.143782      68.863220       0.688217       0.402039      -1.079654       0.039352      -0.022029       0.112607       0.121302      -0.019725       0.012195       0.027928       0.010735      -0.048745      -0.044332       0.013764       0.030568              7.223180       5.936633      -1.542521      -0.633915       8.126311       0.451922       7.606596          -0.000000
          200              N       5.236467      12.443074       5.570386      -0.220704      22.280726 0.34891211E+03  0.77214059E+04                                 6.799234                            6.118981      -0.420867       1.953393                    0.993240      25.125632      68.831417       0.687784       0.402414      -1.079266       0.040658       0.022048      -0.112668       0.121792       0.019282      -0.011561       0.027657       0.011677      -0.051035      -0.043941       0.013403       0.030537              7.218909       5.934253       1.538834       0.631047       8.121003       0.453613       7.601472          -0.000000
          201              N       4.636207      12.090315      14.645633      -0.222924      22.314460 0.34951399E+03  0.77370819E+04                                 6.802580                            6.121399      -0.418814       1.953830                    0.993130      25.143781      68.863218       0.688217       0.402039      -1.079654      -0.039352       0.022029      -0.112607       0.121302      -0.019725       0.012195       0.027928       0.010735      -0.048745      -0.044332       0.013764       0.030568              7.223180       5.936633      -1.542521      -0.633915       8.126311       0.451922       7.606595          -0.000000
          202              N      -0.300134       3.655142      12.580107      -0.220704      22.280726 0.34891211E+03  0.77214059E+04                                 6.799234                            6.118981      -0.420867       1.953393                    0.993240      25.125632      68.831417       0.687784       0.402414      -1.079266      -0.040658      -0.022048       0.112668       0.121792       0.019282      -0.011561       0.027657       0.011677      -0.051035      -0.043941       0.013403       0.030537              7.218909       5.934253       1.538834       0.631047       8.121003       0.453613       7.601472          -0.000000

******************************************************
Auxiliary information for the entire system
The total spin magnetic moment of the unit cell is   -0.000043
The total net atomic charge of the unit cell is   0.000004
Accuracy of reproducing the electrostatic potential in the unit cell:
  The inner radius (bohr) =    5.0000
  The outer radius (bohr) =   12.0000
  Valid grid points have density less than (e/(bohr^3)) =    0.0001
  The number of valid grid points were=       122836
  The rms potential error without charges in kcal/mol is=      7.25518
  The rms potential error with partial charges in kcal/mol is=      0.64604
  The RRMSE value at monopole order=      0.08905
  The rms potential error with partial charges and cloud penetration in kcal/mol is=      0.63589
  The RRMSE value at monopole order with cloud penetration is=      0.08765
  The rms potential error with partial charges and atomic dipoles in kcal/mol is=      0.38286
  The RRMSE value at dipole order=      0.05277
  The rms potential error with partial charges, atomic dipoles and cloud penetration in kcal/mol is=      0.36417
  The RRMSE value at dipole order with cloud penetration=      0.05019

******************************************************
The electron densities and ab initio electrostatic potential were computed in VASP using the PBE functional and
projector augmented wave method. See the main text of the journal article for a description of computational details.
The atomic charges, dipoles, and quadrupoles were computed with the DDEC6 method as described in
(a) T. A. Manz and N. Gabaldon Limas, RSC Adv. 6 (2016) 47771-47801 DOI: 10.1039/c6ra04656h
(b) N. Gabaldon Limas and T. A. Manz, RSC Adv. 8 (2018) 2678-2707 DOI: 10.1039/c7ra11829e.
For each atom in the material, the electron cloud parameters were fit to the spherically averaged atom-in-material
electron density using radial positions for which this density was between 10^-4 and 10^-2 electrons per cubic bohr.
The polarizabilities, dispersion coefficients, and quantum Drude oscillator (QDO) parameters were fit using the MCLF method.
The magnetic structure of the system was optimized in VASP from the default ferromagnetic initial guess using spin polarization.
The atomic spin moments (ASMs) were computed on this optimized magnetic structure using the DDEC6 partition as inputs
to the method of T. A. Manz and D. S. Sholl, J. Chem. Theory Comput. 7 (2011) 4146-4164 DOI: 10.1021/ct200539n.
The RMSE and RRMSE were computed using a uniform grid with Ewald summation.
