# Supplementary material for: A collection of forcefield precursors for metal–organic frameworks
Source: RSC Adv. 2019 Nov 13;9(63):36492–507. doi: 10.1039/c9ra07327b (PMC9075174; doi:10.1039/c9ra07327b)
Supplement: RA-009-C9RA07327B-s4116 [file RA-009-C9RA07327B-s4116.xyz]

  100
jmolscript: load "" {1 1 1} spacegroup "x,y,z" unitcell [{      8.755000     0.000000     0.000000 }, {      4.377481    10.389345     0.000000 }, {      4.377436    -0.000005    17.203721 }]
Sc     7.660606     2.597335     3.933803     1.843638
Sc     3.283103     2.597335     4.668058     1.842134
Sc     9.849311     7.792005    13.269918     1.843634
Sc    14.226814     7.792005    12.535663     1.842134
H      6.627533     0.490377     0.261497     0.125193
H      2.855874     0.679463     1.603387     0.118172
H     12.227201     8.953536     4.256201     0.122946
H      8.693705     4.704295     0.261497     0.126632
H      3.710355     4.515209     1.603387     0.119005
H      7.471489     6.630479     4.256201     0.122940
H      4.316183     0.490375     8.340364     0.125666
H      8.087842     0.679461     6.998474     0.117747
H      7.471484     8.953536     4.345660     0.120248
H     11.004995     4.704293     8.340364     0.125322
H      7.233347     4.515207     6.998474     0.117743
H     12.227205     6.630479     4.345660     0.121909
H     10.882384     9.898963    16.942224     0.125193
H     14.654043     9.709877    15.600334     0.118172
H      5.282716     1.435804    12.947520     0.122946
H      8.816212     5.685045    16.942224     0.126632
H     13.799562     5.874131    15.600334     0.119005
H     10.038428     3.758861    12.947520     0.122941
H     13.193734     9.898965     8.863357     0.125666
H      9.422075     9.709879    10.205247     0.117747
H     10.038433     1.435804    12.858061     0.120248
H      6.504922     5.685047     8.863357     0.125322
H     10.276570     5.874133    10.205247     0.117743
H      5.282712     3.758861    12.858061     0.121909
C      5.273826     1.448482     2.326631     0.668739
C      4.812881     0.700657     1.119618    -0.030119
C      5.724105     0.294642     0.159651    -0.099556
C      3.468902     0.406639     0.959279    -0.100594
C     13.031874     8.489340     4.286135    -0.102706
C     10.047398     3.746189     2.326631     0.670376
C     10.508351     4.494015     1.119618    -0.029363
C      9.597134     4.900031     0.159651    -0.101298
C      3.097332     4.788033     0.959279    -0.101942
C      6.666816     7.094675     4.286135    -0.103543
C      5.669887     1.448481     6.275229     0.669574
C      6.130835     0.700655     7.482242    -0.029361
C      5.219612     0.294639     8.442210    -0.101789
C      7.474815     0.406637     7.642581    -0.099259
C      6.666813     8.489340     4.315725    -0.099340
C      9.651307     3.746188     6.275229     0.669338
C      9.190350     4.494013     7.482242    -0.031827
C     10.101566     4.900028     8.442210    -0.098868
C      7.846369     4.788031     7.642581    -0.099484
C      4.276876     7.094675     4.315725    -0.101373
C     12.236091     8.940858    14.877090     0.668739
C     12.697036     9.688683    16.084103    -0.030119
C     11.785812    10.094698    17.044070    -0.099556
C     14.041015     9.982701    16.244442    -0.100593
C      4.478043     1.900000    12.917586    -0.102706
C      7.462519     6.643151    14.877090     0.670377
C      7.001566     5.895325    16.084103    -0.029363
C      7.912783     5.489309    17.044070    -0.101299
C     14.412585     5.601307    16.244442    -0.101942
C     10.843101     3.294665    12.917586    -0.103543
C     11.840030     8.940859    10.928492     0.669575
C     11.379082     9.688685     9.721479    -0.029361
C     12.290305    10.094701     8.761511    -0.101790
C     10.035102     9.982703     9.561140    -0.099259
C     10.843104     1.900000    12.887996    -0.099340
C      7.858610     6.643152    10.928492     0.669338
C      8.319567     5.895327     9.721479    -0.031828
C      7.408351     5.489312     8.761511    -0.098868
C      9.663548     5.601309     9.561140    -0.099483
C     13.233041     3.294665    12.887996    -0.101373
C      9.849358     0.283005     4.300930     0.670981
C      5.471842     9.178777     4.300930    -0.029304
C      5.471850     4.911665     4.300930     0.669026
C      5.471847     6.405238     4.300930    -0.027385
C      7.660559    10.106335    12.902791     0.670982
C     12.038075     1.210563    12.902791    -0.029305
C     12.038067     5.477675    12.902791     0.669026
C     12.038070     3.984102    12.902791    -0.027384
O      6.491295     1.732111     2.424348    -0.624413
O      4.418283     1.749980     3.185097    -0.669225
O      8.799984     0.865224     3.946878    -0.650630
O      8.829927     3.462560     2.424348    -0.625960
O     10.902934     3.444690     3.185097    -0.669777
O      6.521227     4.329447     3.946878    -0.650521
O      4.452417     1.732110     6.177512    -0.624687
O      6.525428     1.749980     5.416764    -0.670110
O      2.143730     0.865223     4.654983    -0.651089
O     10.868778     3.462559     6.177512    -0.625363
O      8.795772     3.444690     5.416764    -0.669202
O      4.422475     4.329446     4.654983    -0.649238
O     11.018622     8.657229    14.779373    -0.624412
O     13.091634     8.639360    14.018624    -0.669225
O      8.709933     9.524116    13.256843    -0.650630
O      8.679990     6.926780    14.779373    -0.625960
O      6.606983     6.944650    14.018624    -0.669777
O     10.988690     6.059893    13.256843    -0.650521
O     13.057500     8.657230    11.026209    -0.624687
O     10.984489     8.639360    11.786957    -0.670110
O     15.366187     9.524117    12.548738    -0.651088
O      6.641139     6.926781    11.026209    -0.625363
O      8.714145     6.944650    11.786957    -0.669202
O     13.087442     6.059894    12.548738    -0.649238

The following XYZ coordinates are in angstroms. Other properties are in atomic units.
The sperically averaged electron density of each atom fit to a function of the form exp(a - br)
eigen_1, eigen_2 and eigen_3 are the three eigenvalues of traceless quadrupole moment tensor
  atom number  atomic symbol              X              Y              Z     net charge C6 coefficient C8 coefficient C10 coefficient fluctuating dipole atomic polarizability isotropic forcefield polarizability              a              b squared Pearson coefficient          <r^3>          <r^4>         wp_QDO          m_QDO          q_QDO       dipole_x       dipole_y       dipole_z         dipole            Qxy            Qxz            Qyz     Q(x^2-y^2)  Q(3z^2 - R^2)        eigen_1        eigen_2        eigen_3 static polarizability      alpha(xx)      alpha(xy)      alpha(xz)      alpha(yy)      alpha(yz)      alpha(zz) atomic spin moment
            1             Sc       7.660606       2.597335       3.933803       1.843638      95.815627 0.14555202E+04  0.43675297E+05                                17.069441                           12.520817       0.100459       1.948287                    0.999712      40.136522     107.827031       0.505371       0.403904      -1.136490       0.001476       0.000691      -0.004419       0.004710       0.008032      -0.000317      -0.000155      -0.159981       0.145642      -0.104667       0.048544       0.056123             21.544550      25.051544      -0.117708      -0.002473      19.988291      -0.001148      19.593813           0.000017
            2             Sc       3.283103       2.597335       4.668058       1.842134      95.979848 0.14584760E+04  0.43789538E+05                                17.092754                           12.537143       0.094880       1.946217                    0.999700      40.180239     108.002904       0.504784       0.404137      -1.136239      -0.001049      -0.000303       0.004644       0.004770      -0.007966      -0.000347      -0.000285      -0.160359       0.143636      -0.104515       0.047871       0.056643             21.574440      25.089294       0.117730      -0.001003      20.014035       0.000717      19.619990           0.000017
            3             Sc       9.849311       7.792005      13.269918       1.843634      95.816054 0.14555275E+04  0.43675581E+05                                17.069502                           12.520859       0.100457       1.948285                    0.999712      40.136643     107.827493       0.505369       0.403905      -1.136489      -0.001475      -0.000691       0.004419       0.004710       0.008032      -0.000317      -0.000155      -0.159981       0.145642      -0.104667       0.048544       0.056123             21.544628      25.051642      -0.117707      -0.002474      19.988360      -0.001149      19.593883           0.000017
            4             Sc      14.226814       7.792005      12.535663       1.842134      95.979820 0.14584758E+04  0.43789530E+05                                17.092750                           12.537141       0.094880       1.946217                    0.999700      40.180232     108.002876       0.504785       0.404137      -1.136239       0.001049       0.000303      -0.004644       0.004770      -0.007966      -0.000347      -0.000285      -0.160360       0.143636      -0.104515       0.047871       0.056643             21.574432      25.089287       0.117729      -0.001002      20.014026       0.000717      19.619984           0.000017
            5              H       6.627533       0.490377       0.261497       0.125193       1.006100 0.72033034E+01  0.67934110E+02                                 1.574936                            1.506626      -0.866441       2.475571                    0.999350       3.150930       8.261673       0.549591       1.181709      -0.733327       0.040573       0.007831       0.002748       0.041413       0.001561      -0.005045       0.005734       0.028136      -0.013351      -0.015434      -0.002023       0.017457              1.585797       2.004022       0.178721       0.109385       1.332683       0.108678       1.420687          -0.000001
            6              H       2.855874       0.679463       1.603387       0.118172       0.968827 0.68397284E+01  0.65037978E+02                                 1.661459                            1.562864      -0.930692       2.443789                    0.998296       3.469190       9.787667       0.480998       1.339167      -0.695859      -0.029426       0.011573       0.026505       0.041260      -0.001353      -0.007065       0.006642       0.026846      -0.009135      -0.015621      -0.002188       0.017809              1.705904       1.718312      -0.143822      -0.405706       1.472059       0.271525       1.927340          -0.000001
            7              H      12.227201       8.953536       4.256201       0.122946       1.018820 0.72800636E+01  0.69139913E+02                                 1.615438                            1.535266      -0.846183       2.484632                    0.999428       3.219892       8.593139       0.531189       1.214125      -0.725225      -0.036583       0.018501      -0.002754       0.041088      -0.002832       0.001237       0.000335       0.017924      -0.051917      -0.017361      -0.000730       0.018090              1.637387       1.906590      -0.369488       0.007962       1.716686       0.006978       1.288884           0.000000
            8              H       8.693705       4.704295       0.261497       0.126632       1.001818 0.71657619E+01  0.67495227E+02                                 1.570885                            1.503060      -0.868134       2.475394                    0.999323       3.143224       8.237647       0.550014       1.182284      -0.733200      -0.039705      -0.007473       0.002485       0.040479       0.001826       0.004925      -0.005509       0.028294      -0.013524      -0.015333      -0.002182       0.017515              1.581634       1.997720       0.177857      -0.108855       1.329756      -0.108221       1.417425          -0.000001
            9              H       3.710355       4.515209       1.603387       0.119005       0.966279 0.68191575E+01  0.64812573E+02                                 1.660783                            1.562260      -0.928224       2.445681                    0.998261       3.466308       9.786662       0.480143       1.342169      -0.695265       0.029657      -0.011385       0.026121       0.041127      -0.001401       0.006843      -0.006689       0.026301      -0.008773      -0.015452      -0.001959       0.017411              1.705203       1.717587      -0.143707       0.405409       1.471530      -0.271344       1.926492          -0.000001
           10              H       7.471489       6.630479       4.256201       0.122940       1.018384 0.72774364E+01  0.69115141E+02                                 1.615720                            1.535601      -0.851461       2.482806                    0.999388       3.219474       8.594640       0.530764       1.215093      -0.725013       0.036514      -0.018728      -0.003050       0.041150      -0.002726      -0.001132      -0.000238       0.018172      -0.051655      -0.017262      -0.000867       0.018128              1.637637       1.906719      -0.369439      -0.007953       1.717057      -0.006996       1.289136          -0.000000
           11              H       4.316183       0.490375       8.340364       0.125666       1.003951 0.71844205E+01  0.67706160E+02                                 1.572071                            1.504171      -0.864064       2.476583                    0.999349       3.147629       8.247824       0.550346       1.180957      -0.733502      -0.040304       0.007913      -0.002051       0.041125      -0.001529      -0.004791      -0.005644       0.028214      -0.013713      -0.015333      -0.002105       0.017439              1.582827       1.999341      -0.178026       0.108939       1.330679      -0.108357       1.418460          -0.000000
           12              H       8.087842       0.679461       6.998474       0.117747       0.970432 0.68525484E+01  0.65186637E+02                                 1.662827                            1.563933      -0.932084       2.442694                    0.998183       3.471872       9.795401       0.481043       1.338491      -0.695987       0.029661       0.011563      -0.026847       0.041644       0.001209      -0.006879      -0.006811       0.026911      -0.009317      -0.015788      -0.001929       0.017717              1.707406       1.719841       0.144163      -0.406567       1.473111      -0.272044       1.929267          -0.000001
           13              H       7.471484       8.953536       4.345660       0.120248       1.024651 0.73284209E+01  0.69684146E+02                                 1.618254                            1.537708      -0.840882       2.485428                    0.999469       3.229758       8.612485       0.532370       1.209954      -0.726165       0.037537       0.019238       0.002426       0.042250       0.002745       0.001251      -0.000214       0.018264      -0.052666      -0.017605      -0.000749       0.018354              1.640305       1.910383       0.370778       0.007983       1.719871      -0.006997       1.290661          -0.000000
           14              H      11.004995       4.704293       8.340364       0.125322       1.005959 0.72023508E+01  0.67925997E+02                                 1.575105                            1.506793      -0.869093       2.474611                    0.999328       3.150669       8.262280       0.549389       1.182127      -0.733228       0.040429      -0.007425      -0.002197       0.041163      -0.001752       0.004854       0.005711       0.028250      -0.013708      -0.015457      -0.002029       0.017487              1.585962       2.004268      -0.178763      -0.109413       1.332806       0.108704       1.420811          -0.000000
           15              H       7.233347       4.515207       6.998474       0.117743       0.970757 0.68582722E+01  0.65281892E+02                                 1.666196                            1.566929      -0.934893       2.442166                    0.998138       3.476383       9.824553       0.479306       1.342503      -0.695177      -0.029752      -0.011471      -0.026703       0.041591       0.001177       0.006797       0.006662       0.026815      -0.009142      -0.015630      -0.001957       0.017587              1.710949       1.723448       0.144597       0.407837       1.475882       0.272921       1.933518          -0.000001
           16              H      12.227205       6.630479       4.345660       0.121909       1.020124 0.72886146E+01  0.69210194E+02                                 1.613356                            1.533427      -0.836296       2.487772                    0.999491       3.221696       8.584608       0.533173       1.209797      -0.726200      -0.037117      -0.019025       0.002580       0.041788       0.002840      -0.001146       0.000220       0.018196      -0.051456      -0.017196      -0.000946       0.018141              1.635215       1.903816       0.368673      -0.007943       1.714341       0.006961       1.287487          -0.000000
           17              H      10.882384       9.898963      16.942224       0.125193       1.006099 0.72032909E+01  0.67933967E+02                                 1.574936                            1.506625      -0.866440       2.475572                    0.999350       3.150927       8.261665       0.549591       1.181710      -0.733326      -0.040573      -0.007831      -0.002748       0.041413       0.001560      -0.005045       0.005734       0.028137      -0.013350      -0.015434      -0.002023       0.017457              1.585796       2.004021       0.178721       0.109385       1.332683       0.108678       1.420686          -0.000001
           18              H      14.654043       9.709877      15.600334       0.118172       0.968826 0.68397236E+01  0.65037928E+02                                 1.661459                            1.562864      -0.930693       2.443788                    0.998296       3.469189       9.787667       0.480998       1.339168      -0.695859       0.029426      -0.011573      -0.026505       0.041260      -0.001353      -0.007065       0.006642       0.026846      -0.009135      -0.015621      -0.002188       0.017809              1.705904       1.718312      -0.143822      -0.405706       1.472059       0.271525       1.927340          -0.000001
           19              H       5.282716       1.435804      12.947520       0.122946       1.018820 0.72800647E+01  0.69139924E+02                                 1.615438                            1.535266      -0.846184       2.484632                    0.999428       3.219892       8.593138       0.531189       1.214125      -0.725225       0.036583      -0.018501       0.002754       0.041088      -0.002832       0.001237       0.000336       0.017924      -0.051917      -0.017361      -0.000730       0.018090              1.637386       1.906590      -0.369488       0.007962       1.716685       0.006978       1.288884          -0.000000
           20              H       8.816212       5.685045      16.942224       0.126632       1.001819 0.71657685E+01  0.67495310E+02                                 1.570887                            1.503062      -0.868135       2.475393                    0.999323       3.143225       8.237653       0.550013       1.182285      -0.733200       0.039705       0.007473      -0.002485       0.040479       0.001826       0.004925      -0.005509       0.028294      -0.013523      -0.015333      -0.002182       0.017515              1.581635       1.997722       0.177857      -0.108855       1.329757      -0.108221       1.417426          -0.000000
           21              H      13.799562       5.874131      15.600334       0.119005       0.966280 0.68191622E+01  0.64812626E+02                                 1.660783                            1.562260      -0.928225       2.445680                    0.998261       3.466309       9.786664       0.480143       1.342169      -0.695265      -0.029657       0.011385      -0.026121       0.041127      -0.001401       0.006843      -0.006689       0.026301      -0.008773      -0.015452      -0.001959       0.017411              1.705203       1.717587      -0.143707       0.405409       1.471530      -0.271344       1.926492          -0.000001
           22              H      10.038428       3.758861      12.947520       0.122941       1.018383 0.72774249E+01  0.69115002E+02                                 1.615718                            1.535599      -0.851460       2.482807                    0.999388       3.219471       8.594629       0.530765       1.215093      -0.725013      -0.036514       0.018728       0.003050       0.041150      -0.002726      -0.001132      -0.000238       0.018172      -0.051655      -0.017262      -0.000867       0.018128              1.637636       1.906717      -0.369439      -0.007953       1.717055      -0.006996       1.289134          -0.000000
           23              H      13.193734       9.898965       8.863357       0.125666       1.003949 0.71844096E+01  0.67706036E+02                                 1.572070                            1.504170      -0.864062       2.476585                    0.999349       3.147627       8.247819       0.550346       1.180958      -0.733502       0.040305      -0.007913       0.002051       0.041125      -0.001529      -0.004791      -0.005644       0.028214      -0.013713      -0.015333      -0.002105       0.017439              1.582826       1.999340      -0.178026       0.108939       1.330679      -0.108357       1.418460          -0.000001
           24              H       9.422075       9.709879      10.205247       0.117747       0.970432 0.68525524E+01  0.65186688E+02                                 1.662828                            1.563934      -0.932084       2.442694                    0.998183       3.471873       9.795406       0.481043       1.338492      -0.695987      -0.029661      -0.011563       0.026847       0.041644       0.001209      -0.006879      -0.006811       0.026911      -0.009317      -0.015788      -0.001929       0.017717              1.707407       1.719841       0.144163      -0.406567       1.473112      -0.272044       1.929268          -0.000000
           25              H      10.038433       1.435804      12.858061       0.120248       1.024650 0.73284181E+01  0.69684111E+02                                 1.618253                            1.537708      -0.840882       2.485428                    0.999469       3.229757       8.612481       0.532370       1.209954      -0.726165      -0.037537      -0.019238      -0.002426       0.042250       0.002745       0.001251      -0.000214       0.018264      -0.052666      -0.017605      -0.000749       0.018354              1.640305       1.910383       0.370778       0.007983       1.719871      -0.006997       1.290660          -0.000000
           26              H       6.504922       5.685047       8.863357       0.125322       1.005959 0.72023541E+01  0.67926030E+02                                 1.575104                            1.506793      -0.869093       2.474611                    0.999328       3.150670       8.262280       0.549390       1.182126      -0.733228      -0.040429       0.007425       0.002197       0.041163      -0.001752       0.004854       0.005711       0.028250      -0.013708      -0.015457      -0.002029       0.017487              1.585962       2.004268      -0.178763      -0.109413       1.332806       0.108704       1.420811          -0.000000
           27              H      10.276570       5.874133      10.205247       0.117743       0.970757 0.68582711E+01  0.65281878E+02                                 1.666196                            1.566929      -0.934890       2.442167                    0.998138       3.476382       9.824549       0.479306       1.342503      -0.695177       0.029752       0.011471       0.026703       0.041591       0.001177       0.006797       0.006662       0.026815      -0.009142      -0.015630      -0.001957       0.017587              1.710949       1.723448       0.144597       0.407837       1.475882       0.272921       1.933518          -0.000001
           28              H       5.282712       3.758861      12.858061       0.121909       1.020124 0.72886107E+01  0.69210145E+02                                 1.613355                            1.533427      -0.836295       2.487773                    0.999491       3.221695       8.584604       0.533173       1.209797      -0.726200       0.037117       0.019025      -0.002580       0.041788       0.002840      -0.001146       0.000220       0.018196      -0.051456      -0.017196      -0.000946       0.018141              1.635214       1.903816       0.368673      -0.007943       1.714340       0.006961       1.287486          -0.000000
           29              C       5.273826       1.448482       2.326631       0.668739      23.419148 0.22595898E+03  0.45713970E+04                                 7.613182                            5.379302      -0.064474       2.054278                    0.999286      21.336509      59.447313       0.630425       0.480235      -1.013265       0.021071       0.036621       0.064737       0.077304      -0.029344      -0.006979      -0.083992      -0.100833      -0.093518      -0.088051      -0.029598       0.117648              9.281133      10.273822       1.249903       0.945677       6.577460       3.958712      10.992119          -0.000044
           30              C       4.812881       0.700657       1.119618      -0.030119      36.459261 0.42718894E+03  0.99085738E+04                                 9.483300                            6.820125       0.093573       2.037936                    0.999322      26.881660      74.510686       0.646724       0.408316      -1.079228      -0.016484      -0.025605      -0.042369       0.052177      -0.000605      -0.004690      -0.004450       0.006835      -0.007832      -0.008037       0.000777       0.007260             11.658731      10.589595       1.614694       1.389860       8.705042       6.476372      15.681557           0.000005
           31              C       5.724105       0.294642       0.159651      -0.099556      32.490832 0.41222360E+03  0.95569169E+04                                 8.843702                            6.781199       0.068871       1.997940                    0.999659      28.712553      81.790860       0.631553       0.418323      -1.063699      -0.019645      -0.007037      -0.007120       0.022049       0.003729      -0.002601      -0.007681       0.036826      -0.062954      -0.024548      -0.004961       0.029508             10.146094       9.074971       0.821337       0.232840       7.677979       5.222112      13.685333           0.000006
           32              C       3.468902       0.406639       0.959279      -0.100594      33.057783 0.43599303E+03  0.10278907E+05                                 9.040410                            7.042744       0.105793       2.010678                    0.999706      29.151561      84.497123       0.608980       0.426614      -1.055582       0.009862      -0.008529      -0.019244       0.023245      -0.013267      -0.021645       0.001319       0.025008      -0.007405      -0.022416      -0.009537       0.031953             10.280823      10.053771       1.470716       0.972890       7.841339       4.891877      12.947359           0.000002
           33              C      13.031874       8.489340       4.286135      -0.102706      32.564969 0.41805853E+03  0.97300156E+04                                 8.863491                            6.837485       0.087176       2.002902                    0.999680      28.852045      82.450948       0.627542       0.419360      -1.062636       0.018798      -0.015642      -0.004246       0.024820      -0.016614       0.002808      -0.005556       0.044151      -0.025219      -0.024633      -0.007684       0.032317             10.118957       9.273111       0.624878      -0.017321      16.444563       0.155861       4.639198          -0.000002
           34              C      10.047398       3.746189       2.326631       0.670376      23.410266 0.22584114E+03  0.45687281E+04                                 7.613705                            5.379549      -0.066994       2.053699                    0.999249      21.330956      59.443201       0.630078       0.480529      -1.013041      -0.021319      -0.035716       0.065583       0.077661      -0.029291       0.006242       0.084326      -0.098983      -0.094201      -0.088068      -0.029313       0.117381              9.281930      10.274277       1.249926      -0.946002       6.578005      -3.959336      10.993507          -0.000043
           35              C      10.508351       4.494015       1.119618      -0.029363      36.412671 0.42657677E+03  0.98902198E+04                                 9.473292                            6.813589       0.096867       2.039339                    0.999321      26.862746      74.427673       0.647309       0.408118      -1.079425       0.016373       0.025814      -0.043067       0.052813      -0.001448       0.005000       0.004169       0.005912      -0.006969      -0.008082       0.001164       0.006918             11.645878      10.578068       1.613430      -1.389434       8.695843      -6.468419      15.663724           0.000011
           36              C       9.597134       4.900031       0.159651      -0.101298      32.551309 0.41320701E+03  0.95858077E+04                                 8.856955                            6.791346       0.064608       1.996204                    0.999645      28.741327      81.909546       0.630768       0.418577      -1.063495       0.020636       0.007486      -0.007903       0.023331       0.004265       0.001984       0.007839       0.035852      -0.063179      -0.024626      -0.004501       0.029127             10.161852       9.083254       0.821674      -0.232904       7.690878      -5.233074      13.711423          -0.000001
           37              C       3.097332       4.788033       0.959279      -0.101942      33.088482 0.43655966E+03  0.10295044E+05                                 9.042793                            7.044655       0.107916       2.010911                    0.999698      29.171407      84.550927       0.609276       0.426292      -1.055839      -0.010674       0.008262      -0.019018       0.023321      -0.013177       0.021413      -0.000463       0.023133      -0.005801      -0.022760      -0.008125       0.030885             10.283448      10.055802       1.470799      -0.972718       7.843408      -4.893283      12.951134          -0.000006
           38              C       6.666816       7.094675       4.286135      -0.103543      32.594515 0.41854717E+03  0.97442607E+04                                 8.868715                            6.841319       0.086111       2.002196                    0.999688      28.868119      82.509802       0.627386       0.419340      -1.062645      -0.017447       0.016994      -0.004286       0.024730      -0.017276      -0.002703       0.005098       0.044248      -0.025905      -0.024736      -0.008083       0.032819             10.125349       9.277234       0.627577       0.017417      16.457278      -0.156026       4.641534          -0.000004
           39              C       5.669887       1.448481       6.275229       0.669574      23.415539 0.22592056E+03  0.45704885E+04                                 7.612939                            5.379208      -0.064581       2.054365                    0.999242      21.334400      59.443260       0.630358       0.480300      -1.013217      -0.020756       0.036528      -0.065131       0.077506       0.028867      -0.006881       0.083715      -0.099737      -0.094821      -0.087843      -0.029138       0.116981              9.280799      10.273365      -1.249554       0.945548       6.577312      -3.958550      10.991719          -0.000043
           40              C       6.130835       0.700655       7.482242      -0.029361      36.434112 0.42686164E+03  0.98987601E+04                                 9.477930                            6.816732       0.096427       2.039060                    0.999297      26.870733      74.464058       0.647017       0.408222      -1.079325       0.016387      -0.026403       0.043261       0.053265      -0.000499      -0.005531       0.004832       0.005881      -0.007489      -0.008224       0.000016       0.008208             11.651536      10.583585      -1.613551       1.388749       8.699857      -6.471661      15.671165           0.000008
           41              C       5.219612       0.294639       8.442210      -0.101789      32.573619 0.41353284E+03  0.95952805E+04                                 8.860576                            6.793910       0.065838       1.996499                    0.999685      28.755339      81.958304       0.630663       0.418563      -1.063501       0.019114      -0.007046       0.006486       0.021379      -0.004059      -0.001324       0.007842       0.038318      -0.062567      -0.024712      -0.005392       0.030104             10.166110       9.086881      -0.821745       0.232514       7.694044      -5.235635      13.717406          -0.000002
           42              C       7.474815       0.406637       7.642581      -0.099259      33.000270 0.43501225E+03  0.10249492E+05                                 9.027972                            7.033101       0.106653       2.011372                    0.999696      29.120373      84.366859       0.609652       0.426406      -1.055764      -0.008917      -0.008057       0.019853       0.023207       0.013584      -0.021419      -0.001755       0.022545      -0.005455      -0.022173      -0.009092       0.031265             10.266192      10.040426      -1.466691       0.968031       7.829723      -4.883742      12.928426          -0.000005
           43              C       6.666813       8.489340       4.315725      -0.099340      32.487585 0.41674416E+03  0.96922402E+04                                 8.852347                            6.828846       0.087249       2.003449                    0.999702      28.808722      82.309088       0.627618       0.419620      -1.062422      -0.015213      -0.016172       0.005495       0.022873       0.018336       0.002949       0.005472       0.044851      -0.029200      -0.025245      -0.009077       0.034321             10.106008       9.263765      -0.622379      -0.017253      16.420850      -0.155406       4.633408           0.000001
           44              C       9.651307       3.746188       6.275229       0.669338      23.403336 0.22578626E+03  0.45671613E+04                                 7.610946                            5.378113      -0.068450       2.053536                    0.999198      21.328116      59.424706       0.630324       0.480390      -1.013154       0.021684      -0.036252      -0.064468       0.077075       0.028974       0.006642      -0.084971      -0.099747      -0.095262      -0.088794      -0.029319       0.118113              9.277995      10.270935      -1.249634      -0.945509       6.575232       3.956788      10.987817          -0.000041
           45              C       9.190350       4.494013       7.482242      -0.031827      36.498518 0.42776275E+03  0.99245536E+04                                 9.486725                            6.822361       0.093732       2.037805                    0.999277      26.903285      74.564469       0.646994       0.408035      -1.079485      -0.016926       0.025772       0.041915       0.052034       0.000357       0.004576      -0.004494       0.005167      -0.007573      -0.007707       0.000996       0.006711             11.662908      10.595117      -1.615305      -1.389787       8.707431       6.478182      15.686177           0.000007
           46              C      10.101566       4.900028       8.442210      -0.098868      32.473665 0.41193400E+03  0.95487247E+04                                 8.842480                            6.780050       0.068581       1.998039                    0.999675      28.699272      81.752278       0.631421       0.418475      -1.063580      -0.020516       0.006066       0.005796       0.022166      -0.004481       0.001298      -0.007400       0.037960      -0.062392      -0.024295      -0.005698       0.029993             10.144968       9.073107      -0.820800      -0.232115       7.677038       5.222011      13.684758          -0.000000
           47              C       7.846369       4.788031       7.642581      -0.099484      33.025198 0.43544013E+03  0.10262253E+05                                 9.031899                            7.035501       0.108400       2.011539                    0.999721      29.137096      84.430558       0.609676       0.426278      -1.055827       0.009711       0.007738       0.019023       0.022717       0.013395       0.021562       0.001692       0.023571      -0.005345      -0.022187      -0.009383       0.031570             10.271128      10.045436      -1.466985      -0.967491       7.832802       4.886477      12.935146          -0.000004
           48              C       4.276876       7.094675       4.315725      -0.101373      32.551422 0.41780491E+03  0.97229081E+04                                 8.863638                            6.837743       0.083592       2.002009                    0.999707      28.840674      82.420843       0.627192       0.419646      -1.062425       0.016670       0.017852       0.004637       0.024861       0.016868      -0.003217      -0.006148       0.043899      -0.027581      -0.024615      -0.008270       0.032885             10.119221       9.272380      -0.628039       0.017429      16.445922       0.155901       4.639361          -0.000004
           49              C      12.236091       8.940858      14.877090       0.668739      23.419148 0.22595898E+03  0.45713970E+04                                 7.613181                            5.379302      -0.064473       2.054279                    0.999286      21.336508      59.447306       0.630425       0.480235      -1.013265      -0.021071      -0.036621      -0.064737       0.077304      -0.029344      -0.006979      -0.083992      -0.100832      -0.093518      -0.088051      -0.029598       0.117648              9.281133      10.273822       1.249903       0.945678       6.577460       3.958712      10.992118          -0.000041
           50              C      12.697036       9.688683      16.084103      -0.030119      36.459257 0.42718891E+03  0.99085726E+04                                 9.483298                            6.820124       0.093574       2.037936                    0.999322      26.881659      74.510675       0.646724       0.408315      -1.079228       0.016484       0.025605       0.042369       0.052177      -0.000606      -0.004690      -0.004449       0.006835      -0.007832      -0.008037       0.000777       0.007260             11.658729      10.589593       1.614694       1.389861       8.705040       6.476370      15.681553           0.000009
           51              C      11.785812      10.094698      17.044070      -0.099556      32.490805 0.41222322E+03  0.95569056E+04                                 8.843697                            6.781195       0.068873       1.997941                    0.999659      28.712536      81.790794       0.631553       0.418323      -1.063699       0.019645       0.007037       0.007120       0.022049       0.003729      -0.002601      -0.007681       0.036826      -0.062953      -0.024548      -0.004961       0.029508             10.146088       9.074966       0.821337       0.232839       7.677975       5.222108      13.685323          -0.000004
           52              C      14.041015       9.982701      16.244442      -0.100593      33.057791 0.43599315E+03  0.10278911E+05                                 9.040412                            7.042745       0.105791       2.010678                    0.999706      29.151565      84.497141       0.608980       0.426614      -1.055582      -0.009862       0.008529       0.019244       0.023245      -0.013267      -0.021645       0.001319       0.025008      -0.007405      -0.022416      -0.009537       0.031953             10.280825      10.053772       1.470716       0.972891       7.841341       4.891879      12.947362          -0.000007
           53              C       4.478043       1.900000      12.917586      -0.102706      32.564974 0.41805864E+03  0.97300185E+04                                 8.863491                            6.837486       0.087176       2.002902                    0.999680      28.852050      82.450960       0.627542       0.419360      -1.062636      -0.018798       0.015642       0.004246       0.024820      -0.016614       0.002808      -0.005555       0.044151      -0.025218      -0.024633      -0.007684       0.032316             10.118957       9.273111       0.624877      -0.017321      16.444562       0.155861       4.639198           0.000002
           54              C       7.462519       6.643151      14.877090       0.670377      23.410252 0.22584099E+03  0.45687243E+04                                 7.613702                            5.379547      -0.066993       2.053700                    0.999249      21.330947      59.443171       0.630078       0.480529      -1.013041       0.021319       0.035716      -0.065583       0.077661      -0.029291       0.006242       0.084326      -0.098983      -0.094202      -0.088068      -0.029313       0.117381              9.281926      10.274274       1.249926      -0.946002       6.578002      -3.959335      10.993503          -0.000044
           55              C       7.001566       5.895325      16.084103      -0.029363      36.412669 0.42657676E+03  0.98902194E+04                                 9.473291                            6.813588       0.096867       2.039339                    0.999321      26.862746      74.427669       0.647309       0.408118      -1.079425      -0.016373      -0.025814       0.043067       0.052813      -0.001448       0.005000       0.004170       0.005912      -0.006968      -0.008082       0.001164       0.006919             11.645877      10.578068       1.613429      -1.389434       8.695842      -6.468417      15.663722           0.000006
           56              C       7.912783       5.489309      17.044070      -0.101299      32.551319 0.41320717E+03  0.95858123E+04                                 8.856957                            6.791348       0.064607       1.996204                    0.999645      28.741334      81.909575       0.630768       0.418577      -1.063495      -0.020636      -0.007486       0.007903       0.023332       0.004265       0.001984       0.007839       0.035852      -0.063178      -0.024626      -0.004501       0.029127             10.161854       9.083257       0.821675      -0.232905       7.690880      -5.233075      13.711426           0.000004
           57              C      14.412585       5.601307      16.244442      -0.101942      33.088484 0.43655969E+03  0.10295045E+05                                 9.042793                            7.044655       0.107916       2.010911                    0.999698      29.171409      84.550930       0.609276       0.426292      -1.055839       0.010674      -0.008262       0.019018       0.023321      -0.013177       0.021413      -0.000463       0.023133      -0.005800      -0.022760      -0.008125       0.030885             10.283448      10.055802       1.470799      -0.972717       7.843408      -4.893283      12.951133          -0.000002
           58              C      10.843101       3.294665      12.917586      -0.103543      32.594494 0.41854687E+03  0.97442518E+04                                 8.868711                            6.841316       0.086113       2.002196                    0.999688      28.868106      82.509745       0.627387       0.419340      -1.062645       0.017447      -0.016994       0.004286       0.024730      -0.017276      -0.002703       0.005098       0.044248      -0.025904      -0.024736      -0.008083       0.032819             10.125343       9.277229       0.627576       0.017417      16.457267      -0.156026       4.641532          -0.000005
           59              C      11.840030       8.940859      10.928492       0.669575      23.415529 0.22592044E+03  0.45704853E+04                                 7.612938                            5.379207      -0.064581       2.054365                    0.999242      21.334392      59.443236       0.630358       0.480300      -1.013217       0.020756      -0.036528       0.065131       0.077506       0.028867      -0.006881       0.083715      -0.099737      -0.094821      -0.087843      -0.029138       0.116981              9.280797      10.273363      -1.249554       0.945547       6.577311      -3.958549      10.991717          -0.000039
           60              C      11.379082       9.688685       9.721479      -0.029361      36.434118 0.42686174E+03  0.98987630E+04                                 9.477931                            6.816732       0.096427       2.039060                    0.999297      26.870737      74.464069       0.647017       0.408222      -1.079325      -0.016387       0.026403      -0.043261       0.053265      -0.000499      -0.005531       0.004832       0.005881      -0.007489      -0.008224       0.000016       0.008208             11.651536      10.583585      -1.613551       1.388749       8.699857      -6.471662      15.671166          -0.000000
           61              C      12.290305      10.094701       8.761511      -0.101790      32.573614 0.41353279E+03  0.95952789E+04                                 8.860576                            6.793910       0.065838       1.996500                    0.999685      28.755334      81.958290       0.630663       0.418563      -1.063501      -0.019114       0.007046      -0.006486       0.021379      -0.004059      -0.001324       0.007842       0.038318      -0.062567      -0.024712      -0.005392       0.030104             10.166110       9.086881      -0.821745       0.232513       7.694044      -5.235635      13.717405           0.000002
           62              C      10.035102       9.982703       9.561140      -0.099259      33.000280 0.43501239E+03  0.10249497E+05                                 9.027973                            7.033101       0.106653       2.011372                    0.999696      29.120380      84.366882       0.609652       0.426406      -1.055764       0.008916       0.008057      -0.019853       0.023207       0.013584      -0.021419      -0.001755       0.022545      -0.005455      -0.022173      -0.009092       0.031265             10.266193      10.040427      -1.466691       0.968031       7.829724      -4.883743      12.928429           0.000001
           63              C      10.843104       1.900000      12.887996      -0.099340      32.487584 0.41674420E+03  0.96922410E+04                                 8.852346                            6.828846       0.087249       2.003449                    0.999702      28.808723      82.309085       0.627618       0.419620      -1.062422       0.015213       0.016172      -0.005495       0.022873       0.018336       0.002949       0.005472       0.044851      -0.029201      -0.025245      -0.009077       0.034321             10.106006       9.263765      -0.622379      -0.017253      16.420845      -0.155406       4.633408           0.000000
           64              C       7.858610       6.643152      10.928492       0.669338      23.403331 0.22578621E+03  0.45671598E+04                                 7.610945                            5.378112      -0.068451       2.053536                    0.999198      21.328111      59.424686       0.630324       0.480390      -1.013154      -0.021684       0.036252       0.064468       0.077075       0.028974       0.006642      -0.084971      -0.099747      -0.095263      -0.088794      -0.029319       0.118113              9.277993      10.270933      -1.249633      -0.945507       6.575231       3.956787      10.987815          -0.000041
           65              C       8.319567       5.895327       9.721479      -0.031828      36.498514 0.42776273E+03  0.99245528E+04                                 9.486723                            6.822361       0.093733       2.037805                    0.999277      26.903284      74.564460       0.646994       0.408035      -1.079485       0.016926      -0.025773      -0.041915       0.052034       0.000357       0.004576      -0.004494       0.005168      -0.007573      -0.007707       0.000996       0.006711             11.662907      10.595115      -1.615304      -1.389786       8.707430       6.478181      15.686176           0.000006
           66              C       7.408351       5.489312       8.761511      -0.098868      32.473660 0.41193392E+03  0.95487222E+04                                 8.842479                            6.780049       0.068580       1.998039                    0.999675      28.699270      81.752269       0.631421       0.418475      -1.063580       0.020516      -0.006066      -0.005796       0.022165      -0.004481       0.001298      -0.007400       0.037960      -0.062391      -0.024295      -0.005699       0.029993             10.144967       9.073106      -0.820800      -0.232115       7.677037       5.222011      13.684757           0.000002
           67              C       9.663548       5.601309       9.561140      -0.099483      33.025180 0.43543984E+03  0.10262244E+05                                 9.031896                            7.035498       0.108401       2.011540                    0.999721      29.137085      84.430516       0.609676       0.426278      -1.055827      -0.009711      -0.007738      -0.019023       0.022717       0.013395       0.021562       0.001692       0.023571      -0.005345      -0.022187      -0.009382       0.031570             10.271124      10.045432      -1.466984      -0.967490       7.832799       4.886475      12.935141          -0.000002
           68              C      13.233041       3.294665      12.887996      -0.101373      32.551420 0.41780488E+03  0.97229071E+04                                 8.863637                            6.837742       0.083592       2.002009                    0.999707      28.840673      82.420833       0.627192       0.419646      -1.062425      -0.016670      -0.017852      -0.004637       0.024861       0.016868      -0.003217      -0.006148       0.043898      -0.027580      -0.024615      -0.008270       0.032885             10.119219       9.272379      -0.628040       0.017429      16.445918       0.155901       4.639360          -0.000005
           69              C       9.849358       0.283005       4.300930       0.670981      23.404013 0.22774688E+03  0.46216472E+04                                 7.646075                            5.424478      -0.115358       2.039047                    0.999244      21.418091      59.977061       0.622970       0.484501      -1.009935      -0.000503       0.077132      -0.000884       0.077138       0.000674      -0.041799      -0.000402       0.071262       0.299890      -0.085619      -0.027999       0.113618              9.295041       9.605771       0.000069       0.919360      13.761251       0.000001       4.518101          -0.000044
           70              C       5.471842       9.178777       4.300930      -0.029304      36.339416 0.42513723E+03  0.98487881E+04                                 9.462723                            6.803785       0.091646       2.038302                    0.999354      26.815879      74.274117       0.647514       0.408323      -1.079260       0.001374      -0.051411      -0.000265       0.051430       0.000425       0.015538       0.000431       0.009195       0.031095      -0.011590      -0.009786       0.021376             11.616111      10.102998      -0.000547      -0.119498      19.964786       0.000006       4.780548           0.000008
           71              C       5.471850       4.911665       4.300930       0.669026      23.440262 0.22813965E+03  0.46315351E+04                                 7.652708                            5.428372      -0.119367       2.037513                    0.999256      21.438197      60.042516       0.622891       0.484362      -1.010024       0.000696      -0.077729       0.000396       0.077733       0.000178       0.041623       0.000159       0.070001       0.301678      -0.085281      -0.028684       0.113964              9.303911       9.614161       0.000891      -0.919941      13.776102      -0.000132       4.521469          -0.000042
           72              C       5.471847       6.405238       4.300930      -0.027385      36.305091 0.42461502E+03  0.98341880E+04                                 9.459112                            6.801151       0.091882       2.038578                    0.999361      26.798517      74.229393       0.647384       0.408508      -1.079080      -0.000726       0.051529      -0.000493       0.051537       0.000597      -0.015491       0.000109       0.009705       0.030099      -0.011552      -0.009693       0.021245             11.611748      10.098276      -0.000412       0.119568      19.957835      -0.000011       4.779132           0.000009
           73              C       7.660559      10.106335      12.902791       0.670982      23.403999 0.22774673E+03  0.46216435E+04                                 7.646072                            5.424476      -0.115357       2.039048                    0.999244      21.418081      59.977024       0.622970       0.484501      -1.009935       0.000504      -0.077131       0.000883       0.077138       0.000674      -0.041799      -0.000402       0.071263       0.299891      -0.085619      -0.027999       0.113618              9.295037       9.605768       0.000068       0.919360      13.761243       0.000001       4.518100          -0.000040
           74              C      12.038075       1.210563      12.902791      -0.029305      36.339405 0.42513714E+03  0.98487851E+04                                 9.462720                            6.803784       0.091647       2.038302                    0.999354      26.815876      74.274100       0.647514       0.408322      -1.079260      -0.001374       0.051411       0.000265       0.051430       0.000425       0.015538       0.000431       0.009195       0.031095      -0.011590      -0.009786       0.021376             11.616106      10.102995      -0.000547      -0.119498      19.964777       0.000006       4.780547           0.000003
           75              C      12.038067       5.477675      12.902791       0.669026      23.440258 0.22813962E+03  0.46315342E+04                                 7.652708                            5.428372      -0.119367       2.037513                    0.999256      21.438193      60.042500       0.622891       0.484362      -1.010024      -0.000696       0.077729      -0.000396       0.077733       0.000178       0.041623       0.000159       0.070001       0.301678      -0.085281      -0.028683       0.113964              9.303910       9.614160       0.000889      -0.919941      13.776099      -0.000132       4.521469          -0.000042
           76              C      12.038070       3.984102      12.902791      -0.027384      36.305075 0.42461486E+03  0.98341830E+04                                 9.459108                            6.801149       0.091884       2.038578                    0.999361      26.798511      74.229363       0.647385       0.408508      -1.079080       0.000726      -0.051529       0.000493       0.051537       0.000597      -0.015491       0.000109       0.009705       0.030098      -0.011552      -0.009693       0.021245             11.611742      10.098271      -0.000414       0.119568      19.957824      -0.000011       4.779130           0.000012
           77              O       6.491295       1.732111       2.424348      -0.624413      42.254887 0.56102975E+03  0.13606172E+05                                 9.619766                            7.288520       0.170662       2.098162                    0.997142      28.039663      73.585184       0.711266       0.355078      -1.144231      -0.045217      -0.028569      -0.050338       0.073449      -0.000377       0.004121      -0.062980      -0.001781      -0.166768      -0.089331       0.026861       0.062470             11.575831      17.570861       3.624584       4.522835       7.581665       2.365093       9.574968           0.000017
           78              O       4.418283       1.749980       3.185097      -0.669225      48.121809 0.68641169E+03  0.17563953E+05                                10.544622                            8.178091      -0.024341       2.012528                    0.997188      29.705111      80.914411       0.655116       0.365385      -1.132450       0.055232      -0.046943      -0.067825       0.099269      -0.027580      -0.015238      -0.069751      -0.069061      -0.050612      -0.078175      -0.012685       0.090860             12.310952      13.273149      -2.549804      -5.326631       8.795553       4.088906      14.864155           0.000016
           79              O       8.799984       0.865224       3.946878      -0.650630      44.753469 0.61544136E+03  0.15308916E+05                                10.036848                            7.694713       0.115876       2.067432                    0.997250      28.935451      77.460341       0.682525       0.360769      -1.137182       0.051131      -0.068396      -0.003660       0.085474      -0.017246      -0.014644      -0.016596       0.091429       0.207345      -0.085756       0.012151       0.073605             11.902519      15.127380      -6.611666       1.130257      13.911453      -0.986240       6.668724           0.000015
           80              O       8.829927       3.462560       2.424348      -0.625960      42.315639 0.56198239E+03  0.13635145E+05                                 9.628323                            7.294294       0.170305       2.097546                    0.997145      28.062761      73.663195       0.711040       0.355038      -1.144256       0.044091       0.028334      -0.052175       0.073953      -0.000606      -0.004997       0.063145      -0.002827      -0.167548      -0.089570       0.026431       0.063139             11.586798      17.587362       3.628143      -4.528528       7.588114      -2.368087       9.584918           0.000017
           81              O      10.902934       3.444690       3.185097      -0.669777      48.123766 0.68647472E+03  0.17565662E+05                                10.543647                            8.177488      -0.025998       2.012137                    0.997237      29.709368      80.921601       0.655269       0.365297      -1.132538      -0.055658       0.045573      -0.066969       0.098283      -0.027278       0.014720       0.070308      -0.069072      -0.051610      -0.078170      -0.013219       0.091389             12.309469      13.272361      -2.549639       5.325954       8.794391      -4.088062      14.861654           0.000016
           82              O       6.521227       4.329447       3.946878      -0.650521      44.765014 0.61561237E+03  0.15314187E+05                                10.037866                            7.695269       0.117969       2.067778                    0.997260      28.942056      77.479814       0.682571       0.360721      -1.137223      -0.050911       0.069660      -0.004123       0.086380      -0.017672       0.014926       0.016617       0.090590       0.206821      -0.085471       0.011940       0.073531             11.903853      15.128432      -6.612619      -1.130254      13.913621       0.986432       6.669506           0.000016
           83              O       4.452417       1.732110       6.177512      -0.624687      42.243795 0.56085349E+03  0.13600744E+05                                 9.617933                            7.287213       0.169080       2.097674                    0.997106      28.035087      73.568554       0.711358       0.355062      -1.144251       0.044630      -0.028991       0.051097       0.073778      -0.000441       0.004705       0.063437      -0.003646      -0.167286      -0.089681       0.026133       0.063547             11.573470      17.567234      -3.623284       4.521800       7.579975      -2.364337       9.573200           0.000020
           84              O       6.525428       1.749980       5.416764      -0.670110      48.158764 0.68708772E+03  0.17585405E+05                                10.548869                            8.181382      -0.027526       2.011368                    0.997203      29.722174      80.967842       0.655079       0.365319      -1.132513      -0.055670      -0.046246       0.067360       0.098870       0.027129      -0.015033       0.070256      -0.069438      -0.052100      -0.078305      -0.013104       0.091409             12.315996      13.279081       2.551083      -5.328463       8.799279      -4.090539      14.869628           0.000015
           85              O       2.143730       0.865223       4.654983      -0.651089      44.770781 0.61575826E+03  0.15318476E+05                                10.037802                            7.695429       0.121811       2.068944                    0.997230      28.946797      77.490082       0.682675       0.360651      -1.137297      -0.050388      -0.069244       0.004928       0.085779       0.017594      -0.015123       0.017011       0.091436       0.207874      -0.086098       0.012080       0.074018             11.903459      15.128306       6.612355       1.130198      13.912901       0.986180       6.669171           0.000017
           86              O      10.868778       3.462559       6.177512      -0.625363      42.283278 0.56148409E+03  0.13620050E+05                                 9.623847                            7.291329       0.165760       2.096576                    0.997121      28.050959      73.624388       0.711144       0.355064      -1.144233      -0.044227       0.028243       0.050827       0.073055       0.000105      -0.005058      -0.062904      -0.002752      -0.166335      -0.089130       0.026347       0.062783             11.581002      17.578252      -3.626594      -4.525948       7.584807       2.366801       9.579948           0.000017
           87              O       8.795772       3.444690       5.416764      -0.669202      48.117002 0.68639702E+03  0.17563237E+05                                10.543089                            8.177499      -0.022732       2.012900                    0.997180      29.706526      80.913765       0.655209       0.365340      -1.132501       0.056763       0.046871       0.068725       0.100708       0.027701       0.015361      -0.069798      -0.068516      -0.052475      -0.078522      -0.012255       0.090777             12.308647      13.271106       2.548667       5.324810       8.793793       4.087509      14.861042           0.000015
           88              O       4.422475       4.329446       4.654983      -0.649238      44.699979 0.61449780E+03  0.15279730E+05                                10.030098                            7.689546       0.119326       2.068934                    0.997242      28.911866      77.385153       0.682650       0.360838      -1.137116       0.051614       0.069012       0.003575       0.086252       0.017920       0.014302      -0.017355       0.090214       0.206666      -0.085522       0.012179       0.073343             11.894331      15.117925       6.607545      -1.129584      13.900479      -0.985531       6.664589           0.000016
           89              O      11.018622       8.657229      14.779373      -0.624412      42.254866 0.56102943E+03  0.13606162E+05                                 9.619762                            7.288516       0.170662       2.098163                    0.997142      28.039659      73.585163       0.711266       0.355078      -1.144231       0.045217       0.028569       0.050339       0.073449      -0.000377       0.004121      -0.062980      -0.001781      -0.166768      -0.089331       0.026861       0.062470             11.575826      17.570853       3.624583       4.522833       7.581661       2.365091       9.574963           0.000018
           90              O      13.091634       8.639360      14.018624      -0.669225      48.121801 0.68641159E+03  0.17563950E+05                                10.544620                            8.178090      -0.024340       2.012528                    0.997188      29.705110      80.914404       0.655116       0.365385      -1.132451      -0.055232       0.046943       0.067825       0.099269      -0.027580      -0.015238      -0.069751      -0.069061      -0.050612      -0.078175      -0.012685       0.090860             12.310950      13.273148      -2.549803      -5.326630       8.795551       4.088904      14.864151           0.000016
           91              O       8.709933       9.524116      13.256843      -0.650630      44.753439 0.61544087E+03  0.15308901E+05                                10.036843                            7.694709       0.115875       2.067432                    0.997250      28.935442      77.460305       0.682526       0.360769      -1.137182      -0.051130       0.068396       0.003660       0.085474      -0.017246      -0.014644      -0.016596       0.091429       0.207345      -0.085757       0.012151       0.073606             11.902513      15.127372      -6.611662       1.130256      13.911445      -0.986240       6.668721           0.000015
           92              O       8.679990       6.926780      14.779373      -0.625960      42.315644 0.56198245E+03  0.13635146E+05                                 9.628324                            7.294294       0.170304       2.097546                    0.997145      28.062761      73.663199       0.711040       0.355038      -1.144256      -0.044091      -0.028334       0.052176       0.073954      -0.000606      -0.004997       0.063145      -0.002827      -0.167547      -0.089570       0.026430       0.063140             11.586799      17.587363       3.628143      -4.528530       7.588114      -2.368088       9.584920           0.000018
           93              O       6.606983       6.944650      14.018624      -0.669777      48.123756 0.68647459E+03  0.17565657E+05                                10.543644                            8.177486      -0.025997       2.012137                    0.997237      29.709367      80.921590       0.655269       0.365297      -1.132538       0.055658      -0.045573       0.066969       0.098283      -0.027278       0.014720       0.070308      -0.069072      -0.051611      -0.078170      -0.013220       0.091390             12.309465      13.272359      -2.549638       5.325952       8.794389      -4.088061      14.861649           0.000016
           94              O      10.988690       6.059893      13.256843      -0.650521      44.765005 0.61561220E+03  0.15314181E+05                                10.037864                            7.695268       0.117968       2.067778                    0.997260      28.942053      77.479803       0.682571       0.360721      -1.137223       0.050911      -0.069660       0.004123       0.086380      -0.017672       0.014926       0.016617       0.090590       0.206820      -0.085471       0.011940       0.073531             11.903851      15.128429      -6.612619      -1.130253      13.913618       0.986432       6.669505           0.000017
           95              O      13.057500       8.657230      11.026209      -0.624687      42.243774 0.56085319E+03  0.13600735E+05                                 9.617930                            7.287211       0.169079       2.097674                    0.997106      28.035080      73.568528       0.711358       0.355062      -1.144251      -0.044630       0.028991      -0.051097       0.073778      -0.000441       0.004704       0.063437      -0.003646      -0.167286      -0.089681       0.026134       0.063547             11.573465      17.567228      -3.623282       4.521797       7.579972      -2.364335       9.573196           0.000015
           96              O      10.984489       8.639360      11.786957      -0.670110      48.158756 0.68708754E+03  0.17585399E+05                                10.548867                            8.181380      -0.027526       2.011368                    0.997203      29.722172      80.967831       0.655079       0.365319      -1.132513       0.055671       0.046246      -0.067359       0.098870       0.027129      -0.015033       0.070256      -0.069438      -0.052100      -0.078305      -0.013104       0.091409             12.315994      13.279078       2.551084      -5.328463       8.799278      -4.090539      14.869626           0.000017
           97              O      15.366187       9.524117      12.548738      -0.651088      44.770768 0.61575811E+03  0.15318471E+05                                10.037800                            7.695428       0.121811       2.068944                    0.997230      28.946794      77.490070       0.682675       0.360651      -1.137297       0.050387       0.069244      -0.004928       0.085778       0.017594      -0.015123       0.017011       0.091436       0.207874      -0.086098       0.012080       0.074018             11.903456      15.128302       6.612352       1.130197      13.912895       0.986179       6.669169           0.000015
           98              O       6.641139       6.926781      11.026209      -0.625363      42.283228 0.56148335E+03  0.13620028E+05                                 9.623839                            7.291324       0.165761       2.096577                    0.997121      28.050943      73.624328       0.711144       0.355064      -1.144233       0.044226      -0.028243      -0.050828       0.073056       0.000105      -0.005058      -0.062904      -0.002752      -0.166334      -0.089130       0.026347       0.062783             11.580992      17.578236      -3.626590      -4.525942       7.584800       2.366798       9.579939           0.000015
           99              O       8.714145       6.944650      11.786957      -0.669202      48.116993 0.68639685E+03  0.17563231E+05                                10.543087                            8.177497      -0.022731       2.012900                    0.997180      29.706525      80.913756       0.655210       0.365340      -1.132501      -0.056763      -0.046871      -0.068725       0.100708       0.027701       0.015361      -0.069798      -0.068517      -0.052475      -0.078522      -0.012255       0.090777             12.308645      13.271103       2.548667       5.324810       8.793791       4.087508      14.861040           0.000017
          100              O      13.087442       6.059894      12.548738      -0.649238      44.699932 0.61449710E+03  0.15279708E+05                                10.030090                            7.689541       0.119328       2.068935                    0.997242      28.911854      77.385100       0.682651       0.360838      -1.137117      -0.051614      -0.069012      -0.003575       0.086253       0.017920       0.014301      -0.017355       0.090214       0.206666      -0.085522       0.012179       0.073343             11.894320      15.117912       6.607537      -1.129584      13.900464      -0.985530       6.664584           0.000015

******************************************************
Auxiliary information for the entire system
The total spin magnetic moment of the unit cell is   0.000000
The total net atomic charge of the unit cell is   0.000007
Accuracy of reproducing the electrostatic potential in the unit cell:
  The inner radius (bohr) =    5.0000
  The outer radius (bohr) =   12.0000
  Valid grid points have density less than (e/(bohr^3)) =    0.0001
  The number of valid grid points were=        18590
  The rms potential error without charges in kcal/mol is=      1.83151
  The rms potential error with partial charges in kcal/mol is=      0.55449
  The RRMSE value at monopole order=      0.30275
  The rms potential error with partial charges and cloud penetration in kcal/mol is=      0.56757
  The RRMSE value at monopole order with cloud penetration is=      0.30989
  The rms potential error with partial charges and atomic dipoles in kcal/mol is=      0.42502
  The RRMSE value at dipole order=      0.23206
  The rms potential error with partial charges, atomic dipoles and cloud penetration in kcal/mol is=      0.43494
  The RRMSE value at dipole order with cloud penetration=      0.23747

******************************************************
The electron densities and ab initio electrostatic potential were computed in VASP using the PBE functional and
projector augmented wave method. See the main text of the journal article for a description of computational details.
The atomic charges, dipoles, and quadrupoles were computed with the DDEC6 method as described in
(a) T. A. Manz and N. Gabaldon Limas, RSC Adv. 6 (2016) 47771-47801 DOI: 10.1039/c6ra04656h
(b) N. Gabaldon Limas and T. A. Manz, RSC Adv. 8 (2018) 2678-2707 DOI: 10.1039/c7ra11829e.
For each atom in the material, the electron cloud parameters were fit to the spherically averaged atom-in-material
electron density using radial positions for which this density was between 10^-4 and 10^-2 electrons per cubic bohr.
The polarizabilities, dispersion coefficients, and quantum Drude oscillator (QDO) parameters were fit using the MCLF method.
The magnetic structure of the system was optimized in VASP from the default ferromagnetic initial guess using spin polarization.
The atomic spin moments (ASMs) were computed on this optimized magnetic structure using the DDEC6 partition as inputs
to the method of T. A. Manz and D. S. Sholl, J. Chem. Theory Comput. 7 (2011) 4146-4164 DOI: 10.1021/ct200539n.
The RMSE and RRMSE were computed using a uniform grid with Ewald summation.
