# Supplementary material for: A collection of forcefield precursors for metal–organic frameworks
Source: RSC Adv. 2019 Nov 13;9(63):36492–507. doi: 10.1039/c9ra07327b (PMC9075174; doi:10.1039/c9ra07327b)
Supplement: RA-009-C9RA07327B-s4117 [file RA-009-C9RA07327B-s4117.xyz]

  424
jmolscript: load "" {1 1 1} spacegroup "x,y,z" unitcell [{     13.932000     0.000000     0.000000 }, {     -2.971599    17.911168     0.000000 }, {      0.000000     0.000000    23.801000 }]
Sm    -0.927158    17.563154     9.677011     2.072806
Sm     5.025996     0.266876    14.337484     2.132232
Sm     4.921559     0.348014    21.577511     2.072736
Sm    -1.031595    17.644292     2.436984     2.132167
Sm    11.887559     0.348014    14.123989     2.072798
Sm     5.934405    17.644292     9.463516     2.132223
Sm     6.038842    17.563154     2.223489     2.072743
Sm    11.991996     0.266876    21.364016     2.132169
Cu    -0.445471     8.176986    11.620362     0.234031
Cu     0.627539     9.926369    13.798630     0.262699
Cu     0.408648     7.955603    16.397461     0.210779
Cu     0.271337    10.221724    17.823855     0.176179
Cu     3.584338     9.914548     7.425198     0.216592
Cu     3.405529     7.888616    10.014747     0.260752
Cu     4.392112     9.677762    12.150172     0.231267
Cu     4.439872     9.734182    23.520862     0.234038
Cu     3.366862     7.984799     1.898130     0.262691
Cu     3.585753     9.955565     4.496961     0.210788
Cu     3.723064     7.689444     5.923355     0.176181
Cu     0.410063     7.996620    19.325698     0.216599
Cu     0.588872    10.022552    21.915247     0.260737
Cu    -0.397711     8.233406     0.249672     0.231284
Cu    11.405872     9.734182    12.180638     0.234032
Cu    10.332862     7.984799    10.002370     0.262698
Cu    10.551753     9.955565     7.403539     0.210783
Cu    10.689064     7.689444     5.977145     0.176182
Cu     7.376063     7.996620    16.375802     0.216590
Cu     7.554872    10.022552    13.786253     0.260775
Cu     6.568289     8.233406    11.650828     0.231268
Cu     6.520529     8.176986     0.280138     0.234040
Cu     7.593539     9.926369    21.902870     0.262692
Cu     7.374648     7.955603    19.304039     0.210788
Cu     7.237337    10.221724    17.877645     0.176181
Cu    10.550338     9.914548     4.475302     0.216603
Cu    10.371529     7.888616     1.885753     0.260738
Cu    11.358112     9.677762    23.551328     0.231285
H      0.418234     5.767396    13.038188     0.079955
H      0.918267     3.542829    12.678793     0.131882
H      0.012333     4.115986     8.811130     0.143475
H     -0.454858     6.344136     9.341893     0.088975
H      0.842293    12.507369    15.242160     0.087248
H      0.521222    14.778505    14.913707     0.139527
H     -0.299510    13.956382    11.057945     0.124165
H      0.096628    11.728233    11.533965     0.081330
H      3.105832     7.076702    15.537293     0.094113
H      4.254510     5.124385    15.108875     0.126711
H      0.964469     3.062810    15.934769     0.134279
H     -0.128370     5.031247    16.341767     0.093552
H      0.317132    13.119931    17.800768     0.096772
H     -1.158861    14.928959    17.917393     0.135199
H      9.736142    12.324675    17.884071     0.120745
H     11.377929    10.649980    17.826949     0.066418
H      4.140361    12.849472     7.737705     0.092652
H      3.051050    14.746265     8.149462     0.123239
H     -0.365773    12.684689     8.565980     0.132131
H      0.844635    10.771776     8.104240     0.097253
H      3.983927     6.150695    12.319398     0.085170
H      4.387328     3.920755    12.783517     0.122817
H      3.573747     3.080721     8.951556     0.132842
H      3.259010     5.305288     8.582641     0.093988
H      4.394642    11.459565    14.504329     0.093042
H      4.055625    13.687715    15.039852     0.133961
H      3.146296    14.373712    11.200751     0.129020
H      3.535672    12.152727    10.774713     0.086967
H      3.576167    12.143772     1.137688     0.079939
H      3.076134    14.368339     0.778293     0.131871
H      3.982068    13.795182    20.711630     0.143454
H      4.449259    11.567032    21.242393     0.088953
H      3.152108     5.403799     3.341660     0.087225
H      3.473179     3.132663     3.013207     0.139504
H      4.293911     3.954786    22.958445     0.124154
H      3.897773     6.182935    23.434465     0.081317
H      0.888569    10.834466     3.636793     0.094109
H     -0.260109    12.786783     3.208375     0.126711
H      3.029932    14.848358     4.034270     0.134273
H      4.122771    12.879921     4.441267     0.093544
H      3.677269     4.791237     5.900268     0.096771
H      5.153262     2.982209     6.016893     0.135199
H      8.190259     5.586493     5.983571     0.120743
H      6.548472     7.261188     5.926449     0.066417
H     -0.145960     5.061696    19.638205     0.092648
H      0.943351     3.164903    20.049962     0.123236
H      4.360174     5.226479    20.466480     0.132133
H      3.149766     7.139392    20.004741     0.097253
H      0.010474    11.760473     0.418898     0.085164
H     -0.392927    13.990413     0.883017     0.122814
H      0.420654    14.830447    20.852056     0.132827
H      0.735391    12.605880    20.483141     0.093974
H     -0.400241     6.451603     2.603829     0.093025
H     -0.061224     4.223453     3.139352     0.133945
H      0.848105     3.537456    23.101251     0.129012
H      0.458729     5.758441    22.675213     0.086956
H     10.542167    12.143772    10.762812     0.079953
H     10.042134    14.368339    11.122207     0.131880
H     10.948068    13.795182    14.989870     0.143474
H     11.415259    11.567032    14.459108     0.088974
H     10.118108     5.403799     8.558840     0.087246
H     10.439179     3.132663     8.887293     0.139525
H     11.259911     3.954786    12.743055     0.124165
H     10.863773     6.182935    12.267035     0.081329
H      7.854569    10.834466     8.263707     0.094112
H      6.705891    12.786783     8.692125     0.126712
H      9.995932    14.848358     7.866231     0.134281
H     11.088771    12.879921     7.459233     0.093553
H     10.643269     4.791237     6.000232     0.096772
H     12.119262     2.982209     5.883607     0.135198
H      1.224259     5.586493     5.916929     0.120743
H     -0.417528     7.261188     5.974051     0.066416
H      6.820040     5.061696    16.063295     0.092651
H      7.909351     3.164903    15.651538     0.123238
H     11.326174     5.226479    15.235020     0.132130
H     10.115766     7.139392    15.696759     0.097253
H      6.976474    11.760473    11.481602     0.085164
H      6.573073    13.990413    11.017483     0.122813
H      7.386654    14.830447    14.849444     0.132837
H      7.701391    12.605880    15.218359     0.093984
H      6.565759     6.451603     9.296671     0.093043
H      6.904776     4.223453     8.761148     0.133961
H      7.814105     3.537456    12.600249     0.129021
H      7.424729     5.758441    13.026287     0.086967
H      7.384234     5.767396    22.663312     0.079939
H      7.884267     3.542829    23.022707     0.131871
H      6.978333     4.115986     3.089370     0.143453
H      6.511142     6.344136     2.558607     0.088952
H      7.808293    12.507369    20.459340     0.087226
H      7.487222    14.778505    20.787793     0.139506
H      6.666490    13.956382     0.842555     0.124155
H      7.062628    11.728233     0.366535     0.081318
H     10.071832     7.076702    20.164207     0.094110
H     11.220510     5.124385    20.592625     0.126712
H      7.930469     3.062810    19.766731     0.134273
H      6.837630     5.031247    19.359733     0.093544
H      7.283132    13.119931    17.900732     0.096771
H      5.807139    14.928959    17.784107     0.135199
H      2.770142    12.324675    17.817429     0.120742
H      4.411929    10.649980    17.874551     0.066417
H     11.106361    12.849472     4.162795     0.092648
H     10.017050    14.746265     3.751038     0.123237
H      6.600227    12.684689     3.334520     0.132133
H      7.810635    10.771776     3.796260     0.097253
H     10.949927     6.150695    23.382102     0.085164
H     11.353328     3.920755    22.917983     0.122814
H     10.539747     3.080721     2.948944     0.132827
H     10.225010     5.305288     3.317859     0.093973
H     11.360642    11.459565    21.197171     0.093027
H     11.021625    13.687715    20.661648     0.133946
H     10.112296    14.373712     0.699749     0.129013
H     10.501672    12.152727     1.125787     0.086957
C      0.332290     5.428875    12.174211     0.078534
C      0.627105     4.080164    11.976663    -0.152841
C      0.475063     3.585816    10.743771     0.029342
C      0.087409     4.427641     9.682247    -0.142280
C     -0.178353     5.769187    10.017841     0.076847
C      0.835690     2.151131    10.381996     0.571774
C      0.601892    12.797530    14.392465     0.087000
C      0.400943    14.176689    14.213957    -0.147786
C      0.011975    14.606558    12.940604    -0.015038
C     -0.082773    13.691297    11.921921    -0.151795
C      0.160196    12.344377    12.228954     0.063637
C     -0.208494    16.094976    12.693073     0.713068
C      2.662564     6.263535    15.620596     0.093109
C      3.362731     5.083189    15.368306    -0.149321
C      2.762336     3.890306    15.499211     0.039201
C      1.418380     3.870603    15.856226    -0.147070
C      0.767180     5.058114    16.091856     0.066333
C      3.529114     2.627568    15.187418     0.581906
C     -0.600304    12.973059    17.831709     0.045977
C     -1.491510    14.062058    17.891212    -0.139049
C     11.122665    13.859662    17.912633     0.034868
C     10.643475    12.532444    17.879311    -0.182243
C     11.663024    11.534792    17.838850     0.097348
C     10.089393    14.998812    18.005456     0.558216
C      3.224006    12.813650     7.897172     0.076995
C      2.576445    13.945635     8.139942    -0.144244
C      1.208936    13.967129     8.382712     0.027639
C      0.545419    12.734840     8.387472    -0.144468
C      1.280844    11.593899     8.116141     0.083679
C      0.467645    15.244195     8.701646     0.586411
C      3.905424     5.523804    11.636309     0.075945
C      4.133867     4.180467    11.926681    -0.147999
C      3.978281     3.220428    10.910378    -0.009143
C      3.660888     3.680745     9.658446    -0.138228
C      3.471547     5.015127     9.439477     0.079229
C      4.153778     1.742757    11.212651     0.696261
C      4.162535    12.052425    13.826001     0.078479
C      3.939665    13.395763    14.163975    -0.131491
C      3.541497    14.284156    13.171473     0.027422
C      3.403500    13.805928    11.890980    -0.147444
C      3.653639    12.466173    11.641069     0.059079
C      3.185328    15.691974    13.559430     0.574135
C      3.662111    12.482293     0.273711     0.078532
C      3.367296    13.831004     0.076163    -0.152844
C      3.519338    14.325352    22.644271     0.029343
C      3.906992    13.483527    21.582747    -0.142294
C      4.172754    12.141981    21.918341     0.076838
C      3.158711    15.760037    22.282496     0.571774
C      3.392509     5.113638     2.491965     0.086980
C      3.593458     3.734479     2.313457    -0.147797
C      3.982426     3.304610     1.040104    -0.015037
C      4.077174     4.219871     0.021421    -0.151802
C      3.834205     5.566791     0.328454     0.063632
C      4.202895     1.816192     0.792573     0.713061
C      1.331837    11.647633     3.720096     0.093101
C      0.631670    12.827979     3.467806    -0.149324
C      1.232065    14.020862     3.598711     0.039202
C      2.576021    14.040565     3.955726    -0.147076
C      3.227221    12.853054     4.191356     0.066324
C      0.465287    15.283600     3.286918     0.581892
C      4.594705     4.938109     5.931209     0.045983
C      5.485911     3.849110     5.990712    -0.139050
C      6.803736     4.051506     6.012133     0.034868
C      7.282926     5.378724     5.978811    -0.182244
C      6.263377     6.376376     5.938350     0.097348
C      7.837008     2.912356     6.104957     0.558222
C      0.770395     5.097518    19.797672     0.076988
C      1.417956     3.965533    20.040442    -0.144246
C      2.785465     3.944039    20.283212     0.027646
C      3.448982     5.176328    20.287972    -0.144465
C      2.713557     6.317269    20.016641     0.083673
C      3.526756     2.666973    20.602146     0.586398
C      0.088977    12.387364    23.536809     0.075946
C     -0.139466    13.730701     0.026181    -0.148001
C      0.016120    14.690740    22.810878    -0.009136
C      0.333513    14.230423    21.558946    -0.138232
C      0.522854    12.896041    21.339977     0.079213
C     -0.159377    16.168411    23.113151     0.696248
C     -0.168134     5.858743     1.925501     0.078472
C      0.054736     4.515405     2.263475    -0.131499
C      0.452904     3.627012     1.270973     0.027427
C      0.590901     4.105240    -0.009520    -0.147443
C      0.340762     5.444995    23.541569     0.059073
C      0.809073     2.219194     1.658930     0.574135
C     10.628111    12.482293    11.626788     0.078534
C     10.333296    13.831004    11.824337    -0.152841
C     10.485338    14.325352    13.057229     0.029344
C     10.872992    13.483527    14.118753    -0.142282
C     11.138754    12.141981    13.783159     0.076844
C     10.124711    15.760037    13.419004     0.571773
C     10.358509     5.113638     9.408535     0.086999
C     10.559458     3.734479     9.587043    -0.147788
C     10.948426     3.304610    10.860396    -0.015038
C     11.043174     4.219871    11.879079    -0.151799
C     10.800205     5.566791    11.572046     0.063634
C     11.168895     1.816192    11.107927     0.713066
C      8.297837    11.647633     8.180404     0.093109
C      7.597670    12.827979     8.432694    -0.149319
C      8.198065    14.020862     8.301789     0.039203
C      9.542021    14.040565     7.944774    -0.147070
C     10.193221    12.853054     7.709144     0.066333
C      7.431287    15.283600     8.613582     0.581906
C     11.560705     4.938109     5.969291     0.045979
C     12.451911     3.849110     5.909788    -0.139050
C     -0.162264     4.051506     5.888367     0.034868
C      0.316926     5.378724     5.921689    -0.182245
C     -0.702623     6.376376     5.962150     0.097347
C      0.871008     2.912356     5.795543     0.558214
C      7.736395     5.097518    15.903828     0.076994
C      8.383956     3.965533    15.661058    -0.144246
C      9.751465     3.944039    15.418288     0.027639
C     10.414982     5.176328    15.413528    -0.144469
C      9.679557     6.317269    15.684859     0.083677
C     10.492756     2.666973    15.099354     0.586410
C      7.054977    12.387364    12.164691     0.075941
C      6.826534    13.730701    11.874319    -0.148006
C      6.982120    14.690740    12.890622    -0.009134
C      7.299513    14.230423    14.142554    -0.138237
C      7.488854    12.896041    14.361523     0.079226
C      6.806623    16.168411    12.588349     0.696257
C      6.797866     5.858743     9.974999     0.078478
C      7.020736     4.515405     9.637025    -0.131492
C      7.418904     3.627012    10.629527     0.027424
C      7.556901     4.105240    11.910020    -0.147446
C      7.306762     5.444995    12.159931     0.059079
C      7.775073     2.219194    10.241570     0.574133
C      7.298290     5.428875    23.527289     0.078531
C      7.593105     4.080164    23.724837    -0.152844
C      7.441063     3.585816     1.156729     0.029343
C      7.053409     4.427641     2.218253    -0.142291
C      6.787647     5.769187     1.882659     0.076840
C      7.801690     2.151131     1.518504     0.571775
C      7.567892    12.797530    21.309035     0.086982
C      7.366943    14.176689    21.487543    -0.147797
C      6.977975    14.606558    22.760896    -0.015035
C      6.883227    13.691297    -0.021421    -0.151801
C      7.126196    12.344377    23.472546     0.063635
C      6.757506    16.094976    23.008427     0.713063
C      9.628564     6.263535    20.080904     0.093102
C     10.328731     5.083189    20.333194    -0.149324
C      9.728336     3.890306    20.202289     0.039202
C      8.384380     3.870603    19.845274    -0.147074
C      7.733180     5.058114    19.609644     0.066325
C     10.495114     2.627568    20.514082     0.581893
C      6.365696    12.973059    17.869791     0.045985
C      5.474490    14.062058    17.810288    -0.139049
C      4.156665    13.859662    17.788867     0.034866
C      3.677475    12.532444    17.822189    -0.182245
C      4.697024    11.534792    17.862650     0.097349
C      3.123393    14.998812    17.696043     0.558225
C     10.190006    12.813650     4.003328     0.076988
C      9.542445    13.945635     3.760558    -0.144247
C      8.174936    13.967129     3.517788     0.027645
C      7.511419    12.734840     3.513028    -0.144465
C      8.246844    11.593899     3.784359     0.083673
C      7.433645    15.244195     3.198854     0.586398
C     10.871424     5.523804     0.264191     0.075943
C     11.099867     4.180467    -0.026181    -0.148003
C     10.944281     3.220428     0.990122    -0.009138
C     10.626888     3.680745     2.242054    -0.138232
C     10.437547     5.015127     2.461023     0.079212
C     11.119778     1.742757     0.687849     0.696248
C     11.128535    12.052425    21.875499     0.078470
C     10.905665    13.395763    21.537525    -0.131500
C     10.507497    14.284156    22.530027     0.027427
C     10.369500    13.805928     0.009520    -0.147443
C     10.619639    12.466173     0.259431     0.059075
C     10.151328    15.691974    22.142070     0.574135
Br     2.002152     8.859401    11.936440    -0.392602
Br    -1.402348     8.438309    13.971901    -0.343767
Br     1.882183     9.820156    15.968091    -0.299572
Br     5.482067    10.020045     5.961912    -0.325114
Br     2.146678     8.010949     7.853616    -0.306038
Br     5.371881     9.460679     9.825529    -0.342012
Br     1.992249     9.051767     0.035940    -0.392618
Br     5.396749     9.472859     2.071401    -0.343808
Br     2.112218     8.091012     4.067591    -0.299570
Br    12.444334     7.891123    17.862412    -0.325100
Br     1.847723     9.900219    19.754116    -0.306011
Br    -1.377480     8.450489    21.726029    -0.342035
Br     8.958249     9.051767    11.864560    -0.392609
Br    -1.569251     9.472859     9.829099    -0.343771
Br     9.078218     8.091012     7.832909    -0.299572
Br     5.478334     7.891123    17.839088    -0.325120
Br     8.813723     9.900219    15.947384    -0.306048
Br     5.588520     8.450489    13.975471    -0.342023
Br     8.968152     8.859401    -0.035940    -0.392618
Br     5.563652     8.438309    21.729599    -0.343804
Br     8.848183     9.820156    19.733409    -0.299571
Br    -1.483933    10.020045     5.938588    -0.325100
Br     9.112678     8.010949     4.046884    -0.306017
Br    -1.594119     9.460679     2.074971    -0.342041
N     -0.057167     6.256371    11.236452    -0.158170
N      0.475992    11.876896    13.445185    -0.172484
N      1.371662     6.259953    15.975231    -0.164158
N     -1.089988    11.717486    17.819809    -0.157738
N      2.619636    11.627930     7.866231    -0.169401
N      3.581620     5.930388    10.429598    -0.175229
N      4.059776    11.588526    12.593109    -0.164734
N      4.051568    11.654797    23.136952    -0.158177
N      3.518409     6.034272     1.544685    -0.172491
N      2.622739    11.651215     4.074731    -0.164166
N      5.084389     6.193682     5.919309    -0.157736
N      1.374765     6.283238    19.766731    -0.169411
N      0.412781    11.980780    22.330098    -0.175233
N     -0.065375     6.322642     0.692609    -0.164741
N     11.017568    11.654797    12.564548    -0.158169
N     10.484409     6.034272    10.355815    -0.172485
N      9.588739    11.651215     7.825769    -0.164158
N     12.050389     6.193682     5.981191    -0.157737
N      8.340765     6.283238    15.934769    -0.169400
N      7.378781    11.980780    13.371402    -0.175231
N      6.900625     6.322642    11.207891    -0.164734
N      6.908833     6.256371     0.664048    -0.158177
N      7.441992    11.876896    22.256315    -0.172488
N      8.337662     6.259953    19.726269    -0.164165
N      5.876012    11.717486    17.881691    -0.157735
N      9.585636    11.627930     4.034270    -0.169412
N     10.547620     5.930388     1.470902    -0.175234
N     11.025776    11.588526    23.108391    -0.164741
O      1.149247     1.361249    11.338796    -0.653580
O      0.889048     1.787535     9.203847    -0.617121
O     -0.770058    16.347523    11.614888    -0.678512
O      0.167992    16.899187    13.533249    -0.646535
O      4.781508     2.636524    15.239780    -0.680154
O      2.863057     1.586929    14.901806    -0.626646
O     10.513947    16.193487    17.810288    -0.691195
O      8.918687    14.715816    18.305349    -0.614625
O      1.127812    16.261549     9.053900    -0.634679
O     -0.776779    15.245986     8.639763    -0.662358
O      4.693143     1.481254    12.345579    -0.687232
O      3.847731     0.917052    10.351055    -0.635487
O      3.236850    16.044824    14.735199    -0.618720
O      2.847809    16.508724    12.631191    -0.658521
O      2.845154    16.549919    23.239296    -0.653579
O      3.105353    16.123633    21.104347    -0.617149
O      4.764459     1.563645    23.515388    -0.678516
O      3.826409     1.011981     1.632749    -0.646553
O     -0.787107    15.274644     3.339280    -0.680171
O      1.131344    16.324239     3.001306    -0.626645
O      7.412454     1.717681     5.909788    -0.691180
O      9.007714     3.195352     6.404849    -0.614638
O      2.866589     1.649619    20.954400    -0.634675
O      4.771180     2.665182    20.540263    -0.662368
O     -0.698742    16.429914     0.445079    -0.687227
O      0.146670    16.994116    22.251555    -0.635490
O      0.757551     1.866344     2.834699    -0.618745
O      1.146592     1.402444     0.730691    -0.658521
O      9.811154    16.549919    12.462204    -0.653583
O     10.071353    16.123633    14.597153    -0.617123
O     11.730459     1.563645    12.186112    -0.678514
O     10.792409     1.011981    10.267751    -0.646537
O      6.178893    15.274644     8.561220    -0.680155
O      8.097344    16.324239     8.899194    -0.626647
O      0.446454     1.717681     5.990712    -0.691197
O      2.041714     3.195352     5.495651    -0.614624
O      9.832589     1.649619    14.747100    -0.634680
O     11.737180     2.665182    15.161237    -0.662360
O      6.267258    16.429914    11.455421    -0.687235
O      7.112670    16.994116    13.449945    -0.635489
O      7.723551     1.866344     9.065801    -0.618721
O      8.112592     1.402444    11.169809    -0.658521
O      8.115247     1.361249     0.561704    -0.653580
O      7.855048     1.787535     2.696653    -0.617150
O      6.195942    16.347523     0.285612    -0.678514
O      7.133992    16.899187    22.168251    -0.646551
O     11.747508     2.636524    20.461720    -0.680170
O      9.829057     1.586929    20.799694    -0.626644
O      3.547947    16.193487    17.891212    -0.691180
O      1.952687    14.715816    17.396151    -0.614641
O      8.093812    16.261549     2.846600    -0.634675
O      6.189221    15.245986     3.260737    -0.662368
O     11.659143     1.481254    23.355921    -0.687228
O     10.813731     0.917052     1.549445    -0.635491
O     10.202850    16.044824    20.966301    -0.618744
O      9.813809    16.508724    23.070309    -0.658519

The following XYZ coordinates are in angstroms. Other properties are in atomic units.
The sperically averaged electron density of each atom fit to a function of the form exp(a - br)
eigen_1, eigen_2 and eigen_3 are the three eigenvalues of traceless quadrupole moment tensor
  atom number  atomic symbol              X              Y              Z     net charge C6 coefficient C8 coefficient C10 coefficient fluctuating dipole atomic polarizability isotropic forcefield polarizability              a              b squared Pearson coefficient          <r^3>          <r^4>         wp_QDO          m_QDO          q_QDO       dipole_x       dipole_y       dipole_z         dipole            Qxy            Qxz            Qyz     Q(x^2-y^2)  Q(3z^2 - R^2)        eigen_1        eigen_2        eigen_3 static polarizability      alpha(xx)      alpha(xy)      alpha(xz)      alpha(yy)      alpha(yz)      alpha(zz) atomic spin moment
            1             Sm      -0.927158      17.563154       9.677011       2.072806     112.406886 0.26584078E+04  0.87659273E+05                                15.225411                           13.702557       2.433104       2.462125                    0.999873      79.586172     186.494082       0.701321       0.264858      -1.336055      -0.005342      -0.005977       0.011018       0.013625       0.162049      -0.014066      -0.107598       0.303726       0.136474      -0.272669       0.053340       0.219329             16.708042      12.609630      -3.950389       0.172049      25.647581       0.565994      11.866915          -0.000185
            2             Sm       5.025996       0.266876      14.337484       2.132232      94.054965 0.21263560E+04  0.66152100E+05                                13.285795                           12.037122       3.296210       2.735173                    0.998190      76.514279     172.821049       0.770474       0.255529      -1.351262       0.002849       0.004981      -0.016751       0.017706       0.191587      -0.021388      -0.121603       0.282944       0.132094      -0.290411       0.044384       0.246027             14.453998      11.085672      -3.698167       0.331087      21.732757       0.438226      10.543565          -0.000193
            3             Sm       4.921559       0.348014      21.577511       2.072736     112.414542 0.26586336E+04  0.87668663E+05                                15.226250                           13.703279       2.433097       2.462121                    0.999873      79.586813     186.498231       0.701291       0.264863      -1.336046       0.005347       0.005979       0.011028       0.013636       0.162046       0.014069       0.107592       0.303729       0.136436      -0.272660       0.053328       0.219332             16.708999      12.610285      -3.950652      -0.172051      25.649183      -0.566056      11.867529           0.000079
            4             Sm      -1.031595      17.644292       2.436984       2.132167      94.054463 0.21263429E+04  0.66151591E+05                                13.285748                           12.037086       3.296254       2.735186                    0.998189      76.514175     172.820689       0.770475       0.255529      -1.351262      -0.002852      -0.004980      -0.016757       0.017712       0.191584       0.021391       0.121604       0.282945       0.132085      -0.290408       0.044380       0.246028             14.453938      11.085632      -3.698136      -0.331081      21.732648      -0.438251      10.543535           0.000081
            5             Sm      11.887559       0.348014      14.123989       2.072798     112.407685 0.26584312E+04  0.87660249E+05                                15.225500                           13.702634       2.433103       2.462125                    0.999873      79.586207     186.494445       0.701318       0.264859      -1.336054       0.005339       0.005976      -0.011019       0.013625       0.162048      -0.014066      -0.107597       0.303723       0.136474      -0.272667       0.053340       0.219327             16.708144      12.609703      -3.950421       0.172049      25.647751       0.566002      11.866978          -0.000197
            6             Sm       5.934405      17.644292       9.463516       2.132223      94.054994 0.21263566E+04  0.66152125E+05                                13.285801                           12.037126       3.296199       2.735170                    0.998190      76.514255     172.821013       0.770473       0.255529      -1.351262      -0.002848      -0.004981       0.016752       0.017708       0.191586      -0.021388      -0.121603       0.282941       0.132091      -0.290409       0.044383       0.246026             14.454006      11.085678      -3.698175       0.331086      21.732770       0.438230      10.543569          -0.000183
            7             Sm       6.038842      17.563154       2.223489       2.072743     112.413819 0.26586123E+04  0.87667778E+05                                15.226171                           13.703211       2.433098       2.462121                    0.999873      79.586751     186.497836       0.701294       0.264863      -1.336047      -0.005347      -0.005978      -0.011027       0.013636       0.162046       0.014070       0.107593       0.303728       0.136439      -0.272660       0.053328       0.219332             16.708909      12.610225      -3.950629      -0.172049      25.649031      -0.566057      11.867471           0.000088
            8             Sm      11.991996       0.266876      21.364016       2.132169      94.054463 0.21263429E+04  0.66151589E+05                                13.285747                           12.037085       3.296262       2.735188                    0.998189      76.514196     172.820731       0.770475       0.255529      -1.351262       0.002853       0.004982       0.016756       0.017712       0.191585       0.021391       0.121603       0.282947       0.132082      -0.290408       0.044380       0.246029             14.453937      11.085632      -3.698139      -0.331081      21.732647      -0.438248      10.543533           0.000072
            9             Cu      -0.445471       8.176986      11.620362       0.234031     100.090415 0.23154608E+04  0.78670839E+05                                20.563485                           18.235799       0.402737       1.883042                    0.999153      59.218723     173.874166       0.334724       0.538572      -1.048988       0.053624       0.031786      -0.011385       0.063368       0.019820       0.001372      -0.048006       0.056954       0.232895      -0.086676      -0.005608       0.092284             22.988369      24.871140      -4.557451      -0.081513      26.752328       4.917188      17.341639          -0.000043
           10             Cu       0.627539       9.926369      13.798630       0.262699      96.565827 0.24505706E+04  0.84185228E+05                                19.212469                           18.015089       0.437479       1.898775                    0.999277      58.291909     170.341820       0.359005       0.496634      -1.073834       0.034618      -0.064793       0.013936       0.074771       0.002573      -0.027675       0.012670       0.049267      -0.008872      -0.033858      -0.009275       0.043133             20.473423      17.681956       0.666658       0.537109      24.327359      -0.093218      19.410955          -0.000044
           11             Cu       0.408648       7.955603      16.397461       0.210779     109.225210 0.25771333E+04  0.89728107E+05                                20.753585                           18.432569       0.393533       1.871925                    0.999483      60.240398     177.694365       0.355835       0.494386      -1.074173      -0.050919       0.026612      -0.056254       0.080408       0.026863       0.036101      -0.027742       0.135110      -0.015266      -0.085632      -0.000520       0.086152             22.929016      18.737566      -3.775605      -4.248807      24.466695       3.063963      25.582786          -0.000024
           12             Cu       0.271337      10.221724      17.823855       0.176179     113.201618 0.26719389E+04  0.93623378E+05                                20.848695                           18.422013       0.505713       1.902904                    0.999522      60.268090     176.798874       0.367003       0.476298      -1.087120       0.037822       0.005357       0.002448       0.038278       0.070412      -0.001414      -0.000347       0.120001      -0.111236      -0.073971      -0.037090       0.111062             23.211340      21.109318      -6.625660      -0.298986      23.477694       0.160746      25.047008           0.000031
           13             Cu       3.584338       9.914548       7.425198       0.216592     109.004944 0.25812923E+04  0.89873571E+05                                20.711092                           18.428631       0.405962       1.876760                    0.999461      60.031686     176.850603       0.356559       0.493379      -1.075147       0.046383      -0.027992       0.058227       0.079532       0.028035       0.037816      -0.027010       0.141659      -0.020889      -0.087820      -0.003148       0.090968             22.882010      18.552073      -3.690415      -4.208639      24.106460       2.925457      25.987498          -0.000023
           14             Cu       3.405529       7.888616      10.014747       0.260752      96.821550 0.24806917E+04  0.85449252E+05                                19.191480                           18.060047       0.437629       1.898373                    0.999239      58.357036     170.556532       0.360640       0.493056      -1.076173      -0.037888       0.068070      -0.016088       0.079548       0.001333      -0.030303       0.012346       0.059344      -0.009566      -0.036552      -0.012683       0.049235             20.402294      17.554142       0.569108       0.535347      24.092818      -0.585431      19.559920          -0.000045
           15             Cu       4.392112       9.677762      12.150172       0.231267      99.034071 0.22810273E+04  0.77260003E+05                                20.540273                           18.203881       0.418753       1.886347                    0.999152      59.378941     174.433306       0.331935       0.544790      -1.045321      -0.051275      -0.033183       0.013596       0.062571       0.016744       0.000182      -0.051777       0.050930       0.231503      -0.084575      -0.009782       0.094357             22.994939      24.850360      -3.744396      -0.520481      26.460064       5.372005      17.674394          -0.000049
           16             Cu       4.439872       9.734182      23.520862       0.234038     100.088957 0.23154226E+04  0.78669221E+05                                20.563299                           18.235660       0.402713       1.883040                    0.999153      59.218056     173.871892       0.334725       0.538572      -1.048987      -0.053620      -0.031781      -0.011382       0.063362       0.019822      -0.001377       0.048012       0.056952       0.232903      -0.086681      -0.005609       0.092289             22.988132      24.870849      -4.557378       0.081505      26.752046      -4.917124      17.341500           0.000054
           17             Cu       3.366862       7.984799       1.898130       0.262691      96.565559 0.24505631E+04  0.84184894E+05                                19.212424                           18.015054       0.437472       1.898774                    0.999277      58.291798     170.341335       0.359006       0.496634      -1.073835      -0.034624       0.064793       0.013940       0.074774       0.002580       0.027659      -0.012669       0.049276      -0.008873      -0.033857      -0.009265       0.043121             20.473365      17.681906       0.666649      -0.537097      24.327277       0.093210      19.410912           0.000073
           18             Cu       3.585753       9.955565       4.496961       0.210788     109.224242 0.25771018E+04  0.89726691E+05                                20.753411                           18.432412       0.393547       1.871933                    0.999483      60.239964     177.692470       0.355838       0.494384      -1.074175       0.050940      -0.026608      -0.056281       0.080439       0.026869      -0.036082       0.027735       0.135118      -0.015261      -0.085630      -0.000515       0.086144             22.928832      18.737407      -3.775607       4.248770      24.466530      -3.063964      25.582559           0.000036
           19             Cu       3.723064       7.689444       5.923355       0.176181     113.201768 0.26719432E+04  0.93623516E+05                                20.848649                           18.421974       0.505739       1.902911                    0.999522      60.268209     176.798913       0.367005       0.476295      -1.087122      -0.037827      -0.005358       0.002430       0.038282       0.070405       0.001372       0.000368       0.120006      -0.111241      -0.073967      -0.037092       0.111059             23.211289      21.109269      -6.625644       0.298964      23.477647      -0.160736      25.046951           0.000039
           20             Cu       0.410063       7.996620      19.325698       0.216599     109.004597 0.25812803E+04  0.89872979E+05                                20.710962                           18.428515       0.405996       1.876772                    0.999461      60.031470     176.849342       0.356562       0.493375      -1.075150      -0.046404       0.027992       0.058254       0.079564       0.028039      -0.037792       0.027002       0.141662      -0.020881      -0.087813      -0.003142       0.090955             22.881866      18.551949      -3.690413       4.208600      24.106335      -2.925463      25.987314           0.000020
           21             Cu       0.588872      10.022552      21.915247       0.260737      96.822439 0.24807207E+04  0.85450485E+05                                19.191571                           18.060131       0.437652       1.898377                    0.999239      58.357455     170.557873       0.360640       0.493055      -1.076173       0.037898      -0.068079      -0.016086       0.079559       0.001344       0.030283      -0.012339       0.059345      -0.009581      -0.036545      -0.012671       0.049217             20.402386      17.554226       0.569114      -0.535336      24.092921       0.585428      19.560011           0.000081
           22             Cu      -0.397711       8.233406       0.249672       0.231284      99.032676 0.22809903E+04  0.77258417E+05                                20.540067                           18.203722       0.418735       1.886347                    0.999152      59.378283     174.430877       0.331937       0.544789      -1.045321       0.051268       0.033185       0.013592       0.062565       0.016740      -0.000185       0.051777       0.050939       0.231512      -0.084578      -0.009781       0.094358             22.994680      24.850031      -3.744317       0.520470      26.459786      -5.371940      17.674222           0.000065
           23             Cu      11.405872       9.734182      12.180638       0.234032     100.089897 0.23154463E+04  0.78670255E+05                                20.563468                           18.235786       0.402715       1.883037                    0.999153      59.218535     173.873725       0.334722       0.538574      -1.048986      -0.053624      -0.031784       0.011386       0.063367       0.019820       0.001372      -0.048008       0.056957       0.232905      -0.086679      -0.005609       0.092288             22.988348      24.871124      -4.557441      -0.081511      26.752296       4.917180      17.341624          -0.000040
           24             Cu      10.332862       7.984799      10.002370       0.262698      96.565841 0.24505710E+04  0.84185237E+05                                19.212461                           18.015082       0.437481       1.898775                    0.999277      58.291912     170.341788       0.359005       0.496634      -1.073834      -0.034618       0.064793      -0.013940       0.074772       0.002575      -0.027676       0.012670       0.049264      -0.008873      -0.033859      -0.009274       0.043133             20.473413      17.681956       0.666657       0.537108      24.327347      -0.093219      19.410935          -0.000019
           25             Cu      10.551753       9.955565       7.403539       0.210783     109.224311 0.25771085E+04  0.89727040E+05                                20.753495                           18.432499       0.393511       1.871922                    0.999483      60.239963     177.692966       0.355835       0.494387      -1.074173       0.050919      -0.026614       0.056252       0.080407       0.026861       0.036106      -0.027740       0.135107      -0.015253      -0.085631      -0.000521       0.086152             22.928909      18.737489      -3.775586      -4.248777      24.466589       3.063935      25.582650          -0.000018
           26             Cu      10.689064       7.689444       5.977145       0.176182     113.199870 0.26718906E+04  0.93621299E+05                                20.848552                           18.421904       0.505671       1.902897                    0.999522      60.267360     176.796606       0.367002       0.476301      -1.087118      -0.037817      -0.005357      -0.002447       0.038273       0.070421      -0.001415      -0.000347       0.119992      -0.111218      -0.073978      -0.037085       0.111063             23.211168      21.109173      -6.625599      -0.298982      23.477517       0.160744      25.046815           0.000034
           27             Cu       7.376063       7.996620      16.375802       0.216590     109.004740 0.25812867E+04  0.89873340E+05                                20.711082                           18.428623       0.405954       1.876758                    0.999461      60.031622     176.850433       0.356558       0.493379      -1.075146      -0.046385       0.027991      -0.058230       0.079535       0.028035       0.037815      -0.027008       0.141661      -0.020891      -0.087819      -0.003150       0.090969             22.881995      18.552072      -3.690408      -4.208629      24.106442       2.925452      25.987470          -0.000029
           28             Cu       7.554872      10.022552      13.786253       0.260775      96.821206 0.24806782E+04  0.85448605E+05                                19.191343                           18.059919       0.437662       1.898384                    0.999239      58.356917     170.555554       0.360644       0.493052      -1.076176       0.037892      -0.068074       0.016090       0.079553       0.001337      -0.030301       0.012344       0.059334      -0.009571      -0.036549      -0.012681       0.049230             20.402145      17.554011       0.569100       0.535341      24.092676      -0.585434      19.559749           0.000104
           29             Cu       6.568289       8.233406      11.650828       0.231268      99.034167 0.22810296E+04  0.77260093E+05                                20.540278                           18.203883       0.418759       1.886348                    0.999152      59.378991     174.433430       0.331935       0.544789      -1.045321       0.051279       0.033185      -0.013596       0.062575       0.016740       0.000182      -0.051779       0.050930       0.231506      -0.084575      -0.009784       0.094359             22.994947      24.850371      -3.744398      -0.520486      26.460076       5.372007      17.674395          -0.000032
           30             Cu       6.520529       8.176986       0.280138       0.234040     100.088945 0.23154223E+04  0.78669194E+05                                20.563268                           18.235634       0.402717       1.883042                    0.999153      59.217999     173.871584       0.334726       0.538571      -1.048988       0.053620       0.031781       0.011384       0.063362       0.019821      -0.001374       0.048011       0.056950       0.232910      -0.086679      -0.005612       0.092291             22.988095      24.870810      -4.557371       0.081496      26.752009      -4.917108      17.341465           0.000055
           31             Cu       7.593539       9.926369      21.902870       0.262692      96.564774 0.24505406E+04  0.84183968E+05                                19.212383                           18.015024       0.437432       1.898765                    0.999277      58.291404     170.340311       0.359004       0.496637      -1.073832       0.034615      -0.064786      -0.013939       0.074765       0.002576       0.027657      -0.012670       0.049285      -0.008852      -0.033857      -0.009266       0.043123             20.473314      17.681878       0.666652      -0.537103      24.327203       0.093206      19.410862           0.000058
           32             Cu       7.374648       7.955603      19.304039       0.210788     109.224347 0.25771051E+04  0.89726815E+05                                20.753395                           18.432399       0.393556       1.871935                    0.999483      60.239986     177.692421       0.355839       0.494382      -1.074176      -0.050939       0.026609       0.056281       0.080439       0.026870      -0.036081       0.027736       0.135117      -0.015262      -0.085629      -0.000514       0.086143             22.928811      18.737400      -3.775605       4.248768      24.466508      -3.063969      25.582525           0.000030
           33             Cu       7.237337      10.221724      17.877645       0.176181     113.201361 0.26719322E+04  0.93623058E+05                                20.848633                           18.421964       0.505721       1.902907                    0.999522      60.268039     176.798494       0.367004       0.476297      -1.087121       0.037826       0.005360      -0.002432       0.038281       0.070408       0.001375       0.000365       0.120006      -0.111237      -0.073969      -0.037091       0.111060             23.211268      21.109265      -6.625633       0.298961      23.477616      -0.160736      25.046923           0.000031
           34             Cu      10.550338       9.914548       4.475302       0.216603     109.003822 0.25812582E+04  0.89872016E+05                                20.710861                           18.428432       0.405983       1.876771                    0.999461      60.031083     176.847982       0.356563       0.493374      -1.075150       0.046405      -0.027995      -0.058254       0.079566       0.028036      -0.037795       0.027001       0.141659      -0.020872      -0.087812      -0.003142       0.090954             22.881748      18.551867      -3.690400       4.208569      24.106228      -2.925441      25.987148           0.000025
           35             Cu      10.371529       7.888616       1.885753       0.260738      96.821526 0.24806922E+04  0.85449287E+05                                19.191494                           18.060064       0.437635       1.898375                    0.999239      58.357002     170.556522       0.360640       0.493057      -1.076172      -0.037896       0.068082       0.016084       0.079560       0.001343       0.030283      -0.012342       0.059351      -0.009573      -0.036550      -0.012670       0.049220             20.402299      17.554159       0.569114      -0.535341      24.092829       0.585426      19.559910           0.000078
           36             Cu      11.358112       9.677762      23.551328       0.231285      99.032503 0.22809851E+04  0.77258215E+05                                20.540068                           18.203722       0.418725       1.886345                    0.999152      59.378206     174.430728       0.331936       0.544790      -1.045320      -0.051273      -0.033192      -0.013588       0.062573       0.016738      -0.000188       0.051776       0.050924       0.231509      -0.084570      -0.009787       0.094357             22.994681      24.850035      -3.744316       0.520466      26.459789      -5.371941      17.674220           0.000068
           37              H       0.418234       5.767396      13.038188       0.079955       1.048551 0.77252468E+01  0.76289241E+02                                 1.785528                            1.685920      -1.233864       2.279798                    0.993635       3.941605      11.609208       0.449534       1.379727      -0.685610       0.005405       0.016654       0.040134       0.043787      -0.002733       0.005148       0.001049      -0.013489       0.027757      -0.013136       0.002651       0.010485              1.813848       1.457875       0.014003       0.136191       1.596763       0.374115       2.386907          -0.000033
           38              H       0.918267       3.542829      12.678793       0.131882       0.935265 0.69767196E+01  0.67077271E+02                                 1.655588                            1.607329      -1.107415       2.366962                    0.996176       3.582215      10.366531       0.458767       1.388639      -0.685393       0.012679      -0.024735       0.023902       0.036659      -0.006132       0.005756      -0.004889      -0.011855       0.019002      -0.012406      -0.000462       0.012868              1.650277       1.483556      -0.162100       0.213861       1.618775      -0.291592       1.848501          -0.000045
           39              H       0.012333       4.115986       8.811130       0.143475       0.834998 0.59879061E+01  0.55651679E+02                                 1.561447                            1.508710      -1.142979       2.360718                    0.996440       3.498000      10.093926       0.462312       1.425503      -0.677988      -0.000667      -0.017338      -0.035750       0.039738      -0.001731       0.002124       0.004588      -0.011940       0.013315      -0.009058       0.000354       0.008704              1.573808       1.312100      -0.017470       0.075513       1.349126       0.174833       2.060199          -0.000012
           40              H      -0.454858       6.344136       9.341893       0.088975       0.995216 0.73489428E+01  0.71676891E+02                                 1.727886                            1.648363      -1.196000       2.306200                    0.994186       3.829759      11.212051       0.452939       1.386476      -0.684734      -0.013897       0.027667      -0.036105       0.047562      -0.003717       0.008885      -0.002486      -0.015945       0.034636      -0.016970       0.001668       0.015303              1.752421       1.515433      -0.178121       0.199515       1.782581      -0.402195       1.959249          -0.000012
           41              H       0.842293      12.507369      15.242160       0.087248       1.008831 0.72942920E+01  0.71252905E+02                                 1.762002                            1.653737      -1.301022       2.251135                    0.993301       3.963687      11.742631       0.445970       1.405986      -0.680032       0.013364      -0.008767       0.041945       0.044887       0.000016       0.006675       0.002038      -0.010859       0.030440      -0.012497       0.000063       0.012435              1.816274       1.514542      -0.078793       0.211997       1.528397      -0.313993       2.405883          -0.000008
           42              H       0.521222      14.778505      14.913707       0.139527       1.021346 0.78517341E+01  0.77963770E+02                                 1.773301                            1.718579      -1.364423       2.250300                    0.993502       3.727831      11.060538       0.437295       1.410602      -0.680865       0.003581       0.020988       0.032033       0.038463      -0.007937       0.000386       0.004682      -0.001414       0.022919      -0.012399       0.002454       0.009946              1.771470       1.517012       0.085833       0.103618       1.782936       0.299672       2.014461          -0.000024
           43              H      -0.299510      13.956382      11.057945       0.124165       0.905415 0.67202311E+01  0.64464466E+02                                 1.657420                            1.604776      -1.326651       2.257798                    0.993370       3.789609      11.210866       0.444318       1.437063      -0.674744      -0.008807       0.011492      -0.032411       0.035498       0.002691       0.006746       0.000941      -0.011698       0.032797      -0.013595       0.000563       0.013032              1.658274       1.393527      -0.054340       0.105416       1.468748      -0.214898       2.112547          -0.000030
           44              H       0.096628      11.728233      11.533965       0.081330       1.050407 0.79563595E+01  0.79399827E+02                                 1.803824                            1.723464      -1.424646       2.189744                    0.991662       4.081123      12.206978       0.438409       1.399978      -0.680991      -0.001961      -0.028063      -0.035709       0.045458      -0.006240       0.006593       0.004812      -0.013691       0.035385      -0.017313       0.003003       0.014310              1.826317       1.501364       0.048346       0.032915       1.975887       0.482976       2.001700          -0.000031
           45              H       3.105832       7.076702      15.537293       0.094113       1.013986 0.72738109E+01  0.71107530E+02                                 1.776615                            1.658833      -1.340328       2.236061                    0.993187       3.971745      11.827779       0.441650       1.418647      -0.677511       0.025263       0.039165      -0.004178       0.046793       0.006304      -0.006206      -0.000055       0.001657      -0.032770      -0.013148       0.000347       0.012801              1.822994       1.711853       0.398443      -0.060125       2.305664      -0.029163       1.451463          -0.000015
           46              H       4.254510       5.124385      15.108875       0.126711       0.934916 0.66144235E+01  0.62717126E+02                                 1.654906                            1.562195      -1.041168       2.397188                    0.996826       3.533034      10.135151       0.466877       1.383597      -0.686396       0.035205      -0.000098      -0.010950       0.036869       0.001231      -0.008590      -0.000638       0.007568      -0.025687      -0.012204       0.000330       0.011874              1.696077       2.217460       0.026672      -0.248495       1.392758       0.027000       1.478012          -0.000029
           47              H       0.964469       3.062810      15.934769       0.134279       1.073048 0.78918482E+01  0.77034069E+02                                 1.723098                            1.639920      -1.002524       2.419101                    0.998190       3.335452       9.240776       0.491026       1.277903      -0.710828      -0.017707      -0.033323       0.003596       0.037907       0.004408      -0.005401      -0.003911      -0.001183      -0.036276      -0.013962       0.001718       0.012244              1.734419       1.707539       0.338912      -0.054608       2.045554      -0.040116       1.450165          -0.000047
           48              H      -0.128370       5.031247      16.341767       0.093552       1.175058 0.85046716E+01  0.85233379E+02                                 1.872618                            1.729196      -1.130034       2.336869                    0.995643       3.717799      10.701276       0.463545       1.318446      -0.699914      -0.044054      -0.006625       0.012238       0.046200       0.006712      -0.006603      -0.003828       0.003231      -0.043557      -0.016453       0.000417       0.016036              1.939859       2.687387      -0.000528      -0.277776       1.484054       0.031999       1.648137          -0.000022
           49              H       0.317132      13.119931      17.800768       0.096772       1.064234 0.71727993E+01  0.69640315E+02                                 1.812444                            1.627462      -1.249589       2.269580                    0.995260       3.919354      11.504455       0.455585       1.384728      -0.683923       0.041814       0.012078      -0.003291       0.043647      -0.003967       0.001753       0.001278      -0.001344      -0.028473      -0.009932       0.001161       0.008770              1.931657       2.814849       0.212133      -0.082572       1.424654      -0.013148       1.555468           0.000007
           50              H      -1.158861      14.928959      17.917393       0.135199       1.180236 0.91496656E+01  0.93336681E+02                                 1.886012                            1.805157      -1.195529       2.328016                    0.995975       3.583096      10.386406       0.449576       1.335537      -0.698053       0.009908       0.034758       0.000413       0.036144       0.005074      -0.000797       0.003084      -0.004686      -0.012144      -0.006344      -0.001674       0.008018              1.885785       1.844217       0.303710      -0.003683       2.212348       0.024069       1.600788          -0.000003
           51              H       9.736142      12.324675      17.884071       0.120745       1.040016 0.74645445E+01  0.73682037E+02                                 1.823259                            1.691886      -1.603626       2.115679                    0.992066       4.075136      12.323132       0.431497       1.438036      -0.673052      -0.035415      -0.005318       0.000202       0.035812       0.002744       0.002117      -0.002226       0.010727      -0.026182      -0.009722      -0.000793       0.010515              1.901859       2.634370       0.178116      -0.002037       1.522524       0.013790       1.548684           0.000007
           52              H      11.377929      10.649980      17.826949       0.066418       1.138529 0.83533854E+01  0.84404580E+02                                 1.899635                            1.760906      -1.444662       2.166846                    0.991979       4.236947      12.762750       0.435473       1.392007      -0.681789      -0.010046      -0.038655      -0.000850       0.039948       0.003257      -0.000307       0.000458      -0.000180      -0.034545      -0.011536       0.002520       0.009016              1.945129       1.748729       0.338853       0.004609       2.563870       0.022614       1.522787           0.000010
           53              H       4.140361      12.849472       7.737705       0.092652       1.152597 0.82404899E+01  0.82087933E+02                                 1.862558                            1.711991      -1.155239       2.328046                    0.995262       3.720710      10.741788       0.460998       1.333771      -0.696610       0.042216       0.006565      -0.006778       0.043258       0.005340      -0.003965      -0.001052       0.005549      -0.045446      -0.015754       0.001631       0.014123              1.934308       2.753414       0.010144      -0.182612       1.470626       0.036337       1.578882          -0.000022
           54              H       3.051050      14.746265       8.149462       0.123239       1.119406 0.83434037E+01  0.82809432E+02                                 1.786727                            1.696277      -1.011239       2.404309                    0.997828       3.486152       9.826698       0.477186       1.293248      -0.706768       0.018461       0.029937      -0.000695       0.035179       0.003782      -0.003331      -0.002476       0.002432      -0.034271      -0.012210       0.001739       0.010471              1.800577       1.792839       0.364411      -0.006796       2.125528       0.040959       1.483362          -0.000045
           55              H      -0.365773      12.684689       8.565980       0.132131       0.938360 0.66585429E+01  0.63324731E+02                                 1.667189                            1.574045      -1.099453       2.373835                    0.996240       3.545657      10.230993       0.461557       1.395361      -0.684033      -0.036264      -0.000929       0.008966       0.037367       0.001202      -0.005737       0.000737       0.008941      -0.028441      -0.011195       0.000277       0.010917              1.706989       2.283341       0.035235      -0.165552       1.396670       0.035262       1.440958          -0.000025
           56              H       0.844635      10.771776       8.104240       0.097253       1.009456 0.72474159E+01  0.70792260E+02                                 1.772260                            1.656425      -1.336795       2.238333                    0.993299       3.961837      11.797385       0.441684       1.419684      -0.677319      -0.024965      -0.039769      -0.000671       0.046960       0.006789      -0.004377       0.001814       0.002909      -0.032356      -0.012564      -0.000004       0.012567              1.819545       1.705282       0.393304      -0.002532       2.308726       0.068490       1.444627          -0.000009
           57              H       3.983927       6.150695      12.319398       0.085170       1.034836 0.77340253E+01  0.76631109E+02                                 1.785443                            1.699089      -1.398144       2.202521                    0.992085       4.040232      12.038963       0.441620       1.399774      -0.681060       0.003396       0.028727       0.034866       0.045304      -0.005372       0.007314       0.005399      -0.013677       0.036023      -0.017301       0.002177       0.015124              1.810527       1.486264       0.055679       0.033077       1.968887       0.485235       1.976430          -0.000031
           58              H       4.387328       3.920755      12.783517       0.122817       0.910427 0.67881784E+01  0.65258851E+02                                 1.661193                            1.611098      -1.323522       2.258420                    0.993278       3.795973      11.229959       0.444322       1.433910      -0.675336       0.011666      -0.011092       0.033233       0.036927       0.002626       0.007119       0.000634      -0.009137       0.031694      -0.012544      -0.000402       0.012946              1.661038       1.416806      -0.056435       0.122896       1.476359      -0.205745       2.089950          -0.000032
           59              H       3.573747       3.080721       8.951556       0.132842       0.979381 0.74623518E+01  0.72578470E+02                                 1.681999                            1.643334      -1.043788       2.401603                    0.997285       3.474510       9.939684       0.464052       1.357086      -0.693000      -0.002285      -0.020932      -0.032477       0.038705      -0.007039       0.005065       0.007322      -0.004742       0.033170      -0.015641       0.001290       0.014350              1.668947       1.421721       0.060917       0.040098       1.710546       0.283031       1.874574          -0.000024
           60              H       3.259010       5.305288       8.582641       0.093988       1.011225 0.72713512E+01  0.70814438E+02                                 1.752941                            1.642704      -1.230779       2.287012                    0.994377       3.862464      11.342356       0.451923       1.391666      -0.683300      -0.012080       0.008001      -0.042607       0.045003       0.002583       0.009178       0.004118      -0.013484       0.031975      -0.015385      -0.000118       0.015503              1.805184       1.486340      -0.083459       0.184056       1.525599      -0.351752       2.403614          -0.000007
           61              H       4.394642      11.459565      14.504329       0.093042       0.986782 0.72943043E+01  0.71059883E+02                                 1.722225                            1.645470      -1.208998       2.301096                    0.994182       3.829026      11.228295       0.451687       1.391962      -0.683592       0.008879      -0.028400       0.035922       0.046645      -0.002324       0.008124      -0.003092      -0.017091       0.033429      -0.016601       0.001942       0.014659              1.745734       1.480207      -0.154108       0.158011       1.815292      -0.410454       1.941703          -0.000018
           62              H       4.055625      13.687715      15.039852       0.133961       0.857682 0.62098025E+01  0.58380565E+02                                 1.599828                            1.543092      -1.267581       2.292445                    0.994698       3.654346      10.688809       0.453084       1.437928      -0.674905       0.002350       0.016228       0.034230       0.037955      -0.001152       0.003920       0.004260      -0.014691       0.007798      -0.010246       0.001232       0.009013              1.616556       1.337798      -0.011850       0.100205       1.370150       0.176325       2.141719          -0.000016
           63              H       3.146296      14.373712      11.200751       0.129020       0.936255 0.70349123E+01  0.67779412E+02                                 1.657040                            1.614212      -1.106820       2.366855                    0.996054       3.595439      10.416796       0.457692       1.388972      -0.685331      -0.010285       0.026515      -0.023636       0.036980      -0.005245       0.003998      -0.004846      -0.012421       0.019437      -0.011642      -0.000128       0.011770              1.648980       1.465088      -0.148292       0.181891       1.645235      -0.297155       1.836618          -0.000044
           64              H       3.535672      12.152727      10.774713       0.086967       1.012073 0.74222614E+01  0.72634220E+02                                 1.750328                            1.658000      -1.237220       2.282124                    0.993827       3.895534      11.455763       0.450648       1.388877      -0.683851      -0.009340      -0.015349      -0.039807       0.043674      -0.001325       0.006399       0.001402      -0.012805       0.024146      -0.012616       0.002451       0.010165              1.776772       1.439129       0.022340       0.157850       1.546315       0.337966       2.344871          -0.000032
           65              H       3.576167      12.143772       1.137688       0.079939       1.048558 0.77253023E+01  0.76289906E+02                                 1.785537                            1.685928      -1.233854       2.279801                    0.993635       3.941619      11.609248       0.449532       1.379729      -0.685610      -0.005405      -0.016653       0.040134       0.043787      -0.002734      -0.005148      -0.001049      -0.013490       0.027760      -0.013137       0.002651       0.010486              1.813858       1.457881       0.014003      -0.136193       1.596769      -0.374118       2.386923           0.000039
           66              H       3.076134      14.368339       0.778293       0.131871       0.935259 0.69766479E+01  0.67076347E+02                                 1.655578                            1.607319      -1.107384       2.366976                    0.996177       3.582188      10.366404       0.458770       1.388636      -0.685394      -0.012678       0.024736       0.023902       0.036659      -0.006132      -0.005756       0.004889      -0.011855       0.019005      -0.012406      -0.000462       0.012869              1.650267       1.483547      -0.162098      -0.213859       1.618764       0.291590       1.848489           0.000030
           67              H       3.982068      13.795182      20.711630       0.143454       0.835008 0.59879765E+01  0.55652381E+02                                 1.561449                            1.508712      -1.142927       2.360736                    0.996440       3.498002      10.093867       0.462316       1.425488      -0.677991       0.000668       0.017338      -0.035749       0.039737      -0.001731      -0.002125      -0.004587      -0.011940       0.013322      -0.009059       0.000355       0.008704              1.573809       1.312100      -0.017470      -0.075513       1.349126      -0.174833       2.060201           0.000023
           68              H       4.449259      11.567032      21.242393       0.088953       0.995246 0.73492103E+01  0.71680133E+02                                 1.727919                            1.648393      -1.196002       2.306192                    0.994186       3.829835      11.212313       0.452935       1.386475      -0.684735       0.013898      -0.027666      -0.036103       0.047561      -0.003716      -0.008885       0.002485      -0.015944       0.034639      -0.016970       0.001668       0.015302              1.752455       1.515460      -0.178127      -0.199522       1.782616       0.402208       1.959290           0.000036
           69              H       3.152108       5.403799       3.341660       0.087225       1.008849 0.72944532E+01  0.71254805E+02                                 1.762019                            1.653752      -1.300988       2.251144                    0.993301       3.963727      11.742740       0.445970       1.405981      -0.680033      -0.013364       0.008766       0.041943       0.044885       0.000015      -0.006674      -0.002039      -0.010860       0.030439      -0.012498       0.000063       0.012434              1.816293       1.514556      -0.078794      -0.212001       1.528411       0.313998       2.405911           0.000030
           70              H       3.473179       3.132663       3.013207       0.139504       1.021369 0.78519427E+01  0.77966302E+02                                 1.773324                            1.718600      -1.364418       2.250297                    0.993502       3.727875      11.060675       0.437293       1.410600      -0.680866      -0.003582      -0.020988       0.032032       0.038463      -0.007937      -0.000387      -0.004682      -0.001413       0.022924      -0.012400       0.002454       0.009946              1.771494       1.517030       0.085835      -0.103621       1.782961      -0.299680       2.014491           0.000026
           71              H       4.293911       3.954786      22.958445       0.124154       0.905418 0.67202440E+01  0.64464587E+02                                 1.657421                            1.604777      -1.326630       2.257806                    0.993370       3.789608      11.210844       0.444319       1.437062      -0.674745       0.008808      -0.011492      -0.032410       0.035497       0.002691      -0.006745      -0.000941      -0.011698       0.032800      -0.013595       0.000563       0.013032              1.658275       1.393528      -0.054340      -0.105416       1.468749       0.214899       2.112549           0.000027
           72              H       3.897773       6.182935      23.434465       0.081317       1.050420 0.79564797E+01  0.79401300E+02                                 1.803838                            1.723476      -1.424639       2.189744                    0.991662       4.081154      12.207079       0.438408       1.399977      -0.680991       0.001962       0.028062      -0.035709       0.045458      -0.006240      -0.006593      -0.004812      -0.013692       0.035387      -0.017313       0.003002       0.014311              1.826331       1.501374       0.048347      -0.032916       1.975903      -0.482983       2.001717           0.000041
           73              H       0.888569      10.834466       3.636793       0.094109       1.013998 0.72739142E+01  0.71108774E+02                                 1.776627                            1.658843      -1.340329       2.236057                    0.993187       3.971773      11.827873       0.441649       1.418644      -0.677512      -0.025262      -0.039165      -0.004181       0.046792       0.006304       0.006204       0.000055       0.001658      -0.032771      -0.013147       0.000346       0.012801              1.823005       1.711864       0.398447       0.060126       2.305681       0.029163       1.451472           0.000028
           74              H      -0.260109      12.786783       3.208375       0.126711       0.934916 0.66144307E+01  0.62717232E+02                                 1.654908                            1.562198      -1.041182       2.397182                    0.996826       3.533041      10.135185       0.466875       1.383600      -0.686395      -0.035205       0.000099      -0.010953       0.036869       0.001231       0.008590       0.000638       0.007570      -0.025688      -0.012204       0.000330       0.011874              1.696079       2.217463       0.026672       0.248495       1.392761      -0.027000       1.478014           0.000026
           75              H       3.029932      14.848358       4.034270       0.134273       1.073066 0.78920165E+01  0.77036089E+02                                 1.723114                            1.639934      -1.002567       2.419079                    0.998190       3.335485       9.240877       0.491025       1.277898      -0.710829       0.017708       0.033323       0.003591       0.037907       0.004408       0.005400       0.003911      -0.001184      -0.036276      -0.013962       0.001718       0.012244              1.734435       1.707554       0.338916       0.054609       2.045573       0.040117       1.450178           0.000007
           76              H       4.122771      12.879921       4.441267       0.093544       1.175079 0.85048523E+01  0.85235609E+02                                 1.872636                            1.729212      -1.130038       2.336864                    0.995643       3.717837      10.701398       0.463544       1.318442      -0.699915       0.044054       0.006624       0.012233       0.046199       0.006711       0.006603       0.003827       0.003230      -0.043556      -0.016453       0.000418       0.016035              1.939880       2.687419      -0.000528       0.277781       1.484067      -0.032000       1.648153           0.000010
           77              H       3.677269       4.791237       5.900268       0.096771       1.064245 0.71728808E+01  0.69641308E+02                                 1.812455                            1.627471      -1.249616       2.269567                    0.995260       3.919378      11.504545       0.455584       1.384727      -0.683923      -0.041813      -0.012077      -0.003298       0.043647      -0.003968      -0.001753      -0.001276      -0.001343      -0.028470      -0.009930       0.001159       0.008771              1.931669       2.814871       0.212135       0.082573       1.424661       0.013148       1.555476           0.000010
           78              H       5.153262       2.982209       6.016893       0.135199       1.180251 0.91498120E+01  0.93338534E+02                                 1.886026                            1.805170      -1.195543       2.328008                    0.995974       3.583118      10.386485       0.449575       1.335535      -0.698054      -0.009908      -0.034757       0.000405       0.036144       0.005074       0.000798      -0.003081      -0.004686      -0.012140      -0.006342      -0.001674       0.008016              1.885799       1.844231       0.303713       0.003683       2.212366      -0.024069       1.600799          -0.000001
           79              H       8.190259       5.586493       5.983571       0.120743       1.040018 0.74645577E+01  0.73682168E+02                                 1.823259                            1.691885      -1.603618       2.115682                    0.992066       4.075132      12.323102       0.431498       1.438033      -0.673052       0.035415       0.005318       0.000197       0.035812       0.002744      -0.002116       0.002229       0.010728      -0.026185      -0.009724      -0.000791       0.010515              1.901859       2.634369       0.178116       0.002037       1.522523      -0.013790       1.548684           0.000011
           80              H       6.548472       7.261188       5.926449       0.066417       1.138539 0.83534775E+01  0.84405747E+02                                 1.899646                            1.760915      -1.444672       2.166840                    0.991979       4.236972      12.762845       0.435472       1.392006      -0.681789       0.010045       0.038655      -0.000855       0.039948       0.003256       0.000310      -0.000457      -0.000180      -0.034544      -0.011536       0.002521       0.009015              1.945140       1.748738       0.338856      -0.004609       2.563887      -0.022615       1.522795           0.000014
           81              H      -0.145960       5.061696      19.638205       0.092648       1.152601 0.82405200E+01  0.82088281E+02                                 1.862559                            1.711992      -1.155229       2.328049                    0.995262       3.720717      10.741800       0.460998       1.333768      -0.696611      -0.042217      -0.006565      -0.006773       0.043258       0.005339       0.003965       0.001051       0.005548      -0.045446      -0.015754       0.001632       0.014122              1.934310       2.753418       0.010144       0.182613       1.470628      -0.036337       1.578884           0.000011
           82              H       0.943351       3.164903      20.049962       0.123236       1.119405 0.83433936E+01  0.82809290E+02                                 1.786726                            1.696276      -1.011267       2.404298                    0.997828       3.486146       9.826672       0.477186       1.293248      -0.706769      -0.018462      -0.029938      -0.000690       0.035179       0.003783       0.003330       0.002475       0.002432      -0.034272      -0.012210       0.001739       0.010472              1.800575       1.792838       0.364410       0.006796       2.125527      -0.040959       1.483361           0.000008
           83              H       4.360174       5.226479      20.466480       0.132133       0.938334 0.66583173E+01  0.63322052E+02                                 1.667162                            1.574022      -1.099438       2.373848                    0.996240       3.545593      10.230767       0.461559       1.395366      -0.684033       0.036264       0.000929       0.008971       0.037369       0.001202       0.005736      -0.000738       0.008943      -0.028441      -0.011195       0.000277       0.010918              1.706962       2.283298       0.035234       0.165547       1.396650      -0.035261       1.440937           0.000024
           84              H       3.149766       7.139392      20.004741       0.097253       1.009455 0.72474010E+01  0.70792052E+02                                 1.772256                            1.656421      -1.336783       2.238339                    0.993299       3.961828      11.797339       0.441686       1.419681      -0.677320       0.024966       0.039768      -0.000667       0.046960       0.006789       0.004374      -0.001814       0.002911      -0.032357      -0.012563      -0.000005       0.012568              1.819541       1.705278       0.393302       0.002532       2.308719      -0.068488       1.444624           0.000022
           85              H       0.010474      11.760473       0.418898       0.085164       1.034851 0.77341620E+01  0.76632787E+02                                 1.785458                            1.699102      -1.398142       2.202518                    0.992085       4.040268      12.039088       0.441619       1.399771      -0.681061      -0.003396      -0.028727       0.034865       0.045303      -0.005371      -0.007314      -0.005399      -0.013677       0.036023      -0.017301       0.002177       0.015124              1.810543       1.486275       0.055680      -0.033077       1.968905      -0.485242       1.976449           0.000038
           86              H      -0.392927      13.990413       0.883017       0.122814       0.910423 0.67881351E+01  0.65258289E+02                                 1.661185                            1.611090      -1.323496       2.258431                    0.993278       3.795954      11.229867       0.444325       1.433905      -0.675337      -0.011666       0.011093       0.033233       0.036927       0.002626      -0.007118      -0.000634      -0.009135       0.031696      -0.012543      -0.000403       0.012946              1.661030       1.416799      -0.056435      -0.122895       1.476352       0.205743       2.089940           0.000027
           87              H       0.420654      14.830447      20.852056       0.132827       0.979399 0.74625164E+01  0.72580354E+02                                 1.682010                            1.643344      -1.043772       2.401603                    0.997285       3.474540       9.939737       0.464055       1.357072      -0.693003       0.002285       0.020932      -0.032475       0.038704      -0.007039      -0.005065      -0.007322      -0.004742       0.033175      -0.015641       0.001290       0.014351              1.668958       1.421729       0.060917      -0.040098       1.710558      -0.283035       1.874587           0.000024
           88              H       0.735391      12.605880      20.483141       0.093974       1.011244 0.72715130E+01  0.70816268E+02                                 1.752950                            1.642712      -1.230729       2.287027                    0.994378       3.862489      11.342377       0.451927       1.391648      -0.683304       0.012080      -0.008001      -0.042605       0.045001       0.002582      -0.009177      -0.004119      -0.013485       0.031977      -0.015385      -0.000118       0.015503              1.805193       1.486347      -0.083459      -0.184057       1.525606       0.351754       2.403627           0.000026
           89              H      -0.400241       6.451603       2.603829       0.093025       0.986807 0.72945376E+01  0.71062669E+02                                 1.722250                            1.645493      -1.208984       2.301096                    0.994182       3.829084      11.228477       0.451686       1.391956      -0.683593      -0.008878       0.028399       0.035920       0.046643      -0.002323      -0.008124       0.003091      -0.017091       0.033431      -0.016601       0.001942       0.014658              1.745760       1.480226      -0.154111      -0.158015       1.815319       0.410465       1.941734           0.000036
           90              H      -0.061224       4.223453       3.139352       0.133945       0.857680 0.62097711E+01  0.58380079E+02                                 1.599816                            1.543081      -1.267518       2.292471                    0.994699       3.654315      10.688631       0.453089       1.437915      -0.674908      -0.002349      -0.016228       0.034230       0.037955      -0.001152      -0.003920      -0.004260      -0.014690       0.007806      -0.010246       0.001233       0.009013              1.616543       1.337789      -0.011850      -0.100204       1.370141      -0.176324       2.141701           0.000024
           91              H       0.848105       3.537456      23.101251       0.129012       0.936252 0.70348785E+01  0.67778964E+02                                 1.657035                            1.614207      -1.106801       2.366864                    0.996054       3.595423      10.416720       0.457694       1.388970      -0.685332       0.010286      -0.026516      -0.023636       0.036980      -0.005245      -0.003999       0.004847      -0.012421       0.019440      -0.011642      -0.000129       0.011771              1.648975       1.465083      -0.148292      -0.181891       1.645230       0.297155       1.836613           0.000030
           92              H       0.458729       5.758441      22.675213       0.086956       1.012078 0.74222991E+01  0.72634636E+02                                 1.750331                            1.658002      -1.237198       2.282132                    0.993827       3.895540      11.455761       0.450648       1.388874      -0.683852       0.009341       0.015349      -0.039807       0.043674      -0.001325      -0.006400      -0.001401      -0.012806       0.024150      -0.012617       0.002451       0.010166              1.776775       1.439131       0.022340      -0.157851       1.546317      -0.337966       2.344875           0.000036
           93              H      10.542167      12.143772      10.762812       0.079953       1.048550 0.77252346E+01  0.76289087E+02                                 1.785527                            1.685919      -1.233861       2.279800                    0.993635       3.941603      11.609198       0.449534       1.379727      -0.685610      -0.005406      -0.016654      -0.040134       0.043787      -0.002733       0.005148       0.001049      -0.013489       0.027757      -0.013136       0.002651       0.010485              1.813847       1.457874       0.014003       0.136191       1.596762       0.374114       2.386905          -0.000034
           94              H      10.042134      14.368339      11.122207       0.131880       0.935268 0.69767401E+01  0.67077518E+02                                 1.655591                            1.607331      -1.107417       2.366961                    0.996176       3.582221      10.366553       0.458767       1.388640      -0.685393      -0.012679       0.024735      -0.023901       0.036659      -0.006132       0.005756      -0.004889      -0.011855       0.019002      -0.012406      -0.000462       0.012868              1.650280       1.483559      -0.162100       0.213862       1.618778      -0.291593       1.848504          -0.000044
           95              H      10.948068      13.795182      14.989870       0.143474       0.835000 0.59879200E+01  0.55651824E+02                                 1.561448                            1.508711      -1.142971       2.360720                    0.996440       3.498001      10.093921       0.462312       1.425500      -0.677988       0.000666       0.017338       0.035750       0.039737      -0.001731       0.002124       0.004587      -0.011939       0.013315      -0.009058       0.000354       0.008704              1.573808       1.312100      -0.017470       0.075513       1.349126       0.174833       2.060199          -0.000017
           96              H      11.415259      11.567032      14.459108       0.088974       0.995218 0.73489526E+01  0.71676992E+02                                 1.727885                            1.648363      -1.195992       2.306204                    0.994187       3.829759      11.212042       0.452940       1.386473      -0.684735       0.013896      -0.027667       0.036105       0.047562      -0.003717       0.008885      -0.002486      -0.015944       0.034636      -0.016970       0.001668       0.015302              1.752421       1.515433      -0.178121       0.199515       1.782580      -0.402195       1.959248          -0.000018
           97              H      10.118108       5.403799       8.558840       0.087246       1.008828 0.72942633E+01  0.71252554E+02                                 1.761999                            1.653734      -1.301020       2.251136                    0.993301       3.963678      11.742598       0.445970       1.405987      -0.680032      -0.013364       0.008767      -0.041945       0.044887       0.000016       0.006675       0.002038      -0.010859       0.030440      -0.012497       0.000063       0.012434              1.816271       1.514540      -0.078793       0.211997       1.528395      -0.313992       2.405878          -0.000005
           98              H      10.439179       3.132663       8.887293       0.139525       1.021345 0.78517153E+01  0.77963539E+02                                 1.773299                            1.718578      -1.364424       2.250300                    0.993502       3.727826      11.060521       0.437294       1.410604      -0.680865      -0.003581      -0.020988      -0.032033       0.038464      -0.007937       0.000386       0.004682      -0.001414       0.022919      -0.012399       0.002454       0.009946              1.771469       1.517011       0.085833       0.103618       1.782935       0.299672       2.014459          -0.000021
           99              H      11.259911       3.954786      12.743055       0.124165       0.905415 0.67202243E+01  0.64464385E+02                                 1.657419                            1.604775      -1.326649       2.257798                    0.993370       3.789607      11.210859       0.444318       1.437064      -0.674744       0.008807      -0.011492       0.032411       0.035498       0.002691       0.006745       0.000941      -0.011698       0.032797      -0.013595       0.000563       0.013032              1.658273       1.393526      -0.054340       0.105415       1.468748      -0.214898       2.112545          -0.000031
          100              H      10.863773       6.182935      12.267035       0.081329       1.050408 0.79563725E+01  0.79399988E+02                                 1.803826                            1.723465      -1.424647       2.189743                    0.991662       4.081127      12.206992       0.438409       1.399978      -0.680991       0.001961       0.028062       0.035709       0.045459      -0.006240       0.006593       0.004812      -0.013692       0.035385      -0.017313       0.003003       0.014310              1.826318       1.501365       0.048346       0.032915       1.975889       0.482976       2.001701          -0.000034
          101              H       7.854569      10.834466       8.263707       0.094112       1.013992 0.72738605E+01  0.71108126E+02                                 1.776621                            1.658837      -1.340328       2.236059                    0.993187       3.971757      11.827819       0.441650       1.418645      -0.677512      -0.025262      -0.039165       0.004178       0.046792       0.006304      -0.006206      -0.000055       0.001657      -0.032769      -0.013148       0.000347       0.012801              1.822999       1.711858       0.398445      -0.060125       2.305672      -0.029163       1.451467          -0.000013
          102              H       6.705891      12.786783       8.692125       0.126712       0.934918 0.66144465E+01  0.62717386E+02                                 1.654907                            1.562196      -1.041163       2.397189                    0.996826       3.533038      10.135159       0.466877       1.383595      -0.686396      -0.035205       0.000098       0.010950       0.036869       0.001231      -0.008590      -0.000638       0.007569      -0.025687      -0.012204       0.000330       0.011874              1.696078       2.217462       0.026672      -0.248495       1.392759       0.027000       1.478013          -0.000027
          103              H       9.995932      14.848358       7.866231       0.134281       1.073055 0.78919100E+01  0.77034833E+02                                 1.723105                            1.639926      -1.002527       2.419099                    0.998190       3.335466       9.240828       0.491025       1.277902      -0.710828       0.017707       0.033323      -0.003596       0.037906       0.004408      -0.005401      -0.003911      -0.001183      -0.036276      -0.013962       0.001718       0.012244              1.734426       1.707545       0.338913      -0.054608       2.045562      -0.040116       1.450170          -0.000041
          104              H      11.088771      12.879921       7.459233       0.093553       1.175061 0.85046958E+01  0.85233675E+02                                 1.872619                            1.729198      -1.130032       2.336869                    0.995643       3.717804      10.701291       0.463545       1.318444      -0.699915       0.044054       0.006625      -0.012238       0.046199       0.006712      -0.006603      -0.003828       0.003231      -0.043557      -0.016453       0.000417       0.016036              1.939861       2.687390      -0.000528      -0.277777       1.484055       0.031999       1.648139          -0.000017
          105              H      10.643269       4.791237       6.000232       0.096772       1.064227 0.71727376E+01  0.69639556E+02                                 1.812436                            1.627455      -1.249578       2.269586                    0.995260       3.919333      11.504375       0.455586       1.384728      -0.683923      -0.041814      -0.012077       0.003291       0.043647      -0.003967       0.001753       0.001278      -0.001344      -0.028473      -0.009932       0.001161       0.008771              1.931648       2.814834       0.212132      -0.082571       1.424648      -0.013148       1.555461           0.000010
          106              H      12.119262       2.982209       5.883607       0.135198       1.180235 0.91496500E+01  0.93336479E+02                                 1.886011                            1.805156      -1.195526       2.328017                    0.995975       3.583093      10.386394       0.449576       1.335537      -0.698053      -0.009908      -0.034757      -0.000413       0.036144       0.005074      -0.000798       0.003084      -0.004686      -0.012144      -0.006344      -0.001674       0.008018              1.885783       1.844216       0.303710      -0.003683       2.212347       0.024069       1.600787           0.000004
          107              H       1.224259       5.586493       5.916929       0.120743       1.040023 0.74646031E+01  0.73682753E+02                                 1.823266                            1.691891      -1.603630       2.115675                    0.992066       4.075152      12.323188       0.431497       1.438035      -0.673052       0.035415       0.005318      -0.000203       0.035812       0.002744       0.002117      -0.002226       0.010727      -0.026182      -0.009722      -0.000793       0.010515              1.901866       2.634381       0.178117      -0.002037       1.522529       0.013790       1.548689           0.000012
          108              H      -0.417528       7.261188       5.974051       0.066416       1.138533 0.83534218E+01  0.84405030E+02                                 1.899639                            1.760910      -1.444661       2.166846                    0.991979       4.236954      12.762772       0.435473       1.392006      -0.681789       0.010045       0.038655       0.000850       0.039948       0.003256      -0.000307       0.000458      -0.000179      -0.034544      -0.011536       0.002520       0.009016              1.945133       1.748732       0.338854       0.004609       2.563877       0.022614       1.522790           0.000013
          109              H       6.820040       5.061696      16.063295       0.092651       1.152594 0.82404616E+01  0.82087576E+02                                 1.862554                            1.711988      -1.155237       2.328048                    0.995262       3.720703      10.741761       0.460998       1.333771      -0.696610      -0.042217      -0.006565       0.006778       0.043258       0.005340      -0.003965      -0.001052       0.005549      -0.045447      -0.015754       0.001631       0.014123              1.934304       2.753409       0.010144      -0.182612       1.470624       0.036337       1.578880          -0.000027
          110              H       7.909351       3.164903      15.651538       0.123238       1.119411 0.83434493E+01  0.82809995E+02                                 1.786732                            1.696282      -1.011245       2.404306                    0.997828       3.486161       9.826729       0.477186       1.293247      -0.706768      -0.018461      -0.029937       0.000695       0.035178       0.003782      -0.003331      -0.002476       0.002433      -0.034271      -0.012210       0.001739       0.010471              1.800581       1.792844       0.364412      -0.006796       2.125535       0.040959       1.483366          -0.000049
          111              H      11.326174       5.226479      15.235020       0.132130       0.938359 0.66585377E+01  0.63324664E+02                                 1.667188                            1.574044      -1.099451       2.373836                    0.996240       3.545655      10.230983       0.461557       1.395360      -0.684033       0.036263       0.000929      -0.008967       0.037367       0.001202      -0.005737       0.000737       0.008941      -0.028441      -0.011194       0.000277       0.010917              1.706989       2.283340       0.035235      -0.165551       1.396669       0.035262       1.440957          -0.000028
          112              H      10.115766       7.139392      15.696759       0.097253       1.009451 0.72473686E+01  0.70791683E+02                                 1.772254                            1.656420      -1.336791       2.238336                    0.993299       3.961824      11.797337       0.441685       1.419685      -0.677319       0.024965       0.039769       0.000670       0.046960       0.006789      -0.004377       0.001814       0.002909      -0.032356      -0.012564      -0.000004       0.012568              1.819539       1.705277       0.393302      -0.002532       2.308718       0.068488       1.444623          -0.000015
          113              H       6.976474      11.760473      11.481602       0.085164       1.034845 0.77341053E+01  0.76632097E+02                                 1.785453                            1.699098      -1.398146       2.202518                    0.992085       4.040255      12.039046       0.441619       1.399774      -0.681060      -0.003396      -0.028727      -0.034866       0.045303      -0.005372       0.007314       0.005399      -0.013676       0.036023      -0.017301       0.002177       0.015124              1.810537       1.486271       0.055679       0.033077       1.968899       0.485239       1.976442          -0.000034
          114              H       6.573073      13.990413      11.017483       0.122813       0.910426 0.67881654E+01  0.65258678E+02                                 1.661190                            1.611096      -1.323512       2.258424                    0.993278       3.795968      11.229931       0.444323       1.433909      -0.675336      -0.011666       0.011092      -0.033233       0.036927       0.002626       0.007118       0.000634      -0.009136       0.031693      -0.012543      -0.000402       0.012946              1.661036       1.416804      -0.056435       0.122895       1.476357      -0.205744       2.089946          -0.000032
          115              H       7.386654      14.830447      14.849444       0.132837       0.979380 0.74623428E+01  0.72578347E+02                                 1.681998                            1.643333      -1.043783       2.401605                    0.997285       3.474508       9.939670       0.464052       1.357086      -0.693000       0.002285       0.020931       0.032477       0.038705      -0.007039       0.005065       0.007322      -0.004742       0.033170      -0.015641       0.001290       0.014350              1.668946       1.421720       0.060916       0.040098       1.710545       0.283031       1.874572          -0.000030
          116              H       7.701391      12.605880      15.218359       0.093984       1.011229 0.72713874E+01  0.70814874E+02                                 1.752946                            1.642708      -1.230782       2.287010                    0.994377       3.862475      11.342393       0.451922       1.391666      -0.683300       0.012080      -0.008001       0.042607       0.045003       0.002582       0.009178       0.004118      -0.013484       0.031976      -0.015385      -0.000118       0.015503              1.805189       1.486343      -0.083459       0.184056       1.525603      -0.351753       2.403621          -0.000013
          117              H       6.565759       6.451603       9.296671       0.093043       0.986784 0.72943270E+01  0.71060138E+02                                 1.722225                            1.645471      -1.208989       2.301099                    0.994182       3.829028      11.228292       0.451688       1.391959      -0.683592      -0.008878       0.028400      -0.035922       0.046645      -0.002324       0.008125      -0.003092      -0.017091       0.033428      -0.016601       0.001942       0.014658              1.745734       1.480207      -0.154108       0.158011       1.815293      -0.410455       1.941703          -0.000013
          118              H       6.904776       4.223453       8.761148       0.133961       0.857685 0.62098262E+01  0.58380844E+02                                 1.599831                            1.543095      -1.267585       2.292442                    0.994698       3.654354      10.688838       0.453083       1.437928      -0.674905      -0.002349      -0.016228      -0.034231       0.037955      -0.001152       0.003920       0.004260      -0.014691       0.007798      -0.010246       0.001232       0.009013              1.616559       1.337800      -0.011850       0.100206       1.370152       0.176325       2.141723          -0.000012
          119              H       7.814105       3.537456      12.600249       0.129021       0.936257 0.70349408E+01  0.67779761E+02                                 1.657043                            1.614215      -1.106826       2.366852                    0.996054       3.595448      10.416831       0.457692       1.388972      -0.685331       0.010286      -0.026515       0.023636       0.036980      -0.005245       0.003998      -0.004846      -0.012421       0.019437      -0.011642      -0.000128       0.011770              1.648983       1.465090      -0.148292       0.181891       1.645238      -0.297155       1.836622          -0.000045
          120              H       7.424729       5.758441      13.026287       0.086967       1.012070 0.74222347E+01  0.72633905E+02                                 1.750326                            1.657998      -1.237223       2.282124                    0.993827       3.895529      11.455750       0.450647       1.388880      -0.683850       0.009341       0.015349       0.039808       0.043675      -0.001325       0.006399       0.001402      -0.012805       0.024147      -0.012616       0.002451       0.010165              1.776770       1.439128       0.022340       0.157850       1.546314       0.337965       2.344868          -0.000036
          121              H       7.384234       5.767396      22.663312       0.079939       1.048561 0.77253323E+01  0.76290269E+02                                 1.785539                            1.685930      -1.233854       2.279800                    0.993635       3.941626      11.609270       0.449532       1.379727      -0.685610       0.005405       0.016653      -0.040134       0.043787      -0.002734      -0.005148      -0.001049      -0.013490       0.027760      -0.013137       0.002651       0.010486              1.813860       1.457883       0.014003      -0.136193       1.596771      -0.374119       2.386927           0.000036
          122              H       7.884267       3.542829      23.022707       0.131871       0.935261 0.69766719E+01  0.67076633E+02                                 1.655580                            1.607321      -1.107383       2.366976                    0.996177       3.582194      10.366424       0.458770       1.388635      -0.685394       0.012678      -0.024736      -0.023902       0.036659      -0.006132      -0.005756       0.004889      -0.011855       0.019005      -0.012406      -0.000462       0.012869              1.650269       1.483549      -0.162099      -0.213860       1.618767       0.291591       1.848491           0.000029
          123              H       6.978333       4.115986       3.089370       0.143453       0.835006 0.59879630E+01  0.55652217E+02                                 1.561447                            1.508710      -1.142922       2.360738                    0.996440       3.497997      10.093845       0.462316       1.425487      -0.677991      -0.000668      -0.017338       0.035749       0.039737      -0.001731      -0.002125      -0.004587      -0.011940       0.013322      -0.009059       0.000355       0.008704              1.573807       1.312099      -0.017470      -0.075513       1.349125      -0.174833       2.060198           0.000026
          124              H       6.511142       6.344136       2.558607       0.088952       0.995246 0.73492155E+01  0.71680202E+02                                 1.727920                            1.648394      -1.196006       2.306190                    0.994186       3.829838      11.212326       0.452935       1.386475      -0.684735      -0.013898       0.027666       0.036104       0.047561      -0.003716      -0.008885       0.002485      -0.015945       0.034639      -0.016970       0.001668       0.015302              1.752457       1.515461      -0.178127      -0.199522       1.782617       0.402209       1.959292           0.000037
          125              H       7.808293      12.507369      20.459340       0.087226       1.008851 0.72944652E+01  0.71254941E+02                                 1.762020                            1.653752      -1.300989       2.251144                    0.993301       3.963728      11.742739       0.445970       1.405979      -0.680034       0.013364      -0.008766      -0.041943       0.044885       0.000016      -0.006674      -0.002039      -0.010860       0.030439      -0.012497       0.000063       0.012434              1.816293       1.514556      -0.078794      -0.212001       1.528412       0.313998       2.405911           0.000026
          126              H       7.487222      14.778505      20.787793       0.139506       1.021368 0.78519385E+01  0.77966248E+02                                 1.773323                            1.718599      -1.364418       2.250297                    0.993502       3.727873      11.060667       0.437293       1.410599      -0.680866       0.003582       0.020988      -0.032032       0.038463      -0.007937      -0.000387      -0.004682      -0.001413       0.022924      -0.012400       0.002454       0.009946              1.771493       1.517029       0.085835      -0.103621       1.782960      -0.299679       2.014489           0.000023
          127              H       6.666490      13.956382       0.842555       0.124155       0.905416 0.67202291E+01  0.64464407E+02                                 1.657419                            1.604775      -1.326630       2.257806                    0.993370       3.789603      11.210825       0.444319       1.437062      -0.674745      -0.008808       0.011492       0.032410       0.035498       0.002691      -0.006745      -0.000941      -0.011698       0.032800      -0.013595       0.000563       0.013032              1.658273       1.393526      -0.054340      -0.105416       1.468747       0.214899       2.112546           0.000027
          128              H       7.062628      11.728233       0.366535       0.081318       1.050416 0.79564335E+01  0.79400719E+02                                 1.803833                            1.723471      -1.424636       2.189746                    0.991662       4.081140      12.207025       0.438409       1.399977      -0.680991      -0.001962      -0.028062       0.035709       0.045458      -0.006240      -0.006593      -0.004812      -0.013692       0.035387      -0.017313       0.003002       0.014311              1.826326       1.501369       0.048346      -0.032916       1.975897      -0.482981       2.001711           0.000041
          129              H      10.071832       7.076702      20.164207       0.094110       1.013999 0.72739273E+01  0.71108934E+02                                 1.776628                            1.658844      -1.340328       2.236058                    0.993187       3.971776      11.827884       0.441649       1.418643      -0.677512       0.025261       0.039165       0.004181       0.046792       0.006304       0.006204       0.000055       0.001658      -0.032771      -0.013147       0.000346       0.012801              1.823007       1.711865       0.398447       0.060126       2.305682       0.029163       1.451473           0.000025
          130              H      11.220510       5.124385      20.592625       0.126712       0.934916 0.66144268E+01  0.62717182E+02                                 1.654907                            1.562197      -1.041177       2.397183                    0.996826       3.533039      10.135176       0.466876       1.383600      -0.686395       0.035205      -0.000099       0.010953       0.036869       0.001231       0.008590       0.000638       0.007569      -0.025689      -0.012204       0.000330       0.011874              1.696078       2.217461       0.026672       0.248495       1.392760      -0.027000       1.478013           0.000024
          131              H       7.930469       3.062810      19.766731       0.134273       1.073066 0.78920128E+01  0.77036030E+02                                 1.723112                            1.639933      -1.002566       2.419080                    0.998190       3.335484       9.240867       0.491026       1.277896      -0.710829      -0.017708      -0.033323      -0.003591       0.037906       0.004408       0.005400       0.003911      -0.001184      -0.036276      -0.013962       0.001718       0.012244              1.734433       1.707553       0.338915       0.054609       2.045571       0.040117       1.450176           0.000002
          132              H       6.837630       5.031247      19.359733       0.093544       1.175079 0.85048514E+01  0.85235589E+02                                 1.872635                            1.729211      -1.130037       2.336864                    0.995643       3.717836      10.701391       0.463544       1.318441      -0.699915      -0.044054      -0.006624      -0.012233       0.046199       0.006711       0.006603       0.003827       0.003230      -0.043556      -0.016452       0.000418       0.016035              1.939879       2.687417      -0.000528       0.277781       1.484067      -0.032000       1.648152           0.000007
          133              H       7.283132      13.119931      17.900732       0.096771       1.064238 0.71728292E+01  0.69640680E+02                                 1.812449                            1.627466      -1.249609       2.269571                    0.995260       3.919362      11.504486       0.455585       1.384728      -0.683923       0.041813       0.012077       0.003297       0.043647      -0.003968      -0.001753      -0.001276      -0.001343      -0.028470      -0.009930       0.001160       0.008771              1.931662       2.814859       0.212134       0.082572       1.424657       0.013148       1.555471           0.000005
          134              H       5.807139      14.928959      17.784107       0.135199       1.180244 0.91497400E+01  0.93337599E+02                                 1.886018                            1.805162      -1.195538       2.328011                    0.995975       3.583103      10.386424       0.449576       1.335534      -0.698054       0.009908       0.034757      -0.000405       0.036144       0.005074       0.000798      -0.003081      -0.004686      -0.012141      -0.006342      -0.001674       0.008016              1.885790       1.844222       0.303712       0.003683       2.212356      -0.024069       1.600792          -0.000010
          135              H       2.770142      12.324675      17.817429       0.120742       1.040027 0.74646362E+01  0.73683129E+02                                 1.823267                            1.691892      -1.603625       2.115677                    0.992066       4.075155      12.323184       0.431498       1.438030      -0.673053      -0.035414      -0.005318      -0.000197       0.035812       0.002744      -0.002116       0.002229       0.010727      -0.026185      -0.009724      -0.000790       0.010515              1.901868       2.634384       0.178117       0.002037       1.522530      -0.013790       1.548690           0.000008
          136              H       4.411929      10.649980      17.874551       0.066417       1.138535 0.83534362E+01  0.84405222E+02                                 1.899641                            1.760911      -1.444666       2.166843                    0.991979       4.236961      12.762802       0.435473       1.392006      -0.681789      -0.010045      -0.038655       0.000854       0.039948       0.003256       0.000310      -0.000457      -0.000180      -0.034543      -0.011536       0.002520       0.009016              1.945135       1.748734       0.338854      -0.004609       2.563879      -0.022614       1.522791           0.000009
          137              H      11.106361      12.849472       4.162795       0.092648       1.152602 0.82405303E+01  0.82088417E+02                                 1.862561                            1.711994      -1.155232       2.328048                    0.995262       3.720720      10.741814       0.460998       1.333769      -0.696611       0.042217       0.006565       0.006773       0.043258       0.005339       0.003965       0.001051       0.005548      -0.045446      -0.015754       0.001632       0.014122              1.934312       2.753421       0.010144       0.182613       1.470629      -0.036337       1.578885           0.000016
          138              H      10.017050      14.746265       3.751038       0.123237       1.119406 0.83434030E+01  0.82809411E+02                                 1.786727                            1.696277      -1.011268       2.404298                    0.997828       3.486149       9.826684       0.477186       1.293247      -0.706769       0.018462       0.029938       0.000690       0.035179       0.003783       0.003330       0.002475       0.002432      -0.034272      -0.012210       0.001739       0.010472              1.800576       1.792839       0.364411       0.006796       2.125528      -0.040959       1.483362           0.000012
          139              H       6.600227      12.684689       3.334520       0.132133       0.938336 0.66583351E+01  0.63322267E+02                                 1.667165                            1.574024      -1.099441       2.373846                    0.996240       3.545599      10.230790       0.461559       1.395366      -0.684033      -0.036264      -0.000929      -0.008971       0.037369       0.001202       0.005736      -0.000738       0.008943      -0.028441      -0.011195       0.000277       0.010918              1.706964       2.283302       0.035234       0.165547       1.396652      -0.035261       1.440939           0.000026
          140              H       7.810635      10.771776       3.796260       0.097253       1.009455 0.72474011E+01  0.70792065E+02                                 1.772257                            1.656422      -1.336787       2.238337                    0.993299       3.961830      11.797352       0.441685       1.419682      -0.677320      -0.024966      -0.039768       0.000667       0.046960       0.006790       0.004374      -0.001814       0.002911      -0.032357      -0.012563      -0.000005       0.012568              1.819542       1.705279       0.393303       0.002532       2.308721      -0.068489       1.444625           0.000024
          141              H      10.949927       6.150695      23.382102       0.085164       1.034851 0.77341551E+01  0.76632676E+02                                 1.785455                            1.699100      -1.398131       2.202523                    0.992085       4.040262      12.039054       0.441620       1.399768      -0.681062       0.003396       0.028727      -0.034865       0.045302      -0.005371      -0.007314      -0.005399      -0.013677       0.036023      -0.017301       0.002177       0.015124              1.810540       1.486273       0.055679      -0.033077       1.968901      -0.485240       1.976445           0.000036
          142              H      11.353328       3.920755      22.917983       0.122814       0.910428 0.67881756E+01  0.65258765E+02                                 1.661188                            1.611093      -1.323494       2.258431                    0.993278       3.795964      11.229898       0.444325       1.433903      -0.675337       0.011667      -0.011093      -0.033233       0.036926       0.002626      -0.007118      -0.000634      -0.009136       0.031696      -0.012543      -0.000403       0.012946              1.661034       1.416802      -0.056435      -0.122895       1.476355       0.205744       2.089945           0.000026
          143              H      10.539747       3.080721       2.948944       0.132827       0.979402 0.74625348E+01  0.72580566E+02                                 1.682011                            1.643345      -1.043769       2.401603                    0.997285       3.474543       9.939742       0.464055       1.357070      -0.693003      -0.002286      -0.020931       0.032475       0.038703      -0.007039      -0.005065      -0.007322      -0.004742       0.033175      -0.015641       0.001290       0.014351              1.668959       1.421729       0.060917      -0.040098       1.710559      -0.283036       1.874588           0.000028
          144              H      10.225010       5.305288       3.317859       0.093973       1.011241 0.72714819E+01  0.70815883E+02                                 1.752946                            1.642709      -1.230723       2.287031                    0.994378       3.862478      11.342334       0.451928       1.391648      -0.683304      -0.012080       0.008001       0.042605       0.045001       0.002582      -0.009177      -0.004119      -0.013484       0.031976      -0.015385      -0.000118       0.015503              1.805189       1.486344      -0.083459      -0.184056       1.525603       0.351752       2.403620           0.000028
          145              H      11.360642      11.459565      21.197171       0.093027       0.986812 0.72945791E+01  0.71063176E+02                                 1.722254                            1.645496      -1.208988       2.301093                    0.994182       3.829097      11.228524       0.451686       1.391954      -0.683593       0.008877      -0.028399      -0.035920       0.046643      -0.002323      -0.008124       0.003091      -0.017091       0.033431      -0.016601       0.001942       0.014658              1.745764       1.480229      -0.154112      -0.158016       1.815324       0.410466       1.941738           0.000035
          146              H      11.021625      13.687715      20.661648       0.133946       0.857683 0.62097937E+01  0.58380342E+02                                 1.599818                            1.543083      -1.267520       2.292469                    0.994699       3.654322      10.688655       0.453089       1.437914      -0.674908       0.002349       0.016228      -0.034230       0.037955      -0.001152      -0.003920      -0.004260      -0.014690       0.007805      -0.010246       0.001233       0.009013              1.616546       1.337790      -0.011850      -0.100204       1.370142      -0.176324       2.141704           0.000022
          147              H      10.112296      14.373712       0.699749       0.129013       0.936250 0.70348574E+01  0.67778711E+02                                 1.657033                            1.614205      -1.106798       2.366865                    0.996054       3.595417      10.416699       0.457694       1.388971      -0.685332      -0.010286       0.026516       0.023636       0.036980      -0.005245      -0.003999       0.004847      -0.012421       0.019440      -0.011642      -0.000129       0.011771              1.648973       1.465081      -0.148291      -0.181890       1.645228       0.297154       1.836610           0.000031
          148              H      10.501672      12.152727       1.125787       0.086957       1.012076 0.74222800E+01  0.72634407E+02                                 1.750329                            1.658000      -1.237200       2.282132                    0.993827       3.895535      11.455745       0.450648       1.388875      -0.683851      -0.009341      -0.015349       0.039807       0.043674      -0.001325      -0.006400      -0.001401      -0.012806       0.024150      -0.012617       0.002451       0.010166              1.776773       1.439130       0.022340      -0.157851       1.546315      -0.337966       2.344873           0.000037
          149              C       0.332290       5.428875      12.174211       0.078534      24.252862 0.35176844E+03  0.79233182E+04                                 7.508837                            6.449956      -0.021664       2.011282                    0.998407      26.879955      78.179908       0.613152       0.443494      -1.037028      -0.005454       0.012556      -0.046945       0.048900       0.020361      -0.012221       0.006291       0.054191       0.014541      -0.038613       0.003908       0.034704              7.806469       5.147904      -1.545148       0.910845       9.819179       0.485645       8.452322          -0.000060
          150              C       0.627105       4.080164      11.976663      -0.152841      28.110679 0.44852145E+03  0.10704861E+05                                 8.189773                            7.230922      -0.143596       1.936946                    0.998186      29.929704      88.779349       0.587047       0.437155      -1.043728      -0.001198      -0.004102      -0.010736       0.011555       0.008006      -0.010246      -0.018932       0.014766      -0.045050      -0.028240       0.001751       0.026489              8.379100       5.716951      -1.573403       0.693192      10.687617       1.170982       8.732732          -0.000078
          151              C       0.475063       3.585816      10.743771       0.029342      29.607263 0.43671533E+03  0.10267225E+05                                 8.456635                            7.088189      -0.174016       1.965495                    0.998482      26.976395      77.269679       0.603876       0.431423      -1.056008      -0.014143       0.030973       0.012254       0.036187       0.016741      -0.000426      -0.014349       0.018611       0.022294      -0.027295       0.006194       0.021102              9.140435       5.977365      -2.410132       0.562529      12.857899       0.912783       8.586043          -0.000048
          152              C       0.087409       4.427641       9.682247      -0.142280      29.011812 0.47629159E+03  0.11490055E+05                                 8.328654                            7.413014      -0.069040       1.963448                    0.998030      29.649151      87.183793       0.586825       0.432661      -1.050946       0.007344      -0.012248       0.006522       0.015700       0.008364      -0.004919       0.009739       0.018427      -0.013346      -0.018581       0.003833       0.014749              8.628689       5.939480      -1.899287       0.846641      10.640239      -0.132276       9.306347          -0.000035
          153              C      -0.178353       5.769187      10.017841       0.076847      24.199768 0.36599541E+03  0.83389829E+04                                 7.579511                            6.645811      -0.186862       1.958003                    0.997274      27.266330      80.170826       0.594042       0.452534      -1.030189       0.013082       0.004658       0.043177       0.045355       0.013804       0.004984      -0.019131       0.052109      -0.005915      -0.039041       0.008568       0.030473              7.869206       5.299691      -1.290155       0.702691       9.463193       0.668428       8.844735          -0.000029
          154              C       0.835690       2.151131      10.381996       0.571774      20.746274 0.26341879E+03  0.55475287E+04                                 7.018446                            5.798044      -0.137720       2.002341                    0.999218      23.195247      66.323867       0.607723       0.478572      -1.012326      -0.012283      -0.041823      -0.012335       0.045301       0.061652       0.011497      -0.028557       0.177648      -0.032559      -0.112009      -0.001591       0.113599              7.603695       5.082110      -2.087237       0.026994      10.700081       0.121195       7.028894          -0.000049
          155              C       0.601892      12.797530      14.392465       0.087000      24.636305 0.36465238E+03  0.83024298E+04                                 7.678928                            6.632170      -0.207404       1.951890                    0.997561      27.193733      79.981555       0.594725       0.452338      -1.030092      -0.005401      -0.012546      -0.043353       0.045454       0.011144      -0.006923       0.001152       0.062712       0.019670      -0.036681       0.004934       0.031748              8.050372       4.997585      -0.416796       1.091139       9.939414      -0.236199       9.214117          -0.000030
          156              C       0.400943      14.176689      14.213957      -0.147786      29.436635 0.47798208E+03  0.11592553E+05                                 8.486048                            7.478410      -0.249885       1.899808                    0.997553      30.428322      91.028367       0.575573       0.438771      -1.042615      -0.002008      -0.002190      -0.004080       0.005047      -0.008117      -0.010924       0.008728       0.059832       0.016917      -0.035166       0.001685       0.033481              8.816356       5.747671      -0.626288       1.382672      11.169804      -1.387618       9.531594          -0.000048
          157              C       0.011975      14.606558      12.940604      -0.015038      31.809820 0.46596566E+03  0.11113248E+05                                 8.815087                            7.254834      -0.083737       1.982208                    0.998971      27.660692      79.317760       0.606299       0.423577      -1.062837       0.006195      -0.055045       0.002911       0.055469       0.004573      -0.002196      -0.000001       0.061633       0.026333      -0.035543       0.008515       0.027028              9.778980       5.629100      -1.133370       1.367344      14.729866      -1.229223       8.977973          -0.000052
          158              C      -0.082773      13.691297      11.921921      -0.151795      29.095152 0.47489723E+03  0.11497845E+05                                 8.403216                            7.442014      -0.210733       1.910892                    0.997694      30.432329      90.929097       0.578465       0.437333      -1.043586      -0.002600       0.008420       0.013998       0.016541       0.015051       0.001712      -0.008246       0.033052       0.004738      -0.025678       0.004013       0.021666              8.667281       5.384585      -0.694762       0.718816      11.849678      -0.102413       8.767579          -0.000068
          159              C       0.160196      12.344377      12.228954       0.063637      25.239729 0.38816634E+03  0.89920484E+04                                 7.824451                            6.863104      -0.317627       1.902495                    0.997754      28.202797      84.130731       0.581046       0.455045      -1.026830       0.008985       0.003769       0.049962       0.050903      -0.001339      -0.000350       0.020506       0.055539       0.011161      -0.039402       0.013412       0.025990              8.126013       5.239077      -0.697657       0.937344      10.508050      -0.383950       8.630911          -0.000054
          160              C      -0.208494      16.094976      12.693073       0.713068      18.481955 0.21235063E+03  0.42682797E+04                                 6.696205                            5.366782      -0.334497       1.983008                    0.998088      21.274601      60.852431       0.599103       0.508634      -0.989831      -0.034471       0.086880      -0.016694       0.094947      -0.010723      -0.078418       0.007093       0.139431      -0.028683      -0.065851      -0.056467       0.122319              7.310279       5.053569      -0.211072       1.780208      10.296838      -0.464475       6.580431          -0.000057
          161              C       2.662564       6.263535      15.620596       0.093109      26.686920 0.35942781E+03  0.81347088E+04                                 8.056969                            6.552901      -0.060882       2.001734                    0.998548      26.749917      77.836693       0.604072       0.448009      -1.035021      -0.037214      -0.014664       0.015189       0.042786       0.015993       0.010175      -0.004503      -0.001089       0.116461      -0.036863      -0.003727       0.040590              8.716132      10.179134      -0.780749      -1.923336      10.511915       1.023839       5.457348          -0.000034
          162              C       3.362731       5.083189      15.368306      -0.149321      30.597500 0.43604481E+03  0.10301906E+05                                 8.609950                            7.070938       0.068075       2.006626                    0.999052      29.334267      85.698823       0.602928       0.429986      -1.051311      -0.007139      -0.002771       0.004866       0.009074      -0.006011      -0.000689      -0.006855       0.037821       0.064060      -0.031417       0.009156       0.022260              9.234981       9.885127      -0.777675      -1.833135      11.980165       1.178028       5.839651          -0.000049
          163              C       2.762336       3.890306      15.499211       0.039201      31.138810 0.39839626E+03  0.91129993E+04                                 8.625820                            6.685548       0.124534       2.066499                    0.999326      25.954556      72.269478       0.636458       0.420717      -1.067416      -0.023150       0.021817       0.012727       0.034262       0.013673       0.022370      -0.002688       0.025623       0.052040      -0.030737      -0.004017       0.034754              9.644003      10.712269      -2.125130      -2.226961      12.534075       1.508960       5.685664          -0.000043
          164              C       1.418380       3.870603      15.856226      -0.147070      29.813111 0.42272310E+03  0.98674550E+04                                 8.315037                            6.857545       0.260526       2.065371                    0.999730      28.867044      82.657045       0.628991       0.417170      -1.063861       0.017655       0.001375      -0.007111       0.019083       0.015352       0.006943      -0.006261      -0.007849       0.028446      -0.023244       0.010783       0.012461              8.822242      10.733033      -1.322252      -1.992449       9.998032       1.021529       5.735660          -0.000064
          165              C       0.767180       5.058114      16.091856       0.066333      25.769472 0.35166698E+03  0.78859496E+04                                 7.715157                            6.370530       0.203436       2.079502                    0.999452      26.662382      76.279312       0.631150       0.432764      -1.047963       0.033118       0.034311      -0.006623       0.048145       0.018965       0.006668      -0.002813       0.036268       0.058169      -0.036425       0.012940       0.023485              8.183080       9.549566      -0.482838      -1.509963       9.632511       0.840289       5.367162          -0.000036
          166              C       3.529114       2.627568      15.187418       0.581906      23.024103 0.26694636E+03  0.56323464E+04                                 7.511735                            5.843083      -0.163768       1.993609                    0.999361      23.078723      65.739324       0.605270       0.479614      -1.013249       0.026380      -0.025699      -0.006934       0.037476       0.048953       0.000240      -0.045953       0.037745       0.341140      -0.115790      -0.009238       0.125028              8.345072       9.020425      -1.481080      -0.397332      10.968283       1.947977       5.046509          -0.000044
          167              C      -0.600304      12.973059      17.831709       0.045977      27.889016 0.38026888E+03  0.86898875E+04                                 8.202840                            6.660286       0.102516       2.045279                    0.998979      27.034831      77.909152       0.612712       0.437448      -1.045842      -0.035393      -0.034665      -0.009049       0.050361       0.027111      -0.001041      -0.003100       0.007905       0.050310      -0.035835       0.014898       0.020937              8.907109      12.503193      -0.036022      -0.458615       8.852090       0.166413       5.366043           0.000014
          168              C      -1.491510      14.062058      17.891212      -0.139049      29.223605 0.41353449E+03  0.96408872E+04                                 8.275162                            6.814157       0.165600       2.036711                    0.999653      29.088071      84.399108       0.623960       0.421060      -1.056903      -0.013951       0.001163      -0.006838       0.015580       0.002574      -0.003857      -0.001735      -0.031891       0.101799      -0.033323      -0.000932       0.034255              8.885858      12.936709      -1.080310      -0.408249       8.420408       0.262299       5.300457           0.000002
          169              C      11.122665      13.859662      17.912633       0.034868      31.347650 0.43043035E+03  0.10041505E+05                                 8.638513                            6.935025       0.070970       2.036825                    0.999524      26.668046      75.077012       0.626593       0.419010      -1.068125       0.031801      -0.017268      -0.001877       0.036236       0.026511      -0.001705      -0.008199      -0.016171       0.161561      -0.054758      -0.000274       0.055032              9.460983      13.285978      -1.857067      -0.534543       9.629941       0.433264       5.467030          -0.000004
          170              C      10.643475      12.532444      17.879311      -0.182243      33.579279 0.51515186E+03  0.12665735E+05                                 9.126942                            7.655616       0.021726       1.970258                    0.999406      30.855264      91.410255       0.583922       0.426635      -1.055293       0.002604       0.003719       0.001900       0.004922      -0.002812       0.002478      -0.004953       0.021321       0.092500      -0.026810      -0.004654       0.031465              9.749035      13.166367      -0.742281      -0.147269      10.129881       0.364913       5.950858           0.000016
          171              C      11.663024      11.534792      17.838850       0.097348      24.119223 0.30243710E+03  0.65755014E+04                                 7.480297                            5.972323       0.072436       2.050358                    0.999346      26.028273      74.965314       0.636985       0.442265      -1.035244       0.025166       0.033343       0.001829       0.041814       0.014680       0.002492      -0.001674      -0.054343       0.189407      -0.062515      -0.000700       0.063215              8.147014      11.516876      -0.449074      -0.185352       8.415175       0.164169       4.508991           0.000016
          172              C      10.089393      14.998812      18.005456       0.558216      23.244046 0.28093266E+03  0.60453391E+04                                 7.663307                            6.087841      -0.414859       1.906849                    0.997675      24.275217      71.429959       0.575350       0.494716      -0.998485      -0.034056       0.042942       0.006517       0.055193       0.013817       0.041170       0.017593       0.021721       0.342202      -0.074643      -0.051522       0.126165              8.305053      10.445104      -0.586172      -1.451514       8.790259      -0.494995       5.679797           0.000000
          173              C       3.224006      12.813650       7.897172       0.076995      24.904252 0.32671415E+03  0.72076731E+04                                 7.560007                            6.152332       0.187196       2.081715                    0.999303      26.216985      74.897702       0.639052       0.434453      -1.044786      -0.031162      -0.032561       0.001498       0.045094       0.018759       0.007870      -0.005912       0.032088       0.089021      -0.040595       0.008869       0.031726              8.069407       9.521684      -0.473512      -1.014065       9.566379       1.251686       5.120159          -0.000031
          174              C       2.576445      13.945635       8.139942      -0.144244      29.543496 0.40858765E+03  0.94884425E+04                                 8.323384                            6.784687       0.167856       2.038679                    0.999610      28.894879      83.430640       0.624296       0.422480      -1.056960      -0.017683      -0.003917       0.003693       0.018484       0.018619       0.007672      -0.008715      -0.005813       0.044290      -0.029235       0.011094       0.018141              8.876991      10.956673      -1.588539      -1.564422      10.125744       1.392665       5.548558          -0.000058
          175              C       1.208936      13.967129       8.382712       0.027639      32.493827 0.42222996E+03  0.97814378E+04                                 8.850231                            6.867162       0.152636       2.070555                    0.999347      26.259459      73.141660       0.631271       0.418829      -1.070589       0.019083      -0.028947      -0.011685       0.036588       0.012598       0.016613      -0.003096       0.023167       0.035958      -0.025883      -0.000614       0.026497              9.920368      11.159447      -2.359070      -1.894390      12.846153       2.053425       5.755503          -0.000039
          176              C       0.545419      12.734840       8.387472      -0.144468      30.876526 0.45170820E+03  0.10751212E+05                                 8.640951                            7.180365       0.078830       2.008448                    0.999010      29.443699      85.936452       0.601230       0.428022      -1.054015       0.005337       0.007046       0.000341       0.008846      -0.001634      -0.000505      -0.009151       0.024356       0.054693      -0.023419       0.003171       0.020248              9.223262      10.338186      -0.595307      -1.425791      11.540599       1.598719       5.791002          -0.000041
          177              C       1.280844      11.593899       8.116141       0.083679      26.943944 0.36933551E+03  0.84140867E+04                                 8.102360                            6.638864      -0.070102       1.994326                    0.998698      27.030634      78.855120       0.600790       0.447505      -1.035543       0.043222       0.014363      -0.009178       0.046461       0.019149       0.007365      -0.009893       0.004839       0.120495      -0.041240      -0.000805       0.042045              8.730424      10.480511      -0.629093      -1.483437      10.376020       1.343219       5.334742          -0.000026
          178              C       0.467645      15.244195       8.701646       0.586411      22.608499 0.26067479E+03  0.54611734E+04                                 7.386631                            5.749973      -0.141222       2.002771                    0.999398      22.849671      64.614522       0.614689       0.475624      -1.016530      -0.021229       0.032287       0.002220       0.038705       0.046662       0.000474      -0.052877       0.032976       0.314220      -0.110965      -0.009620       0.120585              8.211585       8.760177      -1.468323      -0.315023      10.772336       2.113099       5.102241          -0.000040
          179              C       3.905424       5.523804      11.636309       0.075945      24.214655 0.36674376E+03  0.83843470E+04                                 7.624628                            6.684172      -0.347348       1.900822                    0.997556      27.738083      82.465993       0.586456       0.456840      -1.024806      -0.008315       0.001668      -0.041256       0.042119      -0.001288      -0.002656       0.018258       0.059574      -0.006544      -0.038002       0.006763       0.031239              7.909870       5.107156      -0.579414       0.876586      10.197014      -0.238458       8.425441          -0.000052
          180              C       4.133867       4.180467      11.926681      -0.147999      29.429288 0.48593870E+03  0.11825217E+05                                 8.474863                            7.531514      -0.206929       1.911129                    0.997832      30.464985      91.063502       0.574995       0.437738      -1.044029       0.001069      -0.008368      -0.020197       0.021888       0.013598      -0.002818      -0.010403       0.038347       0.020363      -0.029222       0.006687       0.022536              8.745156       5.486185      -0.529070       0.803579      12.104716      -0.163572       8.644566          -0.000075
          181              C       3.978281       3.220428      10.910378      -0.009143      32.065278 0.46417870E+03  0.11058784E+05                                 8.877005                            7.251074      -0.095107       1.981564                    0.998782      27.524366      78.856257       0.605248       0.424767      -1.062208      -0.004606       0.050052      -0.007993       0.050895      -0.002544      -0.004094       0.011068       0.053565       0.031168      -0.034734       0.011112       0.023622              9.926789       5.507159      -0.696059       1.154102      15.372717      -1.736469       8.900489          -0.000052
          182              C       3.660888       3.680745       9.658446      -0.138228      27.789445 0.43969120E+03  0.10441319E+05                                 8.131054                            7.150035      -0.149821       1.936440                    0.998458      29.693706      87.836778       0.591560       0.436013      -1.044486       0.003740       0.001409       0.009711       0.010501      -0.004989      -0.003169       0.020145       0.064670       0.020079      -0.043895       0.013296       0.030599              8.442791       5.305402      -0.600979       0.929145      11.080162      -1.724642       8.942809          -0.000049
          183              C       3.471547       5.015127       9.439477       0.079229      24.463345 0.35991135E+03  0.81519026E+04                                 7.581011                            6.543335      -0.109233       1.983067                    0.998363      26.961262      78.592298       0.606190       0.446102      -1.035679       0.002535       0.018086       0.042467       0.046228       0.011470      -0.002600       0.009880       0.055468       0.028500      -0.036999       0.011709       0.025290              7.939769       4.861241      -0.501148       0.911723       9.867554      -0.638067       9.090511          -0.000027
          184              C       4.153778       1.742757      11.212651       0.696261      19.697985 0.22862990E+03  0.46720265E+04                                 6.962786                            5.545338      -0.301264       1.986019                    0.998560      21.652347      62.049957       0.594264       0.504376      -0.993850       0.029480      -0.088937       0.020332       0.095877      -0.010772      -0.076217       0.007945       0.137081      -0.035341      -0.063889      -0.055969       0.119857              7.663971       4.981030      -0.076442       1.605311      11.156920      -0.564091       6.853961          -0.000066
          185              C       4.162535      12.052425      13.826001       0.078479      24.207353 0.36558389E+03  0.83313268E+04                                 7.595816                            6.653596      -0.250663       1.938188                    0.997165      27.276816      80.337825       0.591864       0.454106      -1.028795      -0.016364      -0.001890      -0.039172       0.042495       0.012482       0.000569      -0.014837       0.056111      -0.015259      -0.035277       0.001845       0.033432              7.903346       5.167988      -1.166557       0.494974       9.697620       0.727798       8.844431          -0.000041
          186              C       3.939665      13.395763      14.163975      -0.131491      28.761157 0.46574471E+03  0.11196634E+05                                 8.333001                            7.366840      -0.162487       1.937960                    0.997494      29.574758      87.417887       0.583070       0.436964      -1.046127      -0.010687       0.005646      -0.007751       0.014358       0.010049      -0.012663       0.012126       0.026909      -0.019665      -0.026500       0.003506       0.022994              8.677276       5.863941      -1.849308       0.878791      10.936883      -0.055380       9.231005          -0.000044
          187              C       3.541497      14.284156      13.171473       0.027422      29.838821 0.43768483E+03  0.10294163E+05                                 8.497002                            7.094932      -0.143116       1.976762                    0.998633      26.923890      77.096631       0.603824       0.431287      -1.056252       0.007856      -0.029013      -0.013882       0.033109       0.020288       0.003524      -0.012954       0.016098       0.043033      -0.032472       0.011750       0.020722              9.199623       5.964530      -2.497956       0.439586      12.983054       1.017273       8.651285          -0.000051
          188              C       3.403500      13.805928      11.890980      -0.147444      28.323688 0.46040397E+03  0.11053640E+05                                 8.223217                            7.319757      -0.144690       1.934309                    0.998153      30.067673      89.270916       0.584594       0.436401      -1.044829       0.002085       0.007102       0.018689       0.020101       0.006947      -0.008395      -0.018708       0.014974      -0.038158      -0.026693       0.002776       0.023918              8.385360       5.626942      -1.387301       0.533822      10.577141       1.307051       8.951997          -0.000078
          189              C       3.653639      12.466173      11.641069       0.059079      24.963095 0.37384867E+03  0.85405393E+04                                 7.639556                            6.643603      -0.022377       2.004213                    0.998268      27.363365      79.867265       0.605583       0.442734      -1.038597       0.004219      -0.026307       0.047956       0.054860       0.017141      -0.007367       0.001730       0.044954       0.023665      -0.032613       0.006047       0.026566              7.901098       5.231924      -1.408672       0.934050       9.846144       0.599325       8.625225          -0.000065
          190              C       3.185328      15.691974      13.559430       0.574135      20.707075 0.25786044E+03  0.54123408E+04                                 7.023949                            5.749447      -0.128220       2.005861                    0.999536      23.241069      66.775952       0.607026       0.480727      -1.009182       0.007039       0.033008       0.009753       0.035131       0.058464       0.002828      -0.037161       0.180990      -0.019802      -0.116546       0.004965       0.111581              7.630814       5.030380      -2.053619       0.245172      10.662210       0.179543       7.199853          -0.000052
          191              C       3.662111      12.482293       0.273711       0.078532      24.252642 0.35176427E+03  0.79231965E+04                                 7.508780                            6.449908      -0.021636       2.011292                    0.998408      26.879754      78.179046       0.613156       0.443493      -1.037029       0.005456      -0.012556      -0.046944       0.048900       0.020361       0.012221      -0.006291       0.054193       0.014543      -0.038614       0.003909       0.034704              7.806407       5.147863      -1.545127      -0.910843       9.819076      -0.485639       8.452283           0.000069
          192              C       3.367296      13.831004       0.076163      -0.152844      28.110465 0.44851730E+03  0.10704733E+05                                 8.189731                            7.230890      -0.143583       1.936952                    0.998186      29.929500      88.778528       0.587048       0.437155      -1.043728       0.001200       0.004104      -0.010735       0.011555       0.008007       0.010246       0.018933       0.014773      -0.045051      -0.028242       0.001751       0.026492              8.379054       5.716922      -1.573387      -0.693191      10.687542      -1.170972       8.732699           0.000060
          193              C       3.519338      14.325352      22.644271       0.029343      29.606982 0.43671063E+03  0.10267089E+05                                 8.456605                            7.088170      -0.174028       1.965495                    0.998482      26.976214      77.269136       0.603875       0.431425      -1.056007       0.014146      -0.030972       0.012254       0.036187       0.016743       0.000427       0.014348       0.018620       0.022281      -0.027297       0.006194       0.021104              9.140397       5.977346      -2.410115      -0.562532      12.857828      -0.912765       8.586019           0.000034
          194              C       3.906992      13.483527      21.582747      -0.142294      29.011858 0.47629218E+03  0.11490065E+05                                 8.328639                            7.413001      -0.068993       1.963459                    0.998031      29.649170      87.183640       0.586828       0.432659      -1.050948      -0.007338       0.012253       0.006524       0.015702       0.008364       0.004917      -0.009742       0.018429      -0.013336      -0.018584       0.003836       0.014747              8.628672       5.939469      -1.899282      -0.846642      10.640216       0.132282       9.306332           0.000054
          195              C       4.172754      12.141981      21.918341       0.076838      24.199739 0.36599422E+03  0.83389454E+04                                 7.579484                            6.645782      -0.186817       1.958015                    0.997275      27.266308      80.170591       0.594046       0.452532      -1.030191      -0.013076      -0.004658       0.043180       0.045356       0.013804      -0.004985       0.019134       0.052109      -0.005916      -0.039044       0.008571       0.030473              7.869178       5.299669      -1.290152      -0.702699       9.463149      -0.668405       8.844717           0.000061
          196              C       3.158711      15.760037      22.282496       0.571774      20.746170 0.26341718E+03  0.55474854E+04                                 7.018442                            5.798042      -0.137747       2.002336                    0.999218      23.195071      66.323270       0.607721       0.478575      -1.012325       0.012285       0.041823      -0.012338       0.045302       0.061652      -0.011496       0.028556       0.177647      -0.032565      -0.112007      -0.001593       0.113600              7.603691       5.082104      -2.087238      -0.026993      10.700079      -0.121195       7.028891           0.000035
          197              C       3.392509       5.113638       2.491965       0.086980      24.636408 0.36465379E+03  0.83024645E+04                                 7.678926                            6.632164      -0.207336       1.951907                    0.997562      27.193792      79.981568       0.594729       0.452336      -1.030094       0.005398       0.012546      -0.043354       0.045454       0.011143       0.006919      -0.001150       0.062715       0.019684      -0.036684       0.004939       0.031745              8.050370       4.997580      -0.416797      -1.091140       9.939405       0.236194       9.214125           0.000063
          198              C       3.593458       3.734479       2.313457      -0.147797      29.436430 0.47797693E+03  0.11592388E+05                                 8.485981                            7.478346      -0.249845       1.899820                    0.997553      30.428165      91.027531       0.575579       0.438768      -1.042618       0.002005       0.002188      -0.004082       0.005047      -0.008115       0.010921      -0.008731       0.059835       0.016917      -0.035168       0.001688       0.033480              8.816287       5.747617      -0.626281      -1.382661      11.169711       1.387585       9.531531           0.000055
          199              C       3.982426       3.304610       1.040104      -0.015037      31.809491 0.46595981E+03  0.11113076E+05                                 8.815048                            7.254806      -0.083746       1.982209                    0.998971      27.660470      79.317042       0.606298       0.423579      -1.062835      -0.006194       0.055045       0.002912       0.055469       0.004575       0.002197       0.000001       0.061641       0.026317      -0.035545       0.008510       0.027035              9.778933       5.629074      -1.133360      -1.367338      14.729774       1.229206       8.977950           0.000040
          200              C       4.077174       4.219871       0.021421      -0.151802      29.095004 0.47489385E+03  0.11497739E+05                                 8.403185                            7.441986      -0.210702       1.910902                    0.997694      30.432185      90.928496       0.578466       0.437333      -1.043586       0.002604      -0.008421       0.013999       0.016542       0.015051      -0.001712       0.008247       0.033060       0.004739      -0.025682       0.004013       0.021668              8.667250       5.384564      -0.694758      -0.718814      11.849627       0.102411       8.767557           0.000059
          201              C       3.834205       5.566791       0.328454       0.063632      25.239624 0.38816397E+03  0.89919785E+04                                 7.824428                            6.863081      -0.317613       1.902499                    0.997754      28.202706      84.130351       0.581048       0.455045      -1.026830      -0.008984      -0.003769       0.049963       0.050904      -0.001339       0.000349      -0.020508       0.055544       0.011163      -0.039406       0.013414       0.025992              8.125988       5.239058      -0.697652      -0.937342      10.508007       0.383938       8.630899           0.000071
          202              C       4.202895       1.816192       0.792573       0.713061      18.481890 0.21234968E+03  0.42682567E+04                                 6.696204                            5.366781      -0.334525       1.983000                    0.998088      21.274530      60.852236       0.599101       0.508636      -0.989830       0.034472      -0.086880      -0.016693       0.094948      -0.010723       0.078417      -0.007093       0.139434      -0.028687      -0.065852      -0.056467       0.122319              7.310277       5.053566      -0.211073      -1.780212      10.296823       0.464477       6.580442           0.000044
          203              C       1.331837      11.647633       3.720096       0.093101      26.687121 0.35943084E+03  0.81347983E+04                                 8.057020                            6.552936      -0.060897       2.001726                    0.998548      26.750085      77.837408       0.604069       0.448010      -1.035020       0.037220       0.014664       0.015169       0.042784       0.015996      -0.010177       0.004503      -0.001087       0.116456      -0.036865      -0.003724       0.040589              8.716191      10.179195      -0.780757       1.923350      10.511997      -1.023847       5.457380           0.000054
          204              C       0.631670      12.827979       3.467806      -0.149324      30.597621 0.43604660E+03  0.10301964E+05                                 8.609988                            7.070963       0.068042       2.006615                    0.999052      29.334354      85.699294       0.602925       0.429987      -1.051309       0.007145       0.002771       0.004845       0.009067      -0.006013       0.000687       0.006852       0.037822       0.064054      -0.031416       0.009158       0.022258              9.235026       9.885163      -0.777684       1.833143      11.980242      -1.178034       5.839674           0.000044
          205              C       1.232065      14.020862       3.598711       0.039202      31.139028 0.39839865E+03  0.91130765E+04                                 8.625889                            6.685587       0.124459       2.066473                    0.999326      25.954660      72.270085       0.636453       0.420719      -1.067413       0.023153      -0.021818       0.012708       0.034258       0.013672      -0.022372       0.002689       0.025628       0.052044      -0.030739      -0.004019       0.034758              9.644089      10.712366      -2.125171       2.226986      12.534197      -1.508980       5.685704           0.000012
          206              C       2.576021      14.040565       3.955726      -0.147076      29.813336 0.42272654E+03  0.98675607E+04                                 8.315090                            6.857581       0.260492       2.065357                    0.999730      28.867208      82.657764       0.628988       0.417171      -1.063860      -0.017648      -0.001377      -0.007139       0.019087       0.015353      -0.006948       0.006258      -0.007849       0.028443      -0.023245       0.010789       0.012457              8.822302      10.733114      -1.322269       1.992469       9.998098      -1.021535       5.735693           0.000017
          207              C       3.227221      12.853054       4.191356       0.066324      25.769592 0.35166850E+03  0.78859917E+04                                 7.715170                            6.370534       0.203462       2.079507                    0.999452      26.662494      76.279653       0.631152       0.432762      -1.047964      -0.033112      -0.034312      -0.006648       0.048145       0.018966      -0.006669       0.002809       0.036274       0.058166      -0.036426       0.012938       0.023488              8.183097       9.549596      -0.482844       1.509972       9.632526      -0.840290       5.367168           0.000029
          208              C       0.465287      15.283600       3.286918       0.581892      23.024424 0.26695053E+03  0.56324601E+04                                 7.511811                            5.843132      -0.163822       1.993588                    0.999361      23.078985      65.740362       0.605267       0.479614      -1.013248      -0.026380       0.025695      -0.006948       0.037475       0.048947      -0.000240       0.045952       0.037743       0.341124      -0.115782      -0.009240       0.125022              8.345163       9.020514      -1.481114       0.397342      10.968419      -1.948005       5.046557           0.000019
          209              C       4.594705       4.938109       5.931209       0.045983      27.888862 0.38026606E+03  0.86898100E+04                                 8.202825                            6.660272       0.102480       2.045270                    0.998979      27.034737      77.908916       0.612711       0.437449      -1.045841       0.035395       0.034665      -0.009088       0.050369       0.027108       0.001042       0.003106       0.007902       0.050321      -0.035834       0.014895       0.020939              8.907093      12.503172      -0.036019       0.458616       8.852075      -0.166416       5.366032           0.000022
          210              C       5.485911       3.849110       5.990712      -0.139050      29.223576 0.41353389E+03  0.96408692E+04                                 8.275154                            6.814150       0.165608       2.036714                    0.999653      29.088060      84.399050       0.623961       0.421060      -1.056903       0.013951      -0.001164      -0.006882       0.015600       0.002576       0.003863       0.001742      -0.031892       0.101810      -0.033326      -0.000935       0.034260              8.885849      12.936689      -1.080303       0.408253       8.420407      -0.262302       5.300452           0.000009
          211              C       6.803736       4.051506       6.012133       0.034868      31.347505 0.43042803E+03  0.10041434E+05                                 8.638480                            6.935001       0.070992       2.036834                    0.999524      26.667951      75.076599       0.626595       0.419009      -1.068125      -0.031800       0.017268      -0.001909       0.036236       0.026509       0.001708       0.008199      -0.016168       0.161563      -0.054756      -0.000277       0.055033              9.460947      13.285931      -1.857050       0.534546       9.629896      -0.433267       5.467013           0.000004
          212              C       7.282926       5.378724       5.978811      -0.182244      33.579239 0.51515100E+03  0.12665705E+05                                 9.126927                            7.655603       0.021746       1.970264                    0.999406      30.855230      91.410049       0.583923       0.426634      -1.055293      -0.002604      -0.003722       0.001862       0.004909      -0.002813      -0.002477       0.004958       0.021323       0.092498      -0.026812      -0.004653       0.031465              9.749019      13.166343      -0.742286       0.147271      10.129865      -0.364917       5.950848           0.000025
          213              C       6.263377       6.376376       5.938350       0.097348      24.119217 0.30243691E+03  0.65754971E+04                                 7.480299                            5.972323       0.072429       2.050356                    0.999346      26.028280      74.965370       0.636985       0.442266      -1.035243      -0.025167      -0.033344       0.001800       0.041814       0.014678      -0.002490       0.001677      -0.054346       0.189412      -0.062516      -0.000701       0.063217              8.147016      11.516875      -0.449070       0.185353       8.415181      -0.164171       4.508992           0.000025
          214              C       7.837008       2.912356       6.104957       0.558222      23.243898 0.28093056E+03  0.60452859E+04                                 7.663299                            6.087836      -0.414869       1.906849                    0.997675      24.275123      71.429753       0.575347       0.494719      -0.998483       0.034064      -0.042938       0.006488       0.055191       0.013819      -0.041173      -0.017590       0.021729       0.342217      -0.074650      -0.051520       0.126171              8.305043      10.445088      -0.586168       1.451512       8.790249       0.494993       5.679793           0.000008
          215              C       0.770395       5.097518      19.797672       0.076988      24.904363 0.32671578E+03  0.72077166E+04                                 7.560019                            6.152340       0.187223       2.081721                    0.999304      26.217076      74.897962       0.639053       0.434452      -1.044787       0.031158       0.032562       0.001523       0.045094       0.018761      -0.007872       0.005909       0.032090       0.089018      -0.040597       0.008871       0.031726              8.069422       9.521704      -0.473515       1.014068       9.566397      -1.251688       5.120166           0.000026
          216              C       1.417956       3.965533      20.040442      -0.144246      29.543473 0.40858697E+03  0.94884234E+04                                 8.323383                            6.784684       0.167839       2.038674                    0.999610      28.894855      83.430575       0.624296       0.422480      -1.056960       0.017677       0.003919       0.003720       0.018484       0.018618      -0.007674       0.008713      -0.005813       0.044293      -0.029234       0.011094       0.018140              8.876993      10.956677      -1.588548       1.564423      10.125748      -1.392665       5.548555           0.000014
          217              C       2.785465       3.944039      20.283212       0.027646      32.493856 0.42222983E+03  0.97814400E+04                                 8.850262                            6.867178       0.152565       2.070532                    0.999347      26.259445      73.141788       0.631267       0.418831      -1.070587      -0.019085       0.028948      -0.011662       0.036582       0.012598      -0.016614       0.003100       0.023170       0.035971      -0.025888      -0.000612       0.026500              9.920410      11.159490      -2.359109       1.894401      12.846217      -2.053440       5.755523           0.000013
          218              C       3.448982       5.176328      20.287972      -0.144465      30.876320 0.45170462E+03  0.10751107E+05                                 8.640934                            7.180353       0.078795       2.008441                    0.999009      29.443518      85.935901       0.601228       0.428024      -1.054013      -0.005340      -0.007042       0.000368       0.008845      -0.001634       0.000504       0.009149       0.024353       0.054695      -0.023417       0.003169       0.020248              9.223244      10.338147      -0.595313       1.425783      11.540592      -1.598718       5.790992           0.000037
          219              C       2.713557       6.317269      20.016641       0.083673      26.944056 0.36933745E+03  0.84141428E+04                                 8.102386                            6.638884      -0.070107       1.994323                    0.998698      27.030720      78.855457       0.600788       0.447505      -1.035543      -0.043224      -0.014362      -0.009154       0.046459       0.019152      -0.007366       0.009892       0.004848       0.120490      -0.041243      -0.000800       0.042043              8.730452      10.480544      -0.629094       1.483441      10.376054      -1.343221       5.334759           0.000045
          220              C       3.526756       2.666973      20.602146       0.586398      22.608715 0.26067752E+03  0.54612449E+04                                 7.386676                            5.750001      -0.141276       2.002752                    0.999398      22.849807      64.615001       0.614688       0.475624      -1.016530       0.021229      -0.032281       0.002236       0.038700       0.046656      -0.000473       0.052877       0.032973       0.314206      -0.110957      -0.009625       0.120581              8.211643       8.760233      -1.468354       0.315032      10.772426      -2.113119       5.102270           0.000013
          221              C       0.088977      12.387364      23.536809       0.075946      24.214549 0.36674150E+03  0.83842829E+04                                 7.624606                            6.684151      -0.347349       1.900822                    0.997556      27.738013      82.465740       0.586457       0.456840      -1.024806       0.008316      -0.001667      -0.041257       0.042120      -0.001289       0.002656      -0.018258       0.059576      -0.006545      -0.038003       0.006763       0.031240              7.909847       5.107137      -0.579407      -0.876584      10.196971       0.238444       8.425433           0.000066
          222              C      -0.139466      13.730701       0.026181      -0.148001      29.429102 0.48593469E+03  0.11825093E+05                                 8.474831                            7.531487      -0.206916       1.911134                    0.997832      30.464812      91.062833       0.574996       0.437739      -1.044029      -0.001069       0.008368      -0.020196       0.021887       0.013598       0.002821       0.010405       0.038357       0.020360      -0.029226       0.006685       0.022541              8.745120       5.486160      -0.529064      -0.803575      12.104657       0.163568       8.644544           0.000064
          223              C       0.016120      14.690740      22.810878      -0.009136      32.064916 0.46417242E+03  0.11058603E+05                                 8.876975                            7.251053      -0.095141       1.981557                    0.998781      27.524151      78.855678       0.605245       0.424770      -1.062206       0.004607      -0.050051      -0.007993       0.050894      -0.002544       0.004096      -0.011067       0.053576       0.031151      -0.034737       0.011107       0.023630              9.926750       5.507137      -0.696051      -1.154095      15.372646       1.736454       8.900466           0.000050
          224              C       0.333513      14.230423      21.558946      -0.138232      27.789415 0.43968984E+03  0.10441274E+05                                 8.131029                            7.150009      -0.149806       1.936443                    0.998458      29.693682      87.836532       0.591563       0.436012      -1.044488      -0.003737      -0.001408       0.009714       0.010503      -0.004988       0.003169      -0.020147       0.064669       0.020078      -0.043896       0.013297       0.030598              8.442766       5.305379      -0.600975      -0.929141      11.080134       1.724623       8.942785           0.000048
          225              C       0.522854      12.896041      21.339977       0.079213      24.463622 0.35991606E+03  0.81520312E+04                                 7.581040                            6.543357      -0.109188       1.983075                    0.998363      26.961485      78.592914       0.606192       0.446099      -1.035681      -0.002531      -0.018086       0.042469       0.046229       0.011467       0.002598      -0.009878       0.055469       0.028518      -0.037000       0.011713       0.025286              7.939799       4.861256      -0.501149      -0.911726       9.867595       0.638061       9.090546           0.000059
          226              C      -0.159377      16.168411      23.113151       0.696248      19.697975 0.22862970E+03  0.46720224E+04                                 6.962803                            5.545351      -0.301288       1.986012                    0.998560      21.652304      62.049880       0.594261       0.504379      -0.993848      -0.029480       0.088937       0.020332       0.095876      -0.010772       0.076219      -0.007943       0.137086      -0.035353      -0.063888      -0.055973       0.119861              7.663990       4.981038      -0.076437      -1.605318      11.156944       0.564088       6.853986           0.000053
          227              C      -0.168134       5.858743       1.925501       0.078472      24.207300 0.36558248E+03  0.83312833E+04                                 7.595789                            6.653571      -0.250620       1.938200                    0.997165      27.276778      80.337560       0.591867       0.454104      -1.028796       0.016367       0.001891      -0.039174       0.042497       0.012481      -0.000568       0.014840       0.056115      -0.015260      -0.035280       0.001846       0.033434              7.903317       5.167967      -1.166552      -0.494980       9.697569      -0.727775       8.844414           0.000063
          228              C       0.054736       4.515405       2.263475      -0.131499      28.761036 0.46574218E+03  0.11196549E+05                                 8.332957                            7.366805      -0.162430       1.937978                    0.997495      29.574626      87.417173       0.583074       0.436962      -1.046129       0.010692      -0.005647      -0.007750       0.014362       0.010051       0.012665      -0.012128       0.026914      -0.019656      -0.026504       0.003507       0.022996              8.677226       5.863909      -1.849293      -0.878786      10.936812       0.055383       9.230956           0.000055
          229              C       0.452904       3.627012       1.270973       0.027427      29.838476 0.43767925E+03  0.10294002E+05                                 8.496964                            7.094909      -0.143138       1.976759                    0.998632      26.923666      77.095955       0.603822       0.431290      -1.056250      -0.007852       0.029013      -0.013881       0.033108       0.020292      -0.003523       0.012955       0.016110       0.043017      -0.032476       0.011753       0.020722              9.199573       5.964504      -2.497934      -0.439586      12.982963      -1.017259       8.651251           0.000038
          230              C       0.590901       4.105240      -0.009520      -0.147443      28.323440 0.46039872E+03  0.11053478E+05                                 8.223161                            7.319709      -0.144683       1.934313                    0.998153      30.067452      89.269994       0.584597       0.436400      -1.044830      -0.002078      -0.007101       0.018691       0.020102       0.006948       0.008395       0.018710       0.014977      -0.038159      -0.026695       0.002776       0.023919              8.385301       5.626905      -1.387289      -0.533821      10.577056      -1.307030       8.951943           0.000058
          231              C       0.340762       5.444995      23.541569       0.059073      24.963108 0.37384896E+03  0.85405471E+04                                 7.639558                            6.643606      -0.022365       2.004216                    0.998268      27.363371      79.867266       0.605583       0.442734      -1.038597      -0.004213       0.026308       0.047958       0.054862       0.017141       0.007366      -0.001730       0.044957       0.023673      -0.032615       0.006049       0.026566              7.901098       5.231926      -1.408670      -0.934053       9.846134      -0.599317       8.625233           0.000068
          232              C       0.809073       2.219194       1.658930       0.574135      20.706925 0.25785825E+03  0.54122822E+04                                 7.023931                            5.749436      -0.128259       2.005852                    0.999536      23.240870      66.775256       0.607024       0.480729      -1.009181      -0.007036      -0.033007       0.009755       0.035130       0.058464      -0.002827       0.037159       0.180990      -0.019809      -0.116544       0.004962       0.111582              7.630791       5.030365      -2.053609      -0.245173      10.662162      -0.179543       7.199847           0.000037
          233              C      10.628111      12.482293      11.626788       0.078534      24.252814 0.35176770E+03  0.79232976E+04                                 7.508830                            6.449952      -0.021665       2.011282                    0.998407      26.879917      78.179781       0.613152       0.443495      -1.037027       0.005449      -0.012557       0.046945       0.048900       0.020361      -0.012221       0.006291       0.054193       0.014539      -0.038613       0.003908       0.034705              7.806461       5.147900      -1.545144       0.910844       9.819165       0.485647       8.452318          -0.000065
          234              C      10.333296      13.831004      11.824337      -0.152841      28.110642 0.44852078E+03  0.10704841E+05                                 8.189767                            7.230917      -0.143597       1.936946                    0.998186      29.929677      88.779255       0.587047       0.437155      -1.043728       0.001193       0.004101       0.010737       0.011555       0.008007      -0.010246      -0.018932       0.014768      -0.045052      -0.028241       0.001751       0.026490              8.379093       5.716947      -1.573400       0.693193      10.687604       1.170982       8.732730          -0.000079
          235              C      10.485338      14.325352      13.057229       0.029344      29.607214 0.43671443E+03  0.10267199E+05                                 8.456629                            7.088184      -0.174016       1.965496                    0.998482      26.976361      77.269571       0.603876       0.431423      -1.056008       0.014139      -0.030974      -0.012253       0.036186       0.016742      -0.000426      -0.014349       0.018612       0.022291      -0.027296       0.006193       0.021103              9.140428       5.977361      -2.410129       0.562530      12.857884       0.912779       8.586039          -0.000050
          236              C      10.872992      13.483527      14.118753      -0.142282      29.011807 0.47629144E+03  0.11490050E+05                                 8.328654                            7.413014      -0.069037       1.963449                    0.998030      29.649150      87.183788       0.586825       0.432661      -1.050946      -0.007349       0.012246      -0.006522       0.015701       0.008364      -0.004919       0.009739       0.018429      -0.013347      -0.018582       0.003832       0.014749              8.628688       5.939480      -1.899287       0.846643      10.640238      -0.132279       9.306347          -0.000044
          237              C      11.138754      12.141981      13.783159       0.076844      24.199813 0.36599634E+03  0.83390100E+04                                 7.579524                            6.645823      -0.186861       1.958002                    0.997274      27.266359      80.170956       0.594041       0.452535      -1.030188      -0.013087      -0.004659      -0.043176       0.045356       0.013804       0.004983      -0.019131       0.052110      -0.005915      -0.039042       0.008568       0.030474              7.869219       5.299700      -1.290155       0.702692       9.463208       0.668431       8.844750          -0.000040
          238              C      10.124711      15.760037      13.419004       0.571773      20.746268 0.26341873E+03  0.55475270E+04                                 7.018445                            5.798044      -0.137725       2.002340                    0.999218      23.195242      66.323849       0.607723       0.478572      -1.012326       0.012280       0.041822       0.012336       0.045299       0.061652       0.011496      -0.028557       0.177647      -0.032560      -0.112008      -0.001591       0.113599              7.603694       5.082109      -2.087237       0.026994      10.700080       0.121195       7.028893          -0.000050
          239              C      10.358509       5.113638       9.408535       0.086999      24.636242 0.36465126E+03  0.83023965E+04                                 7.678913                            6.632158      -0.207396       1.951893                    0.997561      27.193673      79.981299       0.594726       0.452338      -1.030092       0.005401       0.012546       0.043352       0.045453       0.011145      -0.006923       0.001152       0.062712       0.019670      -0.036682       0.004934       0.031748              8.050354       4.997576      -0.416795       1.091136       9.939390      -0.236196       9.214097          -0.000025
          240              C      10.559458       3.734479       9.587043      -0.147788      29.436582 0.47798108E+03  0.11592521E+05                                 8.486036                            7.478401      -0.249880       1.899810                    0.997553      30.428275      91.028160       0.575574       0.438771      -1.042616       0.002007       0.002189       0.004080       0.005046      -0.008116      -0.010924       0.008728       0.059833       0.016916      -0.035166       0.001685       0.033481              8.816342       5.747664      -0.626286       1.382669      11.169783      -1.387611       9.531580          -0.000043
          241              C      10.948426       3.304610      10.860396      -0.015038      31.809765 0.46596477E+03  0.11113220E+05                                 8.815071                            7.254823      -0.083725       1.982212                    0.998971      27.660654      79.317573       0.606300       0.423576      -1.062837      -0.006196       0.055045      -0.002911       0.055469       0.004573      -0.002196      -0.000001       0.061632       0.026333      -0.035543       0.008515       0.027028              9.778960       5.629091      -1.133367       1.367340      14.729832      -1.229215       8.977956          -0.000050
          242              C      11.043174       4.219871      11.879079      -0.151799      29.095191 0.47489806E+03  0.11497869E+05                                 8.403221                            7.442019      -0.210724       1.910894                    0.997694      30.432355      90.929175       0.578464       0.437333      -1.043586       0.002599      -0.008421      -0.013998       0.016541       0.015050       0.001712      -0.008247       0.033054       0.004738      -0.025679       0.004013       0.021666              8.667287       5.384590      -0.694762       0.718815      11.849690      -0.102412       8.767581          -0.000068
          243              C      10.800205       5.566791      11.572046       0.063634      25.239749 0.38816674E+03  0.89920594E+04                                 7.824453                            6.863105      -0.317622       1.902496                    0.997754      28.202816      84.130780       0.581047       0.455045      -1.026830      -0.008986      -0.003769      -0.049962       0.050903      -0.001339      -0.000351       0.020506       0.055539       0.011162      -0.039402       0.013413       0.025990              8.126014       5.239078      -0.697657       0.937344      10.508052      -0.383949       8.630911          -0.000056
          244              C      11.168895       1.816192      11.107927       0.713066      18.481957 0.21235067E+03  0.42682802E+04                                 6.696202                            5.366780      -0.334493       1.983009                    0.998088      21.274594      60.852379       0.599103       0.508634      -0.989831       0.034470      -0.086880       0.016694       0.094947      -0.010723      -0.078418       0.007093       0.139430      -0.028683      -0.065851      -0.056467       0.122319              7.310275       5.053567      -0.211072       1.780208      10.296831      -0.464473       6.580428          -0.000056
          245              C       8.297837      11.647633       8.180404       0.093109      26.686918 0.35942775E+03  0.81347077E+04                                 8.056972                            6.552903      -0.060882       2.001733                    0.998548      26.749919      77.836723       0.604072       0.448009      -1.035021       0.037215       0.014664      -0.015186       0.042785       0.015993       0.010175      -0.004503      -0.001090       0.116468      -0.036864      -0.003728       0.040592              8.716135      10.179136      -0.780744      -1.923336      10.511922       1.023838       5.457349          -0.000030
          246              C       7.597670      12.827979       8.432694      -0.149319      30.597468 0.43604422E+03  0.10301889E+05                                 8.609945                            7.070934       0.068073       2.006626                    0.999052      29.334248      85.698761       0.602928       0.429986      -1.051311       0.007141       0.002771      -0.004863       0.009073      -0.006012      -0.000689      -0.006855       0.037820       0.064064      -0.031417       0.009155       0.022262              9.234976       9.885121      -0.777670      -1.833133      11.980159       1.178025       5.839648          -0.000046
          247              C       8.198065      14.020862       8.301789       0.039203      31.138791 0.39839590E+03  0.91129907E+04                                 8.625825                            6.685551       0.124526       2.066497                    0.999326      25.954541      72.269484       0.636457       0.420718      -1.067415       0.023150      -0.021817      -0.012725       0.034261       0.013672       0.022370      -0.002689       0.025623       0.052047      -0.030738      -0.004017       0.034755              9.644009      10.712279      -2.125130      -2.226963      12.534081       1.508960       5.685666          -0.000038
          248              C       9.542021      14.040565       7.944774      -0.147070      29.813185 0.42272435E+03  0.98674926E+04                                 8.315051                            6.857555       0.260523       2.065369                    0.999730      28.867102      82.657277       0.628990       0.417170      -1.063861      -0.017655      -0.001376       0.007112       0.019083       0.015352       0.006942      -0.006262      -0.007850       0.028448      -0.023244       0.010783       0.012462              8.822257      10.733053      -1.322254      -1.992453       9.998050       1.021531       5.735669          -0.000056
          249              C      10.193221      12.853054       7.709144       0.066333      25.769500 0.35166739E+03  0.78859612E+04                                 7.715164                            6.370534       0.203439       2.079502                    0.999452      26.662402      76.279390       0.631150       0.432764      -1.047963      -0.033118      -0.034311       0.006623       0.048145       0.018965       0.006667      -0.002813       0.036269       0.058172      -0.036425       0.012940       0.023485              8.183087       9.549574      -0.482838      -1.509965       9.632520       0.840290       5.367167          -0.000029
          250              C       7.431287      15.283600       8.613582       0.581906      23.024092 0.26694622E+03  0.56323434E+04                                 7.511737                            5.843084      -0.163774       1.993608                    0.999361      23.078721      65.739345       0.605270       0.479614      -1.013248      -0.026380       0.025699       0.006936       0.037476       0.048951       0.000240      -0.045953       0.037744       0.341141      -0.115789      -0.009239       0.125028              8.345074       9.020429      -1.481082      -0.397332      10.968285       1.947978       5.046510          -0.000040
          251              C      11.560705       4.938109       5.969291       0.045979      27.888874 0.38026662E+03  0.86898201E+04                                 8.202809                            6.660263       0.102526       2.045284                    0.998979      27.034708      77.908644       0.612714       0.437447      -1.045842       0.035393       0.034665       0.009048       0.050361       0.027110      -0.001042      -0.003100       0.007904       0.050312      -0.035834       0.014898       0.020936              8.907073      12.503141      -0.036021      -0.458612       8.852055       0.166413       5.366024           0.000021
          252              C      12.451911       3.849110       5.909788      -0.139050      29.223556 0.41353373E+03  0.96408642E+04                                 8.275152                            6.814151       0.165602       2.036712                    0.999653      29.088029      84.398938       0.623961       0.421060      -1.056903       0.013951      -0.001163       0.006837       0.015579       0.002574      -0.003857      -0.001735      -0.031890       0.101801      -0.033323      -0.000933       0.034256              8.885847      12.936694      -1.080303      -0.408248       8.420396       0.262298       5.300452           0.000011
          253              C      -0.162264       4.051506       5.888367       0.034868      31.347598 0.43042953E+03  0.10041482E+05                                 8.638507                            6.935021       0.070968       2.036825                    0.999524      26.668018      75.076930       0.626593       0.419010      -1.068124      -0.031801       0.017268       0.001876       0.036235       0.026511      -0.001706      -0.008200      -0.016171       0.161566      -0.054759      -0.000275       0.055034              9.460975      13.285963      -1.857058      -0.534543       9.629936       0.433264       5.467027           0.000003
          254              C       0.316926       5.378724       5.921689      -0.182245      33.579329 0.51515283E+03  0.12665765E+05                                 9.126950                            7.655621       0.021729       1.970258                    0.999406      30.855304      91.410397       0.583922       0.426635      -1.055293      -0.002604      -0.003719      -0.001904       0.004923      -0.002811       0.002477      -0.004954       0.021321       0.092499      -0.026810      -0.004654       0.031464              9.749042      13.166372      -0.742278      -0.147270      10.129893       0.364913       5.950862           0.000025
          255              C      -0.702623       6.376376       5.962150       0.097347      24.119192 0.30243660E+03  0.65754862E+04                                 7.480285                            5.972314       0.072450       2.050363                    0.999346      26.028235      74.965122       0.636987       0.442265      -1.035244      -0.025166      -0.033343      -0.001832       0.041814       0.014679       0.002491      -0.001674      -0.054343       0.189409      -0.062515      -0.000701       0.063216              8.147001      11.516854      -0.449073      -0.185352       8.415164       0.164169       4.508984           0.000024
          256              C       0.871008       2.912356       5.795543       0.558214      23.244041 0.28093262E+03  0.60453397E+04                                 7.663312                            6.087845      -0.414866       1.906847                    0.997675      24.275237      71.430083       0.575349       0.494716      -0.998484       0.034055      -0.042942      -0.006519       0.055193       0.013817       0.041169       0.017593       0.021720       0.342205      -0.074644      -0.051521       0.126165              8.305058      10.445110      -0.586169      -1.451516       8.790262      -0.494996       5.679801           0.000005
          257              C       7.736395       5.097518      15.903828       0.076994      24.904243 0.32671404E+03  0.72076692E+04                                 7.560004                            6.152330       0.187199       2.081716                    0.999303      26.216973      74.897641       0.639052       0.434453      -1.044786       0.031161       0.032561      -0.001499       0.045094       0.018758       0.007870      -0.005912       0.032088       0.089021      -0.040595       0.008869       0.031726              8.069403       9.521675      -0.473512      -1.014064       9.566378       1.251686       5.120156          -0.000040
          258              C       8.383956       3.965533      15.661058      -0.144246      29.543528 0.40858820E+03  0.94884586E+04                                 8.323389                            6.784690       0.167856       2.038679                    0.999610      28.894909      83.430744       0.624296       0.422479      -1.056960       0.017683       0.003917      -0.003694       0.018485       0.018619       0.007671      -0.008716      -0.005813       0.044291      -0.029235       0.011093       0.018141              8.876996      10.956677      -1.588537      -1.564422      10.125751       1.392666       5.548561          -0.000065
          259              C       9.751465       3.944039      15.418288       0.027639      32.493807 0.42222970E+03  0.97814307E+04                                 8.850231                            6.867162       0.152632       2.070554                    0.999347      26.259448      73.141636       0.631270       0.418829      -1.070589      -0.019083       0.028948       0.011684       0.036587       0.012598       0.016613      -0.003097       0.023167       0.035961      -0.025883      -0.000614       0.026497              9.920366      11.159446      -2.359067      -1.894389      12.846150       2.053424       5.755502          -0.000042
          260              C      10.414982       5.176328      15.413528      -0.144469      30.876485 0.45170752E+03  0.10751191E+05                                 8.640942                            7.180358       0.078834       2.008450                    0.999010      29.443673      85.936334       0.601230       0.428022      -1.054015      -0.005337      -0.007047      -0.000343       0.008846      -0.001634      -0.000505      -0.009152       0.024355       0.054694      -0.023419       0.003171       0.020249              9.223251      10.338176      -0.595303      -1.425788      11.540583       1.598716       5.790995          -0.000049
          261              C       9.679557       6.317269      15.684859       0.083677      26.943925 0.36933533E+03  0.84140811E+04                                 8.102357                            6.638863      -0.070103       1.994326                    0.998698      27.030613      78.855035       0.600790       0.447505      -1.035543      -0.043222      -0.014363       0.009176       0.046461       0.019149       0.007365      -0.009893       0.004838       0.120495      -0.041240      -0.000805       0.042045              8.730420      10.480507      -0.629093      -1.483437      10.376013       1.343216       5.334740          -0.000039
          262              C      10.492756       2.666973      15.099354       0.586410      22.608488 0.26067466E+03  0.54611694E+04                                 7.386626                            5.749970      -0.141223       2.002771                    0.999398      22.849661      64.614468       0.614689       0.475624      -1.016530       0.021229      -0.032287      -0.002221       0.038705       0.046662       0.000474      -0.052877       0.032975       0.314220      -0.110964      -0.009621       0.120585              8.211580       8.760172      -1.468322      -0.315023      10.772329       2.113097       5.102238          -0.000046
          263              C       7.054977      12.387364      12.164691       0.075941      24.214662 0.36674377E+03  0.83843489E+04                                 7.624632                            6.684174      -0.347346       1.900822                    0.997556      27.738116      82.466144       0.586456       0.456840      -1.024805       0.008317      -0.001666       0.041256       0.042119      -0.001288      -0.002656       0.018260       0.059576      -0.006543      -0.038005       0.006765       0.031240              7.909874       5.107157      -0.579413       0.876587      10.197017      -0.238452       8.425449          -0.000060
          264              C       6.826534      13.730701      11.874319      -0.148006      29.429330 0.48593962E+03  0.11825248E+05                                 8.474885                            7.531533      -0.206928       1.911128                    0.997833      30.465018      91.063712       0.574993       0.437740      -1.044028      -0.001067       0.008368       0.020196       0.021887       0.013598      -0.002819      -0.010405       0.038354       0.020362      -0.029225       0.006687       0.022539              8.745178       5.486197      -0.529071       0.803580      12.104754      -0.163572       8.644583          -0.000077
          265              C       6.982120      14.690740      12.890622      -0.009134      32.065125 0.46417592E+03  0.11058695E+05                                 8.876958                            7.251037      -0.095081       1.981574                    0.998782      27.524259      78.855739       0.605252       0.424765      -1.062210       0.004607      -0.050053       0.007993       0.050896      -0.002544      -0.004092       0.011068       0.053559       0.031170      -0.034731       0.011112       0.023619              9.926734       5.507132      -0.696055       1.154095      15.372625      -1.736456       8.900446          -0.000057
          266              C       7.299513      14.230423      14.142554      -0.138237      27.789513 0.43969259E+03  0.10441362E+05                                 8.131077                            7.150055      -0.149820       1.936439                    0.998458      29.693757      87.837031       0.591558       0.436014      -1.044485      -0.003739      -0.001410      -0.009711       0.010501      -0.004988      -0.003170       0.020147       0.064674       0.020078      -0.043898       0.013297       0.030601              8.442815       5.305417      -0.600981       0.929148      11.080199      -1.724650       8.942831          -0.000056
          267              C       7.488854      12.896041      14.361523       0.079226      24.463345 0.35991126E+03  0.81519016E+04                                 7.581017                            6.543339      -0.109237       1.983065                    0.998363      26.961281      78.592412       0.606189       0.446102      -1.035679      -0.002535      -0.018085      -0.042469       0.046228       0.011469      -0.002599       0.009880       0.055470       0.028506      -0.037000       0.011710       0.025290              7.939774       4.861244      -0.501148       0.911725       9.867559      -0.638067       9.090521          -0.000040
          268              C       6.806623      16.168411      12.588349       0.696257      19.698042 0.22863070E+03  0.46720454E+04                                 6.962790                            5.545342      -0.301257       1.986020                    0.998561      21.652377      62.050007       0.594265       0.504375      -0.993850      -0.029479       0.088938      -0.020333       0.095877      -0.010772      -0.076216       0.007945       0.137082      -0.035339      -0.063889      -0.055968       0.119857              7.663976       4.981033      -0.076442       1.605312      11.156928      -0.564092       6.853966          -0.000067
          269              C       6.797866       5.858743       9.974999       0.078478      24.207388 0.36558447E+03  0.83313426E+04                                 7.595819                            6.653598      -0.250652       1.938190                    0.997165      27.276845      80.337903       0.591864       0.454105      -1.028795       0.016369       0.001891       0.039172       0.042496       0.012481       0.000569      -0.014837       0.056112      -0.015259      -0.035277       0.001845       0.033432              7.903350       5.167989      -1.166557       0.494975       9.697626       0.727799       8.844435          -0.000033
          270              C       7.020736       4.515405       9.637025      -0.131492      28.761208 0.46574565E+03  0.11196663E+05                                 8.333012                            7.366848      -0.162488       1.937959                    0.997494      29.574802      87.418071       0.583070       0.436964      -1.046126       0.010692      -0.005645       0.007750       0.014362       0.010050      -0.012664       0.012126       0.026908      -0.019665      -0.026500       0.003506       0.022994              8.677289       5.863948      -1.849311       0.878794      10.936900      -0.055380       9.231020          -0.000036
          271              C       7.418904       3.627012      10.629527       0.027424      29.838830 0.43768486E+03  0.10294165E+05                                 8.497005                            7.094933      -0.143115       1.976762                    0.998633      26.923901      77.096683       0.603824       0.431287      -1.056252      -0.007852       0.029014       0.013881       0.033109       0.020288       0.003525      -0.012954       0.016098       0.043034      -0.032472       0.011750       0.020722              9.199627       5.964531      -2.497957       0.439587      12.983060       1.017273       8.651289          -0.000049
          272              C       7.556901       4.105240      11.910020      -0.147446      28.323780 0.46040583E+03  0.11053696E+05                                 8.223232                            7.319769      -0.144687       1.934308                    0.998153      30.067751      89.271203       0.584594       0.436400      -1.044830      -0.002080      -0.007101      -0.018690       0.020101       0.006947      -0.008395      -0.018709       0.014972      -0.038156      -0.026693       0.002776       0.023917              8.385376       5.626952      -1.387304       0.533824      10.577163       1.307054       8.952013          -0.000079
          273              C       7.306762       5.444995      12.159931       0.059079      24.963114 0.37384903E+03  0.85405503E+04                                 7.639561                            6.643607      -0.022382       2.004212                    0.998268      27.363382      79.867346       0.605583       0.442734      -1.038597      -0.004215       0.026308      -0.047958       0.054862       0.017141      -0.007367       0.001730       0.044953       0.023667      -0.032613       0.006047       0.026565              7.901104       5.231928      -1.408674       0.934050       9.846156       0.599325       8.625228          -0.000068
          274              C       7.775073       2.219194      10.241570       0.574133      20.707104 0.25786085E+03  0.54123511E+04                                 7.023951                            5.749448      -0.128217       2.005862                    0.999536      23.241093      66.776015       0.607026       0.480727      -1.009182      -0.007036      -0.033007      -0.009753       0.035130       0.058464       0.002828      -0.037161       0.180988      -0.019804      -0.116545       0.004965       0.111580              7.630817       5.030382      -2.053621       0.245172      10.662216       0.179544       7.199855          -0.000050
          275              C       7.298290       5.428875      23.527289       0.078531      24.252690 0.35176508E+03  0.79232201E+04                                 7.508790                            6.449916      -0.021637       2.011291                    0.998408      26.879799      78.179222       0.613155       0.443493      -1.037029      -0.005456       0.012556       0.046945       0.048900       0.020361       0.012221      -0.006291       0.054193       0.014545      -0.038614       0.003910       0.034704              7.806419       5.147871      -1.545131      -0.910845       9.819092      -0.485640       8.452293           0.000065
          276              C       7.593105       4.080164      23.724837      -0.152844      28.110493 0.44851780E+03  0.10704749E+05                                 8.189739                            7.230895      -0.143585       1.936951                    0.998186      29.929528      88.778653       0.587048       0.437155      -1.043728      -0.001199      -0.004103       0.010736       0.011556       0.008007       0.010246       0.018933       0.014773      -0.045051      -0.028243       0.001751       0.026492              8.379062       5.716927      -1.573390      -0.693192      10.687555      -1.170974       8.732705           0.000058
          277              C       7.441063       3.585816       1.156729       0.029343      29.606980 0.43671059E+03  0.10267088E+05                                 8.456605                            7.088170      -0.174028       1.965495                    0.998482      26.976210      77.269123       0.603875       0.431425      -1.056007      -0.014145       0.030972      -0.012254       0.036187       0.016743       0.000427       0.014348       0.018620       0.022281      -0.027297       0.006193       0.021104              9.140397       5.977346      -2.410115      -0.562532      12.857827      -0.912769       8.586020           0.000035
          278              C       7.053409       4.427641       2.218253      -0.142291      29.011773 0.47629041E+03  0.11490010E+05                                 8.328623                            7.412987      -0.068991       1.963461                    0.998031      29.649101      87.183374       0.586829       0.432659      -1.050948       0.007339      -0.012252      -0.006523       0.015701       0.008364       0.004917      -0.009742       0.018430      -0.013337      -0.018584       0.003836       0.014748              8.628655       5.939458      -1.899278      -0.846642      10.640193       0.132282       9.306315           0.000058
          279              C       6.787647       5.769187       1.882659       0.076840      24.199691 0.36599334E+03  0.83389204E+04                                 7.579476                            6.645776      -0.186821       1.958015                    0.997275      27.266269      80.170457       0.594046       0.452532      -1.030191       0.013077       0.004658      -0.043180       0.045356       0.013805      -0.004985       0.019134       0.052109      -0.005916      -0.039044       0.008570       0.030474              7.869169       5.299664      -1.290151      -0.702700       9.463136      -0.668401       8.844709           0.000062
          280              C       7.801690       2.151131       1.518504       0.571775      20.746146 0.26341685E+03  0.55474775E+04                                 7.018440                            5.798041      -0.137751       2.002335                    0.999218      23.195065      66.323275       0.607720       0.478575      -1.012324      -0.012284      -0.041823       0.012338       0.045302       0.061652      -0.011496       0.028557       0.177648      -0.032564      -0.112008      -0.001592       0.113600              7.603689       5.082103      -2.087237      -0.026993      10.700073      -0.121197       7.028890           0.000037
          281              C       7.567892      12.797530      21.309035       0.086982      24.636363 0.36465298E+03  0.83024408E+04                                 7.678916                            6.632156      -0.207331       1.951909                    0.997562      27.193745      79.981380       0.594729       0.452336      -1.030094      -0.005398      -0.012545       0.043353       0.045453       0.011144       0.006920      -0.001150       0.062716       0.019680      -0.036684       0.004938       0.031747              8.050359       4.997576      -0.416797      -1.091139       9.939390       0.236196       9.214112           0.000058
          282              C       7.366943      14.176689      21.487543      -0.147797      29.436439 0.47797725E+03  0.11592399E+05                                 8.485985                            7.478350      -0.249848       1.899819                    0.997553      30.428171      91.027568       0.575578       0.438769      -1.042618      -0.002005      -0.002188       0.004082       0.005047      -0.008115       0.010921      -0.008731       0.059835       0.016914      -0.035167       0.001687       0.033480              8.816290       5.747623      -0.626282      -1.382662      11.169713       1.387589       9.531535           0.000049
          283              C       6.977975      14.606558      22.760896      -0.015035      31.809440 0.46595906E+03  0.11113054E+05                                 8.815044                            7.254804      -0.083749       1.982208                    0.998971      27.660443      79.316975       0.606297       0.423579      -1.062835       0.006194      -0.055044      -0.002912       0.055468       0.004575       0.002198       0.000002       0.061645       0.026315      -0.035546       0.008509       0.027037              9.778925       5.629072      -1.133358      -1.367337      14.729756       1.229206       8.977948           0.000039
          284              C       6.883227      13.691297      -0.021421      -0.151801      29.094943 0.47489276E+03  0.11497705E+05                                 8.403172                            7.441977      -0.210702       1.910903                    0.997694      30.432130      90.928268       0.578466       0.437333      -1.043587      -0.002604       0.008420      -0.013998       0.016541       0.015051      -0.001712       0.008247       0.033060       0.004736      -0.025681       0.004012       0.021669              8.667234       5.384557      -0.694755      -0.718813      11.849599       0.102408       8.767547           0.000059
          285              C       7.126196      12.344377      23.472546       0.063635      25.239510 0.38816183E+03  0.89919145E+04                                 7.824404                            6.863062      -0.317607       1.902503                    0.997754      28.202585      84.129869       0.581049       0.455045      -1.026830       0.008984       0.003769      -0.049962       0.050903      -0.001338       0.000350      -0.020507       0.055545       0.011161      -0.039405       0.013412       0.025993              8.125962       5.239044      -0.697649      -0.937339      10.507968       0.383936       8.630874           0.000070
          286              C       6.757506      16.094976      23.008427       0.713063      18.481864 0.21234937E+03  0.42682490E+04                                 6.696200                            5.366779      -0.334525       1.983000                    0.998088      21.274509      60.852173       0.599100       0.508637      -0.989829      -0.034472       0.086879       0.016693       0.094947      -0.010723       0.078418      -0.007093       0.139434      -0.028689      -0.065852      -0.056468       0.122320              7.310272       5.053564      -0.211072      -1.780211      10.296814       0.464476       6.580439           0.000042
          287              C       9.628564       6.263535      20.080904       0.093102      26.687138 0.35943107E+03  0.81348044E+04                                 8.057019                            6.552936      -0.060893       2.001727                    0.998548      26.750098      77.837435       0.604070       0.448010      -1.035020      -0.037220      -0.014664      -0.015168       0.042784       0.015996      -0.010177       0.004502      -0.001088       0.116455      -0.036865      -0.003724       0.040589              8.716190      10.179194      -0.780755       1.923350      10.511997      -1.023848       5.457380           0.000048
          288              C      10.328731       5.083189      20.333194      -0.149324      30.597652 0.43604714E+03  0.10301980E+05                                 8.609993                            7.070967       0.068044       2.006615                    0.999052      29.334375      85.699368       0.602925       0.429987      -1.051309      -0.007146      -0.002771      -0.004844       0.009067      -0.006013       0.000688       0.006852       0.037822       0.064053      -0.031416       0.009158       0.022258              9.235032       9.885167      -0.777684       1.833143      11.980251      -1.178037       5.839677           0.000038
          289              C       9.728336       3.890306      20.202289       0.039202      31.139039 0.39839884E+03  0.91130820E+04                                 8.625891                            6.685588       0.124459       2.066473                    0.999326      25.954667      72.270110       0.636453       0.420719      -1.067413      -0.023154       0.021818      -0.012708       0.034258       0.013672      -0.022372       0.002689       0.025627       0.052043      -0.030739      -0.004018       0.034758              9.644091      10.712367      -2.125172       2.226986      12.534201      -1.508980       5.685705           0.000008
          290              C       8.384380       3.870603      19.845274      -0.147074      29.813305 0.42272601E+03  0.98675448E+04                                 8.315084                            6.857577       0.260495       2.065358                    0.999730      28.867188      82.657686       0.628988       0.417171      -1.063860       0.017648       0.001377       0.007139       0.019087       0.015353      -0.006948       0.006258      -0.007850       0.028444      -0.023246       0.010789       0.012457              8.822295      10.733105      -1.322267       1.992466       9.998091      -1.021536       5.735688           0.000010
          291              C       7.733180       5.058114      19.609644       0.066325      25.769587 0.35166842E+03  0.78859895E+04                                 7.715170                            6.370534       0.203460       2.079506                    0.999452      26.662490      76.279645       0.631152       0.432762      -1.047964       0.033112       0.034312       0.006648       0.048145       0.018966      -0.006669       0.002809       0.036274       0.058167      -0.036426       0.012938       0.023488              8.183097       9.549596      -0.482844       1.509972       9.632525      -0.840291       5.367169           0.000024
          292              C      10.495114       2.627568      20.514082       0.581893      23.024428 0.26695059E+03  0.56324617E+04                                 7.511813                            5.843133      -0.163823       1.993587                    0.999361      23.078986      65.740371       0.605267       0.479614      -1.013248       0.026380      -0.025695       0.006948       0.037475       0.048947      -0.000241       0.045952       0.037744       0.341124      -0.115783      -0.009240       0.125023              8.345165       9.020516      -1.481114       0.397342      10.968421      -1.948005       5.046558           0.000013
          293              C       6.365696      12.973059      17.869791       0.045985      27.888756 0.38026440E+03  0.86897610E+04                                 8.202803                            6.660256       0.102484       2.045273                    0.998979      27.034649      77.908566       0.612712       0.437449      -1.045841      -0.035394      -0.034665       0.009083       0.050367       0.027108       0.001041       0.003105       0.007901       0.050324      -0.035834       0.014897       0.020938              8.907068      12.503138      -0.036018       0.458614       8.852047      -0.166415       5.366019           0.000010
          294              C       5.474490      14.062058      17.810288      -0.139049      29.223503 0.41353265E+03  0.96408316E+04                                 8.275138                            6.814139       0.165612       2.036716                    0.999653      29.087995      84.398774       0.623962       0.421059      -1.056903      -0.013951       0.001164       0.006879       0.015598       0.002575       0.003861       0.001742      -0.031891       0.101810      -0.033325      -0.000935       0.034260              8.885832      12.936666      -1.080297       0.408251       8.420386      -0.262301       5.300443          -0.000001
          295              C       4.156665      13.859662      17.788867       0.034866      31.347549 0.43042879E+03  0.10041456E+05                                 8.638485                            6.935005       0.070994       2.036834                    0.999524      26.667977      75.076675       0.626595       0.419009      -1.068126       0.031800      -0.017268       0.001908       0.036236       0.026509       0.001707       0.008199      -0.016168       0.161561      -0.054756      -0.000277       0.055032              9.460952      13.285938      -1.857049       0.534546       9.629900      -0.433268       5.467016          -0.000003
          296              C       3.677475      12.532444      17.822189      -0.182245      33.579308 0.51515219E+03  0.12665742E+05                                 9.126938                            7.655611       0.021746       1.970263                    0.999406      30.855286      91.410262       0.583923       0.426634      -1.055293       0.002604       0.003722      -0.001864       0.004910      -0.002813      -0.002478       0.004958       0.021323       0.092495      -0.026811      -0.004653       0.031464              9.749032      13.166367      -0.742285       0.147271      10.129874      -0.364918       5.950854           0.000018
          297              C       4.697024      11.534792      17.862650       0.097349      24.119195 0.30243656E+03  0.65754869E+04                                 7.480293                            5.972319       0.072435       2.050358                    0.999346      26.028249      74.965238       0.636985       0.442265      -1.035243       0.025167       0.033343      -0.001803       0.041814       0.014678      -0.002490       0.001677      -0.054346       0.189413      -0.062516      -0.000701       0.063217              8.147010      11.516872      -0.449075       0.185353       8.415170      -0.164171       4.508988           0.000014
          298              C       3.123393      14.998812      17.696043       0.558225      23.243908 0.28093068E+03  0.60452888E+04                                 7.663296                            6.087834      -0.414867       1.906849                    0.997675      24.275133      71.429768       0.575348       0.494718      -0.998483      -0.034063       0.042938      -0.006489       0.055191       0.013819      -0.041173      -0.017590       0.021730       0.342213      -0.074650      -0.051520       0.126170              8.305040      10.445081      -0.586164       1.451511       8.790249       0.494994       5.679790           0.000006
          299              C      10.190006      12.813650       4.003328       0.076988      24.904374 0.32671595E+03  0.72077220E+04                                 7.560024                            6.152343       0.187220       2.081720                    0.999304      26.217087      74.898022       0.639052       0.434452      -1.044787      -0.031158      -0.032562      -0.001523       0.045093       0.018761      -0.007872       0.005909       0.032090       0.089019      -0.040597       0.008871       0.031726              8.069428       9.521712      -0.473516       1.014068       9.566402      -1.251690       5.120169           0.000033
          300              C       9.542445      13.945635       3.760558      -0.144247      29.543517 0.40858770E+03  0.94884450E+04                                 8.323391                            6.784689       0.167839       2.038673                    0.999610      28.894888      83.430700       0.624296       0.422480      -1.056960      -0.017677      -0.003920      -0.003719       0.018484       0.018618      -0.007674       0.008713      -0.005813       0.044290      -0.029234       0.011094       0.018140              8.877002      10.956690      -1.588550       1.564425      10.125756      -1.392667       5.548560           0.000020
          301              C       8.174936      13.967129       3.517788       0.027645      32.493893 0.42223030E+03  0.97814546E+04                                 8.850271                            6.867184       0.152563       2.070531                    0.999347      26.259464      73.141877       0.631267       0.418831      -1.070587       0.019085      -0.028948       0.011664       0.036582       0.012598      -0.016614       0.003100       0.023170       0.035971      -0.025888      -0.000612       0.026500              9.920421      11.159503      -2.359112       1.894404      12.846233      -2.053443       5.755528           0.000017
          302              C       7.511419      12.734840       3.513028      -0.144465      30.876359 0.45170527E+03  0.10751127E+05                                 8.640941                            7.180358       0.078794       2.008440                    0.999009      29.443549      85.936027       0.601228       0.428024      -1.054013       0.005340       0.007042      -0.000367       0.008845      -0.001634       0.000504       0.009149       0.024353       0.054693      -0.023417       0.003170       0.020247              9.223252      10.338157      -0.595312       1.425784      11.540604      -1.598720       5.790996           0.000042
          303              C       8.246844      11.593899       3.784359       0.083673      26.944089 0.36933801E+03  0.84141602E+04                                 8.102398                            6.638893      -0.070115       1.994320                    0.998698      27.030744      78.855591       0.600787       0.447506      -1.035542       0.043224       0.014362       0.009154       0.046459       0.019152      -0.007366       0.009893       0.004848       0.120491      -0.041243      -0.000800       0.042043              8.730466      10.480559      -0.629095       1.483444      10.376071      -1.343225       5.334768           0.000050
          304              C       7.433645      15.244195       3.198854       0.586398      22.608718 0.26067752E+03  0.54612456E+04                                 7.386679                            5.750003      -0.141276       2.002752                    0.999398      22.849813      64.615040       0.614687       0.475624      -1.016530      -0.021229       0.032281      -0.002235       0.038700       0.046656      -0.000473       0.052877       0.032973       0.314206      -0.110957      -0.009624       0.120581              8.211647       8.760237      -1.468355       0.315033      10.772431      -2.113120       5.102272           0.000018
          305              C      10.871424       5.523804       0.264191       0.075943      24.214591 0.36674231E+03  0.83843061E+04                                 7.624616                            6.684160      -0.347343       1.900823                    0.997556      27.738044      82.465853       0.586457       0.456840      -1.024805      -0.008315       0.001667       0.041257       0.042120      -0.001288       0.002656      -0.018259       0.059575      -0.006548      -0.038004       0.006763       0.031240              7.909857       5.107144      -0.579409      -0.876585      10.196986       0.238447       8.425440           0.000063
          306              C      11.099867       4.180467      -0.026181      -0.148003      29.429144 0.48593553E+03  0.11825119E+05                                 8.474838                            7.531492      -0.206917       1.911134                    0.997832      30.464853      91.062986       0.574996       0.437738      -1.044029       0.001070      -0.008368       0.020197       0.021888       0.013598       0.002820       0.010405       0.038356       0.020361      -0.029226       0.006686       0.022540              8.745128       5.486165      -0.529064      -0.803576      12.104667       0.163567       8.644550           0.000062
          307              C      10.944281       3.220428       0.990122      -0.009138      32.064878 0.46417177E+03  0.11058586E+05                                 8.876978                            7.251056      -0.095145       1.981556                    0.998781      27.524136      78.855690       0.605244       0.424771      -1.062205      -0.004606       0.050050       0.007993       0.050893      -0.002543       0.004096      -0.011067       0.053578       0.031145      -0.034737       0.011105       0.023632              9.926753       5.507140      -0.696050      -1.154096      15.372651       1.736451       8.900469           0.000055
          308              C      10.626888       3.680745       2.242054      -0.138232      27.789353 0.43968861E+03  0.10441237E+05                                 8.131016                            7.149998      -0.149804       1.936445                    0.998458      29.693635      87.836343       0.591564       0.436011      -1.044488       0.003737       0.001409      -0.009714       0.010503      -0.004988       0.003169      -0.020147       0.064670       0.020079      -0.043896       0.013298       0.030598              8.442751       5.305371      -0.600974      -0.929140      11.080110       1.724615       8.942772           0.000054
          309              C      10.437547       5.015127       2.461023       0.079212      24.463594 0.35991562E+03  0.81520187E+04                                 7.581038                            6.543357      -0.109189       1.983074                    0.998363      26.961454      78.592810       0.606192       0.446100      -1.035681       0.002532       0.018086      -0.042468       0.046228       0.011468       0.002598      -0.009878       0.055471       0.028516      -0.037001       0.011713       0.025288              7.939796       4.861255      -0.501148      -0.911725       9.867592       0.638059       9.090541           0.000062
          310              C      11.119778       1.742757       0.687849       0.696248      19.697957 0.22862948E+03  0.46720177E+04                                 6.962805                            5.545352      -0.301298       1.986009                    0.998560      21.652303      62.049918       0.594260       0.504379      -0.993848       0.029480      -0.088937      -0.020332       0.095876      -0.010772       0.076219      -0.007943       0.137088      -0.035352      -0.063890      -0.055972       0.119862              7.663992       4.981040      -0.076437      -1.605318      11.156948       0.564087       6.853987           0.000055
          311              C      11.128535      12.052425      21.875499       0.078470      24.207399 0.36558436E+03  0.83313392E+04                                 7.595814                            6.653591      -0.250627       1.938196                    0.997165      27.276881      80.337991       0.591865       0.454105      -1.028795      -0.016368      -0.001891       0.039173       0.042497       0.012482      -0.000568       0.014841       0.056115      -0.015261      -0.035280       0.001846       0.033434              7.903343       5.167984      -1.166557      -0.494981       9.697605      -0.727780       8.844442           0.000062
          312              C      10.905665      13.395763      21.537525      -0.131500      28.761115 0.46574370E+03  0.11196596E+05                                 8.332974                            7.366819      -0.162434       1.937976                    0.997495      29.574696      87.417467       0.583073       0.436963      -1.046128      -0.010692       0.005647       0.007750       0.014362       0.010051       0.012664      -0.012128       0.026913      -0.019656      -0.026504       0.003508       0.022996              8.677245       5.863922      -1.849300      -0.878789      10.936842       0.055384       9.230972           0.000051
          313              C      10.507497      14.284156      22.530027       0.027427      29.838488 0.43767936E+03  0.10294006E+05                                 8.496968                            7.094911      -0.143140       1.976758                    0.998632      26.923677      77.096009       0.603822       0.431290      -1.056250       0.007852      -0.029014       0.013881       0.033108       0.020292      -0.003522       0.012955       0.016109       0.043017      -0.032475       0.011753       0.020722              9.199578       5.964507      -2.497938      -0.439587      12.982973      -1.017257       8.651253           0.000037
          314              C      10.369500      13.805928       0.009520      -0.147443      28.323434 0.46039866E+03  0.11053476E+05                                 8.223159                            7.319708      -0.144681       1.934314                    0.998153      30.067444      89.269957       0.584597       0.436400      -1.044830       0.002079       0.007101      -0.018690       0.020102       0.006949       0.008395       0.018710       0.014977      -0.038158      -0.026695       0.002775       0.023919              8.385299       5.626904      -1.387289      -0.533822      10.577051      -1.307028       8.951942           0.000058
          315              C      10.619639      12.466173       0.259431       0.059075      24.963074 0.37384834E+03  0.85405302E+04                                 7.639556                            6.643604      -0.022372       2.004214                    0.998268      27.363345      79.867203       0.605583       0.442734      -1.038597       0.004214      -0.026308      -0.047958       0.054862       0.017142       0.007366      -0.001729       0.044957       0.023672      -0.032615       0.006049       0.026566              7.901095       5.231924      -1.408669      -0.934054       9.846129      -0.599315       8.625233           0.000070
          316              C      10.151328      15.691974      22.142070       0.574135      20.706939 0.25785844E+03  0.54122872E+04                                 7.023934                            5.749437      -0.128256       2.005853                    0.999536      23.240879      66.775284       0.607024       0.480729      -1.009181       0.007037       0.033007      -0.009755       0.035131       0.058465      -0.002827       0.037159       0.180989      -0.019810      -0.116544       0.004962       0.111582              7.630795       5.030367      -2.053611      -0.245174      10.662170      -0.179541       7.199847           0.000035
          317             Br       2.002152       8.859401      11.936440      -0.392602     295.520229 0.10283480E+05  0.49079352E+06                                28.582115                           25.886015       1.120950       1.895397                    0.999456     106.119260     331.644438       0.525201       0.244355      -1.320898      -0.002273      -0.003304      -0.002151       0.004551       0.023082       0.010664       0.034741       0.013003      -0.010417      -0.040835      -0.005158       0.045994             31.944053      47.633501       0.797825      -7.677672      22.691218       6.838008      25.507438          -0.000157
          318             Br      -1.402348       8.438309      13.971901      -0.343767     260.266709 0.95964130E+04  0.44978448E+06                                25.931857                           25.107928       1.281693       1.945906                    0.999167     103.695849     320.292998       0.530477       0.246345      -1.319301      -0.082359      -0.048256       0.118718       0.152334       0.021758      -0.032978      -0.026690       0.080251       0.073144      -0.062270      -0.006562       0.068832             27.128436      28.832240       1.735248       2.653141      20.733679      -1.670597      31.819388          -0.000140
          319             Br       1.882183       9.820156      15.968091      -0.299572     257.362517 0.90123378E+04  0.41544408E+06                                25.657007                           24.269337       1.300914       1.966807                    0.998636     100.711818     307.568162       0.542152       0.245081      -1.322224       0.130859       0.042807       0.014939       0.138491       0.061122      -0.014777      -0.004527       0.030781       0.084316      -0.077375       0.020972       0.056404             27.487693      25.425284       3.291153      -2.015100      21.734756      -2.023190      35.303040          -0.000051
          320             Br       5.482067      10.020045       5.961912      -0.325114     247.275433 0.83355170E+04  0.37749619E+06                                25.081534                           23.396066       1.546690       2.022782                    0.999331     101.512861     309.090782       0.549214       0.246255      -1.318273       0.161149      -0.045026       0.002563       0.167340       0.004301      -0.001335      -0.003836       0.273077       0.206005      -0.171001       0.068671       0.102330             26.923625      33.049682       2.181850      -0.183599      17.825757      -0.275214      29.895436           0.000048
          321             Br       2.146678       8.010949       7.853616      -0.306038     256.682585 0.90392443E+04  0.41700461E+06                                25.619219                           24.317313       1.302703       1.965578                    0.998682     100.995899     308.577306       0.541212       0.245319      -1.321874      -0.133107      -0.038370      -0.016409       0.139495       0.062716      -0.008263      -0.008187       0.032007       0.108610      -0.082843       0.028757       0.054087             27.353768      25.008997       3.260570      -1.442225      21.397318      -2.162168      35.654988          -0.000029
          322             Br       5.371881       9.460679       9.825529      -0.342012     261.739947 0.96181792E+04  0.45103297E+06                                26.036830                           25.135291       1.271515       1.943992                    0.999096     103.614428     320.059722       0.530255       0.246324      -1.319409       0.082585       0.045406      -0.115189       0.148831       0.024633      -0.034640      -0.025260       0.081108       0.074486      -0.063010      -0.008169       0.071179             27.323128      28.851685       1.578690       2.666903      20.785169      -1.615934      32.332528          -0.000129
          323             Br       1.992249       9.051767       0.035940      -0.392618     295.521195 0.10283531E+05  0.49079652E+06                                28.582147                           25.886058       1.120999       1.895406                    0.999457     106.119678     331.645850       0.525202       0.244355      -1.320898       0.002272       0.003305      -0.002151       0.004551       0.023081      -0.010659      -0.034746       0.012972      -0.010464      -0.040835      -0.005161       0.045996             31.944064      47.633460       0.797796       7.677716      22.691230      -6.838017      25.507501           0.000216
          324             Br       5.396749       9.472859       2.071401      -0.343808     260.269213 0.95965314E+04  0.44979140E+06                                25.932006                           25.108068       1.281733       1.945913                    0.999167     103.696536     320.295574       0.530476       0.246345      -1.319302       0.082344       0.048257       0.118684       0.152300       0.021755       0.032964       0.026683       0.080224       0.073094      -0.062248      -0.006559       0.068807             27.128597      28.832388       1.735256      -2.653161      20.733779       1.670626      31.819625           0.000199
          325             Br       2.112218       8.091012       4.067591      -0.299570     257.359737 0.90122096E+04  0.41543663E+06                                25.656817                           24.269161       1.300944       1.966817                    0.998636     100.711333     307.565946       0.542155       0.245081      -1.322225      -0.130848      -0.042830       0.014853       0.138478       0.061133       0.014830       0.004534       0.030764       0.084292      -0.077383       0.020934       0.056449             27.487487      25.425048       3.291116       2.015079      21.734620       2.023159      35.302793           0.000156
          326             Br      12.444334       7.891123      17.862412      -0.325100     247.272511 0.83353912E+04  0.37748901E+06                                25.081322                           23.395879       1.546710       2.022790                    0.999331     101.512318     309.088359       0.549217       0.246254      -1.318273      -0.161154       0.045028       0.002656       0.167347       0.004304       0.001288       0.003821       0.273089       0.205971      -0.171001       0.068663       0.102338             26.923386      33.049394       2.181833       0.183565      17.825622       0.275186      29.895142           0.000033
          327             Br       1.847723       9.900219      19.754116      -0.306011     256.677167 0.90389963E+04  0.41699014E+06                                25.618825                           24.316953       1.302742       1.965593                    0.998682     100.994944     308.572878       0.541217       0.245318      -1.321875       0.133097       0.038383      -0.016308       0.139478       0.062727       0.008327       0.008188       0.032013       0.108563      -0.082847       0.028704       0.054142             27.353335      25.008587       3.260498       1.442165      21.397023       2.162120      35.654393           0.000139
          328             Br      -1.377480       8.450489      21.726029      -0.342035     261.742377 0.96182950E+04  0.45103968E+06                                26.036947                           25.135403       1.271560       1.944000                    0.999097     103.615193     320.062367       0.530255       0.246323      -1.319410      -0.082568      -0.045395      -0.115145       0.148783       0.024630       0.034630       0.025255       0.081108       0.074433      -0.063000      -0.008164       0.071164             27.323249      28.851825       1.578726      -2.666890      20.785258       1.615947      32.332663           0.000183
          329             Br       8.958249       9.051767      11.864560      -0.392609     295.521828 0.10283551E+05  0.49079778E+06                                28.582225                           25.886110       1.120952       1.895395                    0.999456     106.119567     331.645801       0.525200       0.244355      -1.320897       0.002268       0.003307       0.002152       0.004551       0.023084       0.010666       0.034738       0.012996      -0.010422      -0.040831      -0.005164       0.045995             31.944179      47.633722       0.797835      -7.677699      22.691297       6.838027      25.507519          -0.000147
          330             Br      -1.569251       9.472859       9.829099      -0.343771     260.267239 0.95964376E+04  0.44978593E+06                                25.931891                           25.107960       1.281697       1.945907                    0.999167     103.695975     320.293522       0.530477       0.246345      -1.319301       0.082348       0.048254      -0.118720       0.152330       0.021756      -0.032975      -0.026688       0.080246       0.073156      -0.062268      -0.006559       0.068827             27.128472      28.832287       1.735249       2.653129      20.733708      -1.670612      31.819422          -0.000110
          331             Br       9.078218       8.091012       7.832909      -0.299572     257.360985 0.90122702E+04  0.41544014E+06                                25.656900                           24.269243       1.300930       1.966813                    0.998636     100.711539     307.566891       0.542154       0.245081      -1.322224      -0.130854      -0.042812      -0.014935       0.138487       0.061122      -0.014778      -0.004527       0.030775       0.084317      -0.077375       0.020972       0.056403             27.487569      25.425168       3.291140      -2.015059      21.734679      -2.023181      35.302860          -0.000025
          332             Br       5.478334       7.891123      17.839088      -0.325120     247.275253 0.83355089E+04  0.37749573E+06                                25.081525                           23.396058       1.546695       2.022784                    0.999331     101.512817     309.090624       0.549214       0.246255      -1.318273      -0.161148       0.045023      -0.002570       0.167339       0.004302      -0.001332      -0.003836       0.273074       0.206008      -0.171000       0.068672       0.102328             26.923614      33.049687       2.181843      -0.183603      17.825744      -0.275219      29.895412           0.000012
          333             Br       8.813723       9.900219      15.947384      -0.306048     256.683876 0.90393050E+04  0.41700815E+06                                25.619320                           24.317409       1.302700       1.965576                    0.998682     100.996112     308.578352       0.541210       0.245319      -1.321873       0.133107       0.038373       0.016400       0.139496       0.062714      -0.008267      -0.008185       0.032002       0.108600      -0.082839       0.028753       0.054087             27.353874      25.009120       3.260591      -1.442232      21.397392      -2.162180      35.655112          -0.000045
          334             Br       5.588520       8.450489      13.975471      -0.342023     261.742430 0.96182988E+04  0.45104006E+06                                26.037013                           25.135462       1.271502       1.943986                    0.999096     103.614884     320.061840       0.530252       0.246324      -1.319409      -0.082576      -0.045404       0.115196       0.148830       0.024628      -0.034643      -0.025264       0.081107       0.074490      -0.063010      -0.008172       0.071182             27.323326      28.851912       1.578693       2.666922      20.785285      -1.615942      32.332781          -0.000131
          335             Br       8.968152       8.859401      -0.035940      -0.392618     295.519723 0.10283471E+05  0.49079290E+06                                28.582053                           25.885985       1.121002       1.895408                    0.999457     106.119397     331.644639       0.525202       0.244355      -1.320898      -0.002263      -0.003314       0.002169       0.004562       0.023081      -0.010657      -0.034750       0.012985      -0.010473      -0.040842      -0.005154       0.045996             31.943947      47.633296       0.797822       7.677640      22.691163      -6.837978      25.507383           0.000208
          336             Br       5.563652       8.438309      21.729599      -0.343804     260.267594 0.95964545E+04  0.44978685E+06                                25.931891                           25.107962       1.281743       1.945917                    0.999167     103.696218     320.294142       0.530477       0.246345      -1.319302      -0.082346      -0.048264      -0.118680       0.152300       0.021760       0.032961       0.026683       0.080215       0.073086      -0.062244      -0.006560       0.068804             27.128470      28.832252       1.735239      -2.653155      20.733696       1.670612      31.819463           0.000191
          337             Br       8.848183       9.820156      19.733409      -0.299571     257.359075 0.90121805E+04  0.41543493E+06                                25.656772                           24.269121       1.300947       1.966819                    0.998636     100.711182     307.565295       0.542155       0.245081      -1.322225       0.130849       0.042824      -0.014862       0.138478       0.061130       0.014823       0.004534       0.030766       0.084302      -0.077381       0.020939       0.056442             27.487433      25.425017       3.291117       2.015075      21.734584       2.023156      35.302698           0.000138
          338             Br      -1.483933      10.020045       5.938588      -0.325100     247.271008 0.83353265E+04  0.37748530E+06                                25.081215                           23.395785       1.546729       2.022797                    0.999331     101.512027     309.087034       0.549218       0.246254      -1.318274       0.161153      -0.045030      -0.002660       0.167347       0.004309       0.001286       0.003821       0.273083       0.205974      -0.170999       0.068664       0.102334             26.923266      33.049232       2.181807       0.183560      17.825553       0.275183      29.895013           0.000056
          339             Br       9.112678       8.010949       4.046884      -0.306017     256.675904 0.90389412E+04  0.41698692E+06                                25.618738                           24.316877       1.302764       1.965599                    0.998682     100.994710     308.571804       0.541218       0.245318      -1.321875      -0.133094      -0.038389       0.016298       0.139475       0.062729       0.008332       0.008186       0.032015       0.108551      -0.082847       0.028700       0.054146             27.353231      25.008506       3.260487       1.442143      21.396965       2.162110      35.654222           0.000152
          340             Br      -1.594119       9.460679       2.074971      -0.342041     261.742162 0.96182857E+04  0.45103914E+06                                26.036939                           25.135397       1.271565       1.944001                    0.999097     103.615135     320.062171       0.530255       0.246323      -1.319410       0.082557       0.045379       0.115151       0.148778       0.024627       0.034633       0.025260       0.081105       0.074445      -0.063001      -0.008167       0.071168             27.323238      28.851816       1.578717      -2.666887      20.785250       1.615948      32.332648           0.000196
          341              N      -0.057167       6.256371      11.236452      -0.158170      31.073490 0.49719553E+03  0.11988565E+05                                 8.397639                            7.351140      -0.340597       1.924175                    0.997867      27.869378      78.982243       0.623236       0.407581      -1.078790       0.035548      -0.098392      -0.026175       0.107841       0.017939       0.014417      -0.018276       0.057802       0.131083      -0.060364       0.010232       0.050132              8.798091       5.943682      -1.376591       1.052146      10.720915       0.634712       9.729676          -0.000033
          342              N       0.475992      11.876896      13.445185      -0.172484      31.569288 0.52000899E+03  0.12656417E+05                                 8.409620                            7.460982      -0.292402       1.934587                    0.997445      28.163442      79.701927       0.626894       0.401432      -1.084921      -0.011544       0.110490      -0.021225       0.113101       0.008846       0.003933       0.017856       0.064370       0.150860      -0.061180       0.007401       0.053779              8.730071       5.621148      -0.343938       1.253774      10.785151       0.060308       9.783913          -0.000033
          343              N       1.371662       6.259953      15.975231      -0.164158      33.814711 0.51080381E+03  0.12329617E+05                                 8.764596                            7.354507      -0.070120       2.008594                    0.998933      27.569110      76.729782       0.639038       0.397086      -1.092057       0.055481      -0.095739      -0.011727       0.111272       0.048365       0.000387      -0.012525       0.041348       0.007437      -0.055803       0.003556       0.052247              9.392965      10.920756      -0.272449      -1.992437      11.017367       0.963190       6.240774          -0.000021
          344              N      -1.089988      11.717486      17.819809      -0.157738      31.215811 0.43245251E+03  0.10048909E+05                                 8.312413                            6.770835       0.061107       2.054728                    0.999542      26.911974      74.359750       0.663053       0.397537      -1.087823      -0.061780       0.085147       0.001993       0.105218       0.043272       0.001718      -0.004355      -0.017324       0.064941      -0.055172       0.021429       0.033743              9.012720      12.717216       0.468423      -0.166762       9.189072       0.067541       5.131870           0.000010
          345              N       2.619636      11.627930       7.866231      -0.169401      34.230287 0.51711430E+03  0.12516295E+05                                 8.841199                            7.404499      -0.060734       2.011424                    0.998884      27.628983      76.921550       0.636474       0.397591      -1.092060      -0.061623       0.097665       0.015863       0.116566       0.048670       0.005730      -0.010354       0.047552       0.003474      -0.057142       0.003546       0.053596              9.481556      11.044156       0.005106      -1.365172      11.286012       1.461009       6.114499          -0.000016
          346              N       3.581620       5.930388      10.429598      -0.175229      31.479401 0.52651792E+03  0.12856419E+05                                 8.411078                            7.525111      -0.298717       1.930621                    0.997499      28.274873      80.180977       0.621950       0.403315      -1.083512       0.012714      -0.116685       0.023526       0.119710       0.010877       0.000772       0.023894       0.064261       0.145358      -0.063091       0.009240       0.053851              8.681523       5.650340      -0.473896       1.200088      10.508599      -0.008309       9.885631          -0.000038
          347              N       4.059776      11.588526      12.593109      -0.164734      32.008056 0.52319947E+03  0.12756074E+05                                 8.538230                            7.517158      -0.322543       1.926483                    0.997753      28.102693      79.650018       0.620276       0.405015      -1.082300      -0.032776       0.102950       0.024754       0.110841       0.012630       0.015494      -0.024722       0.049095       0.138209      -0.058091       0.003080       0.055011              8.950362       6.013306      -1.387936       0.850195      11.000683       0.843176       9.837097          -0.000041
          348              N       4.051568      11.654797      23.136952      -0.158177      31.073356 0.49719285E+03  0.11988482E+05                                 8.397618                            7.351123      -0.340583       1.924181                    0.997867      27.869253      78.981765       0.623237       0.407581      -1.078790      -0.035545       0.098393      -0.026174       0.107841       0.017940      -0.014417       0.018274       0.057805       0.131073      -0.060363       0.010235       0.050128              8.798065       5.943664      -1.376580      -1.052151      10.720854      -0.634704       9.729677           0.000040
          349              N       3.518409       6.034272       1.544685      -0.172491      31.569244 0.52000775E+03  0.12656375E+05                                 8.409605                            7.460967      -0.292383       1.934593                    0.997445      28.163390      79.701652       0.626895       0.401432      -1.084921       0.011543      -0.110492      -0.021226       0.113103       0.008845      -0.003934      -0.017855       0.064372       0.150847      -0.061179       0.007404       0.053775              8.730053       5.621137      -0.343935      -1.253774      10.785107      -0.060319       9.783916           0.000046
          350              N       2.622739      11.651215       4.074731      -0.164166      33.814857 0.51080605E+03  0.12329682E+05                                 8.764612                            7.354515      -0.070109       2.008595                    0.998933      27.569190      76.730002       0.639038       0.397085      -1.092058      -0.055476       0.095738      -0.011748       0.111272       0.048362      -0.000387       0.012525       0.041347       0.007433      -0.055800       0.003555       0.052245              9.392987      10.920780      -0.272455       1.992445      11.017397      -0.963194       6.240784           0.000025
          351              N       5.084389       6.193682       5.919309      -0.157736      31.215813 0.43245247E+03  0.10048909E+05                                 8.312420                            6.770840       0.061090       2.054723                    0.999542      26.911968      74.359776       0.663052       0.397537      -1.087822       0.061780      -0.085146       0.001962       0.105217       0.043272      -0.001716       0.004356      -0.017324       0.064946      -0.055172       0.021429       0.033743              9.012728      12.717228       0.468430       0.166762       9.189082      -0.067542       5.131874           0.000017
          352              N       1.374765       6.283238      19.766731      -0.169411      34.230637 0.51712065E+03  0.12516485E+05                                 8.841242                            7.404531      -0.060712       2.011426                    0.998884      27.629185      76.922171       0.636475       0.397589      -1.092062       0.061620      -0.097664       0.015886       0.116566       0.048667      -0.005729       0.010355       0.047550       0.003472      -0.057138       0.003545       0.053593              9.481604      11.044208       0.005096       1.365181      11.286077      -1.461022       6.114528           0.000021
          353              N       0.412781      11.980780      22.330098      -0.175233      31.479562 0.52652113E+03  0.12856522E+05                                 8.411118                            7.525143      -0.298725       1.930615                    0.997500      28.274996      80.181512       0.621947       0.403316      -1.083511      -0.012712       0.116686       0.023529       0.119712       0.010876      -0.000772      -0.023895       0.064265       0.145341      -0.063091       0.009245       0.053846              8.681564       5.650362      -0.473895      -1.200094      10.508643       0.008299       9.885686           0.000049
          354              N      -0.065375       6.322642       0.692609      -0.164741      32.008037 0.52319908E+03  0.12756059E+05                                 8.538222                            7.517152      -0.322525       1.926489                    0.997753      28.102659      79.649837       0.620277       0.405015      -1.082300       0.032779      -0.102951       0.024755       0.110843       0.012629      -0.015493       0.024720       0.049100       0.138198      -0.058090       0.003083       0.055007              8.950350       6.013298      -1.387928      -0.850200      11.000646      -0.843166       9.837105           0.000040
          355              N      11.017568      11.654797      12.564548      -0.158169      31.073378 0.49719342E+03  0.11988501E+05                                 8.397619                            7.351124      -0.340600       1.924176                    0.997867      27.869294      78.981932       0.623237       0.407581      -1.078790      -0.035551       0.098391       0.026175       0.107842       0.017938       0.014417      -0.018275       0.057802       0.131083      -0.060363       0.010232       0.050132              8.798068       5.943668      -1.376584       1.052144      10.720879       0.634710       9.729658          -0.000037
          356              N      10.484409       6.034272      10.355815      -0.172485      31.569301 0.52000929E+03  0.12656425E+05                                 8.409619                            7.460981      -0.292397       1.934589                    0.997445      28.163446      79.701913       0.626894       0.401432      -1.084921       0.011543      -0.110490       0.021225       0.113101       0.008846       0.003933       0.017855       0.064370       0.150861      -0.061180       0.007401       0.053779              8.730069       5.621148      -0.343938       1.253774      10.785148       0.060307       9.783910          -0.000031
          357              N       9.588739      11.651215       7.825769      -0.164158      33.814594 0.51080158E+03  0.12329548E+05                                 8.764575                            7.354490      -0.070118       2.008596                    0.998933      27.569038      76.729505       0.639038       0.397086      -1.092057      -0.055480       0.095739       0.011728       0.111272       0.048365       0.000387      -0.012525       0.041348       0.007440      -0.055803       0.003557       0.052246              9.392942      10.920731      -0.272441      -1.992430      11.017338       0.963183       6.240758          -0.000018
          358              N      12.050389       6.193682       5.981191      -0.157737      31.215541 0.43244790E+03  0.10048770E+05                                 8.312359                            6.770795       0.061124       2.054738                    0.999542      26.911789      74.359010       0.663056       0.397536      -1.087823       0.061780      -0.085147      -0.001994       0.105218       0.043273       0.001717      -0.004355      -0.017324       0.064944      -0.055173       0.021429       0.033744              9.012660      12.717133       0.468430      -0.166760       9.189007       0.067540       5.131840           0.000014
          359              N       8.340765       6.283238      15.934769      -0.169400      34.230219 0.51711308E+03  0.12516259E+05                                 8.841189                            7.404492      -0.060738       2.011424                    0.998884      27.628944      76.921417       0.636474       0.397591      -1.092060       0.061623      -0.097665      -0.015865       0.116565       0.048670       0.005730      -0.010354       0.047552       0.003473      -0.057142       0.003545       0.053596              9.481545      11.044141       0.005106      -1.365169      11.286000       1.461007       6.114492          -0.000026
          360              N       7.378781      11.980780      13.371402      -0.175231      31.479575 0.52652141E+03  0.12856522E+05                                 8.411095                            7.525124      -0.298702       1.930622                    0.997500      28.274971      80.181239       0.621951       0.403313      -1.083513      -0.012713       0.116687      -0.023527       0.119712       0.010876       0.000772       0.023893       0.064256       0.145357      -0.063088       0.009237       0.053851              8.681541       5.650349      -0.473897       1.200091      10.508622      -0.008309       9.885653          -0.000031
          361              N       6.900625       6.322642      11.207891      -0.164734      32.008092 0.52320008E+03  0.12756092E+05                                 8.538235                            7.517161      -0.322541       1.926483                    0.997753      28.102715      79.650087       0.620276       0.405015      -1.082300       0.032781      -0.102949      -0.024755       0.110841       0.012629       0.015494      -0.024721       0.049095       0.138210      -0.058090       0.003079       0.055011              8.950368       6.013309      -1.387937       0.850196      11.000694       0.843179       9.837101          -0.000038
          362              N       6.908833       6.256371       0.664048      -0.158177      31.073372 0.49719317E+03  0.11988492E+05                                 8.397621                            7.351126      -0.340584       1.924181                    0.997867      27.869264      78.981809       0.623236       0.407581      -1.078789       0.035545      -0.098393       0.026174       0.107841       0.017940      -0.014416       0.018275       0.057804       0.131072      -0.060363       0.010235       0.050128              8.798068       5.943667      -1.376582      -1.052153      10.720858      -0.634701       9.729680           0.000038
          363              N       7.441992      11.876896      22.256315      -0.172488      31.568983 0.52000245E+03  0.12656212E+05                                 8.409563                            7.460933      -0.292378       1.934599                    0.997445      28.163209      79.700996       0.626896       0.401432      -1.084921      -0.011544       0.110489       0.021226       0.113100       0.008847      -0.003934      -0.017855       0.064373       0.150844      -0.061179       0.007405       0.053774              8.730007       5.621112      -0.343931      -1.253767      10.785040      -0.060323       9.783870           0.000044
          364              N       8.337662       6.259953      19.726269      -0.164165      33.814888 0.51080659E+03  0.12329699E+05                                 8.764616                            7.354518      -0.070109       2.008594                    0.998933      27.569207      76.730058       0.639038       0.397085      -1.092058       0.055476      -0.095738       0.011748       0.111272       0.048362      -0.000387       0.012524       0.041347       0.007433      -0.055800       0.003555       0.052245              9.392991      10.920786      -0.272456       1.992446      11.017402      -0.963196       6.240787           0.000022
          365              N       5.876012      11.717486      17.881691      -0.157735      31.215701 0.43245059E+03  0.10048853E+05                                 8.312402                            6.770827       0.061089       2.054725                    0.999542      26.911891      74.359496       0.663052       0.397538      -1.087822      -0.061780       0.085146      -0.001966       0.105216       0.043272      -0.001717       0.004355      -0.017323       0.064946      -0.055173       0.021430       0.033743              9.012708      12.717204       0.468427       0.166760       9.189055      -0.067542       5.131864           0.000009
          366              N       9.585636      11.627930       4.034270      -0.169412      34.230601 0.51711993E+03  0.12516463E+05                                 8.841237                            7.404526      -0.060712       2.011427                    0.998884      27.629161      76.922087       0.636475       0.397589      -1.092062      -0.061620       0.097664      -0.015887       0.116567       0.048667      -0.005729       0.010355       0.047551       0.003473      -0.057139       0.003546       0.053593              9.481600      11.044202       0.005096       1.365181      11.286072      -1.461022       6.114525           0.000024
          367              N      10.547620       5.930388       1.470902      -0.175234      31.479486 0.52651940E+03  0.12856465E+05                                 8.411093                            7.525122      -0.298711       1.930620                    0.997500      28.274929      80.181185       0.621949       0.403315      -1.083512       0.012713      -0.116687      -0.023529       0.119712       0.010877      -0.000772      -0.023895       0.064265       0.145342      -0.063092       0.009245       0.053847              8.681538       5.650347      -0.473893      -1.200091      10.508608       0.008299       9.885658           0.000052
          368              N      11.025776      11.588526      23.108391      -0.164741      32.008075 0.52319979E+03  0.12756081E+05                                 8.538227                            7.517156      -0.322527       1.926488                    0.997753      28.102687      79.649942       0.620277       0.405015      -1.082300      -0.032780       0.102952      -0.024755       0.110844       0.012630      -0.015493       0.024720       0.049100       0.138201      -0.058091       0.003083       0.055008              8.950356       6.013301      -1.387929      -0.850201      11.000654      -0.843169       9.837113           0.000039
          369              O       1.149247       1.361249      11.338796      -0.653580      38.113044 0.67589696E+03  0.17197635E+05                                 8.994668                            8.094326       0.410389       2.144722                    0.996846      29.870312      80.664741       0.662225       0.363506      -1.135931      -0.021707       0.057072       0.051933       0.080159       0.012078       0.046918      -0.081592       0.080370      -0.010796      -0.114397       0.028669       0.085729              9.613853       7.757963      -2.293781       0.869960      12.927269      -3.560760       8.156325          -0.000121
          370              O       0.889048       1.787535       9.203847      -0.617121      33.272160 0.58363211E+03  0.14333695E+05                                 8.149836                            7.516859       0.456047       2.176423                    0.997451      28.734924      76.562932       0.686945       0.363049      -1.134809      -0.060982       0.093845      -0.019645       0.113629       0.035416      -0.009999       0.009341       0.117161       0.108658      -0.087669       0.034206       0.053463              8.206915       5.920730      -0.920923      -0.026698       7.984393       1.200044      10.715623          -0.000080
          371              O      -0.770058      16.347523      11.614888      -0.678512      41.096283 0.70416557E+03  0.18120533E+05                                 9.474162                            8.307653       0.064370       2.046237                    0.994802      29.702023      80.943974       0.647585       0.367547      -1.131599       0.004476      -0.027038       0.098251       0.102002      -0.008720      -0.023443       0.012444       0.111404       0.052895      -0.066615       0.005232       0.061382              9.987533       7.728521      -1.608837       2.662993      10.484033      -4.117978      11.750046          -0.000088
          372              O       0.167992      16.899187      13.533249      -0.646535      37.923974 0.62140367E+03  0.15525549E+05                                 9.002831                            7.815045       0.297128       2.123882                    0.997045      29.185335      78.814974       0.665139       0.368570      -1.128856      -0.106034      -0.018694      -0.036340       0.113637      -0.001379      -0.055719       0.030849       0.100604      -0.018452      -0.070501      -0.018500       0.089001              9.491119       7.410326       2.284746       1.675389      13.366403       3.098049       7.696627          -0.000097
          373              O       4.781508       2.636524      15.239780      -0.680154      35.799226 0.59276894E+03  0.14604837E+05                                 8.512597                            7.500953       0.631898       2.210698                    0.998732      29.771411      79.276198       0.698419       0.355942      -1.141205      -0.036822       0.101655       0.021227       0.110183       0.030455       0.000433      -0.015698       0.152203       0.118112      -0.103338       0.040756       0.062582              8.868402      12.867951      -0.571907       0.225221       7.396471       0.598043       6.340784          -0.000113
          374              O       2.863057       1.586929      14.901806      -0.626646      35.599420 0.56970723E+03  0.13906211E+05                                 8.563098                            7.389106       0.565091       2.198542                    0.998377      29.146191      77.397785       0.698209       0.359388      -1.137793      -0.073986       0.043863      -0.006697       0.086271       0.094515       0.009428       0.014491      -0.070406       0.165528      -0.128447       0.044719       0.083728              9.164910       7.303811       1.712389       0.297753      13.657064       2.348981       6.533857          -0.000141
          375              O      10.513947      16.193487      17.810288      -0.691195      45.511134 0.81169602E+03  0.21793143E+05                                10.274197                            9.029909      -0.155252       1.914973                    0.997813      33.324352      94.880466       0.605585       0.376708      -1.116912       0.009913      -0.082463      -0.001912       0.083079       0.139475       0.036534      -0.035321      -0.101240       0.322583      -0.210077       0.091988       0.118089             10.589107       7.687475       1.734722      -0.587996      14.685259      -1.670635       9.394588          -0.000076
          376              O       8.918687      14.715816      18.305349      -0.614625      38.896407 0.59285046E+03  0.14615152E+05                                 9.104243                            7.550975       0.610203       2.216481                    0.997111      29.099831      77.645264       0.688899       0.360655      -1.136851       0.041049       0.013394      -0.008008       0.043915       0.086927      -0.000096       0.001179       0.185258       0.212676      -0.162480       0.070892       0.091589             10.018303      15.664935       1.971284      -2.158256       6.311802      -0.270869       8.078171           0.000015
          377              O       1.127812      16.261549       9.053900      -0.634679      35.593004 0.56615293E+03  0.13798814E+05                                 8.567515                            7.369077       0.516085       2.186087                    0.998218      29.058494      77.124892       0.698674       0.359686      -1.137477       0.060037      -0.041124       0.001097       0.072779       0.075838       0.015877       0.011268      -0.084520       0.163745      -0.114489       0.039360       0.075129              9.209211       7.289193       1.551285       0.366934      13.662924       2.707312       6.675516          -0.000138
          378              O      -0.776779      15.245986       8.639763      -0.662358      33.876710 0.55435812E+03  0.13416247E+05                                 8.157211                            7.216083       0.780645       2.264636                    0.999123      29.109594      76.536933       0.718491       0.352244      -1.145498       0.028074      -0.088769      -0.024468       0.096264       0.022061       0.000257      -0.027558       0.142015       0.113299      -0.098698       0.042136       0.056562              8.475210      12.206149      -0.567595       0.324515       7.079540       0.634314       6.139940          -0.000100
          379              O       4.693143       1.481254      12.345579      -0.687232      42.685084 0.74362053E+03  0.19376393E+05                                 9.710455                            8.527568       0.149625       2.062473                    0.995532      30.252632      82.653555       0.640994       0.366716      -1.133527      -0.018649       0.027858      -0.095866       0.101558      -0.009299      -0.024048       0.010936       0.110628       0.069866      -0.068650       0.007563       0.061086             10.222452       7.530081      -1.534842       2.552113      10.798046      -4.162523      12.339230          -0.000097
          380              O       3.847731       0.917052      10.351055      -0.635487      37.502948 0.60827150E+03  0.15119096E+05                                 8.960977                            7.732738       0.227774       2.108708                    0.996623      28.878535      77.828645       0.668463       0.368638      -1.128611       0.112106       0.019763       0.033225       0.118585       0.002136      -0.044103       0.033391       0.090548      -0.018462      -0.068094      -0.006760       0.074854              9.528428       7.207018       2.315136       1.405371      13.843149       3.274918       7.535116          -0.000096
          381              O       3.236850      16.044824      14.735199      -0.618720      35.660238 0.63021534E+03  0.15832428E+05                                 8.680735                            7.933096       0.141190       2.072101                    0.995602      29.390303      80.101174       0.651058       0.374479      -1.122161       0.059948      -0.110099       0.016106       0.126393       0.034049       0.000045      -0.006944       0.131938       0.112360      -0.093314       0.037661       0.055653              8.796633       6.077218      -0.812730       0.324776       8.335191       1.131763      11.977492          -0.000091
          382              O       2.847809      16.508724      12.631191      -0.658521      38.994472 0.68490557E+03  0.17490438E+05                                 9.147017                            8.157491       0.407662       2.141712                    0.996800      30.021289      81.308368       0.658298       0.364346      -1.134900       0.020367      -0.065869      -0.061827       0.092608       0.002367       0.036265      -0.084889       0.086178      -0.025188      -0.113892       0.030338       0.083554              9.818603       7.853411      -2.542732       1.061246      13.272559      -3.663233       8.329839          -0.000131
          383              O       2.845154      16.549919      23.239296      -0.653579      38.112198 0.67587833E+03  0.17197035E+05                                 8.994524                            8.094206       0.410416       2.144736                    0.996846      29.869970      80.663412       0.662231       0.363506      -1.135933       0.021708      -0.057069       0.051934       0.080158       0.012079      -0.046917       0.081591       0.080370      -0.010798      -0.114396       0.028669       0.085727              9.613690       7.757840      -2.293733      -0.869938      12.927032       3.560678       8.156200           0.000075
          384              O       3.105353      16.123633      21.104347      -0.617149      33.271253 0.58361092E+03  0.14333017E+05                                 8.149602                            7.516648       0.456199       2.176470                    0.997452      28.734754      76.561570       0.686967       0.363041      -1.134817       0.060982      -0.093843      -0.019634       0.113626       0.035413       0.009998      -0.009344       0.117157       0.108664      -0.087667       0.034208       0.053459              8.206681       5.920574      -0.920890       0.026702       7.984164      -1.200014      10.715305           0.000053
          385              O       4.764459       1.563645      23.515388      -0.678516      41.095590 0.70414985E+03  0.18120016E+05                                 9.474032                            8.307539       0.064414       2.046254                    0.994802      29.701767      80.942866       0.647592       0.367545      -1.131601      -0.004474       0.027039       0.098255       0.102005      -0.008719       0.023443      -0.012444       0.111402       0.052895      -0.066613       0.005231       0.061382              9.987392       7.728414      -1.608806      -2.662961      10.483847       4.117910      11.749913           0.000057
          386              O       3.826409       1.011981       1.632749      -0.646553      37.924161 0.62140772E+03  0.15525674E+05                                 9.002858                            7.815067       0.297136       2.123881                    0.997045      29.185438      78.815301       0.665139       0.368570      -1.128856       0.106033       0.018698      -0.036345       0.113638      -0.001379       0.055718      -0.030849       0.100604      -0.018468      -0.070500      -0.018500       0.089000              9.491146       7.410340       2.284751      -1.675393      13.366445      -3.098060       7.696654           0.000062
          387              O      -0.787107      15.274644       3.339280      -0.680171      35.799975 0.59278432E+03  0.14605318E+05                                 8.512729                            7.501061       0.631842       2.210674                    0.998733      29.771719      79.277418       0.698412       0.355943      -1.141204       0.036821      -0.101649       0.021204       0.110172       0.030451      -0.000427       0.015701       0.152209       0.118076      -0.103333       0.040744       0.062590              8.868542      12.868161      -0.571929      -0.225222       7.396593      -0.598056       6.340873           0.000036
          388              O       1.131344      16.324239       3.001306      -0.626645      35.599392 0.56970603E+03  0.13906177E+05                                 8.563103                            7.389104       0.565050       2.198529                    0.998377      29.146141      77.397692       0.698208       0.359388      -1.137792       0.073981      -0.043862      -0.006718       0.086268       0.094512      -0.009433      -0.014492      -0.070407       0.165504      -0.128441       0.044711       0.083731              9.164919       7.303813       1.712397      -0.297756      13.657088      -2.348988       6.533857           0.000057
          389              O       7.412454       1.717681       5.909788      -0.691180      45.510432 0.81168002E+03  0.21792602E+05                                10.274088                            9.029816      -0.155249       1.914978                    0.997813      33.324055      94.879319       0.605589       0.376707      -1.116913      -0.009911       0.082469      -0.001967       0.083086       0.139479      -0.036535       0.035350      -0.101227       0.322589      -0.210085       0.091976       0.118109             10.588996       7.687404       1.734714       0.587994      14.685096       1.670627       9.394488          -0.000039
          390              O       9.007714       3.195352       6.404849      -0.614638      38.896998 0.59286222E+03  0.14615513E+05                                 9.104320                            7.551038       0.610234       2.216485                    0.997111      29.100130      77.646230       0.688898       0.360654      -1.136851      -0.041047      -0.013391      -0.008050       0.043921       0.086926       0.000086      -0.001175       0.185268       0.212691      -0.162486       0.070897       0.091590             10.018388      15.665068       1.971298       2.158265       6.311852       0.270866       8.078243           0.000000
          391              O       2.866589       1.649619      20.954400      -0.634675      35.592648 0.56614564E+03  0.13798592E+05                                 8.567462                            7.369033       0.516056       2.186081                    0.998217      29.058306      77.124268       0.698675       0.359686      -1.137477      -0.060032       0.041122       0.001116       0.072774       0.075837      -0.015881      -0.011267      -0.084523       0.163726      -0.114486       0.039357       0.075129              9.209154       7.289154       1.551263      -0.366929      13.662835      -2.707292       6.675474           0.000048
          392              O       4.771180       2.665182      20.540263      -0.662368      33.876755 0.55435860E+03  0.13416261E+05                                 8.157216                            7.216083       0.780613       2.264624                    0.999123      29.109624      76.537011       0.718492       0.352244      -1.145498      -0.028071       0.088764      -0.024441       0.096252       0.022059      -0.000251       0.027561       0.142019       0.113266      -0.098695       0.042124       0.056571              8.475219      12.206156      -0.567603      -0.324513       7.079560      -0.634320       6.139942           0.000027
          393              O      -0.698742      16.429914       0.445079      -0.687227      42.684138 0.74359989E+03  0.19375710E+05                                 9.710294                            8.527434       0.149656       2.062489                    0.995532      30.252284      82.652136       0.641002       0.366715      -1.133529       0.018647      -0.027852      -0.095866       0.101557      -0.009299       0.024048      -0.010935       0.110629       0.069867      -0.068651       0.007564       0.061086             10.222272       7.529960      -1.534802      -2.552068      10.797812       4.162417      12.339045           0.000064
          394              O       0.146670      16.994116      22.251555      -0.635490      37.502673 0.60826567E+03  0.15118912E+05                                 8.960926                            7.732692       0.227781       2.108712                    0.996622      28.878435      77.828224       0.668466       0.368637      -1.128612      -0.112104      -0.019761       0.033232       0.118584       0.002137       0.044101      -0.033393       0.090547      -0.018478      -0.068094      -0.006759       0.074853              9.528373       7.206973       2.315133      -1.405363      13.843067      -3.274906       7.535080           0.000060
          395              O       0.757551       1.866344       2.834699      -0.618745      35.659327 0.63019412E+03  0.15831736E+05                                 8.680524                            7.932908       0.141320       2.072144                    0.995602      29.390028      80.099614       0.651074       0.374474      -1.122166      -0.059942       0.110098       0.016100       0.126387       0.034049      -0.000041       0.006940       0.131933       0.112375      -0.093313       0.037665       0.055649              8.796418       6.077081      -0.812695      -0.324767       8.334961      -1.131746      11.977211           0.000061
          396              O       1.146592       1.402444       0.730691      -0.658521      38.993820 0.68489166E+03  0.17489989E+05                                 9.146909                            8.157403       0.407682       2.141722                    0.996800      30.021035      81.307377       0.658302       0.364345      -1.134900      -0.020363       0.065868      -0.061826       0.092605       0.002369      -0.036265       0.084889       0.086179      -0.025192      -0.113892       0.030340       0.083552              9.818478       7.853322      -2.542689      -1.061230      13.272366       3.663176       8.329745           0.000074
          397              O       9.811154      16.549919      12.462204      -0.653583      38.113109 0.67589854E+03  0.17197686E+05                                 8.994681                            8.094338       0.410384       2.144721                    0.996846      29.870336      80.664850       0.662224       0.363507      -1.135931       0.021703      -0.057073      -0.051933       0.080158       0.012078       0.046918      -0.081592       0.080370      -0.010798      -0.114398       0.028669       0.085729              9.613867       7.757976      -2.293786       0.869961      12.927290      -3.560763       8.156334          -0.000120
          398              O      10.071353      16.123633      14.597153      -0.617123      33.272096 0.58363063E+03  0.14333648E+05                                 8.149820                            7.516845       0.456053       2.176425                    0.997451      28.734912      76.562841       0.686947       0.363048      -1.134810       0.060977      -0.093846       0.019644       0.113627       0.035416      -0.009999       0.009341       0.117160       0.108659      -0.087669       0.034205       0.053463              8.206899       5.920720      -0.920921      -0.026698       7.984377       1.200041      10.715600          -0.000090
          399              O      11.730459       1.563645      12.186112      -0.678514      41.096243 0.70416471E+03  0.18120504E+05                                 9.474153                            8.307645       0.064378       2.046239                    0.994802      29.702015      80.943917       0.647586       0.367547      -1.131599      -0.004478       0.027037      -0.098251       0.102002      -0.008720      -0.023443       0.012444       0.111403       0.052895      -0.066614       0.005232       0.061382              9.987522       7.728513      -1.608834       2.662989      10.484021      -4.117972      11.750033          -0.000089
          400              O      10.792409       1.011981      10.267751      -0.646537      37.923924 0.62140265E+03  0.15525517E+05                                 9.002823                            7.815038       0.297130       2.123882                    0.997045      29.185314      78.814893       0.665140       0.368570      -1.128856       0.106033       0.018695       0.036341       0.113636      -0.001379      -0.055719       0.030848       0.100604      -0.018452      -0.070500      -0.018501       0.089001              9.491109       7.410320       2.284743       1.675387      13.366386       3.098047       7.696622          -0.000092
          401              O       6.178893      15.274644       8.561220      -0.680155      35.799265 0.59276975E+03  0.14604863E+05                                 8.512604                            7.500958       0.631896       2.210697                    0.998732      29.771429      79.276262       0.698419       0.355942      -1.141205       0.036823      -0.101654      -0.021224       0.110181       0.030455       0.000433      -0.015699       0.152204       0.118113      -0.103338       0.040756       0.062582              8.868409      12.867962      -0.571907       0.225222       7.396477       0.598044       6.340788          -0.000103
          402              O       8.097344      16.324239       8.899194      -0.626647      35.599483 0.56970852E+03  0.13906251E+05                                 8.563109                            7.389115       0.565087       2.198540                    0.998377      29.146213      77.397875       0.698209       0.359388      -1.137793       0.073983      -0.043863       0.006700       0.086269       0.094515       0.009429       0.014490      -0.070408       0.165530      -0.128448       0.044720       0.083728              9.164923       7.303820       1.712390       0.297753      13.657083       2.348986       6.533865          -0.000129
          403              O       0.446454       1.717681       5.990712      -0.691197      45.511374 0.81170146E+03  0.21793330E+05                                10.274244                            9.029949      -0.155259       1.914971                    0.997813      33.324400      94.880752       0.605582       0.376709      -1.116911      -0.009915       0.082464       0.001911       0.083080       0.139477       0.036532      -0.035320      -0.101239       0.322590      -0.210079       0.091988       0.118091             10.589157       7.687510       1.734734      -0.588002      14.685326      -1.670648       9.394636          -0.000049
          404              O       2.041714       3.195352       5.495651      -0.614624      38.896474 0.59285159E+03  0.14615188E+05                                 9.104256                            7.550984       0.610194       2.216478                    0.997111      29.099843      77.645339       0.688899       0.360655      -1.136850      -0.041050      -0.013393       0.008004       0.043915       0.086927      -0.000098       0.001178       0.185258       0.212670      -0.162480       0.070890       0.091590             10.018318      15.664962       1.971293      -2.158258       6.311813      -0.270870       8.078180           0.000028
          405              O       9.832589       1.649619      14.747100      -0.634680      35.593039 0.56615366E+03  0.13798836E+05                                 8.567520                            7.369082       0.516080       2.186085                    0.998218      29.058509      77.124947       0.698673       0.359686      -1.137477      -0.060035       0.041124      -0.001098       0.072777       0.075838       0.015876       0.011268      -0.084522       0.163746      -0.114490       0.039361       0.075129              9.209217       7.289198       1.551282       0.366933      13.662933       2.707315       6.675520          -0.000152
          406              O      11.737180       2.665182      15.161237      -0.662360      33.876626 0.55435639E+03  0.13416193E+05                                 8.157194                            7.216068       0.780647       2.264637                    0.999123      29.109572      76.536819       0.718493       0.352244      -1.145498      -0.028074       0.088768       0.024467       0.096263       0.022061       0.000257      -0.027558       0.142014       0.113298      -0.098697       0.042136       0.056561              8.475192      12.206122      -0.567593       0.324515       7.079526       0.634313       6.139928          -0.000114
          407              O       6.267258      16.429914      11.455421      -0.687235      42.685040 0.74361950E+03  0.19376359E+05                                 9.710446                            8.527561       0.149632       2.062476                    0.995532      30.252621      82.653497       0.640995       0.366716      -1.133527       0.018651      -0.027859       0.095865       0.101559      -0.009299      -0.024048       0.010936       0.110627       0.069865      -0.068649       0.007564       0.061086             10.222442       7.530076      -1.534840       2.552111      10.798032      -4.162515      12.339219          -0.000097
          408              O       7.112670      16.994116      13.449945      -0.635489      37.502962 0.60827173E+03  0.15119103E+05                                 8.960979                            7.732739       0.227774       2.108708                    0.996623      28.878546      77.828680       0.668463       0.368638      -1.128611      -0.112105      -0.019765      -0.033226       0.118584       0.002136      -0.044102       0.033391       0.090548      -0.018460      -0.068093      -0.006760       0.074853              9.528429       7.207020       2.315137       1.405372      13.843148       3.274919       7.535117          -0.000102
          409              O       7.723551       1.866344       9.065801      -0.618721      35.660261 0.63021577E+03  0.15832442E+05                                 8.680742                            7.933101       0.141184       2.072099                    0.995602      29.390304      80.101205       0.651058       0.374479      -1.122160      -0.059945       0.110100      -0.016106       0.126391       0.034049       0.000045      -0.006944       0.131937       0.112361      -0.093313       0.037661       0.055653              8.796641       6.077222      -0.812732       0.324777       8.335199       1.131765      11.977503          -0.000083
          410              O       8.112592       1.402444      11.169809      -0.658521      38.994546 0.68490717E+03  0.17490490E+05                                 9.147030                            8.157502       0.407660       2.141710                    0.996800      30.021320      81.308488       0.658297       0.364346      -1.134900      -0.020364       0.065869       0.061825       0.092605       0.002367       0.036266      -0.084890       0.086177      -0.025191      -0.113892       0.030337       0.083555              9.818617       7.853422      -2.542738       1.061248      13.272581      -3.663238       8.329849          -0.000131
          411              O       8.115247       1.361249       0.561704      -0.653580      38.112270 0.67588003E+03  0.17197089E+05                                 8.994533                            8.094214       0.410419       2.144737                    0.996846      29.870008      80.663537       0.662231       0.363506      -1.135933      -0.021709       0.057070      -0.051934       0.080158       0.012079      -0.046916       0.081591       0.080370      -0.010799      -0.114396       0.028670       0.085726              9.613700       7.757848      -2.293736      -0.869940      12.927044       3.560681       8.156208           0.000075
          412              O       7.855048       1.787535       2.696653      -0.617150      33.271353 0.58361323E+03  0.14333090E+05                                 8.149625                            7.516668       0.456190       2.176467                    0.997452      28.734784      76.561728       0.686965       0.363042      -1.134817      -0.060982       0.093845       0.019635       0.113627       0.035413       0.009998      -0.009343       0.117158       0.108665      -0.087667       0.034208       0.053459              8.206703       5.920589      -0.920893       0.026701       7.984184      -1.200018      10.715337           0.000064
          413              O       6.195942      16.347523       0.285612      -0.678514      41.095560 0.70414939E+03  0.18120002E+05                                 9.474029                            8.307537       0.064411       2.046253                    0.994802      29.701753      80.942823       0.647592       0.367545      -1.131601       0.004473      -0.027038      -0.098254       0.102004      -0.008719       0.023443      -0.012444       0.111403       0.052896      -0.066614       0.005232       0.061382              9.987387       7.728412      -1.608804      -2.662959      10.483840       4.117905      11.749909           0.000056
          414              O       7.133992      16.899187      22.168251      -0.646551      37.924113 0.62140682E+03  0.15525646E+05                                 9.002848                            7.815060       0.297138       2.123882                    0.997045      29.185422      78.815231       0.665139       0.368570      -1.128856      -0.106034      -0.018697       0.036345       0.113639      -0.001379       0.055718      -0.030849       0.100604      -0.018468      -0.070500      -0.018500       0.089000              9.491136       7.410333       2.284748      -1.675391      13.366427      -3.098056       7.696647           0.000055
          415              O      11.747508       2.636524      20.461720      -0.680170      35.799939 0.59278357E+03  0.14605295E+05                                 8.512722                            7.501055       0.631843       2.210675                    0.998733      29.771707      79.277369       0.698413       0.355943      -1.141204      -0.036820       0.101650      -0.021204       0.110173       0.030451      -0.000427       0.015701       0.152209       0.118076      -0.103334       0.040744       0.062590              8.868535      12.868150      -0.571929      -0.225222       7.396587      -0.598055       6.340869           0.000023
          416              O       9.829057       1.586929      20.799694      -0.626644      35.599381 0.56970583E+03  0.13906171E+05                                 8.563100                            7.389102       0.565049       2.198529                    0.998377      29.146141      77.397685       0.698209       0.359388      -1.137792      -0.073982       0.043862       0.006718       0.086269       0.094512      -0.009433      -0.014492      -0.070406       0.165503      -0.128441       0.044710       0.083731              9.164916       7.303810       1.712397      -0.297756      13.657082      -2.348986       6.533855           0.000043
          417              O       3.547947      16.193487      17.891212      -0.691180      45.510353 0.81167796E+03  0.21792532E+05                                10.274073                            9.029801      -0.155250       1.914978                    0.997813      33.324037      94.879212       0.605589       0.376707      -1.116913       0.009913      -0.082468       0.001967       0.083084       0.139480      -0.036537       0.035351      -0.101228       0.322589      -0.210086       0.091977       0.118110             10.588980       7.687394       1.734719       0.587994      14.685076       1.670625       9.394470          -0.000063
          418              O       1.952687      14.715816      17.396151      -0.614641      38.897222 0.59286642E+03  0.14615644E+05                                 9.104357                            7.551067       0.610230       2.216482                    0.997111      29.100218      77.646562       0.688896       0.360654      -1.136851       0.041047       0.013391       0.008051       0.043921       0.086926       0.000085      -0.001175       0.185269       0.212694      -0.162487       0.070897       0.091590             10.018429      15.665135       1.971310       2.158274       6.311878       0.270867       8.078275          -0.000010
          419              O       8.093812      16.261549       2.846600      -0.634675      35.592708 0.56614676E+03  0.13798626E+05                                 8.567472                            7.369040       0.516057       2.186081                    0.998217      29.058331      77.124358       0.698675       0.359686      -1.137477       0.060032      -0.041122      -0.001115       0.072774       0.075837      -0.015881      -0.011267      -0.084523       0.163725      -0.114486       0.039357       0.075129              9.209166       7.289162       1.551266      -0.366929      13.662854      -2.707297       6.675482           0.000055
          420              O       6.189221      15.245986       3.260737      -0.662368      33.876802 0.55435955E+03  0.13416290E+05                                 8.157226                            7.216091       0.780613       2.264624                    0.999123      29.109636      76.537075       0.718491       0.352244      -1.145498       0.028071      -0.088764       0.024442       0.096252       0.022059      -0.000250       0.027561       0.142020       0.113266      -0.098695       0.042124       0.056571              8.475230      12.206174      -0.567605      -0.324513       7.079568      -0.634321       6.139949           0.000035
          421              O      11.659143       1.481254      23.355921      -0.687228      42.684201 0.74360137E+03  0.19375758E+05                                 9.710301                            8.527440       0.149659       2.062489                    0.995532      30.252316      82.652236       0.641002       0.366715      -1.133529      -0.018646       0.027854       0.095867       0.101558      -0.009299       0.024048      -0.010934       0.110629       0.069868      -0.068651       0.007564       0.061086             10.222279       7.529966      -1.534804      -2.552070      10.797820       4.162420      12.339053           0.000065
          422              O      10.813731       0.917052       1.549445      -0.635491      37.502728 0.60826684E+03  0.15118948E+05                                 8.960934                            7.732699       0.227782       2.108712                    0.996622      28.878460      77.828311       0.668466       0.368637      -1.128612       0.112104       0.019762      -0.033230       0.118584       0.002137       0.044101      -0.033393       0.090548      -0.018478      -0.068095      -0.006758       0.074853              9.528382       7.206980       2.315134      -1.405365      13.843080      -3.274911       7.535087           0.000065
          423              O      10.202850      16.044824      20.966301      -0.618744      35.659356 0.63019485E+03  0.15831759E+05                                 8.680529                            7.932913       0.141318       2.072143                    0.995602      29.390045      80.099678       0.651073       0.374474      -1.122166       0.059943      -0.110097      -0.016099       0.126387       0.034049      -0.000041       0.006939       0.131933       0.112374      -0.093313       0.037664       0.055649              8.796422       6.077085      -0.812698      -0.324767       8.334969      -1.131746      11.977213           0.000053
          424              O       9.813809      16.508724      23.070309      -0.658519      38.993755 0.68489007E+03  0.17489937E+05                                 9.146899                            8.157394       0.407682       2.141722                    0.996800      30.021004      81.307263       0.658302       0.364345      -1.134901       0.020364      -0.065867       0.061826       0.092605       0.002369      -0.036264       0.084889       0.086179      -0.025192      -0.113892       0.030340       0.083552              9.818467       7.853313      -2.542687      -1.061230      13.272352       3.663174       8.329738           0.000074

******************************************************
Auxiliary information for the entire system
The total spin magnetic moment of the unit cell is   -0.000250
The total net atomic charge of the unit cell is   -0.000005
Accuracy of reproducing the electrostatic potential in the unit cell:
  The inner radius (bohr) =    5.0000
  The outer radius (bohr) =   12.0000
  Valid grid points have density less than (e/(bohr^3)) =    0.0001
  The number of valid grid points were=        21640
  The rms potential error without charges in kcal/mol is=      9.06979
  The rms potential error with partial charges in kcal/mol is=      1.87779
  The RRMSE value at monopole order=      0.20704
  The rms potential error with partial charges and cloud penetration in kcal/mol is=      1.85697
  The RRMSE value at monopole order with cloud penetration is=      0.20474
  The rms potential error with partial charges and atomic dipoles in kcal/mol is=      1.01298
  The RRMSE value at dipole order=      0.11169
  The rms potential error with partial charges, atomic dipoles and cloud penetration in kcal/mol is=      0.98698
  The RRMSE value at dipole order with cloud penetration=      0.10882

******************************************************
The electron densities and ab initio electrostatic potential were computed in VASP using the PBE functional and
projector augmented wave method. See the main text of the journal article for a description of computational details.
The atomic charges, dipoles, and quadrupoles were computed with the DDEC6 method as described in
(a) T. A. Manz and N. Gabaldon Limas, RSC Adv. 6 (2016) 47771-47801 DOI: 10.1039/c6ra04656h
(b) N. Gabaldon Limas and T. A. Manz, RSC Adv. 8 (2018) 2678-2707 DOI: 10.1039/c7ra11829e.
For each atom in the material, the electron cloud parameters were fit to the spherically averaged atom-in-material
electron density using radial positions for which this density was between 10^-4 and 10^-2 electrons per cubic bohr.
The polarizabilities, dispersion coefficients, and quantum Drude oscillator (QDO) parameters were fit using the MCLF method.
The magnetic structure of the system was optimized in VASP from the default ferromagnetic initial guess using spin polarization.
The atomic spin moments (ASMs) were computed on this optimized magnetic structure using the DDEC6 partition as inputs
to the method of T. A. Manz and D. S. Sholl, J. Chem. Theory Comput. 7 (2011) 4146-4164 DOI: 10.1021/ct200539n.
The RMSE and RRMSE were computed using a uniform grid with Ewald summation.
