# Supplementary material for: A collection of forcefield precursors for metal–organic frameworks
Source: RSC Adv. 2019 Nov 13;9(63):36492–507. doi: 10.1039/c9ra07327b (PMC9075174; doi:10.1039/c9ra07327b)
Supplement: RA-009-C9RA07327B-s4118 [file RA-009-C9RA07327B-s4118.xyz]

  242
jmolscript: load "" {1 1 1} spacegroup "x,y,z" unitcell [{      8.136000     0.000000     0.000000 }, {      3.921966    21.031947     0.000000 }, {      2.888992     2.549902    22.552982 }]
Tb     7.923366     3.348230    12.070356     2.096608
Tb    10.555588     6.731630    13.444960     2.164000
Tb     8.583156    12.663638     4.876406     2.093373
Tb     3.191764    11.283551     1.524582     2.091466
Tb     7.023592    20.233619    10.482626     2.096608
Tb     4.391370    16.850219     9.108022     2.164000
Tb     6.363802    10.918211    17.676576     2.093373
Tb    11.755194    12.298298    21.028400     2.091466
H      2.749527     5.791203     8.455113     0.125867
H      7.711289     6.015546     6.030667     0.117601
H      6.329832     6.256249     7.861970     0.116245
H      9.762674     8.086989     5.563821     0.124487
H      9.231850     6.178967     1.411817     0.118760
H      1.676577     4.852215     3.182226     0.119569
H     11.240706    19.866685     6.398281     0.126689
H      5.835924     2.457820     5.554799     0.118283
H      6.725013     3.257212     7.528185     0.118243
H      8.238638    20.201923     6.461429     0.115457
H      9.378748    16.350980     4.210642     0.121935
H     10.104051    18.408076     3.412266     0.117825
H     10.653631     8.308218    20.969763     0.126934
H      9.049089     5.075753    19.203864     0.115577
H      9.732779     5.853374    17.189883     0.116553
H      7.659304     8.036898    20.672063     0.123003
H      5.464105     6.791215     2.474062     0.120310
H      6.319127     4.779969     1.743346     0.114740
H     12.197431    17.790646    14.097869     0.125867
H      7.235669    17.566303    16.522315     0.117601
H      8.617126    17.325600    14.691012     0.116245
H      5.184284    15.494860    16.989161     0.124487
H      5.715108    17.402882    21.141165     0.118760
H     13.270381    18.729634    19.370756     0.119569
H      3.706252     3.715164    16.154701     0.126689
H      9.111034    21.124029    16.998183     0.118283
H      8.221945    20.324637    15.024797     0.118243
H      6.708320     3.379926    16.091553     0.115457
H      5.568210     7.230869    18.342340     0.121935
H      4.842907     5.173773    19.140716     0.117825
H      4.293327    15.273631     1.583219     0.126934
H      5.897869    18.506096     3.349118     0.115577
H      5.214179    17.728475     5.363099     0.116553
H      7.287654    15.544951     1.880919     0.123003
H      9.482853    16.790634    20.078920     0.120310
H      8.627831    18.801880    20.809636     0.114740
C      6.784799     6.005907    10.428499     0.630855
C      7.754017     6.050682     9.280552    -0.019537
C      9.128614     5.964964     9.433912    -0.039851
C      9.965987     5.857100     8.331072    -0.146462
C      9.436308     5.844257     7.045552     0.087864
C      8.074207     5.996511     6.885425    -0.130677
C      7.240890     6.123050     7.986011    -0.108641
C      9.740701     6.003240    10.814155     0.656404
C      2.182760     5.528682     5.798372    -0.316787
C      1.715775     6.321428     4.569234     0.106303
C      9.668394     7.707692     4.720339    -0.168086
C      9.349759     8.520390     3.649072    -0.000530
C      9.180351     7.943890     2.363553    -0.039337
C      9.352127     6.571967     2.246277    -0.066275
C      1.555515     5.766662     3.308522    -0.142597
C      9.149418     9.981416     3.921964     0.674745
C      8.924478     8.705598     1.138926     0.641101
C      3.684994     5.817462     5.990072     0.710328
C      1.979588     3.987671     5.543523     0.695596
C      7.771551     2.054109     9.573741     0.622104
C      7.499034     1.521010     8.207030     0.004971
C     11.638916    21.230038     7.834906    -0.067487
C     11.110572    20.757617     6.632832    -0.146535
C     10.402494    21.574528     5.784840     0.094355
C      6.301224     1.886913     6.123135    -0.128603
C      6.824477     2.355956     7.313932    -0.097014
C     12.281117    20.251121     8.775365     0.694755
C      9.802054    20.939330     4.519618    -0.306204
C      9.267023    19.531538     4.884976     0.095826
C      8.483164    19.423475     6.012625    -0.162778
C      8.049268    18.215043     6.504280    -0.045700
C      8.442513    17.032967     5.852499    -0.014664
C      9.170920    17.125669     4.681999    -0.086839
C      9.599626    18.361698     4.192599    -0.127039
C      7.117324    18.242478     7.677035     0.724527
C      8.265329    15.663358     6.499769     0.643920
C     10.931606    20.926493     3.457372     0.694847
C      4.688765     0.704416     3.942261     0.696517
C     10.831336     8.188985    16.436613     0.643078
C     10.582069     7.571891    17.805579    -0.029644
C     10.862256     8.313329    18.987356    -0.036656
C     10.451672     7.827968    20.200706    -0.162345
C      9.737853     6.632146    20.320237     0.094723
C      9.495198     5.892238    19.151992    -0.141029
C      9.906950     6.359945    17.949918    -0.083896
C     11.664824     9.583785    18.951271     0.714706
C      9.218265     6.245959    21.741075    -0.305556
C      8.596474     7.500690    22.365792     0.102583
C      7.828460     8.312247    21.544864    -0.161871
C      7.305725     9.511398    21.975626    -0.024396
C      4.679628     7.390198     0.721695    -0.012239
C      5.354164     6.541422     1.585475    -0.082183
C      5.868636     5.335452     1.150202    -0.137309
C      6.477653    10.334041    20.992316     0.701777
C      4.365913     8.800815     1.125394     0.583975
C     10.455605     5.744526    22.514642     0.703109
C      8.167211     5.140825    21.714011     0.706191
C      8.162159    17.575942    12.124483     0.630855
C      7.192941    17.531167    13.272430    -0.019537
C      5.818344    17.616885    13.119070    -0.039851
C      4.980971    17.724749    14.221910    -0.146462
C      5.510650    17.737592    15.507430     0.087864
C      6.872751    17.585338    15.667557    -0.130677
C      7.706068    17.458799    14.566971    -0.108641
C      5.206257    17.578609    11.738827     0.656404
C     12.764198    18.053167    16.754610    -0.316787
C     13.231183    17.260421    17.983748     0.106303
C      5.278564    15.874157    17.832643    -0.168086
C      5.597199    15.061459    18.903910    -0.000530
C      5.766607    15.637959    20.189429    -0.039337
C      5.594831    17.009882    20.306705    -0.066275
C     13.391443    17.815187    19.244460    -0.142597
C      5.797540    13.600433    18.631018     0.674745
C      6.022480    14.876251    21.414056     0.641101
C     11.261964    17.764387    16.562910     0.710328
C     12.967370    19.594178    17.009459     0.695596
C      7.175407    21.527740    12.979241     0.622104
C      7.447924    22.060839    14.345952     0.004971
C      3.308042     2.351811    14.718076    -0.067487
C      3.836386     2.824232    15.920150    -0.146535
C      4.544464     2.007321    16.768142     0.094355
C      8.645734    21.694936    16.429847    -0.128603
C      8.122481    21.225893    15.239050    -0.097014
C      2.665841     3.330728    13.777617     0.694755
C      5.144904     2.642519    18.033364    -0.306204
C      5.679935     4.050311    17.668006     0.095826
C      6.463794     4.158374    16.540357    -0.162778
C      6.897690     5.366806    16.048702    -0.045700
C      6.504445     6.548882    16.700483    -0.014664
C      5.776038     6.456180    17.870983    -0.086839
C      5.347332     5.220151    18.360383    -0.127039
C      7.829634     5.339371    14.875947     0.724527
C      6.681629     7.918491    16.053213     0.643920
C      4.015352     2.655356    19.095610     0.694847
C     10.258193    22.877433    18.610721     0.696517
C      4.115622    15.392864     6.116369     0.643078
C      4.364889    16.009958     4.747403    -0.029644
C      4.084702    15.268520     3.565626    -0.036656
C      4.495286    15.753881     2.352276    -0.162345
C      5.209105    16.949703     2.232745     0.094723
C      5.451760    17.689611     3.400990    -0.141029
C      5.040008    17.221904     4.603064    -0.083896
C      3.282134    13.998064     3.601711     0.714706
C      5.728693    17.335890     0.811907    -0.305556
C      6.350484    16.081159     0.187190     0.102583
C      7.118498    15.269602     1.008118    -0.161871
C      7.641233    14.070451     0.577356    -0.024396
C     10.267330    16.191651    21.831287    -0.012239
C      9.592794    17.040427    20.967507    -0.082183
C      9.078322    18.246397    21.402780    -0.137309
C      8.469305    13.247808     1.560666     0.701777
C     10.581045    14.781034    21.427588     0.583975
C      4.491353    17.837323     0.038340     0.703109
C      6.779747    18.441024     0.838971     0.706191
O      6.572554     4.864140    10.951728    -0.728284
O      6.166931     7.020101    10.748751    -0.547608
O      9.202804     5.413668    11.756870    -0.748763
O      2.614664     6.725023    11.003600    -0.655231
O      8.154609    10.313420     4.607574    -0.660230
O      9.983511    10.869465     3.554350    -0.739405
O      9.537388     9.803907     0.938204    -0.714099
O      8.144601     8.270724     0.250338    -0.604064
O      8.772570     2.783797     9.833100    -0.652259
O      6.881828     1.832595    10.442031    -0.662841
O     12.996275    20.733669     9.713569    -0.687701
O     12.069631    19.054271     8.588176    -0.671465
O      7.298580    19.177082     8.502474    -0.728216
O      6.210970    17.406492     7.742439    -0.659300
O      8.440054    15.574354     7.740183    -0.592471
O      7.999047    14.696442     5.741989    -0.756904
O      3.047390     7.405107    15.511941    -0.760440
O     10.600546     9.404117    16.283253    -0.599460
O      4.626791     9.552987    18.362638    -0.682604
O     11.199908    10.567204    19.575988    -0.684911
O      6.999813    10.485314    19.837603    -0.693589
O      5.367911    10.745256    21.355419    -0.634348
O      4.502928     9.685154     0.241317    -0.625815
O      4.001692     9.070373     2.300404    -0.655165
O      8.374404    18.717709    11.601254    -0.728284
O      8.780027    16.561748    11.804231    -0.547608
O      5.744154    18.168181    10.796112    -0.748763
O     12.332294    16.856826    11.549382    -0.655231
O      6.792349    13.268429    17.945408    -0.660230
O      4.963447    12.712384    18.998632    -0.739405
O      5.409570    13.777942    21.614778    -0.714099
O      6.802357    15.311125    22.302644    -0.604064
O      6.174388    20.798052    12.719882    -0.652259
O      8.065130    21.749254    12.110951    -0.662841
O      1.950683     2.848180    12.839413    -0.687701
O      2.877327     4.527578    13.964806    -0.671465
O      7.648378     4.404767    14.050508    -0.728216
O      8.735988     6.175357    14.810543    -0.659300
O      6.506904     8.007495    14.812799    -0.592471
O      6.947911     8.885407    16.810993    -0.756904
O      3.763568    16.176742     7.041041    -0.760440
O      4.346412    14.177732     6.269729    -0.599460
O     10.320167    14.028862     4.190344    -0.682604
O      3.747050    13.014645     2.976994    -0.684911
O      7.947145    13.096535     2.715379    -0.693589
O      9.579047    12.836593     1.197563    -0.634348
O     10.444030    13.896695    22.311665    -0.625815
O     10.945266    14.511476    20.252578    -0.655165
F      4.258688     4.936946     6.833554    -0.213044
F      4.328505     5.758352     4.853402    -0.189488
F      3.865041     7.016296     6.511046    -0.192905
F      2.195447     3.305373     6.689214    -0.216468
F      2.855799     3.527049     4.650425    -0.211987
F      8.894304     3.694106     5.142080    -0.179236
F     11.915427    20.091279     3.827241    -0.199450
F      7.573442     1.094002     3.351373    -0.209442
F     10.532101    20.562928     2.250788    -0.187620
F      7.977503    21.037759     2.990525    -0.214744
F      5.041451     1.874097     3.405500    -0.199859
F      3.795992     0.956122     4.884976    -0.194200
F     11.129882     4.814450    21.822265    -0.221581
F      7.267089     2.674974     1.132160    -0.202095
F      8.435184     4.167773     0.216509    -0.196117
F      4.728737     2.416070     0.367614    -0.217895
F      8.661110     3.943588    21.337376    -0.205696
F      7.156165     5.433148    20.895338    -0.192922
F     10.688270    18.644903    15.719428    -0.213044
F     10.618453    17.823497    17.699580    -0.189488
F     11.081917    16.565553    16.041936    -0.192905
F     12.751511    20.276476    15.863768    -0.216468
F     12.091159    20.054800    17.902557    -0.211987
F      6.052654    19.887743    17.410902    -0.179236
F      3.031531     3.490570    18.725741    -0.199450
F      7.373516    22.487847    19.201609    -0.209442
F      4.414857     3.018921    20.302194    -0.187620
F      6.969455     2.544090    19.562457    -0.214744
F      9.905507    21.707752    19.147482    -0.199859
F     11.150966    22.625727    17.668006    -0.194200
F      3.817076    18.767399     0.730717    -0.221581
F      7.679869    20.906875    21.420822    -0.202095
F      6.511774    19.414076    22.336473    -0.196117
F     10.218221    21.165779    22.185368    -0.217895
F      6.285848    19.638261     1.215606    -0.205696
F      7.790793    18.148701     1.657644    -0.192922

The following XYZ coordinates are in angstroms. Other properties are in atomic units.
The sperically averaged electron density of each atom fit to a function of the form exp(a - br)
eigen_1, eigen_2 and eigen_3 are the three eigenvalues of traceless quadrupole moment tensor
  atom number  atomic symbol              X              Y              Z     net charge C6 coefficient C8 coefficient C10 coefficient fluctuating dipole atomic polarizability isotropic forcefield polarizability              a              b squared Pearson coefficient          <r^3>          <r^4>         wp_QDO          m_QDO          q_QDO       dipole_x       dipole_y       dipole_z         dipole            Qxy            Qxz            Qyz     Q(x^2-y^2)  Q(3z^2 - R^2)        eigen_1        eigen_2        eigen_3 static polarizability      alpha(xx)      alpha(xy)      alpha(xz)      alpha(yy)      alpha(yz)      alpha(zz) atomic spin moment
            1             Tb       7.923366       3.348230      12.070356       2.096608      99.519939 0.21747238E+04  0.68056473E+05                                14.091611                           12.464225       2.280716       2.471719                    0.999884      72.377822     164.102909       0.730606       0.267891      -1.335041      -0.018884       0.011888       0.023019       0.032059       0.030502      -0.108433      -0.096635       0.005625      -0.325688      -0.186338       0.023656       0.162683             16.217050      12.557442      -0.221879       3.033506      12.793823       3.911461      23.299886           0.000008
            2             Tb      10.555588       6.731630      13.444960       2.164000      75.251811 0.15215145E+04  0.43488819E+05                                11.495818                           10.176816       3.180974       2.777897                    0.998441      68.672285     148.152820       0.839509       0.255258      -1.353072       0.023771       0.009763       0.044538       0.051420      -0.169053       0.017681      -0.098338       0.186570      -0.584719      -0.242030      -0.057371       0.299401             13.029814       9.540348       0.841078       0.740488       9.667481       2.844276      19.881614           0.000003
            3             Tb       8.583156      12.663638       4.876406       2.093373      91.769652 0.19548161E+04  0.59731967E+05                                13.425935                           11.832846       2.185052       2.445418                    0.999914      72.272066     163.399900       0.746279       0.268599      -1.330448      -0.027109       0.042653       0.000139       0.050539      -0.039988       0.152808      -0.116232       0.367555      -0.154368      -0.239204      -0.057332       0.296536             15.154086      10.448606       0.144032      -0.792154      23.004036       4.121105      12.009616          -0.000009
            4             Tb       3.191764      11.283551       1.524582       2.091466     112.557142 0.25870844E+04  0.84180049E+05                                15.190260                           13.547061       2.412937       2.505062                    0.999812      72.799888     165.898233       0.707614       0.266018      -1.343305      -0.011268       0.020751       0.013353       0.027127       0.066454       0.088660       0.000212       0.222569      -0.058047      -0.126775      -0.050136       0.176912             17.681905      14.837789      -2.486839      -0.995921      24.847351       2.306504      13.360576          -0.000010
            5             Tb       7.023592      20.233619      10.482626       2.096608      99.519941 0.21747238E+04  0.68056474E+05                                14.091611                           12.464225       2.280716       2.471719                    0.999884      72.377822     164.102909       0.730606       0.267891      -1.335041       0.018884      -0.011888      -0.023019       0.032059       0.030502      -0.108433      -0.096635       0.005625      -0.325688      -0.186338       0.023656       0.162683             16.217050      12.557442      -0.221880       3.033506      12.793823       3.911461      23.299887           0.000008
            6             Tb       4.391370      16.850219       9.108022       2.164000      75.251807 0.15215144E+04  0.43488816E+05                                11.495818                           10.176816       3.180975       2.777897                    0.998441      68.672284     148.152817       0.839509       0.255258      -1.353072      -0.023771      -0.009763      -0.044538       0.051420      -0.169053       0.017681      -0.098338       0.186570      -0.584719      -0.242030      -0.057371       0.299401             13.029813       9.540347       0.841078       0.740488       9.667480       2.844275      19.881613           0.000003
            7             Tb       6.363802      10.918211      17.676576       2.093373      91.769654 0.19548162E+04  0.59731969E+05                                13.425935                           11.832846       2.185052       2.445418                    0.999914      72.272067     163.399903       0.746279       0.268599      -1.330448       0.027109      -0.042653      -0.000139       0.050539      -0.039988       0.152808      -0.116232       0.367555      -0.154368      -0.239204      -0.057332       0.296536             15.154086      10.448607       0.144032      -0.792154      23.004036       4.121104      12.009616          -0.000009
            8             Tb      11.755194      12.298298      21.028400       2.091466     112.557144 0.25870844E+04  0.84180051E+05                                15.190261                           13.547061       2.412937       2.505062                    0.999812      72.799888     165.898234       0.707614       0.266018      -1.343305       0.011268      -0.020751      -0.013353       0.027127       0.066454       0.088660       0.000212       0.222569      -0.058047      -0.126775      -0.050136       0.176912             17.681905      14.837789      -2.486839      -0.995921      24.847351       2.306504      13.360576          -0.000010
            9              H       2.749527       5.791203       8.455113       0.125867       1.031541 0.76343538E+01  0.74410352E+02                                 1.712800                            1.636587      -1.162629       2.336163                    0.996235       3.520840       9.966498       0.477648       1.315640      -0.700884       0.039197      -0.003484       0.014145       0.041816      -0.001078       0.010008      -0.002578       0.018787       0.001894      -0.010457      -0.005472       0.015929              1.737811       2.247617      -0.047578      -0.028599       1.282775       0.004010       1.683040          -0.000000
           10              H       7.711289       6.015546       6.030667       0.117601       1.059736 0.78261502E+01  0.76630517E+02                                 1.737310                            1.651986      -1.019767       2.397888                    0.997947       3.505703       9.894101       0.478362       1.307662      -0.703085      -0.019817       0.002021      -0.032722       0.038309      -0.003900       0.009283       0.000261       0.017071       0.024156      -0.013694      -0.002223       0.015918              1.790477       1.665256       0.002557       0.197500       1.394438      -0.126500       2.311737          -0.000002
           11              H       6.329832       6.256249       7.861970       0.116245       1.105769 0.78769680E+01  0.77215376E+02                                 1.779125                            1.649305      -1.104785       2.356318                    0.996638       3.552149      10.014904       0.482489       1.295013      -0.705139      -0.035949       0.008841      -0.001512       0.037051      -0.005232      -0.005762      -0.004724       0.020487       0.021938      -0.016681       0.003958       0.012724              1.838842       2.578200      -0.125891       0.184049       1.369166      -0.022745       1.569161          -0.000001
           12              H       9.762674       8.086989       5.563821       0.124487       1.172306 0.92573744E+01  0.93947387E+02                                 1.824199                            1.772729      -1.125988       2.352841                    0.996752       3.491236       9.830147       0.474112       1.273000      -0.712223       0.003168       0.018742       0.034345       0.039254       0.000741       0.003440       0.010285      -0.020079       0.022570      -0.014389      -0.003107       0.017496              1.817591       1.450297      -0.023174       0.077785       1.771825       0.009829       2.230652          -0.000003
           13              H       9.231850       6.178967       1.411817       0.118760       0.990720 0.71759007E+01  0.69268387E+02                                 1.703670                            1.613152      -1.075483       2.375595                    0.996768       3.591333      10.310680       0.466597       1.359895      -0.691086      -0.002491      -0.017854      -0.035625       0.039926      -0.004884       0.000826       0.003797      -0.017555       0.034251      -0.015868       0.002944       0.012924              1.740758       1.447097       0.095064       0.200158       1.631332       0.284497       2.143844          -0.000001
           14              H       1.676577       4.852215       3.182226       0.119569       1.119177 0.84286829E+01  0.84071118E+02                                 1.800636                            1.714103      -1.110715       2.354900                    0.997171       3.574806      10.181394       0.469757       1.307211      -0.703177       0.005912      -0.038119      -0.014590       0.041242      -0.002095      -0.000011       0.010054      -0.021907       0.008052      -0.012575      -0.004306       0.016882              1.845549       1.457617      -0.146575       0.071780       2.416345      -0.097345       1.662685          -0.000000
           15              H      11.240706      19.866685       6.398281       0.126689       0.929743 0.69639038E+01  0.67188896E+02                                 1.671773                            1.620319      -1.308892       2.268168                    0.994639       3.722315      10.931366       0.449037       1.413772      -0.679629       0.007503      -0.038904      -0.006990       0.040233      -0.005683       0.001498       0.005272      -0.015462      -0.021631      -0.010281      -0.003905       0.014187              1.691952       1.471061      -0.089519       0.097826       2.006225       0.260476       1.598571           0.000001
           16              H       5.835924       2.457820       5.554799       0.118283       1.091440 0.81193001E+01  0.80944529E+02                                 1.826889                            1.724707      -1.248184       2.294812                    0.994327       3.728208      10.926871       0.447192       1.373862      -0.688372      -0.015742       0.028933      -0.021112       0.039124      -0.003767       0.004844      -0.004809      -0.018823      -0.007536      -0.010981      -0.002488       0.013468              1.881992       1.821271      -0.298335       0.430967       1.904174      -0.266432       1.920530           0.000000
           17              H       6.725013       3.257212       7.528185       0.118243       0.963843 0.68880482E+01  0.65797311E+02                                 1.672042                            1.580113      -1.006619       2.407455                    0.997255       3.546611      10.121384       0.471719       1.359287      -0.691325      -0.003844       0.035230       0.009318       0.036643      -0.005548       0.006936       0.003109      -0.011532       0.019933      -0.014105       0.004664       0.009441              1.695165       1.386520      -0.032494       0.054408       2.230943       0.214000       1.468031           0.000000
           18              H       8.238638      20.201923       6.461429       0.115457       1.111829 0.87992590E+01  0.89216111E+02                                 1.818012                            1.770268      -1.416756       2.205213                    0.993600       3.829387      11.199646       0.452320       1.335560      -0.695499      -0.010736       0.030946       0.019375       0.038057      -0.003992      -0.006802       0.008543      -0.007629      -0.020662      -0.012771      -0.001550       0.014321              1.828948       1.630994      -0.067148      -0.187627       2.108752       0.238820       1.747099           0.000002
           19              H       9.378748      16.350980       4.210642       0.121935       0.949938 0.67360101E+01  0.64131773E+02                                 1.668260                            1.572243      -1.064750       2.380325                    0.996913       3.571567      10.251131       0.467485       1.376156      -0.687641       0.006799      -0.032327      -0.022301       0.039857       0.001311      -0.008182       0.005279      -0.014357       0.034582      -0.015894       0.000315       0.015579              1.732315       1.497252      -0.219189      -0.146030       2.111551       0.425834       1.588143           0.000000
           20              H      10.104051      18.408076       3.412266       0.117825       1.012294 0.76070116E+01  0.74755575E+02                                 1.746107                            1.676858      -1.224141       2.305001                    0.994457       3.726540      10.912266       0.449642       1.386148      -0.685520       0.019937      -0.005384      -0.035668       0.041215      -0.000915      -0.010989       0.007341      -0.011959       0.017325      -0.015179      -0.000377       0.015556              1.773529       1.789166       0.046525      -0.431541       1.557732       0.010230       1.973689           0.000001
           21              H      10.653631       8.308218      20.969763       0.126934       0.961353 0.72182647E+01  0.70343943E+02                                 1.716080                            1.654989      -1.362805       2.244367                    0.993532       3.772458      11.172330       0.441696       1.422947      -0.677822       0.009273       0.024273       0.029159       0.039056       0.008242       0.001968       0.007527      -0.000634       0.011022      -0.011257      -0.000977       0.012235              1.746483       1.513894       0.176097       0.075940       1.702940       0.336619       2.022615          -0.000000
           22              H       9.049089       5.075753      19.203864       0.115577       1.036103 0.78456683E+01  0.77830051E+02                                 1.783365                            1.710175      -1.294398       2.270434                    0.993418       3.814014      11.283209       0.441678       1.397921      -0.682917      -0.016654      -0.035694      -0.006708       0.039955       0.011232       0.000650       0.006934      -0.016919       0.011441      -0.016307       0.000558       0.015749              1.813037       1.765514       0.404373      -0.066541       2.095506      -0.000916       1.578092           0.000001
           23              H       9.732779       5.853374      17.189883       0.116553       0.954356 0.67999033E+01  0.64847792E+02                                 1.671189                            1.578033      -1.019174       2.402711                    0.996877       3.563039      10.211854       0.467684       1.373285      -0.688480      -0.006139      -0.023357      -0.030559       0.038950       0.008787      -0.001293       0.006810      -0.023775       0.010679      -0.017142       0.001108       0.016034              1.733598       1.483284       0.119319       0.183023       1.613197       0.431713       2.104312           0.000001
           24              H       7.659304       8.036898      20.672063       0.123003       0.944975 0.71425431E+01  0.69188796E+02                                 1.676106                            1.630572      -1.269913       2.284812                    0.995105       3.694920      10.790217       0.452965       1.395913      -0.683383      -0.009003      -0.007741      -0.037232       0.039080      -0.002719       0.009118       0.004036       0.002549       0.031906      -0.011884      -0.003405       0.015288              1.689435       1.497010      -0.078994       0.110832       1.613976       0.306176       1.957319           0.000000
           25              H       5.464105       6.791215       2.474062       0.120310       1.030814 0.75693106E+01  0.73302598E+02                                 1.691761                            1.614904      -0.857035       2.479249                    0.999098       3.389400       9.430070       0.489525       1.292017      -0.707102       0.003631       0.009929       0.038511       0.039936      -0.006254       0.007549       0.001666      -0.015466       0.028474      -0.016923       0.005078       0.011845              1.703912       1.464860      -0.029304       0.055657       1.497509       0.160445       2.149366          -0.000002
           26              H       6.319127       4.779969       1.743346       0.114740       1.053060 0.77302534E+01  0.75566776E+02                                 1.737401                            1.647916      -1.021505       2.395947                    0.997838       3.533937      10.012308       0.475621       1.317370      -0.700781       0.015311      -0.020347       0.031443       0.040461      -0.006254       0.006839      -0.003490      -0.008693       0.041536      -0.015279      -0.001615       0.016894              1.786807       1.674120      -0.343113       0.251807       1.883070      -0.289342       1.803232          -0.000000
           27              H      12.197431      17.790646      14.097869       0.125867       1.031542 0.76343548E+01  0.74410360E+02                                 1.712800                            1.636586      -1.162629       2.336163                    0.996235       3.520840       9.966496       0.477648       1.315639      -0.700884      -0.039197       0.003484      -0.014145       0.041816      -0.001078       0.010008      -0.002578       0.018787       0.001894      -0.010457      -0.005472       0.015929              1.737810       2.247617      -0.047578      -0.028599       1.282774       0.004010       1.683040          -0.000000
           28              H       7.235669      17.566303      16.522315       0.117601       1.059736 0.78261498E+01  0.76630514E+02                                 1.737310                            1.651986      -1.019767       2.397888                    0.997947       3.505703       9.894102       0.478362       1.307662      -0.703085       0.019817      -0.002021       0.032722       0.038309      -0.003900       0.009283       0.000261       0.017071       0.024156      -0.013694      -0.002223       0.015918              1.790478       1.665256       0.002557       0.197500       1.394438      -0.126500       2.311738          -0.000002
           29              H       8.617126      17.325600      14.691012       0.116245       1.105769 0.78769689E+01  0.77215383E+02                                 1.779125                            1.649305      -1.104784       2.356318                    0.996638       3.552149      10.014902       0.482489       1.295012      -0.705139       0.035949      -0.008841       0.001512       0.037051      -0.005232      -0.005762      -0.004724       0.020487       0.021938      -0.016681       0.003958       0.012724              1.838842       2.578200      -0.125891       0.184049       1.369166      -0.022745       1.569161          -0.000001
           30              H       5.184284      15.494860      16.989161       0.124487       1.172306 0.92573718E+01  0.93947358E+02                                 1.824199                            1.772729      -1.125988       2.352841                    0.996752       3.491235       9.830145       0.474112       1.273000      -0.712223      -0.003168      -0.018742      -0.034345       0.039254       0.000741       0.003440       0.010285      -0.020079       0.022570      -0.014389      -0.003107       0.017496              1.817591       1.450297      -0.023174       0.077785       1.771825       0.009829       2.230652          -0.000003
           31              H       5.715108      17.402882      21.141165       0.118760       0.990720 0.71759007E+01  0.69268387E+02                                 1.703670                            1.613152      -1.075483       2.375595                    0.996768       3.591333      10.310680       0.466597       1.359895      -0.691086       0.002491       0.017854       0.035625       0.039926      -0.004884       0.000826       0.003797      -0.017555       0.034251      -0.015868       0.002944       0.012924              1.740758       1.447097       0.095064       0.200158       1.631332       0.284497       2.143844          -0.000001
           32              H      13.270381      18.729634      19.370756       0.119569       1.119177 0.84286829E+01  0.84071118E+02                                 1.800636                            1.714103      -1.110716       2.354900                    0.997171       3.574806      10.181394       0.469757       1.307211      -0.703177      -0.005912       0.038119       0.014590       0.041242      -0.002095      -0.000011       0.010054      -0.021907       0.008052      -0.012575      -0.004306       0.016882              1.845549       1.457617      -0.146575       0.071780       2.416345      -0.097345       1.662685          -0.000000
           33              H       3.706252       3.715164      16.154701       0.126689       0.929743 0.69639038E+01  0.67188897E+02                                 1.671773                            1.620319      -1.308892       2.268168                    0.994639       3.722315      10.931366       0.449037       1.413772      -0.679629      -0.007503       0.038904       0.006990       0.040233      -0.005683       0.001498       0.005272      -0.015462      -0.021631      -0.010281      -0.003905       0.014187              1.691952       1.471061      -0.089519       0.097826       2.006225       0.260476       1.598571           0.000001
           34              H       9.111034      21.124029      16.998183       0.118283       1.091440 0.81193001E+01  0.80944529E+02                                 1.826889                            1.724707      -1.248184       2.294812                    0.994327       3.728208      10.926871       0.447192       1.373862      -0.688372       0.015742      -0.028933       0.021112       0.039124      -0.003767       0.004844      -0.004809      -0.018823      -0.007536      -0.010981      -0.002488       0.013468              1.881992       1.821271      -0.298335       0.430967       1.904174      -0.266432       1.920530           0.000000
           35              H       8.221945      20.324637      15.024797       0.118243       0.963843 0.68880475E+01  0.65797305E+02                                 1.672042                            1.580113      -1.006619       2.407455                    0.997255       3.546611      10.121385       0.471718       1.359287      -0.691325       0.003844      -0.035230      -0.009318       0.036643      -0.005548       0.006936       0.003109      -0.011532       0.019933      -0.014105       0.004664       0.009441              1.695165       1.386521      -0.032494       0.054408       2.230943       0.214000       1.468031           0.000000
           36              H       6.708320       3.379926      16.091553       0.115457       1.111829 0.87992596E+01  0.89216117E+02                                 1.818012                            1.770268      -1.416756       2.205213                    0.993600       3.829387      11.199645       0.452320       1.335560      -0.695499       0.010736      -0.030946      -0.019375       0.038057      -0.003992      -0.006802       0.008543      -0.007629      -0.020662      -0.012771      -0.001550       0.014321              1.828948       1.630994      -0.067148      -0.187627       2.108752       0.238820       1.747099           0.000002
           37              H       5.568210       7.230869      18.342340       0.121935       0.949938 0.67360101E+01  0.64131773E+02                                 1.668260                            1.572243      -1.064750       2.380325                    0.996913       3.571567      10.251131       0.467485       1.376156      -0.687641      -0.006799       0.032327       0.022301       0.039857       0.001311      -0.008182       0.005279      -0.014357       0.034582      -0.015894       0.000315       0.015579              1.732315       1.497252      -0.219189      -0.146030       2.111551       0.425834       1.588143           0.000000
           38              H       4.842907       5.173773      19.140716       0.117825       1.012294 0.76070116E+01  0.74755575E+02                                 1.746107                            1.676858      -1.224141       2.305001                    0.994457       3.726540      10.912266       0.449642       1.386148      -0.685520      -0.019937       0.005384       0.035668       0.041215      -0.000915      -0.010989       0.007341      -0.011959       0.017325      -0.015179      -0.000377       0.015556              1.773529       1.789166       0.046525      -0.431541       1.557732       0.010230       1.973689           0.000001
           39              H       4.293327      15.273631       1.583219       0.126934       0.961353 0.72182647E+01  0.70343943E+02                                 1.716080                            1.654989      -1.362805       2.244367                    0.993532       3.772458      11.172330       0.441696       1.422947      -0.677822      -0.009273      -0.024273      -0.029159       0.039056       0.008242       0.001968       0.007527      -0.000634       0.011022      -0.011257      -0.000977       0.012235              1.746483       1.513894       0.176097       0.075940       1.702940       0.336619       2.022615          -0.000000
           40              H       5.897869      18.506096       3.349118       0.115577       1.036103 0.78456696E+01  0.77830067E+02                                 1.783365                            1.710176      -1.294398       2.270434                    0.993418       3.814014      11.283209       0.441678       1.397921      -0.682917       0.016654       0.035694       0.006708       0.039955       0.011232       0.000650       0.006934      -0.016919       0.011441      -0.016307       0.000558       0.015749              1.813037       1.765514       0.404373      -0.066541       2.095506      -0.000916       1.578092           0.000001
           41              H       5.214179      17.728475       5.363099       0.116553       0.954356 0.67999033E+01  0.64847792E+02                                 1.671189                            1.578033      -1.019174       2.402712                    0.996877       3.563039      10.211854       0.467684       1.373285      -0.688480       0.006139       0.023357       0.030559       0.038950       0.008787      -0.001293       0.006810      -0.023775       0.010679      -0.017142       0.001108       0.016034              1.733598       1.483284       0.119319       0.183023       1.613197       0.431713       2.104312           0.000001
           42              H       7.287654      15.544951       1.880919       0.123003       0.944975 0.71425431E+01  0.69188796E+02                                 1.676106                            1.630572      -1.269913       2.284812                    0.995105       3.694920      10.790217       0.452965       1.395913      -0.683383       0.009003       0.007741       0.037232       0.039080      -0.002719       0.009118       0.004036       0.002549       0.031906      -0.011884      -0.003405       0.015288              1.689435       1.497010      -0.078994       0.110832       1.613976       0.306176       1.957319           0.000000
           43              H       9.482853      16.790634      20.078920       0.120310       1.030814 0.75693103E+01  0.73302596E+02                                 1.691761                            1.614904      -0.857035       2.479249                    0.999098       3.389400       9.430071       0.489525       1.292018      -0.707102      -0.003631      -0.009929      -0.038511       0.039936      -0.006254       0.007549       0.001666      -0.015466       0.028474      -0.016923       0.005078       0.011845              1.703912       1.464860      -0.029304       0.055657       1.497509       0.160445       2.149366          -0.000002
           44              H       8.627831      18.801880      20.809636       0.114740       1.053060 0.77302534E+01  0.75566776E+02                                 1.737401                            1.647916      -1.021505       2.395947                    0.997838       3.533937      10.012308       0.475621       1.317370      -0.700781      -0.015311       0.020347      -0.031443       0.040461      -0.006254       0.006839      -0.003490      -0.008693       0.041536      -0.015279      -0.001615       0.016894              1.786807       1.674120      -0.343113       0.251807       1.883070      -0.289342       1.803232          -0.000000
           45              C       6.784799       6.005907      10.428499       0.630855      21.656016 0.25133189E+03  0.52495282E+04                                 7.359645                            5.776130      -0.417463       1.928008                    0.998250      22.638776      65.207505       0.589082       0.497803      -0.998903      -0.058303      -0.046232       0.038446       0.083754       0.048030       0.098239       0.029442       0.125954       0.087168      -0.093952      -0.056965       0.150916              8.130182       7.700195      -1.201141      -3.463001       7.480652      -0.441226       9.209698           0.000000
           46              C       7.754017       6.050682       9.280552      -0.019537      37.325349 0.46043347E+03  0.10947666E+05                                 9.794628                            7.224799      -0.130540       1.960675                    0.999085      27.818230      79.625838       0.605948       0.425124      -1.061956       0.017776       0.001950      -0.042777       0.046365       0.004267       0.003286       0.003535      -0.067970      -0.104517      -0.035500      -0.016332       0.051832             11.807040      12.771533      -0.189999      -2.206423       4.982960      -0.748019      17.666626          -0.000001
           47              C       9.128614       5.964964       9.433912      -0.039851      40.381263 0.45096257E+03  0.10659507E+05                                10.333293                            7.133015      -0.038079       2.000350                    0.998695      27.552859      78.456260       0.612452       0.423094      -1.063965       0.002049      -0.006821      -0.047511       0.048041       0.007548       0.006434      -0.007461      -0.026669      -0.053016      -0.022467      -0.002459       0.024926             13.527275      12.218476      -0.051850      -0.111482       5.168979      -0.209295      23.194370          -0.000002
           48              C       9.965987       5.857100       8.331072      -0.146462      38.009498 0.45858000E+03  0.10994916E+05                                10.051417                            7.283173      -0.161213       1.921396                    0.998726      30.334877      89.895932       0.588941       0.433768      -1.046793      -0.019687      -0.010715       0.034439       0.041091      -0.001054       0.022910      -0.005441      -0.031814      -0.148369      -0.057618       0.016435       0.041184             12.659583      10.876617      -0.125334      -2.736931       5.045561      -0.443768      22.056572          -0.000002
           49              C       9.436308       5.844257       7.045552       0.087864      36.675018 0.45193487E+03  0.10745567E+05                                 9.911379                            7.252257      -0.422967       1.868119                    0.998696      27.687116      80.464646       0.590270       0.436417      -1.050119       0.025914      -0.013756      -0.039111       0.048892      -0.007439      -0.046775      -0.000846       0.024938       0.110668      -0.040669      -0.026351       0.067020             12.559640      12.157319      -0.486270      -3.273023       5.464142      -0.802382      20.057460          -0.000001
           50              C       8.074207       5.996511       6.885425      -0.130677      32.903371 0.43887938E+03  0.10393343E+05                                 9.055033                            7.071410       0.020663       1.983233                    0.999361      29.704679      87.092716       0.605338       0.427266      -1.052204      -0.019853       0.002620       0.029022       0.035261      -0.002983       0.018672      -0.006373      -0.037586       0.012063      -0.030816       0.008248       0.022568             10.411107      12.257066      -0.190473      -3.073623       4.974170      -0.865277      14.002085          -0.000003
           51              C       7.240890       6.123050       7.986011      -0.108641      33.912879 0.42678349E+03  0.10037770E+05                                 9.261449                            7.000936       0.035839       1.995111                    0.998719      29.297011      85.637969       0.604701       0.430661      -1.049993       0.025418       0.001938       0.000219       0.025493      -0.001670      -0.001382      -0.013752      -0.002093      -0.050253      -0.022772       0.007330       0.015441             10.802188      11.766051      -0.525754      -1.303873       4.903197      -0.607867      15.737315          -0.000004
           52              C       9.740701       6.003240      10.814155       0.656404      22.604213 0.23454750E+03  0.48174664E+04                                 7.586858                            5.558640      -0.156420       2.016627                    0.999553      22.147680      63.364674       0.603644       0.494012      -1.000308       0.038720      -0.025907       0.035626       0.058649      -0.100341      -0.068928       0.008269      -0.017654      -0.287287      -0.131637      -0.028242       0.159879              9.319584       7.507478       1.827369       1.668704       5.352320      -0.944957      15.098955          -0.000000
           53              C       2.182760       5.528682       5.798372      -0.316787      40.473110 0.53268590E+03  0.13214648E+05                                11.490729                            8.653893      -0.539699       1.810687                    0.995992      32.285153      96.260284       0.468316       0.527209      -1.000313      -0.061467       0.064352       0.010649       0.089626      -0.019945      -0.000795      -0.008025      -0.004797       0.124442      -0.041257      -0.001337       0.042594             14.711894      13.068084      -0.443601      -1.865190      13.108024      -4.638414      17.959575          -0.000001
           54              C       1.715775       6.321428       4.569234       0.106303      37.422208 0.45386442E+03  0.10808884E+05                                10.100982                            7.289426      -0.459000       1.856997                    0.998704      27.638583      80.532906       0.585814       0.439028      -1.047978       0.014544      -0.013491       0.045689       0.049810      -0.008151       0.000940      -0.036968      -0.004321       0.082984      -0.036020      -0.014229       0.050249             13.284252       6.206613      -1.999059       2.373419      15.048364      -6.297686      18.597778          -0.000002
           55              C       9.668394       7.707692       4.720339      -0.168086      36.961143 0.45640510E+03  0.10921497E+05                                 9.824222                            7.221016      -0.091521       1.944169                    0.998268      30.390013      89.749394       0.597444       0.428428      -1.050836       0.003611       0.010056      -0.022266       0.024697       0.018882      -0.009659       0.019793       0.051912       0.016654      -0.044417       0.014542       0.029874             12.508642       5.583175      -2.069379       1.521842      17.988249      -7.094006      13.954501          -0.000005
           56              C       9.349759       8.520390       3.649072      -0.000530      38.438414 0.44044105E+03  0.10320980E+05                                 9.941148                            7.025007      -0.059773       2.000919                    0.998250      26.778286      75.238687       0.622065       0.420182      -1.068754       0.019164      -0.034860      -0.000944       0.039791       0.008104      -0.018213       0.001594       0.062515      -0.064958      -0.028321      -0.019410       0.047732             12.724434       5.514910      -1.855553       1.214522      19.713704      -3.514324      12.944689          -0.000004
           57              C       9.180351       7.943890       2.363553      -0.039337      35.518402 0.45162883E+03  0.10659940E+05                                 9.424141                            7.112284       0.072299       2.037518                    0.999040      27.286275      77.185043       0.617825       0.420018      -1.067834       0.020711      -0.020251       0.033357       0.044179       0.008246       0.003145       0.002518       0.041916      -0.053685      -0.018825      -0.012899       0.031725             11.256438       5.365188      -0.899785       1.523472      14.159880      -3.977383      14.244245          -0.000003
           58              C       9.352127       6.571967       2.246277      -0.066275      32.711647 0.42061088E+03  0.98637508E+04                                 9.105132                            6.988775      -0.077412       1.968018                    0.998670      28.743666      84.096118       0.599780       0.435465      -1.046330       0.016467       0.004388       0.029313       0.033907       0.005778      -0.008942       0.010752       0.022017      -0.018082      -0.020872       0.003319       0.017553             10.821335       5.640315      -1.083308       2.048597      13.715738      -3.723138      13.107953          -0.000003
           59              C       1.555515       5.766662       3.308522      -0.142597      34.115361 0.43790639E+03  0.10367429E+05                                 9.280948                            7.053044      -0.002522       1.976458                    0.999327      29.787773      87.403568       0.607314       0.425994      -1.052696       0.001231       0.015484      -0.038155       0.041196      -0.000240      -0.015742       0.020895       0.014990      -0.076383      -0.039353       0.011593       0.027761             11.033537       5.521458      -1.398194       2.286744      11.997297      -4.035987      15.581857          -0.000002
           60              C       9.149418       9.981416       3.921964       0.674745      22.048042 0.24050463E+03  0.49535832E+04                                 7.429188                            5.617003      -0.287238       1.978454                    0.999103      21.781603      61.697001       0.604495       0.491946      -1.004856      -0.012562       0.042334       0.001328       0.044179      -0.003772       0.094923      -0.048654       0.138389       0.264049      -0.127049      -0.035892       0.162941              8.907190       6.629351       0.015949      -1.731989      14.757729      -0.326608       5.334489          -0.000002
           61              C       8.924478       8.705598       1.138926       0.641101      21.667272 0.23762648E+03  0.48911668E+04                                 7.300378                            5.556951      -0.180335       2.006804                    0.999318      22.212856      63.386951       0.610631       0.487315      -1.004852      -0.011738       0.040075      -0.039215       0.057285      -0.070748      -0.054014       0.058385       0.023859      -0.188508      -0.095849      -0.038937       0.134785              8.583956       6.454401       1.644979       1.579191       9.845261      -2.908732       9.452207          -0.000002
           62              C       3.684994       5.817462       5.990072       0.710328      20.153890 0.28097109E+03  0.59666141E+04                                 6.936446                            6.035917      -0.295980       1.962595                    0.999314      21.769921      60.934095       0.593176       0.486246      -1.016210       0.067631       0.018827       0.012341       0.071279      -0.015167      -0.002819      -0.005599      -0.033263       0.057065      -0.032443       0.010941       0.021502              7.518563       9.234601      -0.352864       0.143549       6.143472      -0.767401       7.177616          -0.000000
           63              C       1.979588       3.987671       5.543523       0.695596      20.065807 0.28746600E+03  0.61565088E+04                                 6.948861                            6.140161      -0.301824       1.956530                    0.999523      22.266721      63.157081       0.581505       0.491818      -1.010522      -0.018013      -0.078328      -0.014148       0.081608      -0.010515      -0.001801      -0.006264       0.029649       0.053721      -0.028052       0.009218       0.018834              7.481699       7.237309      -0.141599      -0.360561       8.386037      -0.540419       6.821752           0.000000
           64              C       7.771551       2.054109       9.573741       0.622104      22.785826 0.26065648E+03  0.54923711E+04                                 7.597416                            5.845486      -0.372766       1.929109                    0.999093      23.101226      66.764098       0.591304       0.491591      -1.002358       0.002454       0.012223       0.026027       0.028859      -0.064152       0.014768      -0.071752      -0.063457      -0.231431      -0.107464      -0.025582       0.133046              8.958897       7.323353       2.102721       0.904162       7.000338       3.233181      12.552999           0.000001
           65              C       7.499034       1.521010       8.207030       0.004971      37.075992 0.44890665E+03  0.10613768E+05                                 9.809239                            7.177866      -0.174776       1.960048                    0.998527      27.273002      78.028775       0.601903       0.430394      -1.057931      -0.008051      -0.006832      -0.027338       0.029306       0.029614      -0.019946      -0.005348       0.050241      -0.061131      -0.030951      -0.023607       0.054558             11.812078       6.846065      -0.871908       3.791322      12.056376       3.047261      16.533794           0.000002
           66              C      11.638916      21.230038       7.834906      -0.067487      38.894625 0.45549506E+03  0.10760653E+05                                 9.913421                            7.073028       0.210191       2.070554                    0.999440      27.674451      77.997901       0.629496       0.411868      -1.074421      -0.024434       0.023576      -0.042782       0.054618       0.013486      -0.001899       0.009899       0.001072      -0.006386      -0.017414       0.000980       0.016434             11.986675       8.731306      -2.056971       5.575797      12.284147       0.636385      14.944574           0.000003
           67              C      11.110572      20.757617       6.632832      -0.146535      35.430449 0.46930473E+03  0.11334584E+05                                 9.612843                            7.394049      -0.209841       1.903933                    0.999084      30.607747      91.492317       0.580516       0.436859      -1.043341       0.012215       0.011765       0.027424       0.032245       0.012215      -0.037360      -0.001453       0.018201      -0.089308      -0.049257       0.002837       0.046420             11.414492       9.258094      -0.394987       6.248660       9.511304       1.539303      15.474080           0.000004
           68              C      10.402494      21.574528       5.784840       0.094355      34.695587 0.44637524E+03  0.10608760E+05                                 9.600866                            7.259267      -0.478724       1.852491                    0.998578      27.741934      81.309711       0.582137       0.442707      -1.043589      -0.021380      -0.025371      -0.039575       0.051642       0.026818       0.021607       0.026647       0.003993       0.071734      -0.039402      -0.014425       0.053827             11.466385       8.341623       0.466310       4.939925      12.403762       2.881259      13.653770           0.000002
           69              C       6.301224       1.886913       6.123135      -0.128603      34.250568 0.45526474E+03  0.10907812E+05                                 9.382401                            7.257366      -0.135991       1.933892                    0.998609      30.172060      89.708618       0.589260       0.433836      -1.045585       0.016905       0.016916       0.021632       0.032247      -0.000667      -0.019175      -0.025454       0.008345      -0.026443      -0.035621       0.005976       0.029645             10.721904       7.669602       0.037790       4.210433      12.101815       2.663980      12.394296           0.000002
           70              C       6.824477       2.355956       7.313932      -0.097014      32.522893 0.43325423E+03  0.10232448E+05                                 9.045299                            7.078877      -0.005758       1.985971                    0.998111      29.190339      85.615396       0.597933       0.433728      -1.047714       0.001269      -0.022535      -0.013941       0.026529      -0.002362      -0.010869       0.004294      -0.010009       0.002748      -0.013628       0.001471       0.012156             10.248720       7.259031      -0.154535       4.328420      10.422587       1.246931      13.064543           0.000002
           71              C      12.281117      20.251121       8.775365       0.694755      20.676171 0.22769221E+03  0.46407871E+04                                 7.116917                            5.485055      -0.305807       1.975182                    0.998885      21.687180      61.751226       0.606481       0.495502      -0.999840       0.008715      -0.054412       0.055528       0.078230      -0.003146      -0.093215       0.038853       0.091079       0.119124      -0.089787      -0.041238       0.131025              8.036536       6.782648      -0.873285       3.619304       8.580743      -0.443719       8.746216           0.000002
           72              C       9.802054      20.939330       4.519618      -0.306204      35.776956 0.49305360E+03  0.12029029E+05                                10.878051                            8.548690      -0.451665       1.834441                    0.994880      32.038446      95.551193       0.451683       0.555823      -0.984581       0.004527      -0.041148       0.087178       0.096508       0.016316       0.008667       0.011667      -0.066790       0.016349      -0.040665       0.000976       0.039689             12.939775      12.917646       1.915034       1.345209      12.568134      -0.198377      13.333546           0.000002
           73              C       9.267023      19.531538       4.884976       0.095826      33.608270 0.44209109E+03  0.10487018E+05                                 9.482381                            7.314091      -0.438070       1.865970                    0.998588      27.735423      81.349720       0.569017       0.453775      -1.036635       0.019317       0.051007      -0.001787       0.054571       0.026606       0.003324      -0.019880      -0.053183      -0.062245      -0.036512      -0.015571       0.052083             11.013733       8.380116       2.677293      -2.869829      15.228152       0.530824       9.432931           0.000002
           74              C       8.483164      19.423475       6.012625      -0.162778      33.227453 0.45956286E+03  0.11049670E+05                                 9.158440                            7.281359      -0.163071       1.913972                    0.999227      30.838837      92.206217       0.588831       0.432625      -1.045087      -0.000424      -0.026372       0.005120       0.026868      -0.021042       0.036414       0.020812       0.045951      -0.046166      -0.055703       0.003763       0.051939             10.147032       9.112600       2.978284      -4.222671      11.541023      -1.562377       9.787473           0.000004
           75              C       8.049268      18.215043       6.504280      -0.045700      37.922685 0.45395657E+03  0.10729644E+05                                 9.809489                            7.103992       0.059715       2.027151                    0.999149      27.491270      77.841723       0.621603       0.416890      -1.069733       0.038482       0.005984      -0.036107       0.053107       0.010937       0.024209       0.005708       0.021795       0.000368      -0.020219      -0.013352       0.033571             11.849404      10.534737       0.520328      -6.232859      12.299096       1.192081      12.714380           0.000003
           76              C       8.442513      17.032967       5.852499      -0.014664      33.999445 0.46531445E+03  0.11082514E+05                                 9.171998                            7.255622      -0.006702       2.009954                    0.999059      27.489903      78.511654       0.606150       0.424262      -1.063493       0.014752       0.038783      -0.015548       0.044311       0.017164       0.028378       0.023336       0.035639      -0.028576      -0.035925      -0.014627       0.050553             10.218801       7.515210      -0.495642      -3.454761      13.324458       0.739160       9.816734           0.000001
           77              C       9.170920      17.125669       4.681999      -0.086839      30.428141 0.43578635E+03  0.10313141E+05                                 8.662585                            7.125207      -0.079959       1.965484                    0.998290      29.109740      85.625092       0.592429       0.436870      -1.045228       0.008266       0.024635       0.004794       0.026424      -0.002114       0.021291       0.010655      -0.002610       0.032598      -0.024114      -0.002958       0.027072              9.433413       7.482500       0.646864      -3.032138      11.882645       0.470177       8.935094           0.000002
           78              C       9.599626      18.361698       4.192599      -0.127039      31.972720 0.46299545E+03  0.11127134E+05                                 8.935800                            7.313132      -0.091638       1.950640                    0.998174      30.035281      89.106558       0.588353       0.433173      -1.047178      -0.010765      -0.037588       0.007563       0.039824      -0.006364       0.009681       0.011763       0.033602       0.075533      -0.033642       0.003351       0.030291              9.786641       7.208522       1.116110      -2.453510      13.649801       1.028816       8.501599           0.000003
           79              C       7.117324      18.242478       7.677035       0.724527      20.738202 0.21946089E+03  0.44475906E+04                                 7.242492                            5.451521      -0.448087       1.936091                    0.998318      21.513666      61.786054       0.595153       0.507820      -0.990245      -0.040541       0.006006       0.062026       0.074343      -0.057508       0.077451      -0.054385      -0.042162      -0.063643      -0.093484      -0.033824       0.127309              8.521353       8.508939       1.280087      -3.083824       6.608632       2.265882      10.446488           0.000002
           80              C       8.265329      15.663358       6.499769       0.643920      21.559141 0.25212508E+03  0.53187909E+04                                 7.511695                            5.932643      -0.579360       1.877408                    0.997003      23.358642      69.672545       0.554623       0.523494      -0.977412      -0.023823      -0.068873      -0.012801       0.073992      -0.014825      -0.033711       0.021400       0.218358      -0.147739      -0.094648      -0.046667       0.141315              8.230476       4.694266       0.742574       0.336588      10.409667       1.483728       9.587495           0.000001
           81              C      10.931606      20.926493       3.457372       0.694847      20.160037 0.27985504E+03  0.59634468E+04                                 6.997244                            6.068616      -0.292687       1.962706                    0.999527      22.238525      63.264902       0.582458       0.493489      -1.007971       0.058429      -0.004200      -0.048191       0.075855       0.002671       0.017550      -0.002298      -0.037467      -0.008847      -0.029304       0.008833       0.020470              7.584230       7.482043       0.006690      -1.015357       7.314955      -0.149412       7.955692           0.000002
           82              C       4.688765       0.704416       3.942261       0.696517      20.437176 0.27990011E+03  0.59630295E+04                                 7.059420                            6.064919      -0.319807       1.953811                    0.999534      22.200879      63.094577       0.583397       0.492809      -1.008592      -0.060065       0.038846      -0.023456       0.075280       0.017911      -0.004853       0.000864      -0.025666       0.040424      -0.029291       0.013065       0.016226              7.733477       7.978730      -0.489034       1.004247       7.859503      -0.572868       7.362198           0.000002
           83              C      10.831336       8.188985      16.436613       0.643078      21.320246 0.25230962E+03  0.53215720E+04                                 7.439435                            5.918805      -0.556092       1.881100                    0.997647      23.420536      69.760513       0.557743       0.520674      -0.979116       0.030384      -0.012494      -0.062422       0.070539       0.036277       0.026868       0.028764       0.174067      -0.271717      -0.104283      -0.039708       0.143991              8.115360       4.833872      -0.641153      -1.052715       9.216255       1.365136      10.295954           0.000001
           84              C      10.582069       7.571891      17.805579      -0.029644      34.861070 0.47865679E+03  0.11464014E+05                                 9.292945                            7.333525       0.067438       2.032192                    0.999087      27.623170      78.727407       0.606961       0.421340      -1.066925      -0.018312      -0.017555       0.033603       0.042103      -0.028768      -0.010998       0.020956       0.025331      -0.026310      -0.034012      -0.010163       0.044175             10.397350       7.128143       3.218051      -0.205853      10.397178       1.021429      13.666729           0.000001
           85              C      10.862256       8.313329      18.987356      -0.036656      37.299375 0.45614172E+03  0.10794126E+05                                 9.704236                            7.131641       0.042548       2.023265                    0.999065      27.437558      77.733115       0.619025       0.418129      -1.068951      -0.034360      -0.034674       0.008914       0.049622      -0.034353      -0.006087       0.009603       0.041018      -0.067368      -0.032149      -0.020436       0.052585             11.603217       9.246172       5.524540      -0.758494      13.279562       1.639411      12.283918          -0.000000
           86              C      10.451672       7.827968      20.200706      -0.162345      32.876552 0.46441093E+03  0.11178793E+05                                 9.069438                            7.311477      -0.101271       1.939122                    0.999005      30.552596      90.955086       0.589487       0.431657      -1.047241      -0.002951       0.011166      -0.030012       0.032158      -0.031492       0.013119       0.024956       0.047083      -0.047007      -0.052855       0.005696       0.047158              9.944422       8.363204       3.836990      -2.586369      10.024415      -0.791271      11.445645           0.000000
           87              C       9.737853       6.632146      20.320237       0.094723      34.296197 0.45822019E+03  0.10950916E+05                                 9.564025                            7.415196      -0.415203       1.869907                    0.998651      27.865836      81.634374       0.569544       0.449989      -1.040375      -0.020045       0.000963       0.045115       0.049377      -0.000449      -0.027076      -0.019443       0.002969       0.112352      -0.034314      -0.018653       0.052967             11.010229       7.914748       2.554909      -2.710832      10.066348       1.089258      15.049592           0.000001
           88              C       9.495198       5.892238      19.151992      -0.141029      32.202055 0.45730424E+03  0.10978228E+05                                 8.989570                            7.276142      -0.149022       1.928597                    0.998294      30.371747      90.641675       0.587693       0.434139      -1.044517       0.011822       0.009129      -0.034079       0.037208      -0.004415       0.012135       0.008450      -0.017632      -0.096373      -0.036974       0.010454       0.026520              9.846015       6.863586       2.133407      -1.507442       9.009654       1.272787      13.664806           0.000003
           89              C       9.906950       6.359945      17.949918      -0.083896      30.148350 0.42695110E+03  0.10065812E+05                                 8.617971                            7.060521      -0.103042       1.956315                    0.998448      29.165547      85.999319       0.593347       0.437851      -1.043255      -0.003535       0.008936       0.025324       0.027086      -0.014876       0.007428       0.012030      -0.023039      -0.022423      -0.024267      -0.000281       0.024548              9.347360       7.090520       2.757179      -0.954414       9.132030       0.401322      11.819530           0.000003
           90              C      11.664824       9.583785      18.951271       0.714706      21.529859 0.22804075E+03  0.46655128E+04                                 7.396846                            5.547898      -0.533845       1.898918                    0.998061      21.922102      63.237140       0.591485       0.506146      -0.991164       0.038046       0.053251      -0.002824       0.065507      -0.049787       0.055658      -0.049881       0.033452       0.217671      -0.089385      -0.034684       0.124069              8.730292       8.910620       2.124232      -1.427415      11.347279       2.409058       5.932976          -0.000000
           91              C       9.218265       6.245959      21.741075      -0.305556      35.585277 0.49262629E+03  0.12019829E+05                                10.784391                            8.510763      -0.463688       1.830793                    0.994968      32.031873      95.635950       0.455276       0.551380      -0.986244      -0.013048       0.082620      -0.037393       0.091621      -0.011988      -0.017370       0.003011      -0.046653       0.102464      -0.046580       0.007598       0.038982             12.763701      12.596337      -1.192598      -1.607520      13.951890       0.140972      11.742877           0.000001
           92              C       8.596474       7.500690      22.365792       0.102583      34.492502 0.44958872E+03  0.10695034E+05                                 9.549497                            7.283307      -0.493314       1.848687                    0.998529      27.657107      80.869240       0.581924       0.442459      -1.044641       0.025775      -0.034590      -0.029857       0.052462      -0.021674      -0.024010       0.022808      -0.047718      -0.055567      -0.040732      -0.013527       0.054258             11.421872       8.720550      -5.117168      -0.367909      14.100974       3.178619      11.444092          -0.000001
           93              C       7.828460       8.312247      21.544864      -0.161871      35.070299 0.46509512E+03  0.11194233E+05                                 9.484002                            7.321617      -0.097366       1.939275                    0.999160      30.532469      90.754522       0.588776       0.432219      -1.047382       0.001886       0.029280       0.010393       0.031127       0.037842      -0.010558       0.001987       0.049410       0.028009      -0.050636       0.007992       0.042643             11.327253      10.007997      -6.505117       0.418200      15.236447       1.854795       8.737315          -0.000000
           94              C       7.305725       9.511398      21.975626      -0.024396      35.778891 0.43951830E+03  0.10284702E+05                                 9.387933                            6.965669       0.112299       2.049150                    0.999032      26.947229      75.437466       0.632283       0.413981      -1.073700       0.035742      -0.022093       0.016865       0.045277       0.022550      -0.029592      -0.006174       0.039122      -0.031097      -0.030811      -0.018852       0.049663             11.255854       9.761152      -5.764151       1.908099      14.002192       1.194287      10.004218          -0.000002
           95              C       4.679628       7.390198       0.721695      -0.012239      35.034800 0.45003185E+03  0.10622339E+05                                 9.382633                            7.138925      -0.027415       2.007940                    0.998950      27.135318      76.982921       0.611048       0.424672      -1.063944       0.026634      -0.025565      -0.010676       0.038431       0.009151      -0.029698      -0.002670       0.032426       0.020410      -0.024573      -0.016306       0.040879             11.235857       7.928629      -4.753332       1.213469      16.229685       1.400509       9.549259          -0.000003
           96              C       5.354164       6.541422       1.585475      -0.082183      31.231936 0.41870650E+03  0.97882615E+04                                 8.727799                            6.917579       0.059699       2.006395                    0.999335      28.759778      83.461223       0.611337       0.428578      -1.052622       0.009234      -0.008457      -0.022593       0.025831       0.013140      -0.002717      -0.002458      -0.011045       0.039508      -0.020862       0.005933       0.014929              9.906061       7.820580      -4.358166       0.706327      12.723356       0.546765       9.174248          -0.000004
           97              C       5.868636       5.335452       1.150202      -0.137309      32.929598 0.44855443E+03  0.10672768E+05                                 9.038961                            7.144058       0.012959       1.980164                    0.999200      29.815062      87.415329       0.603307       0.426684      -1.053328      -0.012182       0.030882       0.014329       0.036158       0.009883       0.004555      -0.033632       0.001768       0.032341      -0.036017      -0.001086       0.037102             10.235602       7.332590      -3.825370       0.247332      12.644424       2.268265      10.729792          -0.000001
           98              C       6.477653      10.334041      20.992316       0.701777      20.040913 0.23100736E+03  0.47218596E+04                                 6.968862                            5.530594      -0.385124       1.951503                    0.998260      21.619932      61.497161       0.603490       0.496534      -1.000070      -0.021053       0.043325      -0.054279       0.072571       0.071442       0.003099       0.061457      -0.101715      -0.160999      -0.090651      -0.041126       0.131777              7.767610       9.278316      -3.338008       0.088258       6.601663      -0.847161       7.422851          -0.000001
           99              C       4.365913       8.800815       1.125394       0.583975      21.581416 0.26215699E+03  0.55146706E+04                                 7.230616                            5.793119      -0.171633       1.991756                    0.999371      23.110270      66.056504       0.606531       0.480059      -1.011479       0.014786       0.030968       0.015627       0.037707       0.032295       0.053050      -0.016732       0.207171      -0.025657      -0.110829      -0.020149       0.130978              8.317427       5.586290      -2.311204      -1.429802      12.109961       0.673583       7.256031          -0.000002
          100              C      10.455605       5.744526      22.514642       0.703109      20.663656 0.27733869E+03  0.58900218E+04                                 7.075854                            6.020758      -0.361016       1.938656                    0.999471      22.101063      62.543577       0.588405       0.490143      -1.010796       0.061236      -0.019249       0.034416       0.072834       0.005626      -0.020629       0.003055      -0.038578      -0.001019      -0.033169       0.012905       0.020264              7.782696       7.944272      -0.864494       0.328649       7.606513      -0.455930       7.797302           0.000001
          101              C       8.167211       5.140825      21.714011       0.706191      20.289244 0.28207607E+03  0.60227132E+04                                 7.040401                            6.102051      -0.333773       1.948918                    0.999611      22.202793      63.227580       0.579513       0.495013      -1.007186      -0.053469      -0.050572      -0.003429       0.073676      -0.020094      -0.007083      -0.004061      -0.013623       0.057936      -0.032155       0.011488       0.020667              7.635438       7.593487       1.193895       0.026657       8.222432      -0.070124       7.090397           0.000001
          102              C       8.162159      17.575942      12.124483       0.630855      21.656013 0.25133185E+03  0.52495271E+04                                 7.359644                            5.776130      -0.417463       1.928008                    0.998250      22.638775      65.207503       0.589082       0.497803      -0.998902       0.058303       0.046232      -0.038446       0.083754       0.048030       0.098239       0.029442       0.125954       0.087168      -0.093952      -0.056965       0.150916              8.130181       7.700195      -1.201141      -3.463000       7.480651      -0.441226       9.209698           0.000000
          103              C       7.192941      17.531167      13.272430      -0.019537      37.325348 0.46043345E+03  0.10947665E+05                                 9.794628                            7.224799      -0.130539       1.960675                    0.999085      27.818229      79.625835       0.605948       0.425124      -1.061956      -0.017776      -0.001951       0.042777       0.046365       0.004267       0.003286       0.003535      -0.067970      -0.104517      -0.035500      -0.016332       0.051832             11.807040      12.771533      -0.189999      -2.206424       4.982959      -0.748019      17.666626          -0.000001
          104              C       5.818344      17.616885      13.119070      -0.039851      40.381261 0.45096254E+03  0.10659506E+05                                10.333292                            7.133015      -0.038079       2.000350                    0.998695      27.552858      78.456256       0.612452       0.423094      -1.063965      -0.002049       0.006821       0.047511       0.048041       0.007548       0.006434      -0.007461      -0.026669      -0.053016      -0.022467      -0.002459       0.024926             13.527275      12.218476      -0.051850      -0.111482       5.168979      -0.209295      23.194369          -0.000002
          105              C       4.980971      17.724749      14.221910      -0.146462      38.009496 0.45857997E+03  0.10994915E+05                                10.051417                            7.283173      -0.161213       1.921396                    0.998726      30.334876      89.895928       0.588941       0.433768      -1.046793       0.019687       0.010715      -0.034439       0.041091      -0.001054       0.022910      -0.005441      -0.031814      -0.148369      -0.057618       0.016435       0.041184             12.659583      10.876616      -0.125334      -2.736931       5.045561      -0.443768      22.056572          -0.000002
          106              C       5.510650      17.737592      15.507430       0.087864      36.675018 0.45193486E+03  0.10745567E+05                                 9.911379                            7.252257      -0.422967       1.868119                    0.998696      27.687116      80.464647       0.590270       0.436417      -1.050118      -0.025914       0.013756       0.039111       0.048892      -0.007439      -0.046775      -0.000846       0.024938       0.110668      -0.040670      -0.026351       0.067020             12.559641      12.157319      -0.486270      -3.273023       5.464142      -0.802382      20.057460          -0.000001
          107              C       6.872751      17.585338      15.667557      -0.130677      32.903371 0.43887939E+03  0.10393343E+05                                 9.055033                            7.071410       0.020663       1.983233                    0.999361      29.704679      87.092719       0.605338       0.427266      -1.052204       0.019853      -0.002620      -0.029022       0.035260      -0.002983       0.018672      -0.006373      -0.037586       0.012063      -0.030816       0.008248       0.022568             10.411107      12.257066      -0.190473      -3.073623       4.974170      -0.865277      14.002086          -0.000003
          108              C       7.706068      17.458799      14.566971      -0.108641      33.912879 0.42678349E+03  0.10037770E+05                                 9.261449                            7.000936       0.035839       1.995111                    0.998719      29.297011      85.637967       0.604701       0.430661      -1.049993      -0.025418      -0.001938      -0.000219       0.025493      -0.001670      -0.001382      -0.013752      -0.002093      -0.050253      -0.022772       0.007330       0.015441             10.802187      11.766050      -0.525754      -1.303874       4.903197      -0.607867      15.737315          -0.000004
          109              C       5.206257      17.578609      11.738827       0.656404      22.604211 0.23454748E+03  0.48174660E+04                                 7.586857                            5.558639      -0.156420       2.016627                    0.999553      22.147679      63.364671       0.603644       0.494012      -1.000308      -0.038720       0.025907      -0.035626       0.058649      -0.100341      -0.068928       0.008269      -0.017654      -0.287287      -0.131637      -0.028242       0.159879              9.319584       7.507478       1.827369       1.668704       5.352320      -0.944956      15.098954          -0.000000
          110              C      12.764198      18.053167      16.754610      -0.316787      40.473114 0.53268595E+03  0.13214650E+05                                11.490729                            8.653893      -0.539699       1.810687                    0.995992      32.285154      96.260285       0.468316       0.527209      -1.000313       0.061467      -0.064352      -0.010649       0.089626      -0.019945      -0.000795      -0.008025      -0.004797       0.124442      -0.041257      -0.001337       0.042594             14.711894      13.068084      -0.443601      -1.865191      13.108024      -4.638414      17.959575          -0.000001
          111              C      13.231183      17.260421      17.983748       0.106303      37.422208 0.45386441E+03  0.10808884E+05                                10.100982                            7.289426      -0.459000       1.856997                    0.998704      27.638583      80.532907       0.585814       0.439028      -1.047978      -0.014544       0.013491      -0.045689       0.049810      -0.008151       0.000940      -0.036968      -0.004321       0.082984      -0.036020      -0.014229       0.050249             13.284252       6.206613      -1.999059       2.373419      15.048365      -6.297686      18.597778          -0.000002
          112              C       5.278564      15.874157      17.832643      -0.168086      36.961143 0.45640511E+03  0.10921497E+05                                 9.824222                            7.221016      -0.091521       1.944169                    0.998268      30.390013      89.749392       0.597444       0.428427      -1.050836      -0.003611      -0.010056       0.022266       0.024697       0.018882      -0.009659       0.019793       0.051912       0.016654      -0.044417       0.014542       0.029874             12.508641       5.583175      -2.069378       1.521842      17.988248      -7.094005      13.954500          -0.000005
          113              C       5.597199      15.061459      18.903910      -0.000530      38.438414 0.44044105E+03  0.10320980E+05                                 9.941148                            7.025007      -0.059773       2.000919                    0.998250      26.778286      75.238687       0.622065       0.420182      -1.068754      -0.019164       0.034860       0.000944       0.039791       0.008104      -0.018213       0.001594       0.062515      -0.064958      -0.028321      -0.019410       0.047732             12.724434       5.514910      -1.855553       1.214522      19.713704      -3.514324      12.944689          -0.000004
          114              C       5.766607      15.637959      20.189429      -0.039337      35.518402 0.45162883E+03  0.10659940E+05                                 9.424141                            7.112284       0.072299       2.037518                    0.999040      27.286275      77.185043       0.617825       0.420018      -1.067834      -0.020711       0.020251      -0.033357       0.044179       0.008246       0.003145       0.002518       0.041916      -0.053685      -0.018825      -0.012899       0.031725             11.256438       5.365188      -0.899785       1.523472      14.159880      -3.977383      14.244245          -0.000003
          115              C       5.594831      17.009882      20.306705      -0.066275      32.711645 0.42061085E+03  0.98637500E+04                                 9.105132                            6.988775      -0.077412       1.968018                    0.998670      28.743665      84.096117       0.599780       0.435465      -1.046330      -0.016467      -0.004388      -0.029313       0.033907       0.005778      -0.008942       0.010752       0.022017      -0.018082      -0.020872       0.003319       0.017553             10.821335       5.640315      -1.083308       2.048597      13.715738      -3.723138      13.107953          -0.000003
          116              C      13.391443      17.815187      19.244460      -0.142597      34.115361 0.43790640E+03  0.10367429E+05                                 9.280948                            7.053044      -0.002522       1.976458                    0.999327      29.787773      87.403568       0.607314       0.425994      -1.052696      -0.001231      -0.015484       0.038155       0.041196      -0.000240      -0.015742       0.020895       0.014990      -0.076383      -0.039353       0.011593       0.027761             11.033537       5.521458      -1.398194       2.286744      11.997297      -4.035987      15.581857          -0.000002
          117              C       5.797540      13.600433      18.631018       0.674745      22.048043 0.24050464E+03  0.49535834E+04                                 7.429188                            5.617003      -0.287238       1.978454                    0.999103      21.781603      61.696997       0.604495       0.491946      -1.004856       0.012562      -0.042334      -0.001328       0.044179      -0.003772       0.094923      -0.048654       0.138389       0.264049      -0.127049      -0.035892       0.162941              8.907189       6.629351       0.015949      -1.731988      14.757728      -0.326608       5.334488          -0.000002
          118              C       6.022480      14.876251      21.414056       0.641101      21.667272 0.23762648E+03  0.48911668E+04                                 7.300378                            5.556951      -0.180335       2.006804                    0.999318      22.212856      63.386951       0.610631       0.487315      -1.004852       0.011738      -0.040075       0.039215       0.057285      -0.070748      -0.054014       0.058385       0.023860      -0.188508      -0.095849      -0.038937       0.134785              8.583956       6.454401       1.644979       1.579191       9.845261      -2.908732       9.452207          -0.000002
          119              C      11.261964      17.764387      16.562910       0.710328      20.153891 0.28097111E+03  0.59666146E+04                                 6.936446                            6.035917      -0.295980       1.962595                    0.999314      21.769921      60.934093       0.593176       0.486246      -1.016210      -0.067631      -0.018827      -0.012341       0.071279      -0.015167      -0.002819      -0.005599      -0.033263       0.057065      -0.032443       0.010941       0.021502              7.518563       9.234601      -0.352864       0.143549       6.143472      -0.767401       7.177616          -0.000000
          120              C      12.967370      19.594178      17.009459       0.695596      20.065806 0.28746599E+03  0.61565088E+04                                 6.948861                            6.140161      -0.301824       1.956530                    0.999523      22.266721      63.157082       0.581505       0.491818      -1.010522       0.018013       0.078328       0.014148       0.081608      -0.010515      -0.001801      -0.006264       0.029649       0.053721      -0.028052       0.009218       0.018834              7.481699       7.237309      -0.141599      -0.360561       8.386037      -0.540419       6.821752           0.000000
          121              C       7.175407      21.527740      12.979241       0.622104      22.785828 0.26065651E+03  0.54923718E+04                                 7.597416                            5.845486      -0.372766       1.929109                    0.999093      23.101227      66.764099       0.591304       0.491591      -1.002358      -0.002454      -0.012223      -0.026027       0.028859      -0.064152       0.014768      -0.071752      -0.063457      -0.231431      -0.107464      -0.025582       0.133046              8.958897       7.323353       2.102721       0.904162       7.000338       3.233181      12.553000           0.000001
          122              C       7.447924      22.060839      14.345952       0.004971      37.075994 0.44890668E+03  0.10613769E+05                                 9.809239                            7.177866      -0.174776       1.960048                    0.998527      27.273003      78.028776       0.601903       0.430394      -1.057931       0.008051       0.006832       0.027338       0.029306       0.029614      -0.019946      -0.005348       0.050241      -0.061131      -0.030951      -0.023607       0.054558             11.812078       6.846065      -0.871908       3.791322      12.056375       3.047261      16.533794           0.000002
          123              C       3.308042       2.351811      14.718076      -0.067487      38.894623 0.45549503E+03  0.10760652E+05                                 9.913422                            7.073028       0.210192       2.070554                    0.999440      27.674450      77.997900       0.629496       0.411868      -1.074421       0.024434      -0.023576       0.042782       0.054618       0.013486      -0.001899       0.009899       0.001072      -0.006386      -0.017414       0.000980       0.016434             11.986676       8.731306      -2.056971       5.575797      12.284147       0.636385      14.944574           0.000003
          124              C       3.836386       2.824232      15.920150      -0.146535      35.430449 0.46930473E+03  0.11334584E+05                                 9.612843                            7.394049      -0.209841       1.903933                    0.999084      30.607747      91.492318       0.580516       0.436859      -1.043341      -0.012215      -0.011765      -0.027424       0.032245       0.012215      -0.037360      -0.001453       0.018201      -0.089308      -0.049257       0.002837       0.046420             11.414492       9.258094      -0.394988       6.248660       9.511304       1.539303      15.474080           0.000004
          125              C       4.544464       2.007321      16.768142       0.094355      34.695589 0.44637528E+03  0.10608761E+05                                 9.600866                            7.259267      -0.478724       1.852491                    0.998578      27.741935      81.309711       0.582137       0.442707      -1.043589       0.021380       0.025371       0.039575       0.051642       0.026818       0.021607       0.026647       0.003993       0.071734      -0.039402      -0.014425       0.053827             11.466385       8.341623       0.466310       4.939925      12.403762       2.881259      13.653770           0.000002
          126              C       8.645734      21.694936      16.429847      -0.128603      34.250566 0.45526471E+03  0.10907812E+05                                 9.382401                            7.257366      -0.135990       1.933892                    0.998609      30.172059      89.708617       0.589260       0.433836      -1.045585      -0.016905      -0.016916      -0.021632       0.032247      -0.000667      -0.019175      -0.025454       0.008345      -0.026443      -0.035621       0.005976       0.029645             10.721905       7.669602       0.037790       4.210433      12.101815       2.663980      12.394297           0.000002
          127              C       8.122481      21.225893      15.239050      -0.097014      32.522893 0.43325423E+03  0.10232449E+05                                 9.045299                            7.078877      -0.005758       1.985971                    0.998111      29.190339      85.615399       0.597932       0.433728      -1.047714      -0.001269       0.022535       0.013941       0.026529      -0.002362      -0.010869       0.004294      -0.010009       0.002748      -0.013628       0.001471       0.012156             10.248721       7.259031      -0.154535       4.328420      10.422587       1.246931      13.064544           0.000002
          128              C       2.665841       3.330728      13.777617       0.694755      20.676171 0.22769221E+03  0.46407871E+04                                 7.116917                            5.485055      -0.305807       1.975182                    0.998885      21.687180      61.751226       0.606481       0.495502      -0.999840      -0.008715       0.054412      -0.055528       0.078230      -0.003146      -0.093215       0.038853       0.091079       0.119124      -0.089787      -0.041238       0.131025              8.036535       6.782648      -0.873285       3.619304       8.580743      -0.443719       8.746216           0.000002
          129              C       5.144904       2.642519      18.033364      -0.306204      35.776957 0.49305361E+03  0.12029030E+05                                10.878051                            8.548690      -0.451665       1.834441                    0.994880      32.038446      95.551191       0.451683       0.555823      -0.984581      -0.004527       0.041148      -0.087178       0.096508       0.016316       0.008667       0.011667      -0.066790       0.016349      -0.040665       0.000977       0.039689             12.939775      12.917646       1.915034       1.345209      12.568134      -0.198377      13.333546           0.000002
          130              C       5.679935       4.050311      17.668006       0.095826      33.608270 0.44209110E+03  0.10487018E+05                                 9.482381                            7.314091      -0.438070       1.865970                    0.998588      27.735423      81.349719       0.569017       0.453775      -1.036635      -0.019317      -0.051007       0.001787       0.054571       0.026606       0.003324      -0.019880      -0.053183      -0.062245      -0.036512      -0.015571       0.052083             11.013733       8.380116       2.677293      -2.869829      15.228152       0.530824       9.432930           0.000002
          131              C       6.463794       4.158374      16.540357      -0.162778      33.227453 0.45956286E+03  0.11049670E+05                                 9.158439                            7.281359      -0.163071       1.913972                    0.999227      30.838837      92.206216       0.588831       0.432625      -1.045087       0.000424       0.026372      -0.005120       0.026868      -0.021042       0.036414       0.020812       0.045951      -0.046166      -0.055703       0.003763       0.051939             10.147032       9.112600       2.978284      -4.222671      11.541023      -1.562377       9.787473           0.000004
          132              C       6.897690       5.366806      16.048702      -0.045700      37.922685 0.45395657E+03  0.10729644E+05                                 9.809489                            7.103992       0.059715       2.027151                    0.999149      27.491270      77.841722       0.621603       0.416890      -1.069733      -0.038482      -0.005984       0.036107       0.053107       0.010937       0.024209       0.005708       0.021795       0.000368      -0.020219      -0.013352       0.033571             11.849404      10.534737       0.520327      -6.232858      12.299095       1.192081      12.714380           0.000003
          133              C       6.504445       6.548882      16.700483      -0.014664      33.999443 0.46531442E+03  0.11082513E+05                                 9.171998                            7.255622      -0.006702       2.009954                    0.999059      27.489902      78.511652       0.606150       0.424262      -1.063493      -0.014752      -0.038783       0.015548       0.044311       0.017164       0.028378       0.023336       0.035639      -0.028576      -0.035925      -0.014627       0.050553             10.218801       7.515210      -0.495642      -3.454761      13.324458       0.739160       9.816734           0.000001
          134              C       5.776038       6.456180      17.870983      -0.086839      30.428139 0.43578632E+03  0.10313140E+05                                 8.662584                            7.125207      -0.079959       1.965484                    0.998290      29.109739      85.625088       0.592429       0.436870      -1.045228      -0.008266      -0.024635      -0.004794       0.026424      -0.002114       0.021291       0.010655      -0.002610       0.032598      -0.024114      -0.002958       0.027072              9.433413       7.482500       0.646864      -3.032138      11.882645       0.470177       8.935093           0.000002
          135              C       5.347332       5.220151      18.360383      -0.127039      31.972720 0.46299546E+03  0.11127134E+05                                 8.935800                            7.313132      -0.091638       1.950640                    0.998174      30.035281      89.106558       0.588353       0.433173      -1.047178       0.010765       0.037588      -0.007563       0.039824      -0.006364       0.009681       0.011763       0.033602       0.075533      -0.033642       0.003351       0.030291              9.786641       7.208522       1.116110      -2.453510      13.649801       1.028816       8.501599           0.000003
          136              C       7.829634       5.339371      14.875947       0.724527      20.738200 0.21946087E+03  0.44475901E+04                                 7.242492                            5.451521      -0.448087       1.936091                    0.998318      21.513665      61.786053       0.595153       0.507820      -0.990245       0.040541      -0.006006      -0.062026       0.074343      -0.057508       0.077451      -0.054385      -0.042162      -0.063643      -0.093484      -0.033824       0.127309              8.521353       8.508939       1.280087      -3.083825       6.608632       2.265882      10.446488           0.000002
          137              C       6.681629       7.918491      16.053213       0.643920      21.559140 0.25212507E+03  0.53187905E+04                                 7.511695                            5.932643      -0.579360       1.877408                    0.997003      23.358641      69.672542       0.554623       0.523494      -0.977412       0.023823       0.068873       0.012801       0.073992      -0.014825      -0.033711       0.021400       0.218358      -0.147739      -0.094648      -0.046667       0.141315              8.230476       4.694266       0.742574       0.336588      10.409667       1.483728       9.587495           0.000001
          138              C       4.015352       2.655356      19.095610       0.694847      20.160037 0.27985504E+03  0.59634468E+04                                 6.997244                            6.068616      -0.292687       1.962706                    0.999527      22.238525      63.264902       0.582458       0.493489      -1.007971      -0.058429       0.004200       0.048191       0.075855       0.002671       0.017550      -0.002298      -0.037467      -0.008847      -0.029304       0.008833       0.020470              7.584230       7.482043       0.006690      -1.015357       7.314955      -0.149412       7.955692           0.000002
          139              C      10.258193      22.877433      18.610721       0.696517      20.437176 0.27990012E+03  0.59630296E+04                                 7.059420                            6.064919      -0.319807       1.953811                    0.999534      22.200879      63.094576       0.583397       0.492809      -1.008592       0.060065      -0.038846       0.023456       0.075280       0.017911      -0.004853       0.000864      -0.025666       0.040424      -0.029291       0.013065       0.016226              7.733477       7.978730      -0.489034       1.004247       7.859503      -0.572868       7.362198           0.000002
          140              C       4.115622      15.392864       6.116369       0.643078      21.320247 0.25230963E+03  0.53215720E+04                                 7.439435                            5.918805      -0.556092       1.881100                    0.997647      23.420535      69.760506       0.557743       0.520674      -0.979116      -0.030384       0.012494       0.062422       0.070539       0.036277       0.026868       0.028764       0.174067      -0.271716      -0.104283      -0.039708       0.143991              8.115360       4.833871      -0.641153      -1.052715       9.216255       1.365135      10.295953           0.000001
          141              C       4.364889      16.009958       4.747403      -0.029644      34.861069 0.47865679E+03  0.11464014E+05                                 9.292946                            7.333525       0.067438       2.032192                    0.999087      27.623170      78.727409       0.606961       0.421340      -1.066925       0.018312       0.017555      -0.033603       0.042103      -0.028768      -0.010998       0.020956       0.025331      -0.026310      -0.034012      -0.010163       0.044175             10.397350       7.128143       3.218051      -0.205853      10.397178       1.021429      13.666730           0.000001
          142              C       4.084702      15.268520       3.565626      -0.036656      37.299375 0.45614172E+03  0.10794126E+05                                 9.704236                            7.131641       0.042548       2.023265                    0.999065      27.437558      77.733115       0.619025       0.418129      -1.068951       0.034360       0.034674      -0.008914       0.049622      -0.034353      -0.006087       0.009603       0.041018      -0.067368      -0.032149      -0.020436       0.052585             11.603217       9.246172       5.524540      -0.758494      13.279562       1.639411      12.283918          -0.000000
          143              C       4.495286      15.753881       2.352276      -0.162345      32.876550 0.46441090E+03  0.11178793E+05                                 9.069438                            7.311477      -0.101270       1.939122                    0.999005      30.552595      90.955084       0.589487       0.431657      -1.047241       0.002951      -0.011166       0.030012       0.032158      -0.031492       0.013119       0.024956       0.047083      -0.047007      -0.052855       0.005696       0.047158              9.944422       8.363204       3.836990      -2.586368      10.024416      -0.791271      11.445645           0.000000
          144              C       5.209105      16.949703       2.232745       0.094723      34.296197 0.45822019E+03  0.10950916E+05                                 9.564025                            7.415196      -0.415203       1.869907                    0.998651      27.865836      81.634374       0.569544       0.449989      -1.040375       0.020045      -0.000963      -0.045115       0.049377      -0.000449      -0.027076      -0.019443       0.002969       0.112352      -0.034314      -0.018653       0.052967             11.010229       7.914748       2.554909      -2.710831      10.066348       1.089258      15.049592           0.000001
          145              C       5.451760      17.689611       3.400990      -0.141029      32.202054 0.45730423E+03  0.10978228E+05                                 8.989570                            7.276142      -0.149022       1.928597                    0.998294      30.371747      90.641676       0.587693       0.434139      -1.044517      -0.011822      -0.009129       0.034079       0.037208      -0.004415       0.012135       0.008450      -0.017632      -0.096373      -0.036974       0.010454       0.026520              9.846016       6.863586       2.133407      -1.507442       9.009654       1.272787      13.664806           0.000003
          146              C       5.040008      17.221904       4.603064      -0.083896      30.148350 0.42695110E+03  0.10065812E+05                                 8.617971                            7.060521      -0.103042       1.956315                    0.998448      29.165547      85.999320       0.593347       0.437851      -1.043255       0.003535      -0.008936      -0.025324       0.027086      -0.014876       0.007428       0.012030      -0.023039      -0.022423      -0.024267      -0.000281       0.024548              9.347360       7.090520       2.757179      -0.954414       9.132030       0.401322      11.819530           0.000003
          147              C       3.282134      13.998064       3.601711       0.714706      21.529861 0.22804078E+03  0.46655133E+04                                 7.396846                            5.547898      -0.533845       1.898918                    0.998061      21.922103      63.237141       0.591485       0.506146      -0.991164      -0.038046      -0.053251       0.002824       0.065507      -0.049787       0.055658      -0.049881       0.033452       0.217671      -0.089385      -0.034684       0.124069              8.730292       8.910620       2.124232      -1.427415      11.347279       2.409058       5.932975          -0.000000
          148              C       5.728693      17.335890       0.811907      -0.305556      35.585277 0.49262629E+03  0.12019829E+05                                10.784391                            8.510763      -0.463688       1.830793                    0.994968      32.031873      95.635950       0.455276       0.551380      -0.986244       0.013048      -0.082620       0.037393       0.091621      -0.011988      -0.017370       0.003011      -0.046653       0.102464      -0.046580       0.007598       0.038982             12.763701      12.596337      -1.192598      -1.607520      13.951890       0.140972      11.742877           0.000001
          149              C       6.350484      16.081159       0.187190       0.102583      34.492504 0.44958876E+03  0.10695035E+05                                 9.549497                            7.283307      -0.493314       1.848687                    0.998529      27.657108      80.869240       0.581924       0.442459      -1.044641      -0.025775       0.034590       0.029857       0.052462      -0.021674      -0.024010       0.022808      -0.047718      -0.055567      -0.040732      -0.013527       0.054258             11.421872       8.720549      -5.117168      -0.367909      14.100974       3.178619      11.444092          -0.000001
          150              C       7.118498      15.269602       1.008118      -0.161871      35.070299 0.46509512E+03  0.11194233E+05                                 9.484002                            7.321617      -0.097366       1.939275                    0.999160      30.532469      90.754521       0.588776       0.432219      -1.047382      -0.001886      -0.029280      -0.010393       0.031127       0.037842      -0.010558       0.001987       0.049410       0.028009      -0.050636       0.007992       0.042643             11.327253      10.007997      -6.505116       0.418200      15.236447       1.854795       8.737315          -0.000000
          151              C       7.641233      14.070451       0.577356      -0.024396      35.778891 0.43951830E+03  0.10284702E+05                                 9.387933                            6.965669       0.112299       2.049150                    0.999032      26.947229      75.437464       0.632283       0.413981      -1.073700      -0.035742       0.022093      -0.016865       0.045277       0.022550      -0.029592      -0.006174       0.039122      -0.031097      -0.030811      -0.018852       0.049663             11.255853       9.761151      -5.764150       1.908099      14.002191       1.194287      10.004218          -0.000002
          152              C      10.267330      16.191651      21.831287      -0.012239      35.034800 0.45003185E+03  0.10622339E+05                                 9.382632                            7.138925      -0.027415       2.007940                    0.998950      27.135318      76.982920       0.611048       0.424672      -1.063944      -0.026634       0.025565       0.010676       0.038431       0.009151      -0.029698      -0.002670       0.032426       0.020410      -0.024573      -0.016306       0.040879             11.235857       7.928629      -4.753332       1.213469      16.229684       1.400509       9.549259          -0.000003
          153              C       9.592794      17.040427      20.967507      -0.082183      31.231936 0.41870650E+03  0.97882615E+04                                 8.727799                            6.917579       0.059699       2.006395                    0.999335      28.759778      83.461223       0.611337       0.428578      -1.052622      -0.009234       0.008457       0.022593       0.025831       0.013140      -0.002717      -0.002458      -0.011045       0.039508      -0.020862       0.005933       0.014929              9.906061       7.820579      -4.358166       0.706327      12.723356       0.546765       9.174248          -0.000004
          154              C       9.078322      18.246397      21.402780      -0.137309      32.929598 0.44855443E+03  0.10672768E+05                                 9.038961                            7.144058       0.012959       1.980164                    0.999200      29.815062      87.415329       0.603307       0.426684      -1.053328       0.012182      -0.030882      -0.014329       0.036158       0.009883       0.004555      -0.033632       0.001768       0.032341      -0.036017      -0.001086       0.037102             10.235602       7.332590      -3.825370       0.247332      12.644424       2.268265      10.729792          -0.000001
          155              C       8.469305      13.247808       1.560666       0.701777      20.040913 0.23100736E+03  0.47218596E+04                                 6.968862                            5.530594      -0.385124       1.951503                    0.998260      21.619932      61.497161       0.603490       0.496534      -1.000070       0.021053      -0.043325       0.054279       0.072571       0.071442       0.003099       0.061457      -0.101715      -0.160999      -0.090651      -0.041126       0.131777              7.767610       9.278316      -3.338008       0.088258       6.601663      -0.847161       7.422851          -0.000001
          156              C      10.581045      14.781034      21.427588       0.583975      21.581415 0.26215697E+03  0.55146701E+04                                 7.230616                            5.793119      -0.171633       1.991756                    0.999371      23.110269      66.056503       0.606531       0.480059      -1.011479      -0.014786      -0.030968      -0.015627       0.037707       0.032295       0.053050      -0.016732       0.207171      -0.025657      -0.110829      -0.020149       0.130978              8.317427       5.586290      -2.311204      -1.429802      12.109961       0.673583       7.256031          -0.000002
          157              C       4.491353      17.837323       0.038340       0.703109      20.663655 0.27733868E+03  0.58900217E+04                                 7.075854                            6.020758      -0.361016       1.938656                    0.999471      22.101063      62.543578       0.588405       0.490143      -1.010796      -0.061236       0.019249      -0.034416       0.072834       0.005626      -0.020629       0.003055      -0.038578      -0.001019      -0.033169       0.012905       0.020264              7.782696       7.944272      -0.864494       0.328649       7.606513      -0.455930       7.797302           0.000001
          158              C       6.779747      18.441024       0.838971       0.706191      20.289244 0.28207607E+03  0.60227131E+04                                 7.040401                            6.102052      -0.333773       1.948918                    0.999611      22.202793      63.227581       0.579513       0.495013      -1.007186       0.053469       0.050572       0.003429       0.073676      -0.020094      -0.007083      -0.004061      -0.013623       0.057936      -0.032155       0.011488       0.020667              7.635439       7.593487       1.193895       0.026657       8.222432      -0.070124       7.090397           0.000001
          159              O       6.572554       4.864140      10.951728      -0.728284      38.139931 0.68396332E+03  0.17482128E+05                                 8.910445                            8.096327       0.225794       2.066881                    0.998267      31.018772      84.390461       0.666761       0.359397      -1.137369      -0.087047       0.091132      -0.075429       0.146873       0.043010       0.080627      -0.003669      -0.039773      -0.066534      -0.104176       0.020641       0.083535              9.060624       7.352665       0.301189      -0.518986      10.239015      -3.263777       9.590190           0.000003
          160              O       6.166931       7.020101      10.748751      -0.547608      30.273387 0.46577869E+03  0.10841091E+05                                 7.673327                            6.663870       0.658504       2.239472                    0.998915      28.001796      73.271419       0.736051       0.357524      -1.136119      -0.019171      -0.038105       0.003579       0.042806      -0.037639       0.112518       0.076916       0.006659      -0.083649      -0.160911       0.046278       0.114633              7.895455       8.235736      -3.073875      -1.907021       8.434418       1.814772       7.016212          -0.000010
          161              O       9.202804       5.413668      11.756870      -0.748763      51.679173 0.84258946E+03  0.22773206E+05                                11.252988                            9.183382      -0.133818       1.936833                    0.997792      32.504430      92.037284       0.603778       0.375336      -1.120957      -0.010007       0.011319      -0.073329       0.074870      -0.087003      -0.076340      -0.018058       0.012723      -0.098204      -0.122876       0.004486       0.118390             13.477955       9.412686       1.923587      -1.630541       8.854256      -4.218707      22.166922           0.000002
          162              O       2.614664       6.725023      11.003600      -0.655231      32.870200 0.51937156E+03  0.12400702E+05                                 8.071178                            7.002410       0.603849       2.212260                    0.998187      29.034838      76.516657       0.724586       0.354037      -1.140874       0.031365      -0.035563      -0.143225       0.150870       0.005981      -0.043998       0.014783       0.007238      -0.272750      -0.105306       0.043402       0.061904              8.475900      10.168567       2.908346       1.433324       6.415147       0.741972       8.843986          -0.000008
          163              O       8.154609      10.313420       4.607574      -0.660230      29.633355 0.47918985E+03  0.11192931E+05                                 7.424754                            6.651144       0.723585       2.253505                    0.998889      28.568073      74.024158       0.757449       0.346191      -1.149370      -0.034303      -0.102010      -0.043084       0.115927      -0.028497       0.010483      -0.017339       0.146115       0.111752      -0.098735       0.032361       0.066374              7.674558       8.175366      -1.534888      -2.230962       8.823538       0.851734       6.024770          -0.000016
          164              O       9.983511      10.869465       3.554350      -0.739405      45.078083 0.74326254E+03  0.19425890E+05                                10.130559                            8.507808       0.086807       2.010784                    0.999126      31.876638      88.125675       0.641716       0.365195      -1.131134       0.010011      -0.069212       0.011210       0.070825       0.047600       0.089580      -0.050990       0.078125       0.030841      -0.126987       0.014493       0.112494             11.767481       9.346303       4.158413      -2.222482      18.079287      -2.157527       7.876853          -0.000006
          165              O       9.537388       9.803907       0.938204      -0.714099      50.677702 0.85400050E+03  0.23130881E+05                                11.086750                            9.264016      -0.270123       1.915689                    0.995492      31.643155      89.334170       0.600068       0.376853      -1.121207      -0.059417      -0.025235       0.034050       0.072984      -0.029911      -0.080592       0.005779      -0.009493      -0.186113      -0.110522       0.021043       0.089478             13.214924      10.073239       4.405415      -0.666637      20.140818      -3.224011       9.430713          -0.000004
          166              O       8.144601       8.270724       0.250338      -0.604064      35.893859 0.58882345E+03  0.14432068E+05                                 8.550309                            7.485202       0.587439       2.236565                    0.996423      27.977538      73.447947       0.700341       0.356823      -1.144558      -0.024102      -0.034073       0.052496       0.067065      -0.035279       0.015175       0.084001       0.084029      -0.044028      -0.117285       0.046772       0.070513              9.238975      10.443359       2.520210       3.118071       7.960787       0.984371       9.312779          -0.000005
          167              O       8.772570       2.783797       9.833100      -0.652259      36.385212 0.61216076E+03  0.15225078E+05                                 8.735928                            7.700914       0.401804       2.148645                    0.995997      29.551607      79.411930       0.677894       0.363287      -1.133856       0.028654      -0.005506      -0.077784       0.083077       0.031632       0.056541      -0.023302       0.005685      -0.242643      -0.110328       0.032237       0.078091              9.450854       9.650156       3.445195       2.157086       9.355884       2.440683       9.346521           0.000003
          168              O       6.881828       1.832595      10.442031      -0.662841      35.872103 0.60898781E+03  0.15107331E+05                                 8.548619                            7.625220       0.473426       2.163976                    0.997311      29.640582      79.220047       0.689604       0.358037      -1.139435      -0.041255      -0.043070      -0.067218       0.089863      -0.057197      -0.065922      -0.060959      -0.006017      -0.117200      -0.128190       0.051352       0.076838              9.155173       8.989821       0.944179      -3.303228       6.400077       0.688353      12.075621           0.000005
          169              O      12.996275      20.733669       9.713569      -0.687701      43.558164 0.70084435E+03  0.18017329E+05                                 9.907773                            8.283652       0.139544       2.059254                    0.996195      30.163472      82.214222       0.648909       0.367158      -1.131674      -0.122710       0.005290       0.011467       0.123358       0.020358      -0.025015       0.039086       0.054941       0.091134      -0.069851       0.016076       0.053775             11.451101      11.869784      -0.220648       6.612715       8.131647       1.356651      14.351873           0.000004
          170              O      12.069631      19.054271       8.588176      -0.671465      38.714048 0.64402837E+03  0.16227372E+05                                 9.085297                            7.942448       0.261990       2.105850                    0.997220      29.568563      80.059778       0.661802       0.367312      -1.130375      -0.003694       0.106566      -0.028839       0.110461       0.003239      -0.057190       0.033304       0.031823       0.050839      -0.063021      -0.011850       0.074871              9.277719       6.896646      -0.727268       1.029831      13.551534       0.796048       7.384976           0.000004
          171              O       7.298580      19.177082       8.502474      -0.728216      46.937975 0.70466153E+03  0.18141580E+05                                10.389658                            8.259825       0.188659       2.065193                    0.997171      30.588298      83.454787       0.655268       0.363072      -1.134752      -0.002898      -0.073193      -0.086778       0.113561      -0.038314       0.046725      -0.025597      -0.045892       0.035888      -0.064524      -0.010373       0.074897             12.557958       7.893123      -0.196669      -2.062827      10.084045       6.707665      19.696706           0.000005
          172              O       6.210970      17.406492       7.742439      -0.659300      40.890459 0.68147045E+03  0.17406626E+05                                 9.484963                            8.195549       0.122165       2.064509                    0.996070      29.565010      80.470139       0.648781       0.369607      -1.129165       0.067865       0.015325      -0.067645       0.097037      -0.010803       0.071801      -0.019619      -0.032156      -0.113577      -0.092802       0.023351       0.069451             10.158424      13.336483       3.435604      -1.714773       8.399770       0.891168       8.739020           0.000003
          173              O       8.440054      15.574354       7.740183      -0.592471      36.437386 0.62835445E+03  0.15834323E+05                                 8.890365                            7.954326       0.167442       2.061265                    0.996951      30.208237      83.491439       0.643692       0.377601      -1.115569      -0.023328       0.009171      -0.007575       0.026185      -0.043315      -0.012650       0.024804       0.232639       0.249809      -0.167724       0.067025       0.100699              9.149741       6.399031      -0.342889       0.397043       6.586431       0.368303      14.463761          -0.000004
          174              O       7.999047      14.696442       5.741989      -0.756904      52.267903 0.78539160E+03  0.20857516E+05                                11.208073                            8.798778       0.040016       1.998646                    0.997059      32.301328      90.662512       0.623936       0.369649      -1.125242      -0.035100       0.159275       0.034617       0.166730      -0.001375      -0.011573       0.073483       0.162622      -0.082809      -0.123861       0.027113       0.096748             13.147116       8.192333       0.469714       0.197854      19.002202       8.060498      12.246813          -0.000001
          175              O       3.047390       7.405107      15.511941      -0.760440      51.811280 0.80204575E+03  0.21406506E+05                                11.154913                            8.908545      -0.027038       1.979790                    0.996711      32.333262      90.905379       0.618463       0.371061      -1.124450       0.039962       0.023263       0.165998       0.172317       0.009511       0.012058       0.077730       0.105707      -0.190439      -0.122932       0.033909       0.089023             12.991939       8.781494      -0.706307      -0.961430      11.830336       7.537116      18.363987           0.000002
          176              O      10.600546       9.404117      16.283253      -0.599460      34.895813 0.60769066E+03  0.15189453E+05                                 8.599936                            7.798973       0.198460       2.069467                    0.997421      30.167714      83.100315       0.652864       0.375339      -1.117001       0.003294      -0.009457       0.023808       0.025829       0.001145       0.051794       0.020991      -0.002307      -0.504366      -0.179953       0.083881       0.096072              8.705281       6.281085      -0.768842       0.385339      13.193611      -0.031601       6.641148          -0.000012
          177              O       4.626791       9.552987      18.362638      -0.682604      44.123896 0.73017403E+03  0.18971182E+05                                 9.969289                            8.477023       0.050257       2.032713                    0.995530      30.181356      82.791787       0.638773       0.369055      -1.129832      -0.055900      -0.071908       0.035039       0.097587      -0.054308       0.018833      -0.017596       0.062874       0.150573      -0.088102       0.018169       0.069933             10.824285      15.425487       1.607932      -3.226940       9.091385       1.349927       7.955982          -0.000001
          178              O      11.199908      10.567204      19.575988      -0.684911      43.165770 0.63821585E+03  0.16059368E+05                                 9.861984                            7.895533       0.168843       2.073635                    0.995661      29.874056      81.077502       0.664536       0.366291      -1.130115      -0.009767      -0.057685      -0.056070       0.081036      -0.052413       0.022677      -0.022423      -0.048446       0.125577      -0.079107       0.008384       0.070723             11.745919       8.026493      -0.044514      -0.529813      18.080546       6.271295       9.130718          -0.000005
          179              O       6.999813      10.485314      19.837603      -0.693589      37.386675 0.66887955E+03  0.16980421E+05                                 8.795242                            8.037562       0.337556       2.122457                    0.996854      29.988921      80.981551       0.666152       0.362186      -1.136584       0.019029      -0.015369       0.114723       0.117302       0.043233      -0.024817       0.026836      -0.069655      -0.001221      -0.071805       0.012423       0.059382              8.744974       7.492659      -0.689928      -0.848786       6.765596      -0.462098      11.976667          -0.000004
          180              O       5.367911      10.745256      21.355419      -0.634348      42.430660 0.68167817E+03  0.17428182E+05                                 9.790166                            8.242459      -0.043583       2.019495                    0.994803      29.328305      80.086901       0.641015       0.373736      -1.125069       0.043039      -0.035294       0.017916       0.058472       0.056797      -0.019792       0.059850      -0.033427      -0.140257      -0.097396       0.003932       0.093463             11.245682      15.887081      -5.461533      -1.502276      10.365674       1.268023       7.484290          -0.000003
          181              O       4.502928       9.685154       0.241317      -0.625815      35.592153 0.63045036E+03  0.15776859E+05                                 8.601790                            7.833868       0.315969       2.129729                    0.996411      29.073396      78.061545       0.670507       0.365034      -1.133857       0.039900      -0.051786      -0.055622       0.085835       0.027878       0.040454      -0.088964       0.077969       0.021266      -0.123853       0.042403       0.081450              9.448220       7.201917      -1.075710      -0.183204      13.698087      -2.645969       7.444657          -0.000007
          182              O       4.001692       9.070373       2.300404      -0.655165      32.552222 0.56716233E+03  0.13825356E+05                                 7.995932                            7.342919       0.542572       2.189420                    0.998514      29.283987      77.651442       0.704816       0.356501      -1.140357       0.025357      -0.085306       0.017914       0.090780      -0.007114      -0.020425       0.033261       0.167464       0.156681      -0.116459       0.036810       0.079649              8.245611       7.482074      -1.528728      -2.370352       7.854315       1.260640       9.400442          -0.000009
          183              O       8.374404      18.717709      11.601254      -0.728284      38.139932 0.68396334E+03  0.17482129E+05                                 8.910445                            8.096327       0.225793       2.066881                    0.998267      31.018772      84.390462       0.666761       0.359397      -1.137369       0.087047      -0.091132       0.075429       0.146873       0.043010       0.080627      -0.003669      -0.039773      -0.066534      -0.104176       0.020641       0.083535              9.060624       7.352665       0.301189      -0.518986      10.239016      -3.263777       9.590190           0.000003
          184              O       8.780027      16.561748      11.804231      -0.547608      30.273408 0.46577908E+03  0.10841103E+05                                 7.673332                            6.663874       0.658503       2.239472                    0.998915      28.001801      73.271446       0.736051       0.357524      -1.136118       0.019171       0.038105      -0.003579       0.042806      -0.037640       0.112518       0.076916       0.006659      -0.083648      -0.160911       0.046278       0.114633              7.895460       8.235741      -3.073877      -1.907023       8.434423       1.814774       7.016217          -0.000010
          185              O       5.744154      18.168181      10.796112      -0.748763      51.679171 0.84258943E+03  0.22773205E+05                                11.252988                            9.183382      -0.133818       1.936833                    0.997792      32.504429      92.037282       0.603778       0.375336      -1.120957       0.010007      -0.011319       0.073329       0.074870      -0.087003      -0.076340      -0.018058       0.012723      -0.098204      -0.122876       0.004486       0.118390             13.477954       9.412686       1.923587      -1.630541       8.854256      -4.218707      22.166921           0.000002
          186              O      12.332294      16.856826      11.549382      -0.655231      32.870202 0.51937161E+03  0.12400704E+05                                 8.071178                            7.002411       0.603849       2.212260                    0.998187      29.034838      76.516659       0.724586       0.354037      -1.140874      -0.031365       0.035563       0.143225       0.150870       0.005981      -0.043998       0.014783       0.007238      -0.272750      -0.105306       0.043402       0.061904              8.475901      10.168568       2.908347       1.433324       6.415148       0.741972       8.843987          -0.000008
          187              O       6.792349      13.268429      17.945408      -0.660230      29.633352 0.47918978E+03  0.11192929E+05                                 7.424754                            6.651143       0.723585       2.253505                    0.998889      28.568072      74.024153       0.757449       0.346191      -1.149370       0.034303       0.102010       0.043084       0.115927      -0.028497       0.010483      -0.017339       0.146115       0.111753      -0.098735       0.032361       0.066374              7.674557       8.175365      -1.534888      -2.230962       8.823537       0.851734       6.024770          -0.000016
          188              O       4.963447      12.712384      18.998632      -0.739405      45.078081 0.74326250E+03  0.19425888E+05                                10.130558                            8.507808       0.086807       2.010784                    0.999126      31.876637      88.125672       0.641716       0.365195      -1.131134      -0.010011       0.069212      -0.011210       0.070825       0.047600       0.089580      -0.050990       0.078125       0.030841      -0.126987       0.014493       0.112494             11.767481       9.346302       4.158413      -2.222482      18.079287      -2.157527       7.876853          -0.000006
          189              O       5.409570      13.777942      21.614778      -0.714099      50.677704 0.85400054E+03  0.23130882E+05                                11.086750                            9.264016      -0.270123       1.915689                    0.995492      31.643156      89.334171       0.600068       0.376853      -1.121207       0.059417       0.025235      -0.034050       0.072984      -0.029911      -0.080592       0.005779      -0.009493      -0.186113      -0.110522       0.021043       0.089478             13.214923      10.073239       4.405415      -0.666637      20.140818      -3.224011       9.430713          -0.000004
          190              O       6.802357      15.311125      22.302644      -0.604064      35.893858 0.58882343E+03  0.14432067E+05                                 8.550308                            7.485202       0.587439       2.236565                    0.996423      27.977538      73.447945       0.700341       0.356823      -1.144558       0.024102       0.034073      -0.052496       0.067065      -0.035279       0.015175       0.084001       0.084029      -0.044028      -0.117285       0.046772       0.070513              9.238975      10.443359       2.520210       3.118071       7.960787       0.984371       9.312778          -0.000005
          191              O       6.174388      20.798052      12.719882      -0.652259      36.385211 0.61216074E+03  0.15225078E+05                                 8.735928                            7.700914       0.401804       2.148645                    0.995997      29.551607      79.411929       0.677894       0.363287      -1.133856      -0.028654       0.005506       0.077784       0.083077       0.031632       0.056541      -0.023302       0.005685      -0.242643      -0.110328       0.032237       0.078091              9.450853       9.650155       3.445195       2.157086       9.355884       2.440682       9.346521           0.000003
          192              O       8.065130      21.749254      12.110951      -0.662841      35.872103 0.60898780E+03  0.15107330E+05                                 8.548619                            7.625220       0.473425       2.163976                    0.997311      29.640582      79.220047       0.689604       0.358037      -1.139435       0.041255       0.043070       0.067218       0.089863      -0.057197      -0.065922      -0.060959      -0.006017      -0.117200      -0.128190       0.051352       0.076838              9.155173       8.989821       0.944179      -3.303228       6.400077       0.688353      12.075621           0.000005
          193              O       1.950683       2.848180      12.839413      -0.687701      43.558164 0.70084435E+03  0.18017329E+05                                 9.907773                            8.283652       0.139544       2.059254                    0.996195      30.163472      82.214222       0.648909       0.367158      -1.131674       0.122710      -0.005290      -0.011467       0.123358       0.020358      -0.025015       0.039086       0.054941       0.091134      -0.069851       0.016076       0.053775             11.451101      11.869784      -0.220648       6.612715       8.131647       1.356651      14.351873           0.000004
          194              O       2.877327       4.527578      13.964806      -0.671465      38.714049 0.64402840E+03  0.16227373E+05                                 9.085297                            7.942449       0.261990       2.105850                    0.997220      29.568563      80.059780       0.661802       0.367312      -1.130375       0.003694      -0.106566       0.028839       0.110461       0.003239      -0.057190       0.033304       0.031823       0.050839      -0.063021      -0.011850       0.074871              9.277719       6.896646      -0.727268       1.029832      13.551535       0.796048       7.384977           0.000004
          195              O       7.648378       4.404767      14.050508      -0.728216      46.937973 0.70466150E+03  0.18141579E+05                                10.389658                            8.259825       0.188659       2.065193                    0.997171      30.588297      83.454785       0.655268       0.363072      -1.134751       0.002898       0.073193       0.086778       0.113561      -0.038314       0.046725      -0.025597      -0.045892       0.035888      -0.064524      -0.010373       0.074897             12.557958       7.893123      -0.196669      -2.062827      10.084045       6.707665      19.696706           0.000005
          196              O       8.735988       6.175357      14.810543      -0.659300      40.890459 0.68147044E+03  0.17406626E+05                                 9.484963                            8.195549       0.122165       2.064509                    0.996070      29.565010      80.470138       0.648781       0.369607      -1.129165      -0.067865      -0.015325       0.067645       0.097037      -0.010803       0.071801      -0.019619      -0.032156      -0.113577      -0.092802       0.023351       0.069451             10.158424      13.336482       3.435604      -1.714773       8.399770       0.891168       8.739019           0.000003
          197              O       6.506904       8.007495      14.812799      -0.592471      36.437381 0.62835436E+03  0.15834320E+05                                 8.890364                            7.954325       0.167442       2.061265                    0.996951      30.208237      83.491435       0.643692       0.377601      -1.115569       0.023328      -0.009171       0.007574       0.026185      -0.043315      -0.012650       0.024804       0.232639       0.249810      -0.167724       0.067025       0.100699              9.149740       6.399030      -0.342889       0.397043       6.586430       0.368303      14.463759          -0.000004
          198              O       6.947911       8.885407      16.810993      -0.756904      52.267901 0.78539159E+03  0.20857516E+05                                11.208072                            8.798778       0.040016       1.998647                    0.997059      32.301329      90.662511       0.623936       0.369649      -1.125242       0.035100      -0.159275      -0.034617       0.166730      -0.001375      -0.011573       0.073483       0.162622      -0.082809      -0.123861       0.027113       0.096748             13.147115       8.192332       0.469714       0.197854      19.002200       8.060497      12.246812          -0.000001
          199              O       3.763568      16.176742       7.041041      -0.760440      51.811278 0.80204571E+03  0.21406505E+05                                11.154913                            8.908545      -0.027038       1.979790                    0.996711      32.333261      90.905377       0.618463       0.371061      -1.124450      -0.039962      -0.023263      -0.165998       0.172317       0.009511       0.012058       0.077730       0.105707      -0.190439      -0.122932       0.033909       0.089023             12.991939       8.781494      -0.706307      -0.961430      11.830335       7.537116      18.363987           0.000002
          200              O       4.346412      14.177732       6.269729      -0.599460      34.895803 0.60769042E+03  0.15189445E+05                                 8.599934                            7.798972       0.198460       2.069467                    0.997421      30.167710      83.100298       0.652864       0.375339      -1.117001      -0.003294       0.009457      -0.023808       0.025829       0.001145       0.051794       0.020990      -0.002307      -0.504365      -0.179953       0.083881       0.096072              8.705279       6.281084      -0.768842       0.385339      13.193608      -0.031601       6.641147          -0.000012
          201              O      10.320167      14.028862       4.190344      -0.682604      44.123898 0.73017407E+03  0.18971183E+05                                 9.969289                            8.477023       0.050257       2.032713                    0.995530      30.181357      82.791790       0.638773       0.369055      -1.129832       0.055900       0.071908      -0.035039       0.097587      -0.054308       0.018833      -0.017596       0.062874       0.150573      -0.088102       0.018169       0.069933             10.824285      15.425488       1.607932      -3.226941       9.091386       1.349927       7.955983          -0.000001
          202              O       3.747050      13.014645       2.976994      -0.684911      43.165771 0.63821586E+03  0.16059368E+05                                 9.861984                            7.895533       0.168843       2.073635                    0.995661      29.874056      81.077503       0.664536       0.366291      -1.130115       0.009767       0.057685       0.056070       0.081036      -0.052413       0.022677      -0.022423      -0.048446       0.125577      -0.079107       0.008384       0.070723             11.745920       8.026493      -0.044514      -0.529813      18.080547       6.271295       9.130719          -0.000005
          203              O       7.947145      13.096535       2.715379      -0.693589      37.386678 0.66887961E+03  0.16980423E+05                                 8.795242                            8.037563       0.337556       2.122457                    0.996854      29.988922      80.981555       0.666152       0.362186      -1.136584      -0.019029       0.015369      -0.114723       0.117302       0.043233      -0.024817       0.026836      -0.069655      -0.001221      -0.071805       0.012423       0.059382              8.744975       7.492659      -0.689928      -0.848786       6.765597      -0.462098      11.976668          -0.000004
          204              O       9.579047      12.836593       1.197563      -0.634348      42.430660 0.68167816E+03  0.17428182E+05                                 9.790166                            8.242459      -0.043583       2.019495                    0.994803      29.328305      80.086901       0.641015       0.373736      -1.125069      -0.043039       0.035294      -0.017916       0.058472       0.056797      -0.019792       0.059850      -0.033427      -0.140257      -0.097396       0.003932       0.093463             11.245682      15.887081      -5.461533      -1.502276      10.365673       1.268023       7.484290          -0.000003
          205              O      10.444030      13.896695      22.311665      -0.625815      35.592154 0.63045039E+03  0.15776859E+05                                 8.601790                            7.833868       0.315969       2.129729                    0.996411      29.073397      78.061547       0.670507       0.365034      -1.133857      -0.039900       0.051786       0.055622       0.085835       0.027878       0.040454      -0.088964       0.077969       0.021266      -0.123853       0.042403       0.081450              9.448220       7.201917      -1.075710      -0.183204      13.698087      -2.645969       7.444657          -0.000007
          206              O      10.945266      14.511476      20.252578      -0.655165      32.552220 0.56716228E+03  0.13825355E+05                                 7.995932                            7.342918       0.542572       2.189420                    0.998514      29.283987      77.651440       0.704816       0.356501      -1.140357      -0.025357       0.085306      -0.017914       0.090780      -0.007114      -0.020425       0.033261       0.167464       0.156681      -0.116459       0.036810       0.079649              8.245610       7.482074      -1.528728      -2.370352       7.854315       1.260640       9.400442          -0.000009
          207              F       4.258688       4.936946       6.833554      -0.213044      14.738405 0.20271691E+03  0.37538283E+04                                 4.559558                            4.233479       1.213152       2.649148                    0.999258      18.663220      40.712389       0.997667       0.331540      -1.181959      -0.007345      -0.000497       0.005959       0.009471      -0.042102       0.032109      -0.056762      -0.032153       0.035499      -0.052752      -0.039213       0.091965              4.839684       5.510098      -1.267963       1.241577       4.514898      -1.180652       4.494055          -0.000000
          208              F       4.328505       5.758352       4.853402      -0.189488      13.838723 0.18992779E+03  0.34634348E+04                                 4.337216                            4.085284       1.161236       2.624883                    0.999548      18.468671      40.103301       1.019296       0.329524      -1.182647      -0.010466       0.001977       0.000349       0.010657      -0.005178      -0.056818       0.007171       0.024456       0.189846      -0.048762      -0.044002       0.092764              4.495244       4.791247      -0.004887      -1.408973       3.158203      -0.380734       5.536281          -0.000003
          209              F       3.865041       7.016296       6.511046      -0.192905      11.552944 0.15938928E+03  0.27904968E+04                                 3.793153                            3.722431       1.109690       2.608071                    0.999629      18.376294      39.492919       1.073145       0.326006      -1.182182      -0.008158      -0.005786      -0.000894       0.010042       0.012764       0.010564       0.051059      -0.108778      -0.055539      -0.049484      -0.040529       0.090013              3.732261       3.576052       0.383313       0.246452       4.313462       0.335192       3.307269          -0.000008
          210              F       2.195447       3.305373       6.689214      -0.216468      14.409758 0.21258783E+03  0.40002708E+04                                 4.505979                            4.385497       0.891817       2.516253                    0.999231      19.187595      42.769881       0.959455       0.339258      -1.170305      -0.003007       0.003758       0.005493       0.007303      -0.012427       0.020783      -0.059347      -0.032485       0.201278      -0.054015      -0.047558       0.101573              4.607141       3.705340      -0.211452       0.061450       4.813926      -1.462275       5.302157           0.000002
          211              F       2.855799       3.527049       4.650425      -0.211987      15.963987 0.22722381E+03  0.43441443E+04                                 4.861975                            4.543560       0.592902       2.413672                    0.998031      19.240384      43.122591       0.940342       0.340698      -1.169954      -0.004214      -0.001266      -0.000770       0.004467      -0.030164      -0.056171       0.020782       0.042102       0.068242      -0.050313      -0.033407       0.083719              5.073659       5.509978      -1.543846      -1.282061       5.086868       0.688121       4.624131           0.000001
          212              F       8.894304       3.694106       5.142080      -0.179236      14.415557 0.20473012E+03  0.38038810E+04                                 4.463406                            4.274977       0.996343       2.579119                    0.999068      18.467608      40.471362       0.984790       0.334747      -1.178065       0.007172      -0.000181       0.005529       0.009058       0.024670       0.037448       0.008937       0.108733      -0.095118      -0.044758      -0.043181       0.087938              4.591111       5.916829       1.190560       0.465883       4.210152      -0.043273       3.646352           0.000000
          213              F      11.915427      20.091279       3.827241      -0.199450      15.700894 0.22551031E+03  0.42932261E+04                                 4.775454                            4.516300       0.831674       2.517681                    0.997905      18.808058      41.746057       0.948546       0.339180      -1.173991      -0.008089       0.005058      -0.003362       0.010115      -0.065487       0.026908      -0.026328       0.027805      -0.090110      -0.052923      -0.040434       0.093357              4.972363       5.905854      -1.903470       0.010541       5.293730      -0.058600       3.717506           0.000004
          214              F       7.573442       1.094002       3.351373      -0.209442      15.430037 0.21798289E+03  0.41308864E+04                                 4.770796                            4.456362       0.652261       2.432804                    0.998460      19.235416      43.141328       0.946053       0.341641      -1.167322      -0.001303      -0.001056      -0.005927       0.006160       0.051238      -0.005958      -0.010336      -0.097687      -0.138539      -0.048864      -0.046009       0.094873              4.999361       4.323752       1.390882      -0.398861       6.565274      -0.830211       4.109057           0.000003
          215              F      10.532101      20.562928       2.250788      -0.187620      15.399684 0.22244758E+03  0.42369683E+04                                 4.776436                            4.533610       0.720830       2.480690                    0.997179      18.928016      42.561598       0.928083       0.346491      -1.163201       0.008343      -0.001483      -0.004136       0.009429       0.012671       0.035979       0.036613      -0.002163       0.202398      -0.046708      -0.044280       0.090987              4.909870       3.962218       0.021269       0.304111       4.135054       0.628956       6.632337           0.000004
          216              F       7.977503      21.037759       2.990525      -0.214744      16.206979 0.23137295E+03  0.44480832E+04                                 4.935738                            4.600158       0.693048       2.439750                    0.998978      19.422885      43.798987       0.928927       0.342976      -1.166810      -0.000335       0.006749       0.000148       0.006759       0.034621       0.045345       0.049718      -0.007014       0.069807      -0.046452      -0.044054       0.090507              5.189611       5.094713       1.172270       1.715709       4.902045       1.289349       5.572076           0.000004
          217              F       5.041451       1.874097       3.405500      -0.199859      15.891817 0.22019921E+03  0.41727515E+04                                 4.865190                            4.469795       0.859696       2.526307                    0.997876      18.863767      41.954607       0.949967       0.340244      -1.171515      -0.004660      -0.001474      -0.003629       0.006087       0.034673      -0.011117      -0.045721      -0.093713      -0.060885      -0.049486      -0.039164       0.088650              5.166679       3.967794       0.295383      -0.231183       6.666480      -1.744675       4.865763           0.000002
          218              F       3.795992       0.956122       4.884976      -0.194200      14.619154 0.21028950E+03  0.39421886E+04                                 4.534184                            4.356756       0.734232       2.474993                    0.998518      18.832189      41.757026       0.965264       0.338486      -1.172190       0.009307      -0.004979      -0.010163       0.014653      -0.016285      -0.065422       0.010705       0.051157       0.081044      -0.049532      -0.038647       0.088180              4.635411       5.433386      -0.880085      -1.084095       4.181266       0.380578       4.291582           0.000004
          219              F      11.129882       4.814450      21.822265      -0.221581      16.190513 0.22835890E+03  0.43750310E+04                                 4.929041                            4.561226       0.710917       2.443973                    0.999117      19.444521      43.748090       0.935764       0.341646      -1.168141       0.000118      -0.003342       0.005188       0.006172      -0.048935      -0.035589       0.045619      -0.031391      -0.029505      -0.047169      -0.042692       0.089860              5.235263       5.198614      -1.839295      -1.220144       5.677054       1.374039       4.830122           0.000004
          220              F       7.267089       2.674974       1.132160      -0.202095      16.858072 0.22999195E+03  0.44093114E+04                                 5.078001                            4.578318       0.530542       2.399037                    0.997545      19.101864      42.837222       0.934797       0.341767      -1.169326       0.003407      -0.000640      -0.005286       0.006321       0.004149      -0.029322      -0.036961      -0.015337       0.175964      -0.047805      -0.032385       0.080190              5.442631       3.926110       0.183927      -0.477655       5.153716      -2.194365       7.248068           0.000002
          221              F       8.435184       4.167773       0.216509      -0.196117      13.991390 0.19321831E+03  0.35390136E+04                                 4.372451                            4.135081       1.076290       2.605294                    0.999081      18.475553      40.222085       1.007676       0.331857      -1.180426      -0.010298      -0.007916      -0.003960       0.013579       0.067253       0.023398       0.018343      -0.025040      -0.111734      -0.053591      -0.039914       0.093504              4.533239       4.984991       1.398971       0.662508       4.894410       0.668720       3.720317           0.000000
          222              F       4.728737       2.416070       0.367614      -0.217895      15.057719 0.21358038E+03  0.40286690E+04                                 4.683467                            4.404040       0.707392       2.446748                    0.998931      19.325331      43.305634       0.953528       0.340543      -1.167738      -0.001884      -0.003682       0.001410       0.004370       0.010237      -0.054544      -0.012132       0.022398       0.198362      -0.051055      -0.042857       0.093912              4.852337       4.196032       0.535770      -1.237400       4.002621      -0.963254       6.358358           0.000004
          223              F       8.661110       3.943588      21.337376      -0.205696      14.799452 0.21378428E+03  0.40333398E+04                                 4.640907                            4.428666       0.765478       2.486701                    0.997870      19.082660      42.761458       0.943660       0.344034      -1.164804      -0.005271      -0.006287      -0.001845       0.008409      -0.045893      -0.014673       0.035620      -0.094471      -0.107054      -0.048054      -0.046999       0.095053              4.786914       4.020424      -0.468421      -0.123515       6.439230       0.688820       3.901087           0.000005
          224              F       7.156165       5.433148      20.895338      -0.192922      15.441721 0.22079159E+03  0.41839274E+04                                 4.719725                            4.469518       0.817615       2.512454                    0.997822      18.774976      41.663754       0.952652       0.339289      -1.173140       0.008360      -0.004399       0.008741       0.012870      -0.021922       0.063241      -0.020161       0.064676       0.000827      -0.049558      -0.039176       0.088734              4.888530       5.952587       0.143389       1.802273       3.751360       0.085608       4.961644           0.000003
          225              F      10.688270      18.644903      15.719428      -0.213044      14.738404 0.20271690E+03  0.37538280E+04                                 4.559558                            4.233479       1.213152       2.649148                    0.999258      18.663220      40.712388       0.997667       0.331540      -1.181959       0.007345       0.000497      -0.005959       0.009471      -0.042102       0.032109      -0.056762      -0.032153       0.035499      -0.052752      -0.039213       0.091965              4.839683       5.510098      -1.267963       1.241577       4.514898      -1.180652       4.494054          -0.000000
          226              F      10.618453      17.823497      17.699580      -0.189488      13.838723 0.18992779E+03  0.34634348E+04                                 4.337216                            4.085284       1.161236       2.624883                    0.999548      18.468671      40.103301       1.019296       0.329524      -1.182647       0.010466      -0.001977      -0.000349       0.010657      -0.005178      -0.056818       0.007171       0.024456       0.189846      -0.048762      -0.044002       0.092764              4.495244       4.791247      -0.004887      -1.408973       3.158203      -0.380734       5.536281          -0.000003
          227              F      11.081917      16.565553      16.041936      -0.192905      11.552940 0.15938922E+03  0.27904954E+04                                 3.793152                            3.722430       1.109690       2.608072                    0.999629      18.376294      39.492915       1.073145       0.326006      -1.182182       0.008158       0.005786       0.000894       0.010042       0.012764       0.010564       0.051059      -0.108778      -0.055539      -0.049484      -0.040529       0.090013              3.732260       3.576051       0.383313       0.246452       4.313461       0.335192       3.307268          -0.000008
          228              F      12.751511      20.276476      15.863768      -0.216468      14.409757 0.21258782E+03  0.40002704E+04                                 4.505979                            4.385497       0.891817       2.516253                    0.999231      19.187595      42.769880       0.959455       0.339258      -1.170306       0.003007      -0.003758      -0.005493       0.007303      -0.012427       0.020783      -0.059347      -0.032485       0.201278      -0.054015      -0.047558       0.101573              4.607141       3.705340      -0.211452       0.061450       4.813926      -1.462275       5.302157           0.000002
          229              F      12.091159      20.054800      17.902557      -0.211987      15.963986 0.22722379E+03  0.43441438E+04                                 4.861975                            4.543560       0.592902       2.413672                    0.998031      19.240384      43.122590       0.940342       0.340698      -1.169954       0.004214       0.001266       0.000770       0.004467      -0.030164      -0.056171       0.020782       0.042102       0.068242      -0.050313      -0.033407       0.083719              5.073658       5.509977      -1.543846      -1.282061       5.086867       0.688121       4.624131           0.000001
          230              F       6.052654      19.887743      17.410902      -0.179236      14.415558 0.20473014E+03  0.38038814E+04                                 4.463406                            4.274978       0.996343       2.579119                    0.999068      18.467608      40.471363       0.984790       0.334747      -1.178065      -0.007172       0.000181      -0.005529       0.009058       0.024670       0.037448       0.008937       0.108733      -0.095118      -0.044758      -0.043181       0.087938              4.591111       5.916829       1.190560       0.465883       4.210153      -0.043273       3.646353           0.000000
          231              F       3.031531       3.490570      18.725741      -0.199450      15.700895 0.22551032E+03  0.42932262E+04                                 4.775454                            4.516300       0.831674       2.517681                    0.997905      18.808058      41.746057       0.948546       0.339180      -1.173991       0.008089      -0.005058       0.003362       0.010115      -0.065487       0.026908      -0.026328       0.027805      -0.090110      -0.052923      -0.040434       0.093357              4.972363       5.905854      -1.903470       0.010541       5.293730      -0.058600       3.717506           0.000004
          232              F       7.373516      22.487847      19.201609      -0.209442      15.430037 0.21798289E+03  0.41308864E+04                                 4.770796                            4.456362       0.652261       2.432804                    0.998460      19.235416      43.141328       0.946053       0.341641      -1.167322       0.001303       0.001056       0.005927       0.006160       0.051238      -0.005958      -0.010336      -0.097687      -0.138539      -0.048864      -0.046009       0.094873              4.999361       4.323752       1.390882      -0.398861       6.565274      -0.830211       4.109057           0.000003
          233              F       4.414857       3.018921      20.302194      -0.187620      15.399684 0.22244758E+03  0.42369683E+04                                 4.776436                            4.533610       0.720830       2.480690                    0.997179      18.928016      42.561598       0.928083       0.346491      -1.163201      -0.008343       0.001483       0.004136       0.009429       0.012671       0.035979       0.036613      -0.002163       0.202398      -0.046708      -0.044280       0.090987              4.909870       3.962218       0.021269       0.304111       4.135054       0.628956       6.632338           0.000004
          234              F       6.969455       2.544090      19.562457      -0.214744      16.206979 0.23137295E+03  0.44480831E+04                                 4.935738                            4.600157       0.693048       2.439750                    0.998978      19.422886      43.798988       0.928927       0.342976      -1.166810       0.000335      -0.006749      -0.000148       0.006759       0.034621       0.045345       0.049718      -0.007014       0.069807      -0.046452      -0.044054       0.090507              5.189611       5.094713       1.172270       1.715709       4.902044       1.289349       5.572075           0.000004
          235              F       9.905507      21.707752      19.147482      -0.199859      15.891818 0.22019922E+03  0.41727518E+04                                 4.865190                            4.469795       0.859696       2.526307                    0.997876      18.863767      41.954608       0.949967       0.340244      -1.171515       0.004660       0.001474       0.003629       0.006087       0.034673      -0.011117      -0.045721      -0.093713      -0.060885      -0.049486      -0.039164       0.088650              5.166679       3.967794       0.295383      -0.231183       6.666480      -1.744675       4.865763           0.000002
          236              F      11.150966      22.625727      17.668006      -0.194200      14.619153 0.21028950E+03  0.39421884E+04                                 4.534184                            4.356756       0.734232       2.474993                    0.998518      18.832189      41.757026       0.965264       0.338486      -1.172190      -0.009307       0.004979       0.010163       0.014653      -0.016285      -0.065421       0.010705       0.051157       0.081044      -0.049532      -0.038647       0.088180              4.635411       5.433386      -0.880085      -1.084095       4.181266       0.380578       4.291582           0.000004
          237              F       3.817076      18.767399       0.730717      -0.221581      16.190514 0.22835891E+03  0.43750314E+04                                 4.929042                            4.561226       0.710917       2.443973                    0.999117      19.444521      43.748091       0.935764       0.341646      -1.168141      -0.000118       0.003342      -0.005188       0.006172      -0.048935      -0.035589       0.045619      -0.031391      -0.029505      -0.047169      -0.042692       0.089860              5.235264       5.198614      -1.839296      -1.220144       5.677054       1.374039       4.830122           0.000004
          238              F       7.679869      20.906875      21.420822      -0.202095      16.858072 0.22999196E+03  0.44093116E+04                                 5.078000                            4.578318       0.530542       2.399037                    0.997545      19.101865      42.837223       0.934797       0.341767      -1.169326      -0.003407       0.000640       0.005286       0.006321       0.004149      -0.029322      -0.036961      -0.015337       0.175964      -0.047805      -0.032385       0.080190              5.442631       3.926110       0.183926      -0.477655       5.153715      -2.194364       7.248068           0.000002
          239              F       6.511774      19.414076      22.336473      -0.196117      13.991390 0.19321831E+03  0.35390136E+04                                 4.372451                            4.135081       1.076290       2.605294                    0.999081      18.475553      40.222085       1.007676       0.331857      -1.180426       0.010298       0.007916       0.003960       0.013579       0.067253       0.023398       0.018343      -0.025041      -0.111734      -0.053591      -0.039914       0.093504              4.533239       4.984991       1.398971       0.662508       4.894410       0.668721       3.720317           0.000000
          240              F      10.218221      21.165779      22.185368      -0.217895      15.057719 0.21358038E+03  0.40286690E+04                                 4.683467                            4.404040       0.707392       2.446748                    0.998931      19.325331      43.305634       0.953528       0.340543      -1.167738       0.001884       0.003682      -0.001410       0.004370       0.010237      -0.054544      -0.012132       0.022398       0.198362      -0.051055      -0.042857       0.093912              4.852337       4.196032       0.535770      -1.237400       4.002621      -0.963254       6.358358           0.000004
          241              F       6.285848      19.638261       1.215606      -0.205696      14.799453 0.21378429E+03  0.40333400E+04                                 4.640907                            4.428666       0.765477       2.486701                    0.997870      19.082661      42.761460       0.943661       0.344034      -1.164804       0.005271       0.006287       0.001845       0.008409      -0.045893      -0.014673       0.035620      -0.094471      -0.107054      -0.048054      -0.046999       0.095053              4.786913       4.020424      -0.468421      -0.123515       6.439230       0.688820       3.901087           0.000005
          242              F       7.790793      18.148701       1.657644      -0.192922      15.441721 0.22079159E+03  0.41839274E+04                                 4.719725                            4.469518       0.817615       2.512454                    0.997822      18.774976      41.663754       0.952652       0.339289      -1.173140      -0.008360       0.004399      -0.008741       0.012870      -0.021922       0.063241      -0.020161       0.064676       0.000827      -0.049558      -0.039176       0.088734              4.888530       5.952587       0.143389       1.802273       3.751360       0.085608       4.961644           0.000003

******************************************************
Auxiliary information for the entire system
The total spin magnetic moment of the unit cell is   -0.000087
The total net atomic charge of the unit cell is   -0.000008
Accuracy of reproducing the electrostatic potential in the unit cell:
  The inner radius (bohr) =    5.0000
  The outer radius (bohr) =   12.0000
  Valid grid points have density less than (e/(bohr^3)) =    0.0001
  The number of valid grid points were=       112688
  The rms potential error without charges in kcal/mol is=      9.73874
  The rms potential error with partial charges in kcal/mol is=      2.37088
  The RRMSE value at monopole order=      0.24345
  The rms potential error with partial charges and cloud penetration in kcal/mol is=      2.35811
  The RRMSE value at monopole order with cloud penetration is=      0.24214
  The rms potential error with partial charges and atomic dipoles in kcal/mol is=      0.94625
  The RRMSE value at dipole order=      0.09716
  The rms potential error with partial charges, atomic dipoles and cloud penetration in kcal/mol is=      0.93284
  The RRMSE value at dipole order with cloud penetration=      0.09579

******************************************************
The electron densities and ab initio electrostatic potential were computed in VASP using the PBE functional and
projector augmented wave method. See the main text of the journal article for a description of computational details.
The atomic charges, dipoles, and quadrupoles were computed with the DDEC6 method as described in
(a) T. A. Manz and N. Gabaldon Limas, RSC Adv. 6 (2016) 47771-47801 DOI: 10.1039/c6ra04656h
(b) N. Gabaldon Limas and T. A. Manz, RSC Adv. 8 (2018) 2678-2707 DOI: 10.1039/c7ra11829e.
For each atom in the material, the electron cloud parameters were fit to the spherically averaged atom-in-material
electron density using radial positions for which this density was between 10^-4 and 10^-2 electrons per cubic bohr.
The polarizabilities, dispersion coefficients, and quantum Drude oscillator (QDO) parameters were fit using the MCLF method.
The magnetic structure of the system was optimized in VASP from the default ferromagnetic initial guess using spin polarization.
The atomic spin moments (ASMs) were computed on this optimized magnetic structure using the DDEC6 partition as inputs
to the method of T. A. Manz and D. S. Sholl, J. Chem. Theory Comput. 7 (2011) 4146-4164 DOI: 10.1021/ct200539n.
The RMSE and RRMSE were computed using a uniform grid with Ewald summation.
