# Supplementary material for: A collection of forcefield precursors for metal–organic frameworks
Source: RSC Adv. 2019 Nov 13;9(63):36492–507. doi: 10.1039/c9ra07327b (PMC9075174; doi:10.1039/c9ra07327b)
Supplement: RA-009-C9RA07327B-s4119 [file RA-009-C9RA07327B-s4119.xyz]

  240
jmolscript: load "" {1 1 1} spacegroup "x,y,z" unitcell [{     12.086400     0.000000     0.000000 }, {     -5.543049    11.721645     0.000000 }, {      0.000000     0.000000    21.578000 }]
Cu    -0.400414     1.287623     2.024232     0.778319
Cu    -0.568433     8.146309     6.236042     0.661541
Cu    -1.360702     6.795038    21.475936     0.816793
Cu     3.672089     4.573200    12.813232     0.778295
Cu    -1.702940     9.436159    17.025042     0.661563
Cu    -0.910671    10.787430    10.686936     0.816852
Cu     6.943765    10.434022    19.553768     0.778210
Cu     7.111784     3.575336    15.341958     0.661568
Cu     7.904053     4.926607     0.102064     0.816806
Cu     2.871262     7.148445     8.764768     0.778292
Cu     8.246291     2.285486     4.552958     0.661531
Cu     7.454022     0.934215    10.891064     0.816810
H      2.415836    11.069922     3.094285     0.136095
H      2.127817    11.103914     1.557932     0.135323
H      3.180925     8.945959     4.078242     0.154263
H      2.726257     7.637824     3.346748     0.146887
H      2.276726    11.123841    19.903547     0.129676
H      2.653746    11.037101    18.386614     0.159673
H      2.400216     7.672989    18.056470     0.152562
H      2.769317     9.001051    17.314187     0.161053
H      0.754550     3.917374    20.404157     0.160518
H      1.757823     4.939501    19.778395     0.141160
H      1.093117     5.294667     1.881602     0.154417
H      1.277120     3.970121     1.065953     0.155570
H     -1.622148    10.448674     0.289145     0.106498
H     -0.352290     9.659808     0.781124     0.099387
H     -1.994003     9.410137     2.416736     0.124137
H     -3.035102     8.917828     1.342152     0.118355
H     -0.642878     8.840465    20.332949     0.317376
H     -2.101615     8.870941    20.404157     0.330314
H     -2.185836     7.052914     2.196640     0.334790
H     -0.812161     7.549912     2.168589     0.316986
H      7.399191     6.512546    13.883285     0.136086
H      7.687210     6.478553    12.346932     0.135315
H      6.634101     8.636508    14.867242     0.154268
H      7.088769     9.944644    14.135748     0.146889
H      7.538301     6.458626     9.114547     0.129678
H      7.161280     6.545367     7.597614     0.159673
H     -4.671590     9.909479     7.267470     0.152552
H      7.045710     8.581416     6.525187     0.161040
H      2.517126     1.943449     9.615157     0.160514
H      1.513853     0.921321     8.989395     0.141155
H      2.178558     0.566155    12.670602     0.154410
H      1.994556     1.890701    11.854953     0.155563
H     -0.649225     7.133793    11.078145     0.106495
H     -1.919083     7.922660    11.570124     0.099387
H     -0.277370     8.172331    13.205736     0.124134
H      0.763728     8.664640    12.131152     0.118356
H     -1.628495     8.742003     9.543949     0.317387
H     -0.169758     8.711527     9.615157     0.330325
H     -0.085538    10.529554    12.985640     0.334804
H     -1.459212    10.032556    12.957589     0.316996
H      4.127515     0.651723    18.483715     0.136085
H      4.415534     0.617731    20.020068     0.135313
H      3.362426     2.775686    17.499758     0.154269
H      3.817094     4.083821    18.231252     0.146889
H      4.266625     0.597804     1.674453     0.129680
H      3.889605     0.684544     3.191386     0.159673
H      4.143135     4.048656     3.521530     0.152552
H      3.774034     2.720594     4.263813     0.161046
H      5.788801     7.804271     1.173843     0.160518
H      4.785528     6.782144     1.799605     0.141158
H      5.450234     6.426978    19.696398     0.154412
H      5.266231     7.751524    20.512047     0.155564
H      8.165499     1.272971    21.288855     0.106497
H      6.895641     2.061837    20.796876     0.099388
H      8.537354     2.311508    19.161264     0.124138
H      9.578453     2.803817    20.235848     0.118353
H      7.186229     2.881180     1.245051     0.317377
H      8.644966     2.850704     1.173843     0.330314
H      8.729187     4.668731    19.381360     0.334791
H      7.355512     4.171733    19.409411     0.316987
H     -0.855840     5.209099     7.694715     0.136085
H     -1.143859     5.243092     9.231068     0.135316
H     -0.090750     3.085137     6.710758     0.154262
H     -0.545418     1.777001     7.442252     0.146884
H     -0.994950     5.263019    12.463453     0.129683
H     -0.617929     5.176278    13.980386     0.159676
H     -0.871459     1.812166    14.310530     0.152561
H     -0.502359     3.140229    15.052813     0.161051
H      4.026225     9.778196    11.962843     0.160512
H      5.029498    10.800324    12.588605     0.141155
H      4.364793    11.155490     8.907398     0.154407
H      4.548795     9.830944     9.723047     0.155564
H      7.192576     4.587852    10.499855     0.106499
H      8.462434     3.798985    10.007876     0.099390
H      6.820721     3.549314     8.372264     0.124139
H      5.779623     3.057005     9.446848     0.118360
H      8.171846     2.979642    12.034051     0.317384
H      6.713109     3.010118    11.962843     0.330320
H      6.628889     1.192091     8.592360     0.334802
H      8.002563     1.689089     8.620411     0.316994
C      2.269402     8.629475     1.065953     0.478671
C      2.232943     8.624786    20.412788     0.470692
C      1.583987     6.799726    21.532686     0.441645
C      2.705509    10.720617     2.235481    -0.255921
C      4.110716    11.191827     1.983018     0.626669
C      2.498206     8.567350     3.502109    -0.250866
C      1.155790     8.632992     4.218499     0.625695
C      2.827652    10.651459    19.258365    -0.255100
C      4.274982    10.877687    19.605771     0.633902
C      2.176291     8.614237    17.976632    -0.256942
C      0.750917     8.732626    17.480338     0.635784
C      0.901122     4.859794    20.227217    -0.283224
C     -0.183823     5.336865    19.269154     0.630982
C      0.763408     4.790636     1.119898    -0.287283
C     -0.702065     4.436643     1.365887     0.648773
C     -1.274204     9.567207     0.494136    -0.028753
C     -2.096343     8.923688     1.585983    -0.025527
C      7.545625     8.952992    11.854953     0.478667
C      7.582084     8.957681     9.623788     0.470689
C     -3.855360    10.782741    10.743686     0.441637
C      7.109518     6.861851    13.024481    -0.255921
C      5.704310     6.390641    12.772018     0.626658
C      7.316821     9.015117    14.291109    -0.250869
C     -3.427164     8.949476    15.007499     0.625696
C      6.987375     6.931009     8.469365    -0.255098
C      5.540044     6.704781     8.816771     0.633904
C      7.638736     8.968231     7.187632    -0.256935
C     -3.022290     8.849842     6.691338     0.635779
C      2.370554     1.001028     9.438217    -0.283199
C      3.455499     0.523958     8.480154     0.630993
C      2.508268     1.070186    11.908898    -0.287282
C      3.973740     1.424180    12.154887     0.648777
C     -0.997170     8.015261    11.283136    -0.028745
C     -0.175031     8.658779    12.374983    -0.025517
C      4.273949     3.092170    20.512047     0.478669
C      4.310408     3.096859     1.165212     0.470687
C      4.959364     4.921919     0.045314     0.441640
C      3.837842     1.001028    19.342519    -0.255922
C      2.432635     0.529818    19.594982     0.626658
C      4.045145     3.154295    18.075891    -0.250871
C      5.387561     3.088653    17.359501     0.625699
C      3.715699     1.070186     2.319635    -0.255100
C      2.268369     0.843958     1.972229     0.633908
C      4.367060     3.107408     3.601368    -0.256939
C      5.792434     2.989019     4.097662     0.635780
C      5.642229     6.861851     1.350783    -0.283211
C      6.727174     6.384780     2.308846     0.630975
C      5.779943     6.931009    20.458102    -0.287282
C      7.245416     7.285002    20.212113     0.648758
C      7.817555     2.154438    21.083864    -0.028753
C      8.639694     2.797957    19.992017    -0.025528
C     -1.002274     2.768653     9.723047     0.478667
C     -1.038733     2.763964    11.954212     0.470688
C     10.398711     0.938904    10.834314     0.441638
C     -0.566167     4.859794     8.553519    -0.255921
C      0.839041     5.331004     8.805982     0.626667
C     -0.773470     2.706528     7.286891    -0.250867
C      9.970515     2.772169     6.570501     0.625697
C     -0.444024     4.790636    13.108635    -0.255102
C      1.003307     5.016864    12.761229     0.633903
C     -1.095385     2.753414    14.390368    -0.256942
C      9.565641     2.871803    14.886662     0.635783
C      4.172797    10.720617    12.139783    -0.283199
C      3.087852    11.197687    13.097846     0.630980
C      4.035083    10.651459     9.669102    -0.287281
C      2.569611    10.297465     9.423113     0.648775
C      7.540521     3.706384    10.294864    -0.028748
C      6.718382     3.062866     9.203017    -0.025522
N      2.459460     9.316363    21.526213    -0.519613
N      1.795942     7.348299    20.343738    -0.526341
N      1.819660     7.351816     1.154423    -0.553438
N      2.512957     9.267133     2.239796    -0.050492
N      2.424680     9.251894    19.238945    -0.015614
N      0.989500     5.557232    21.502477    -0.080858
N     -1.350846     8.691600    20.868084    -0.577373
N     -1.597777     7.549912     1.728398    -0.581945
N      7.355567     8.266104    10.737213    -0.519604
N     -4.067315    10.234168     9.554738    -0.526336
N     -4.091034    10.230652    11.943423    -0.553424
N      7.302070     8.315335    13.028796    -0.050483
N      7.390346     8.330573     8.449945    -0.015610
N      2.282176     0.303591    10.713477    -0.080844
N     -0.920528     8.890868    10.079084    -0.577427
N     -0.673596    10.032556    12.517398    -0.581996
N      4.083891     2.405282     0.051787    -0.519613
N      4.747409     4.373346     1.234262    -0.526346
N      4.723691     4.369829    20.423577    -0.553435
N      4.030394     2.454512    19.338204    -0.050483
N      4.118671     2.469751     2.339055    -0.015628
N      5.553851     6.164413     0.075523    -0.080849
N      7.894197     3.030045     0.709916    -0.577389
N      8.141128     4.171733    19.849602    -0.581953
N     -0.812216     3.455541    10.840787    -0.519604
N     10.610666     1.487477    12.023262    -0.526339
N     10.634385     1.490993     9.634577    -0.553426
N     -0.758719     3.406310     8.549204    -0.050485
N     -0.846995     3.391072    13.128055    -0.015612
N      4.261175    11.418054    10.864523    -0.080847
N      7.463879     2.830777    11.498916    -0.577405
N      7.216947     1.689089     9.060602    -0.581976
O      9.800492     0.741980     2.036963    -0.584398
O      5.026597    10.392410     1.756449    -0.523605
O      1.141269     8.009400     5.352639    -0.566990
O      0.197419     9.215557     3.765361    -0.541766
O     10.148559     0.302418    19.944545    -0.526638
O      5.079109     9.923545    19.478461    -0.549858
O     -0.061034     9.404276    18.131993    -0.540978
O      0.450539     8.151232    16.425174    -0.489951
O     -1.088118     6.124560    19.657342    -0.542652
O     -0.138925     4.901992    18.121204    -0.461202
O     -1.603567     4.978183     0.655971    -0.567898
O     -0.937555     3.605578     2.261374    -0.539167
O      5.557583     5.118842    12.825963    -0.584399
O      4.788430     7.190057    12.545449    -0.523633
O     -3.412642     9.573067    16.141639    -0.566985
O     -2.468793     8.366910    14.554361    -0.541758
O      5.209517     5.558404     9.155545    -0.526645
O      4.735917     7.658923     8.689461    -0.549867
O     -2.210340     8.178192     7.342993    -0.540973
O     -2.721913     9.431236     5.636174    -0.489946
O     -1.183256    11.457908     8.868342    -0.542694
O      3.410601     0.958831     7.332204    -0.461208
O      4.875243     0.882640    11.444971    -0.567941
O      4.209231     2.255244    13.050374    -0.539193
O     -3.257141    10.979665    19.541037    -0.584395
O      1.516754     1.329235    19.821551    -0.523641
O      5.402082     3.712245    16.225361    -0.566991
O      6.345932     2.506088    17.812639    -0.541761
O     -3.605208    11.419227     1.633455    -0.526640
O      1.464242     1.798100     2.099539    -0.549847
O      6.604385     2.317369     3.446007    -0.540975
O      6.092812     3.570413     5.152826    -0.489950
O      7.631469     5.597085     1.920658    -0.542666
O      6.682276     6.819653     3.456796    -0.461175
O      8.146918     6.743462    20.922029    -0.567921
O      7.480906     8.116067    19.316626    -0.539190
O      0.985768     6.602803     8.752037    -0.584411
O      1.754921     4.531588     9.032551    -0.523652
O      9.955993     2.148578     5.436361    -0.566993
O      9.012144     3.354735     7.023639    -0.541762
O      1.333834     6.163241    12.422455    -0.526635
O      1.807434     4.062722    12.888539    -0.549858
O      8.753691     3.543453    14.235007    -0.540979
O      9.265264     2.290409    15.941826    -0.489946
O      7.726607     0.263737    12.709658    -0.542675
O      3.132750    10.762814    14.245796    -0.461204
O      1.668108    10.839005    10.133029    -0.567923
O      2.334120     9.466401     8.527626    -0.539191

The following XYZ coordinates are in angstroms. Other properties are in atomic units.
The sperically averaged electron density of each atom fit to a function of the form exp(a - br)
eigen_1, eigen_2 and eigen_3 are the three eigenvalues of traceless quadrupole moment tensor
  atom number  atomic symbol              X              Y              Z     net charge C6 coefficient C8 coefficient C10 coefficient fluctuating dipole atomic polarizability isotropic forcefield polarizability              a              b squared Pearson coefficient          <r^3>          <r^4>         wp_QDO          m_QDO          q_QDO       dipole_x       dipole_y       dipole_z         dipole            Qxy            Qxz            Qyz     Q(x^2-y^2)  Q(3z^2 - R^2)        eigen_1        eigen_2        eigen_3 static polarizability      alpha(xx)      alpha(xy)      alpha(xz)      alpha(yy)      alpha(yz)      alpha(zz) atomic spin moment
            1             Cu      -0.400414       1.287623       2.024232       0.778319      64.135454 0.11513269E+04  0.32526138E+05                                14.483574                           12.227909       0.627517       2.079413                    0.999923      43.641042     113.138436       0.445180       0.487009      -1.086375      -0.017558       0.030998       0.028680       0.045735       0.006266      -0.004875       0.019784       0.018572      -0.172122      -0.062558       0.022652       0.039906             16.654422      27.025623       5.042024      -0.534349      14.333042      -0.457203       8.604602           0.541134
            2             Cu      -0.568433       8.146309       6.236042       0.661541      69.334025 0.13326512E+04  0.39109885E+05                                15.307314                           13.208969       0.533885       2.020758                    0.999985      46.386444     123.174121       0.425092       0.490967      -1.082541       0.031807       0.023557       0.035255       0.053005      -0.040700      -0.017464      -0.048302       0.105674      -0.010120      -0.094083       0.025683       0.068399             17.199635      21.947337      -0.928612      -9.648244       9.611946      -0.125427      20.039620           0.413555
            3             Cu      -1.360702       6.795038      21.475936       0.816793      53.170197 0.11258441E+04  0.31219493E+05                                11.981735                           11.448397       1.120918       2.291587                    0.994228      40.873925     100.610352       0.505960       0.436558      -1.131123      -0.065264      -0.056955      -0.042049       0.096288       0.017666      -0.005903       0.006217      -0.115120       0.094102      -0.076319       0.029899       0.046421             12.495516      10.360290      -1.048988      -1.312270      16.279311       1.127404      10.846946           0.466298
            4             Cu       3.672089       4.573200      12.813232       0.778295      64.139432 0.11514094E+04  0.32528855E+05                                14.483551                           12.227836       0.627812       2.079478                    0.999923      43.644471     113.145794       0.445211       0.486968      -1.086404       0.017574      -0.031061       0.028685       0.045787       0.006330       0.004860      -0.019718       0.018814      -0.171692      -0.062403       0.022434       0.039969             16.654448      27.025770       5.042082       0.534344      14.333021       0.457209       8.604554           0.540719
            5             Cu      -1.702940       9.436159      17.025042       0.661563      69.331585 0.13325944E+04  0.39107799E+05                                15.306989                           13.208712       0.533883       2.020766                    0.999985      46.385511     123.170952       0.425096       0.490969      -1.082540      -0.031809      -0.023549       0.035259       0.053005      -0.040697       0.017453       0.048300       0.105658      -0.010121      -0.094072       0.025680       0.068392             17.199253      21.946878      -0.928585       9.647964       9.611756       0.125432      20.039124           0.413799
            6             Cu      -0.910671      10.787430      10.686936       0.816852      53.169081 0.11258040E+04  0.31218005E+05                                11.981370                           11.448020       1.121090       2.291647                    0.994229      40.873652     100.608052       0.505981       0.436545      -1.131135       0.065269       0.056950      -0.042044       0.096286       0.017671       0.005891      -0.006217      -0.115037       0.094018      -0.076266       0.029870       0.046396             12.495156      10.359894      -1.048947       1.312250      16.278887      -1.127383      10.846688           0.467182
            7             Cu       6.943765      10.434022      19.553768       0.778210      64.146129 0.11515548E+04  0.32534126E+05                                14.484830                           12.228852       0.627590       2.079394                    0.999923      43.645764     113.152705       0.445178       0.486988      -1.086389       0.017569      -0.031037      -0.028692       0.045773       0.006321      -0.004863       0.019742       0.018767      -0.171965      -0.062496       0.022505       0.039990             16.655973      27.028309       5.042612      -0.534414      14.334365      -0.457262       8.605245           0.539617
            8             Cu       7.111784       3.575336      15.341958       0.661568      69.332286 0.13326078E+04  0.39108278E+05                                15.307044                           13.208736       0.533913       2.020772                    0.999985      46.385895     123.171964       0.425097       0.490966      -1.082542      -0.031803      -0.023559      -0.035249       0.053000      -0.040690      -0.017466      -0.048290       0.105668      -0.010120      -0.094067       0.025675       0.068392             17.199336      21.946989      -0.928594      -9.648077       9.611785      -0.125415      20.039234           0.413864
            9             Cu       7.904053       4.926607       0.102064       0.816806      53.169642 0.11258264E+04  0.31218885E+05                                11.981666                           11.448313       1.120899       2.291586                    0.994228      40.873655     100.609557       0.505961       0.436559      -1.131122       0.065260       0.056957       0.042046       0.096285       0.017661      -0.005911       0.006218      -0.115169       0.094155      -0.076350       0.029916       0.046434             12.495456      10.360179      -1.048974      -1.312264      16.279284       1.127385      10.846905           0.466328
           10             Cu       2.871262       7.148445       8.764768       0.778292      64.138825 0.11513969E+04  0.32528334E+05                                14.483238                           12.227585       0.627924       2.079511                    0.999923      43.645039     113.146041       0.445227       0.486954      -1.086415      -0.017585       0.031092      -0.028688       0.045814       0.006348       0.004854      -0.019692       0.018888      -0.171411      -0.062308       0.022345       0.039963             16.654071      27.025159       5.041948       0.534327      14.332668       0.457194       8.604385           0.540913
           11             Cu       8.246291       2.285486       4.552958       0.661531      69.334780 0.13326678E+04  0.39110464E+05                                15.307334                           13.208977       0.533934       2.020768                    0.999985      46.387009     123.175452       0.425096       0.490962      -1.082545       0.031793       0.023568      -0.035238       0.052991      -0.040675       0.017476       0.048269       0.105660      -0.010132      -0.094043       0.025661       0.068382             17.199664      21.947398      -0.928604       9.648277       9.611952       0.125425      20.039642           0.413514
           12             Cu       7.454022       0.934215      10.891064       0.816810      53.170491 0.11258463E+04  0.31219556E+05                                11.981732                           11.448359       1.120986       2.291607                    0.994229      40.874121     100.610700       0.505964       0.436555      -1.131125      -0.065269      -0.056959       0.042046       0.096292       0.017659       0.005911      -0.006218      -0.115173       0.094153      -0.076351       0.029916       0.046436             12.495539      10.360250      -1.048994       1.312288      16.279379      -1.127434      10.846988           0.466988
           13              H       2.415836      11.069922       3.094285       0.136095       1.113373 0.87127303E+01  0.88236350E+02                                 1.849833                            1.781622      -1.233583       2.304028                    0.993829       3.700625      10.863178       0.442695       1.366180      -0.690664      -0.009372       0.007002       0.026294       0.028779      -0.000250      -0.002266      -0.003440      -0.006782       0.020516      -0.007275      -0.001253       0.008528              1.879754       1.581926      -0.042409      -0.238855       1.827096       0.323186       2.230240           0.000085
           14              H       2.127817      11.103914       1.557932       0.135323       0.977561 0.75502545E+01  0.73778759E+02                                 1.691432                            1.653687      -1.058137       2.378807                    0.997362       3.618128      10.434810       0.461487       1.358240      -0.691632      -0.019540       0.013431      -0.019520       0.030712      -0.002771       0.008133      -0.009365      -0.003400      -0.031230      -0.016632       0.002132       0.014499              1.705289       1.654965      -0.123543       0.287476       1.689095      -0.176627       1.771806          -0.000014
           15              H       3.180925       8.945959       4.078242       0.154263       0.973116 0.71800955E+01  0.68068407E+02                                 1.597802                            1.547867      -0.679735       2.581035                    0.999924       3.073415       8.239561       0.516324       1.251320      -0.718577       0.024526       0.012705       0.019314       0.033704       0.009031       0.005472      -0.001089      -0.000789       0.013145      -0.012573       0.003341       0.009232              1.614333       1.670061       0.186561       0.308285       1.442850       0.161392       1.730087           0.000071
           16              H       2.726257       7.637824       3.346748       0.146887       1.081662 0.83299933E+01  0.82710240E+02                                 1.757701                            1.697341      -1.088982       2.371956                    0.997611       3.481795       9.842507       0.475627       1.296955      -0.705689       0.010259      -0.030375      -0.001813       0.032112      -0.006213      -0.006249      -0.010000      -0.020078      -0.006512      -0.016819       0.000055       0.016764              1.778097       1.549010      -0.236784      -0.065449       2.155803       0.184627       1.629480          -0.000084
           17              H       2.276726      11.123841      19.903547       0.129676       1.020909 0.78900309E+01  0.77934603E+02                                 1.733929                            1.683490      -1.228003       2.292047                    0.996458       3.718080      10.773134       0.460342       1.347019      -0.693223      -0.018511       0.014549       0.016299       0.028636      -0.001486      -0.007869       0.007012       0.001240      -0.027473      -0.014537       0.003015       0.011522              1.757518       1.665848      -0.198790      -0.266414       1.871328       0.255466       1.735378           0.000516
           18              H       2.653746      11.037101      18.386614       0.159673       0.884254 0.63702138E+01  0.58876217E+02                                 1.521597                            1.474969      -0.681847       2.586123                    0.999909       3.045345       8.181291       0.517461       1.280686      -0.711197      -0.007466       0.015896      -0.031868       0.036386       0.003954       0.002101      -0.006187      -0.011669       0.012077      -0.010238       0.000028       0.010209              1.544394       1.287400      -0.016485       0.106863       1.496966      -0.255617       1.848815           0.000003
           19              H       2.400216       7.672989      18.056470       0.152562       1.038743 0.79523149E+01  0.77687706E+02                                 1.686067                            1.640140      -0.988966       2.422555                    0.998850       3.313312       9.150498       0.494251       1.268527      -0.712916       0.010023      -0.031275       0.000288       0.032843      -0.005925       0.006192       0.009136      -0.011768      -0.018326      -0.015670       0.001889       0.013781              1.693690       1.450218      -0.176253       0.030354       2.095584      -0.113735       1.535268           0.000025
           20              H       2.769317       9.001051      17.314187       0.161053       0.962266 0.69944306E+01  0.66120304E+02                                 1.607929                            1.543671      -0.717214       2.567399                    0.999905       3.095038       8.386805       0.507149       1.277581      -0.712208       0.022804       0.011088      -0.022111       0.033643       0.007362      -0.004580       0.001508       0.004117       0.011887      -0.010733       0.002706       0.008026              1.636748       1.591256       0.193063      -0.318680       1.447171      -0.217031       1.871816           0.000317
           21              H       0.754550       3.917374      20.404157       0.160518       0.846736 0.62211753E+01  0.58137439E+02                                 1.568558                            1.529198      -0.897192       2.484958                    0.998211       3.343254       9.545985       0.464982       1.409569      -0.682671      -0.003312      -0.034725       0.004078       0.035120       0.008499       0.001397       0.000457      -0.012658       0.008153      -0.012030       0.002630       0.009400              1.590491       1.377764       0.074656      -0.012025       2.061419      -0.060276       1.332290           0.000112
           22              H       1.757823       4.939501      19.778395       0.141160       0.992727 0.77123951E+01  0.76293822E+02                                 1.750029                            1.704367      -1.331693       2.258498                    0.993183       3.781057      11.224188       0.438367       1.412435      -0.680148       0.028104       0.000774      -0.012234       0.030661       0.001444      -0.003663       0.004689       0.014984       0.025461      -0.013075       0.002130       0.010945              1.770025       2.202195      -0.055609      -0.302279       1.546806       0.042260       1.561074          -0.000009
           23              H       1.093117       5.294667       1.881602       0.154417       1.031457 0.81248772E+01  0.80370396E+02                                 1.721612                            1.692997      -1.072504       2.383071                    0.998283       3.452583       9.820406       0.468058       1.322900      -0.700473       0.014137       0.009368       0.026136       0.031157      -0.002545       0.000090      -0.002083       0.009005       0.061318      -0.015502      -0.005063       0.020564              1.721757       1.571370       0.154817       0.157718       1.803866       0.246949       1.790036          -0.000275
           24              H       1.277120       3.970121       1.065953       0.155570       0.860999 0.61856117E+01  0.58094362E+02                                 1.618050                            1.546405      -1.149892       2.356703                    0.995642       3.559333      10.404433       0.449841       1.449757      -0.673548       0.021479      -0.023774      -0.004299       0.032326      -0.003577      -0.006569       0.001937       0.003422       0.011625      -0.006550      -0.003183       0.009733              1.669273       1.618005      -0.422157      -0.009453       2.075404      -0.064209       1.314411          -0.000290
           25              H      -1.622148      10.448674       0.289145       0.106498       0.964326 0.69436754E+01  0.66376201E+02                                 1.665885                            1.576961      -0.893614       2.443974                    0.997255       3.621866      10.296213       0.477089       1.343025      -0.694307      -0.019351       0.031140      -0.009589       0.037896      -0.004479       0.002934      -0.002316      -0.017645       0.002816      -0.010835       0.000470       0.010365              1.722115       1.442200      -0.365037       0.051436       2.330108      -0.140758       1.394035           0.001468
           26              H      -0.352290       9.659808       0.781124       0.099387       0.947285 0.72314313E+01  0.69716490E+02                                 1.635120                            1.603215      -0.891537       2.447079                    0.996737       3.620698      10.280832       0.476655       1.332878      -0.696780       0.031627       0.003630       0.016335       0.035781       0.003379       0.004452       0.007462       0.009309       0.006688      -0.010267      -0.000632       0.010899              1.642582       2.153012       0.026630       0.210535       1.385083       0.013649       1.389649          -0.000118
           27              H      -1.994003       9.410137       2.416736       0.124137       0.940483 0.69164267E+01  0.65862716E+02                                 1.626771                            1.568365      -0.805264       2.504085                    0.998801       3.435388       9.657034       0.482286       1.333655      -0.697509       0.004383       0.020779       0.036825       0.042509       0.003302      -0.001018       0.008372      -0.016745       0.020191      -0.012776      -0.001592       0.014368              1.646332       1.349227      -0.000785       0.071064       1.642112       0.352198       1.947657           0.001344
           28              H      -3.035102       8.917828       1.342152       0.118355       0.916670 0.67876913E+01  0.63921977E+02                                 1.564468                            1.527260      -0.623476       2.590496                    0.999848       3.290206       9.006651       0.504711       1.288650      -0.708055      -0.040706       0.004731      -0.008700       0.041893      -0.002389       0.003854      -0.006757       0.017871      -0.021801      -0.013187      -0.000838       0.014026              1.576060       2.027693       0.023386       0.155231       1.397361       0.016640       1.303126          -0.000095
           29              H      -0.642878       8.840465      20.332949       0.317376       0.514027 0.33694268E+01  0.27765176E+02                                 1.247964                            1.226750      -1.291724       2.381957                    0.997990       2.873492       8.428371       0.443787       1.674894      -0.636130       0.020342       0.008574      -0.012187       0.025216       0.005669       0.001217       0.006427       0.011937      -0.002680      -0.010998       0.000978       0.010020              1.254615       1.425893       0.004253      -0.249202       1.058648      -0.009256       1.279305           0.000415
           30              H      -2.101615       8.870941      20.404157       0.330314       0.495281 0.32142685E+01  0.26185437E+02                                 1.222117                            1.202256      -1.323947       2.381082                    0.998139       2.779900       8.116618       0.445846       1.686332      -0.634827      -0.022412       0.008146      -0.010187       0.025931      -0.003439      -0.002673       0.007086       0.016997       0.017894      -0.014283       0.003257       0.011026              1.229277       1.424433      -0.045855       0.181581       1.102991      -0.023770       1.160408           0.000498
           31              H      -2.185836       7.052914       2.196640       0.334790       0.536186 0.34900894E+01  0.28563334E+02                                 1.226040                            1.205181      -1.076333       2.516209                    0.999900       2.471228       6.863947       0.479551       1.560627      -0.657673      -0.020572      -0.011439       0.018827       0.030142      -0.004747      -0.002259      -0.009652       0.001913      -0.013242      -0.013004       0.003419       0.009585              1.230660       1.319906       0.225611      -0.128786       1.277272      -0.119821       1.094801           0.000385
           32              H      -0.812161       7.549912       2.168589       0.316986       0.557222 0.37707974E+01  0.31680433E+02                                 1.277128                            1.266448      -1.236627       2.409612                    0.998941       2.774499       7.985341       0.457062       1.595045      -0.649614       0.018799       0.002268       0.016704       0.025250      -0.000806       0.006545      -0.013125      -0.009521      -0.021076      -0.016457      -0.000276       0.016733              1.274986       1.535577      -0.009803       0.182656       1.128652       0.003064       1.160727           0.000643
           33              H       7.399191       6.512546      13.883285       0.136086       1.113380 0.87127998E+01  0.88237237E+02                                 1.849843                            1.781631      -1.233591       2.304024                    0.993829       3.700638      10.863230       0.442693       1.366184      -0.690663       0.009372      -0.007003       0.026295       0.028780      -0.000250       0.002266       0.003440      -0.006782       0.020515      -0.007274      -0.001253       0.008527              1.879764       1.581935      -0.042409       0.238858       1.827105      -0.323188       2.230253           0.000184
           34              H       7.687210       6.478553      12.346932       0.135315       0.977570 0.75503452E+01  0.73779886E+02                                 1.691445                            1.653699      -1.058155       2.378797                    0.997362       3.618154      10.434910       0.461485       1.358243      -0.691631       0.019539      -0.013432      -0.019521       0.030712      -0.002771      -0.008133       0.009365      -0.003399      -0.031229      -0.016631       0.002131       0.014500              1.705302       1.654979      -0.123545      -0.287480       1.689108       0.176630       1.771820           0.000074
           35              H       6.634101       8.636508      14.867242       0.154268       0.973102 0.71799671E+01  0.68066862E+02                                 1.597784                            1.547851      -0.679733       2.581038                    0.999924       3.073389       8.239462       0.516328       1.251316      -0.718578      -0.024527      -0.012705       0.019314       0.033705       0.009032      -0.005472       0.001089      -0.000789       0.013144      -0.012574       0.003341       0.009233              1.614314       1.670042       0.186558      -0.308279       1.442836      -0.161389       1.730066           0.000205
           36              H       7.088769       9.944644      14.135748       0.146889       1.081650 0.83298895E+01  0.82708983E+02                                 1.757692                            1.697334      -1.088964       2.371966                    0.997611       3.481775       9.842449       0.475627       1.296960      -0.705688      -0.010259       0.030375      -0.001813       0.032112      -0.006213       0.006249       0.010000      -0.020079      -0.006512      -0.016819       0.000055       0.016764              1.778088       1.549004      -0.236782       0.065448       2.155790      -0.184625       1.629472           0.000066
           37              H       7.538301       6.458626       9.114547       0.129678       1.020899 0.78899295E+01  0.77933312E+02                                 1.733915                            1.683477      -1.227981       2.292059                    0.996458       3.718049      10.773007       0.460345       1.347015      -0.693224       0.018511      -0.014549       0.016300       0.028636      -0.001486       0.007869      -0.007012       0.001240      -0.027473      -0.014537       0.003015       0.011522              1.757504       1.665834      -0.198788       0.266410       1.871312      -0.255464       1.735364           0.000561
           38              H       7.161280       6.545367       7.597614       0.159673       0.884250 0.63701696E+01  0.58875676E+02                                 1.521589                            1.474961      -0.681844       2.586125                    0.999909       3.045329       8.181225       0.517463       1.280683      -0.711198       0.007466      -0.015895      -0.031868       0.036387       0.003954      -0.002101       0.006187      -0.011668       0.012077      -0.010238       0.000028       0.010209              1.544385       1.287393      -0.016485      -0.106862       1.496958       0.255615       1.848804          -0.000037
           39              H      -4.671590       9.909479       7.267470       0.152552       1.038751 0.79523894E+01  0.77688663E+02                                 1.686083                            1.640154      -0.988971       2.422554                    0.998850       3.313324       9.150563       0.494246       1.268536      -0.712914      -0.010024       0.031276       0.000288       0.032844      -0.005925      -0.006192      -0.009135      -0.011768      -0.018327      -0.015670       0.001889       0.013781              1.693706       1.450230      -0.176257      -0.030355       2.095608       0.113737       1.535280          -0.000000
           40              H       7.045710       8.581416       6.525187       0.161040       0.962272 0.69944818E+01  0.66120893E+02                                 1.607938                            1.543678      -0.717210       2.567400                    0.999905       3.095043       8.386819       0.507147       1.277584      -0.712208      -0.022805      -0.011087      -0.022111       0.033644       0.007363       0.004580      -0.001507       0.004117       0.011886      -0.010733       0.002706       0.008027              1.636757       1.591265       0.193066       0.318683       1.447179       0.217034       1.871826           0.000227
           41              H       2.517126       1.943449       9.615157       0.160514       0.846738 0.62211897E+01  0.58137604E+02                                 1.568560                            1.529200      -0.897193       2.484957                    0.998211       3.343259       9.546000       0.464982       1.409570      -0.682671       0.003313       0.034727       0.004078       0.035122       0.008500      -0.001396      -0.000456      -0.012660       0.008152      -0.012031       0.002630       0.009400              1.590493       1.377765       0.074656       0.012025       2.061423       0.060277       1.332291           0.000162
           42              H       1.513853       0.921321       8.989395       0.141155       0.992723 0.77123540E+01  0.76293297E+02                                 1.750025                            1.704363      -1.331679       2.258505                    0.993183       3.781045      11.224136       0.438367       1.412436      -0.680148      -0.028105      -0.000773      -0.012236       0.030662       0.001444       0.003664      -0.004689       0.014984       0.025461      -0.013075       0.002129       0.010946              1.770021       2.202191      -0.055608       0.302278       1.546802      -0.042260       1.561070           0.000023
           43              H       2.178558       0.566155      12.670602       0.154410       1.031459 0.81249039E+01  0.80370754E+02                                 1.721619                            1.693004      -1.072504       2.383072                    0.998283       3.452593       9.820452       0.468056       1.322905      -0.700472      -0.014136      -0.009367       0.026138       0.031157      -0.002545      -0.000090       0.002082       0.009004       0.061318      -0.015501      -0.005063       0.020564              1.721764       1.571376       0.154819      -0.157719       1.803875      -0.246950       1.790042          -0.000121
           44              H       1.994556       1.890701      11.854953       0.155563       0.861003 0.61856517E+01  0.58094845E+02                                 1.618057                            1.546412      -1.149902       2.356697                    0.995642       3.559354      10.404512       0.449840       1.449761      -0.673548      -0.021478       0.023775      -0.004297       0.032326      -0.003576       0.006569      -0.001937       0.003421       0.011625      -0.006550      -0.003183       0.009733              1.669282       1.618013      -0.422160       0.009454       2.075415       0.064209       1.314416          -0.000208
           45              H      -0.649225       7.133793      11.078145       0.106495       0.964353 0.69439216E+01  0.66379126E+02                                 1.665912                            1.576985      -0.893626       2.443962                    0.997254       3.621932      10.296436       0.477087       1.343018      -0.694308       0.019352      -0.031139      -0.009590       0.037896      -0.004478      -0.002935       0.002317      -0.017645       0.002814      -0.010835       0.000470       0.010365              1.722144       1.442222      -0.365047      -0.051437       2.330155       0.140761       1.394056           0.001518
           46              H      -1.919083       7.922660      11.570124       0.099387       0.947285 0.72314357E+01  0.69716561E+02                                 1.635122                            1.603216      -0.891540       2.447077                    0.996737       3.620706      10.280865       0.476655       1.332880      -0.696779      -0.031628      -0.003629       0.016335       0.035781       0.003380      -0.004452      -0.007461       0.009308       0.006688      -0.010267      -0.000633       0.010899              1.642583       2.153014       0.026630      -0.210536       1.385085      -0.013649       1.389651          -0.000044
           47              H      -0.277370       8.172331      13.205736       0.124134       0.940504 0.69166227E+01  0.65865045E+02                                 1.626793                            1.568384      -0.805271       2.504076                    0.998801       3.435444       9.657223       0.482284       1.333650      -0.697510      -0.004383      -0.020778       0.036826       0.042510       0.003302       0.001019      -0.008373      -0.016743       0.020191      -0.012775      -0.001593       0.014369              1.646354       1.349243      -0.000786      -0.071065       1.642135      -0.352205       1.947685           0.001426
           48              H       0.763728       8.664640      12.131152       0.118356       0.916670 0.67876913E+01  0.63921992E+02                                 1.564468                            1.527260      -0.623471       2.590498                    0.999848       3.290214       9.006681       0.504711       1.288651      -0.708055       0.040706      -0.004730      -0.008699       0.041893      -0.002389      -0.003853       0.006757       0.017872      -0.021800      -0.013188      -0.000839       0.014026              1.576060       2.027692       0.023387      -0.155231       1.397362      -0.016640       1.303126          -0.000007
           49              H      -1.628495       8.742003       9.543949       0.317387       0.514038 0.33695291E+01  0.27766225E+02                                 1.247977                            1.226763      -1.291726       2.381950                    0.997990       2.873538       8.428533       0.443787       1.674880      -0.636132      -0.020341      -0.008573      -0.012186       0.025214       0.005669      -0.001218      -0.006428       0.011939      -0.002675      -0.010999       0.000979       0.010021              1.254629       1.425907       0.004253       0.249203       1.058660       0.009255       1.279320           0.000440
           50              H      -0.169758       8.711527       9.615157       0.330325       0.495290 0.32143422E+01  0.26186172E+02                                 1.222124                            1.202264      -1.323927       2.381086                    0.998139       2.779928       8.116705       0.445849       1.686315      -0.634829       0.022411      -0.008144      -0.010185       0.025929      -0.003440       0.002673      -0.007086       0.016998       0.017896      -0.014284       0.003257       0.011027              1.229285       1.424440      -0.045854      -0.181579       1.102999       0.023770       1.160415           0.000516
           51              H      -0.085538      10.529554      12.985640       0.334804       0.536200 0.34902147E+01  0.28564641E+02                                 1.226059                            1.205200      -1.076321       2.516208                    0.999900       2.471286       6.864162       0.479548       1.560621      -0.657673       0.020571       0.011439       0.018824       0.030139      -0.004748       0.002259       0.009653       0.001913      -0.013248      -0.013005       0.003419       0.009587              1.230680       1.319927       0.225615       0.128787       1.277294       0.119822       1.094818           0.000468
           52              H      -1.459212      10.032556      12.957589       0.316996       0.557231 0.37708772E+01  0.31681264E+02                                 1.277136                            1.266457      -1.236618       2.409611                    0.998941       2.774533       7.985454       0.457063       1.595033      -0.649615      -0.018798      -0.002268       0.016702       0.025248      -0.000805      -0.006546       0.013126      -0.009523      -0.021081      -0.016458      -0.000276       0.016734              1.274993       1.535585      -0.009802      -0.182655       1.128661      -0.003064       1.160734           0.000708
           53              H       4.127515       0.651723      18.483715       0.136085       1.113372 0.87127164E+01  0.88236157E+02                                 1.849833                            1.781622      -1.233574       2.304032                    0.993830       3.700621      10.863156       0.442695       1.366182      -0.690663       0.009371      -0.007003      -0.026295       0.028780      -0.000250      -0.002266      -0.003439      -0.006783       0.020516      -0.007275      -0.001252       0.008527              1.879754       1.581927      -0.042409      -0.238856       1.827095       0.323185       2.230241           0.000153
           54              H       4.415534       0.617731      20.020068       0.135313       0.977574 0.75503778E+01  0.73780290E+02                                 1.691450                            1.653704      -1.058159       2.378795                    0.997362       3.618163      10.434945       0.461484       1.358244      -0.691631       0.019539      -0.013432       0.019521       0.030712      -0.002771       0.008133      -0.009365      -0.003400      -0.031229      -0.016631       0.002131       0.014500              1.705307       1.654984      -0.123545       0.287481       1.689112      -0.176629       1.771824           0.000004
           55              H       3.362426       2.775686      17.499758       0.154269       0.973113 0.71800760E+01  0.68068207E+02                                 1.597801                            1.547866      -0.679736       2.581036                    0.999924       3.073414       8.239570       0.516323       1.251322      -0.718576      -0.024526      -0.012706      -0.019314       0.033704       0.009032       0.005472      -0.001089      -0.000789       0.013145      -0.012574       0.003341       0.009233              1.614332       1.670059       0.186561       0.308284       1.442850       0.161392       1.730086           0.000184
           56              H       3.817094       4.083821      18.231252       0.146889       1.081668 0.83300685E+01  0.82711251E+02                                 1.757714                            1.697353      -1.088981       2.371956                    0.997611       3.481818       9.842618       0.475623       1.296962      -0.705688      -0.010258       0.030375       0.001814       0.032111      -0.006213      -0.006249      -0.010000      -0.020079      -0.006511      -0.016820       0.000055       0.016764              1.778111       1.549021      -0.236786      -0.065450       2.155819       0.184629       1.629493          -0.000000
           57              H       4.266625       0.597804       1.674453       0.129680       1.020891 0.78898529E+01  0.77932403E+02                                 1.733909                            1.683472      -1.227982       2.292061                    0.996458       3.718036      10.772975       0.460344       1.347020      -0.693223       0.018512      -0.014548      -0.016300       0.028636      -0.001485      -0.007869       0.007012       0.001240      -0.027473      -0.014537       0.003016       0.011521              1.757497       1.665827      -0.198787      -0.266409       1.871305       0.255462       1.735360           0.000504
           58              H       3.889605       0.684544       3.191386       0.159673       0.884256 0.63702291E+01  0.58876382E+02                                 1.521598                            1.474969      -0.681848       2.586122                    0.999909       3.045347       8.181293       0.517461       1.280684      -0.711198       0.007466      -0.015895       0.031868       0.036386       0.003954       0.002101      -0.006187      -0.011669       0.012078      -0.010238       0.000029       0.010209              1.544394       1.287399      -0.016485       0.106863       1.496967      -0.255618       1.848816          -0.000069
           59              H       4.143135       4.048656       3.521530       0.152552       1.038764 0.79525154E+01  0.77690199E+02                                 1.686095                            1.640165      -0.989006       2.422536                    0.998850       3.313350       9.150652       0.494245       1.268534      -0.712914      -0.010023       0.031276      -0.000289       0.032844      -0.005925       0.006192       0.009136      -0.011768      -0.018328      -0.015670       0.001889       0.013781              1.693718       1.450240      -0.176258       0.030355       2.095624      -0.113738       1.535292          -0.000065
           60              H       3.774034       2.720594       4.263813       0.161046       0.962282 0.69945712E+01  0.66121981E+02                                 1.607949                            1.543688      -0.717213       2.567397                    0.999905       3.095069       8.386918       0.507145       1.277584      -0.712207      -0.022804      -0.011088       0.022111       0.033643       0.007362      -0.004580       0.001507       0.004116       0.011886      -0.010732       0.002706       0.008026              1.636768       1.591276       0.193068      -0.318687       1.447188      -0.217037       1.871842           0.000217
           61              H       5.788801       7.804271       1.173843       0.160518       0.846743 0.62212278E+01  0.58137972E+02                                 1.568557                            1.529197      -0.897160       2.484970                    0.998212       3.343251       9.545937       0.464987       1.409555      -0.682674       0.003312       0.034725      -0.004078       0.035120       0.008499       0.001396       0.000457      -0.012659       0.008155      -0.012030       0.002631       0.009399              1.590489       1.377762       0.074656      -0.012025       2.061417      -0.060276       1.332288           0.000091
           62              H       4.785528       6.782144       1.799605       0.141158       0.992714 0.77122582E+01  0.76292056E+02                                 1.750009                            1.704349      -1.331647       2.258520                    0.993183       3.781012      11.223989       0.438371       1.412429      -0.680149      -0.028104      -0.000774       0.012236       0.030662       0.001445      -0.003663       0.004690       0.014983       0.025466      -0.013076       0.002130       0.010946              1.770005       2.202168      -0.055607      -0.302275       1.546789       0.042259       1.561057          -0.000049
           63              H       5.450234       6.426978      19.696398       0.154412       1.031466 0.81249703E+01  0.80371568E+02                                 1.721624                            1.693009      -1.072507       2.383068                    0.998283       3.452607       9.820498       0.468056       1.322902      -0.700473      -0.014136      -0.009367      -0.026137       0.031156      -0.002545       0.000090      -0.002083       0.009003       0.061317      -0.015501      -0.005063       0.020564              1.721770       1.571380       0.154819       0.157719       1.803881       0.246952       1.790048          -0.000202
           64              H       5.266231       7.751524      20.512047       0.155564       0.861004 0.61856653E+01  0.58095021E+02                                 1.618061                            1.546415      -1.149909       2.356693                    0.995642       3.559360      10.404543       0.449839       1.449763      -0.673547      -0.021477       0.023774       0.004296       0.032326      -0.003577      -0.006569       0.001936       0.003422       0.011626      -0.006550      -0.003183       0.009733              1.669285       1.618016      -0.422161      -0.009454       2.075421      -0.064209       1.314419          -0.000277
           65              H       8.165499       1.272971      21.288855       0.106497       0.964342 0.69438188E+01  0.66377929E+02                                 1.665903                            1.576977      -0.893625       2.443965                    0.997254       3.621907      10.296364       0.477086       1.343024      -0.694307       0.019350      -0.031138       0.009588       0.037894      -0.004478       0.002934      -0.002316      -0.017646       0.002818      -0.010836       0.000472       0.010364              1.722135       1.442214      -0.365044       0.051437       2.330140      -0.140760       1.394049           0.001464
           66              H       6.895641       2.061837      20.796876       0.099388       0.947281 0.72313936E+01  0.69716040E+02                                 1.635117                            1.603211      -0.891535       2.447080                    0.996737       3.620690      10.280805       0.476656       1.332879      -0.696780      -0.031628      -0.003630      -0.016335       0.035781       0.003379       0.004452       0.007462       0.009309       0.006689      -0.010267      -0.000632       0.010899              1.642578       2.153007       0.026629       0.210535       1.385080       0.013649       1.389646          -0.000105
           67              H       8.537354       2.311508      19.161264       0.124138       0.940480 0.69164014E+01  0.65862444E+02                                 1.626771                            1.568364      -0.805275       2.504081                    0.998801       3.435386       9.657040       0.482285       1.333659      -0.697508      -0.004383      -0.020779      -0.036824       0.042509       0.003302      -0.001018       0.008373      -0.016745       0.020190      -0.012776      -0.001593       0.014368              1.646332       1.349227      -0.000785       0.071064       1.642112       0.352199       1.947658           0.001382
           68              H       9.578453       2.803817      20.235848       0.118353       0.916670 0.67876775E+01  0.63921766E+02                                 1.564462                            1.527255      -0.623462       2.590501                    0.999848       3.290199       9.006604       0.504714       1.288644      -0.708056       0.040706      -0.004731       0.008699       0.041893      -0.002389       0.003853      -0.006757       0.017873      -0.021801      -0.013188      -0.000838       0.014026              1.576054       2.027686       0.023387       0.155230       1.397356       0.016640       1.303121          -0.000073
           69              H       7.186229       2.881180       1.245051       0.317377       0.514021 0.33693795E+01  0.27764668E+02                                 1.247952                            1.226739      -1.291699       2.381970                    0.997991       2.873466       8.428256       0.443790       1.674887      -0.636131      -0.020342      -0.008575       0.012187       0.025216       0.005668       0.001218       0.006427       0.011935      -0.002682      -0.010996       0.000977       0.010019              1.254603       1.425876       0.004253      -0.249195       1.058640      -0.009255       1.279292           0.000405
           70              H       8.644966       2.850704       1.173843       0.330314       0.495286 0.32143004E+01  0.26185715E+02                                 1.222114                            1.202254      -1.323905       2.381098                    0.998139       2.779896       8.116561       0.445852       1.686310      -0.634830       0.022410      -0.008147       0.010187       0.025930      -0.003439      -0.002673       0.007085       0.016994       0.017891      -0.014281       0.003256       0.011025              1.229274       1.424427      -0.045854       0.181578       1.102990      -0.023770       1.160406           0.000484
           71              H       8.729187       4.668731      19.381360       0.334791       0.536177 0.34900081E+01  0.28562463E+02                                 1.226019                            1.205162      -1.076328       2.516213                    0.999900       2.471194       6.863797       0.479558       1.560614      -0.657676       0.020572       0.011438      -0.018828       0.030142      -0.004746      -0.002259      -0.009651       0.001913      -0.013240      -0.013002       0.003419       0.009584              1.230639       1.319882       0.225604      -0.128782       1.277250      -0.119817       1.094785           0.000427
           72              H       7.355512       4.171733      19.409411       0.316987       0.557215 0.37707399E+01  0.31679816E+02                                 1.277116                            1.266437      -1.236608       2.409623                    0.998941       2.774476       7.985247       0.457065       1.595042      -0.649615      -0.018798      -0.002268      -0.016705       0.025250      -0.000806       0.006544      -0.013124      -0.009520      -0.021074      -0.016455      -0.000277       0.016732              1.274974       1.535560      -0.009803       0.182652       1.128644       0.003063       1.160717           0.000671
           73              H      -0.855840       5.209099       7.694715       0.136085       1.113374 0.87127380E+01  0.88236445E+02                                 1.849836                            1.781625      -1.233584       2.304028                    0.993830       3.700627      10.863184       0.442694       1.366184      -0.690663      -0.009371       0.007003      -0.026295       0.028780      -0.000250       0.002266       0.003440      -0.006782       0.020515      -0.007274      -0.001253       0.008527              1.879757       1.581929      -0.042409       0.238856       1.827099      -0.323186       2.230245           0.000120
           74              H      -1.143859       5.243092       9.231068       0.135316       0.977570 0.75503392E+01  0.73779806E+02                                 1.691444                            1.653698      -1.058151       2.378799                    0.997362       3.618151      10.434897       0.461485       1.358242      -0.691631      -0.019539       0.013431       0.019521       0.030712      -0.002771      -0.008133       0.009365      -0.003399      -0.031229      -0.016631       0.002131       0.014500              1.705301       1.654977      -0.123545      -0.287480       1.689107       0.176630       1.771818           0.000058
           75              H      -0.090750       3.085137       6.710758       0.154262       0.973116 0.71800973E+01  0.68068448E+02                                 1.597804                            1.547869      -0.679734       2.581036                    0.999924       3.073415       8.239570       0.516322       1.251323      -0.718576       0.024527       0.012705      -0.019313       0.033705       0.009032      -0.005472       0.001089      -0.000789       0.013144      -0.012574       0.003341       0.009233              1.614335       1.670064       0.186562      -0.308286       1.442853      -0.161392       1.730089           0.000098
           76              H      -0.545418       1.777001       7.442252       0.146884       1.081663 0.83300193E+01  0.82710661E+02                                 1.757713                            1.697352      -1.088975       2.371960                    0.997611       3.481805       9.842583       0.475621       1.296968      -0.705687       0.010259      -0.030375       0.001813       0.032112      -0.006213       0.006249       0.010000      -0.020080      -0.006512      -0.016820       0.000055       0.016765              1.778110       1.549020      -0.236787       0.065450       2.155819      -0.184629       1.629490          -0.000008
           77              H      -0.994950       5.263019      12.463453       0.129683       1.020897 0.78899149E+01  0.77933144E+02                                 1.733913                            1.683475      -1.227991       2.292055                    0.996458       3.718048      10.773008       0.460345       1.347015      -0.693224      -0.018511       0.014549      -0.016300       0.028636      -0.001486       0.007869      -0.007012       0.001240      -0.027473      -0.014537       0.003015       0.011522              1.757502       1.665832      -0.198788       0.266409       1.871311      -0.255463       1.735362           0.000578
           78              H      -0.617929       5.176278      13.980386       0.159676       0.884249 0.63701692E+01  0.58875688E+02                                 1.521590                            1.474962      -0.681847       2.586124                    0.999909       3.045332       8.181242       0.517463       1.280684      -0.711198      -0.007466       0.015895       0.031868       0.036386       0.003954      -0.002101       0.006187      -0.011668       0.012077      -0.010238       0.000028       0.010209              1.544386       1.287394      -0.016484      -0.106861       1.496960       0.255615       1.848804           0.000036
           79              H      -0.871459       1.812166      14.310530       0.152561       1.038742 0.79523077E+01  0.77687656E+02                                 1.686071                            1.640143      -0.988970       2.422555                    0.998850       3.313310       9.150509       0.494249       1.268532      -0.712914       0.010023      -0.031276      -0.000288       0.032844      -0.005925      -0.006192      -0.009136      -0.011768      -0.018326      -0.015670       0.001889       0.013781              1.693693       1.450221      -0.176255      -0.030354       2.095588       0.113735       1.535270           0.000085
           80              H      -0.502359       3.140229      15.052813       0.161051       0.962262 0.69943874E+01  0.66119740E+02                                 1.607919                            1.543663      -0.717207       2.567402                    0.999905       3.095026       8.386741       0.507152       1.277575      -0.712209       0.022804       0.011087       0.022111       0.033643       0.007362       0.004580      -0.001507       0.004116       0.011888      -0.010733       0.002706       0.008027              1.636737       1.591247       0.193062       0.318676       1.447164       0.217029       1.871802           0.000325
           81              H       4.026225       9.778196      11.962843       0.160512       0.846751 0.62213063E+01  0.58138916E+02                                 1.568570                            1.529209      -0.897182       2.484958                    0.998211       3.343281       9.546054       0.464983       1.409559      -0.682673      -0.003313      -0.034726      -0.004077       0.035121       0.008500      -0.001396      -0.000457      -0.012660       0.008156      -0.012031       0.002631       0.009400              1.590503       1.377772       0.074656       0.012025       2.061438       0.060277       1.332298           0.000180
           82              H       5.029498      10.800324      12.588605       0.141155       0.992715 0.77122707E+01  0.76292201E+02                                 1.750011                            1.704350      -1.331641       2.258522                    0.993183       3.781015      11.223995       0.438371       1.412429      -0.680149       0.028103       0.000773       0.012237       0.030662       0.001445       0.003663      -0.004691       0.014983       0.025466      -0.013076       0.002130       0.010947              1.770006       2.202171      -0.055606       0.302275       1.546790      -0.042259       1.561058           0.000060
           83              H       4.364793      11.155490       8.907398       0.154407       1.031458 0.81248933E+01  0.80370611E+02                                 1.721618                            1.693002      -1.072501       2.383073                    0.998283       3.452589       9.820433       0.468056       1.322905      -0.700472       0.014137       0.009367      -0.026138       0.031157      -0.002545      -0.000090       0.002082       0.009004       0.061317      -0.015501      -0.005063       0.020564              1.721763       1.571375       0.154819      -0.157719       1.803873      -0.246951       1.790041          -0.000191
           84              H       4.548795       9.830944       9.723047       0.155564       0.861000 0.61856203E+01  0.58094479E+02                                 1.618054                            1.546409      -1.149902       2.356698                    0.995642       3.559345      10.404481       0.449840       1.449761      -0.673548       0.021478      -0.023774       0.004297       0.032326      -0.003576       0.006568      -0.001937       0.003422       0.011624      -0.006550      -0.003183       0.009733              1.669278       1.618009      -0.422159       0.009453       2.075411       0.064209       1.314414          -0.000222
           85              H       7.192576       4.587852      10.499855       0.106499       0.964337 0.69437795E+01  0.66377450E+02                                 1.665898                            1.576972      -0.893621       2.443968                    0.997254       3.621895      10.296317       0.477088       1.343023      -0.694307      -0.019351       0.031139       0.009589       0.037895      -0.004479      -0.002934       0.002316      -0.017645       0.002816      -0.010836       0.000471       0.010365              1.722129       1.442210      -0.365042      -0.051436       2.330131       0.140759       1.394045           0.001518
           86              H       8.462434       3.798985      10.007876       0.099390       0.947287 0.72314477E+01  0.69716678E+02                                 1.635120                            1.603215      -0.891533       2.447080                    0.996737       3.620703      10.280843       0.476656       1.332875      -0.696780       0.031627       0.003629      -0.016334       0.035781       0.003380      -0.004452      -0.007461       0.009309       0.006688      -0.010267      -0.000633       0.010899              1.642582       2.153012       0.026630      -0.210535       1.385084      -0.013649       1.389649          -0.000055
           87              H       6.820721       3.549314       8.372264       0.124139       0.940487 0.69164586E+01  0.65863088E+02                                 1.626774                            1.568366      -0.805261       2.504084                    0.998801       3.435400       9.657069       0.482287       1.333652      -0.697510       0.004383       0.020778      -0.036825       0.042509       0.003302       0.001018      -0.008373      -0.016744       0.020190      -0.012776      -0.001593       0.014369              1.646335       1.349229      -0.000786      -0.071063       1.642115      -0.352199       1.947660           0.001382
           88              H       5.779623       3.057005       9.446848       0.118360       0.916666 0.67876500E+01  0.63921477E+02                                 1.564460                            1.527253      -0.623470       2.590498                    0.999848       3.290200       9.006620       0.504714       1.288646      -0.708056      -0.040706       0.004730       0.008699       0.041893      -0.002389      -0.003853       0.006757       0.017873      -0.021801      -0.013188      -0.000838       0.014026              1.576052       2.027681       0.023387      -0.155230       1.397356      -0.016640       1.303120          -0.000032
           89              H       8.171846       2.979642      12.034051       0.317384       0.514030 0.33694510E+01  0.27765400E+02                                 1.247961                            1.226748      -1.291700       2.381966                    0.997990       2.873497       8.428365       0.443791       1.674878      -0.636132       0.020341       0.008574       0.012186       0.025215       0.005669      -0.001218      -0.006427       0.011936      -0.002679      -0.010997       0.000978       0.010020              1.254612       1.425886       0.004253       0.249197       1.058648       0.009255       1.279303           0.000455
           90              H       6.713109       3.010118      11.962843       0.330320       0.495286 0.32143079E+01  0.26185806E+02                                 1.222116                            1.202256      -1.323918       2.381092                    0.998139       2.779908       8.116617       0.445851       1.686312      -0.634830      -0.022411       0.008146       0.010186       0.025930      -0.003439       0.002673      -0.007086       0.016996       0.017893      -0.014282       0.003257       0.011026              1.229277       1.424429      -0.045853      -0.181577       1.102993       0.023770       1.160408           0.000532
           91              H       6.628889       1.192091       8.592360       0.334802       0.536188 0.34901040E+01  0.28563465E+02                                 1.226034                            1.205177      -1.076322       2.516210                    0.999900       2.471240       6.863968       0.479556       1.560610      -0.657676      -0.020571      -0.011438      -0.018826       0.030140      -0.004747       0.002259       0.009651       0.001913      -0.013242      -0.013003       0.003418       0.009585              1.230654       1.319899       0.225607       0.128783       1.277267       0.119818       1.094797           0.000421
           92              H       8.002563       1.689089       8.620411       0.316994       0.557222 0.37707961E+01  0.31680397E+02                                 1.277121                            1.266443      -1.236603       2.409621                    0.998941       2.774499       7.985320       0.457066       1.595032      -0.649616       0.018797       0.002268      -0.016704       0.025249      -0.000806      -0.006545       0.013125      -0.009521      -0.021076      -0.016456      -0.000276       0.016733              1.274979       1.535565      -0.009802      -0.182651       1.128650      -0.003064       1.160722           0.000680
           93              C       2.269402       8.629475       1.065953       0.478671      25.891089 0.28437054E+03  0.60919197E+04                                 8.094690                            5.970352      -0.056236       2.023763                    0.999636      23.729648      67.975825       0.608261       0.470053      -1.018974       0.011838      -0.018274      -0.017208       0.027753      -0.023571      -0.007266      -0.002914       0.029295      -0.077318      -0.028778      -0.012228       0.041006              9.563742       5.407800       2.336666       1.079145      10.456511       2.788299      12.826914          -0.001592
           94              C       2.232943       8.624786      20.412788       0.470692      25.516161 0.27860417E+03  0.59292873E+04                                 7.965047                            5.879545       0.027109       2.056414                    0.999522      23.382601      66.446084       0.618529       0.465298      -1.023052       0.011460      -0.012526       0.018674       0.025238      -0.015572       0.008034       0.002694       0.051063      -0.089167      -0.031726      -0.013697       0.045423              9.349168       5.369493       2.348409      -0.641032      10.215249      -2.630014      12.462762          -0.002670
           95              C       1.583987       6.799726      21.532686       0.441645      25.929379 0.29713504E+03  0.64368342E+04                                 8.086573                            6.088447       0.039664       2.034150                    0.999855      24.648071      71.045578       0.604362       0.467833      -1.019989       0.043758       0.000972       0.000303       0.043770      -0.030668       0.000865       0.000434       0.000084      -0.045061      -0.023260      -0.014920       0.038180              9.574688       6.633328       4.171315       0.192957      13.942798       0.274172       8.147939          -0.001568
           96              C       2.705509      10.720617       2.235481      -0.255921      30.628929 0.44628805E+03  0.10644387E+05                                 8.669714                            7.064690      -0.349153       1.874731                    0.997100      30.647281      91.048038       0.612348       0.419375      -1.054013       0.000844      -0.091757      -0.000909       0.091765      -0.015130       0.011565      -0.012999      -0.117635      -0.024858      -0.058581      -0.009035       0.067616              9.920264       9.793968       3.523718      -0.350009      12.756021       0.655382       7.210803           0.000156
           97              C       4.110716      11.191827       1.983018       0.626669      21.969848 0.25194371E+03  0.52594795E+04                                 7.406539                            5.752699      -0.232036       1.983001                    0.999616      22.565908      64.737509       0.595656       0.492574      -1.002691       0.015142       0.030802      -0.009655       0.035654      -0.005254       0.029281      -0.019935      -0.021125       0.311912      -0.067686      -0.044037       0.111723              8.475950       9.943603       1.890270      -0.803601      11.270679       0.450026       4.213568          -0.002429
           98              C       2.498206       8.567350       3.502109      -0.250866      28.876631 0.42057085E+03  0.98415290E+04                                 8.252042                            6.824222      -0.162630       1.944984                    0.997426      29.559129      85.787806       0.630354       0.415239      -1.061109       0.000569       0.042070      -0.066784       0.078932       0.001229       0.019013      -0.041970      -0.070247       0.110134      -0.058865      -0.012640       0.071505              9.231324       8.477167       0.199471      -2.352071       6.949810      -0.843349      12.266995           0.000144
           99              C       1.155790       8.632992       4.218499       0.625695      21.680081 0.24763828E+03  0.51160333E+04                                 7.234344                            5.621646      -0.062650       2.040036                    0.999697      21.999138      61.543694       0.619512       0.478565      -1.016136      -0.009089      -0.005111       0.037288       0.038719       0.033895       0.024982       0.057908      -0.107047      -0.046149      -0.059895      -0.044065       0.103961              8.282022       8.742491      -0.583370      -2.390435       4.917579      -2.113108      11.185996          -0.000980
          100              C       2.827652      10.651459      19.258365      -0.255100      29.369731 0.43207527E+03  0.10171078E+05                                 8.331430                            6.912802      -0.133131       1.953196                    0.997996      29.561490      85.826721       0.627362       0.414744      -1.062271      -0.014859      -0.075590      -0.012452       0.078037       0.006947      -0.010868      -0.001747      -0.112293      -0.055255      -0.050920      -0.014933       0.065854              9.298309      10.295098       2.453668       0.522092      10.653447      -0.413418       6.946381           0.001847
          101              C       4.274982      10.877687      19.605771       0.633902      21.427472 0.24505784E+03  0.50703929E+04                                 7.216690                            5.637255      -0.154023       2.007254                    0.999479      22.261298      63.171262       0.608745       0.486293      -1.007901       0.027152      -0.015577       0.002054       0.031371      -0.004549      -0.014342      -0.039982      -0.027612       0.278144      -0.064548      -0.040786       0.105333              8.120354      10.624001      -0.018624       0.585332       9.559413       0.965393       4.177650          -0.000239
          102              C       2.176291       8.614237      17.976632      -0.256942      28.131427 0.40826635E+03  0.94674020E+04                                 8.060302                            6.692719      -0.017232       1.996464                    0.998002      29.087068      83.587075       0.641987       0.411427      -1.065304       0.007570       0.034397       0.068122       0.076688       0.003527      -0.005139       0.041773      -0.040788       0.093521      -0.038707      -0.023131       0.061838              8.914701       9.100303       0.327368       2.377495       6.554239       0.366404      11.089559           0.003639
          103              C       0.750917       8.732626      17.480338       0.635784      20.607041 0.24231807E+03  0.49990684E+04                                 7.092641                            5.646721      -0.139024       2.024406                    0.999632      21.946275      62.163415       0.601679       0.493444      -1.004343      -0.026041       0.004933       0.009005       0.027992       0.034079      -0.031254      -0.058303      -0.094835      -0.046100      -0.061554      -0.040786       0.102340              7.872928       9.433507      -0.770709       2.265698       5.001516       1.751261       9.183760          -0.001069
          104              C       0.901122       4.859794      20.227217      -0.283224      28.287416 0.46989929E+03  0.11346482E+05                                 8.182154                            7.273329      -0.352499       1.871138                    0.997103      31.042705      92.620908       0.600837       0.422175      -1.052858       0.012011       0.031321       0.077254       0.084222       0.014662      -0.002855       0.039851      -0.039659       0.121375      -0.048538      -0.016537       0.065075              8.659049       8.793739      -0.469589       1.380053       8.569433       1.131288       8.613976          -0.002398
          105              C      -0.183823       5.336865      19.269154       0.630982      20.773399 0.25174979E+03  0.52370312E+04                                 7.051426                            5.736295      -0.149991       2.013422                    0.999424      22.180150      62.835297       0.600710       0.490146      -1.007264      -0.033958       0.025842      -0.020026       0.047138       0.048778      -0.017719      -0.052965      -0.037769      -0.173825      -0.079974      -0.019815       0.099789              7.622693       7.692460      -1.898723       0.666006       5.979746       1.848752       9.195872          -0.000884
          106              C       0.763408       4.790636       1.119898      -0.287283      29.271345 0.45162826E+03  0.10780770E+05                                 8.337441                            7.083743      -0.225237       1.915255                    0.997299      30.584192      90.266230       0.615831       0.416654      -1.057988       0.031661       0.035907      -0.064675       0.080465       0.011117      -0.005970      -0.024831      -0.010886       0.198185      -0.046141      -0.026747       0.072888              9.221599      10.189812       1.393913      -1.271152       9.965673      -2.146798       7.509312          -0.001235
          107              C      -0.702065       4.436643       1.365887       0.648773      21.024863 0.23726713E+03  0.48599743E+04                                 7.098941                            5.541523       0.098463       2.106787                    0.999681      21.565873      60.493635       0.616109       0.485347      -1.010411      -0.055712      -0.006951       0.001369       0.056160      -0.012110      -0.002060       0.094983      -0.030124       0.089010      -0.082355      -0.029342       0.111697              7.993189       9.508176       0.502734      -0.139831       7.995459      -3.341643       6.475931           0.000103
          108              C      -1.274204       9.567207       0.494136      -0.028753      21.622975 0.35837723E+03  0.80894867E+04                                 6.924060                            6.422837      -0.105345       1.997674                    0.997786      26.895989      77.670666       0.628609       0.431663      -1.046687      -0.039856      -0.097493      -0.064234       0.123367       0.009062       0.000407       0.051136      -0.012462       0.191420      -0.053239      -0.033909       0.087148              7.152553       6.274571      -0.173979      -0.376309       8.308477       0.145797       6.874611           0.001068
          109              C      -2.096343       8.923688       1.585983      -0.025527      21.628994 0.35156085E+03  0.78945846E+04                                 6.926657                            6.372140      -0.068475       2.011316                    0.998658      26.681397      76.755114       0.629761       0.433113      -1.046211       0.063855      -0.095510      -0.017238       0.116176      -0.024672      -0.010469      -0.044330      -0.082547      -0.090923      -0.060548      -0.017958       0.078506              7.155032       6.414807      -0.514633      -0.530793       8.354916      -0.007152       6.695374           0.001270
          110              C       7.545625       8.952992      11.854953       0.478667      25.891104 0.28437106E+03  0.60919334E+04                                 8.094698                            5.970362      -0.056255       2.023757                    0.999636      23.729635      67.975797       0.608260       0.470053      -1.018974      -0.011839       0.018274      -0.017208       0.027753      -0.023571       0.007265       0.002914       0.029296      -0.077323      -0.028779      -0.012228       0.041007              9.563749       5.407811       2.336679      -1.079154      10.456538      -2.788304      12.826898          -0.001478
          111              C       7.582084       8.957681       9.623788       0.470689      25.516107 0.27860392E+03  0.59292797E+04                                 7.965034                            5.879542       0.027110       2.056416                    0.999522      23.382556      66.445907       0.618529       0.465298      -1.023052      -0.011459       0.012526       0.018673       0.025237      -0.015572      -0.008034      -0.002694       0.051064      -0.089169      -0.031726      -0.013698       0.045424              9.349146       5.369489       2.348410       0.641027      10.215236       2.629995      12.462713          -0.002595
          112              C      -3.855360      10.782741      10.743686       0.441637      25.929439 0.29713623E+03  0.64368664E+04                                 8.086589                            6.088463       0.039656       2.034147                    0.999855      24.648090      71.045663       0.604361       0.467833      -1.019989      -0.043758      -0.000970       0.000303       0.043770      -0.030669      -0.000864      -0.000434       0.000085      -0.045066      -0.023260      -0.014922       0.038182              9.574709       6.633347       4.171330      -0.192961      13.942831      -0.274170       8.147951          -0.001470
          113              C       7.109518       6.861851      13.024481      -0.255921      30.628902 0.44628682E+03  0.10644353E+05                                 8.669709                            7.064679      -0.349169       1.874726                    0.997100      30.647265      91.048020       0.612349       0.419375      -1.054013      -0.000845       0.091756      -0.000908       0.091765      -0.015131      -0.011568       0.013000      -0.117635      -0.024844      -0.058585      -0.009030       0.067615              9.920269       9.793999       3.523736       0.350010      12.756017      -0.655371       7.210792           0.000311
          114              C       5.704310       6.390641      12.772018       0.626658      21.970104 0.25194687E+03  0.52595688E+04                                 7.406610                            5.752744      -0.232073       1.982983                    0.999616      22.566218      64.738816       0.595652       0.492575      -1.002689      -0.015142      -0.030801      -0.009653       0.035653      -0.005254      -0.029284       0.019939      -0.021120       0.311962      -0.067692      -0.044049       0.111741              8.476041       9.943721       1.890302       0.803609      11.270796      -0.450029       4.213605          -0.002255
          115              C       7.316821       9.015117      14.291109      -0.250869      28.876689 0.42057221E+03  0.98415679E+04                                 8.252060                            6.824241      -0.162625       1.944986                    0.997426      29.559112      85.787761       0.630352       0.415240      -1.061109      -0.000570      -0.042071      -0.066783       0.078932       0.001229      -0.019011       0.041971      -0.070246       0.110131      -0.058864      -0.012642       0.071506              9.231339       8.477190       0.199475       2.352085       6.949824       0.843366      12.267004           0.000362
          116              C      -3.427164       8.949476      15.007499       0.625696      21.680079 0.24763833E+03  0.51160327E+04                                 7.234332                            5.621639      -0.062642       2.040038                    0.999697      21.999127      61.543586       0.619514       0.478563      -1.016137       0.009088       0.005111       0.037288       0.038718       0.033894      -0.024983      -0.057906      -0.107046      -0.046149      -0.059896      -0.044063       0.103959              8.282006       8.742473      -0.583366       2.390420       4.917574       2.113109      11.185972          -0.000830
          117              C       6.987375       6.931009       8.469365      -0.255098      29.369564 0.43207248E+03  0.10170991E+05                                 8.331384                            6.912771      -0.133120       1.953201                    0.997996      29.561336      85.826024       0.627365       0.414743      -1.062273       0.014856       0.075591      -0.012450       0.078036       0.006947       0.010868       0.001746      -0.112291      -0.055243      -0.050920      -0.014930       0.065851              9.298252      10.295015       2.453661      -0.522090      10.653404       0.413409       6.946337           0.001858
          118              C       5.540044       6.704781       8.816771       0.633904      21.427442 0.24505769E+03  0.50703914E+04                                 7.216693                            5.637261      -0.154032       2.007251                    0.999479      22.261318      63.171429       0.608743       0.486294      -1.007900      -0.027150       0.015583       0.002058       0.031371      -0.004553       0.014342       0.039983      -0.027620       0.278178      -0.064558      -0.040786       0.105344              8.120352      10.623951      -0.018626      -0.585330       9.559452      -0.965397       4.177654          -0.000226
          119              C       7.638736       8.968231       7.187632      -0.256935      28.131097 0.40826085E+03  0.94672395E+04                                 8.060226                            6.692663      -0.017234       1.996468                    0.998002      29.086847      83.586202       0.641991       0.411426      -1.065306      -0.007570      -0.034395       0.068121       0.076686       0.003527       0.005139      -0.041773      -0.040785       0.093520      -0.038706      -0.023131       0.061837              8.914606       9.100218       0.327360      -2.377447       6.554200      -0.366392      11.089400           0.003555
          120              C      -3.022290       8.849842       6.691338       0.635779      20.607084 0.24231884E+03  0.49990889E+04                                 7.092649                            5.646730      -0.139025       2.024405                    0.999632      21.946332      62.163622       0.601678       0.493444      -1.004343       0.026041      -0.004931       0.009006       0.027992       0.034079       0.031254       0.058304      -0.094834      -0.046102      -0.061554      -0.040787       0.102341              7.872933       9.433518      -0.770714      -2.265691       5.001523      -1.751262       9.183757          -0.001126
          121              C       2.370554       1.001028       9.438217      -0.283199      28.287171 0.46989375E+03  0.11346312E+05                                 8.182101                            7.273280      -0.352489       1.871144                    0.997103      31.042462      92.619950       0.600840       0.422175      -1.052859      -0.012003      -0.031322       0.077244       0.084213       0.014658       0.002857      -0.039852      -0.039659       0.121380      -0.048537      -0.016540       0.065077              8.658995       8.793691      -0.469586      -1.380056       8.569359      -1.131265       8.613936          -0.002322
          122              C       3.455499       0.523958       8.480154       0.630993      20.773444 0.25174986E+03  0.52370362E+04                                 7.051422                            5.736282      -0.150011       2.013414                    0.999424      22.180322      62.835919       0.600713       0.490143      -1.007264       0.033955      -0.025844      -0.020019       0.047134       0.048762       0.017709       0.052963      -0.037755      -0.173801      -0.079968      -0.019798       0.099766              7.622695       7.692444      -1.898716      -0.666000       5.979747      -1.848763       9.195896          -0.000856
          123              C       2.508268       1.070186      11.908898      -0.287282      29.271410 0.45162873E+03  0.10780790E+05                                 8.337471                            7.083760      -0.225263       1.915247                    0.997299      30.584245      90.266595       0.615828       0.416656      -1.057987      -0.031658      -0.035905      -0.064670       0.080459       0.011117       0.005970       0.024835      -0.010891       0.198192      -0.046143      -0.026749       0.072892              9.221643      10.189882       1.393932       1.271161       9.965715       2.146812       7.509332          -0.001056
          124              C       3.973740       1.424180      12.154887       0.648777      21.025112 0.23727015E+03  0.48600535E+04                                 7.098980                            5.541546       0.098459       2.106781                    0.999681      21.566155      60.494616       0.616110       0.485344      -1.010412       0.055709       0.006951       0.001368       0.056158      -0.012110       0.002059      -0.094978      -0.030116       0.088986      -0.082354      -0.029334       0.111688              7.993240       9.508243       0.502743       0.139841       7.995515       3.341662       6.475960           0.000230
          125              C      -0.997170       8.015261      11.283136      -0.028745      21.623135 0.35838003E+03  0.80895713E+04                                 6.924096                            6.422861      -0.105361       1.997664                    0.997786      26.896222      77.671613       0.628608       0.431663      -1.046686       0.039855       0.097500      -0.064236       0.123373       0.009061      -0.000412      -0.051133      -0.012462       0.191401      -0.053233      -0.033908       0.087141              7.152597       6.274595      -0.173986       0.376319       8.308545      -0.145795       6.874653           0.001159
          126              C      -0.175031       8.658779      12.374983      -0.025517      21.629182 0.35156428E+03  0.78946871E+04                                 6.926704                            6.372174      -0.068498       2.011305                    0.998659      26.681651      76.756165       0.629759       0.433114      -1.046210      -0.063856       0.095517      -0.017240       0.116182      -0.024670       0.010470       0.044325      -0.082531      -0.090915      -0.060543      -0.017952       0.078495              7.155088       6.414834      -0.514635       0.530808       8.355002       0.007155       6.695427           0.001383
          127              C       4.273949       3.092170      20.512047       0.478669      25.891040 0.28436990E+03  0.60919038E+04                                 8.094692                            5.970354      -0.056256       2.023758                    0.999636      23.729613      67.975759       0.608259       0.470054      -1.018973      -0.011839       0.018274       0.017209       0.027753      -0.023572      -0.007265      -0.002914       0.029296      -0.077324      -0.028779      -0.012229       0.041008              9.563748       5.407805       2.336674       1.079156      10.456522       2.788302      12.826915          -0.001573
          128              C       4.310408       3.096859       1.165212       0.470687      25.516164 0.27860417E+03  0.59292862E+04                                 7.965038                            5.879538       0.027130       2.056421                    0.999522      23.382608      66.446061       0.618531       0.465297      -1.023052      -0.011457       0.012526      -0.018673       0.025236      -0.015572       0.008035       0.002694       0.051062      -0.089167      -0.031726      -0.013697       0.045423              9.349158       5.369479       2.348396      -0.641021      10.215228      -2.630007      12.462767          -0.002687
          129              C       4.959364       4.921919       0.045314       0.441640      25.929339 0.29713453E+03  0.64368205E+04                                 8.086567                            6.088444       0.039655       2.034148                    0.999855      24.648032      71.045452       0.604362       0.467833      -1.019989      -0.043757      -0.000972      -0.000304       0.043769      -0.030668       0.000865       0.000434       0.000084      -0.045066      -0.023259      -0.014921       0.038181              9.574685       6.633325       4.171315       0.192954      13.942793       0.274157       8.147936          -0.001564
          130              C       3.837842       1.001028      19.342519      -0.255922      30.628969 0.44628765E+03  0.10644377E+05                                 8.669724                            7.064686      -0.349168       1.874726                    0.997100      30.647299      91.048142       0.612348       0.419375      -1.054013      -0.000845       0.091756       0.000908       0.091764      -0.015131       0.011567      -0.012999      -0.117638      -0.024846      -0.058585      -0.009030       0.067616              9.920291       9.794032       3.523755      -0.350008      12.756039       0.655369       7.210804           0.000230
          131              C       2.432635       0.529818      19.594982       0.626658      21.970038 0.25194570E+03  0.52595347E+04                                 7.406579                            5.752717      -0.232065       1.982988                    0.999616      22.566137      64.738385       0.595656       0.492573      -1.002691      -0.015143      -0.030803       0.009652       0.035655      -0.005252       0.029282      -0.019937      -0.021113       0.311929      -0.067683      -0.044047       0.111729              8.476011       9.943693       1.890333      -0.803601      11.270753       0.450024       4.213588          -0.002334
          132              C       4.045145       3.154295      18.075891      -0.250871      28.876822 0.42057412E+03  0.98416307E+04                                 8.252099                            6.824263      -0.162644       1.944978                    0.997426      29.559267      85.788483       0.630349       0.415241      -1.061107      -0.000568      -0.042072       0.066784       0.078933       0.001231       0.019011      -0.041969      -0.070250       0.110131      -0.058866      -0.012638       0.071504              9.231395       8.477225       0.199480      -2.352108       6.949861      -0.843365      12.267098           0.000288
          133              C       5.387561       3.088653      17.359501       0.625699      21.680036 0.24763761E+03  0.51160168E+04                                 7.234338                            5.621641      -0.062652       2.040036                    0.999697      21.999112      61.543639       0.619512       0.478565      -1.016136       0.009089       0.005111      -0.037288       0.038718       0.033896       0.024982       0.057908      -0.107047      -0.046149      -0.059895      -0.044066       0.103961              8.282017       8.742490      -0.583370      -2.390434       4.917577      -2.113105      11.185984          -0.000871
          134              C       3.715699       1.070186       2.319635      -0.255100      29.369604 0.43207386E+03  0.10171032E+05                                 8.331395                            6.912785      -0.133114       1.953202                    0.997996      29.561397      85.826277       0.627364       0.414743      -1.062272       0.014860       0.075591       0.012450       0.078037       0.006948      -0.010865      -0.001744      -0.112292      -0.055255      -0.050918      -0.014935       0.065853              9.298258      10.294991       2.453665       0.522090      10.653424      -0.413420       6.946360           0.001777
          135              C       2.268369       0.843958       1.972229       0.633908      21.427232 0.24505507E+03  0.50703167E+04                                 7.216627                            5.637218      -0.154001       2.007266                    0.999479      22.261053      63.170260       0.608748       0.486292      -1.007902      -0.027152       0.015581      -0.002060       0.031373      -0.004555      -0.014341      -0.039976      -0.027620       0.278127      -0.064551      -0.040775       0.105326              8.120272      10.623837      -0.018616       0.585330       9.559358       0.965392       4.177620          -0.000321
          136              C       4.367060       3.107408       3.601368      -0.256939      28.131313 0.40826412E+03  0.94673391E+04                                 8.060272                            6.692691      -0.017236       1.996463                    0.998002      29.087056      83.587046       0.641989       0.411426      -1.065305      -0.007571      -0.034397      -0.068124       0.076690       0.003528      -0.005140       0.041770      -0.040790       0.093517      -0.038708      -0.023127       0.061834              8.914663       9.100255       0.327357       2.377461       6.554230       0.366389      11.089505           0.003492
          137              C       5.792434       2.989019       4.097662       0.635780      20.607168 0.24231988E+03  0.49991169E+04                                 7.092678                            5.646748      -0.139030       2.024403                    0.999632      21.946382      62.163859       0.601676       0.493445      -1.004342       0.026045      -0.004931      -0.009004       0.027995       0.034082      -0.031253      -0.058309      -0.094840      -0.046099      -0.061555      -0.040792       0.102348              7.872968       9.433566      -0.770718       2.265719       5.001536       1.751263       9.183801          -0.001164
          138              C       5.642229       6.861851       1.350783      -0.283211      28.287076 0.46989242E+03  0.11346268E+05                                 8.182081                            7.273272      -0.352465       1.871152                    0.997103      31.042386      92.619580       0.600840       0.422175      -1.052859      -0.012003      -0.031324      -0.077245       0.084214       0.014655      -0.002859       0.039854      -0.039659       0.121395      -0.048537      -0.016543       0.065081              8.658967       8.793653      -0.469581       1.380036       8.569350       1.131263       8.613899          -0.002443
          139              C       6.727174       6.384780       2.308846       0.630975      20.773094 0.25174553E+03  0.52369202E+04                                 7.051358                            5.736244      -0.150030       2.013416                    0.999424      22.179951      62.834588       0.600713       0.490145      -1.007264       0.033954      -0.025846       0.020016       0.047133       0.048755      -0.017708      -0.052959      -0.037750      -0.173793      -0.079963      -0.019793       0.099756              7.622619       7.692371      -1.898695       0.665993       5.979689       1.848735       9.195796          -0.000939
          140              C       5.779943       6.931009      20.458102      -0.287282      29.271307 0.45162705E+03  0.10780741E+05                                 8.337454                            7.083747      -0.225266       1.915247                    0.997299      30.584189      90.266410       0.615829       0.416656      -1.057987      -0.031657      -0.035904       0.064668       0.080457       0.011117      -0.005969      -0.024839      -0.010891       0.198189      -0.046143      -0.026750       0.072893              9.221624      10.189836       1.393933      -1.271156       9.965719      -2.146810       7.509318          -0.001176
          141              C       7.245416       7.285002      20.212113       0.648758      21.025019 0.23726892E+03  0.48600237E+04                                 7.098982                            5.541547       0.098420       2.106771                    0.999681      21.566049      60.494346       0.616107       0.485347      -1.010410       0.055708       0.006952      -0.001365       0.056157      -0.012107      -0.002057       0.094975      -0.030110       0.088978      -0.082353      -0.029329       0.111682              7.993243       9.508229       0.502737      -0.139829       7.995534      -3.341674       6.475965           0.000136
          142              C       7.817555       2.154438      21.083864      -0.028753      21.622982 0.35837699E+03  0.80894823E+04                                 6.924064                            6.422835      -0.105367       1.997667                    0.997786      26.896018      77.670829       0.628609       0.431663      -1.046686       0.039854       0.097493       0.064235       0.123367       0.009062       0.000408       0.051133      -0.012464       0.191427      -0.053238      -0.033910       0.087148              7.152562       6.274571      -0.173988      -0.376311       8.308506       0.145802       6.874610           0.001071
          143              C       8.639694       2.797957      19.992017      -0.025528      21.628987 0.35156037E+03  0.78945685E+04                                 6.926644                            6.372125      -0.068468       2.011319                    0.998659      26.681365      76.754913       0.629764       0.433112      -1.046212      -0.063855       0.095511       0.017236       0.116176      -0.024669      -0.010472      -0.044331      -0.082538      -0.090915      -0.060548      -0.017953       0.078501              7.155022       6.414796      -0.514636      -0.530797       8.354904      -0.007146       6.695365           0.001311
          144              C      -1.002274       2.768653       9.723047       0.478667      25.891104 0.28437099E+03  0.60919321E+04                                 8.094701                            5.970364      -0.056257       2.023756                    0.999636      23.729641      67.975837       0.608259       0.470054      -1.018974       0.011840      -0.018274       0.017209       0.027753      -0.023571       0.007265       0.002914       0.029297      -0.077323      -0.028779      -0.012228       0.041007              9.563752       5.407811       2.336676      -1.079155      10.456530      -2.788303      12.826916          -0.001495
          145              C      -1.038733       2.763964      11.954212       0.470688      25.516202 0.27860492E+03  0.59293067E+04                                 7.965051                            5.879550       0.027116       2.056416                    0.999522      23.382627      66.446156       0.618529       0.465297      -1.023052       0.011459      -0.012526      -0.018673       0.025237      -0.015572      -0.008034      -0.002694       0.051064      -0.089167      -0.031726      -0.013698       0.045424              9.349169       5.369500       2.348416       0.641028      10.215259       2.630007      12.462748          -0.002571
          146              C      10.398711       0.938904      10.834314       0.441638      25.929405 0.29713571E+03  0.64368533E+04                                 8.086585                            6.088459       0.039640       2.034142                    0.999855      24.648086      71.045680       0.604360       0.467833      -1.019989       0.043758       0.000970      -0.000303       0.043770      -0.030669      -0.000866      -0.000434       0.000083      -0.045066      -0.023260      -0.014921       0.038181              9.574705       6.633348       4.171328      -0.192962      13.942818      -0.274169       8.147948          -0.001467
          147              C      -0.566167       4.859794       8.553519      -0.255921      30.628837 0.44628582E+03  0.10644320E+05                                 8.669690                            7.064667      -0.349158       1.874730                    0.997100      30.647198      91.047708       0.612350       0.419374      -1.054014       0.000845      -0.091756       0.000908       0.091765      -0.015131      -0.011569       0.012999      -0.117634      -0.024837      -0.058585      -0.009028       0.067613              9.920242       9.793968       3.523716       0.350009      12.755980      -0.655367       7.210778           0.000249
          148              C       0.839041       5.331004       8.805982       0.626667      21.969856 0.25194362E+03  0.52594847E+04                                 7.406562                            5.752713      -0.232062       1.982988                    0.999616      22.566069      64.738322       0.595653       0.492576      -1.002688       0.015143       0.030800       0.009654       0.035653      -0.005257      -0.029286       0.019940      -0.021123       0.311986      -0.067698      -0.044051       0.111749              8.475979       9.943644       1.890267       0.803603      11.270710      -0.450026       4.213582          -0.002323
          149              C      -0.773470       2.706528       7.286891      -0.250867      28.876636 0.42057078E+03  0.98415279E+04                                 8.252045                            6.824224      -0.162632       1.944984                    0.997426      29.559104      85.787760       0.630353       0.415240      -1.061109       0.000570       0.042070       0.066784       0.078933       0.001232      -0.019010       0.041970      -0.070248       0.110128      -0.058864      -0.012639       0.071503              9.231328       8.477179       0.199475       2.352077       6.949819       0.843354      12.266985           0.000227
          150              C       9.970515       2.772169       6.570501       0.625697      21.680027 0.24763743E+03  0.51160103E+04                                 7.234327                            5.621633      -0.062637       2.040041                    0.999697      21.999092      61.543494       0.619514       0.478564      -1.016137      -0.009090      -0.005113      -0.037288       0.038719       0.033896      -0.024982      -0.057908      -0.107050      -0.046153      -0.059896      -0.044066       0.103962              8.282003       8.742478      -0.583366       2.390435       4.917568       2.113102      11.185963          -0.000936
          151              C      -0.444024       4.790636      13.108635      -0.255102      29.369796 0.43207654E+03  0.10171113E+05                                 8.331436                            6.912810      -0.133129       1.953196                    0.997996      29.561507      85.826720       0.627362       0.414744      -1.062272      -0.014859      -0.075591       0.012451       0.078037       0.006948       0.010867       0.001747      -0.112292      -0.055245      -0.050920      -0.014931       0.065852              9.298315      10.295088       2.453688      -0.522094      10.653485       0.413416       6.946371           0.001929
          152              C       1.003307       5.016864      12.761229       0.633903      21.427553 0.24505908E+03  0.50704260E+04                                 7.216710                            5.637272      -0.154017       2.007254                    0.999479      22.261361      63.171520       0.608743       0.486294      -1.007901       0.027152      -0.015578      -0.002058       0.031371      -0.004552       0.014342       0.039983      -0.027616       0.278172      -0.064555      -0.040787       0.105343              8.120375      10.623991      -0.018625      -0.585332       9.559473      -0.965399       4.177661          -0.000154
          153              C      -1.095385       2.753414      14.390368      -0.256942      28.131426 0.40826665E+03  0.94674094E+04                                 8.060298                            6.692720      -0.017231       1.996465                    0.998002      29.087058      83.587011       0.641987       0.411427      -1.065305       0.007570       0.034396      -0.068121       0.076687       0.003527       0.005140      -0.041773      -0.040789       0.093523      -0.038709      -0.023130       0.061839              8.914691       9.100308       0.327365      -2.377497       6.554241      -0.366410      11.089522           0.003699
          154              C       9.565641       2.871803      14.886662       0.635783      20.607072 0.24231859E+03  0.49990822E+04                                 7.092641                            5.646722      -0.139036       2.024402                    0.999632      21.946338      62.163621       0.601680       0.493443      -1.004343      -0.026042       0.004931      -0.009007       0.027994       0.034078       0.031253       0.058303      -0.094831      -0.046102      -0.061552      -0.040787       0.102338              7.872924       9.433501      -0.770710      -2.265692       5.001519      -1.751263       9.183753          -0.001033
          155              C       4.172797      10.720617      12.139783      -0.283199      28.286987 0.46988977E+03  0.11346190E+05                                 8.182067                            7.273251      -0.352477       1.871150                    0.997103      31.042311      92.619353       0.600841       0.422175      -1.052859       0.012000       0.031323      -0.077236       0.084206       0.014655       0.002858      -0.039858      -0.039661       0.121402      -0.048540      -0.016547       0.065087              8.658960       8.793645      -0.469579      -1.380053       8.569339      -1.131261       8.613897          -0.002276
          156              C       3.087852      11.197687      13.097846       0.630980      20.773188 0.25174610E+03  0.52369400E+04                                 7.051384                            5.736250      -0.150046       2.013409                    0.999424      22.180140      62.835367       0.600712       0.490145      -1.007263      -0.033953       0.025845       0.020010       0.047129       0.048748       0.017705       0.052958      -0.037744      -0.173790      -0.079962      -0.019785       0.099747              7.622656       7.692398      -1.898705      -0.665989       5.979719      -1.848758       9.195851          -0.000800
          157              C       4.035083      10.651459       9.669102      -0.287281      29.271275 0.45162647E+03  0.10780722E+05                                 8.337446                            7.083742      -0.225265       1.915248                    0.997299      30.584146      90.266221       0.615829       0.416656      -1.057987       0.031658       0.035905       0.064669       0.080458       0.011118       0.005967       0.024836      -0.010884       0.198186      -0.046142      -0.026749       0.072891              9.221610      10.189836       1.393914       1.271146       9.965685       2.146800       7.509309          -0.001109
          158              C       2.569611      10.297465       9.423113       0.648775      21.025064 0.23726959E+03  0.48600373E+04                                 7.098968                            5.541539       0.098463       2.106784                    0.999681      21.566067      60.494260       0.616110       0.485344      -1.010413      -0.055708      -0.006956      -0.001366       0.056157      -0.012106       0.002057      -0.094977      -0.030114       0.088985      -0.082353      -0.029333       0.111685              7.993225       9.508222       0.502741       0.139837       7.995500       3.341658       6.475952           0.000195
          159              C       7.540521       3.706384      10.294864      -0.028748      21.623026 0.35837794E+03  0.80895108E+04                                 6.924074                            6.422844      -0.105371       1.997664                    0.997786      26.896092      77.671129       0.628609       0.431663      -1.046686      -0.039856      -0.097496       0.064236       0.123370       0.009061      -0.000409      -0.051131      -0.012462       0.191415      -0.053234      -0.033909       0.087143              7.152573       6.274581      -0.173985       0.376313       8.308517      -0.145802       6.874621           0.001156
          160              C       6.718382       3.062866       9.203017      -0.025522      21.629066 0.35156205E+03  0.78946206E+04                                 6.926674                            6.372150      -0.068490       2.011310                    0.998659      26.681494      76.755515       0.629761       0.433113      -1.046211       0.063855      -0.095514       0.017238       0.116179      -0.024670       0.010471       0.044329      -0.082537      -0.090911      -0.060546      -0.017953       0.078499              7.155054       6.414813      -0.514637       0.530807       8.354956       0.007146       6.695394           0.001338
          161              N       2.459460       9.316363      21.526213      -0.519613      43.184144 0.64544984E+03  0.16414907E+05                                10.062769                            8.136852       0.184096       2.050588                    0.997960      30.990228      86.739343       0.626107       0.384664      -1.107688      -0.001986      -0.106366       0.002728       0.106419      -0.029169       0.003301       0.003907       0.118504       0.270244      -0.111187       0.020924       0.090263             11.067986       6.394258       1.619520       0.101392       9.161920       0.110132      17.647779           0.008556
          162              N       1.795942       7.348299      20.343738      -0.526341      44.936295 0.66863244E+03  0.17164982E+05                                10.390960                            8.303518       0.136681       2.030890                    0.998136      31.410025      88.493666       0.616996       0.386695      -1.105598       0.032799       0.042462       0.085033       0.100546       0.009388      -0.007820      -0.082773      -0.031958      -0.191804      -0.107948       0.014199       0.093749             11.776161       7.917667       4.248869      -1.522353      16.732238      -4.408511      10.678577           0.006973
          163              N       1.819660       7.351816       1.154423      -0.553438      45.838027 0.69092926E+03  0.17839106E+05                                10.437116                            8.359091       0.311067       2.076040                    0.998199      31.794083      89.106819       0.625534       0.379241      -1.113751       0.044820       0.045889      -0.097542       0.116744       0.008229       0.018666       0.090431      -0.037905      -0.191051      -0.114682       0.011180       0.103502             11.876889       8.192018       4.195600       2.020407      16.381380       4.753812      11.057271           0.006296
          164              N       2.512957       9.267133       2.239796      -0.050492      35.864024 0.42057717E+03  0.96380032E+04                                 9.154874                            6.601393      -0.259273       1.974391                    0.997808      24.941759      66.903439       0.687873       0.388559      -1.101677       0.015405       0.047605       0.090711       0.103596       0.042158       0.007587      -0.035950      -0.233160       0.157106      -0.151094       0.034891       0.116203             11.072601       5.805553       2.642822       0.488164      12.906239       1.676160      14.506010           0.013581
          165              N       2.424680       9.251894      19.238945      -0.015614      33.434213 0.38851504E+03  0.87033510E+04                                 8.652389                            6.296848      -0.126232       2.028850                    0.998091      23.996638      63.044436       0.714427       0.382710      -1.109058       0.010671       0.047110      -0.089803       0.101970       0.064901       0.018983       0.028622      -0.166724       0.124773      -0.126902       0.023952       0.102950             10.311731       6.434775       3.019311       0.606237      10.882606      -1.614569      13.617811           0.044965
          166              N       0.989500       5.557232      21.502477      -0.080858      33.302521 0.42872202E+03  0.99292615E+04                                 8.929980                            6.881059      -0.211759       1.973154                    0.998240      26.049837      71.589418       0.638556       0.414158      -1.077977       0.030012      -0.123352      -0.003240       0.126992       0.072287      -0.001922      -0.002553      -0.117267       0.332312      -0.148464       0.037558       0.110906             10.480460       7.232756       3.964578      -0.537914      14.748886      -0.532900       9.459738          -0.014400
          167              N      -1.350846       8.691600      20.868084      -0.577373      29.925683 0.57241730E+03  0.14284993E+05                                 8.136947                            7.778994      -0.504705       1.854112                    0.994481      30.864222      88.739194       0.619118       0.396429      -1.087221      -0.004028       0.084502       0.094701       0.126984       0.017216      -0.008651       0.065309       0.021675       0.165509      -0.078028      -0.010690       0.088718              8.309657       7.308773      -0.382761      -0.381913       8.772584       1.048287       8.847614           0.049516
          168              N      -1.597777       7.549912       1.728398      -0.581945      28.284465 0.53027464E+03  0.12971733E+05                                 7.766960                            7.436186      -0.291475       1.923768                    0.995316      30.397968      86.291945       0.640292       0.391049      -1.091864      -0.048075       0.129017       0.011571       0.138168      -0.028194       0.010198      -0.058138      -0.075451      -0.135605      -0.071036      -0.023218       0.094254              7.879543       7.114919      -0.430409       0.019927       9.992895      -0.138734       6.530814           0.046631
          169              N       7.355567       8.266104      10.737213      -0.519604      43.183641 0.64544177E+03  0.16414649E+05                                10.062696                            8.136805       0.184088       2.050589                    0.997960      30.990008      86.738565       0.626108       0.384664      -1.107688       0.001984       0.106364       0.002729       0.106418      -0.029168      -0.003302      -0.003908       0.118507       0.270234      -0.111185       0.020926       0.090259             11.067893       6.394219       1.619513      -0.101410       9.161863      -0.110145      17.647598           0.008684
          170              N      -4.067315      10.234168       9.554738      -0.526336      44.936032 0.66862831E+03  0.17164851E+05                                10.390928                            8.303499       0.136676       2.030889                    0.998136      31.409915      88.493320       0.616996       0.386695      -1.105597      -0.032800      -0.042462       0.085031       0.100545       0.009383       0.007821       0.082771      -0.031954      -0.191807      -0.107948       0.014203       0.093746             11.776121       7.917650       4.248853       1.522338      16.732181       4.408481      10.678531           0.007050
          171              N      -4.091034      10.230652      11.943423      -0.553424      45.837416 0.69091862E+03  0.17838761E+05                                10.437030                            8.359031       0.311064       2.076043                    0.998199      31.793813      89.105865       0.625536       0.379242      -1.113751      -0.044820      -0.045889      -0.097542       0.116744       0.008227      -0.018665      -0.090431      -0.037899      -0.191059      -0.114684       0.011185       0.103499             11.876790       8.191963       4.195568      -2.020393      16.381249      -4.753757      11.057157           0.006459
          172              N       7.302070       8.315335      13.028796      -0.050483      35.863698 0.42057325E+03  0.96378843E+04                                 9.154799                            6.601347      -0.259263       1.974396                    0.997808      24.941616      66.902809       0.687878       0.388557      -1.101679      -0.015408      -0.047604       0.090711       0.103596       0.042156      -0.007588       0.035949      -0.233156       0.157107      -0.151091       0.034891       0.116201             11.072504       5.805517       2.642811      -0.488164      12.906149      -1.676135      14.505847           0.013653
          173              N       7.390346       8.330573       8.449945      -0.015610      33.433922 0.38851173E+03  0.87032587E+04                                 8.652350                            6.296830      -0.126219       2.028855                    0.998091      23.996513      63.044045       0.714426       0.382711      -1.109057      -0.010673      -0.047109      -0.089802       0.101969       0.064899      -0.018982      -0.028622      -0.166715       0.124759      -0.126895       0.023947       0.102947             10.311673       6.434747       3.019301      -0.606230      10.882566       1.614547      13.617705           0.045008
          174              N       2.282176       0.303591      10.713477      -0.080844      33.302231 0.42871805E+03  0.99291404E+04                                 8.929912                            6.881012      -0.211746       1.973160                    0.998240      26.049643      71.588634       0.638561       0.414156      -1.077979      -0.030008       0.123346      -0.003238       0.126985       0.072284       0.001919       0.002554      -0.117253       0.332291      -0.148454       0.037555       0.110899             10.480380       7.232705       3.964548       0.537911      14.748755       0.532908       9.459681          -0.014283
          175              N      -0.920528       8.890868      10.079084      -0.577427      29.927112 0.57245260E+03  0.14286090E+05                                 8.137176                            7.779208      -0.504645       1.854115                    0.994481      30.865280      88.742835       0.619113       0.396426      -1.087223       0.004030      -0.084514       0.094704       0.126995       0.017215       0.008651      -0.065321       0.021711       0.165550      -0.078050      -0.010682       0.088733              8.309898       7.308931      -0.382776       0.381939       8.772892      -1.048332       8.847872           0.049642
          176              N      -0.673596      10.032556      12.517398      -0.581996      28.285762 0.53030627E+03  0.12972700E+05                                 7.767175                            7.436387      -0.291439       1.923764                    0.995316      30.399012      86.295556       0.640286       0.391047      -1.091866       0.048077      -0.129027       0.011578       0.138179      -0.028193      -0.010204       0.058154      -0.075451      -0.135676      -0.071066      -0.023207       0.094273              7.879768       7.115076      -0.430425      -0.019916       9.993235       0.138727       6.530993           0.046850
          177              N       4.083891       2.405282       0.051787      -0.519613      43.184084 0.64544847E+03  0.16414865E+05                                10.062770                            8.136851       0.184083       2.050585                    0.997960      30.990184      86.739246       0.626106       0.384665      -1.107688       0.001986       0.106364      -0.002731       0.106418      -0.029168       0.003303       0.003908       0.118504       0.270241      -0.111185       0.020923       0.090262             11.067989       6.394254       1.619522       0.101425       9.161923       0.110150      17.647792           0.008556
          178              N       4.747409       4.373346       1.234262      -0.526346      44.936422 0.66863462E+03  0.17165056E+05                                10.390991                            8.303540       0.136672       2.030886                    0.998136      31.410071      88.493911       0.616994       0.386695      -1.105597      -0.032800      -0.042464      -0.085031       0.100545       0.009385      -0.007822      -0.082773      -0.031957      -0.191798      -0.107947       0.014199       0.093748             11.776198       7.917684       4.248876      -1.522358      16.732285      -4.408539      10.678626           0.006930
          179              N       4.723691       4.369829      20.423577      -0.553435      45.837779 0.69092480E+03  0.17838965E+05                                10.437092                            8.359074       0.311064       2.076040                    0.998199      31.793953      89.106429       0.625533       0.379242      -1.113750      -0.044820      -0.045889       0.097542       0.116744       0.008227       0.018664       0.090431      -0.037898      -0.191059      -0.114684       0.011185       0.103499             11.876866       8.192004       4.195600       2.020406      16.381351       4.753794      11.057243           0.006331
          180              N       4.030394       2.454512      19.338204      -0.050483      35.863782 0.42057371E+03  0.96379018E+04                                 9.154830                            6.601362      -0.259273       1.974393                    0.997808      24.941634      66.902975       0.687875       0.388558      -1.101677      -0.015407      -0.047605      -0.090711       0.103596       0.042156       0.007588      -0.035950      -0.233154       0.157107      -0.151091       0.034891       0.116200             11.072554       5.805537       2.642825       0.488164      12.906196       1.676134      14.505928           0.013601
          181              N       4.118671       2.469751       2.339055      -0.015628      33.434541 0.38851942E+03  0.87034775E+04                                 8.652454                            6.296891      -0.126239       2.028846                    0.998091      23.996798      63.045044       0.714423       0.382711      -1.109056      -0.010670      -0.047111       0.089803       0.101970       0.064904       0.018981       0.028623      -0.166732       0.124775      -0.126907       0.023953       0.102954             10.311809       6.434803       3.019324       0.606244      10.882686      -1.614583      13.617938           0.044926
          182              N       5.553851       6.164413       0.075523      -0.080849      33.302212 0.42871719E+03  0.99291267E+04                                 8.929955                            6.881041      -0.211771       1.973151                    0.998240      26.049656      71.588957       0.638553       0.414160      -1.077975      -0.030003       0.123345       0.003240       0.126983       0.072282      -0.001917      -0.002553      -0.117244       0.332284      -0.148448       0.037551       0.110897             10.480436       7.232741       3.964577      -0.537917      14.748858      -0.532926       9.459710          -0.014405
          183              N       7.894197       3.030045       0.709916      -0.577389      29.925890 0.57242354E+03  0.14285217E+05                                 8.137083                            7.779124      -0.504706       1.854105                    0.994482      30.864438      88.740629       0.619101       0.396438      -1.087213       0.004025      -0.084491      -0.094701       0.126977       0.017213      -0.008650       0.065297       0.021645       0.165487      -0.078006      -0.010700       0.088706              8.309799       7.308848      -0.382770      -0.381920       8.772785       1.048319       8.847764           0.049509
          184              N       8.141128       4.171733      19.849602      -0.581953      28.284439 0.53027459E+03  0.12971746E+05                                 7.767025                            7.436250      -0.291471       1.923767                    0.995316      30.397897      86.292130       0.640280       0.391056      -1.091858       0.048073      -0.129008      -0.011567       0.138159      -0.028195       0.010194      -0.058128      -0.075458      -0.135560      -0.071017      -0.023228       0.094245              7.879610       7.114953      -0.430431       0.019926       9.993007      -0.138721       6.530871           0.046717
          185              N      -0.812216       3.455541      10.840787      -0.519604      43.183727 0.64544300E+03  0.16414687E+05                                10.062704                            8.136810       0.184089       2.050589                    0.997960      30.990048      86.738690       0.626109       0.384664      -1.107688      -0.001984      -0.106365      -0.002730       0.106419      -0.029166      -0.003303      -0.003909       0.118506       0.270238      -0.111185       0.020924       0.090261             11.067905       6.394223       1.619513      -0.101412       9.161868      -0.110144      17.647625           0.008686
          186              N      10.610666       1.487477      12.023262      -0.526339      44.936313 0.66863308E+03  0.17165009E+05                                10.390979                            8.303536       0.136659       2.030882                    0.998136      31.410032      88.493828       0.616993       0.386696      -1.105597       0.032801       0.042462      -0.085032       0.100545       0.009384       0.007822       0.082771      -0.031956      -0.191807      -0.107948       0.014202       0.093746             11.776183       7.917695       4.248883       1.522350      16.732269       4.408510      10.678586           0.007091
          187              N      10.634385       1.490993       9.634577      -0.553426      45.837451 0.69091933E+03  0.17838785E+05                                10.437037                            8.359037       0.311066       2.076043                    0.998199      31.793828      89.105938       0.625535       0.379242      -1.113751       0.044821       0.045888       0.097542       0.116744       0.008225      -0.018665      -0.090430      -0.037898      -0.191060      -0.114684       0.011186       0.103498             11.876797       8.191970       4.195570      -2.020400      16.381244      -4.753763      11.057178           0.006419
          188              N      -0.758719       3.406310       8.549204      -0.050485      35.863726 0.42057356E+03  0.96378932E+04                                 9.154804                            6.601350      -0.259258       1.974398                    0.997808      24.941623      66.902833       0.687877       0.388557      -1.101679       0.015408       0.047604      -0.090711       0.103595       0.042155      -0.007588       0.035949      -0.233157       0.157107      -0.151092       0.034891       0.116201             11.072511       5.805517       2.642806      -0.488164      12.906141      -1.676128      14.505874           0.013639
          189              N      -0.846995       3.391072      13.128055      -0.015612      33.434161 0.38851471E+03  0.87033404E+04                                 8.652373                            6.296840      -0.126230       2.028850                    0.998091      23.996629      63.044367       0.714428       0.382709      -1.109058       0.010670       0.047111       0.089803       0.101970       0.064901      -0.018983      -0.028622      -0.166727       0.124771      -0.126903       0.023951       0.102951             10.311705       6.434769       3.019316      -0.606235      10.882603       1.614557      13.617742           0.045020
          190              N       4.261175      11.418054      10.864523      -0.080847      33.302169 0.42871687E+03  0.99291172E+04                                 8.929947                            6.881039      -0.211771       1.973150                    0.998240      26.049644      71.588914       0.638554       0.414161      -1.077975       0.030002      -0.123342       0.003238       0.126980       0.072281       0.001914       0.002556      -0.117235       0.332276      -0.148443       0.037549       0.110894             10.480424       7.232738       3.964565       0.537907      14.748824       0.532908       9.459709          -0.014281
          191              N       7.463879       2.830777      11.498916      -0.577405      29.926566 0.57244048E+03  0.14285745E+05                                 8.137186                            7.779222      -0.504699       1.854100                    0.994482      30.864952      88.742414       0.619099       0.396436      -1.087214      -0.004029       0.084497      -0.094702       0.126983       0.017216       0.008651      -0.065305       0.021665       0.165510      -0.078022      -0.010694       0.088716              8.309908       7.308932      -0.382776       0.381931       8.772921      -1.048333       8.847871           0.049675
          192              N       7.216947       1.689089       9.060602      -0.581976      28.285281 0.53029572E+03  0.12972396E+05                                 7.767169                            7.436388      -0.291467       1.923758                    0.995317      30.398608      86.294674       0.640275       0.391054      -1.091859      -0.048075       0.129016      -0.011570       0.138167      -0.028195      -0.010199       0.058138      -0.075456      -0.135599      -0.071034      -0.023222       0.094256              7.879758       7.115062      -0.430436      -0.019917       9.993212       0.138713       6.531000           0.046777
          193              O       9.800492       0.741980       2.036963      -0.584398      44.800813 0.66582383E+03  0.16895102E+05                                10.094130                            8.023387       0.265888       2.116071                    0.996052      28.976985      78.406596       0.665759       0.362566      -1.135507      -0.010071      -0.034653      -0.016470       0.039668       0.035031       0.027370      -0.010989      -0.064052      -0.055821      -0.059442       0.002660       0.056782             11.773043      10.857929       4.030574       0.031239      18.188177       0.365546       6.273022           0.038705
          194              O       5.026597      10.392410       1.756449      -0.523605      31.039814 0.51376952E+03  0.12216943E+05                                 7.783351                            7.032772       0.724390       2.274280                    0.998032      27.619900      72.314191       0.713503       0.361007      -1.136887      -0.011235      -0.022226      -0.006574       0.025757      -0.089349       0.014178       0.010483      -0.014518       0.171423      -0.119949       0.057784       0.062165              8.115661       9.660388      -2.353300      -0.790354       9.630129       1.013257       5.056467           0.050356
          195              O       1.141269       8.009400       5.352639      -0.566990      38.446547 0.54203600E+03  0.13056804E+05                                 9.030278                            7.122059       0.279540       2.114483                    0.998280      28.359380      74.619225       0.724574       0.350925      -1.145494       0.012677       0.023880      -0.015520       0.031174       0.009149      -0.038269      -0.020923      -0.005616       0.125029      -0.041308      -0.024255       0.065563             10.576801       8.038161       0.381419      -3.169824       6.530749      -3.488213      17.161492           0.039432
          196              O       0.197419       9.215557       3.765361      -0.541766      28.628483 0.47748351E+03  0.11126950E+05                                 7.282715                            6.730333       0.932775       2.356209                    0.998282      26.975718      69.485591       0.738826       0.355751      -1.143230       0.004545       0.010119       0.005654       0.012451      -0.012779       0.079811       0.037539      -0.038598      -0.124625      -0.112029       0.042014       0.070016              7.387350       8.752645      -1.576847       1.324462       5.653186      -1.111949       7.756219           0.017424
          197              O      10.148559       0.302418      19.944545      -0.526638      33.854826 0.53291882E+03  0.12783165E+05                                 8.302489                            7.196695       0.578631       2.236305                    0.996676      27.494336      72.196372       0.700636       0.364449      -1.134690      -0.020590       0.009742      -0.003499       0.023045       0.015935      -0.014346       0.002962      -0.146291       0.112713      -0.095248       0.039056       0.056191              8.946524       7.240451       0.764092       0.183183      14.091763       1.851260       5.507358           0.070830
          198              O       5.079109       9.923545      19.478461      -0.549858      38.257767 0.56100177E+03  0.13657774E+05                                 9.087475                            7.347499       0.253513       2.121492                    0.997411      28.050642      74.688128       0.697179       0.360866      -1.135239      -0.024294       0.010865       0.008265       0.027866      -0.039983      -0.009105      -0.015599       0.013524      -0.004090      -0.046846       0.005364       0.041481             10.316262      15.231676      -3.443353      -0.336798      10.454896      -0.072019       5.262212           0.040723
          199              O      -0.061034       9.404276      18.131993      -0.540978      32.770053 0.53415416E+03  0.12817272E+05                                 8.072916                            7.123820       0.574024       2.239816                    0.997159      27.319164      71.695126       0.716451       0.356279      -1.141401       0.015797      -0.025249      -0.010878       0.031707      -0.017224      -0.036120      -0.003076       0.012488      -0.053069      -0.044138       0.001493       0.042645              8.508010      10.556309      -2.293575      -0.008062       6.472186       1.108741       8.495536           0.027201
          200              O       0.450539       8.151232      16.425174      -0.489951      29.973927 0.45193038E+03  0.10380325E+05                                 7.539311                            6.507932       0.851839       2.325339                    0.999460      26.619239      67.916681       0.758789       0.351436      -1.147533       0.018340      -0.023515       0.001440       0.029856       0.026816       0.012626       0.013183      -0.051851       0.118989      -0.057580       0.008353       0.049228              8.180043       6.154354       0.484514       2.162122       5.963403       2.652675      12.422373           0.106541
          201              O      -1.088118       6.124560      19.657342      -0.542652      34.733356 0.58507741E+03  0.14412955E+05                                 8.479377                            7.577520       0.216919       2.109353                    0.996531      28.277974      76.059604       0.675607       0.368021      -1.128220       0.027210      -0.017153      -0.022447       0.039224      -0.010503      -0.057164       0.028363      -0.040037      -0.011134      -0.069948       0.004576       0.065371              8.850805       9.959691      -2.822749      -2.191840       8.393077       2.432597       8.199648           0.039498
          202              O      -0.138925       4.901992      18.121204      -0.461202      25.829250 0.36847755E+03  0.80182790E+04                                 6.698970                            5.759068       1.026131       2.394390                    0.999756      25.405418      62.475915       0.833895       0.337540      -1.162652       0.002693       0.015070       0.020093       0.025260       0.027365      -0.034885       0.010387      -0.064091       0.027549      -0.064622       0.026662       0.037959              7.177525       4.779658      -0.051234       0.180957       5.560837       2.652161      11.192079          -0.047956
          203              O      -1.603567       4.978183       0.655971      -0.567898      39.899871 0.65881699E+03  0.16652048E+05                                 9.236968                            7.985019       0.205585       2.104220                    0.996207      28.485327      76.608119       0.667705       0.362926      -1.136664       0.023243      -0.031174       0.015267       0.041775      -0.028702       0.017607      -0.000528      -0.088445       0.075935      -0.068374       0.026186       0.042188              9.988767      12.455451      -1.681899       2.531296      10.164684      -2.646710       7.346167           0.046456
          204              O      -0.937555       3.605578       2.261374      -0.539167      34.099025 0.49988944E+03  0.11787663E+05                                 8.302960                            6.900356       0.630995       2.255080                    0.997723      27.247336      70.684939       0.727197       0.357191      -1.141663       0.006550       0.026645       0.012356       0.030092       0.000460       0.004000      -0.001365      -0.133460       0.115371      -0.086089       0.038386       0.047703              9.213166       6.567047       1.042904      -1.200209      11.936794      -4.753539       9.135658           0.031813
          205              O       5.557583       5.118842      12.825963      -0.584399      44.802769 0.66585631E+03  0.16896155E+05                                10.094459                            8.023617       0.265732       2.116015                    0.996052      28.977579      78.409085       0.665745       0.362569      -1.135503       0.010057       0.034645      -0.016469       0.039657       0.035052      -0.027373       0.010989      -0.064089      -0.055796      -0.059464       0.002658       0.056806             11.773459      10.858330       4.030745      -0.031236      18.188850      -0.365557       6.273199           0.038853
          206              O       4.788430       7.190057      12.545449      -0.523633      31.041142 0.51379698E+03  0.12217759E+05                                 7.783544                            7.032934       0.724326       2.274249                    0.998032      27.620668      72.316666       0.713499       0.361005      -1.136889       0.011217       0.022224      -0.006571       0.025747      -0.089381      -0.014175      -0.010475      -0.014483       0.171492      -0.119989       0.057800       0.062189              8.115872       9.660627      -2.353366       0.790371       9.630421      -1.013289       5.056569           0.050686
          207              O      -3.412642       9.573067      16.141639      -0.566985      38.446102 0.54202860E+03  0.13056580E+05                                 9.030217                            7.122017       0.279561       2.114494                    0.998280      28.359173      74.618526       0.724576       0.350926      -1.145494      -0.012683      -0.023877      -0.015519       0.031174       0.009146       0.038268       0.020924      -0.005608       0.125022      -0.041303      -0.024257       0.065560             10.576723       8.038098       0.381416       3.169777       6.530709       3.488191      17.161363           0.039690
          208              O      -2.468793       8.366910      14.554361      -0.541758      28.628417 0.47748215E+03  0.11126911E+05                                 7.282706                            6.730326       0.932768       2.356208                    0.998282      26.975676      69.485464       0.738826       0.355751      -1.143230      -0.004546      -0.010120       0.005651       0.012450      -0.012780      -0.079812      -0.037537      -0.038598      -0.124621      -0.112029       0.042015       0.070015              7.387342       8.752646      -1.576842      -1.324470       5.653181       1.111945       7.756200           0.017658
          209              O       5.209517       5.558404       9.155545      -0.526645      33.855467 0.53293156E+03  0.12783559E+05                                 8.302634                            7.196814       0.578545       2.236274                    0.996676      27.494511      72.197301       0.700625       0.364452      -1.134686       0.020601      -0.009750      -0.003490       0.023057       0.015941       0.014341      -0.002956      -0.146292       0.112737      -0.095252       0.039064       0.056188              8.946688       7.240561       0.764111      -0.183186      14.092057      -1.851296       5.507445           0.071035
          210              O       4.735917       7.658923       8.689461      -0.549867      38.258133 0.56100945E+03  0.13657999E+05                                 9.087505                            7.347533       0.253437       2.121465                    0.997411      28.050930      74.688851       0.697180       0.360865      -1.135240       0.024295      -0.010857       0.008266       0.027865      -0.040003       0.009111       0.015603       0.013528      -0.004055      -0.046871       0.005376       0.041496             10.316288      15.231662      -3.443387       0.336800      10.454973       0.072015       5.262228           0.040790
          211              O      -2.210340       8.178192       7.342993      -0.540973      32.770334 0.53415969E+03  0.12817445E+05                                 8.072975                            7.123869       0.573985       2.239802                    0.997159      27.319264      71.695618       0.716447       0.356280      -1.141400      -0.015793       0.025251      -0.010878       0.031708      -0.017224       0.036121       0.003077       0.012487      -0.053074      -0.044139       0.001494       0.042645              8.508074      10.556384      -2.293591       0.008052       6.472230      -1.108746       8.495607           0.027198
          212              O      -2.721913       9.431236       5.636174      -0.489946      29.973829 0.45192890E+03  0.10380282E+05                                 7.539290                            6.507918       0.851842       2.325340                    0.999460      26.619216      67.916587       0.758790       0.351435      -1.147534      -0.018339       0.023516       0.001442       0.029856       0.026816      -0.012626      -0.013183      -0.051848       0.118983      -0.057578       0.008351       0.049226              8.180014       6.154331       0.484509      -2.162102       5.963389      -2.652666      12.422321           0.106257
          213              O      -1.183256      11.457908       8.868342      -0.542694      34.735440 0.58512075E+03  0.14414290E+05                                 8.479684                            7.577774       0.216987       2.109354                    0.996531      28.279048      76.063196       0.675599       0.368018      -1.128222      -0.027207       0.017154      -0.022460       0.039229      -0.010502       0.057175      -0.028362      -0.040046      -0.011170      -0.069963       0.004587       0.065376              8.851139       9.960035      -2.822861       2.191956       8.393389      -2.432730       8.199993           0.039583
          214              O       3.410601       0.958831       7.332204      -0.461208      25.830497 0.36849837E+03  0.80188641E+04                                 6.699277                            5.759309       1.026039       2.394349                    0.999756      25.405607      62.477372       0.833859       0.337549      -1.162641      -0.002688      -0.015080       0.020101       0.025272       0.027321       0.034858      -0.010367      -0.064046       0.027462      -0.064554       0.026625       0.037928              7.177869       4.779859      -0.051246      -0.180956       5.561090      -2.652330      11.192659          -0.048060
          215              O       4.875243       0.882640      11.444971      -0.567941      39.901988 0.65885947E+03  0.16653385E+05                                 9.237250                            7.985244       0.205635       2.104220                    0.996207      28.486270      76.611190       0.667700       0.362923      -1.136666      -0.023232       0.031182       0.015275       0.041777      -0.028712      -0.017611       0.000518      -0.088436       0.075949      -0.068379       0.026196       0.042183              9.989091      12.455865      -1.681956      -2.531374      10.165030       2.646816       7.346378           0.046592
          216              O       4.209231       2.255244      13.050374      -0.539193      34.100611 0.49991704E+03  0.11788473E+05                                 8.303173                            6.900513       0.631068       2.255087                    0.997723      27.248163      70.687496       0.727194       0.357187      -1.141666      -0.006535      -0.026647       0.012360       0.030092       0.000472      -0.003992       0.001368      -0.133442       0.115377      -0.086081       0.038386       0.047694              9.213420       6.567210       1.042922       1.200237      11.937159       4.753699       9.135890           0.032065
          217              O      -3.257141      10.979665      19.541037      -0.584395      44.802009 0.66584092E+03  0.16895665E+05                                10.094340                            8.023514       0.265783       2.116034                    0.996052      28.977292      78.408048       0.665750       0.362568      -1.135504       0.010050       0.034651       0.016466       0.039659       0.035047       0.027370      -0.010986      -0.064073      -0.055819      -0.059455       0.002654       0.056800             11.773325      10.858244       4.030733       0.031237      18.188605       0.365553       6.273127           0.038721
          218              O       1.516754       1.329235      19.821551      -0.523641      31.041330 0.51380160E+03  0.12217903E+05                                 7.783604                            7.032991       0.724335       2.274250                    0.998032      27.620664      72.316878       0.713492       0.361007      -1.136886       0.011213       0.022217       0.006570       0.025739      -0.089366       0.014178       0.010480      -0.014489       0.171468      -0.119972       0.057794       0.062178              8.115932       9.660688      -2.353346      -0.790372       9.630503       1.013299       5.056605           0.050367
          219              O       5.402082       3.712245      16.225361      -0.566991      38.446989 0.54204332E+03  0.13057029E+05                                 9.030364                            7.122121       0.279523       2.114476                    0.998280      28.359488      74.619732       0.724569       0.350926      -1.145493      -0.012676      -0.023881       0.015522       0.031176       0.009148      -0.038270      -0.020922      -0.005610       0.125021      -0.041306      -0.024255       0.065561             10.576911       8.038245       0.381427      -3.169873       6.530804      -3.488247      17.161683           0.039675
          220              O       6.345932       2.506088      17.812639      -0.541761      28.628296 0.47747923E+03  0.11126824E+05                                 7.282681                            6.730301       0.932781       2.356214                    0.998282      26.975617      69.485225       0.738828       0.355751      -1.143230      -0.004545      -0.010120      -0.005652       0.012451      -0.012778       0.079812       0.037537      -0.038600      -0.124626      -0.112030       0.042014       0.070016              7.387317       8.752614      -1.576843       1.324462       5.653164      -1.111944       7.756174           0.017565
          221              O      -3.605208      11.419227       1.633455      -0.526640      33.854288 0.53290854E+03  0.12782861E+05                                 8.302427                            7.196648       0.578657       2.236316                    0.996676      27.494041      72.195504       0.700635       0.364451      -1.134688       0.020613      -0.009742       0.003489       0.023064       0.015918      -0.014350       0.002964      -0.146285       0.112705      -0.095241       0.039054       0.056186              8.946453       7.240385       0.764127       0.183194      14.091644       1.851245       5.507330           0.070797
          222              O       1.464242       1.798100       2.099539      -0.549847      38.256074 0.56097539E+03  0.13656951E+05                                 9.087177                            7.347301       0.253672       2.121549                    0.997411      28.050109      74.685865       0.697193       0.360864      -1.135242       0.024317      -0.010863      -0.008269       0.027888      -0.039965      -0.009100      -0.015594       0.013511      -0.004087      -0.046825       0.005362       0.041463             10.315887      15.231015      -3.443248      -0.336786      10.454579      -0.072011       5.262068           0.040686
          223              O       6.604385       2.317369       3.446007      -0.540975      32.770275 0.53415841E+03  0.12817404E+05                                 8.072957                            7.123854       0.573978       2.239801                    0.997159      27.319244      71.695491       0.716448       0.356280      -1.141400      -0.015792       0.025252       0.010881       0.031709      -0.017225      -0.036122      -0.003082       0.012491      -0.053079      -0.044144       0.001497       0.042647              8.508054      10.556364      -2.293587      -0.008043       6.472215       1.108740       8.495582           0.027112
          224              O       6.092812       3.570413       5.152826      -0.489950      29.973969 0.45193152E+03  0.10380349E+05                                 7.539272                            6.507901       0.851842       2.325339                    0.999460      26.619444      67.917012       0.758798       0.351431      -1.147538      -0.018331       0.023514      -0.001440       0.029850       0.026836       0.012631       0.013178      -0.051884       0.119034      -0.057614       0.008372       0.049242              8.179996       6.154320       0.484510       2.162105       5.963371       2.652658      12.422296           0.106287
          225              O       7.631469       5.597085       1.920658      -0.542666      34.734099 0.58509458E+03  0.14413501E+05                                 8.479548                            7.577672       0.216984       2.109361                    0.996531      28.278243      76.060948       0.675594       0.368025      -1.128216      -0.027224       0.017158       0.022441       0.039232      -0.010504      -0.057162       0.028381      -0.040043      -0.011025      -0.069944       0.004555       0.065389              8.850984       9.959870      -2.822792      -2.191889       8.393239       2.432658       8.199842           0.039426
          226              O       6.682276       6.819653       3.456796      -0.461175      25.828622 0.36846579E+03  0.80179840E+04                                 6.699024                            5.759110       1.026056       2.394376                    0.999756      25.404337      62.473739       0.833860       0.337555      -1.162635      -0.002707      -0.015069      -0.020104       0.025270       0.027253      -0.034856       0.010372      -0.064000       0.027348      -0.064497       0.026618       0.037879              7.177587       4.779694      -0.051238       0.180949       5.560882       2.652193      11.192184          -0.048349
          227              O       8.146918       6.743462      20.922029      -0.567921      39.900562 0.65883012E+03  0.16652479E+05                                 9.237111                            7.985126       0.205624       2.104225                    0.996207      28.485580      76.609267       0.667697       0.362929      -1.136661      -0.023252       0.031177      -0.015274       0.041785      -0.028683       0.017596      -0.000544      -0.088454       0.075896      -0.068356       0.026165       0.042191              9.988934      12.455642      -1.681937       2.531345      10.164877      -2.646783       7.346283           0.046460
          228              O       7.480906       8.116067      19.316626      -0.539190      34.100115 0.49990817E+03  0.11788222E+05                                 8.303146                            6.900492       0.631039       2.255082                    0.997723      27.247769      70.686539       0.727188       0.357191      -1.141662      -0.006551      -0.026635      -0.012359       0.030084       0.000464       0.004010      -0.001372      -0.133438       0.115381      -0.086080       0.038388       0.047693              9.213391       6.567175       1.042912      -1.200227      11.937146      -4.753679       9.135852           0.031905
          229              O       0.985768       6.602803       8.752037      -0.584411      44.803029 0.66586144E+03  0.16896320E+05                                10.094507                            8.023659       0.265675       2.115998                    0.996052      28.977656      78.409415       0.665741       0.362570      -1.135502      -0.010059      -0.034638       0.016469       0.039651       0.035061      -0.027374       0.010989      -0.064104      -0.055775      -0.059472       0.002658       0.056814             11.773510      10.858372       4.030740      -0.031236      18.188930      -0.365561       6.273228           0.038807
          230              O       1.754921       4.531588       9.032551      -0.523652      31.041506 0.51380482E+03  0.12217993E+05                                 7.783612                            7.032993       0.724259       2.274228                    0.998032      27.620816      72.317226       0.713495       0.361005      -1.136888      -0.011214      -0.022230       0.006573       0.025751      -0.089397      -0.014173      -0.010473      -0.014471       0.171534      -0.120011       0.057811       0.062200              8.115944       9.660717      -2.353387       0.790380       9.630508      -1.013300       5.056608           0.050599
          231              O       9.955993       2.148578       5.436361      -0.566993      38.446762 0.54203943E+03  0.13056908E+05                                 9.030308                            7.122081       0.279514       2.114473                    0.998280      28.359476      74.619545       0.724574       0.350925      -1.145494       0.012672       0.023878       0.015523       0.031171       0.009151       0.038268       0.020920      -0.005621       0.125025      -0.041309      -0.024251       0.065560             10.576838       8.038200       0.381427       3.169852       6.530765       3.488221      17.161550           0.039446
          232              O       9.012144       3.354735       7.023639      -0.541762      28.628334 0.47748033E+03  0.11126855E+05                                 7.282683                            6.730305       0.932779       2.356212                    0.998282      26.975659      69.485327       0.738829       0.355750      -1.143231       0.004544       0.010119      -0.005653       0.012450      -0.012778      -0.079813      -0.037541      -0.038601      -0.124636      -0.112034       0.042015       0.070019              7.387319       8.752612      -1.576838      -1.324461       5.653165       1.111944       7.756179           0.017502
          233              O       1.333834       6.163241      12.422455      -0.526635      33.854947 0.53292095E+03  0.12783229E+05                                 8.302508                            7.196707       0.578596       2.236294                    0.996676      27.494392      72.196555       0.700636       0.364449      -1.134690      -0.020597       0.009745       0.003492       0.023052       0.015942       0.014345      -0.002959      -0.146309       0.112749      -0.095263       0.039068       0.056195              8.946550       7.240452       0.764101      -0.183183      14.091831      -1.851265       5.507368           0.071088
          234              O       1.807434       4.062722      12.888539      -0.549858      38.257908 0.56100538E+03  0.13657874E+05                                 9.087468                            7.347503       0.253490       2.121483                    0.997411      28.050829      74.688501       0.697182       0.360864      -1.135241      -0.024295       0.010861      -0.008269       0.027867      -0.039995       0.009108       0.015603       0.013526      -0.004061      -0.046862       0.005373       0.041489             10.316248      15.231620      -3.443372       0.336797      10.454915       0.072016       5.262209           0.040890
          235              O       8.753691       3.543453      14.235007      -0.540979      32.770507 0.53416333E+03  0.12817556E+05                                 8.073009                            7.123898       0.573984       2.239800                    0.997159      27.319343      71.695917       0.716444       0.356281      -1.141399       0.015794      -0.025251       0.010880       0.031709      -0.017224       0.036120       0.003075       0.012489      -0.053068      -0.044137       0.001491       0.042646              8.508112      10.556441      -2.293603       0.008045       6.472256      -1.108750       8.495638           0.027298
          236              O       9.265264       2.290409      15.941826      -0.489946      29.973939 0.45193064E+03  0.10380333E+05                                 7.539315                            6.507936       0.851837       2.325337                    0.999460      26.619236      67.916702       0.758788       0.351436      -1.147533       0.018338      -0.023518      -0.001441       0.029857       0.026817      -0.012624      -0.013181      -0.051852       0.118985      -0.057580       0.008355       0.049225              8.180044       6.154351       0.484511      -2.162112       5.963408      -2.652681      12.422374           0.106495
          237              O       7.726607       0.263737      12.709658      -0.542675      34.735163 0.58511510E+03  0.14414131E+05                                 8.479694                            7.577780       0.217009       2.109361                    0.996531      28.278778      76.062674       0.675593       0.368022      -1.128218       0.027220      -0.017160       0.022447       0.039233      -0.010509       0.057169      -0.028382      -0.040043      -0.011055      -0.069952       0.004556       0.065396              8.851153       9.960048      -2.822865       2.191966       8.393400      -2.432747       8.200011           0.039690
          238              O       3.132750      10.762814      14.245796      -0.461204      25.830262 0.36849394E+03  0.80187627E+04                                 6.699358                            5.759374       1.025965       2.394330                    0.999756      25.404925      62.476158       0.833830       0.337560      -1.162629       0.002705       0.015071      -0.020108       0.025274       0.027243       0.034847      -0.010361      -0.063989       0.027309      -0.064476       0.026600       0.037876              7.177959       4.779914      -0.051249      -0.180952       5.561156      -2.652372      11.192808          -0.047757
          239              O       1.668108      10.839005      10.133029      -0.567923      39.901129 0.65884205E+03  0.16652845E+05                                 9.237158                            7.985170       0.205621       2.104221                    0.996207      28.485862      76.610026       0.667699       0.362926      -1.136663       0.023244      -0.031175      -0.015268       0.041777      -0.028696      -0.017604       0.000534      -0.088447       0.075908      -0.068366       0.026175       0.042191              9.988986      12.455717      -1.681933      -2.531346      10.164930       2.646784       7.346311           0.046585
          240              O       2.334120       9.466401       8.527626      -0.539191      34.099978 0.49990613E+03  0.11788143E+05                                 8.303044                            6.900414       0.631128       2.255110                    0.997723      27.248006      70.686693       0.727204       0.357185      -1.141669       0.006530       0.026652      -0.012368       0.030099       0.000480      -0.004000       0.001373      -0.133427       0.115414      -0.086079       0.038397       0.047682              9.213270       6.567116       1.042910       1.200219      11.936944       4.753606       9.135749           0.031921

******************************************************
Auxiliary information for the entire system
The total spin magnetic moment of the unit cell is   8.178853
The total net atomic charge of the unit cell is   -0.000004
Accuracy of reproducing the electrostatic potential in the unit cell:
  The inner radius (bohr) =    5.0000
  The outer radius (bohr) =   12.0000
  Valid grid points have density less than (e/(bohr^3)) =    0.0001
  The number of valid grid points were=        17976
  The rms potential error without charges in kcal/mol is=      6.79734
  The rms potential error with partial charges in kcal/mol is=      0.62696
  The RRMSE value at monopole order=      0.09224
  The rms potential error with partial charges and cloud penetration in kcal/mol is=      0.62889
  The RRMSE value at monopole order with cloud penetration is=      0.09252
  The rms potential error with partial charges and atomic dipoles in kcal/mol is=      0.51107
  The RRMSE value at dipole order=      0.07519
  The rms potential error with partial charges, atomic dipoles and cloud penetration in kcal/mol is=      0.50988
  The RRMSE value at dipole order with cloud penetration=      0.07501

******************************************************
The electron densities and ab initio electrostatic potential were computed in VASP using the PBE functional and
projector augmented wave method. See the main text of the journal article for a description of computational details.
The atomic charges, dipoles, and quadrupoles were computed with the DDEC6 method as described in
(a) T. A. Manz and N. Gabaldon Limas, RSC Adv. 6 (2016) 47771-47801 DOI: 10.1039/c6ra04656h
(b) N. Gabaldon Limas and T. A. Manz, RSC Adv. 8 (2018) 2678-2707 DOI: 10.1039/c7ra11829e.
For each atom in the material, the electron cloud parameters were fit to the spherically averaged atom-in-material
electron density using radial positions for which this density was between 10^-4 and 10^-2 electrons per cubic bohr.
The polarizabilities, dispersion coefficients, and quantum Drude oscillator (QDO) parameters were fit using the MCLF method.
The magnetic structure of the system was optimized in VASP from the default ferromagnetic initial guess using spin polarization.
The atomic spin moments (ASMs) were computed on this optimized magnetic structure using the DDEC6 partition as inputs
to the method of T. A. Manz and D. S. Sholl, J. Chem. Theory Comput. 7 (2011) 4146-4164 DOI: 10.1021/ct200539n.
The RMSE and RRMSE were computed using a uniform grid with Ewald summation.
