# Supplementary material for: A collection of forcefield precursors for metal–organic frameworks
Source: RSC Adv. 2019 Nov 13;9(63):36492–507. doi: 10.1039/c9ra07327b (PMC9075174; doi:10.1039/c9ra07327b)
Supplement: RA-009-C9RA07327B-s4120 [file RA-009-C9RA07327B-s4120.xyz]

   34
jmolscript: load "" {1 1 1} spacegroup "x,y,z" unitcell [{      8.721000     0.000000     0.000000 }, {      0.000000    11.026000     0.000000 }, {      0.000000     0.000000    13.540000 }]
Cd     0.000000     8.464440     0.000000     0.965518
Cd     4.360500     2.561560     6.770000     0.965519
Cd     4.360500     0.765976     1.387985     0.529185
Cd     4.360500     5.365582    11.707361     0.550543
Cd     0.000000    10.260024     8.157985     0.529183
Cd     0.000000     5.660418     4.937361     0.550544
C      6.178828    10.571729     0.888224    -0.004250
C      6.179701     6.414927    12.357958    -0.014215
C      6.902671     0.454271     7.658224    -0.004250
C      6.901799     4.611073     5.587958    -0.014215
C      1.818329     0.454271     7.658224    -0.004251
C      1.819201     4.611073     5.587958    -0.014215
C      2.542171    10.571729     0.888224    -0.004250
C      2.541299     6.414927    12.357958    -0.014216
C      0.000000     9.715009    10.282276    -0.002332
C      0.000000     6.793119     3.019420    -0.015662
C      4.360500     1.310991     3.512276    -0.002332
C      4.360500     4.232881     9.789420    -0.015661
C      4.360500     2.690344     0.242366    -0.169467
C      4.360500     3.593373    13.109428    -0.107621
C      0.000000     8.335656     7.012366    -0.169465
C      0.000000     7.432627     6.339428    -0.107625
N      7.057905     9.921195     0.622840    -0.290831
N      7.052673     6.998202    12.750618    -0.280445
N      6.023595     1.104805     7.392840    -0.290831
N      6.028827     4.027798     5.980618    -0.280445
N      2.697405     1.104805     7.392840    -0.290830
N      2.692173     4.027798     5.980618    -0.280445
N      1.663095     9.921195     0.622840    -0.290831
N      1.668327     6.998202    12.750618    -0.280445
N      0.000000     9.379818    11.353290    -0.284791
N      0.000000     7.346624     2.020168    -0.285887
N      4.360500     1.646182     4.583290    -0.284793
N      4.360500     3.679376     8.790168    -0.285888

The following XYZ coordinates are in angstroms. Other properties are in atomic units.
The sperically averaged electron density of each atom fit to a function of the form exp(a - br)
eigen_1, eigen_2 and eigen_3 are the three eigenvalues of traceless quadrupole moment tensor
  atom number  atomic symbol              X              Y              Z     net charge C6 coefficient C8 coefficient C10 coefficient fluctuating dipole atomic polarizability isotropic forcefield polarizability              a              b squared Pearson coefficient          <r^3>          <r^4>         wp_QDO          m_QDO          q_QDO       dipole_x       dipole_y       dipole_z         dipole            Qxy            Qxz            Qyz     Q(x^2-y^2)  Q(3z^2 - R^2)        eigen_1        eigen_2        eigen_3 static polarizability      alpha(xx)      alpha(xy)      alpha(xz)      alpha(yy)      alpha(yz)      alpha(zz) atomic spin moment
            1             Cd       0.000000       8.464440       0.000000       0.965518     239.912140 0.45669639E+04  0.17476071E+06                                27.980457                           20.474776       1.415628       2.134772                    0.998708      77.142753     203.552768       0.464995       0.344225      -1.234464       0.000000      -0.001413      -0.000009       0.001413       0.000000       0.000000       0.000155       0.003725       0.019543      -0.005122      -0.001395       0.006517             34.614546      37.681799      -0.000001      -0.000000      31.853386      -0.770225      34.308453           0.113547
            2             Cd       4.360500       2.561560       6.770000       0.965519     239.912105 0.45669616E+04  0.17476060E+06                                27.980455                           20.474771       1.415629       2.134773                    0.998708      77.142734     203.552707       0.464995       0.344225      -1.234464      -0.000000       0.001413      -0.000010       0.001413      -0.000000      -0.000000      -0.000153       0.003723       0.019544      -0.005121      -0.001396       0.006517             34.614548      37.681796       0.000000      -0.000000      31.853389       0.770229      34.308458           0.113548
            3             Cd       4.360500       0.765976       1.387985       0.529185     247.324408 0.56898649E+04  0.23201684E+06                                28.963622                           23.066853       1.228454       2.003788                    0.998229      91.271843     255.689158       0.428334       0.350676      -1.218231      -0.000000       0.009950      -0.028570       0.030253       0.000001       0.000000      -0.046582      -0.061087       0.049720      -0.038830      -0.027254       0.066084             33.496327      31.254224      -0.000007      -0.000003      35.640811       1.740800      33.593945           0.167436
            4             Cd       4.360500       5.365582      11.707361       0.550543     235.390873 0.52720244E+04  0.21115398E+06                                28.058700                           22.196104       1.208149       2.005740                    0.997850      90.221768     251.405416       0.436392       0.350435      -1.217079      -0.000000       0.042349      -0.047207       0.063419       0.000001       0.000000      -0.161241      -0.159306       0.138038      -0.109999      -0.102659       0.212658             32.651640      31.883199      -0.000001      -0.000001      33.714057       5.177446      32.357662           0.199125
            5             Cd       0.000000      10.260024       8.157985       0.529183     247.324800 0.56898778E+04  0.23201751E+06                                28.963652                           23.066881       1.228457       2.003788                    0.998229      91.271935     255.689508       0.428334       0.350676      -1.218231      -0.000000      -0.009952      -0.028572       0.030255      -0.000000      -0.000000       0.046583      -0.061089       0.049710      -0.038830      -0.027255       0.066085             33.496358      31.254256       0.000000      -0.000000      35.640855      -1.740786      33.593962           0.167439
            6             Cd       0.000000       5.660418       4.937361       0.550544     235.390767 0.52720194E+04  0.21115373E+06                                28.058689                           22.196090       1.208154       2.005741                    0.997850      90.221744     251.405303       0.436392       0.350435      -1.217080       0.000000      -0.042349      -0.047204       0.063417      -0.000000      -0.000000       0.161242      -0.159301       0.138042      -0.110001      -0.102658       0.212659             32.651631      31.883189      -0.000001       0.000001      33.714060      -5.177432      32.357645           0.199124
            7              C       6.178828      10.571729       0.888224      -0.004250      37.794595 0.47819829E+03  0.11403975E+05                                 9.603006                            7.352723       0.641328       2.155908                    0.999933      29.297672      82.224989       0.605812       0.423955      -1.069602       0.036312      -0.023440      -0.011204       0.044649       0.112547       0.044524      -0.036636      -0.061957       0.207458      -0.165460       0.080559       0.084902             11.080466      14.902951      -6.444201      -2.677118      11.181819       2.091480       7.156629           0.051848
            8              C       6.179701       6.414927      12.357958      -0.014215      37.653363 0.47511379E+03  0.11315750E+05                                 9.576273                            7.326896       0.661284       2.162195                    0.999952      29.306374      82.282803       0.606941       0.423715      -1.069408       0.031112       0.011549       0.023692       0.040775      -0.097646      -0.069678      -0.051121      -0.076452       0.135908      -0.163282       0.078855       0.084427             11.046557      15.033411       6.113964       3.278702      10.570725       2.271152       7.535534           0.048588
            9              C       6.902671       0.454271       7.658224      -0.004250      37.794580 0.47819814E+03  0.11403970E+05                                 9.602999                            7.352719       0.641331       2.155909                    0.999933      29.297690      82.225023       0.605813       0.423955      -1.069602      -0.036313       0.023440      -0.011205       0.044650       0.112547      -0.044524       0.036636      -0.061957       0.207458      -0.165461       0.080559       0.084902             11.080457      14.902933      -6.444194       2.677115      11.181812      -2.091478       7.156625           0.051848
           10              C       6.901799       4.611073       5.587958      -0.014215      37.653371 0.47511383E+03  0.11315752E+05                                 9.576278                            7.326899       0.661283       2.162195                    0.999952      29.306367      82.282807       0.606941       0.423715      -1.069408      -0.031113      -0.011548       0.023692       0.040776      -0.097645       0.069678       0.051122      -0.076453       0.135907      -0.163282       0.078855       0.084427             11.046564      15.033422       6.113970      -3.278703      10.570733      -2.271153       7.535536           0.048590
           11              C       1.818329       0.454271       7.658224      -0.004251      37.794587 0.47819825E+03  0.11403973E+05                                 9.603001                            7.352719       0.641331       2.155909                    0.999933      29.297693      82.225033       0.605813       0.423955      -1.069602       0.036313       0.023440      -0.011205       0.044650      -0.112547       0.044524       0.036636      -0.061957       0.207458      -0.165461       0.080559       0.084902             11.080458      14.902935       6.444195      -2.677115      11.181814      -2.091478       7.156626           0.051847
           12              C       1.819201       4.611073       5.587958      -0.014215      37.653390 0.47511410E+03  0.11315761E+05                                 9.576282                            7.326902       0.661282       2.162194                    0.999952      29.306373      82.282835       0.606941       0.423715      -1.069408       0.031112      -0.011548       0.023692       0.040776       0.097645      -0.069678       0.051122      -0.076453       0.135907      -0.163282       0.078855       0.084427             11.046568      15.033429      -6.113973       3.278704      10.570737      -2.271154       7.535539           0.048590
           13              C       2.542171      10.571729       0.888224      -0.004250      37.794567 0.47819791E+03  0.11403964E+05                                 9.603003                            7.352721       0.641327       2.155908                    0.999933      29.297670      82.224990       0.605812       0.423955      -1.069602      -0.036312      -0.023440      -0.011204       0.044648      -0.112547      -0.044524      -0.036636      -0.061957       0.207458      -0.165460       0.080559       0.084902             11.080462      14.902941       6.444197       2.677117      11.181816       2.091479       7.156628           0.051848
           14              C       2.541299       6.414927      12.357958      -0.014216      37.653390 0.47511418E+03  0.11315762E+05                                 9.576278                            7.326900       0.661283       2.162194                    0.999952      29.306383      82.282844       0.606941       0.423715      -1.069408      -0.031112       0.011549       0.023692       0.040775       0.097646       0.069678      -0.051121      -0.076452       0.135908      -0.163282       0.078855       0.084427             11.046564      15.033421      -6.113969      -3.278704      10.570732       2.271154       7.535538           0.048588
           15              C       0.000000       9.715009      10.282276      -0.002332      37.907502 0.47498229E+03  0.11320984E+05                                 9.653084                            7.351683       0.583615       2.141299                    0.999930      29.209562      82.258250       0.602243       0.426705      -1.066667       0.000000      -0.010806       0.026919       0.029007      -0.000000      -0.000000       0.070317       0.017074      -0.396193      -0.155300       0.074569       0.080731             11.186179       6.339298       0.000000      -0.000000       7.717065      -4.258973      19.502175           0.067840
           16              C       0.000000       6.793119       3.019420      -0.015662      39.978873 0.49955135E+03  0.12036131E+05                                 9.959356                            7.501045       0.636704       2.148461                    0.999938      29.683642      83.557955       0.601873       0.422372      -1.071304      -0.000000       0.036350      -0.029696       0.046938       0.000000       0.000000       0.110958       0.054189      -0.308782      -0.167196       0.078558       0.088638             11.660264       6.416205      -0.000000       0.000000       9.778768      -6.263271      18.785820           0.045633
           17              C       4.360500       1.310991       3.512276      -0.002332      37.907559 0.47498301E+03  0.11321009E+05                                 9.653110                            7.351701       0.583607       2.141297                    0.999930      29.209548      82.258323       0.602241       0.426706      -1.066666      -0.000000       0.010805       0.026917       0.029005       0.000000      -0.000000      -0.070316       0.017075      -0.396188      -0.155298       0.074569       0.080730             11.186211       6.339313      -0.000000      -0.000000       7.717086       4.258989      19.502235           0.067844
           18              C       4.360500       4.232881       9.789420      -0.015661      39.978828 0.49955070E+03  0.12036111E+05                                 9.959346                            7.501038       0.636703       2.148461                    0.999938      29.683632      83.557898       0.601873       0.422371      -1.071305      -0.000000      -0.036349      -0.029696       0.046937      -0.000000      -0.000000      -0.110957       0.054189      -0.308778      -0.167195       0.078557       0.088638             11.660252       6.416199      -0.000000      -0.000000       9.778758       6.263264      18.785799           0.045634
           19              C       4.360500       2.690344       0.242366      -0.169467      46.475671 0.62061433E+03  0.15889708E+05                                11.171426                            8.507904       0.161258       1.975270                    0.999223      33.014986      97.860973       0.546962       0.437376      -1.055106       0.000000      -0.044179       0.061797       0.075964       0.000003       0.000004       0.080703       0.129528       0.002484      -0.119366       0.055015       0.064350             12.801202       7.116339      -0.000001       0.000000      18.613336      -7.726773      12.673930           0.352293
           20              C       4.360500       3.593373      13.109428      -0.107621      45.039794 0.60348634E+03  0.15358623E+05                                11.038653                            8.462717       0.033851       1.942156                    0.999196      32.300915      95.765912       0.540801       0.445024      -1.049505      -0.000000       0.081473      -0.036412       0.089240       0.000002       0.000004       0.067866       0.081086      -0.044433      -0.092456       0.044508       0.047949             12.593438       7.119106      -0.000000       0.000000      17.912742      -7.542228      12.748466           0.488541
           21              C       0.000000       8.335656       7.012366      -0.169465      46.475609 0.62061325E+03  0.15889673E+05                                11.171411                            8.507892       0.161272       1.975276                    0.999223      33.014973      97.860900       0.546963       0.437375      -1.055106       0.000000       0.044179       0.061799       0.075967       0.000000      -0.000000      -0.080700       0.129529       0.002485      -0.119363       0.055012       0.064351             12.801184       7.116331       0.000000      -0.000000      18.613310       7.726760      12.673911           0.352301
           22              C       0.000000       7.432627       6.339428      -0.107625      45.040109 0.60349136E+03  0.15358786E+05                                11.038712                            8.462760       0.033854       1.942156                    0.999196      32.301033      95.766433       0.540799       0.445025      -1.049504      -0.000000      -0.081478      -0.036408       0.089242       0.000000      -0.000000      -0.067866       0.081085      -0.044448      -0.092456       0.044506       0.047951             12.593509       7.119141      -0.000000      -0.000000      17.912851       7.542277      12.748535           0.488537
           23              N       7.057905       9.921195       0.622840      -0.290831      42.805577 0.55459620E+03  0.13630858E+05                                10.256066                            7.814456       0.012630       1.999998                    0.996901      29.565986      82.362918       0.603543       0.412907      -1.084135       0.003748       0.002981      -0.002792       0.005544       0.099851       0.039864      -0.032538      -0.060660       0.182137      -0.147409       0.071358       0.076051             11.876235      15.707896      -6.710671      -2.854195      12.068040       2.272596       7.852768           0.042454
           24              N       7.052673       6.998202      12.750618      -0.280445      42.157900 0.55183403E+03  0.13547944E+05                                10.178410                            7.814566       0.026961       2.005771                    0.997082      29.459920      82.059439       0.601186       0.414985      -1.082623      -0.002013      -0.010553      -0.000393       0.010750      -0.092693      -0.062292      -0.044205      -0.081241       0.146410      -0.154294       0.074390       0.079905             11.734820      15.562607       6.174040       3.443680      11.298166       2.426121       8.343689           0.044320
           25              N       6.023595       1.104805       7.392840      -0.290831      42.805561 0.55459594E+03  0.13630850E+05                                10.256063                            7.814454       0.012628       1.999997                    0.996901      29.565995      82.362945       0.603543       0.412907      -1.084135      -0.003748      -0.002983      -0.002793       0.005545       0.099852      -0.039864       0.032539      -0.060661       0.182138      -0.147410       0.071358       0.076052             11.876230      15.707884      -6.710668       2.854194      12.068039      -2.272597       7.852767           0.042454
           26              N       6.028827       4.027798       5.980618      -0.280445      42.157983 0.55183529E+03  0.13547983E+05                                10.178427                            7.814577       0.026958       2.005769                    0.997081      29.459945      82.059557       0.601185       0.414985      -1.082623       0.002013       0.010554      -0.000393       0.010751      -0.092692       0.062292       0.044205      -0.081241       0.146410      -0.154294       0.074389       0.079905             11.734841      15.562636       6.174054      -3.443686      11.298186      -2.426125       8.343700           0.044320
           27              N       2.697405       1.104805       7.392840      -0.290830      42.805541 0.55459563E+03  0.13630840E+05                                10.256060                            7.814452       0.012628       1.999998                    0.996901      29.565986      82.362915       0.603543       0.412907      -1.084135       0.003747      -0.002983      -0.002793       0.005545      -0.099852       0.039864       0.032539      -0.060661       0.182138      -0.147410       0.071358       0.076052             11.876227      15.707880       6.710665      -2.854193      12.068036      -2.272596       7.852765           0.042454
           28              N       2.692173       4.027798       5.980618      -0.280445      42.157962 0.55183495E+03  0.13547973E+05                                10.178422                            7.814574       0.026959       2.005770                    0.997081      29.459938      82.059526       0.601185       0.414985      -1.082623      -0.002013       0.010554      -0.000393       0.010751       0.092692      -0.062292       0.044205      -0.081241       0.146410      -0.154294       0.074389       0.079905             11.734836      15.562630      -6.174051       3.443684      11.298181      -2.426124       8.343697           0.044320
           29              N       1.663095       9.921195       0.622840      -0.290831      42.805538 0.55459561E+03  0.13630840E+05                                10.256060                            7.814452       0.012630       1.999998                    0.996901      29.565984      82.362912       0.603543       0.412907      -1.084135      -0.003748       0.002981      -0.002792       0.005544      -0.099851      -0.039864      -0.032538      -0.060660       0.182137      -0.147409       0.071358       0.076051             11.876227      15.707881       6.710665       2.854193      12.068035       2.272596       7.852765           0.042454
           30              N       1.668327       6.998202      12.750618      -0.280445      42.157879 0.55183369E+03  0.13547933E+05                                10.178406                            7.814562       0.026962       2.005771                    0.997082      29.459914      82.059409       0.601186       0.414985      -1.082623       0.002014      -0.010553      -0.000393       0.010751       0.092692       0.062292      -0.044205      -0.081241       0.146410      -0.154294       0.074389       0.079905             11.734815      15.562600      -6.174037      -3.443679      11.298161       2.426120       8.343685           0.044320
           31              N       0.000000       9.379818      11.353290      -0.284791      42.580097 0.55765184E+03  0.13726170E+05                                10.244283                            7.853695       0.055870       2.013108                    0.997192      29.575880      82.478121       0.599934       0.414779      -1.082801      -0.000000       0.001254      -0.005922       0.006053      -0.000000      -0.000000       0.065332       0.015174      -0.385007      -0.149089       0.071755       0.077334             11.839189       7.047897       0.000000      -0.000000       8.472478      -4.519520      19.997191           0.045269
           32              N       0.000000       7.346624       2.020168      -0.285887      43.827052 0.56503564E+03  0.13936912E+05                                10.394900                            7.863991       0.035146       2.006578                    0.996767      29.583687      82.261182       0.605026       0.410432      -1.086966       0.000000       0.001003       0.006483       0.006560      -0.000000       0.000000       0.095663       0.045697      -0.273672      -0.145584       0.068460       0.077124             12.127811       7.007158      -0.000000       0.000000      10.212046      -6.318918      19.164229           0.038922
           33              N       4.360500       1.646182       4.583290      -0.284793      42.580163 0.55765283E+03  0.13726203E+05                                10.244300                            7.853707       0.055869       2.013108                    0.997192      29.575892      82.478218       0.599933       0.414779      -1.082801      -0.000000      -0.001255      -0.005919       0.006051       0.000000       0.000000      -0.065331       0.015175      -0.385002      -0.149087       0.071754       0.077333             11.839210       7.047908       0.000000      -0.000000       8.472494       4.519531      19.997228           0.045268
           34              N       4.360500       3.679376       8.790168      -0.285888      43.827119 0.56503668E+03  0.13936944E+05                                10.394909                            7.863998       0.035143       2.006576                    0.996767      29.583716      82.261278       0.605026       0.410432      -1.086967       0.000000      -0.001002       0.006482       0.006559      -0.000000      -0.000000      -0.095663       0.045697      -0.273671      -0.145584       0.068460       0.077123             12.127823       7.007164      -0.000000      -0.000000      10.212055       6.318925      19.164249           0.038922

******************************************************
Auxiliary information for the entire system
The total spin magnetic moment of the unit cell is   3.786066
The total net atomic charge of the unit cell is   0.000003
Accuracy of reproducing the electrostatic potential in the unit cell:
  The inner radius (bohr) =    5.0000
  The outer radius (bohr) =   12.0000
  Valid grid points have density less than (e/(bohr^3)) =    0.0001
  The number of valid grid points were=       102322
  The rms potential error without charges in kcal/mol is=      2.41273
  The rms potential error with partial charges in kcal/mol is=      0.43231
  The RRMSE value at monopole order=      0.17918
  The rms potential error with partial charges and cloud penetration in kcal/mol is=      0.42566
  The RRMSE value at monopole order with cloud penetration is=      0.17642
  The rms potential error with partial charges and atomic dipoles in kcal/mol is=      0.19361
  The RRMSE value at dipole order=      0.08024
  The rms potential error with partial charges, atomic dipoles and cloud penetration in kcal/mol is=      0.18069
  The RRMSE value at dipole order with cloud penetration=      0.07489

******************************************************
The electron densities and ab initio electrostatic potential were computed in VASP using the PBE functional and
projector augmented wave method. See the main text of the journal article for a description of computational details.
The atomic charges, dipoles, and quadrupoles were computed with the DDEC6 method as described in
(a) T. A. Manz and N. Gabaldon Limas, RSC Adv. 6 (2016) 47771-47801 DOI: 10.1039/c6ra04656h
(b) N. Gabaldon Limas and T. A. Manz, RSC Adv. 8 (2018) 2678-2707 DOI: 10.1039/c7ra11829e.
For each atom in the material, the electron cloud parameters were fit to the spherically averaged atom-in-material
electron density using radial positions for which this density was between 10^-4 and 10^-2 electrons per cubic bohr.
The polarizabilities, dispersion coefficients, and quantum Drude oscillator (QDO) parameters were fit using the MCLF method.
The magnetic structure of the system was optimized in VASP from the default ferromagnetic initial guess using spin polarization.
The atomic spin moments (ASMs) were computed on this optimized magnetic structure using the DDEC6 partition as inputs
to the method of T. A. Manz and D. S. Sholl, J. Chem. Theory Comput. 7 (2011) 4146-4164 DOI: 10.1021/ct200539n.
The RMSE and RRMSE were computed using a uniform grid with Ewald summation.
