# Supplementary material for: A collection of forcefield precursors for metal–organic frameworks
Source: RSC Adv. 2019 Nov 13;9(63):36492–507. doi: 10.1039/c9ra07327b (PMC9075174; doi:10.1039/c9ra07327b)
Supplement: RA-009-C9RA07327B-s4121 [file RA-009-C9RA07327B-s4121.xyz]

  188
jmolscript: load "" {1 1 1} spacegroup "x,y,z" unitcell [{     14.498000     0.000000     0.000000 }, {      0.000000    14.899000     0.000000 }, {      0.000000     0.000000    17.473000 }]
Cd     3.624500     7.449500     2.685076     0.810446
Cd    10.873500     0.000000    11.421576     0.810446
Cd     3.624500     0.000000     6.051424     0.810446
Cd    10.873500     7.449500    14.787924     0.810446
H     10.550195    12.869756    13.889288     0.094254
H     11.699886    11.610791    15.383229     0.132252
H      0.584269    13.035135    13.831627     0.128486
H     13.831092    14.233015    12.365642     0.099474
H     12.932216     9.982330    16.188734     0.121290
H     14.161646     8.753163     0.237633     0.119225
H      2.737222    11.223417    17.235367     0.112283
H      1.535338    12.448114    15.695996     0.107644
H     11.196805     2.029244    13.889288     0.094254
H     10.047114     3.288209    15.383229     0.132252
H      6.664731     1.863865    13.831627     0.128486
H      7.915908     0.665985    12.365642     0.099474
H      8.814784     4.916670    16.188734     0.121290
H      7.585354     6.145837     0.237633     0.119225
H      4.511778     3.675583    17.235367     0.112283
H      5.713662     2.450886    15.695996     0.107644
H      3.301195     9.478744     5.152788     0.094254
H      4.450886    10.737709     6.646729     0.132252
H      7.833269     9.313365     5.095127     0.128486
H      6.582092     8.115485     3.629142     0.099474
H      5.683216    12.366170     7.452235     0.121291
H      6.912646    13.595337     8.974133     0.119225
H      9.986222    11.125083     8.498867     0.112283
H      8.784338     9.900385     6.959496     0.107644
H      3.947805     5.420256     5.152788     0.094254
H      2.798114     4.161291     6.646729     0.132252
H     13.913731     5.585635     5.095127     0.128486
H      0.666908     6.783515     3.629142     0.099474
H      1.565784     2.532830     7.452235     0.121290
H      0.336354     1.303662     8.974133     0.119225
H     11.760778     3.773917     8.498867     0.112283
H     12.962662     4.998615     6.959496     0.107644
H     11.196805     5.420256    12.320212     0.094254
H     10.047114     4.161291    10.826271     0.132252
H      6.664731     5.585635    12.377873     0.128486
H      7.915908     6.783515    13.843858     0.099474
H      8.814784     2.532830    10.020766     0.121291
H      7.585354     1.303662     8.498867     0.119225
H      4.511778     3.773917     8.974133     0.112283
H      5.713662     4.998615    10.513504     0.107644
H     10.550195     9.478744    12.320212     0.094254
H     11.699886    10.737709    10.826271     0.132252
H      0.584269     9.313365    12.377873     0.128486
H     13.831092     8.115485    13.843858     0.099474
H     12.932216    12.366170    10.020766     0.121291
H     14.161646    13.595337     8.498867     0.119225
H      2.737222    11.125083     8.974133     0.112283
H      1.535338     9.900385    10.513504     0.107644
H      3.947805     2.029244     3.583712     0.094254
H      2.798114     3.288209     2.089771     0.132252
H     13.913731     1.863865     3.641373     0.128486
H      0.666908     0.665985     5.107358     0.099474
H      1.565784     4.916670     1.284266     0.121290
H      0.336354     6.145837    17.235367     0.119225
H     11.760778     3.675583     0.237633     0.112283
H     12.962662     2.450886     1.777004     0.107644
H      3.301195    12.869756     3.583712     0.094254
H      4.450886    11.610791     2.089771     0.132252
H      7.833269    13.035135     3.641373     0.128486
H      6.582092    14.233015     5.107358     0.099474
H      5.683216     9.982330     1.284266     0.121290
H      6.912646     8.753163    17.235367     0.119225
H      9.986222    11.223417     0.237633     0.112283
H      8.784338    12.448114     1.777004     0.107644
C     11.479516    12.911473    13.882298     0.073676
C     12.169621    12.142685    14.782333    -0.187594
C     13.546931    12.142685    14.814134     0.131560
C     14.154397    12.977029    13.868320    -0.198960
C     13.391803    13.710060    12.996417     0.092236
C     14.332723    11.361977    15.787030     0.052750
C     13.799196    10.246042    16.394916    -0.129330
C      0.043494     9.504072    17.315044    -0.087814
C      1.323667     9.867608     0.169139    -0.012887
C      1.867342    10.970134    17.029186    -0.108750
C      1.142442    11.710614    16.106611    -0.150728
C      2.118158     9.051142     1.139240     0.571117
C     10.267484     1.987527    13.882298     0.073676
C      9.577379     2.756315    14.782333    -0.187594
C      8.200069     2.756315    14.814134     0.131560
C      7.592603     1.921971    13.868320    -0.198960
C      8.355197     1.188940    12.996417     0.092236
C      7.414277     3.537023    15.787030     0.052750
C      7.947804     4.652958    16.394916    -0.129330
C      7.205506     5.394928    17.315044    -0.087814
C      5.925333     5.031392     0.169139    -0.012888
C      5.381658     3.928866    17.029186    -0.108750
C      6.106558     3.188386    16.106611    -0.150728
C      5.130842     5.847857     1.139240     0.571117
C      4.230516     9.437027     5.145799     0.073676
C      4.920621    10.205815     6.045833    -0.187594
C      6.297931    10.205815     6.077634     0.131560
C      6.905397     9.371471     5.131820    -0.198960
C      6.142803     8.638440     4.259917     0.092236
C      7.083723    10.986523     7.050530     0.052750
C      6.550196    12.102458     7.658416    -0.129330
C      7.292494    12.844428     8.578544    -0.087814
C      8.572667    12.480892     8.905639    -0.012887
C      9.116342    11.378366     8.292686    -0.108751
C      8.391442    10.637886     7.370111    -0.150728
C      9.367158    13.297357     9.875740     0.571117
C      3.018484     5.461973     5.145799     0.073676
C      2.328379     4.693185     6.045833    -0.187594
C      0.951069     4.693185     6.077634     0.131560
C      0.343603     5.527529     5.131820    -0.198960
C      1.106197     6.260560     4.259917     0.092236
C      0.165277     3.912477     7.050530     0.052750
C      0.698804     2.796542     7.658416    -0.129330
C     14.454506     2.054572     8.578544    -0.087814
C     13.174333     2.418108     8.905639    -0.012887
C     12.630658     3.520634     8.292686    -0.108750
C     13.355558     4.261114     7.370111    -0.150728
C     12.379842     1.601643     9.875740     0.571117
C     10.267484     5.461973    12.327202     0.073676
C      9.577379     4.693185    11.427167    -0.187594
C      8.200069     4.693185    11.395366     0.131560
C      7.592603     5.527529    12.341180    -0.198960
C      8.355197     6.260560    13.213083     0.092236
C      7.414277     3.912477    10.422470     0.052750
C      7.947804     2.796542     9.814584    -0.129330
C      7.205506     2.054572     8.894456    -0.087814
C      5.925333     2.418108     8.567361    -0.012887
C      5.381658     3.520634     9.180314    -0.108750
C      6.106558     4.261114    10.102889    -0.150728
C      5.130842     1.601643     7.597260     0.571117
C     11.479516     9.437027    12.327202     0.073677
C     12.169621    10.205815    11.427167    -0.187594
C     13.546931    10.205815    11.395366     0.131560
C     14.154397     9.371471    12.341180    -0.198960
C     13.391803     8.638440    13.213083     0.092236
C     14.332723    10.986523    10.422470     0.052750
C     13.799196    12.102458     9.814584    -0.129330
C      0.043494    12.844428     8.894456    -0.087814
C      1.323667    12.480892     8.567361    -0.012887
C      1.867342    11.378366     9.180314    -0.108750
C      1.142442    10.637886    10.102889    -0.150728
C      2.118158    13.297357     7.597260     0.571117
C      3.018484     1.987527     3.590701     0.073676
C      2.328379     2.756315     2.690667    -0.187594
C      0.951069     2.756315     2.658866     0.131560
C      0.343603     1.921971     3.604680    -0.198960
C      1.106197     1.188940     4.476583     0.092236
C      0.165277     3.537023     1.685970     0.052750
C      0.698804     4.652958     1.078084    -0.129330
C     14.454506     5.394928     0.157956    -0.087814
C     13.174333     5.031392    17.303861    -0.012887
C     12.630658     3.928866     0.443814    -0.108750
C     13.355558     3.188386     1.366389    -0.150728
C     12.379842     5.847857    16.333760     0.571117
C      4.230516    12.911473     3.590701     0.073676
C      4.920621    12.142685     2.690667    -0.187594
C      6.297931    12.142685     2.658866     0.131560
C      6.905397    12.977029     3.604680    -0.198960
C      6.142803    13.710060     4.476583     0.092236
C      7.083723    11.361977     1.685970     0.052750
C      6.550196    10.246042     1.078084    -0.129330
C      7.292494     9.504072     0.157956    -0.087814
C      8.572667     9.867608    17.303861    -0.012888
C      9.116342    10.970134     0.443814    -0.108750
C      8.391442    11.710614     1.366389    -0.150728
C      9.367158     9.051142    16.333760     0.571117
N     12.069730    13.717062    12.993622    -0.233261
N      9.677270     1.181938    12.993622    -0.233261
N      4.820730     8.631438     4.257122    -0.233261
N      2.428270     6.267562     4.257122    -0.233261
N      9.677270     6.267562    13.215878    -0.233261
N     12.069730     8.631438    13.215878    -0.233261
N      2.428270     1.181938     4.479378    -0.233261
N      4.820730    13.717062     4.479378    -0.233261
O      1.591445     8.070788     1.689814    -0.559816
O      3.308444     9.349122     1.349440    -0.572329
O      5.657555     6.828212     1.689814    -0.559816
O      3.940556     5.549877     1.349440    -0.572329
O      8.840445    14.277712    10.426314    -0.559816
O     10.557444    12.999377    10.085940    -0.572329
O     12.906555     0.621288    10.426314    -0.559816
O     11.189556     1.899623    10.085940    -0.572329
O      5.657555     0.621288     7.046686    -0.559816
O      3.940556     1.899623     7.387060    -0.572329
O      1.591445    14.277712     7.046686    -0.559816
O      3.308444    12.999377     7.387060    -0.572329
O     12.906555     6.828212    15.783186    -0.559816
O     11.189556     5.549877    16.123560    -0.572329
O      8.840445     8.070788    15.783186    -0.559816
O     10.557444     9.349122    16.123560    -0.572329

The following XYZ coordinates are in angstroms. Other properties are in atomic units.
The sperically averaged electron density of each atom fit to a function of the form exp(a - br)
eigen_1, eigen_2 and eigen_3 are the three eigenvalues of traceless quadrupole moment tensor
  atom number  atomic symbol              X              Y              Z     net charge C6 coefficient C8 coefficient C10 coefficient fluctuating dipole atomic polarizability isotropic forcefield polarizability              a              b squared Pearson coefficient          <r^3>          <r^4>         wp_QDO          m_QDO          q_QDO       dipole_x       dipole_y       dipole_z         dipole            Qxy            Qxz            Qyz     Q(x^2-y^2)  Q(3z^2 - R^2)        eigen_1        eigen_2        eigen_3 static polarizability      alpha(xx)      alpha(xy)      alpha(xz)      alpha(yy)      alpha(yz)      alpha(zz) atomic spin moment
            1             Cd       3.624500       7.449500       2.685076       0.810446     178.607540 0.47244581E+04  0.18276435E+06                                23.699435                           20.951106       1.160383       2.053177                    0.997609      80.007688     213.933798       0.454437       0.348412      -1.227788      -0.000000       0.000000      -0.124822       0.124822      -0.073090      -0.000000       0.000000       0.011182      -0.069018      -0.061800      -0.023006       0.084806             27.873697      23.449448       1.431604       0.000001      29.497108      -0.000001      30.674533           0.000001
            2             Cd      10.873500       0.000000      11.421576       0.810446     178.607541 0.47244583E+04  0.18276436E+06                                23.699435                           20.951107       1.160383       2.053177                    0.997609      80.007687     213.933794       0.454437       0.348412      -1.227788      -0.000000       0.000000      -0.124822       0.124822       0.073090      -0.000000      -0.000000       0.011182      -0.069018      -0.061800      -0.023006       0.084806             27.873696      23.449449      -1.431604       0.000000      29.497110       0.000000      30.674530           0.000001
            3             Cd       3.624500       0.000000       6.051424       0.810446     178.607547 0.47244583E+04  0.18276436E+06                                23.699436                           20.951107       1.160383       2.053177                    0.997609      80.007687     213.933796       0.454437       0.348412      -1.227788      -0.000000      -0.000000       0.124822       0.124822       0.073090      -0.000000      -0.000000       0.011182      -0.069018      -0.061800      -0.023006       0.084806             27.873697      23.449450      -1.431604       0.000000      29.497110       0.000000      30.674532           0.000001
            4             Cd      10.873500       7.449500      14.787924       0.810446     178.607527 0.47244579E+04  0.18276434E+06                                23.699434                           20.951106       1.160383       2.053177                    0.997609      80.007686     213.933791       0.454437       0.348412      -1.227788      -0.000000      -0.000000       0.124822       0.124822      -0.073090      -0.000000      -0.000000       0.011182      -0.069018      -0.061800      -0.023006       0.084806             27.873695      23.449446       1.431604      -0.000001      29.497108       0.000002      30.674531           0.000001
            5              H      10.550195      12.869756      13.889288       0.094254       1.234100 0.91616434E+01  0.91738789E+02                                 1.823123                            1.713906      -0.779131       2.507499                    0.999540       3.321877       8.968925       0.508738       1.202353      -0.730304      -0.046130      -0.007197       0.002238       0.046741       0.005324      -0.001486      -0.011994       0.024932      -0.015085      -0.020032       0.003099       0.016932              1.860944       2.508006      -0.107261       0.032110       1.554544      -0.083388       1.520282           0.000001
            6              H      11.699886      11.610791      15.383229       0.132252       1.007371 0.70834224E+01  0.67901343E+02                                 1.692961                            1.579532      -1.170024       2.332323                    0.996663       3.538057      10.000208       0.483756       1.320824      -0.698735      -0.015263      -0.019845       0.021584       0.033055      -0.002439      -0.000184      -0.007265       0.015637       0.004734      -0.012645       0.004964       0.007680              1.763913       1.697626       0.221468      -0.282119       1.771151      -0.469718       1.822963           0.000000
            7              H       0.584269      13.035135      13.831627       0.128486       1.057880 0.77258318E+01  0.73871111E+02                                 1.609264                            1.546517      -0.844958       2.485238                    0.999430       3.140919       8.191202       0.551799       1.160902      -0.739361       0.035916       0.002551      -0.003372       0.036164       0.004054      -0.003549      -0.011461       0.017633      -0.012873      -0.017019       0.002619       0.014400              1.618646       2.031603       0.008281       0.082648       1.351979      -0.112878       1.472356           0.000001
            8              H      13.831092      14.233015      12.365642       0.099474       1.292353 0.92017341E+01  0.92612205E+02                                 1.893423                            1.721970      -1.071811       2.369565                    0.996931       3.485665       9.559858       0.503611       1.208405      -0.726464       0.025987       0.022638      -0.032741       0.047537       0.006732      -0.005238      -0.008971       0.026888      -0.018515      -0.017611      -0.002594       0.020205              2.010541       1.681638       0.214830      -0.294036       2.032391      -0.676361       2.317593           0.000001
            9              H      12.932216       9.982330      16.188734       0.121290       0.991661 0.68600580E+01  0.65989151E+02                                 1.749715                            1.609080      -1.290374       2.273694                    0.993821       3.763082      11.062086       0.449886       1.415334      -0.678923      -0.034021      -0.014946      -0.006015       0.037643       0.004809       0.006616      -0.007808      -0.000034      -0.010921      -0.013536       0.006158       0.007379              1.846252       2.399457       0.207056       0.304665       1.594648      -0.062571       1.544649          -0.000000
           10              H      14.161646       8.753163       0.237633       0.119225       1.237636 0.90742835E+01  0.91457432E+02                                 1.870403                            1.736150      -1.112803       2.355769                    0.996502       3.513374       9.797768       0.487872       1.245642      -0.717458      -0.019173      -0.032315       0.014976       0.040449       0.009788      -0.003806      -0.009243       0.007740      -0.027508      -0.014879      -0.002939       0.017818              1.946864       1.742903       0.279454       0.009881       2.354202      -0.467025       1.743488           0.000001
           11              H       2.737222      11.223417      17.235367       0.112283       1.155688 0.81321693E+01  0.79131665E+02                                 1.734746                            1.602295      -0.975691       2.414038                    0.998506       3.330073       8.897041       0.531683       1.183886      -0.732282       0.037027       0.011110       0.006459       0.039193       0.012591       0.001954      -0.007136       0.008858      -0.025400      -0.015842      -0.001999       0.017841              1.814049       2.370828       0.201186       0.427490       1.499085      -0.016902       1.572234           0.000001
           12              H       1.535338      12.448114      15.695996       0.107644       1.145434 0.83255089E+01  0.80840780E+02                                 1.670109                            1.581933      -0.881125       2.453816                    0.998902       3.262273       8.481998       0.559615       1.127189      -0.747278       0.018859       0.028602      -0.014622       0.037249       0.010215       0.004673      -0.011397       0.008360      -0.026987      -0.019992       0.004124       0.015868              1.695980       1.558771       0.215457       0.017821       1.896068      -0.382828       1.633101           0.000001
           13              H      11.196805       2.029244      13.889288       0.094254       1.234100 0.91616448E+01  0.91738806E+02                                 1.823123                            1.713907      -0.779131       2.507499                    0.999540       3.321877       8.968925       0.508738       1.202353      -0.730304       0.046130       0.007197       0.002238       0.046741       0.005324       0.001486       0.011994       0.024932      -0.015085      -0.020032       0.003099       0.016932              1.860944       2.508006      -0.107261      -0.032110       1.554544       0.083388       1.520282           0.000001
           14              H      10.047114       3.288209      15.383229       0.132252       1.007371 0.70834218E+01  0.67901338E+02                                 1.692961                            1.579532      -1.170024       2.332323                    0.996663       3.538057      10.000209       0.483756       1.320824      -0.698735       0.015263       0.019845       0.021584       0.033055      -0.002439       0.000184       0.007265       0.015637       0.004734      -0.012645       0.004964       0.007680              1.763914       1.697626       0.221468       0.282119       1.771151       0.469718       1.822964           0.000000
           15              H       6.664731       1.863865      13.831627       0.128486       1.057880 0.77258352E+01  0.73871156E+02                                 1.609265                            1.546518      -0.844958       2.485238                    0.999430       3.140919       8.191204       0.551799       1.160902      -0.739361      -0.035916      -0.002551      -0.003372       0.036164       0.004054       0.003549       0.011461       0.017633      -0.012873      -0.017019       0.002619       0.014400              1.618647       2.031604       0.008281      -0.082648       1.351979       0.112878       1.472356           0.000001
           16              H       7.915908       0.665985      12.365642       0.099474       1.292353 0.92017360E+01  0.92612236E+02                                 1.893424                            1.721970      -1.071811       2.369565                    0.996931       3.485665       9.559861       0.503610       1.208406      -0.726464      -0.025987      -0.022638      -0.032741       0.047537       0.006732       0.005238       0.008971       0.026888      -0.018515      -0.017611      -0.002594       0.020205              2.010542       1.681639       0.214830       0.294036       2.032392       0.676362       2.317594           0.000001
           17              H       8.814784       4.916670      16.188734       0.121290       0.991660 0.68600539E+01  0.65989106E+02                                 1.749715                            1.609080      -1.290374       2.273695                    0.993821       3.763081      11.062084       0.449886       1.415335      -0.678923       0.034021       0.014946      -0.006015       0.037643       0.004809      -0.006616       0.007808      -0.000034      -0.010921      -0.013536       0.006157       0.007379              1.846251       2.399457       0.207055      -0.304665       1.594648       0.062571       1.544649          -0.000000
           18              H       7.585354       6.145837       0.237633       0.119225       1.237637 0.90742891E+01  0.91457506E+02                                 1.870404                            1.736150      -1.112803       2.355769                    0.996502       3.513375       9.797773       0.487872       1.245642      -0.717458       0.019173       0.032315       0.014976       0.040449       0.009788       0.003806       0.009243       0.007740      -0.027508      -0.014879      -0.002939       0.017818              1.946865       1.742903       0.279454      -0.009881       2.354203       0.467025       1.743489           0.000001
           19              H       4.511778       3.675583      17.235367       0.112283       1.155688 0.81321694E+01  0.79131665E+02                                 1.734746                            1.602295      -0.975691       2.414038                    0.998506       3.330073       8.897041       0.531683       1.183886      -0.732282      -0.037027      -0.011110       0.006459       0.039193       0.012591      -0.001954       0.007136       0.008858      -0.025400      -0.015842      -0.001999       0.017841              1.814049       2.370828       0.201186      -0.427490       1.499085       0.016902       1.572234           0.000001
           20              H       5.713662       2.450886      15.695996       0.107644       1.145433 0.83255063E+01  0.80840753E+02                                 1.670109                            1.581933      -0.881125       2.453816                    0.998902       3.262272       8.481997       0.559615       1.127190      -0.747278      -0.018859      -0.028602      -0.014622       0.037249       0.010215      -0.004673       0.011397       0.008360      -0.026987      -0.019992       0.004124       0.015868              1.695980       1.558772       0.215457      -0.017821       1.896069       0.382828       1.633101           0.000001
           21              H       3.301195       9.478744       5.152788       0.094254       1.234100 0.91616458E+01  0.91738825E+02                                 1.823124                            1.713907      -0.779131       2.507499                    0.999540       3.321877       8.968927       0.508738       1.202354      -0.730304      -0.046130       0.007197       0.002238       0.046741      -0.005324      -0.001486       0.011994       0.024932      -0.015085      -0.020032       0.003099       0.016932              1.860945       2.508008       0.107261       0.032110       1.554544       0.083388       1.520282           0.000001
           22              H       4.450886      10.737709       6.646729       0.132252       1.007371 0.70834220E+01  0.67901340E+02                                 1.692961                            1.579532      -1.170024       2.332323                    0.996663       3.538057      10.000209       0.483756       1.320824      -0.698735      -0.015263       0.019845       0.021584       0.033055       0.002439      -0.000184       0.007265       0.015637       0.004734      -0.012645       0.004964       0.007680              1.763914       1.697626      -0.221468      -0.282119       1.771151       0.469719       1.822964           0.000000
           23              H       7.833269       9.313365       5.095127       0.128486       1.057880 0.77258335E+01  0.73871134E+02                                 1.609264                            1.546517      -0.844958       2.485238                    0.999430       3.140919       8.191203       0.551799       1.160902      -0.739361       0.035916      -0.002551      -0.003372       0.036164      -0.004054      -0.003549       0.011461       0.017633      -0.012873      -0.017019       0.002619       0.014400              1.618646       2.031604      -0.008281       0.082648       1.351979       0.112878       1.472356           0.000001
           24              H       6.582092       8.115485       3.629142       0.099474       1.292354 0.92017400E+01  0.92612283E+02                                 1.893424                            1.721970      -1.071811       2.369565                    0.996931       3.485666       9.559863       0.503611       1.208405      -0.726464       0.025987      -0.022638      -0.032742       0.047537      -0.006732      -0.005238       0.008971       0.026889      -0.018515      -0.017611      -0.002594       0.020205              2.010542       1.681639      -0.214830      -0.294036       2.032392       0.676362       2.317594           0.000001
           25              H       5.683216      12.366170       7.452235       0.121291       0.991660 0.68600527E+01  0.65989092E+02                                 1.749715                            1.609080      -1.290374       2.273695                    0.993821       3.763081      11.062084       0.449886       1.415334      -0.678923      -0.034021       0.014946      -0.006015       0.037643      -0.004809       0.006616       0.007808      -0.000034      -0.010921      -0.013536       0.006158       0.007379              1.846251       2.399457      -0.207055       0.304664       1.594647       0.062571       1.544649          -0.000000
           26              H       6.912646      13.595337       8.974133       0.119225       1.237637 0.90742891E+01  0.91457506E+02                                 1.870404                            1.736150      -1.112804       2.355769                    0.996502       3.513375       9.797773       0.487872       1.245642      -0.717458      -0.019173       0.032315       0.014976       0.040449      -0.009788      -0.003806       0.009243       0.007740      -0.027508      -0.014879      -0.002939       0.017818              1.946865       1.742903      -0.279454       0.009881       2.354203       0.467025       1.743489           0.000001
           27              H       9.986222      11.125083       8.498867       0.112283       1.155688 0.81321694E+01  0.79131665E+02                                 1.734746                            1.602295      -0.975691       2.414037                    0.998506       3.330073       8.897041       0.531683       1.183886      -0.732282       0.037027      -0.011110       0.006459       0.039193      -0.012591       0.001954       0.007136       0.008858      -0.025400      -0.015842      -0.001999       0.017841              1.814049       2.370828      -0.201186       0.427490       1.499085       0.016902       1.572234           0.000001
           28              H       8.784338       9.900385       6.959496       0.107644       1.145434 0.83255138E+01  0.80840836E+02                                 1.670109                            1.581933      -0.881125       2.453816                    0.998902       3.262273       8.481997       0.559616       1.127189      -0.747278       0.018859      -0.028602      -0.014622       0.037249      -0.010215       0.004673       0.011397       0.008360      -0.026987      -0.019992       0.004124       0.015868              1.695980       1.558771      -0.215457       0.017821       1.896069       0.382828       1.633101           0.000001
           29              H       3.947805       5.420256       5.152788       0.094254       1.234100 0.91616439E+01  0.91738798E+02                                 1.823124                            1.713907      -0.779131       2.507499                    0.999540       3.321877       8.968926       0.508738       1.202354      -0.730304       0.046130      -0.007197       0.002238       0.046741      -0.005324       0.001486      -0.011994       0.024932      -0.015084      -0.020032       0.003099       0.016932              1.860944       2.508007       0.107261      -0.032110       1.554544      -0.083388       1.520282           0.000001
           30              H       2.798114       4.161291       6.646729       0.132252       1.007371 0.70834226E+01  0.67901345E+02                                 1.692961                            1.579532      -1.170024       2.332323                    0.996663       3.538057      10.000208       0.483756       1.320824      -0.698735       0.015263      -0.019845       0.021584       0.033055       0.002439       0.000184      -0.007265       0.015637       0.004734      -0.012645       0.004964       0.007680              1.763914       1.697626      -0.221468       0.282119       1.771151      -0.469719       1.822964           0.000000
           31              H      13.913731       5.585635       5.095127       0.128486       1.057880 0.77258346E+01  0.73871147E+02                                 1.609264                            1.546518      -0.844958       2.485238                    0.999430       3.140919       8.191203       0.551799       1.160902      -0.739361      -0.035916       0.002551      -0.003372       0.036164      -0.004054       0.003549      -0.011461       0.017633      -0.012873      -0.017019       0.002619       0.014400              1.618646       2.031604      -0.008281      -0.082648       1.351979      -0.112878       1.472356           0.000001
           32              H       0.666908       6.783515       3.629142       0.099474       1.292353 0.92017360E+01  0.92612236E+02                                 1.893424                            1.721970      -1.071811       2.369565                    0.996931       3.485665       9.559861       0.503610       1.208406      -0.726464      -0.025987       0.022638      -0.032742       0.047537      -0.006732       0.005238      -0.008971       0.026888      -0.018515      -0.017611      -0.002594       0.020205              2.010542       1.681639      -0.214830       0.294036       2.032392      -0.676362       2.317594           0.000001
           33              H       1.565784       2.532830       7.452235       0.121290       0.991661 0.68600567E+01  0.65989137E+02                                 1.749715                            1.609080      -1.290374       2.273694                    0.993821       3.763082      11.062086       0.449886       1.415334      -0.678923       0.034021      -0.014946      -0.006015       0.037643      -0.004809      -0.006616      -0.007808      -0.000034      -0.010921      -0.013536       0.006158       0.007379              1.846251       2.399457      -0.207055      -0.304664       1.594648      -0.062571       1.544649          -0.000000
           34              H       0.336354       1.303662       8.974133       0.119225       1.237638 0.90742957E+01  0.91457581E+02                                 1.870404                            1.736150      -1.112803       2.355769                    0.996502       3.513375       9.797771       0.487872       1.245641      -0.717458       0.019173      -0.032315       0.014976       0.040449      -0.009788       0.003806      -0.009243       0.007740      -0.027508      -0.014879      -0.002939       0.017818              1.946865       1.742903      -0.279454      -0.009881       2.354204      -0.467025       1.743489           0.000001
           35              H      11.760778       3.773917       8.498867       0.112283       1.155688 0.81321694E+01  0.79131665E+02                                 1.734746                            1.602295      -0.975691       2.414037                    0.998506       3.330073       8.897041       0.531683       1.183886      -0.732282      -0.037027       0.011110       0.006459       0.039193      -0.012591      -0.001954      -0.007136       0.008858      -0.025400      -0.015842      -0.001999       0.017841              1.814049       2.370828      -0.201186      -0.427490       1.499085      -0.016902       1.572234           0.000001
           36              H      12.962662       4.998615       6.959496       0.107644       1.145433 0.83255087E+01  0.80840774E+02                                 1.670109                            1.581933      -0.881125       2.453816                    0.998902       3.262272       8.481994       0.559616       1.127189      -0.747278      -0.018859       0.028602      -0.014622       0.037249      -0.010215      -0.004673      -0.011397       0.008360      -0.026987      -0.019992       0.004124       0.015868              1.695980       1.558771      -0.215457      -0.017821       1.896069      -0.382828       1.633100           0.000001
           37              H      11.196805       5.420256      12.320212       0.094254       1.234100 0.91616454E+01  0.91738816E+02                                 1.823124                            1.713907      -0.779131       2.507499                    0.999540       3.321877       8.968926       0.508738       1.202354      -0.730304       0.046130      -0.007197      -0.002238       0.046741      -0.005324      -0.001486       0.011994       0.024932      -0.015085      -0.020032       0.003099       0.016932              1.860944       2.508007       0.107261       0.032110       1.554544       0.083388       1.520282           0.000001
           38              H      10.047114       4.161291      10.826271       0.132252       1.007371 0.70834218E+01  0.67901338E+02                                 1.692961                            1.579532      -1.170024       2.332323                    0.996663       3.538057      10.000209       0.483756       1.320824      -0.698735       0.015263      -0.019845      -0.021584       0.033055       0.002439      -0.000184       0.007265       0.015637       0.004734      -0.012645       0.004964       0.007680              1.763914       1.697626      -0.221468      -0.282119       1.771151       0.469718       1.822964           0.000000
           39              H       6.664731       5.585635      12.377873       0.128486       1.057880 0.77258335E+01  0.73871134E+02                                 1.609264                            1.546517      -0.844959       2.485238                    0.999430       3.140919       8.191203       0.551799       1.160902      -0.739361      -0.035916       0.002551       0.003372       0.036164      -0.004054      -0.003549       0.011461       0.017633      -0.012873      -0.017019       0.002619       0.014400              1.618646       2.031604      -0.008281       0.082648       1.351979       0.112878       1.472356           0.000001
           40              H       7.915908       6.783515      13.843858       0.099474       1.292354 0.92017385E+01  0.92612261E+02                                 1.893423                            1.721970      -1.071811       2.369565                    0.996931       3.485666       9.559862       0.503611       1.208405      -0.726464      -0.025987       0.022638       0.032742       0.047537      -0.006732      -0.005238       0.008971       0.026889      -0.018515      -0.017611      -0.002594       0.020205              2.010541       1.681638      -0.214830      -0.294036       2.032392       0.676362       2.317593           0.000001
           41              H       8.814784       2.532830      10.020766       0.121291       0.991660 0.68600543E+01  0.65989112E+02                                 1.749715                            1.609080      -1.290374       2.273695                    0.993821       3.763081      11.062085       0.449886       1.415335      -0.678923       0.034021      -0.014946       0.006015       0.037643      -0.004809       0.006616       0.007808      -0.000034      -0.010921      -0.013536       0.006157       0.007379              1.846251       2.399457      -0.207055       0.304665       1.594648       0.062571       1.544649          -0.000000
           42              H       7.585354       1.303662       8.498867       0.119225       1.237637 0.90742901E+01  0.91457512E+02                                 1.870404                            1.736150      -1.112803       2.355769                    0.996502       3.513374       9.797768       0.487872       1.245642      -0.717458       0.019173      -0.032315      -0.014976       0.040449      -0.009788      -0.003806       0.009243       0.007740      -0.027508      -0.014879      -0.002939       0.017818              1.946865       1.742903      -0.279454       0.009881       2.354203       0.467025       1.743489           0.000001
           43              H       4.511778       3.773917       8.974133       0.112283       1.155688 0.81321697E+01  0.79131674E+02                                 1.734746                            1.602295      -0.975691       2.414037                    0.998506       3.330073       8.897043       0.531682       1.183886      -0.732282      -0.037027       0.011110      -0.006459       0.039193      -0.012591       0.001954       0.007136       0.008858      -0.025400      -0.015842      -0.001999       0.017841              1.814049       2.370829      -0.201186       0.427490       1.499085       0.016902       1.572234           0.000001
           44              H       5.713662       4.998615      10.513504       0.107644       1.145434 0.83255105E+01  0.80840798E+02                                 1.670109                            1.581933      -0.881125       2.453816                    0.998902       3.262272       8.481995       0.559615       1.127189      -0.747278      -0.018859       0.028602       0.014622       0.037249      -0.010215       0.004673       0.011397       0.008360      -0.026987      -0.019992       0.004124       0.015868              1.695980       1.558771      -0.215457       0.017821       1.896069       0.382828       1.633101           0.000001
           45              H      10.550195       9.478744      12.320212       0.094254       1.234100 0.91616434E+01  0.91738789E+02                                 1.823123                            1.713906      -0.779131       2.507499                    0.999540       3.321877       8.968925       0.508738       1.202353      -0.730304      -0.046130       0.007197      -0.002238       0.046741      -0.005324       0.001486      -0.011994       0.024932      -0.015085      -0.020032       0.003099       0.016932              1.860944       2.508006       0.107261      -0.032110       1.554544      -0.083388       1.520282           0.000001
           46              H      11.699886      10.737709      10.826271       0.132252       1.007371 0.70834224E+01  0.67901343E+02                                 1.692961                            1.579532      -1.170024       2.332323                    0.996663       3.538057      10.000208       0.483756       1.320824      -0.698735      -0.015263       0.019845      -0.021584       0.033055       0.002439       0.000184      -0.007265       0.015637       0.004734      -0.012645       0.004964       0.007680              1.763913       1.697626      -0.221468       0.282119       1.771151      -0.469718       1.822963           0.000000
           47              H       0.584269       9.313365      12.377873       0.128486       1.057880 0.77258307E+01  0.73871094E+02                                 1.609263                            1.546517      -0.844958       2.485238                    0.999430       3.140919       8.191200       0.551800       1.160901      -0.739361       0.035916      -0.002551       0.003372       0.036164      -0.004054       0.003549      -0.011461       0.017633      -0.012873      -0.017019       0.002619       0.014400              1.618645       2.031602      -0.008281      -0.082648       1.351978      -0.112878       1.472355           0.000001
           48              H      13.831092       8.115485      13.843858       0.099474       1.292353 0.92017358E+01  0.92612231E+02                                 1.893423                            1.721970      -1.071811       2.369565                    0.996931       3.485665       9.559860       0.503611       1.208405      -0.726464       0.025987      -0.022638       0.032742       0.047537      -0.006732       0.005238      -0.008971       0.026889      -0.018515      -0.017611      -0.002594       0.020205              2.010541       1.681639      -0.214830       0.294036       2.032392      -0.676362       2.317593           0.000001
           49              H      12.932216      12.366170      10.020766       0.121291       0.991660 0.68600543E+01  0.65989112E+02                                 1.749715                            1.609080      -1.290374       2.273695                    0.993821       3.763081      11.062085       0.449886       1.415335      -0.678923      -0.034021       0.014946       0.006015       0.037643      -0.004809      -0.006616      -0.007808      -0.000034      -0.010921      -0.013536       0.006158       0.007379              1.846251       2.399457      -0.207055      -0.304665       1.594648      -0.062571       1.544649          -0.000000
           50              H      14.161646      13.595337       8.498867       0.119225       1.237637 0.90742877E+01  0.91457484E+02                                 1.870404                            1.736150      -1.112803       2.355769                    0.996502       3.513375       9.797771       0.487872       1.245642      -0.717458      -0.019173       0.032315      -0.014976       0.040449      -0.009788       0.003806      -0.009243       0.007740      -0.027508      -0.014879      -0.002939       0.017818              1.946865       1.742903      -0.279454      -0.009881       2.354202      -0.467025       1.743489           0.000001
           51              H       2.737222      11.125083       8.974133       0.112283       1.155688 0.81321697E+01  0.79131674E+02                                 1.734746                            1.602295      -0.975691       2.414038                    0.998506       3.330073       8.897043       0.531682       1.183886      -0.732282       0.037027      -0.011110      -0.006459       0.039193      -0.012591      -0.001954      -0.007136       0.008858      -0.025400      -0.015842      -0.001999       0.017841              1.814049       2.370829      -0.201186      -0.427490       1.499085      -0.016902       1.572234           0.000001
           52              H       1.535338       9.900385      10.513504       0.107644       1.145434 0.83255145E+01  0.80840846E+02                                 1.670109                            1.581934      -0.881125       2.453816                    0.998902       3.262273       8.481998       0.559615       1.127189      -0.747278       0.018859      -0.028602       0.014622       0.037249      -0.010215      -0.004673      -0.011397       0.008360      -0.026987      -0.019992       0.004124       0.015868              1.695981       1.558772      -0.215457      -0.017821       1.896069      -0.382828       1.633101           0.000001
           53              H       3.947805       2.029244       3.583712       0.094254       1.234100 0.91616458E+01  0.91738825E+02                                 1.823124                            1.713907      -0.779131       2.507499                    0.999540       3.321877       8.968927       0.508738       1.202354      -0.730304       0.046130       0.007197      -0.002238       0.046741       0.005324      -0.001486      -0.011994       0.024932      -0.015085      -0.020032       0.003099       0.016932              1.860945       2.508008      -0.107261       0.032110       1.554544      -0.083388       1.520282           0.000001
           54              H       2.798114       3.288209       2.089771       0.132252       1.007371 0.70834226E+01  0.67901345E+02                                 1.692961                            1.579532      -1.170024       2.332323                    0.996663       3.538057      10.000208       0.483756       1.320824      -0.698735       0.015263       0.019845      -0.021584       0.033055      -0.002439      -0.000184      -0.007265       0.015637       0.004734      -0.012645       0.004964       0.007680              1.763914       1.697626       0.221468      -0.282119       1.771151      -0.469719       1.822964           0.000000
           55              H      13.913731       1.863865       3.641373       0.128486       1.057880 0.77258329E+01  0.73871125E+02                                 1.609264                            1.546517      -0.844958       2.485238                    0.999430       3.140919       8.191202       0.551799       1.160902      -0.739361      -0.035916      -0.002551       0.003372       0.036164       0.004054      -0.003549      -0.011461       0.017633      -0.012873      -0.017019       0.002619       0.014400              1.618646       2.031603       0.008281       0.082648       1.351979      -0.112878       1.472356           0.000001
           56              H       0.666908       0.665985       5.107358       0.099474       1.292354 0.92017400E+01  0.92612283E+02                                 1.893424                            1.721970      -1.071812       2.369565                    0.996931       3.485666       9.559863       0.503611       1.208405      -0.726464      -0.025987      -0.022638       0.032742       0.047537       0.006732      -0.005238      -0.008971       0.026889      -0.018515      -0.017611      -0.002594       0.020205              2.010542       1.681639       0.214830      -0.294036       2.032392      -0.676362       2.317594           0.000001
           57              H       1.565784       4.916670       1.284266       0.121290       0.991661 0.68600580E+01  0.65989152E+02                                 1.749716                            1.609080      -1.290374       2.273695                    0.993821       3.763082      11.062086       0.449886       1.415334      -0.678923       0.034021       0.014946       0.006015       0.037643       0.004809       0.006616      -0.007808      -0.000034      -0.010921      -0.013536       0.006158       0.007379              1.846252       2.399457       0.207055       0.304665       1.594648      -0.062571       1.544649          -0.000000
           58              H       0.336354       6.145837      17.235367       0.119225       1.237637 0.90742891E+01  0.91457503E+02                                 1.870404                            1.736150      -1.112804       2.355769                    0.996502       3.513375       9.797772       0.487872       1.245642      -0.717458       0.019173       0.032315      -0.014976       0.040449       0.009788      -0.003806      -0.009243       0.007740      -0.027508      -0.014879      -0.002939       0.017818              1.946865       1.742903       0.279454       0.009881       2.354203      -0.467025       1.743489           0.000001
           59              H      11.760778       3.675583       0.237633       0.112283       1.155688 0.81321657E+01  0.79131625E+02                                 1.734746                            1.602295      -0.975691       2.414038                    0.998506       3.330072       8.897040       0.531682       1.183886      -0.732282      -0.037027      -0.011110      -0.006459       0.039193       0.012591       0.001954      -0.007136       0.008858      -0.025400      -0.015842      -0.001999       0.017841              1.814049       2.370828       0.201186       0.427490       1.499085      -0.016902       1.572234           0.000001
           60              H      12.962662       2.450886       1.777004       0.107644       1.145433 0.83255056E+01  0.80840743E+02                                 1.670109                            1.581933      -0.881125       2.453816                    0.998902       3.262272       8.481996       0.559615       1.127189      -0.747278      -0.018859      -0.028602       0.014622       0.037249       0.010215       0.004673      -0.011397       0.008360      -0.026987      -0.019992       0.004124       0.015868              1.695980       1.558771       0.215457       0.017821       1.896068      -0.382828       1.633101           0.000001
           61              H       3.301195      12.869756       3.583712       0.094254       1.234100 0.91616433E+01  0.91738788E+02                                 1.823123                            1.713906      -0.779131       2.507499                    0.999540       3.321877       8.968925       0.508738       1.202353      -0.730304      -0.046130      -0.007197      -0.002238       0.046742       0.005324       0.001486       0.011994       0.024932      -0.015085      -0.020032       0.003099       0.016932              1.860944       2.508006      -0.107261      -0.032110       1.554544       0.083388       1.520282           0.000001
           62              H       4.450886      11.610791       2.089771       0.132252       1.007371 0.70834226E+01  0.67901345E+02                                 1.692961                            1.579532      -1.170024       2.332323                    0.996663       3.538057      10.000208       0.483756       1.320824      -0.698735      -0.015263      -0.019845      -0.021584       0.033055      -0.002439       0.000184       0.007265       0.015637       0.004734      -0.012645       0.004964       0.007680              1.763913       1.697626       0.221467       0.282119       1.771151       0.469719       1.822964           0.000000
           63              H       7.833269      13.035135       3.641373       0.128486       1.057880 0.77258329E+01  0.73871125E+02                                 1.609264                            1.546517      -0.844958       2.485238                    0.999430       3.140919       8.191202       0.551799       1.160902      -0.739361       0.035916       0.002551       0.003372       0.036164       0.004054       0.003549       0.011461       0.017633      -0.012873      -0.017019       0.002619       0.014400              1.618646       2.031603       0.008281      -0.082648       1.351979       0.112878       1.472356           0.000001
           64              H       6.582092      14.233015       5.107358       0.099474       1.292353 0.92017360E+01  0.92612236E+02                                 1.893424                            1.721970      -1.071811       2.369565                    0.996931       3.485665       9.559861       0.503610       1.208406      -0.726464       0.025987       0.022638       0.032742       0.047537       0.006732       0.005238       0.008971       0.026889      -0.018515      -0.017611      -0.002594       0.020205              2.010542       1.681639       0.214830       0.294036       2.032392       0.676362       2.317594           0.000001
           65              H       5.683216       9.982330       1.284266       0.121290       0.991660 0.68600531E+01  0.65989097E+02                                 1.749715                            1.609080      -1.290374       2.273695                    0.993821       3.763081      11.062085       0.449886       1.415335      -0.678923      -0.034021      -0.014946       0.006015       0.037643       0.004809      -0.006616       0.007808      -0.000034      -0.010921      -0.013536       0.006158       0.007379              1.846251       2.399457       0.207055      -0.304665       1.594648       0.062571       1.544649          -0.000000
           66              H       6.912646       8.753163      17.235367       0.119225       1.237637 0.90742877E+01  0.91457484E+02                                 1.870404                            1.736150      -1.112803       2.355769                    0.996502       3.513375       9.797771       0.487872       1.245642      -0.717458      -0.019173      -0.032315      -0.014976       0.040449       0.009788       0.003806       0.009243       0.007740      -0.027508      -0.014879      -0.002939       0.017818              1.946865       1.742903       0.279454      -0.009881       2.354202       0.467025       1.743489           0.000001
           67              H       9.986222      11.223417       0.237633       0.112283       1.155688 0.81321695E+01  0.79131669E+02                                 1.734746                            1.602295      -0.975691       2.414037                    0.998506       3.330073       8.897042       0.531682       1.183886      -0.732282       0.037027       0.011110      -0.006459       0.039193       0.012591      -0.001954       0.007136       0.008858      -0.025400      -0.015842      -0.001999       0.017841              1.814049       2.370828       0.201186      -0.427490       1.499085       0.016902       1.572234           0.000001
           68              H       8.784338      12.448114       1.777004       0.107644       1.145433 0.83255056E+01  0.80840742E+02                                 1.670109                            1.581933      -0.881125       2.453816                    0.998902       3.262272       8.481996       0.559615       1.127189      -0.747278       0.018859       0.028602       0.014622       0.037249       0.010215      -0.004673       0.011397       0.008360      -0.026987      -0.019992       0.004124       0.015868              1.695980       1.558771       0.215457      -0.017821       1.896068       0.382828       1.633101           0.000001
           69              C      11.479516      12.911473      13.882298       0.073676      26.135923 0.32867983E+03  0.72258672E+04                                 7.694802                            6.066132       0.251319       2.087364                    0.999843      26.281883      73.743998       0.663601       0.419838      -1.059020       0.038647       0.011803      -0.021385       0.045719       0.019230      -0.012643       0.024489       0.032994      -0.035897      -0.043447       0.012072       0.031375              8.857921       9.195510      -1.417477       1.110659       8.452799      -4.291534       8.925453           0.000000
           70              C      12.169621      12.142685      14.782333      -0.187594      33.929178 0.45017410E+03  0.10725573E+05                                 9.291682                            7.209793      -0.056711       1.961800                    0.998279      29.986974      88.101543       0.593704       0.433008      -1.049009       0.003410      -0.002862      -0.010292       0.011214       0.009994      -0.010988       0.003750      -0.029828       0.024337      -0.025961       0.011992       0.013969             10.982885      12.318034      -2.166085       2.367434       9.864942      -5.182672      10.765680           0.000001
           71              C      13.546931      12.142685      14.814134       0.131560      35.785086 0.39907527E+03  0.91654289E+04                                 9.666042                            6.772654      -0.143520       1.971997                    0.999493      26.066783      73.590757       0.618748       0.431017      -1.057159      -0.005668      -0.001917      -0.003104       0.006741       0.013663       0.002085       0.005343      -0.009136      -0.018373      -0.011788      -0.006926       0.018714             12.882330      12.861905      -3.641475       4.920446      11.352977      -7.518099      14.432107          -0.000000
           72              C      14.154397      12.977029      13.868320      -0.198960      33.625813 0.44430619E+03  0.10503544E+05                                 9.101848                            7.062071       0.162024       2.022924                    0.999557      29.803710      85.944727       0.615516       0.420933      -1.061236      -0.003342      -0.000912      -0.005454       0.006461       0.006702      -0.006628       0.006531       0.051437      -0.026418      -0.025501      -0.006312       0.031813             10.883014       9.816646      -1.707767       2.381141      10.218309      -6.236094      12.614088           0.000001
           73              C      13.391803      13.710060      12.996417       0.092236      25.884622 0.31903264E+03  0.69784647E+04                                 7.739488                            6.039738       0.101621       2.049863                    0.999601      26.025259      73.413167       0.653054       0.428778      -1.050931      -0.043725      -0.024543       0.010032       0.051136       0.022764      -0.021674       0.021236      -0.014172       0.011856      -0.044538       0.018641       0.025897              9.056896       9.188342      -1.366920       1.250682       8.182965      -4.488782       9.799379           0.000001
           74              C      14.332723      11.361977      15.787030       0.052750      38.619822 0.41148008E+03  0.94984936E+04                                10.008644                            6.777068      -0.055521       1.990622                    0.999396      26.674837      74.868247       0.633919       0.418568      -1.067672       0.006556      -0.003091       0.008439       0.011125      -0.010720       0.006976      -0.021559       0.019522      -0.004145      -0.027530       0.001247       0.026283             13.578250      13.880623      -2.741074       6.792894      12.608629      -7.173123      14.245497           0.000000
           75              C      13.799196      10.246042      16.394916      -0.129330      37.626812 0.45002048E+03  0.10732361E+05                                10.004059                            7.220120      -0.121848       1.943309                    0.998078      29.762818      87.788806       0.591228       0.434398      -1.047060       0.024141      -0.015837       0.019191       0.034668       0.002617      -0.004001       0.014963       0.022523      -0.042729      -0.025504       0.006598       0.018906             12.667793      12.752990      -1.286519       4.934550      12.701698      -6.272397      12.548691          -0.000000
           76              C       0.043494       9.504072      17.315044      -0.087814      35.643674 0.41324722E+03  0.96415816E+04                                 9.580717                            6.874275      -0.077410       1.955309                    0.999506      29.126727      84.803853       0.612199       0.428820      -1.051099      -0.002297       0.014403      -0.025000       0.028943       0.005268      -0.022509       0.003896      -0.007626      -0.008146      -0.026423       0.006429       0.019994             12.090633      14.025421      -1.247715       5.872107      10.801514      -4.804415      11.444964           0.000002
           77              C       1.323667       9.867608       0.169139      -0.012887      38.671023 0.41687060E+03  0.96209563E+04                                 9.901692                            6.751155      -0.018506       2.002425                    0.999394      26.815650      74.410346       0.647296       0.410002      -1.076924      -0.014185       0.018625      -0.029377       0.037565      -0.000490      -0.006993       0.010341      -0.003671      -0.003661      -0.012394      -0.000538       0.012932             13.247129      14.696907      -2.331388       6.840241      12.006459      -6.303580      13.038021           0.000001
           78              C       1.867342      10.970134      17.029186      -0.108750      35.076780 0.41959737E+03  0.97936963E+04                                 9.352776                            6.860298      -0.026001       1.958942                    0.999551      29.381016      84.614259       0.623890       0.420615      -1.059794      -0.020825      -0.004219      -0.014350       0.025640       0.015544       0.001471       0.010393       0.035397      -0.051287      -0.025566      -0.007067       0.032633             11.398991      12.110013      -1.154017       4.967503      10.802896      -5.100058      11.284063           0.000002
           79              C       1.142442      11.710614      16.106611      -0.150728      36.177521 0.43329398E+03  0.10179559E+05                                 9.512092                            6.942133       0.097094       1.993782                    0.999730      29.777297      85.612777       0.625065       0.417095      -1.063626       0.007845      -0.019378       0.017320       0.027148       0.026491      -0.011682      -0.024322      -0.016491      -0.040337      -0.028176      -0.018129       0.046305             11.699355      13.584288      -1.564257       6.009093       9.797262      -4.641872      11.716514           0.000001
           80              C       2.118158       9.051142       1.139240       0.571117      25.394637 0.24798518E+03  0.51078894E+04                                 7.897667                            5.508707      -0.055638       2.029821                    0.999495      22.375972      61.825490       0.648016       0.458886      -1.030298       0.033906      -0.035256       0.026851       0.055799      -0.018664      -0.034460       0.075106      -0.040727       0.087832      -0.062300      -0.041811       0.104111             10.187213      11.351743      -1.121743       4.272428       9.681203      -4.509816       9.528692           0.000002
           81              C      10.267484       1.987527      13.882298       0.073676      26.135923 0.32867983E+03  0.72258671E+04                                 7.694802                            6.066132       0.251319       2.087364                    0.999843      26.281883      73.743998       0.663601       0.419838      -1.059020      -0.038647      -0.011803      -0.021385       0.045719       0.019230       0.012643      -0.024489       0.032994      -0.035897      -0.043447       0.012072       0.031375              8.857921       9.195510      -1.417477      -1.110659       8.452799       4.291535       8.925454           0.000001
           82              C       9.577379       2.756315      14.782333      -0.187594      33.929179 0.45017411E+03  0.10725573E+05                                 9.291683                            7.209793      -0.056711       1.961800                    0.998279      29.986974      88.101545       0.593704       0.433008      -1.049009      -0.003410       0.002862      -0.010292       0.011214       0.009994       0.010988      -0.003750      -0.029828       0.024337      -0.025961       0.011992       0.013969             10.982886      12.318035      -2.166084      -2.367434       9.864943       5.182673      10.765681           0.000000
           83              C       8.200069       2.756315      14.814134       0.131560      35.785087 0.39907527E+03  0.91654289E+04                                 9.666042                            6.772654      -0.143520       1.971997                    0.999493      26.066783      73.590755       0.618748       0.431017      -1.057159       0.005668       0.001917      -0.003104       0.006741       0.013663      -0.002085      -0.005343      -0.009136      -0.018373      -0.011788      -0.006926       0.018714             12.882330      12.861905      -3.641475      -4.920446      11.352977       7.518099      14.432107          -0.000000
           84              C       7.592603       1.921971      13.868320      -0.198960      33.625812 0.44430615E+03  0.10503543E+05                                 9.101848                            7.062071       0.162024       2.022924                    0.999557      29.803709      85.944726       0.615516       0.420933      -1.061236       0.003342       0.000912      -0.005453       0.006461       0.006702       0.006628      -0.006531       0.051437      -0.026417      -0.025501      -0.006312       0.031813             10.883015       9.816647      -1.707767      -2.381141      10.218309       6.236094      12.614089           0.000001
           85              C       8.355197       1.188940      12.996417       0.092236      25.884624 0.31903267E+03  0.69784657E+04                                 7.739489                            6.039738       0.101621       2.049863                    0.999601      26.025261      73.413175       0.653054       0.428778      -1.050931       0.043725       0.024543       0.010032       0.051136       0.022764       0.021674      -0.021236      -0.014172       0.011856      -0.044538       0.018641       0.025897              9.056896       9.188343      -1.366920      -1.250682       8.182966       4.488782       9.799380           0.000001
           86              C       7.414277       3.537023      15.787030       0.052750      38.619823 0.41148008E+03  0.94984936E+04                                10.008644                            6.777068      -0.055521       1.990622                    0.999396      26.674837      74.868246       0.633919       0.418568      -1.067672      -0.006556       0.003091       0.008439       0.011125      -0.010720      -0.006976       0.021559       0.019522      -0.004145      -0.027530       0.001247       0.026283             13.578250      13.880624      -2.741075      -6.792895      12.608629       7.173124      14.245498           0.000000
           87              C       7.947804       4.652958      16.394916      -0.129330      37.626815 0.45002048E+03  0.10732361E+05                                10.004060                            7.220120      -0.121848       1.943309                    0.998078      29.762817      87.788807       0.591228       0.434398      -1.047060      -0.024141       0.015837       0.019191       0.034668       0.002617       0.004001      -0.014963       0.022523      -0.042729      -0.025504       0.006598       0.018906             12.667795      12.752993      -1.286520      -4.934552      12.701699       6.272398      12.548694          -0.000000
           88              C       7.205506       5.394928      17.315044      -0.087814      35.643686 0.41324731E+03  0.96415844E+04                                 9.580720                            6.874276      -0.077410       1.955309                    0.999506      29.126731      84.803873       0.612199       0.428820      -1.051099       0.002297      -0.014403      -0.025000       0.028943       0.005268       0.022509      -0.003896      -0.007626      -0.008147      -0.026423       0.006429       0.019994             12.090637      14.025427      -1.247716      -5.872111      10.801516       4.804417      11.444968           0.000002
           89              C       5.925333       5.031392       0.169139      -0.012888      38.671033 0.41687055E+03  0.96209554E+04                                 9.901695                            6.751155      -0.018506       2.002424                    0.999394      26.815652      74.410361       0.647296       0.410002      -1.076924       0.014185      -0.018625      -0.029377       0.037565      -0.000490       0.006993      -0.010341      -0.003671      -0.003661      -0.012394      -0.000538       0.012932             13.247135      14.696918      -2.331390      -6.840249      12.006459       6.303581      13.038029           0.000001
           90              C       5.381658       3.928866      17.029186      -0.108750      35.076782 0.41959738E+03  0.97936967E+04                                 9.352777                            6.860299      -0.026001       1.958942                    0.999551      29.381016      84.614261       0.623889       0.420615      -1.059794       0.020825       0.004219      -0.014350       0.025640       0.015544      -0.001471      -0.010393       0.035397      -0.051287      -0.025566      -0.007067       0.032633             11.398992      12.110014      -1.154019      -4.967504      10.802897       5.100060      11.284065           0.000002
           91              C       6.106558       3.188386      16.106611      -0.150728      36.177518 0.43329392E+03  0.10179557E+05                                 9.512091                            6.942132       0.097094       1.993782                    0.999730      29.777295      85.612767       0.625065       0.417095      -1.063626      -0.007845       0.019378       0.017320       0.027148       0.026491       0.011682       0.024322      -0.016491      -0.040336      -0.028175      -0.018130       0.046305             11.699354      13.584286      -1.564258      -6.009092       9.797262       4.641873      11.716514           0.000000
           92              C       5.130842       5.847857       1.139240       0.571117      25.394655 0.24798532E+03  0.51078930E+04                                 7.897671                            5.508709      -0.055638       2.029821                    0.999495      22.375974      61.825501       0.648015       0.458886      -1.030298      -0.033906       0.035256       0.026851       0.055799      -0.018664       0.034460      -0.075106      -0.040727       0.087832      -0.062300      -0.041811       0.104111             10.187220      11.351753      -1.121746      -4.272436       9.681207       4.509818       9.528700           0.000002
           93              C       4.230516       9.437027       5.145799       0.073676      26.135928 0.32867986E+03  0.72258680E+04                                 7.694803                            6.066132       0.251319       2.087364                    0.999843      26.281884      73.744001       0.663601       0.419838      -1.059020       0.038647      -0.011803      -0.021385       0.045719      -0.019230      -0.012643      -0.024489       0.032994      -0.035897      -0.043447       0.012072       0.031375              8.857923       9.195513       1.417482       1.110664       8.452801       4.291536       8.925455           0.000000
           94              C       4.920621      10.205815       6.045833      -0.187594      33.929177 0.45017389E+03  0.10725567E+05                                 9.291682                            7.209791      -0.056711       1.961800                    0.998279      29.986974      88.101545       0.593704       0.433008      -1.049009       0.003410       0.002862      -0.010292       0.011214      -0.009994      -0.010988      -0.003750      -0.029828       0.024337      -0.025961       0.011992       0.013969             10.982886      12.318036       2.166087       2.367436       9.864944       5.182673      10.765678           0.000001
           95              C       6.297931      10.205815       6.077634       0.131560      35.785092 0.39907528E+03  0.91654291E+04                                 9.666043                            6.772654      -0.143520       1.971997                    0.999493      26.066783      73.590757       0.618748       0.431017      -1.057159      -0.005668       0.001917      -0.003104       0.006741      -0.013663       0.002085      -0.005343      -0.009136      -0.018373      -0.011788      -0.006926       0.018714             12.882332      12.861909       3.641476       4.920448      11.352979       7.518101      14.432109          -0.000000
           96              C       6.905397       9.371471       5.131820      -0.198960      33.625816 0.44430621E+03  0.10503544E+05                                 9.101849                            7.062071       0.162024       2.022924                    0.999557      29.803711      85.944732       0.615516       0.420933      -1.061236      -0.003342       0.000912      -0.005453       0.006461      -0.006702      -0.006628      -0.006531       0.051437      -0.026417      -0.025501      -0.006312       0.031813             10.883016       9.816647       1.707767       2.381141      10.218310       6.236095      12.614090           0.000001
           97              C       6.142803       8.638440       4.259917       0.092236      25.884623 0.31903266E+03  0.69784655E+04                                 7.739489                            6.039739       0.101621       2.049863                    0.999601      26.025261      73.413180       0.653054       0.428778      -1.050931      -0.043725       0.024543       0.010032       0.051136      -0.022764      -0.021674      -0.021236      -0.014172       0.011856      -0.044538       0.018641       0.025897              9.056897       9.188342       1.366921       1.250683       8.182967       4.488783       9.799381           0.000001
           98              C       7.083723      10.986523       7.050530       0.052750      38.619828 0.41148009E+03  0.94984940E+04                                10.008644                            6.777068      -0.055521       1.990622                    0.999396      26.674838      74.868248       0.633919       0.418568      -1.067672       0.006556       0.003091       0.008439       0.011125       0.010720       0.006976       0.021559       0.019522      -0.004145      -0.027530       0.001247       0.026283             13.578252      13.880624       2.741076       6.792896      12.608631       7.173125      14.245500           0.000000
           99              C       6.550196      12.102458       7.658416      -0.129330      37.626810 0.45002043E+03  0.10732359E+05                                10.004060                            7.220120      -0.121848       1.943309                    0.998078      29.762818      87.788812       0.591228       0.434398      -1.047060       0.024141       0.015837       0.019191       0.034668      -0.002617      -0.004001      -0.014963       0.022523      -0.042729      -0.025504       0.006598       0.018906             12.667794      12.752992       1.286519       4.934548      12.701700       6.272398      12.548691           0.000000
          100              C       7.292494      12.844428       8.578544      -0.087814      35.643685 0.41324732E+03  0.96415847E+04                                 9.580720                            6.874276      -0.077410       1.955309                    0.999506      29.126731      84.803875       0.612199       0.428820      -1.051099      -0.002297      -0.014403      -0.025000       0.028943      -0.005268      -0.022509      -0.003896      -0.007626      -0.008147      -0.026423       0.006429       0.019994             12.090637      14.025428       1.247716       5.872110      10.801517       4.804417      11.444967           0.000001
          101              C       8.572667      12.480892       8.905639      -0.012887      38.671029 0.41687053E+03  0.96209546E+04                                 9.901694                            6.751155      -0.018506       2.002424                    0.999394      26.815651      74.410356       0.647296       0.410002      -1.076924      -0.014185      -0.018625      -0.029377       0.037565       0.000490      -0.006993      -0.010341      -0.003671      -0.003661      -0.012394      -0.000538       0.012932             13.247133      14.696916       2.331389       6.840247      12.006458       6.303580      13.038026           0.000001
          102              C       9.116342      11.378366       8.292686      -0.108751      35.076782 0.41959737E+03  0.97936965E+04                                 9.352777                            6.860299      -0.026001       1.958942                    0.999551      29.381016      84.614263       0.623889       0.420615      -1.059794      -0.020825       0.004219      -0.014350       0.025640      -0.015544       0.001471      -0.010393       0.035397      -0.051287      -0.025566      -0.007067       0.032633             11.398993      12.110015       1.154019       4.967504      10.802898       5.100060      11.284065           0.000001
          103              C       8.391442      10.637886       7.370111      -0.150728      36.177541 0.43329423E+03  0.10179566E+05                                 9.512095                            6.942135       0.097094       1.993782                    0.999730      29.777295      85.612767       0.625065       0.417095      -1.063626       0.007845       0.019378       0.017320       0.027148      -0.026490      -0.011682       0.024322      -0.016491      -0.040336      -0.028176      -0.018130       0.046305             11.699359      13.584292       1.564260       6.009096       9.797267       4.641875      11.716518           0.000001
          104              C       9.367158      13.297357       9.875740       0.571117      25.394654 0.24798531E+03  0.51078926E+04                                 7.897670                            5.508709      -0.055638       2.029821                    0.999495      22.375973      61.825495       0.648015       0.458886      -1.030298       0.033906       0.035256       0.026851       0.055799       0.018664      -0.034460      -0.075106      -0.040727       0.087832      -0.062300      -0.041811       0.104111             10.187219      11.351752       1.121745       4.272435       9.681206       4.509818       9.528699           0.000002
          105              C       3.018484       5.461973       5.145799       0.073676      26.135928 0.32867985E+03  0.72258676E+04                                 7.694803                            6.066132       0.251319       2.087364                    0.999843      26.281883      73.743998       0.663601       0.419838      -1.059020      -0.038647       0.011803      -0.021385       0.045719      -0.019230       0.012643       0.024489       0.032994      -0.035897      -0.043447       0.012072       0.031375              8.857923       9.195513       1.417482      -1.110664       8.452801      -4.291536       8.925455           0.000000
          106              C       2.328379       4.693185       6.045833      -0.187594      33.929174 0.45017385E+03  0.10725566E+05                                 9.291681                            7.209791      -0.056711       1.961800                    0.998279      29.986973      88.101538       0.593704       0.433008      -1.049009      -0.003410      -0.002862      -0.010292       0.011214      -0.009994       0.010988       0.003750      -0.029828       0.024337      -0.025961       0.011992       0.013969             10.982885      12.318035       2.166087      -2.367435       9.864943      -5.182672      10.765677           0.000001
          107              C       0.951069       4.693185       6.077634       0.131560      35.785090 0.39907526E+03  0.91654285E+04                                 9.666043                            6.772654      -0.143520       1.971997                    0.999493      26.066782      73.590753       0.618748       0.431017      -1.057159       0.005668      -0.001917      -0.003104       0.006741      -0.013663      -0.002085       0.005343      -0.009136      -0.018373      -0.011788      -0.006926       0.018714             12.882331      12.861908       3.641476      -4.920447      11.352978      -7.518100      14.432108          -0.000000
          108              C       0.343603       5.527529       5.131820      -0.198960      33.625813 0.44430617E+03  0.10503543E+05                                 9.101848                            7.062071       0.162023       2.022924                    0.999557      29.803710      85.944727       0.615516       0.420933      -1.061236       0.003342      -0.000912      -0.005454       0.006461      -0.006702       0.006628       0.006531       0.051437      -0.026417      -0.025501      -0.006312       0.031813             10.883015       9.816646       1.707767      -2.381141      10.218309      -6.236094      12.614089           0.000001
          109              C       1.106197       6.260560       4.259917       0.092236      25.884623 0.31903269E+03  0.69784661E+04                                 7.739489                            6.039738       0.101621       2.049863                    0.999601      26.025262      73.413179       0.653054       0.428778      -1.050931       0.043725      -0.024543       0.010032       0.051136      -0.022764       0.021674       0.021236      -0.014172       0.011856      -0.044538       0.018641       0.025897              9.056896       9.188342       1.366921      -1.250683       8.182966      -4.488782       9.799380           0.000001
          110              C       0.165277       3.912477       7.050530       0.052750      38.619825 0.41148007E+03  0.94984933E+04                                10.008643                            6.777068      -0.055521       1.990622                    0.999396      26.674837      74.868243       0.633919       0.418568      -1.067672      -0.006556      -0.003091       0.008439       0.011125       0.010720      -0.006976      -0.021559       0.019522      -0.004145      -0.027530       0.001247       0.026283             13.578251      13.880623       2.741075      -6.792895      12.608630      -7.173125      14.245499           0.000000
          111              C       0.698804       2.796542       7.658416      -0.129330      37.626808 0.45002041E+03  0.10732359E+05                                10.004059                            7.220119      -0.121848       1.943309                    0.998078      29.762819      87.788811       0.591228       0.434398      -1.047060      -0.024141      -0.015837       0.019191       0.034668      -0.002617       0.004001       0.014963       0.022523      -0.042729      -0.025504       0.006598       0.018906             12.667793      12.752991       1.286519      -4.934547      12.701698      -6.272397      12.548688           0.000000
          112              C      14.454506       2.054572       8.578544      -0.087814      35.643708 0.41324761E+03  0.96415928E+04                                 9.580723                            6.874278      -0.077410       1.955309                    0.999506      29.126731      84.803869       0.612199       0.428820      -1.051099       0.002297       0.014403      -0.025000       0.028943      -0.005268       0.022509       0.003896      -0.007626      -0.008146      -0.026423       0.006429       0.019994             12.090642      14.025432       1.247717      -5.872114      10.801522      -4.804418      11.444971           0.000001
          113              C      13.174333       2.418108       8.905639      -0.012887      38.671027 0.41687051E+03  0.96209540E+04                                 9.901693                            6.751154      -0.018506       2.002425                    0.999394      26.815651      74.410352       0.647296       0.410002      -1.076924       0.014185       0.018625      -0.029377       0.037565       0.000490       0.006993       0.010341      -0.003671      -0.003661      -0.012394      -0.000538       0.012932             13.247132      14.696914       2.331389      -6.840246      12.006456      -6.303579      13.038025           0.000001
          114              C      12.630658       3.520634       8.292686      -0.108750      35.076775 0.41959730E+03  0.97936941E+04                                 9.352775                            6.860298      -0.026001       1.958942                    0.999551      29.381013      84.614249       0.623890       0.420615      -1.059794       0.020825      -0.004219      -0.014350       0.025640      -0.015544      -0.001471       0.010393       0.035397      -0.051287      -0.025566      -0.007067       0.032633             11.398990      12.110013       1.154018      -4.967503      10.802896      -5.100058      11.284062           0.000002
          115              C      13.355558       4.261114       7.370111      -0.150728      36.177535 0.43329416E+03  0.10179564E+05                                 9.512093                            6.942134       0.097095       1.993782                    0.999730      29.777292      85.612751       0.625065       0.417094      -1.063626      -0.007845      -0.019378       0.017320       0.027148      -0.026491       0.011682      -0.024322      -0.016491      -0.040336      -0.028175      -0.018130       0.046305             11.699357      13.584290       1.564259      -6.009095       9.797265      -4.641874      11.716516           0.000001
          116              C      12.379842       1.601643       9.875740       0.571117      25.394654 0.24798532E+03  0.51078927E+04                                 7.897670                            5.508709      -0.055638       2.029821                    0.999495      22.375973      61.825495       0.648015       0.458886      -1.030298      -0.033906      -0.035256       0.026851       0.055799       0.018664       0.034460       0.075106      -0.040727       0.087832      -0.062300      -0.041811       0.104111             10.187219      11.351752       1.121745      -4.272435       9.681206      -4.509818       9.528699           0.000002
          117              C      10.267484       5.461973      12.327202       0.073676      26.135921 0.32867980E+03  0.72258664E+04                                 7.694802                            6.066132       0.251319       2.087364                    0.999843      26.281882      73.743995       0.663601       0.419838      -1.059020      -0.038647       0.011803       0.021385       0.045719      -0.019230      -0.012643      -0.024489       0.032994      -0.035897      -0.043447       0.012072       0.031375              8.857921       9.195510       1.417477       1.110658       8.452799       4.291534       8.925453           0.000000
          118              C       9.577379       4.693185      11.427167      -0.187594      33.929180 0.45017411E+03  0.10725573E+05                                 9.291683                            7.209793      -0.056711       1.961800                    0.998279      29.986974      88.101544       0.593704       0.433008      -1.049009      -0.003410      -0.002862       0.010292       0.011214      -0.009994      -0.010988      -0.003750      -0.029828       0.024337      -0.025961       0.011992       0.013969             10.982886      12.318035       2.166084       2.367434       9.864943       5.182673      10.765680           0.000000
          119              C       8.200069       4.693185      11.395366       0.131560      35.785085 0.39907524E+03  0.91654281E+04                                 9.666042                            6.772654      -0.143520       1.971998                    0.999493      26.066782      73.590752       0.618748       0.431017      -1.057159       0.005668      -0.001917       0.003104       0.006741      -0.013663       0.002085      -0.005343      -0.009136      -0.018373      -0.011788      -0.006926       0.018714             12.882330      12.861905       3.641475       4.920446      11.352976       7.518099      14.432107          -0.000000
          120              C       7.592603       5.527529      12.341180      -0.198960      33.625813 0.44430616E+03  0.10503543E+05                                 9.101849                            7.062071       0.162024       2.022924                    0.999557      29.803709      85.944726       0.615516       0.420933      -1.061236       0.003342      -0.000912       0.005453       0.006461      -0.006702      -0.006628      -0.006531       0.051437      -0.026417      -0.025501      -0.006312       0.031813             10.883015       9.816647       1.707767       2.381142      10.218309       6.236094      12.614089           0.000001
          121              C       8.355197       6.260560      13.213083       0.092236      25.884625 0.31903267E+03  0.69784656E+04                                 7.739489                            6.039739       0.101621       2.049863                    0.999601      26.025261      73.413176       0.653054       0.428778      -1.050931       0.043725      -0.024543      -0.010032       0.051136      -0.022764      -0.021674      -0.021236      -0.014172       0.011856      -0.044538       0.018641       0.025897              9.056897       9.188343       1.366920       1.250683       8.182966       4.488782       9.799380           0.000001
          122              C       7.414277       3.912477      10.422470       0.052750      38.619822 0.41148006E+03  0.94984932E+04                                10.008643                            6.777068      -0.055521       1.990622                    0.999396      26.674837      74.868246       0.633919       0.418568      -1.067672      -0.006556      -0.003091      -0.008439       0.011125       0.010720       0.006976       0.021559       0.019522      -0.004145      -0.027530       0.001247       0.026283             13.578250      13.880623       2.741075       6.792895      12.608629       7.173124      14.245498           0.000000
          123              C       7.947804       2.796542       9.814584      -0.129330      37.626815 0.45002049E+03  0.10732361E+05                                10.004060                            7.220120      -0.121848       1.943309                    0.998078      29.762818      87.788809       0.591228       0.434398      -1.047060      -0.024141      -0.015837      -0.019191       0.034668      -0.002617      -0.004001      -0.014963       0.022523      -0.042729      -0.025504       0.006598       0.018906             12.667795      12.752993       1.286520       4.934551      12.701699       6.272397      12.548692           0.000000
          124              C       7.205506       2.054572       8.894456      -0.087814      35.643707 0.41324761E+03  0.96415926E+04                                 9.580723                            6.874278      -0.077410       1.955309                    0.999506      29.126730      84.803865       0.612199       0.428820      -1.051099       0.002297       0.014403       0.025000       0.028943      -0.005268      -0.022509      -0.003896      -0.007626      -0.008146      -0.026423       0.006429       0.019994             12.090641      14.025431       1.247717       5.872113      10.801522       4.804418      11.444971           0.000001
          125              C       5.925333       2.418108       8.567361      -0.012887      38.671028 0.41687051E+03  0.96209541E+04                                 9.901693                            6.751154      -0.018506       2.002424                    0.999394      26.815651      74.410355       0.647296       0.410002      -1.076924       0.014185       0.018625       0.029377       0.037565       0.000490      -0.006993      -0.010341      -0.003671      -0.003661      -0.012394      -0.000538       0.012932             13.247133      14.696914       2.331389       6.840247      12.006457       6.303580      13.038027           0.000001
          126              C       5.381658       3.520634       9.180314      -0.108750      35.076783 0.41959740E+03  0.97936971E+04                                 9.352777                            6.860299      -0.026001       1.958942                    0.999551      29.381017      84.614267       0.623889       0.420615      -1.059794       0.020825      -0.004219       0.014350       0.025640      -0.015544       0.001471      -0.010393       0.035397      -0.051287      -0.025566      -0.007067       0.032633             11.398993      12.110015       1.154018       4.967504      10.802897       5.100060      11.284065           0.000002
          127              C       6.106558       4.261114      10.102889      -0.150728      36.177543 0.43329427E+03  0.10179567E+05                                 9.512096                            6.942135       0.097094       1.993782                    0.999730      29.777296      85.612772       0.625065       0.417095      -1.063626      -0.007845      -0.019378      -0.017320       0.027148      -0.026490      -0.011681       0.024322      -0.016491      -0.040337      -0.028176      -0.018130       0.046305             11.699360      13.584293       1.564259       6.009097       9.797268       4.641875      11.716519           0.000000
          128              C       5.130842       1.601643       7.597260       0.571117      25.394654 0.24798531E+03  0.51078926E+04                                 7.897670                            5.508709      -0.055638       2.029821                    0.999495      22.375973      61.825495       0.648015       0.458886      -1.030298      -0.033906      -0.035256      -0.026851       0.055799       0.018664      -0.034460      -0.075106      -0.040727       0.087832      -0.062300      -0.041811       0.104111             10.187219      11.351752       1.121745       4.272435       9.681206       4.509818       9.528699           0.000002
          129              C      11.479516       9.437027      12.327202       0.073677      26.135921 0.32867981E+03  0.72258665E+04                                 7.694801                            6.066131       0.251319       2.087364                    0.999843      26.281882      73.743991       0.663601       0.419838      -1.059020       0.038647      -0.011803       0.021385       0.045719      -0.019230       0.012643       0.024489       0.032994      -0.035897      -0.043447       0.012072       0.031375              8.857920       9.195509       1.417477      -1.110658       8.452798      -4.291534       8.925452           0.000000
          130              C      12.169621      10.205815      11.427167      -0.187594      33.929177 0.45017407E+03  0.10725572E+05                                 9.291682                            7.209793      -0.056711       1.961800                    0.998279      29.986973      88.101537       0.593704       0.433008      -1.049009       0.003410       0.002862       0.010292       0.011214      -0.009994       0.010988       0.003750      -0.029828       0.024337      -0.025961       0.011992       0.013969             10.982885      12.318034       2.166084      -2.367434       9.864942      -5.182673      10.765679           0.000001
          131              C      13.546931      10.205815      11.395366       0.131560      35.785085 0.39907525E+03  0.91654282E+04                                 9.666042                            6.772654      -0.143520       1.971997                    0.999493      26.066782      73.590752       0.618748       0.431017      -1.057159      -0.005668       0.001917       0.003104       0.006741      -0.013663      -0.002085       0.005343      -0.009136      -0.018373      -0.011788      -0.006926       0.018714             12.882330      12.861905       3.641475      -4.920446      11.352976      -7.518099      14.432107          -0.000000
          132              C      14.154397       9.371471      12.341180      -0.198960      33.625810 0.44430613E+03  0.10503542E+05                                 9.101847                            7.062070       0.162024       2.022924                    0.999557      29.803708      85.944714       0.615516       0.420933      -1.061236      -0.003342       0.000912       0.005453       0.006461      -0.006702       0.006628       0.006531       0.051437      -0.026417      -0.025501      -0.006312       0.031813             10.883014       9.816645       1.707767      -2.381141      10.218308      -6.236094      12.614088           0.000001
          133              C      13.391803       8.638440      13.213083       0.092236      25.884622 0.31903263E+03  0.69784646E+04                                 7.739488                            6.039738       0.101621       2.049863                    0.999601      26.025259      73.413168       0.653054       0.428778      -1.050931      -0.043725       0.024543      -0.010032       0.051136      -0.022764       0.021674       0.021236      -0.014172       0.011856      -0.044538       0.018641       0.025897              9.056896       9.188342       1.366920      -1.250682       8.182966      -4.488782       9.799379           0.000001
          134              C      14.332723      10.986523      10.422470       0.052750      38.619821 0.41148006E+03  0.94984932E+04                                10.008643                            6.777068      -0.055521       1.990622                    0.999396      26.674837      74.868246       0.633919       0.418568      -1.067672       0.006556       0.003091      -0.008439       0.011125       0.010720      -0.006976      -0.021559       0.019522      -0.004145      -0.027530       0.001247       0.026283             13.578250      13.880623       2.741074      -6.792895      12.608629      -7.173123      14.245497           0.000000
          135              C      13.799196      12.102458       9.814584      -0.129330      37.626816 0.45002051E+03  0.10732362E+05                                10.004061                            7.220120      -0.121848       1.943309                    0.998078      29.762818      87.788811       0.591228       0.434398      -1.047060       0.024141       0.015837      -0.019191       0.034668      -0.002617       0.004001       0.014963       0.022523      -0.042729      -0.025504       0.006598       0.018906             12.667795      12.752994       1.286520      -4.934552      12.701699      -6.272398      12.548693          -0.000000
          136              C       0.043494      12.844428       8.894456      -0.087814      35.643685 0.41324732E+03  0.96415845E+04                                 9.580719                            6.874276      -0.077410       1.955309                    0.999506      29.126731      84.803871       0.612199       0.428820      -1.051099      -0.002297      -0.014403       0.025000       0.028943      -0.005268       0.022509       0.003896      -0.007626      -0.008147      -0.026423       0.006429       0.019994             12.090637      14.025427       1.247716      -5.872110      10.801516      -4.804416      11.444967           0.000002
          137              C       1.323667      12.480892       8.567361      -0.012887      38.671026 0.41687049E+03  0.96209537E+04                                 9.901693                            6.751154      -0.018506       2.002425                    0.999394      26.815650      74.410351       0.647296       0.410002      -1.076924      -0.014185      -0.018625       0.029377       0.037565       0.000490       0.006993       0.010341      -0.003671      -0.003661      -0.012394      -0.000538       0.012932             13.247132      14.696915       2.331389      -6.840246      12.006457      -6.303579      13.038025           0.000001
          138              C       1.867342      11.378366       9.180314      -0.108750      35.076782 0.41959738E+03  0.97936966E+04                                 9.352777                            6.860299      -0.026001       1.958942                    0.999551      29.381016      84.614264       0.623889       0.420615      -1.059794      -0.020825       0.004219       0.014350       0.025640      -0.015544      -0.001471       0.010393       0.035397      -0.051287      -0.025566      -0.007067       0.032633             11.398992      12.110015       1.154018      -4.967504      10.802897      -5.100060      11.284064           0.000002
          139              C       1.142442      10.637886      10.102889      -0.150728      36.177541 0.43329423E+03  0.10179566E+05                                 9.512095                            6.942135       0.097094       1.993782                    0.999730      29.777295      85.612769       0.625065       0.417095      -1.063626       0.007845       0.019378      -0.017321       0.027148      -0.026491       0.011681      -0.024322      -0.016491      -0.040336      -0.028176      -0.018129       0.046305             11.699359      13.584293       1.564259      -6.009096       9.797267      -4.641875      11.716518           0.000001
          140              C       2.118158      13.297357       7.597260       0.571117      25.394654 0.24798531E+03  0.51078926E+04                                 7.897670                            5.508709      -0.055638       2.029821                    0.999495      22.375973      61.825493       0.648016       0.458886      -1.030298       0.033906       0.035256      -0.026851       0.055799       0.018664       0.034460       0.075106      -0.040727       0.087832      -0.062300      -0.041811       0.104111             10.187218      11.351751       1.121745      -4.272435       9.681206      -4.509818       9.528698           0.000002
          141              C       3.018484       1.987527       3.590701       0.073676      26.135927 0.32867984E+03  0.72258674E+04                                 7.694803                            6.066132       0.251319       2.087364                    0.999843      26.281883      73.743998       0.663601       0.419838      -1.059020      -0.038647      -0.011803       0.021385       0.045719       0.019230      -0.012643       0.024489       0.032994      -0.035897      -0.043447       0.012072       0.031375              8.857923       9.195513      -1.417482       1.110664       8.452801      -4.291536       8.925455           0.000000
          142              C       2.328379       2.756315       2.690667      -0.187594      33.929177 0.45017389E+03  0.10725567E+05                                 9.291682                            7.209791      -0.056711       1.961800                    0.998279      29.986974      88.101545       0.593704       0.433008      -1.049009      -0.003410       0.002862       0.010292       0.011214       0.009994      -0.010988       0.003750      -0.029828       0.024337      -0.025961       0.011992       0.013969             10.982886      12.318037      -2.166087       2.367436       9.864944      -5.182673      10.765679           0.000001
          143              C       0.951069       2.756315       2.658866       0.131560      35.785090 0.39907525E+03  0.91654285E+04                                 9.666043                            6.772654      -0.143520       1.971997                    0.999493      26.066782      73.590755       0.618748       0.431017      -1.057159       0.005668       0.001917       0.003104       0.006741       0.013663       0.002085       0.005343      -0.009136      -0.018373      -0.011788      -0.006926       0.018714             12.882332      12.861909      -3.641477       4.920448      11.352978      -7.518100      14.432109          -0.000000
          144              C       0.343603       1.921971       3.604680      -0.198960      33.625814 0.44430618E+03  0.10503544E+05                                 9.101848                            7.062071       0.162023       2.022924                    0.999557      29.803710      85.944727       0.615516       0.420933      -1.061236       0.003342       0.000912       0.005454       0.006461       0.006702      -0.006628       0.006531       0.051437      -0.026417      -0.025501      -0.006312       0.031813             10.883015       9.816646      -1.707767       2.381141      10.218309      -6.236095      12.614089           0.000001
          145              C       1.106197       1.188940       4.476583       0.092236      25.884622 0.31903266E+03  0.69784654E+04                                 7.739489                            6.039739       0.101620       2.049863                    0.999601      26.025261      73.413178       0.653054       0.428778      -1.050931       0.043725       0.024543      -0.010032       0.051136       0.022764      -0.021674       0.021236      -0.014172       0.011856      -0.044538       0.018641       0.025897              9.056896       9.188342      -1.366920       1.250682       8.182967      -4.488783       9.799381           0.000001
          146              C       0.165277       3.537023       1.685970       0.052750      38.619825 0.41148008E+03  0.94984937E+04                                10.008644                            6.777068      -0.055521       1.990622                    0.999396      26.674837      74.868248       0.633919       0.418568      -1.067672      -0.006556       0.003091      -0.008439       0.011125      -0.010720       0.006976      -0.021559       0.019522      -0.004145      -0.027530       0.001247       0.026283             13.578252      13.880626      -2.741076       6.792896      12.608630      -7.173124      14.245499           0.000000
          147              C       0.698804       4.652958       1.078084      -0.129330      37.626818 0.45002051E+03  0.10732362E+05                                10.004061                            7.220120      -0.121848       1.943309                    0.998078      29.762819      87.788815       0.591228       0.434398      -1.047060      -0.024141       0.015837      -0.019191       0.034668       0.002617      -0.004001       0.014963       0.022523      -0.042729      -0.025504       0.006598       0.018906             12.667797      12.752995      -1.286521       4.934553      12.701700      -6.272399      12.548695          -0.000000
          148              C      14.454506       5.394928       0.157956      -0.087814      35.643688 0.41324734E+03  0.96415850E+04                                 9.580720                            6.874276      -0.077411       1.955309                    0.999506      29.126732      84.803875       0.612199       0.428820      -1.051099       0.002297      -0.014403       0.025000       0.028943       0.005268      -0.022509       0.003896      -0.007626      -0.008147      -0.026423       0.006429       0.019994             12.090637      14.025428      -1.247716       5.872111      10.801516      -4.804417      11.444968           0.000002
          149              C      13.174333       5.031392      17.303861      -0.012887      38.671029 0.41687052E+03  0.96209545E+04                                 9.901694                            6.751154      -0.018506       2.002424                    0.999394      26.815651      74.410354       0.647296       0.410002      -1.076924       0.014185      -0.018625       0.029377       0.037565      -0.000490      -0.006993       0.010341      -0.003671      -0.003661      -0.012394      -0.000538       0.012932             13.247133      14.696916      -2.331389       6.840248      12.006457      -6.303580      13.038026           0.000001
          150              C      12.630658       3.928866       0.443814      -0.108750      35.076777 0.41959732E+03  0.97936949E+04                                 9.352776                            6.860298      -0.026001       1.958942                    0.999551      29.381013      84.614250       0.623890       0.420615      -1.059794       0.020825       0.004219       0.014350       0.025640       0.015544       0.001471       0.010393       0.035397      -0.051287      -0.025566      -0.007067       0.032633             11.398991      12.110014      -1.154019       4.967504      10.802896      -5.100059      11.284064           0.000002
          151              C      13.355558       3.188386       1.366389      -0.150728      36.177516 0.43329389E+03  0.10179556E+05                                 9.512091                            6.942133       0.097095       1.993782                    0.999730      29.777293      85.612762       0.625065       0.417095      -1.063626      -0.007845       0.019378      -0.017320       0.027148       0.026490      -0.011682      -0.024322      -0.016491      -0.040337      -0.028176      -0.018129       0.046305             11.699354      13.584288      -1.564258       6.009093       9.797261      -4.641873      11.716514           0.000000
          152              C      12.379842       5.847857      16.333760       0.571117      25.394654 0.24798531E+03  0.51078927E+04                                 7.897670                            5.508709      -0.055638       2.029821                    0.999495      22.375973      61.825495       0.648015       0.458886      -1.030298      -0.033906       0.035256      -0.026851       0.055799      -0.018664      -0.034460       0.075106      -0.040727       0.087832      -0.062300      -0.041811       0.104111             10.187219      11.351752      -1.121746       4.272435       9.681206      -4.509818       9.528699           0.000002
          153              C       4.230516      12.911473       3.590701       0.073676      26.135926 0.32867983E+03  0.72258670E+04                                 7.694802                            6.066132       0.251319       2.087364                    0.999843      26.281882      73.743993       0.663601       0.419838      -1.059020       0.038647       0.011803       0.021385       0.045719       0.019230       0.012643      -0.024489       0.032994      -0.035897      -0.043447       0.012072       0.031375              8.857922       9.195512      -1.417482      -1.110664       8.452801       4.291536       8.925454           0.000000
          154              C       4.920621      12.142685       2.690667      -0.187594      33.929175 0.45017386E+03  0.10725566E+05                                 9.291682                            7.209791      -0.056711       1.961800                    0.998279      29.986973      88.101541       0.593704       0.433008      -1.049009       0.003410      -0.002862       0.010292       0.011214       0.009994       0.010988      -0.003750      -0.029828       0.024337      -0.025961       0.011992       0.013969             10.982885      12.318035      -2.166087      -2.367436       9.864943       5.182673      10.765677           0.000001
          155              C       6.297931      12.142685       2.658866       0.131560      35.785091 0.39907528E+03  0.91654291E+04                                 9.666043                            6.772654      -0.143520       1.971997                    0.999493      26.066783      73.590755       0.618748       0.431017      -1.057159      -0.005668      -0.001917       0.003104       0.006741       0.013663      -0.002085      -0.005343      -0.009136      -0.018373      -0.011788      -0.006926       0.018714             12.882331      12.861908      -3.641476      -4.920447      11.352978       7.518100      14.432108          -0.000000
          156              C       6.905397      12.977029       3.604680      -0.198960      33.625813 0.44430618E+03  0.10503543E+05                                 9.101848                            7.062071       0.162024       2.022924                    0.999557      29.803710      85.944726       0.615516       0.420933      -1.061236      -0.003342      -0.000912       0.005454       0.006461       0.006702       0.006628      -0.006531       0.051437      -0.026417      -0.025501      -0.006312       0.031813             10.883014       9.816646      -1.707767      -2.381141      10.218309       6.236094      12.614088           0.000001
          157              C       6.142803      13.710060       4.476583       0.092236      25.884621 0.31903265E+03  0.69784651E+04                                 7.739489                            6.039739       0.101621       2.049863                    0.999601      26.025260      73.413175       0.653054       0.428778      -1.050931      -0.043725      -0.024543      -0.010032       0.051136       0.022764       0.021674      -0.021236      -0.014172       0.011856      -0.044538       0.018641       0.025897              9.056896       9.188341      -1.366920      -1.250682       8.182966       4.488782       9.799380           0.000001
          158              C       7.083723      11.361977       1.685970       0.052750      38.619824 0.41148008E+03  0.94984936E+04                                10.008644                            6.777068      -0.055521       1.990622                    0.999396      26.674837      74.868246       0.633919       0.418568      -1.067672       0.006556      -0.003091      -0.008439       0.011125      -0.010720      -0.006976       0.021559       0.019522      -0.004145      -0.027530       0.001247       0.026283             13.578251      13.880624      -2.741075      -6.792895      12.608630       7.173124      14.245497           0.000000
          159              C       6.550196      10.246042       1.078084      -0.129330      37.626812 0.45002046E+03  0.10732360E+05                                10.004059                            7.220120      -0.121848       1.943309                    0.998078      29.762816      87.788802       0.591228       0.434398      -1.047060       0.024141      -0.015837      -0.019191       0.034668       0.002617       0.004001      -0.014963       0.022523      -0.042729      -0.025504       0.006598       0.018906             12.667794      12.752991      -1.286520      -4.934551      12.701699       6.272397      12.548692           0.000000
          160              C       7.292494       9.504072       0.157956      -0.087814      35.643677 0.41324726E+03  0.96415826E+04                                 9.580718                            6.874275      -0.077410       1.955309                    0.999506      29.126729      84.803862       0.612199       0.428820      -1.051099      -0.002297       0.014403       0.025000       0.028943       0.005268       0.022509      -0.003896      -0.007626      -0.008146      -0.026423       0.006429       0.019994             12.090634      14.025422      -1.247716      -5.872108      10.801515       4.804416      11.444965           0.000002
          161              C       8.572667       9.867608      17.303861      -0.012888      38.671027 0.41687063E+03  0.96209575E+04                                 9.901694                            6.751156      -0.018506       2.002424                    0.999394      26.815651      74.410355       0.647296       0.410002      -1.076924      -0.014185       0.018625       0.029377       0.037565      -0.000490       0.006993      -0.010341      -0.003671      -0.003661      -0.012394      -0.000538       0.012932             13.247132      14.696911      -2.331389      -6.840243      12.006461       6.303581      13.038024           0.000001
          162              C       9.116342      10.970134       0.443814      -0.108750      35.076778 0.41959734E+03  0.97936954E+04                                 9.352775                            6.860298      -0.026001       1.958942                    0.999551      29.381015      84.614255       0.623890       0.420615      -1.059794      -0.020825      -0.004219       0.014350       0.025640       0.015544      -0.001471      -0.010393       0.035397      -0.051287      -0.025566      -0.007067       0.032633             11.398990      12.110013      -1.154017      -4.967503      10.802896       5.100058      11.284062           0.000002
          163              C       8.391442      11.710614       1.366389      -0.150728      36.177517 0.43329393E+03  0.10179557E+05                                 9.512091                            6.942133       0.097094       1.993782                    0.999730      29.777295      85.612766       0.625065       0.417095      -1.063626       0.007845      -0.019378      -0.017321       0.027148       0.026491       0.011682       0.024322      -0.016491      -0.040336      -0.028175      -0.018130       0.046305             11.699354      13.584287      -1.564257      -6.009092       9.797261       4.641872      11.716513           0.000000
          164              C       9.367158       9.051142      16.333760       0.571117      25.394639 0.24798519E+03  0.51078897E+04                                 7.897667                            5.508708      -0.055638       2.029821                    0.999495      22.375973      61.825497       0.648015       0.458886      -1.030298       0.033906      -0.035256      -0.026851       0.055799      -0.018664       0.034460      -0.075106      -0.040727       0.087832      -0.062300      -0.041811       0.104111             10.187214      11.351745      -1.121743      -4.272429       9.681204       4.509817       9.528693           0.000002
          165              N      12.069730      13.717062      12.993622      -0.233261      34.905667 0.51220369E+03  0.12316171E+05                                 8.925686                            7.331760       0.103272       2.060454                    0.998360      27.706607      75.838966       0.647244       0.393555      -1.099448       0.086822      -0.094742       0.087719       0.155591       0.045818      -0.046903       0.016796       0.043529      -0.003221      -0.073817       0.005778       0.068039             10.287122      10.997911      -1.328803       0.615357       9.625264      -4.521773      10.238191           0.000001
          166              N       9.677270       1.181938      12.993622      -0.233261      34.905666 0.51220365E+03  0.12316170E+05                                 8.925686                            7.331760       0.103272       2.060454                    0.998360      27.706606      75.838964       0.647244       0.393555      -1.099448      -0.086822       0.094742       0.087719       0.155591       0.045818       0.046903      -0.016796       0.043529      -0.003221      -0.073817       0.005778       0.068039             10.287122      10.997912      -1.328803      -0.615357       9.625264       4.521773      10.238191           0.000001
          167              N       4.820730       8.631438       4.257122      -0.233261      34.905675 0.51220393E+03  0.12316178E+05                                 8.925688                            7.331762       0.103272       2.060454                    0.998360      27.706607      75.838967       0.647244       0.393555      -1.099448       0.086822       0.094742       0.087719       0.155591      -0.045818      -0.046903      -0.016796       0.043529      -0.003221      -0.073817       0.005778       0.068039             10.287125      10.997913       1.328806       0.615359       9.625266       4.521775      10.238196           0.000001
          168              N       2.428270       6.267562       4.257122      -0.233261      34.905676 0.51220394E+03  0.12316178E+05                                 8.925688                            7.331762       0.103272       2.060454                    0.998360      27.706607      75.838969       0.647244       0.393555      -1.099448      -0.086822      -0.094742       0.087719       0.155591      -0.045818       0.046903       0.016796       0.043529      -0.003221      -0.073817       0.005778       0.068039             10.287125      10.997913       1.328806      -0.615359       9.625266      -4.521775      10.238196           0.000001
          169              N       9.677270       6.267562      13.215878      -0.233261      34.905668 0.51220369E+03  0.12316171E+05                                 8.925686                            7.331760       0.103272       2.060454                    0.998360      27.706607      75.838967       0.647244       0.393555      -1.099448      -0.086822      -0.094742      -0.087719       0.155591      -0.045818      -0.046903      -0.016796       0.043529      -0.003221      -0.073817       0.005778       0.068039             10.287122      10.997912       1.328803       0.615357       9.625264       4.521773      10.238191           0.000001
          170              N      12.069730       8.631438      13.215878      -0.233261      34.905668 0.51220370E+03  0.12316171E+05                                 8.925687                            7.331760       0.103272       2.060454                    0.998360      27.706607      75.838969       0.647244       0.393555      -1.099448       0.086822       0.094742      -0.087719       0.155591      -0.045818       0.046903       0.016796       0.043529      -0.003221      -0.073817       0.005778       0.068039             10.287123      10.997912       1.328803      -0.615357       9.625265      -4.521774      10.238192           0.000001
          171              N       2.428270       1.181938       4.479378      -0.233261      34.905676 0.51220394E+03  0.12316178E+05                                 8.925688                            7.331762       0.103272       2.060454                    0.998360      27.706607      75.838968       0.647244       0.393555      -1.099448      -0.086822       0.094742      -0.087719       0.155591       0.045818      -0.046903       0.016796       0.043529      -0.003221      -0.073817       0.005778       0.068039             10.287125      10.997913      -1.328806       0.615359       9.625266      -4.521775      10.238196           0.000001
          172              N       4.820730      13.717062       4.479378      -0.233261      34.905675 0.51220394E+03  0.12316178E+05                                 8.925688                            7.331762       0.103272       2.060454                    0.998360      27.706607      75.838968       0.647244       0.393555      -1.099448       0.086822      -0.094742      -0.087719       0.155591       0.045818       0.046903      -0.016796       0.043529      -0.003221      -0.073817       0.005778       0.068039             10.287125      10.997913      -1.328806      -0.615359       9.625266       4.521774      10.238195           0.000001
          173              O       1.591445       8.070788       1.689814      -0.559816      34.446111 0.49454991E+03  0.11629144E+05                                 8.387293                            6.838401       0.597856       2.245307                    0.996737      27.264405      70.603619       0.734578       0.354593      -1.143880       0.029835       0.006110      -0.021500       0.037279       0.005072      -0.024288      -0.011106      -0.096422       0.040212      -0.062688       0.015511       0.047177              9.858440       7.513233       1.349716       0.430690      12.809646      -5.098294       9.252441           0.000001
          174              O       3.308444       9.349122       1.349440      -0.572329      35.857742 0.51200800E+03  0.12126225E+05                                 8.594877                            6.933418       0.696138       2.272380                    0.997921      27.370247      70.782265       0.734527       0.352086      -1.147642      -0.019154      -0.025903      -0.007354       0.033044      -0.009432       0.010515       0.036842       0.066182      -0.064700      -0.060683       0.014884       0.045798             10.189722      15.423665       1.381597       3.968693       7.617531      -0.638314       7.527970           0.000001
          175              O       5.657555       6.828212       1.689814      -0.559816      34.446138 0.49455046E+03  0.11629160E+05                                 8.387298                            6.838406       0.597856       2.245307                    0.996737      27.264408      70.603635       0.734578       0.354593      -1.143880      -0.029835      -0.006110      -0.021500       0.037279       0.005072       0.024288       0.011106      -0.096422       0.040212      -0.062688       0.015511       0.047177              9.858447       7.513236       1.349714      -0.430692      12.809658       5.098298       9.252448           0.000002
          176              O       3.940556       5.549877       1.349440      -0.572329      35.857751 0.51200807E+03  0.12126228E+05                                 8.594879                            6.933419       0.696138       2.272380                    0.997921      27.370247      70.782269       0.734527       0.352086      -1.147641       0.019154       0.025903      -0.007354       0.033044      -0.009432      -0.010515      -0.036842       0.066182      -0.064700      -0.060683       0.014884       0.045798             10.189726      15.423673       1.381597      -3.968698       7.617532       0.638313       7.527973           0.000001
          177              O       8.840445      14.277712      10.426314      -0.559816      34.446131 0.49455034E+03  0.11629157E+05                                 8.387296                            6.838405       0.597856       2.245307                    0.996737      27.264407      70.603627       0.734578       0.354593      -1.143880       0.029835      -0.006110      -0.021500       0.037279      -0.005072      -0.024288       0.011106      -0.096422       0.040212      -0.062688       0.015511       0.047177              9.858445       7.513235      -1.349715       0.430692      12.809655       5.098297       9.252446           0.000002
          178              O      10.557444      12.999377      10.085940      -0.572329      35.857752 0.51200808E+03  0.12126228E+05                                 8.594879                            6.933419       0.696138       2.272380                    0.997921      27.370247      70.782269       0.734527       0.352086      -1.147641      -0.019154       0.025903      -0.007354       0.033044       0.009432       0.010515      -0.036842       0.066182      -0.064700      -0.060683       0.014884       0.045798             10.189726      15.423673      -1.381597       3.968698       7.617532       0.638313       7.527973           0.000001
          179              O      12.906555       0.621288      10.426314      -0.559816      34.446125 0.49455025E+03  0.11629154E+05                                 8.387295                            6.838404       0.597856       2.245307                    0.996737      27.264406      70.603621       0.734578       0.354593      -1.143880      -0.029835       0.006110      -0.021500       0.037279      -0.005072       0.024288      -0.011106      -0.096422       0.040212      -0.062688       0.015511       0.047177              9.858444       7.513234      -1.349714      -0.430692      12.809653      -5.098295       9.252444           0.000001
          180              O      11.189556       1.899623      10.085940      -0.572329      35.857750 0.51200806E+03  0.12126227E+05                                 8.594878                            6.933419       0.696138       2.272380                    0.997921      27.370248      70.782269       0.734527       0.352086      -1.147641       0.019154      -0.025903      -0.007354       0.033044       0.009432      -0.010515       0.036842       0.066182      -0.064700      -0.060683       0.014884       0.045798             10.189725      15.423672      -1.381597      -3.968697       7.617532      -0.638313       7.527973           0.000001
          181              O       5.657555       0.621288       7.046686      -0.559816      34.446127 0.49455027E+03  0.11629155E+05                                 8.387296                            6.838404       0.597857       2.245307                    0.996737      27.264406      70.603622       0.734578       0.354593      -1.143880      -0.029835       0.006110       0.021500       0.037279      -0.005072      -0.024288       0.011106      -0.096422       0.040212      -0.062688       0.015511       0.047177              9.858444       7.513234      -1.349714       0.430692      12.809653       5.098296       9.252445           0.000001
          182              O       3.940556       1.899623       7.387060      -0.572329      35.857754 0.51200811E+03  0.12126229E+05                                 8.594879                            6.933419       0.696138       2.272380                    0.997921      27.370248      70.782272       0.734527       0.352086      -1.147641       0.019154      -0.025903       0.007354       0.033044       0.009432       0.010515      -0.036842       0.066182      -0.064700      -0.060683       0.014884       0.045798             10.189726      15.423673      -1.381597       3.968698       7.617533       0.638313       7.527974           0.000001
          183              O       1.591445      14.277712       7.046686      -0.559816      34.446130 0.49455032E+03  0.11629156E+05                                 8.387296                            6.838405       0.597856       2.245307                    0.996737      27.264406      70.603625       0.734578       0.354593      -1.143880       0.029835      -0.006110       0.021500       0.037279      -0.005072       0.024288      -0.011106      -0.096422       0.040212      -0.062688       0.015511       0.047177              9.858445       7.513235      -1.349715      -0.430692      12.809655      -5.098297       9.252446           0.000001
          184              O       3.308444      12.999377       7.387060      -0.572329      35.857749 0.51200803E+03  0.12126226E+05                                 8.594878                            6.933418       0.696138       2.272380                    0.997921      27.370247      70.782266       0.734527       0.352086      -1.147641      -0.019154       0.025903       0.007354       0.033044       0.009432      -0.010515       0.036842       0.066182      -0.064700      -0.060683       0.014884       0.045798             10.189725      15.423670      -1.381597      -3.968697       7.617532      -0.638313       7.527972           0.000001
          185              O      12.906555       6.828212      15.783186      -0.559816      34.446131 0.49455035E+03  0.11629157E+05                                 8.387297                            6.838405       0.597856       2.245307                    0.996737      27.264407      70.603628       0.734578       0.354593      -1.143880      -0.029835      -0.006110       0.021500       0.037279       0.005072      -0.024288      -0.011106      -0.096422       0.040212      -0.062688       0.015511       0.047177              9.858445       7.513235       1.349714       0.430692      12.809655      -5.098297       9.252446           0.000002
          186              O      11.189556       5.549877      16.123560      -0.572329      35.857746 0.51200800E+03  0.12126225E+05                                 8.594878                            6.933418       0.696138       2.272380                    0.997921      27.370247      70.782264       0.734527       0.352086      -1.147642       0.019154       0.025903       0.007354       0.033044      -0.009432       0.010515       0.036842       0.066182      -0.064700      -0.060683       0.014884       0.045798             10.189724      15.423670       1.381597       3.968697       7.617531      -0.638313       7.527972           0.000001
          187              O       8.840445       8.070788      15.783186      -0.559816      34.446118 0.49455001E+03  0.11629147E+05                                 8.387294                            6.838402       0.597856       2.245307                    0.996737      27.264407      70.603627       0.734578       0.354593      -1.143880       0.029835       0.006110       0.021500       0.037279       0.005072       0.024288       0.011106      -0.096422       0.040212      -0.062688       0.015511       0.047177              9.858442       7.513234       1.349716      -0.430690      12.809648       5.098295       9.252443           0.000001
          188              O      10.557444       9.349122      16.123560      -0.572329      35.857747 0.51200806E+03  0.12126227E+05                                 8.594878                            6.933419       0.696138       2.272380                    0.997921      27.370248      70.782270       0.734527       0.352086      -1.147641      -0.019154      -0.025903       0.007354       0.033044      -0.009432      -0.010515      -0.036842       0.066182      -0.064700      -0.060683       0.014884       0.045798             10.189723      15.423667       1.381597      -3.968694       7.617532       0.638314       7.527971           0.000001

******************************************************
Auxiliary information for the entire system
The total spin magnetic moment of the unit cell is   0.000160
The total net atomic charge of the unit cell is   0.000009
Accuracy of reproducing the electrostatic potential in the unit cell:
  The inner radius (bohr) =    5.0000
  The outer radius (bohr) =   12.0000
  Valid grid points have density less than (e/(bohr^3)) =    0.0001
  The number of valid grid points were=       269968
  The rms potential error without charges in kcal/mol is=      3.74854
  The rms potential error with partial charges in kcal/mol is=      1.35752
  The RRMSE value at monopole order=      0.36215
  The rms potential error with partial charges and cloud penetration in kcal/mol is=      1.36469
  The RRMSE value at monopole order with cloud penetration is=      0.36406
  The rms potential error with partial charges and atomic dipoles in kcal/mol is=      0.37646
  The RRMSE value at dipole order=      0.10043
  The rms potential error with partial charges, atomic dipoles and cloud penetration in kcal/mol is=      0.37479
  The RRMSE value at dipole order with cloud penetration=      0.09998

******************************************************
The electron densities and ab initio electrostatic potential were computed in VASP using the PBE functional and
projector augmented wave method. See the main text of the journal article for a description of computational details.
The atomic charges, dipoles, and quadrupoles were computed with the DDEC6 method as described in
(a) T. A. Manz and N. Gabaldon Limas, RSC Adv. 6 (2016) 47771-47801 DOI: 10.1039/c6ra04656h
(b) N. Gabaldon Limas and T. A. Manz, RSC Adv. 8 (2018) 2678-2707 DOI: 10.1039/c7ra11829e.
For each atom in the material, the electron cloud parameters were fit to the spherically averaged atom-in-material
electron density using radial positions for which this density was between 10^-4 and 10^-2 electrons per cubic bohr.
The polarizabilities, dispersion coefficients, and quantum Drude oscillator (QDO) parameters were fit using the MCLF method.
The magnetic structure of the system was optimized in VASP from the default ferromagnetic initial guess using spin polarization.
The atomic spin moments (ASMs) were computed on this optimized magnetic structure using the DDEC6 partition as inputs
to the method of T. A. Manz and D. S. Sholl, J. Chem. Theory Comput. 7 (2011) 4146-4164 DOI: 10.1021/ct200539n.
The RMSE and RRMSE were computed using a uniform grid with Ewald summation.
