# Supplementary material for: A collection of forcefield precursors for metal–organic frameworks
Source: RSC Adv. 2019 Nov 13;9(63):36492–507. doi: 10.1039/c9ra07327b (PMC9075174; doi:10.1039/c9ra07327b)
Supplement: RA-009-C9RA07327B-s4122 [file RA-009-C9RA07327B-s4122.xyz]

  184
jmolscript: load "" {1 1 1} spacegroup "x,y,z" unitcell [{     11.144000     0.000000     0.000000 }, {     -5.572067    14.183980     0.000000 }, {      0.000000    -7.415282    14.957828 }]
Ni    -2.786034     7.091990     0.000000     0.676063
Ni     2.785967     3.384349     7.478914     0.676280
Ni     2.785966     7.091990     0.000000     0.808117
Ni    -2.786034     3.384349     7.478914     0.812549
H      0.456882     0.006249     9.423432     0.136084
H     -2.702458     2.014943    12.266915     0.129286
H     -0.995180    -2.316849    13.382769     0.090307
H      6.131407    -1.890899    13.198787     0.093504
H      5.506240    -4.004082    12.597483     0.135047
H      8.267724     1.992871     0.163040     0.133709
H      8.789252     4.144225     0.704514     0.086085
H      2.791514    12.153396     0.302148     0.133540
H      3.403329     9.994595     0.794261     0.097112
H      0.909314     1.166399    13.103057     0.093932
H      0.219492     3.273335    12.549618     0.124665
H     -0.780136     5.640429    12.329738     0.313528
H      0.138169    -2.146838    11.357479     0.328045
H      6.028859     3.054808    13.013310     0.135958
H      2.869551     1.046114    10.169827     0.129235
H      4.576794     5.377906     9.053973     0.090250
H      0.559384     4.951956     9.237955     0.094201
H     -0.065806     7.065139     9.839259     0.133247
H      2.695676     8.483468     7.315874     0.132369
H      3.217227     6.332114     6.774400     0.085112
H      8.363563    -1.677057     7.176766     0.133661
H      8.975360     0.481744     6.684653     0.095649
H      6.481320     1.894658     9.333685     0.093334
H      5.791515    -0.212278     9.887124     0.124842
H      4.791909    -2.579372    10.107004     0.313215
H      5.710135     5.207895    11.079263     0.325809
H      5.115051     6.762449     5.534396     0.136084
H      8.274391     4.753755     2.690913     0.129286
H      6.567113     9.085547     1.575059     0.090307
H     -0.559474     8.659597     1.759041     0.093503
H      0.065693    10.772780     2.360345     0.135047
H     -2.695791     4.775827    14.794788     0.133709
H     -3.217319     2.624473    14.253314     0.086085
H      2.780419    -5.384698    14.655680     0.133540
H      2.168604    -3.225897    14.163567     0.097111
H      4.662619     5.602299     1.854771     0.093932
H      5.352441     3.495363     2.408210     0.124665
H      6.352069     1.128269     2.628090     0.313528
H      5.433764     8.915536     3.600349     0.328045
H     -0.456926     3.713890     1.944518     0.135958
H      2.702382     5.722584     4.788001     0.129235
H      0.995139     1.390792     5.903855     0.090251
H      5.012549     1.816742     5.719873     0.094201
H      5.637739    -0.296441     5.118569     0.133247
H      2.876257    -1.714770     7.641954     0.132369
H      2.354706     0.436584     8.183428     0.085112
H     -2.791630     8.445755     7.781062     0.133661
H     -3.403427     6.286954     8.273175     0.095649
H     -0.909387     4.874040     5.624143     0.093334
H     -0.219582     6.980976     5.070704     0.124842
H      0.780024     9.348070     4.850824     0.313215
H     -0.138202     1.560803     3.878565     0.325809
C     -0.018976     2.435664     8.551390     0.582862
C     -0.650840     1.690514     9.722588    -0.048193
C     -1.599200     2.306593    10.585655    -0.052164
C     -2.136347     3.722067    10.425606     0.596917
C     -0.172757     0.405558     9.979863    -0.223984
C     -0.674237    -0.270605    11.109179     0.158789
C     -1.586935     0.338801    11.985708     0.149342
C     -2.071705     1.622049    11.708988    -0.191504
C     -1.044215    -1.580440    12.812875     0.204829
C      6.568254    -2.608021    13.598161     0.096831
C      6.180450    -3.885072    13.227207    -0.169955
C      6.806746    -4.988299    13.804579     0.088987
C      7.806360    -4.722922    14.717007    -0.179786
C      8.120614     4.003263     0.073293     0.061751
C      6.469091    -6.390591    13.485978     0.238605
C      1.034105     5.672526    13.535339     0.273564
C      1.441981     4.256431    13.822529     0.065599
C      2.399250     4.026654    14.806754    -0.171606
C      2.755863    10.136347     0.142099     0.085187
C      1.289320     1.892301    13.544313     0.097679
C      0.874758     3.155761    13.198787    -0.168449
C      5.553020     0.625393    13.885352     0.579440
C      4.921154     1.370543    12.714154    -0.048912
C      3.972805     0.754464    11.851087    -0.049938
C      3.435670    -0.661010    12.011136     0.592452
C      5.399226     2.655499    12.456879    -0.222164
C      4.897746     3.331662    11.327563     0.158310
C      3.985057     2.722256    10.451034     0.151360
C      3.500298     1.439008    10.727754    -0.191747
C      4.527763     4.641497     9.623867     0.205449
C      0.996226     5.669078     8.838581     0.092399
C      0.608408     6.946129     9.209535    -0.165608
C      1.234697     8.049356     8.632163     0.089551
C      2.234317     7.783979     7.719735    -0.179188
C      2.548585     6.473076     7.405621     0.065297
C      0.897026     9.451648     8.950764     0.238372
C      6.606155    -2.611469     8.901403     0.276720
C      7.014019    -1.195374     8.614213     0.066909
C      7.971290    -0.965597     7.629988    -0.174435
C      8.327892     0.339992     7.336815     0.088127
C      6.861334     1.168756     8.892429     0.099974
C      6.446783    -0.094704     9.237955    -0.169664
C      5.590909     4.333034     6.406438     0.582862
C      6.222773     5.078184     5.235240    -0.048193
C      7.171133     4.462105     4.372173    -0.052164
C      7.708280     3.046631     4.532222     0.596917
C      5.744690     6.363140     4.977965    -0.223984
C      6.246170     7.039303     3.848649     0.158789
C      7.158868     6.429897     2.972120     0.149343
C      7.643638     5.146649     3.248840    -0.191504
C      6.616148     8.349138     2.144953     0.204829
C     -0.996321     9.376719     1.359667     0.096831
C     -0.608517    10.653770     1.730621    -0.169954
C     -1.234813    11.756997     1.153249     0.088987
C     -2.234427    11.491620     0.240821    -0.179786
C     -2.548681     2.765435    14.884535     0.061751
C     -0.897158    13.159289     1.471850     0.238605
C      4.537828     1.096172     1.422489     0.273564
C      4.129952     2.512267     1.135299     0.065599
C      3.172683     2.742044     0.151074    -0.171605
C      2.816070    -3.367649    14.815729     0.085188
C      4.282613     4.876397     1.413515     0.097679
C      4.697175     3.612937     1.759041    -0.168449
C      0.018913     6.143305     1.072476     0.579440
C      0.650779     5.398155     2.243674    -0.048912
C      1.599128     6.014234     3.106741    -0.049937
C      2.136263     7.429708     2.946692     0.592452
C      0.172707     4.113199     2.500949    -0.222164
C      0.674187     3.437036     3.630265     0.158310
C      1.586876     4.046442     4.506794     0.151360
C      2.071635     5.329690     4.230074    -0.191747
C      1.044170     2.127201     5.333961     0.205450
C      4.575707     1.099620     6.119247     0.092399
C      4.963525    -0.177431     5.748293    -0.165608
C      4.337236    -1.280658     6.325665     0.089550
C      3.337616    -1.015281     7.238093    -0.179188
C      3.023348     0.295622     7.552207     0.065297
C      4.674907    -2.682950     6.007064     0.238372
C     -1.034222     9.380167     6.056425     0.276720
C     -1.442086     7.964072     6.343615     0.066910
C     -2.399357     7.734295     7.327840    -0.174434
C     -2.755959     6.428706     7.621013     0.088127
C     -1.289401     5.599942     6.065399     0.099974
C     -0.874850     6.863402     5.719873    -0.169663
N      7.534435    -2.329555    14.495631    -0.208825
N      1.636989     6.756796    14.031938    -0.420577
N     -0.115962     7.390225    12.714154    -0.244896
N     -0.027918     6.007317    12.745565    -0.167300
N      2.216500     1.652694    14.491144    -0.210103
N     -0.353285    -1.511929    11.644669    -0.292462
N     -1.802013    -0.508276    13.082116    -0.326767
N      1.962414     5.390612     7.941111    -0.209884
N      7.209051    -3.695739     8.404804    -0.422169
N      5.456100    -4.329168     9.722588    -0.243424
N      5.544131    -2.946260     9.691177    -0.169889
N      7.788516     1.408363     7.945598    -0.212149
N      5.218688     4.572986    10.792073    -0.290055
N      3.769976     3.569333     9.354626    -0.329845
N     -1.962502     9.098253     0.462197    -0.208825
N      3.934944     0.011902     0.925890    -0.420577
N      5.687895    -0.621527     2.243674    -0.244895
N      5.599851     0.761381     2.212263    -0.167300
N      3.355433     5.116004     0.466684    -0.210103
N      5.925218     8.280627     3.313159    -0.292462
N      7.373946     7.276974     1.875712    -0.326767
N      3.609519     1.378086     7.016717    -0.209883
N     -1.637118    10.464437     6.553024    -0.422169
N      0.115833    11.097866     5.235240    -0.243424
N      0.027802     9.714958     5.266651    -0.169889
N     -2.216583     5.360335     7.012230    -0.212149
N      0.353245     2.195712     4.165755    -0.290054
N      1.801957     3.199365     5.603202    -0.329844
O      1.240296     2.438471     8.519979    -0.533990
O     -0.762282     2.991879     7.682340    -0.552115
O     -2.864049     4.015498     9.442877    -0.572838
O     -1.868897     4.532592    11.348504    -0.603417
O      6.812292     0.622586    13.916763    -0.534179
O      4.809716     0.069178    14.754402    -0.549609
O      2.707966    -0.954441    12.993865    -0.569327
O      3.703132    -1.471535    11.088238    -0.602419
O      4.331637     4.330227     6.437849    -0.533990
O      6.334215     3.776819     7.275488    -0.552115
O      8.435982     2.753200     5.514951    -0.572838
O      7.440830     2.236106     3.609324    -0.603417
O     -1.240359     6.146112     1.041065    -0.534179
O      0.762217     6.699520     0.203426    -0.549609
O      2.863967     7.723139     1.963963    -0.569326
O      1.868801     8.240233     3.869590    -0.602419

The following XYZ coordinates are in angstroms. Other properties are in atomic units.
The sperically averaged electron density of each atom fit to a function of the form exp(a - br)
eigen_1, eigen_2 and eigen_3 are the three eigenvalues of traceless quadrupole moment tensor
  atom number  atomic symbol              X              Y              Z     net charge C6 coefficient C8 coefficient C10 coefficient fluctuating dipole atomic polarizability isotropic forcefield polarizability              a              b squared Pearson coefficient          <r^3>          <r^4>         wp_QDO          m_QDO          q_QDO       dipole_x       dipole_y       dipole_z         dipole            Qxy            Qxz            Qyz     Q(x^2-y^2)  Q(3z^2 - R^2)        eigen_1        eigen_2        eigen_3 static polarizability      alpha(xx)      alpha(xy)      alpha(xz)      alpha(yy)      alpha(yz)      alpha(zz) atomic spin moment
            1             Ni      -2.786034       7.091990       0.000000       0.676063     110.065499 0.20540152E+04  0.66074477E+05                                18.224409                           14.460570       1.283934       2.240259                    0.993470      48.454158     127.690659       0.498744       0.381767      -1.171843       0.000000      -0.000000      -0.000000       0.000000      -0.090800       0.070708      -0.077234       0.034426       0.012887      -0.099015      -0.060795       0.159810             22.605967      25.525610       2.591596      -1.343189      18.633738       0.066049      23.658554           1.779874
            2             Ni       2.785967       3.384349       7.478914       0.676280     109.969762 0.20514561E+04  0.65983542E+05                                18.227843                           14.461513       1.270583       2.236291                    0.993377      48.467111     127.792049       0.498123       0.382293      -1.171228       0.000000      -0.000000       0.000000       0.000000       0.088951      -0.067193      -0.077593       0.034368       0.011658      -0.098635      -0.057724       0.156359             22.612314      25.530409      -2.598493       1.345303      18.640822       0.070828      23.665710           1.779564
            3             Ni       2.785966       7.091990       0.000000       0.808117      91.619475 0.15843400E+04  0.48043116E+05                                16.647742                           13.023127       0.762127       2.126123                    0.991944      45.459821     118.558841       0.503164       0.401433      -1.150467      -0.000000       0.000000      -0.000000       0.000000       0.044535       0.044424       0.086137       0.210907       0.094806      -0.162101       0.021565       0.140535             21.279688      22.957298      -2.804890      -6.824339      19.602319      -4.535022      21.279447           1.787505
            4             Ni      -2.786034       3.384349       7.478914       0.812549      91.370456 0.15790546E+04  0.47834499E+05                                16.610821                           12.995532       0.758261       2.126398                    0.992078      45.339050     118.116745       0.504127       0.401072      -1.150927       0.000000      -0.000000       0.000000       0.000000      -0.045429      -0.043417       0.086107       0.212521       0.092607      -0.162780       0.022263       0.140517             21.230351      22.898202       2.801054       6.803088      19.562349      -4.522202      21.230502           1.787591
            5              H       0.456882       0.006249       9.423432       0.136084       0.956610 0.67425813E+01  0.63426789E+02                                 1.611401                            1.524370      -0.830554       2.500301                    0.999518       3.249437       8.906341       0.503818       1.292367      -0.707150       0.026846      -0.015855      -0.020921       0.037547      -0.010879      -0.008812      -0.001465      -0.010420       0.002643      -0.016503       0.003603       0.012900              1.651706       1.846136      -0.166629      -0.415081       1.403686       0.103395       1.705297           0.000170
            6              H      -2.702458       2.014943      12.266915       0.129286       0.895031 0.64607489E+01  0.61543268E+02                                 1.664729                            1.586625      -1.375156       2.237653                    0.993127       3.811978      11.342689       0.440060       1.461157      -0.670034      -0.024502       0.013818       0.019551       0.034257      -0.010409      -0.005994      -0.003343      -0.006032       0.001043      -0.014198       0.003431       0.010767              1.703394       1.811847      -0.147323      -0.375541       1.456799       0.140873       1.841534           0.000184
            7              H      -0.995180      -2.316849      13.382769       0.090307       1.233720 0.88820596E+01  0.88980268E+02                                 1.861313                            1.713858      -0.982280       2.408275                    0.997803       3.527903       9.786327       0.493013       1.240130      -0.718753       0.006202      -0.041047       0.039234       0.057119      -0.013383      -0.006009      -0.008566      -0.018939       0.004702      -0.021084       0.003710       0.017374              1.935676       1.562633       0.063799      -0.038309       2.171200      -0.659446       2.073197          -0.000208
            8              H       6.131407      -1.890899      13.198787       0.093504       0.983690 0.70675961E+01  0.68109226E+02                                 1.706784                            1.609200      -1.047780       2.381167                    0.996375       3.690822      10.661534       0.462586       1.373977      -0.687839      -0.025618       0.035232      -0.019940       0.047908      -0.003061       0.011092      -0.006675      -0.005427      -0.010022      -0.013863      -0.000036       0.013899              1.756395       1.579969      -0.362571       0.194652       2.136683      -0.311230       1.552532           0.000285
            9              H       5.506240      -4.004082      12.597483       0.135047       1.072687 0.82719934E+01  0.82996579E+02                                 1.817729                            1.752325      -1.327809       2.268514                    0.993107       3.716470      10.989895       0.438537       1.392035      -0.684917      -0.028188      -0.003917      -0.023520       0.036920      -0.004154       0.009666      -0.003447      -0.000793      -0.021130      -0.012922       0.000571       0.012352              1.813687       1.774373       0.049619       0.399880       1.630711       0.064547       2.035977           0.000269
           10              H       8.267724       1.992871       0.163040       0.133709       1.164903 0.89386880E+01  0.89809950E+02                                 1.801544                            1.731890      -1.124844       2.359071                    0.997000       3.445434       9.613443       0.484459       1.258340      -0.715182       0.017801      -0.027212       0.018333       0.037329      -0.004551       0.014205      -0.005621       0.010517      -0.002594      -0.012570      -0.006513       0.019083              1.793072       1.652070      -0.164543       0.194356       2.112424      -0.151689       1.614723           0.000235
           11              H       8.789252       4.144225       0.704514       0.086085       1.077905 0.73802269E+01  0.71717026E+02                                 1.789807                            1.621465      -1.170511       2.306524                    0.995479       3.818399      10.986402       0.471821       1.335908      -0.694415       0.027874       0.002905       0.031333       0.042037      -0.008336       0.011362      -0.003489      -0.002995      -0.005916      -0.013404      -0.002308       0.015712              1.905100       2.100181       0.323807       0.589463       1.562669       0.242479       2.052450           0.000303
           12              H       2.791514      12.153396       0.302148       0.133540       1.189766 0.90825043E+01  0.91227847E+02                                 1.800317                            1.725968      -1.113946       2.363970                    0.996993       3.382762       9.305944       0.495785       1.229961      -0.722362       0.015724       0.027265       0.021382       0.038050       0.004906       0.017760       0.005394       0.004721       0.005322      -0.016145      -0.005381       0.021526              1.793502       1.604067       0.167809       0.164633       2.152213       0.306918       1.624226           0.000288
           13              H       3.403329       9.994595       0.794261       0.097112       1.166065 0.85336633E+01  0.84574317E+02                                 1.788234                            1.676674      -1.015211       2.393643                    0.997827       3.458361       9.518069       0.500277       1.235358      -0.719997       0.031451      -0.004536       0.034293       0.046752       0.002437       0.018577       0.008788       0.000732      -0.016537      -0.021544       0.000618       0.020926              1.830164       1.981507      -0.259460       0.477775       1.601602      -0.247825       1.907383           0.000236
           14              H       0.909314       1.166399      13.103057       0.093932       0.923795 0.67725354E+01  0.64994860E+02                                 1.668719                            1.600695      -1.280525       2.269354                    0.993512       3.864179      11.378207       0.449864       1.418722      -0.677929      -0.019020      -0.036182      -0.019992       0.045503       0.003452       0.008496       0.003322      -0.017333      -0.007281      -0.013827       0.001321       0.012506              1.691583       1.578049       0.242436       0.178570       1.928611       0.285911       1.568089           0.000221
           15              H       0.219492       3.273335      12.549618       0.124665       0.953527 0.70330287E+01  0.68191329E+02                                 1.708522                            1.634708      -1.380056       2.226741                    0.993618       3.852899      11.434411       0.443353       1.424851      -0.676635      -0.021842       0.004980      -0.023660       0.032584      -0.000125       0.004536      -0.000760      -0.013423       0.005706      -0.009473       0.003465       0.006009              1.737237       1.824622      -0.063190       0.490979       1.521747      -0.055647       1.865343           0.000347
           16              H      -0.780136       5.640429      12.329738       0.313528       0.750742 0.46418850E+01  0.41104607E+02                                 1.544980                            1.390098      -1.473078       2.269626                    0.995954       3.116762       9.228330       0.443080       1.561090      -0.652708      -0.032642      -0.000191      -0.013378       0.035278      -0.004370       0.002394      -0.005382       0.003397      -0.015040      -0.008224      -0.000868       0.009092              1.632089       1.701174       0.447111       0.412908       1.616949       0.339296       1.578143           0.000144
           17              H       0.138169      -2.146838      11.357479       0.328045       0.588452 0.35631579E+01  0.28473859E+02                                 1.165701                            1.113888      -1.027197       2.540665                    0.999849       2.182305       5.447579       0.586970       1.305807      -0.707907       0.025294      -0.030820      -0.012090       0.041663      -0.014172      -0.014550      -0.005516      -0.028763       0.009853      -0.029267       0.010700       0.018567              1.171207       1.199309      -0.229759      -0.113905       1.259397       0.124329       1.054916           0.000131
           18              H       6.028859       3.054808      13.013310       0.135958       0.956829 0.67445824E+01  0.63455436E+02                                 1.612269                            1.525077      -0.829121       2.500992                    0.999523       3.250103       8.911203       0.503423       1.293182      -0.706982       0.027058       0.015473       0.020988       0.037577       0.010889       0.008970      -0.001297      -0.010699       0.002100      -0.016579       0.003437       0.013142              1.652644       1.847341       0.166875       0.415623       1.404307       0.103598       1.706285           0.000171
           19              H       2.869551       1.046114      10.169827       0.129235       0.894240 0.64513889E+01  0.61409488E+02                                 1.661388                            1.583638      -1.360042       2.243753                    0.993336       3.804234      11.302095       0.441402       1.457773      -0.670667      -0.024689      -0.013869      -0.019807       0.034557       0.010640       0.005716      -0.003488      -0.006078       0.000871      -0.014265       0.003295       0.010971              1.699877       1.807953       0.146860       0.374249       1.454134       0.140470       1.837543           0.000185
           20              H       4.576794       5.377906       9.053973       0.090250       1.233423 0.88797470E+01  0.88949972E+02                                 1.860902                            1.713548      -0.980721       2.408818                    0.997876       3.527587       9.784578       0.493103       1.240004      -0.718782       0.005665       0.041333      -0.038989       0.057102       0.013583       0.005686      -0.008765      -0.018367       0.004665      -0.020992       0.003474       0.017518              1.935213       1.562359      -0.063791       0.038304       2.170593      -0.659142       2.072687          -0.000209
           21              H       0.559384       4.951956       9.237955       0.094201       0.982895 0.70610438E+01  0.68018396E+02                                 1.704480                            1.607376      -1.042182       2.383411                    0.996470       3.687612      10.644005       0.463395       1.372137      -0.688190      -0.025303      -0.035502       0.019873       0.047912       0.003243      -0.011046      -0.006686      -0.004931      -0.009985      -0.013691      -0.000297       0.013989              1.753857       1.577936       0.361423      -0.194039       2.133057      -0.310206       1.550576           0.000284
           22              H      -0.065806       7.065139       9.839259       0.133247       1.079239 0.83337948E+01  0.83768726E+02                                 1.824585                            1.758385      -1.330221       2.266314                    0.992957       3.729102      11.035689       0.437976       1.391285      -0.685040      -0.028078       0.004761       0.023352       0.036829       0.004365      -0.009959      -0.003565      -0.000189      -0.020386      -0.012950       0.000165       0.012785              1.820617       1.781255      -0.049997      -0.402886       1.636074       0.065064       2.044524           0.000268
           23              H       2.695676       8.483468       7.315874       0.132369       1.164481 0.89306161E+01  0.89670577E+02                                 1.797565                            1.728262      -1.107509       2.365240                    0.997172       3.445639       9.597598       0.486372       1.254206      -0.716074       0.017864       0.027506      -0.018978       0.037893       0.004717      -0.014018      -0.005726       0.010289      -0.003163      -0.012514      -0.006447       0.018961              1.789087       1.648626       0.164042      -0.193660       2.107235      -0.151248       1.611401           0.000234
           24              H       3.217227       6.332114       6.774400       0.085112       1.078935 0.73871895E+01  0.71791437E+02                                 1.789979                            1.621509      -1.165374       2.308326                    0.995522       3.818848      10.983126       0.472195       1.334722      -0.694667       0.028390      -0.003061      -0.031900       0.042813       0.008475      -0.011371      -0.003657      -0.003194      -0.005384      -0.013435      -0.002453       0.015888              1.905331       2.100621      -0.323896      -0.589888       1.562610       0.242538       2.052763           0.000303
           25              H       8.363563      -1.677057       7.176766       0.133661       1.188012 0.90673485E+01  0.91044152E+02                                 1.799189                            1.725058      -1.112558       2.364815                    0.997017       3.380872       9.301325       0.495651       1.230718      -0.722199       0.015984      -0.027027      -0.021856       0.038258      -0.004852      -0.017783       0.005206       0.004777       0.004798      -0.016194      -0.005237       0.021432              1.792335       1.603222      -0.167399      -0.164360       2.150499       0.306324       1.623283           0.000286
           26              H       8.975360       0.481744       6.684653       0.095649       1.167341 0.85425145E+01  0.84663207E+02                                 1.787607                            1.676030      -1.007682       2.396544                    0.997845       3.460469       9.516306       0.501173       1.233130      -0.720499       0.032234       0.004949      -0.035533       0.048230      -0.002569      -0.017900       0.008838       0.000380      -0.016511      -0.020963       0.000568       0.020395              1.829527       1.980885       0.259406      -0.477784       1.600891      -0.247798       1.906805           0.000234
           27              H       6.481320       1.894658       9.333685       0.093334       0.924502 0.67757404E+01  0.65009579E+02                                 1.667135                            1.599161      -1.270635       2.273258                    0.993686       3.859752      11.350231       0.451052       1.415334      -0.678582      -0.019008       0.036831       0.019739       0.045907      -0.003387      -0.008726       0.003182      -0.017024      -0.007223      -0.013948       0.001624       0.012324              1.689962       1.576499      -0.242277      -0.178369       1.926749       0.285710       1.566639           0.000221
           28              H       5.791515      -0.212278       9.887124       0.124842       0.950712 0.70054453E+01  0.67835998E+02                                 1.703257                            1.630077      -1.367313       2.232555                    0.993753       3.841052      11.380260       0.444703       1.422368      -0.677142      -0.021469      -0.004908       0.023753       0.032391       0.000220      -0.004675      -0.000809      -0.013550       0.005594      -0.009612       0.003476       0.006136              1.731714       1.818513       0.062924      -0.488139       1.517605      -0.055388       1.859023           0.000347
           29              H       4.791909      -2.579372      10.107004       0.313215       0.755554 0.46777954E+01  0.41509491E+02                                 1.552262                            1.395901      -1.485312       2.263687                    0.995638       3.129300       9.280285       0.441876       1.562065      -0.652496      -0.032657       0.000343       0.013321       0.035271       0.004400      -0.002255      -0.005310       0.003473      -0.015221      -0.008213      -0.000831       0.009044              1.640261       1.709747      -0.450667      -0.416264       1.625089       0.342163       1.585947           0.000144
           30              H       5.710135       5.207895      11.079263       0.325809       0.590530 0.35777750E+01  0.28611439E+02                                 1.166871                            1.114925      -1.024478       2.540650                    0.999854       2.187545       5.457342       0.587854       1.302896      -0.708512       0.026002       0.031217       0.012063       0.042380       0.014401       0.014479      -0.005503      -0.028863       0.009698      -0.029359       0.010568       0.018792              1.172397       1.200547       0.230196       0.114117       1.260761       0.124566       1.055882           0.000131
           31              H       5.115051       6.762449       5.534396       0.136084       0.956610 0.67425805E+01  0.63426777E+02                                 1.611401                            1.524370      -0.830554       2.500301                    0.999518       3.249437       8.906340       0.503818       1.292367      -0.707151      -0.026846       0.015855       0.020921       0.037547      -0.010879      -0.008812      -0.001465      -0.010420       0.002643      -0.016503       0.003603       0.012900              1.651706       1.846136      -0.166629      -0.415081       1.403685       0.103395       1.705297           0.000170
           32              H       8.274391       4.753755       2.690913       0.129286       0.895031 0.64607446E+01  0.61543218E+02                                 1.664729                            1.586625      -1.375155       2.237653                    0.993127       3.811977      11.342686       0.440060       1.461158      -0.670034       0.024502      -0.013818      -0.019551       0.034257      -0.010409      -0.005994      -0.003343      -0.006032       0.001043      -0.014198       0.003431       0.010767              1.703393       1.811847      -0.147323      -0.375541       1.456799       0.140873       1.841534           0.000184
           33              H       6.567113       9.085547       1.575059       0.090307       1.233719 0.88820565E+01  0.88980235E+02                                 1.861314                            1.713858      -0.982280       2.408275                    0.997803       3.527902       9.786326       0.493013       1.240131      -0.718753      -0.006202       0.041047      -0.039234       0.057119      -0.013383      -0.006009      -0.008566      -0.018939       0.004702      -0.021084       0.003710       0.017374              1.935677       1.562633       0.063799      -0.038309       2.171200      -0.659446       2.073197          -0.000208
           34              H      -0.559474       8.659597       1.759041       0.093503       0.983690 0.70675934E+01  0.68109198E+02                                 1.706784                            1.609200      -1.047780       2.381167                    0.996375       3.690822      10.661536       0.462585       1.373978      -0.687839       0.025618      -0.035232       0.019940       0.047908      -0.003061       0.011092      -0.006675      -0.005427      -0.010022      -0.013863      -0.000036       0.013899              1.756395       1.579969      -0.362571       0.194652       2.136683      -0.311230       1.552533           0.000285
           35              H       0.065693      10.772780       2.360345       0.135047       1.072687 0.82719940E+01  0.82996584E+02                                 1.817729                            1.752325      -1.327809       2.268514                    0.993107       3.716470      10.989894       0.438537       1.392035      -0.684918       0.028188       0.003917       0.023520       0.036920      -0.004154       0.009666      -0.003447      -0.000793      -0.021130      -0.012922       0.000571       0.012352              1.813687       1.774373       0.049619       0.399880       1.630711       0.064547       2.035976           0.000269
           36              H      -2.695791       4.775827      14.794788       0.133709       1.164903 0.89386881E+01  0.89809956E+02                                 1.801544                            1.731890      -1.124844       2.359072                    0.997000       3.445434       9.613445       0.484459       1.258341      -0.715182      -0.017801       0.027212      -0.018333       0.037329      -0.004551       0.014205      -0.005621       0.010517      -0.002594      -0.012570      -0.006513       0.019083              1.793073       1.652070      -0.164544       0.194356       2.112425      -0.151689       1.614723           0.000235
           37              H      -3.217319       2.624473      14.253314       0.086085       1.077904 0.73802225E+01  0.71716973E+02                                 1.789806                            1.621464      -1.170512       2.306524                    0.995479       3.818398      10.986399       0.471821       1.335908      -0.694415      -0.027874      -0.002905      -0.031333       0.042038      -0.008336       0.011362      -0.003489      -0.002995      -0.005916      -0.013404      -0.002308       0.015712              1.905100       2.100181       0.323807       0.589463       1.562669       0.242479       2.052450           0.000303
           38              H       2.780419      -5.384698      14.655680       0.133540       1.189766 0.90825040E+01  0.91227840E+02                                 1.800317                            1.725968      -1.113946       2.363970                    0.996993       3.382762       9.305943       0.495785       1.229961      -0.722362      -0.015724      -0.027265      -0.021382       0.038050       0.004906       0.017760       0.005394       0.004721       0.005322      -0.016145      -0.005381       0.021526              1.793502       1.604066       0.167809       0.164633       2.152213       0.306918       1.624226           0.000288
           39              H       2.168604      -3.225897      14.163567       0.097111       1.166065 0.85336643E+01  0.84574333E+02                                 1.788234                            1.676675      -1.015212       2.393643                    0.997827       3.458361       9.518071       0.500276       1.235359      -0.719997      -0.031451       0.004536      -0.034293       0.046752       0.002437       0.018577       0.008788       0.000732      -0.016537      -0.021544       0.000618       0.020926              1.830165       1.981508      -0.259460       0.477775       1.601603      -0.247825       1.907384           0.000236
           40              H       4.662619       5.602299       1.854771       0.093932       0.923795 0.67725368E+01  0.64994879E+02                                 1.668719                            1.600696      -1.280526       2.269353                    0.993512       3.864180      11.378212       0.449864       1.418723      -0.677929       0.019020       0.036182       0.019992       0.045503       0.003452       0.008496       0.003322      -0.017333      -0.007281      -0.013827       0.001321       0.012506              1.691584       1.578050       0.242436       0.178570       1.928611       0.285911       1.568089           0.000221
           41              H       5.352441       3.495363       2.408210       0.124665       0.953526 0.70330269E+01  0.68191311E+02                                 1.708522                            1.634708      -1.380057       2.226741                    0.993618       3.852899      11.434413       0.443353       1.424851      -0.676635       0.021842      -0.004980       0.023660       0.032584      -0.000125       0.004536      -0.000760      -0.013423       0.005706      -0.009473       0.003465       0.006009              1.737238       1.824622      -0.063190       0.490979       1.521747      -0.055647       1.865344           0.000347
           42              H       6.352069       1.128269       2.628090       0.313528       0.750743 0.46418861E+01  0.41104618E+02                                 1.544980                            1.390098      -1.473078       2.269626                    0.995954       3.116762       9.228330       0.443080       1.561090      -0.652708       0.032642       0.000191       0.013378       0.035278      -0.004370       0.002394      -0.005382       0.003397      -0.015040      -0.008224      -0.000868       0.009092              1.632089       1.701174       0.447111       0.412908       1.616950       0.339296       1.578143           0.000144
           43              H       5.433764       8.915536       3.600349       0.328045       0.588452 0.35631603E+01  0.28473881E+02                                 1.165701                            1.113888      -1.027197       2.540665                    0.999849       2.182306       5.447581       0.586970       1.305807      -0.707907      -0.025294       0.030820       0.012090       0.041663      -0.014172      -0.014550      -0.005516      -0.028763       0.009853      -0.029267       0.010700       0.018567              1.171208       1.199309      -0.229759      -0.113905       1.259398       0.124329       1.054916           0.000131
           44              H      -0.456926       3.713890       1.944518       0.135958       0.956828 0.67445781E+01  0.63455388E+02                                 1.612269                            1.525077      -0.829121       2.500992                    0.999523       3.250102       8.911201       0.503422       1.293183      -0.706982      -0.027058      -0.015473      -0.020988       0.037577       0.010889       0.008970      -0.001297      -0.010699       0.002100      -0.016579       0.003437       0.013142              1.652644       1.847340       0.166875       0.415623       1.404306       0.103598       1.706284           0.000171
           45              H       2.702382       5.722584       4.788001       0.129235       0.894239 0.64513871E+01  0.61409470E+02                                 1.661388                            1.583638      -1.360043       2.243752                    0.993336       3.804234      11.302097       0.441401       1.457774      -0.670667       0.024689       0.013869       0.019807       0.034557       0.010640       0.005716      -0.003488      -0.006078       0.000871      -0.014265       0.003295       0.010971              1.699877       1.807953       0.146860       0.374249       1.454135       0.140470       1.837543           0.000185
           46              H       0.995139       1.390792       5.903855       0.090251       1.233422 0.88797415E+01  0.88949907E+02                                 1.860901                            1.713548      -0.980721       2.408818                    0.997876       3.527586       9.784576       0.493103       1.240005      -0.718782      -0.005665      -0.041333       0.038989       0.057102       0.013583       0.005686      -0.008765      -0.018367       0.004665      -0.020992       0.003474       0.017518              1.935213       1.562358      -0.063791       0.038304       2.170593      -0.659141       2.072687          -0.000209
           47              H       5.012549       1.816742       5.719873       0.094201       0.982895 0.70610453E+01  0.68018417E+02                                 1.704480                            1.607377      -1.042183       2.383411                    0.996470       3.687613      10.644010       0.463395       1.372137      -0.688190       0.025303       0.035502      -0.019873       0.047912       0.003243      -0.011046      -0.006686      -0.004931      -0.009985      -0.013691      -0.000297       0.013989              1.753857       1.577936       0.361423      -0.194039       2.133058      -0.310206       1.550577           0.000284
           48              H       5.637739      -0.296441       5.118569       0.133247       1.079239 0.83337956E+01  0.83768738E+02                                 1.824585                            1.758385      -1.330221       2.266314                    0.992957       3.729102      11.035690       0.437976       1.391286      -0.685040       0.028078      -0.004761      -0.023352       0.036829       0.004365      -0.009959      -0.003565      -0.000189      -0.020386      -0.012950       0.000165       0.012785              1.820618       1.781255      -0.049997      -0.402886       1.636074       0.065064       2.044524           0.000268
           49              H       2.876257      -1.714770       7.641954       0.132369       1.164481 0.89306202E+01  0.89670628E+02                                 1.797566                            1.728262      -1.107509       2.365240                    0.997172       3.445640       9.597601       0.486372       1.254206      -0.716074      -0.017864      -0.027506       0.018978       0.037893       0.004717      -0.014018      -0.005726       0.010289      -0.003163      -0.012514      -0.006447       0.018961              1.789088       1.648626       0.164042      -0.193660       2.107236      -0.151249       1.611401           0.000234
           50              H       2.354706       0.436584       8.183428       0.085112       1.078935 0.73871862E+01  0.71791397E+02                                 1.789978                            1.621509      -1.165374       2.308326                    0.995522       3.818847      10.983123       0.472195       1.334722      -0.694667      -0.028390       0.003061       0.031900       0.042813       0.008475      -0.011371      -0.003657      -0.003194      -0.005384      -0.013435      -0.002453       0.015888              1.905331       2.100621      -0.323896      -0.589888       1.562610       0.242538       2.052763           0.000302
           51              H      -2.791630       8.445755       7.781062       0.133661       1.188011 0.90673427E+01  0.91044079E+02                                 1.799188                            1.725058      -1.112558       2.364815                    0.997017       3.380871       9.301321       0.495651       1.230718      -0.722199      -0.015984       0.027027       0.021856       0.038258      -0.004852      -0.017783       0.005206       0.004777       0.004798      -0.016194      -0.005237       0.021432              1.792334       1.603222      -0.167399      -0.164360       2.150498       0.306324       1.623282           0.000286
           52              H      -3.403427       6.286954       8.273175       0.095649       1.167341 0.85425145E+01  0.84663207E+02                                 1.787607                            1.676030      -1.007683       2.396543                    0.997845       3.460469       9.516306       0.501173       1.233130      -0.720499      -0.032234      -0.004949       0.035533       0.048230      -0.002569      -0.017900       0.008838       0.000380      -0.016511      -0.020963       0.000568       0.020395              1.829527       1.980885       0.259406      -0.477784       1.600891      -0.247799       1.906805           0.000234
           53              H      -0.909387       4.874040       5.624143       0.093334       0.924502 0.67757470E+01  0.65009656E+02                                 1.667135                            1.599161      -1.270636       2.273258                    0.993686       3.859754      11.350237       0.451052       1.415333      -0.678582       0.019008      -0.036831      -0.019739       0.045907      -0.003387      -0.008726       0.003182      -0.017024      -0.007223      -0.013948       0.001624       0.012324              1.689963       1.576500      -0.242277      -0.178369       1.926750       0.285711       1.566639           0.000221
           54              H      -0.219582       6.980976       5.070704       0.124842       0.950712 0.70054435E+01  0.67835980E+02                                 1.703257                            1.630077      -1.367314       2.232555                    0.993753       3.841052      11.380262       0.444702       1.422368      -0.677142       0.021469       0.004908      -0.023753       0.032391       0.000220      -0.004675      -0.000809      -0.013550       0.005594      -0.009612       0.003476       0.006136              1.731714       1.818513       0.062924      -0.488139       1.517605      -0.055388       1.859023           0.000347
           55              H       0.780024       9.348070       4.850824       0.313215       0.755554 0.46777961E+01  0.41509497E+02                                 1.552262                            1.395901      -1.485311       2.263688                    0.995638       3.129300       9.280284       0.441877       1.562065      -0.652496       0.032657      -0.000343      -0.013321       0.035271       0.004400      -0.002255      -0.005310       0.003473      -0.015221      -0.008213      -0.000831       0.009044              1.640261       1.709747      -0.450667      -0.416264       1.625089       0.342163       1.585947           0.000144
           56              H      -0.138202       1.560803       3.878565       0.325809       0.590530 0.35777750E+01  0.28611439E+02                                 1.166871                            1.114925      -1.024478       2.540650                    0.999854       2.187545       5.457342       0.587854       1.302896      -0.708512      -0.026002      -0.031217      -0.012063       0.042380       0.014401       0.014479      -0.005503      -0.028863       0.009698      -0.029359       0.010568       0.018792              1.172397       1.200547       0.230196       0.114117       1.260761       0.124566       1.055882           0.000131
           57              C      -0.018976       2.435664       8.551390       0.582862      25.786051 0.25732900E+03  0.53892697E+04                                 8.092409                            5.734300      -0.050523       2.041038                    0.999346      22.855750      65.234629       0.610326       0.479185      -1.011704       0.036891       0.033104      -0.045718       0.067431      -0.010961      -0.003652       0.069760      -0.135136      -0.036362      -0.062648      -0.050725       0.113373             10.019926      13.253816       0.163054      -0.433707       6.690264      -3.583215      10.115697          -0.000948
           58              C      -0.650840       1.690514       9.722588      -0.048193      38.269998 0.51659122E+03  0.12642274E+05                                 9.930111                            7.639142      -0.129296       1.945709                    0.999060      29.054013      84.388935       0.590819       0.423617      -1.062829      -0.012020      -0.030185       0.036728       0.049036       0.000017       0.019132       0.002492       0.027613      -0.007599      -0.016049      -0.011328       0.027377             11.764965      10.007440      -0.021095      -4.280100      11.070471      -4.622209      14.216983           0.004121
           59              C      -1.599200       2.306593      10.585655      -0.052164      36.991599 0.51603729E+03  0.12637038E+05                                 9.708723                            7.669528      -0.163105       1.936386                    0.998921      29.093953      84.789087       0.585133       0.427452      -1.059455       0.011233      -0.041325       0.009677       0.043904       0.010707       0.018005       0.009040       0.033743       0.023288      -0.024457      -0.007815       0.032273             11.078461       8.630978      -1.308747      -2.566523      11.881325      -3.601571      12.723081          -0.000232
           60              C      -2.136347       3.722067      10.425606       0.596917      24.095103 0.26192807E+03  0.55075655E+04                                 7.737949                            5.807877      -0.198004       1.988086                    0.999017      22.939457      65.512418       0.603177       0.482930      -1.010172      -0.029021       0.054739      -0.002327       0.062000       0.043361      -0.084979      -0.042344       0.100912      -0.030743      -0.076904      -0.056855       0.133759              8.969799       6.991101      -0.384750       3.901922       8.769888       0.309399      11.148408           0.000778
           61              C      -0.172757       0.405558       9.979863      -0.223984      35.740308 0.48777206E+03  0.11796145E+05                                 9.356042                            7.352480       0.268327       2.044290                    0.999762      30.862798      89.837350       0.609398       0.415606      -1.065268       0.006561       0.021243      -0.003805       0.022557      -0.028745      -0.006808       0.017570       0.018724      -0.034275      -0.031080      -0.009807       0.040886             10.649194       8.588127      -0.195452      -3.169204      10.472002      -4.389793      12.887454           0.000259
           62              C      -0.674237      -0.270605      11.109179       0.158789      31.293958 0.37802005E+03  0.85526480E+04                                 8.730593                            6.555776       0.218306       2.092193                    0.999497      25.419769      70.892863       0.634974       0.426348      -1.061573       0.052073      -0.066432       0.000581       0.084411      -0.038013      -0.014676      -0.039721      -0.072558      -0.049763      -0.064990      -0.007416       0.072406             10.259136       7.029103       0.363798      -3.111675      10.391605      -5.259856      13.356700           0.001772
           63              C      -1.586935       0.338801      11.985708       0.149342      31.108415 0.38869443E+03  0.89241966E+04                                 8.847727                            6.767959      -0.099170       1.990600                    0.999549      26.326855      75.851753       0.603680       0.441915      -1.044011      -0.046517       0.003840       0.073046       0.086685       0.005728      -0.015861      -0.021481      -0.007259       0.008821      -0.022820      -0.007952       0.030772             10.267793       7.094846      -1.277696      -1.688001      12.309074      -4.788868      11.399458           0.001805
           64              C      -2.071705       1.622049      11.708988      -0.191504      36.372745 0.50781621E+03  0.12493173E+05                                 9.708148                            7.677290      -0.221252       1.896922                    0.997378      31.335853      94.148774       0.572004       0.435252      -1.045619       0.000543       0.000265      -0.005864       0.005895       0.007803       0.002025       0.004077       0.037272       0.027704      -0.025199       0.008522       0.016677             11.032573       8.332527      -0.658606      -2.424982      11.786608      -4.500695      12.978585           0.000662
           65              C      -1.044215      -1.580440      12.812875       0.204829      23.066820 0.30331383E+03  0.65396818E+04                                 7.150949                            5.870251       0.278614       2.110641                    0.999831      25.011891      69.640980       0.666790       0.426042      -1.054493       0.031418       0.042653      -0.031516       0.061641       0.006956       0.007810      -0.008670       0.007870       0.015187      -0.016616       0.004815       0.011801              7.847717       6.011167      -0.402869      -1.858794       8.232713      -2.955278       9.299269          -0.005327
           66              C       6.568254      -2.608021      13.598161       0.096831      26.040024 0.35286929E+03  0.79407419E+04                                 7.901246                            6.459720      -0.019689       2.014062                    0.998695      26.595798      76.887112       0.613782       0.443450      -1.038827       0.023322      -0.006879       0.038646       0.045659      -0.018718      -0.015782      -0.017047       0.037447       0.026040      -0.040646       0.012703       0.027943              8.785958       7.358209       0.854077       2.525521      12.166490       0.618893       6.833173          -0.001940
           67              C       6.180450      -3.885072      13.227207      -0.169955      32.324704 0.46324903E+03  0.11135795E+05                                 9.013901                            7.315532      -0.133769       1.938787                    0.997434      30.213861      89.674125       0.588154       0.433220      -1.047051       0.000325      -0.004270       0.011210       0.012000      -0.008681      -0.008491       0.005077       0.032297       0.018189      -0.021687       0.000410       0.021276             10.083803       6.716981       0.503677       2.057046      15.877238       0.397867       7.657191           0.002874
           68              C       6.806746      -4.988299      13.804579       0.088987      37.924682 0.41609332E+03  0.96805534E+04                                10.116074                            6.946568      -0.173944       1.960672                    0.999267      26.744241      76.611046       0.605363       0.434892      -1.052183      -0.000931       0.011799       0.003870       0.012453      -0.009506      -0.000832      -0.004122       0.015945       0.024775      -0.017193       0.007571       0.009622             13.305360       7.787403       2.917998       2.581425      23.992370       2.934413       8.136307          -0.004612
           69              C       7.806360      -4.722922      14.717007      -0.179786      33.451431 0.44582236E+03  0.10600286E+05                                 9.164044                            7.124877      -0.039971       1.960834                    0.999002      30.195821      88.738532       0.603290       0.426996      -1.052269      -0.013888       0.001397       0.004932       0.014804      -0.013875      -0.007039      -0.010793       0.010070       0.029068      -0.024463       0.009882       0.014581             10.647818       8.292597       3.484529       3.107406      15.666172       2.948112       7.984684           0.002649
           70              C       8.120614       4.003263       0.073293       0.061751      28.587473 0.36521025E+03  0.82816784E+04                                 8.371777                            6.533083       0.018943       2.013956                    0.999216      27.186316      78.656574       0.616320       0.438253      -1.042863      -0.043645       0.021539      -0.017221       0.051627      -0.003716      -0.011363      -0.004483       0.054826       0.058890      -0.037974       0.007942       0.030032              9.679681       8.190942       2.590091       3.095142      12.933250       1.460229       7.914851          -0.002609
           71              C       6.469091      -6.390591      13.485978       0.238605      37.351134 0.37533298E+03  0.85718011E+04                                10.328594                            6.744249      -0.360865       1.905628                    0.999019      26.206932      76.156171       0.590159       0.454445      -1.033182       0.020787      -0.024402       0.014430       0.035154      -0.005804      -0.022779      -0.008798      -0.016051       0.038773      -0.030176       0.003396       0.026780             14.356564       7.087611       3.450912       1.752764      28.295154       4.434624       7.686926           0.000184
           72              C       1.034105       5.672526      13.535339       0.273564      33.857074 0.36136961E+03  0.81551092E+04                                 9.578760                            6.590457      -0.127485       1.986624                    0.999441      25.433776      72.886255       0.602167       0.450724      -1.037840      -0.009887       0.038618      -0.007363       0.040538      -0.013165       0.007547      -0.010357       0.018990       0.049868      -0.025420       0.000451       0.024969             12.453610       6.993248      -2.773387       1.540018      23.791964      -1.075952       6.575619           0.000080
           73              C       1.441981       4.256431      13.822529       0.065599      35.076916 0.43305407E+03  0.10154676E+05                                 9.512093                            7.048775      -0.033539       2.001793                    0.999452      26.969067      77.022606       0.607108       0.430246      -1.057257       0.006654      -0.019537       0.005513       0.021362       0.006624       0.003956       0.003419       0.002971       0.009687      -0.008407      -0.001110       0.009517             11.579280       7.437753      -2.677146       2.103301      19.966705      -0.821117       7.333383          -0.007241
           74              C       2.399250       4.026654      14.806754      -0.171606      31.565768 0.45250892E+03  0.10797821E+05                                 8.812071                            7.211448      -0.054820       1.957559                    0.998729      30.167611      88.772180       0.595591       0.430972      -1.049987      -0.013644      -0.002243       0.001927       0.013961       0.016378       0.006722       0.012068       0.015956       0.043707      -0.026692       0.001200       0.025492              9.596772       7.657719      -2.720204       2.292386      14.035005      -1.215511       7.097594           0.002996
           75              C       2.755863      10.136347       0.142099       0.085187      25.326617 0.34372897E+03  0.76611147E+04                                 7.621948                            6.284714       0.048585       2.026044                    0.999624      26.540628      75.604541       0.637741       0.430910      -1.049494      -0.035081      -0.028126      -0.016454       0.047880       0.008411      -0.005953       0.007384       0.056671       0.066874      -0.041750       0.015491       0.026259              8.284767       6.851536      -1.920949       2.023369      11.554095      -1.008898       6.448671          -0.004399
           76              C       1.289320       1.892301      13.544313       0.097679      25.631837 0.36535645E+03  0.83262812E+04                                 7.922780                            6.668740      -0.273824       1.931316                    0.997740      27.174076      80.080894       0.588803       0.456459      -1.027289       0.027731       0.008400       0.035946       0.046171       0.019521      -0.023265       0.006777       0.032053       0.036990      -0.037318       0.001492       0.035826              8.671701       7.535318      -1.607187       2.412737      11.328787      -0.864745       7.150996          -0.004612
           77              C       0.874758       3.155761      13.198787      -0.168449      31.119698 0.45806298E+03  0.10975078E+05                                 8.759429                            7.264044      -0.104962       1.950378                    0.997286      29.986151      88.717597       0.591781       0.431979      -1.048290       0.007497      -0.001022       0.008885       0.011670      -0.000532      -0.009675      -0.007486       0.033036       0.060312      -0.027867       0.001955       0.025912              9.714292       7.307681      -0.985204       2.350668      14.271861       0.083847       7.563335           0.002769
           78              C       5.553020       0.625393      13.885352       0.579440      25.815387 0.25766234E+03  0.53976522E+04                                 8.095424                            5.736007      -0.050230       2.041255                    0.999302      22.872861      65.278296       0.610594       0.478850      -1.011946       0.037400      -0.033601       0.045531       0.067830       0.010160       0.003197       0.070092      -0.135453      -0.038054      -0.062437      -0.051305       0.113742             10.024020      13.259814      -0.162734       0.433495       6.692803      -3.584756      10.119443          -0.000957
           79              C       4.921154       1.370543      12.714154      -0.048912      38.317652 0.51731396E+03  0.12664921E+05                                 9.939580                            7.645602      -0.132455       1.944444                    0.999061      29.074854      84.477644       0.590415       0.423741      -1.062707      -0.010780       0.027526      -0.034308       0.045287      -0.001462      -0.017497       0.002266       0.030225      -0.007379      -0.014788      -0.012159       0.026948             11.777249      10.017655       0.020331       4.285232      11.081725      -4.628819      14.232367           0.004122
           80              C       3.972805       0.754464      11.851087      -0.049938      36.910859 0.51462880E+03  0.12594610E+05                                 9.698484                            7.661881      -0.164731       1.936470                    0.998928      29.052703      84.656959       0.585070       0.427768      -1.059203       0.011188       0.041126      -0.009858       0.043746      -0.010154      -0.016873       0.010003       0.033142       0.020724      -0.024048      -0.007068       0.031116             11.066401       8.622195       1.307326       2.564143      11.869864      -3.596714      12.707145          -0.000232
           81              C       3.435670      -0.661010      12.011136       0.592452      24.161698 0.26278586E+03  0.55296497E+04                                 7.748724                            5.815102      -0.194901       1.988555                    0.998971      22.976258      65.623285       0.603207       0.482552      -1.010455      -0.029140      -0.055054       0.001136       0.062300      -0.043832       0.085294      -0.042043       0.102814      -0.032275      -0.077055      -0.057599       0.134654              8.983010       7.001227       0.384947      -3.908779       8.782605       0.310642      11.165198           0.000768
           82              C       5.399226       2.655499      12.456879      -0.222164      35.685153 0.48682633E+03  0.11767231E+05                                 9.345452                            7.344173       0.275649       2.046762                    0.999752      30.832033      89.716482       0.609906       0.415473      -1.065383       0.006591      -0.022091       0.003653       0.023341       0.028966       0.007011       0.018052       0.016439      -0.035321      -0.031031      -0.010241       0.041272             10.637160       8.579298       0.195629       3.166390      10.459779      -4.383387      12.872402           0.000261
           83              C       4.897746       3.331662      11.327563       0.158310      31.309576 0.37823478E+03  0.85588158E+04                                 8.733764                            6.557819       0.217433       2.091737                    0.999511      25.426728      70.920264       0.634841       0.426372      -1.061547       0.052580       0.065821      -0.000978       0.084250       0.039223       0.014962      -0.039840      -0.074527      -0.049744      -0.066294      -0.007450       0.073744             10.263447       7.031823      -0.364613       3.113724      10.395409      -5.262919      13.363108           0.001769
           84              C       3.985057       2.722256      10.451034       0.151360      31.076281 0.38818923E+03  0.89109451E+04                                 8.847855                            6.767988      -0.105461       1.988784                    0.999567      26.311055      75.833807       0.603002       0.442494      -1.043523      -0.047047      -0.001574      -0.074790       0.088371      -0.006201       0.016569      -0.022266      -0.006813       0.012003      -0.023374      -0.008871       0.032245             10.268208       7.094885       1.276817       1.688592      12.308648      -4.789523      11.401091           0.001801
           85              C       3.500298       1.439008      10.727754      -0.191747      36.387892 0.50808870E+03  0.12500229E+05                                 9.707542                            7.677135      -0.215028       1.898664                    0.997412      31.336430      94.119253       0.572318       0.435001      -1.045881       0.000660       0.000285       0.004901       0.004953      -0.007781      -0.002421       0.003526       0.037224       0.026246      -0.024814       0.007841       0.016973             11.031968       8.330550       0.657677       2.423462      11.787503      -4.502685      12.977851           0.000664
           86              C       4.527763       4.641497       9.623867       0.205449      23.069898 0.30338162E+03  0.65416644E+04                                 7.152316                            5.871472       0.276075       2.109850                    0.999822      25.014575      69.656638       0.666609       0.426124      -1.054417       0.030576      -0.043033       0.031827       0.061641      -0.005880      -0.008569      -0.009562       0.008505       0.016450      -0.017006       0.003691       0.013315              7.849237       6.012907       0.402837       1.859778       8.233475      -2.955263       9.301328          -0.005332
           87              C       0.996226       5.669078       8.838581       0.092399      26.122913 0.35429281E+03  0.79804387E+04                                 7.915521                            6.471227      -0.018955       2.013531                    0.998723      26.653843      77.080400       0.613479       0.443243      -1.038996       0.022245       0.006404      -0.039087       0.045428       0.019224       0.016579      -0.017977       0.039823       0.029161      -0.042737       0.013299       0.029438              8.802483       7.371914      -0.861097      -2.530321      12.190209       0.624933       6.845326          -0.001936
           88              C       0.608408       6.946129       9.209535      -0.165608      32.192815 0.46072589E+03  0.11060254E+05                                 8.989577                            7.294978      -0.129189       1.940967                    0.997428      30.138171      89.395222       0.589043       0.433148      -1.047074      -0.001107       0.001664      -0.008746       0.008971       0.007935       0.007228       0.005530       0.031835       0.016532      -0.021103       0.001174       0.019929             10.056016       6.703637      -0.504054      -2.056198      15.824191       0.398445       7.640219           0.002869
           89              C       1.234697       8.049356       8.632163       0.089551      37.959058 0.41647731E+03  0.96928227E+04                                10.127173                            6.953289      -0.185776       1.957059                    0.999275      26.754674      76.682576       0.604542       0.435332      -1.051797      -0.000845      -0.011162      -0.005278       0.012376       0.008982       0.001579      -0.002992       0.012998       0.022263      -0.015300       0.007372       0.007928             13.321554       7.794375      -2.920885      -2.583133      24.026580       2.936932       8.143706          -0.004611
           90              C       2.234317       7.783979       7.719735      -0.179188      33.436904 0.44560655E+03  0.10593463E+05                                 9.161814                            7.123741      -0.040429       1.960813                    0.998961      30.183971      88.685431       0.603287       0.427067      -1.052267      -0.012206       0.000482      -0.005076       0.013228       0.014015       0.006746      -0.011091       0.008328       0.027899      -0.024254       0.009692       0.014563             10.645495       8.290794      -3.485307      -3.106096      15.663005       2.948613       7.982685           0.002644
           91              C       2.548585       6.473076       7.405621       0.065297      28.522903 0.36417019E+03  0.82525286E+04                                 8.361446                            6.525390       0.014314       2.013204                    0.999266      27.145114      78.520869       0.616430       0.438470      -1.042694      -0.044201      -0.023093       0.017061       0.052708       0.004206       0.010554      -0.005051       0.053404       0.055469      -0.036917       0.008368       0.028549              9.667405       8.182378      -2.585987      -3.092437      12.913584       1.458120       7.906253          -0.002614
           92              C       0.897026       9.451648       8.950764       0.238372      37.368763 0.37551727E+03  0.85773460E+04                                10.333481                            6.746878      -0.366425       1.904002                    0.999048      26.212778      76.187316       0.589897       0.454577      -1.033073       0.021878       0.025438      -0.013913       0.036322       0.006134       0.021720      -0.008668      -0.016468       0.039260      -0.029596       0.003670       0.025925             14.364041       7.091064      -3.453768      -1.753636      28.310792       4.437255       7.690267           0.000183
           93              C       6.606155      -2.611469       8.901403       0.276720      33.789840 0.36052733E+03  0.81317462E+04                                 9.569970                            6.585081      -0.131109       1.985984                    0.999491      25.400025      72.781452       0.602067       0.451040      -1.037608      -0.010649      -0.038040       0.007240       0.040161       0.013285      -0.008125      -0.009295       0.019155       0.051819      -0.025552       0.000337       0.025215             12.441377       6.989391       2.770785      -1.540300      23.763538      -1.075251       6.571202           0.000081
           94              C       7.014019      -1.195374       8.614213       0.066909      35.059476 0.43286630E+03  0.10149007E+05                                 9.507618                            7.046115      -0.031670       2.002368                    0.999474      26.964701      77.001229       0.607378       0.430107      -1.057360       0.008242       0.020833      -0.007414       0.023599      -0.006675      -0.004246       0.003379       0.003968       0.009847      -0.008607      -0.001214       0.009822             11.573571       7.434585       2.677327      -2.101959      19.956167      -0.822333       7.329962          -0.007236
           95              C       7.971290      -0.965597       7.629988      -0.174435      31.633719 0.45378963E+03  0.10836195E+05                                 8.824851                            7.222056      -0.058548       1.956064                    0.998692      30.210300      88.934164       0.595094       0.431021      -1.049941      -0.012817       0.001906      -0.003361       0.013387      -0.017199      -0.003752       0.011984       0.014260       0.042101      -0.027236       0.003835       0.023401              9.611026       7.668560       2.726521      -2.295083      14.057593      -1.219001       7.106925           0.002995
           96              C       8.327892       0.339992       7.336815       0.088127      25.270599 0.34275093E+03  0.76337759E+04                                 7.610380                            6.275637       0.052838       2.027836                    0.999618      26.503234      75.467409       0.638230       0.430892      -1.049519      -0.034172       0.028756       0.016188       0.047504      -0.009861       0.005598       0.007430       0.054809       0.066564      -0.041304       0.015702       0.025602              8.271887       6.841684       1.917681      -2.020468      11.534228      -1.007774       6.439750          -0.004397
           97              C       6.861334       1.168756       8.892429       0.099974      25.567174 0.36419715E+03  0.82934963E+04                                 7.911178                            6.659772      -0.275274       1.931699                    0.997628      27.131512      79.931933       0.588968       0.456682      -1.027136       0.026861      -0.009205      -0.035306       0.045307      -0.019324       0.022792       0.006914       0.030992       0.037325      -0.036907       0.001859       0.035048              8.658341       7.523132       1.602881      -2.407597      11.311768      -0.861749       7.140123          -0.004612
           98              C       6.446783      -0.094704       9.237955      -0.169664      31.159159 0.45890358E+03  0.11000699E+05                                 8.769978                            7.274024      -0.115980       1.947191                    0.997278      30.007895      88.815653       0.590946       0.432374      -1.048009       0.006914       0.000181      -0.008420       0.010896       0.000985       0.009147      -0.008066       0.035057       0.057358      -0.028634       0.003538       0.025096              9.725780       7.313974       0.986831      -2.350446      14.293148       0.084071       7.570218           0.002770
           99              C       5.590909       4.333034       6.406438       0.582862      25.786057 0.25732906E+03  0.53892711E+04                                 8.092410                            5.734300      -0.050523       2.041038                    0.999346      22.855752      65.234634       0.610326       0.479185      -1.011704      -0.036891      -0.033104       0.045718       0.067431      -0.010961      -0.003653       0.069760      -0.135136      -0.036362      -0.062648      -0.050724       0.113373             10.019927      13.253819       0.163054      -0.433707       6.690265      -3.583215      10.115698          -0.000947
          100              C       6.222773       5.078184       5.235240      -0.048193      38.270006 0.51659133E+03  0.12642277E+05                                 9.930111                            7.639143      -0.129296       1.945709                    0.999060      29.054017      84.388947       0.590819       0.423617      -1.062829       0.012020       0.030185      -0.036728       0.049036       0.000017       0.019132       0.002492       0.027613      -0.007600      -0.016049      -0.011328       0.027377             11.764966      10.007441      -0.021095      -4.280101      11.070472      -4.622210      14.216985           0.004121
          101              C       7.171133       4.462105       4.372173      -0.052164      36.991603 0.51603735E+03  0.12637040E+05                                 9.708724                            7.669529      -0.163105       1.936386                    0.998921      29.093956      84.789098       0.585133       0.427452      -1.059455      -0.011233       0.041325      -0.009677       0.043904       0.010707       0.018005       0.009040       0.033743       0.023288      -0.024457      -0.007815       0.032272             11.078462       8.630978      -1.308747      -2.566523      11.881326      -3.601572      12.723082          -0.000232
          102              C       7.708280       3.046631       4.532222       0.596917      24.095105 0.26192812E+03  0.55075668E+04                                 7.737949                            5.807877      -0.198004       1.988086                    0.999017      22.939459      65.512425       0.603177       0.482930      -1.010172       0.029021      -0.054739       0.002327       0.062000       0.043361      -0.084979      -0.042344       0.100912      -0.030743      -0.076904      -0.056855       0.133759              8.969800       6.991101      -0.384750       3.901922       8.769889       0.309399      11.148409           0.000778
          103              C       5.744690       6.363140       4.977965      -0.223984      35.740313 0.48777213E+03  0.11796148E+05                                 9.356042                            7.352481       0.268327       2.044290                    0.999762      30.862801      89.837360       0.609398       0.415606      -1.065268      -0.006561      -0.021243       0.003805       0.022557      -0.028746      -0.006808       0.017570       0.018724      -0.034275      -0.031080      -0.009807       0.040886             10.649195       8.588127      -0.195452      -3.169204      10.472003      -4.389793      12.887456           0.000259
          104              C       6.246170       7.039303       3.848649       0.158789      31.293966 0.37802016E+03  0.85526508E+04                                 8.730594                            6.555777       0.218306       2.092193                    0.999497      25.419773      70.892874       0.634974       0.426348      -1.061574      -0.052073       0.066432      -0.000581       0.084411      -0.038013      -0.014676      -0.039721      -0.072558      -0.049762      -0.064990      -0.007416       0.072406             10.259137       7.029104       0.363798      -3.111675      10.391606      -5.259857      13.356701           0.001773
          105              C       7.158868       6.429897       2.972120       0.149343      31.108420 0.38869449E+03  0.89241986E+04                                 8.847729                            6.767960      -0.099171       1.990599                    0.999549      26.326858      75.851769       0.603680       0.441915      -1.044011       0.046517      -0.003841      -0.073046       0.086685       0.005728      -0.015861      -0.021481      -0.007259       0.008821      -0.022820      -0.007952       0.030772             10.267795       7.094847      -1.277696      -1.688001      12.309075      -4.788869      11.399461           0.001805
          106              C       7.643638       5.146649       3.248840      -0.191504      36.372756 0.50781640E+03  0.12493179E+05                                 9.708150                            7.677291      -0.221253       1.896922                    0.997378      31.335859      94.148799       0.572004       0.435252      -1.045619      -0.000543      -0.000265       0.005863       0.005894       0.007803       0.002025       0.004077       0.037272       0.027705      -0.025199       0.008523       0.016677             11.032576       8.332528      -0.658606      -2.424983      11.786610      -4.500697      12.978589           0.000662
          107              C       6.616148       8.349138       2.144953       0.204829      23.066818 0.30331381E+03  0.65396811E+04                                 7.150949                            5.870251       0.278614       2.110641                    0.999831      25.011889      69.640972       0.666790       0.426042      -1.054493      -0.031418      -0.042653       0.031516       0.061641       0.006956       0.007810      -0.008670       0.007870       0.015187      -0.016616       0.004815       0.011801              7.847716       6.011167      -0.402869      -1.858794       8.232713      -2.955278       9.299269          -0.005327
          108              C      -0.996321       9.376719       1.359667       0.096831      26.040025 0.35286933E+03  0.79407429E+04                                 7.901247                            6.459720      -0.019689       2.014062                    0.998695      26.595799      76.887116       0.613782       0.443450      -1.038827      -0.023322       0.006879      -0.038647       0.045659      -0.018718      -0.015782      -0.017047       0.037447       0.026040      -0.040646       0.012703       0.027943              8.785958       7.358210       0.854076       2.525521      12.166491       0.618893       6.833173          -0.001940
          109              C      -0.608517      10.653770       1.730621      -0.169954      32.324703 0.46324901E+03  0.11135794E+05                                 9.013901                            7.315532      -0.133770       1.938787                    0.997434      30.213860      89.674124       0.588154       0.433220      -1.047051      -0.000325       0.004270      -0.011210       0.012000      -0.008681      -0.008491       0.005077       0.032298       0.018189      -0.021687       0.000410       0.021276             10.083803       6.716981       0.503677       2.057046      15.877238       0.397867       7.657190           0.002874
          110              C      -1.234813      11.756997       1.153249       0.088987      37.924682 0.41609333E+03  0.96805538E+04                                10.116075                            6.946568      -0.173944       1.960672                    0.999267      26.744241      76.611047       0.605363       0.434892      -1.052183       0.000931      -0.011799      -0.003870       0.012453      -0.009506      -0.000832      -0.004122       0.015945       0.024775      -0.017193       0.007571       0.009622             13.305360       7.787403       2.917998       2.581425      23.992370       2.934413       8.136307          -0.004612
          111              C      -2.234427      11.491620       0.240821      -0.179786      33.451420 0.44582220E+03  0.10600281E+05                                 9.164042                            7.124875      -0.039970       1.960834                    0.999002      30.195815      88.738507       0.603290       0.426996      -1.052269       0.013888      -0.001397      -0.004932       0.014804      -0.013875      -0.007039      -0.010793       0.010070       0.029068      -0.024463       0.009882       0.014581             10.647815       8.292595       3.484527       3.107405      15.666166       2.948110       7.984682           0.002649
          112              C      -2.548681       2.765435      14.884535       0.061751      28.587464 0.36521012E+03  0.82816746E+04                                 8.371775                            6.533082       0.018944       2.013956                    0.999216      27.186309      78.656546       0.616320       0.438253      -1.042863       0.043645      -0.021539       0.017220       0.051627      -0.003716      -0.011363      -0.004483       0.054826       0.058890      -0.037974       0.007942       0.030032              9.679679       8.190940       2.590090       3.095141      12.933246       1.460228       7.914849          -0.002609
          113              C      -0.897158      13.159289       1.471850       0.238605      37.351129 0.37533293E+03  0.85717998E+04                                10.328594                            6.744249      -0.360865       1.905628                    0.999019      26.206929      76.156161       0.590159       0.454445      -1.033182      -0.020787       0.024402      -0.014430       0.035154      -0.005804      -0.022779      -0.008798      -0.016051       0.038773      -0.030176       0.003396       0.026780             14.356562       7.087611       3.450911       1.752763      28.295151       4.434623       7.686925           0.000184
          114              C       4.537828       1.096172       1.422489       0.273564      33.857072 0.36136960E+03  0.81551087E+04                                 9.578759                            6.590457      -0.127485       1.986624                    0.999441      25.433775      72.886251       0.602167       0.450724      -1.037840       0.009887      -0.038618       0.007363       0.040538      -0.013165       0.007547      -0.010357       0.018990       0.049868      -0.025420       0.000451       0.024969             12.453609       6.993248      -2.773387       1.540018      23.791962      -1.075951       6.575618           0.000080
          115              C       4.129952       2.512267       1.135299       0.065599      35.076915 0.43305407E+03  0.10154676E+05                                 9.512093                            7.048775      -0.033540       2.001793                    0.999452      26.969067      77.022606       0.607108       0.430246      -1.057257      -0.006654       0.019537      -0.005513       0.021362       0.006624       0.003956       0.003419       0.002971       0.009687      -0.008407      -0.001110       0.009517             11.579280       7.437753      -2.677145       2.103301      19.966704      -0.821116       7.333383          -0.007241
          116              C       3.172683       2.742044       0.151074      -0.171605      31.565760 0.45250880E+03  0.10797817E+05                                 8.812069                            7.211446      -0.054819       1.957559                    0.998729      30.167606      88.772157       0.595591       0.430972      -1.049987       0.013644       0.002243      -0.001927       0.013961       0.016378       0.006722       0.012067       0.015956       0.043707      -0.026692       0.001200       0.025492              9.596770       7.657717      -2.720203       2.292386      14.035000      -1.215510       7.097593           0.002997
          117              C       2.816070      -3.367649      14.815729       0.085188      25.326609 0.34372886E+03  0.76611114E+04                                 7.621945                            6.284712       0.048586       2.026044                    0.999624      26.540623      75.604518       0.637741       0.430909      -1.049494       0.035081       0.028126       0.016454       0.047880       0.008411      -0.005953       0.007384       0.056671       0.066874      -0.041750       0.015491       0.026259              8.284764       6.851534      -1.920949       2.023369      11.554090      -1.008897       6.448669          -0.004399
          118              C       4.282613       4.876397       1.413515       0.097679      25.631844 0.36535657E+03  0.83262846E+04                                 7.922781                            6.668741      -0.273825       1.931316                    0.997740      27.174082      80.080917       0.588803       0.456459      -1.027289      -0.027731      -0.008400      -0.035947       0.046171       0.019521      -0.023265       0.006777       0.032053       0.036990      -0.037317       0.001492       0.035826              8.671702       7.535320      -1.607187       2.412738      11.328789      -0.864745       7.150998          -0.004611
          119              C       4.697175       3.612937       1.759041      -0.168449      31.119707 0.45806317E+03  0.10975083E+05                                 8.759431                            7.264045      -0.104963       1.950378                    0.997286      29.986158      88.717623       0.591780       0.431979      -1.048290      -0.007497       0.001022      -0.008885       0.011670      -0.000532      -0.009675      -0.007486       0.033035       0.060312      -0.027867       0.001955       0.025912              9.714294       7.307682      -0.985204       2.350669      14.271863       0.083848       7.563336           0.002769
          120              C       0.018913       6.143305       1.072476       0.579440      25.815392 0.25766238E+03  0.53976533E+04                                 8.095425                            5.736008      -0.050229       2.041255                    0.999302      22.872863      65.278304       0.610594       0.478850      -1.011946      -0.037400       0.033601      -0.045531       0.067830       0.010160       0.003197       0.070092      -0.135453      -0.038053      -0.062437      -0.051305       0.113742             10.024022      13.259817      -0.162733       0.433493       6.692804      -3.584757      10.119444          -0.000956
          121              C       0.650779       5.398155       2.243674      -0.048912      38.317657 0.51731405E+03  0.12664923E+05                                 9.939580                            7.645602      -0.132455       1.944444                    0.999061      29.074857      84.477650       0.590415       0.423741      -1.062707       0.010780      -0.027526       0.034308       0.045287      -0.001462      -0.017497       0.002266       0.030225      -0.007379      -0.014788      -0.012159       0.026947             11.777249      10.017655       0.020331       4.285232      11.081725      -4.628819      14.232367           0.004122
          122              C       1.599128       6.014234       3.106741      -0.049937      36.910864 0.51462888E+03  0.12594613E+05                                 9.698484                            7.661881      -0.164731       1.936470                    0.998928      29.052706      84.656967       0.585070       0.427768      -1.059203      -0.011188      -0.041126       0.009858       0.043746      -0.010154      -0.016873       0.010003       0.033142       0.020724      -0.024048      -0.007068       0.031116             11.066401       8.622195       1.307326       2.564143      11.869864      -3.596714      12.707145          -0.000232
          123              C       2.136263       7.429708       2.946692       0.592452      24.161701 0.26278592E+03  0.55296511E+04                                 7.748724                            5.815103      -0.194900       1.988555                    0.998971      22.976260      65.623289       0.603207       0.482552      -1.010455       0.029140       0.055054      -0.001136       0.062300      -0.043832       0.085294      -0.042043       0.102814      -0.032275      -0.077056      -0.057598       0.134654              8.983010       7.001226       0.384947      -3.908778       8.782605       0.310642      11.165198           0.000769
          124              C       0.172707       4.113199       2.500949      -0.222164      35.685160 0.48682646E+03  0.11767235E+05                                 9.345454                            7.344174       0.275649       2.046762                    0.999752      30.832037      89.716498       0.609906       0.415473      -1.065383      -0.006591       0.022091      -0.003653       0.023341       0.028966       0.007011       0.018052       0.016438      -0.035321      -0.031031      -0.010241       0.041272             10.637161       8.579299       0.195629       3.166391      10.459780      -4.383387      12.872404           0.000262
          125              C       0.674187       3.437036       3.630265       0.158310      31.309582 0.37823488E+03  0.85588186E+04                                 8.733764                            6.557820       0.217433       2.091738                    0.999511      25.426732      70.920275       0.634841       0.426372      -1.061547      -0.052580      -0.065821       0.000978       0.084250       0.039223       0.014962      -0.039840      -0.074527      -0.049743      -0.066294      -0.007450       0.073744             10.263447       7.031823      -0.364613       3.113724      10.395410      -5.262919      13.363108           0.001769
          126              C       1.586876       4.046442       4.506794       0.151360      31.076286 0.38818930E+03  0.89109475E+04                                 8.847857                            6.767989      -0.105461       1.988783                    0.999567      26.311059      75.833825       0.603002       0.442494      -1.043523       0.047047       0.001574       0.074790       0.088371      -0.006201       0.016569      -0.022266      -0.006813       0.012003      -0.023374      -0.008871       0.032245             10.268209       7.094886       1.276816       1.688592      12.308650      -4.789523      11.401092           0.001801
          127              C       2.071635       5.329690       4.230074      -0.191747      36.387904 0.50808892E+03  0.12500236E+05                                 9.707544                            7.677137      -0.215029       1.898664                    0.997412      31.336438      94.119284       0.572318       0.435001      -1.045881      -0.000660      -0.000285      -0.004901       0.004953      -0.007781      -0.002421       0.003526       0.037224       0.026246      -0.024814       0.007841       0.016973             11.031970       8.330551       0.657677       2.423462      11.787506      -4.502686      12.977854           0.000664
          128              C       1.044170       2.127201       5.333961       0.205450      23.069896 0.30338159E+03  0.65416635E+04                                 7.152316                            5.871472       0.276075       2.109850                    0.999822      25.014572      69.656629       0.666609       0.426124      -1.054417      -0.030575       0.043033      -0.031827       0.061641      -0.005880      -0.008569      -0.009562       0.008505       0.016450      -0.017006       0.003691       0.013315              7.849236       6.012907       0.402837       1.859778       8.233475      -2.955263       9.301327          -0.005332
          129              C       4.575707       1.099620       6.119247       0.092399      26.122915 0.35429283E+03  0.79804394E+04                                 7.915521                            6.471227      -0.018955       2.013531                    0.998723      26.653844      77.080403       0.613479       0.443243      -1.038996      -0.022245      -0.006404       0.039087       0.045428       0.019224       0.016579      -0.017977       0.039823       0.029161      -0.042737       0.013299       0.029438              8.802483       7.371914      -0.861096      -2.530321      12.190210       0.624933       6.845326          -0.001936
          130              C       4.963525      -0.177431       5.748293      -0.165608      32.192812 0.46072582E+03  0.11060252E+05                                 8.989577                            7.294978      -0.129190       1.940967                    0.997428      30.138169      89.395217       0.589043       0.433148      -1.047074       0.001107      -0.001664       0.008746       0.008971       0.007935       0.007228       0.005530       0.031835       0.016532      -0.021103       0.001174       0.019929             10.056016       6.703637      -0.504053      -2.056198      15.824191       0.398445       7.640219           0.002869
          131              C       4.337236      -1.280658       6.325665       0.089550      37.959058 0.41647731E+03  0.96928229E+04                                10.127174                            6.953289      -0.185776       1.957059                    0.999275      26.754674      76.682577       0.604542       0.435332      -1.051797       0.000845       0.011162       0.005279       0.012376       0.008982       0.001579      -0.002991       0.012998       0.022263      -0.015300       0.007372       0.007928             13.321554       7.794375      -2.920884      -2.583133      24.026581       2.936931       8.143706          -0.004611
          132              C       3.337616      -1.015281       7.238093      -0.179188      33.436898 0.44560646E+03  0.10593460E+05                                 9.161814                            7.123741      -0.040428       1.960813                    0.998961      30.183967      88.685423       0.603287       0.427067      -1.052267       0.012206      -0.000482       0.005076       0.013228       0.014015       0.006746      -0.011091       0.008328       0.027899      -0.024254       0.009692       0.014563             10.645494       8.290794      -3.485306      -3.106096      15.663005       2.948612       7.982684           0.002644
          133              C       3.023348       0.295622       7.552207       0.065297      28.522894 0.36417006E+03  0.82525246E+04                                 8.361444                            6.525389       0.014315       2.013204                    0.999266      27.145107      78.520842       0.616430       0.438470      -1.042694       0.044201       0.023093      -0.017061       0.052708       0.004206       0.010554      -0.005051       0.053403       0.055469      -0.036917       0.008368       0.028549              9.667403       8.182376      -2.585985      -3.092436      12.913581       1.458119       7.906251          -0.002614
          134              C       4.674907      -2.682950       6.007064       0.238372      37.368758 0.37551722E+03  0.85773445E+04                                10.333481                            6.746878      -0.366425       1.904002                    0.999048      26.212775      76.187307       0.589897       0.454577      -1.033073      -0.021878      -0.025438       0.013913       0.036322       0.006134       0.021720      -0.008668      -0.016467       0.039260      -0.029596       0.003670       0.025925             14.364040       7.091063      -3.453767      -1.753636      28.310790       4.437255       7.690267           0.000183
          135              C      -1.034222       9.380167       6.056425       0.276720      33.789842 0.36052735E+03  0.81317468E+04                                 9.569970                            6.585081      -0.131109       1.985984                    0.999491      25.400026      72.781454       0.602067       0.451040      -1.037608       0.010649       0.038040      -0.007240       0.040161       0.013285      -0.008125      -0.009295       0.019155       0.051819      -0.025552       0.000337       0.025215             12.441377       6.989391       2.770785      -1.540300      23.763538      -1.075251       6.571202           0.000081
          136              C      -1.442086       7.964072       6.343615       0.066910      35.059478 0.43286633E+03  0.10149008E+05                                 9.507618                            7.046116      -0.031671       2.002368                    0.999474      26.964702      77.001233       0.607378       0.430107      -1.057360      -0.008242      -0.020833       0.007414       0.023599      -0.006675      -0.004246       0.003379       0.003968       0.009847      -0.008607      -0.001214       0.009822             11.573572       7.434585       2.677327      -2.101959      19.956168      -0.822333       7.329962          -0.007236
          137              C      -2.399357       7.734295       7.327840      -0.174434      31.633716 0.45378960E+03  0.10836194E+05                                 8.824850                            7.222056      -0.058547       1.956064                    0.998692      30.210298      88.934151       0.595094       0.431021      -1.049941       0.012817      -0.001906       0.003361       0.013387      -0.017199      -0.003752       0.011984       0.014260       0.042101      -0.027236       0.003835       0.023401              9.611025       7.668560       2.726521      -2.295083      14.057590      -1.219001       7.106925           0.002995
          138              C      -2.755959       6.428706       7.621013       0.088127      25.270595 0.34275086E+03  0.76337737E+04                                 7.610378                            6.275636       0.052839       2.027836                    0.999618      26.503231      75.467394       0.638230       0.430892      -1.049519       0.034172      -0.028756      -0.016188       0.047504      -0.009861       0.005598       0.007430       0.054809       0.066564      -0.041304       0.015702       0.025602              8.271885       6.841683       1.917681      -2.020468      11.534225      -1.007774       6.439749          -0.004397
          139              C      -1.289401       5.599942       6.065399       0.099974      25.567179 0.36419723E+03  0.82934987E+04                                 7.911180                            6.659773      -0.275275       1.931699                    0.997628      27.131518      79.931958       0.588968       0.456682      -1.027136      -0.026861       0.009205       0.035306       0.045307      -0.019324       0.022792       0.006914       0.030992       0.037325      -0.036906       0.001859       0.035047              8.658342       7.523134       1.602881      -2.407597      11.311770      -0.861749       7.140124          -0.004611
          140              C      -0.874850       6.863402       5.719873      -0.169663      31.159168 0.45890375E+03  0.11000704E+05                                 8.769979                            7.274025      -0.115980       1.947191                    0.997278      30.007901      88.815674       0.590946       0.432374      -1.048009      -0.006914      -0.000181       0.008420       0.010896       0.000985       0.009147      -0.008066       0.035056       0.057358      -0.028634       0.003538       0.025096              9.725781       7.313975       0.986831      -2.350446      14.293150       0.084071       7.570218           0.002770
          141              N       7.534435      -2.329555      14.495631      -0.208825      35.253182 0.54928853E+03  0.13481050E+05                                 9.086583                            7.683636      -0.138948       1.980703                    0.997895      28.192861      78.730335       0.619182       0.403055      -1.089643      -0.040003      -0.130360      -0.028000       0.139205      -0.030640       0.023781      -0.037493       0.100838       0.087842      -0.082209       0.009065       0.073144             10.068739       9.828690       1.779051       3.190886      11.877370       0.098454       8.500157           0.040349
          142              N       1.636989       6.756796      14.031938      -0.420577      41.151243 0.60699357E+03  0.15222085E+05                                 9.942311                            7.889796       0.211374       2.046551                    0.999171      30.928081      86.339231       0.635093       0.384573      -1.106266      -0.138365       0.009697      -0.083306       0.161799      -0.011986      -0.098368      -0.005943      -0.232002      -0.028112      -0.171741       0.050428       0.121313             11.954188       6.783300       0.153791       0.873923      22.315695       1.452290       6.763569          -0.001720
          143              N      -0.115962       7.390225      12.714154      -0.244896      33.009046 0.51415232E+03  0.12355328E+05                                 8.545252                            7.274481       0.658800       2.210588                    0.999444      28.568662      77.773809       0.660389       0.385961      -1.106555       0.148230      -0.170586       0.100453       0.247310       0.107390      -0.083031       0.077491      -0.235187      -0.102622      -0.207904       0.021980       0.185924              9.480265       6.382351       1.588028       1.694667      14.278078       2.092471       7.780366          -0.002222
          144              N      -0.027918       6.007317      12.745565      -0.167300      29.841509 0.40738627E+03  0.93697959E+04                                 8.291785                            6.642536      -0.286509       1.967965                    0.996340      26.608392      74.267939       0.655677       0.406156      -1.076968       0.027171       0.068928       0.027568       0.079053      -0.003054       0.012803      -0.005393      -0.087935      -0.122637      -0.047768      -0.017072       0.064840              9.371413       7.918033       1.744410       3.150842      12.322230       1.701447       7.873977          -0.001141
          145              N       2.216500       1.652694      14.491144      -0.210103      34.531664 0.55274221E+03  0.13597773E+05                                 8.961636                            7.699109      -0.198143       1.958785                    0.998586      28.311756      79.358977       0.619115       0.402151      -1.089398      -0.048851       0.132534      -0.022463       0.143025       0.043740       0.016665       0.026088       0.087762       0.120640      -0.084692       0.017240       0.067451              9.829813       8.691467      -1.712343       2.518907      12.252837      -1.167977       8.545134           0.038179
          146              N      -0.353285      -1.511929      11.644669      -0.292462      25.493915 0.34795081E+03  0.76141305E+04                                 7.126751                            5.946442       0.317391       2.170335                    0.998951      25.484821      67.074494       0.734473       0.381090      -1.105652      -0.010773       0.063604       0.015564       0.066361      -0.039967      -0.067061      -0.040721      -0.063951       0.099095      -0.110344       0.033683       0.076660              7.572010       6.474590      -1.515988      -1.758671       8.298602      -1.357155       7.942840          -0.000150
          147              N      -1.802013      -0.508276      13.082116      -0.326767      42.642493 0.62649428E+03  0.15864838E+05                                10.261133                            8.134641      -0.079570       1.970584                    0.999011      30.028500      84.742374       0.610656       0.396087      -1.096128       0.048436       0.022778      -0.085395       0.100783      -0.033509       0.033100      -0.032538      -0.053559      -0.108480      -0.059216      -0.018818       0.078034             12.135487       9.811405      -0.084465      -4.333469      11.120075      -4.129297      15.474981           0.035829
          148              N       1.962414       5.390612       7.941111      -0.209884      35.312705 0.55039991E+03  0.13516687E+05                                 9.099972                            7.693832      -0.149348       1.977436                    0.997889      28.226530      78.877957       0.618409       0.403309      -1.089347      -0.041990       0.129032       0.030691       0.139120       0.030665      -0.023338      -0.036973       0.101198       0.090317      -0.082469       0.009752       0.072718             10.084930       9.844260      -1.785794      -3.195853      11.898426       0.101154       8.512105           0.040326
          149              N       7.209051      -3.695739       8.404804      -0.422169      41.204069 0.60789946E+03  0.15250791E+05                                 9.951592                            7.896101       0.210284       2.046027                    0.999143      30.948232      86.418058       0.634776       0.384614      -1.106215      -0.137069      -0.009285       0.082977       0.160497       0.011959       0.097834      -0.005159      -0.230894      -0.027625      -0.170842       0.050173       0.120669             11.966596       6.789250      -0.153740      -0.874704      22.341088       1.453921       6.769451          -0.001724
          150              N       5.456100      -4.329168       9.722588      -0.243424      32.917308 0.51235859E+03  0.12300277E+05                                 8.526724                            7.259346       0.661916       2.211896                    0.999456      28.527576      77.599668       0.661474       0.385702      -1.106848       0.148997       0.171521      -0.102112       0.249091      -0.106838       0.081874       0.076951      -0.234633      -0.100177      -0.206394       0.021407       0.184987              9.459504       6.370025      -1.587030      -1.690831      14.246188       2.088677       7.762300          -0.002226
          151              N       5.544131      -2.946260       9.691177      -0.169889      29.888278 0.40806060E+03  0.93884605E+04                                 8.295891                            6.643755      -0.276955       1.970278                    0.996439      26.637191      74.342038       0.656300       0.405633      -1.077398       0.024906      -0.069312      -0.025630       0.077983       0.001775      -0.010918      -0.004963      -0.089461      -0.122491      -0.046382      -0.019055       0.065436              9.377172       7.925667      -1.749425      -3.156198      12.326480       1.705639       7.879370          -0.001141
          152              N       7.788516       1.408363       7.945598      -0.212149      34.631675 0.55485132E+03  0.13663985E+05                                 8.981748                            7.716151      -0.203694       1.956370                    0.998579      28.366594      79.579609       0.618087       0.402398      -1.089125      -0.048927      -0.133138       0.022950       0.143688      -0.044468      -0.016513       0.026246       0.086766       0.120286      -0.084809       0.017257       0.067551              9.853172       8.709463       1.720673      -2.522442      12.287655      -1.174705       8.562398           0.038224
          153              N       5.218688       4.572986      10.792073      -0.290055      25.465216 0.34739495E+03  0.75994582E+04                                 7.124153                            5.944110       0.314757       2.169866                    0.998947      25.462381      67.019620       0.734118       0.381401      -1.105350      -0.009570      -0.061782      -0.014389       0.064153       0.041600       0.066604      -0.039606      -0.065725       0.098366      -0.110962       0.035806       0.075156              7.569238       6.472839       1.516298       1.758456       8.295583      -1.355398       7.939291          -0.000151
          154              N       3.769976       3.569333       9.354626      -0.329845      42.699029 0.62751366E+03  0.15896306E+05                                10.266742                            8.138346      -0.076941       1.971199                    0.998974      30.056569      84.822633       0.610875       0.395804      -1.096380       0.047930      -0.021226       0.083204       0.098340       0.033357      -0.033793      -0.032610      -0.051497      -0.110349      -0.059990      -0.017930       0.077919             12.142990       9.817670       0.083516       4.337873      11.125178      -4.131762      15.486123           0.035819
          155              N      -1.962502       9.098253       0.462197      -0.208825      35.253178 0.54928845E+03  0.13481047E+05                                 9.086582                            7.683636      -0.138948       1.980703                    0.997895      28.192858      78.730320       0.619182       0.403055      -1.089643       0.040003       0.130360       0.028000       0.139205      -0.030640       0.023781      -0.037493       0.100838       0.087843      -0.082209       0.009065       0.073144             10.068738       9.828689       1.779051       3.190886      11.877366       0.098454       8.500157           0.040349
          156              N       3.934944       0.011902       0.925890      -0.420577      41.151235 0.60699343E+03  0.15222081E+05                                 9.942310                            7.889795       0.211374       2.046551                    0.999171      30.928076      86.339215       0.635093       0.384573      -1.106266       0.138365      -0.009697       0.083306       0.161798      -0.011986      -0.098368      -0.005943      -0.232002      -0.028112      -0.171741       0.050429       0.121312             11.954186       6.783299       0.153791       0.873923      22.315692       1.452290       6.763569          -0.001720
          157              N       5.687895      -0.621527       2.243674      -0.244895      33.009029 0.51415199E+03  0.12355318E+05                                 8.545248                            7.274478       0.658800       2.210588                    0.999444      28.568654      77.773776       0.660390       0.385961      -1.106555      -0.148230       0.170586      -0.100453       0.247310       0.107389      -0.083032       0.077491      -0.235187      -0.102622      -0.207904       0.021980       0.185924              9.480261       6.382348       1.588027       1.694667      14.278072       2.092470       7.780362          -0.002223
          158              N       5.599851       0.761381       2.212263      -0.167300      29.841508 0.40738626E+03  0.93697955E+04                                 8.291785                            6.642535      -0.286509       1.967965                    0.996340      26.608391      74.267934       0.655677       0.406156      -1.076968      -0.027171      -0.068928      -0.027568       0.079053      -0.003054       0.012803      -0.005393      -0.087935      -0.122637      -0.047768      -0.017072       0.064840              9.371412       7.918032       1.744410       3.150842      12.322229       1.701447       7.873976          -0.001141
          159              N       3.355433       5.116004       0.466684      -0.210103      34.531667 0.55274226E+03  0.13597775E+05                                 8.961637                            7.699109      -0.198143       1.958785                    0.998586      28.311757      79.358980       0.619115       0.402151      -1.089398       0.048852      -0.132534       0.022463       0.143025       0.043740       0.016665       0.026088       0.087762       0.120640      -0.084692       0.017240       0.067452              9.829813       8.691469      -1.712344       2.518908      12.252836      -1.167976       8.545135           0.038179
          160              N       5.925218       8.280627       3.313159      -0.292462      25.493905 0.34795063E+03  0.76141255E+04                                 7.126749                            5.946440       0.317392       2.170335                    0.998951      25.484815      67.074470       0.734473       0.381090      -1.105652       0.010774      -0.063604      -0.015564       0.066361      -0.039967      -0.067061      -0.040721      -0.063951       0.099095      -0.110344       0.033683       0.076660              7.572008       6.474588      -1.515988      -1.758671       8.298599      -1.357155       7.942838          -0.000150
          161              N       7.373946       7.276974       1.875712      -0.326767      42.642489 0.62649416E+03  0.15864834E+05                                10.261132                            8.134640      -0.079570       1.970583                    0.999011      30.028498      84.742367       0.610656       0.396087      -1.096128      -0.048436      -0.022778       0.085395       0.100783      -0.033509       0.033100      -0.032538      -0.053559      -0.108480      -0.059216      -0.018818       0.078034             12.135487       9.811403      -0.084465      -4.333469      11.120074      -4.129297      15.474983           0.035829
          162              N       3.609519       1.378086       7.016717      -0.209883      35.312700 0.55039981E+03  0.13516683E+05                                 9.099971                            7.693831      -0.149347       1.977436                    0.997889      28.226527      78.877945       0.618409       0.403309      -1.089347       0.041990      -0.129032      -0.030691       0.139120       0.030665      -0.023338      -0.036973       0.101198       0.090317      -0.082469       0.009752       0.072718             10.084929       9.844258      -1.785792      -3.195852      11.898425       0.101154       8.512104           0.040326
          163              N      -1.637118      10.464437       6.553024      -0.422169      41.204065 0.60789937E+03  0.15250788E+05                                 9.951592                            7.896101       0.210283       2.046027                    0.999143      30.948228      86.418048       0.634776       0.384614      -1.106215       0.137069       0.009285      -0.082977       0.160497       0.011959       0.097834      -0.005159      -0.230894      -0.027625      -0.170842       0.050173       0.120669             11.966596       6.789250      -0.153740      -0.874704      22.341089       1.453922       6.769451          -0.001724
          164              N       0.115833      11.097866       5.235240      -0.243424      32.917295 0.51235835E+03  0.12300270E+05                                 8.526721                            7.259344       0.661917       2.211896                    0.999456      28.527571      77.599645       0.661474       0.385702      -1.106848      -0.148997      -0.171521       0.102112       0.249091      -0.106838       0.081874       0.076951      -0.234633      -0.100177      -0.206394       0.021406       0.184987              9.459501       6.370023      -1.587030      -1.690830      14.246183       2.088676       7.762297          -0.002226
          165              N       0.027802       9.714958       5.266651      -0.169889      29.888282 0.40806066E+03  0.93884623E+04                                 8.295892                            6.643755      -0.276954       1.970278                    0.996439      26.637193      74.342043       0.656300       0.405633      -1.077398      -0.024906       0.069312       0.025631       0.077983       0.001775      -0.010918      -0.004963      -0.089461      -0.122491      -0.046382      -0.019055       0.065436              9.377172       7.925667      -1.749425      -3.156198      12.326480       1.705639       7.879371          -0.001141
          166              N      -2.216583       5.360335       7.012230      -0.212149      34.631684 0.55485151E+03  0.13663991E+05                                 8.981750                            7.716152      -0.203695       1.956370                    0.998579      28.366599      79.579630       0.618086       0.402398      -1.089125       0.048927       0.133138      -0.022950       0.143688      -0.044468      -0.016513       0.026246       0.086766       0.120286      -0.084809       0.017257       0.067551              9.853174       8.709467       1.720675      -2.522443      12.287657      -1.174706       8.562400           0.038224
          167              N       0.353245       2.195712       4.165755      -0.290054      25.465208 0.34739481E+03  0.75994542E+04                                 7.124151                            5.944108       0.314758       2.169866                    0.998947      25.462376      67.019599       0.734118       0.381401      -1.105350       0.009570       0.061782       0.014389       0.064153       0.041600       0.066604      -0.039606      -0.065725       0.098366      -0.110962       0.035806       0.075156              7.569235       6.472837       1.516298       1.758456       8.295581      -1.355397       7.939288          -0.000151
          168              N       1.801957       3.199365       5.603202      -0.329844      42.699028 0.62751367E+03  0.15896306E+05                                10.266742                            8.138346      -0.076941       1.971199                    0.998974      30.056568      84.822628       0.610875       0.395804      -1.096380      -0.047930       0.021226      -0.083204       0.098340       0.033357      -0.033793      -0.032610      -0.051497      -0.110349      -0.059990      -0.017930       0.077919             12.142990       9.817671       0.083516       4.337873      11.125178      -4.131762      15.486120           0.035819
          169              O       1.240296       2.438471       8.519979      -0.533990      48.686842 0.64281308E+03  0.16200206E+05                                10.800037                            8.000577      -0.144379       2.007079                    0.993726      28.163790      76.435305       0.650850       0.373413      -1.124958      -0.008402       0.023886      -0.023260       0.034382       0.004231      -0.005321       0.040146       0.041634      -0.142032      -0.069984       0.025039       0.044945             13.449234      23.830493       0.164757      -2.856825       7.528874      -1.164448       8.988335           0.038937
          170              O      -0.762282       2.991879       7.682340      -0.552115      46.589563 0.67649480E+03  0.17244121E+05                                10.422678                            8.165482       0.001046       2.038677                    0.995453      28.686032      77.941775       0.650128       0.369599      -1.129419       0.006757       0.001563       0.002361       0.007326      -0.033175       0.062621       0.027632      -0.019211       0.026235      -0.086566       0.025539       0.061027             12.675789      16.741450      -2.905470       5.629378       8.838128      -3.985247      12.447789           0.034880
          171              O      -2.864049       4.015498       9.442877      -0.572838      44.664422 0.64302254E+03  0.16197640E+05                                10.100061                            7.933259       0.106029       2.063802                    0.996615      28.892092      78.248198       0.662479       0.367036      -1.130452       0.011700      -0.000493       0.009668       0.015185       0.036836       0.023635      -0.030209       0.118649       0.146928      -0.102720       0.036096       0.066624             12.093858      10.914910      -0.646056       6.331692       7.582922      -2.215465      17.783743           0.034763
          172              O      -1.868897       4.532592      11.348504      -0.603417      36.117274 0.50267165E+03  0.11838212E+05                                 8.580860                            6.814619       0.991008       2.353414                    0.999571      27.796633      71.440982       0.750714       0.346442      -1.153480      -0.011150      -0.015945      -0.033154       0.038442       0.100739      -0.015263       0.056075       0.055391       0.110858      -0.139579       0.043235       0.096344              9.867162       7.624354       3.031847       3.658014       9.741277       4.796284      12.235854           0.007121
          173              O       6.812292       0.622586      13.916763      -0.534179      48.714568 0.64318522E+03  0.16212135E+05                                10.804317                            8.003220      -0.138208       2.008642                    0.993819      28.172591      76.468358       0.650695       0.373443      -1.124921      -0.009218      -0.023281       0.023966       0.034660      -0.003703       0.003986       0.040956       0.041616      -0.141392      -0.070384       0.025681       0.044703             13.455169      23.841995      -0.164353       2.858179       7.531685      -1.165198       8.991827           0.038935
          174              O       4.809716       0.069178      14.754402      -0.549609      46.544066 0.67559139E+03  0.17216415E+05                                10.419160                            8.162388      -0.000551       2.038288                    0.995459      28.665250      77.890597       0.649929       0.369813      -1.129185       0.006645      -0.000542      -0.004105       0.007830       0.034352      -0.063808       0.026869      -0.018302       0.026395      -0.087705       0.025248       0.062457             12.671764      16.735934       2.905200      -5.628200       8.835561      -3.984107      12.443797           0.034867
          175              O       2.707966      -0.954441      12.993865      -0.569327      44.550725 0.64096882E+03  0.16133646E+05                                10.085670                            7.922567       0.100078       2.062918                    0.996678      28.846725      78.105884       0.662650       0.367220      -1.130265       0.014627       0.002360      -0.010985       0.018444      -0.035663      -0.025544      -0.030946       0.119552       0.148242      -0.103206       0.034345       0.068861             12.075864      10.900086       0.644900      -6.321732       7.572260      -2.211346      17.755247           0.034825
          176              O       3.703132      -1.471535      11.088238      -0.602419      36.075137 0.50184325E+03  0.11813652E+05                                 8.574297                            6.808447       0.987543       2.352598                    0.999554      27.781515      71.383356       0.751157       0.346385      -1.153545      -0.011311       0.016049       0.033926       0.039198      -0.101135       0.015316       0.056711       0.054507       0.111092      -0.140130       0.043180       0.096951              9.860553       7.619869      -3.031510      -3.656312       9.735352       4.794631      12.226439           0.007106
          177              O       4.331637       4.330227       6.437849      -0.533990      48.686846 0.64281311E+03  0.16200207E+05                                10.800038                            8.000578      -0.144379       2.007079                    0.993726      28.163792      76.435312       0.650850       0.373413      -1.124958       0.008402      -0.023886       0.023260       0.034382       0.004231      -0.005321       0.040146       0.041634      -0.142032      -0.069984       0.025039       0.044945             13.449235      23.830493       0.164758      -2.856827       7.528874      -1.164448       8.988337           0.038937
          178              O       6.334215       3.776819       7.275488      -0.552115      46.589541 0.67649433E+03  0.17244106E+05                                10.422675                            8.165479       0.001046       2.038677                    0.995453      28.686024      77.941748       0.650128       0.369599      -1.129419      -0.006757      -0.001563      -0.002360       0.007327      -0.033175       0.062621       0.027632      -0.019211       0.026236      -0.086566       0.025539       0.061027             12.675786      16.741448      -2.905470       5.629377       8.838124      -3.985245      12.447785           0.034880
          179              O       8.435982       2.753200       5.514951      -0.572838      44.664417 0.64302253E+03  0.16197640E+05                                10.100061                            7.933259       0.106029       2.063802                    0.996615      28.892092      78.248198       0.662479       0.367036      -1.130452      -0.011700       0.000493      -0.009668       0.015185       0.036836       0.023636      -0.030209       0.118649       0.146927      -0.102719       0.036096       0.066624             12.093856      10.914908      -0.646056       6.331689       7.582922      -2.215466      17.783740           0.034763
          180              O       7.440830       2.236106       3.609324      -0.603417      36.117260 0.50267143E+03  0.11838205E+05                                 8.580858                            6.814618       0.991009       2.353414                    0.999571      27.796628      71.440964       0.750714       0.346442      -1.153480       0.011150       0.015944       0.033155       0.038442       0.100739      -0.015263       0.056075       0.055390       0.110858      -0.139579       0.043235       0.096343              9.867159       7.624352       3.031845       3.658013       9.741274       4.796282      12.235850           0.007121
          181              O      -1.240359       6.146112       1.041065      -0.534179      48.714580 0.64318539E+03  0.16212140E+05                                10.804319                            8.003221      -0.138208       2.008642                    0.993819      28.172593      76.468366       0.650695       0.373443      -1.124921       0.009218       0.023281      -0.023966       0.034661      -0.003703       0.003986       0.040956       0.041616      -0.141392      -0.070384       0.025682       0.044703             13.455172      23.842002      -0.164351       2.858178       7.531687      -1.165197       8.991828           0.038935
          182              O       0.762217       6.699520       0.203426      -0.549609      46.544050 0.67559098E+03  0.17216402E+05                                10.419158                            8.162386      -0.000551       2.038288                    0.995459      28.665243      77.890574       0.649929       0.369813      -1.129185      -0.006646       0.000542       0.004105       0.007830       0.034352      -0.063808       0.026869      -0.018302       0.026395      -0.087705       0.025248       0.062457             12.671762      16.735933       2.905201      -5.628201       8.835558      -3.984106      12.443794           0.034867
          183              O       2.863967       7.723139       1.963963      -0.569326      44.550720 0.64096881E+03  0.16133646E+05                                10.085669                            7.922567       0.100078       2.062918                    0.996678      28.846725      78.105884       0.662650       0.367220      -1.130265      -0.014627      -0.002359       0.010985       0.018444      -0.035663      -0.025544      -0.030946       0.119552       0.148242      -0.103206       0.034345       0.068861             12.075862      10.900084       0.644900      -6.321729       7.572260      -2.211346      17.755244           0.034825
          184              O       1.868801       8.240233       3.869590      -0.602419      36.075123 0.50184303E+03  0.11813646E+05                                 8.574294                            6.808445       0.987544       2.352599                    0.999554      27.781511      71.383339       0.751157       0.346385      -1.153545       0.011311      -0.016049      -0.033926       0.039198      -0.101135       0.015316       0.056711       0.054507       0.111092      -0.140130       0.043180       0.096950              9.860550       7.619866      -3.031508      -3.656310       9.735349       4.794629      12.226434           0.007107

******************************************************
Auxiliary information for the entire system
The total spin magnetic moment of the unit cell is   8.000373
The total net atomic charge of the unit cell is   0.000005
Accuracy of reproducing the electrostatic potential in the unit cell:
  The inner radius (bohr) =    5.0000
  The outer radius (bohr) =   12.0000
  Valid grid points have density less than (e/(bohr^3)) =    0.0001
  The number of valid grid points were=        47526
  The rms potential error without charges in kcal/mol is=      5.98347
  The rms potential error with partial charges in kcal/mol is=      1.50831
  The RRMSE value at monopole order=      0.25208
  The rms potential error with partial charges and cloud penetration in kcal/mol is=      1.49576
  The RRMSE value at monopole order with cloud penetration is=      0.24998
  The rms potential error with partial charges and atomic dipoles in kcal/mol is=      0.86231
  The RRMSE value at dipole order=      0.14411
  The rms potential error with partial charges, atomic dipoles and cloud penetration in kcal/mol is=      0.84983
  The RRMSE value at dipole order with cloud penetration=      0.14203

******************************************************
The electron densities and ab initio electrostatic potential were computed in VASP using the PBE functional and
projector augmented wave method. See the main text of the journal article for a description of computational details.
The atomic charges, dipoles, and quadrupoles were computed with the DDEC6 method as described in
(a) T. A. Manz and N. Gabaldon Limas, RSC Adv. 6 (2016) 47771-47801 DOI: 10.1039/c6ra04656h
(b) N. Gabaldon Limas and T. A. Manz, RSC Adv. 8 (2018) 2678-2707 DOI: 10.1039/c7ra11829e.
For each atom in the material, the electron cloud parameters were fit to the spherically averaged atom-in-material
electron density using radial positions for which this density was between 10^-4 and 10^-2 electrons per cubic bohr.
The polarizabilities, dispersion coefficients, and quantum Drude oscillator (QDO) parameters were fit using the MCLF method.
The magnetic structure of the system was optimized in VASP from the default ferromagnetic initial guess using spin polarization.
The atomic spin moments (ASMs) were computed on this optimized magnetic structure using the DDEC6 partition as inputs
to the method of T. A. Manz and D. S. Sholl, J. Chem. Theory Comput. 7 (2011) 4146-4164 DOI: 10.1021/ct200539n.
The RMSE and RRMSE were computed using a uniform grid with Ewald summation.
