# Supplementary material for: A collection of forcefield precursors for metal–organic frameworks
Source: RSC Adv. 2019 Nov 13;9(63):36492–507. doi: 10.1039/c9ra07327b (PMC9075174; doi:10.1039/c9ra07327b)
Supplement: RA-009-C9RA07327B-s4123 [file RA-009-C9RA07327B-s4123.xyz]

   90
jmolscript: load "" {1 1 1} spacegroup "x,y,z" unitcell [{     10.090300     0.000000     0.000000 }, {     -5.045150     8.738456     0.000000 }, {      0.000000     0.000000    21.256800 }]
Cd     8.755555     0.770557    15.942600     0.662748
Cd     1.334745     0.770557     8.857071     0.662011
Cd     5.045150     7.197167     1.771329     0.662037
Cd    -3.710456     7.967812     5.314200     0.662751
Cd     3.710405     7.967899    19.485471     0.662010
Cd    -0.000050     1.541201    12.399729     0.662010
H      0.109631     3.485857    17.133406     0.115813
H      1.880126     4.463603    13.673649     0.123658
H     -2.081124     6.900584    10.047877     0.116383
H     -2.119619     4.878418     6.588120     0.123665
H      1.971493     7.090471     2.962135     0.116610
H      0.239493     8.134891    20.759178     0.124126
H      4.935519     5.252599     6.505006     0.115814
H      3.165024     4.274853     3.045249     0.123659
H      7.126274     1.837872    20.676277     0.116383
H      7.164769     3.860038    17.216520     0.123664
H      3.073657     1.647985    13.590535     0.116611
H      4.805657     0.603565    10.130778     0.124126
H      5.154781     5.252599    18.294665     0.116611
H      6.925276     4.274853     0.497622     0.124127
H      2.964026     1.837872     4.123394     0.115814
H      2.925531     3.860038     7.583151     0.123658
H      7.016643     1.647985    11.208923     0.116383
H      5.284643     0.603565    14.668680     0.123665
H     -0.109631     3.485857     7.666265     0.116611
H     -1.880126     4.463603    11.126022     0.124126
H      2.081124     6.900584    14.751794     0.115814
H      2.119619     4.878418    18.211551     0.123659
H     -1.971493     7.090471     0.580523     0.116380
H     -0.239493     8.134891     4.040280     0.123663
C      1.205085     4.377966    15.625023     0.002517
C      0.386812     3.472225    16.224890    -0.102522
C      1.359012     4.009116    14.325170    -0.083241
C     -1.856262     5.505839     8.539494     0.002410
C     -2.231520     6.667355     9.139361    -0.101926
C     -2.252659     5.556959     7.239641    -0.083648
C      0.651178     7.593107     1.453753     0.003643
C      1.844709     7.337332     2.053619    -0.105014
C      0.893647     7.910837     0.153899    -0.084088
C      3.840065     4.360490     4.996623     0.002523
C      4.658338     5.266231     5.596490    -0.102518
C      3.686138     4.729340     3.696770    -0.083227
C      6.901412     3.232617    19.167894     0.002409
C      7.276670     2.071101    19.767761    -0.101927
C      7.297809     3.181497    17.868041    -0.083639
C      4.393972     1.145349    12.082153     0.003642
C      3.200441     1.401124    12.682019    -0.105017
C      4.151503     0.827619    10.782299    -0.084087
C      6.250235     4.360490    19.803047     0.003643
C      5.431962     5.266231    19.203181    -0.105017
C      6.404162     4.729340    21.102901    -0.084090
C      3.188888     3.232617     5.631777     0.002516
C      2.813630     2.071101     5.031910    -0.102521
C      2.792491     3.181497     6.931630    -0.083241
C      5.696328     1.145349    12.717306     0.002411
C      6.889859     1.401124    12.117439    -0.101926
C      5.938797     0.827619    14.017159    -0.083648
C     -1.205085     4.377966     9.174647     0.003643
C     -0.386812     3.472225     8.574781    -0.105017
C     -1.359012     4.009116    10.474501    -0.084087
C      1.856262     5.505839    16.260177     0.002522
C      2.231520     6.667355    15.660310    -0.102520
C      2.252659     5.556959    17.560030    -0.083237
C     -0.651178     7.593107     2.088906     0.002407
C     -1.844709     7.337332     1.489039    -0.101918
C     -0.893647     7.910837     3.388759    -0.083643
N      0.034912     2.543765    15.295543    -0.208213
N      0.635739     2.875564    14.121530    -0.179140
N     -2.859641     7.436339     8.210014    -0.208639
N     -2.872708     6.750108     7.036001    -0.179689
N      2.824729     7.496809     1.124272    -0.208079
N      2.236969     7.851241    21.207059    -0.178024
N      5.010238     6.194691     4.667143    -0.208195
N      4.409411     5.862892     3.493130    -0.179171
N      7.904791     1.302117    18.838414    -0.208631
N      7.917858     1.988348    17.664401    -0.179715
N      2.220421     1.241647    11.752672    -0.208063
N      2.808181     0.887215    10.578659    -0.178028
N      5.080062     6.194691    20.132528    -0.208069
N      5.680889     5.862892     0.049741    -0.178001
N      2.185509     1.302117     5.961257    -0.208212
N      2.172442     1.988348     7.135270    -0.179141
N      7.869879     1.241647    13.046786    -0.208639
N      7.282119     0.887215    14.220799    -0.179689
N     -0.034912     2.543765     9.504128    -0.208064
N     -0.635739     2.875564    10.678141    -0.178028
N      2.859641     7.436339    16.589657    -0.208207
N      2.872708     6.750108    17.763670    -0.179137
N     -2.824729     7.496809     2.418386    -0.208678
N     -2.236969     7.851241     3.592399    -0.179707

The following XYZ coordinates are in angstroms. Other properties are in atomic units.
The sperically averaged electron density of each atom fit to a function of the form exp(a - br)
eigen_1, eigen_2 and eigen_3 are the three eigenvalues of traceless quadrupole moment tensor
  atom number  atomic symbol              X              Y              Z     net charge C6 coefficient C8 coefficient C10 coefficient fluctuating dipole atomic polarizability isotropic forcefield polarizability              a              b squared Pearson coefficient          <r^3>          <r^4>         wp_QDO          m_QDO          q_QDO       dipole_x       dipole_y       dipole_z         dipole            Qxy            Qxz            Qyz     Q(x^2-y^2)  Q(3z^2 - R^2)        eigen_1        eigen_2        eigen_3 static polarizability      alpha(xx)      alpha(xy)      alpha(xz)      alpha(yy)      alpha(yz)      alpha(zz) atomic spin moment
            1             Cd       8.755555       0.770557      15.942600       0.662748     215.845637 0.49696450E+04  0.19660802E+06                                27.383345                           21.974397       0.937765       1.946089                    0.998421      87.095953     243.149652       0.424904       0.364368      -1.202316       0.051012      -0.029419       0.000006       0.058887      -0.138947       0.022662       0.039269       0.160415       0.063826      -0.181224       0.031427       0.149798             33.615019      26.497296      11.601397      -2.759089      39.894918      -4.779631      34.452842           0.000006
            2             Cd       1.334745       0.770557       8.857071       0.662011     216.064961 0.49757267E+04  0.19691149E+06                                27.401966                           21.988556       0.934101       1.944981                    0.998344      87.136799     243.313312       0.424740       0.364391      -1.202281      -0.050883      -0.029681       0.000464       0.058909       0.139839       0.023923      -0.040702       0.160513       0.065451      -0.183022       0.032697       0.150325             33.639085      26.516997     -11.614087      -2.764821      39.931770       4.784569      34.468489           0.000006
            3             Cd       5.045150       7.197167       1.771329       0.662037     216.061418 0.49756007E+04  0.19690522E+06                                27.401641                           21.988253       0.933909       1.944938                    0.998341      87.135895     243.309808       0.424744       0.364391      -1.202281       0.000258       0.058911      -0.000405       0.058913       0.000475      -0.047158       0.000291      -0.322352       0.065403      -0.182939       0.032662       0.150277             33.638673      46.634540       0.001051       5.525054      19.812160      -0.002616      34.469319           0.000006
            4             Cd      -3.710456       7.967812       5.314200       0.662751     215.844087 0.49696079E+04  0.19660618E+06                                27.383209                           21.974309       0.937784       1.946095                    0.998421      87.095761     243.148834       0.424905       0.364367      -1.202317      -0.050986       0.029470      -0.000009       0.058890      -0.138938      -0.022672      -0.039262       0.160455       0.063830      -0.181227       0.031428       0.149799             33.614807      26.498292      11.601935       2.759652      39.893545       4.779265      34.452585           0.000006
            5             Cd       3.710405       7.967899      19.485471       0.662010     216.062833 0.49756736E+04  0.19690882E+06                                27.401764                           21.988415       0.934156       1.944997                    0.998344      87.136587     243.312193       0.424742       0.364391      -1.202281       0.050889       0.029682       0.000468       0.058915       0.139841      -0.023918       0.040706       0.160516       0.065446      -0.183025       0.032696       0.150329             33.638811      26.516729     -11.613980       2.764766      39.931369      -4.784637      34.468334           0.000006
            6             Cd      -0.000050       1.541201      12.399729       0.662010     216.064957 0.49757272E+04  0.19691152E+06                                27.401966                           21.988557       0.934101       1.944981                    0.998344      87.136797     243.313303       0.424740       0.364391      -1.202281      -0.000263      -0.058907      -0.000464       0.058910       0.000415       0.047210      -0.000368      -0.322466       0.065452      -0.183023       0.032697       0.150326             33.639086      46.636164       0.001728      -5.525981      19.812600       0.002109      34.468495           0.000006
            7              H       0.109631       3.485857      17.133406       0.115813       1.322308 0.98478725E+01  0.10175528E+03                                 1.980938                            1.831189      -1.235489       2.289693                    0.995370       3.707213      10.620462       0.464233       1.276895      -0.709873      -0.009496       0.008795       0.044162       0.046020       0.009325      -0.003105       0.008278      -0.010117       0.060842      -0.021916      -0.000830       0.022746              2.036074       1.880527       0.178172      -0.489941       1.609882      -0.045145       2.617813           0.000001
            8              H       1.880126       4.463603      13.673649       0.123658       1.278755 0.95714813E+01  0.96994354E+02                                 1.871650                            1.760169      -0.866702       2.473879                    0.998930       3.327158       9.066696       0.497941       1.213839      -0.727839       0.026210       0.024230      -0.026600       0.044515       0.017945      -0.009835       0.000643      -0.011623       0.025261      -0.025183       0.007069       0.018114              1.891370       1.789663       0.252214      -0.411574       1.792330      -0.240154       2.092119           0.000005
            9              H      -2.081124       6.900584      10.047877       0.116383       1.322978 0.98554392E+01  0.10187687E+03                                 1.983794                            1.833585      -1.245742       2.285976                    0.995398       3.707545      10.631802       0.463179       1.279256      -0.709379       0.012565       0.003691       0.043832       0.045746      -0.009189       0.008408      -0.001548      -0.010665       0.060410      -0.021740      -0.000775       0.022515              2.039120       1.525082       0.028175       0.206433       1.970011       0.447876       2.622268           0.000001
           10              H      -2.119619       4.878418       6.588120       0.123665       1.279022 0.95732394E+01  0.97009855E+02                                 1.871179                            1.759730      -0.868447       2.473133                    0.998953       3.327980       9.066761       0.498293       1.213010      -0.728014       0.008281      -0.035096      -0.027033       0.045067      -0.013818       0.005913       0.007786      -0.025398       0.025009      -0.025153       0.007536       0.017617              1.890910       1.572899      -0.127238      -0.002221       2.008293       0.476350       2.091538           0.000005
           11              H       1.971493       7.090471       2.962135       0.116610       1.316805 0.98002763E+01  0.10114868E+03                                 1.976326                            1.827499      -1.235696       2.290255                    0.995445       3.699336      10.594547       0.464384       1.277931      -0.709674      -0.003298      -0.012704       0.043827       0.045750      -0.000308      -0.005590      -0.006574       0.021048       0.060205      -0.021660      -0.000811       0.022470              2.031104       1.828014      -0.205494       0.282730       1.655293      -0.399933       2.610006           0.000001
           12              H       0.239493       8.134891      20.759178       0.124126       1.280182 0.95850110E+01  0.97162611E+02                                 1.872424                            1.760896      -0.869822       2.472541                    0.998936       3.329694       9.074099       0.498073       1.213127      -0.727970      -0.034081       0.010593      -0.026622       0.044525      -0.004179       0.004195      -0.009017       0.037068       0.025434      -0.025412       0.007277       0.018135              1.892148       2.010961      -0.124970       0.413871       1.572531      -0.236479       2.092952           0.000005
           13              H       4.935519       5.252599       6.505006       0.115814       1.322289 0.98477060E+01  0.10175312E+03                                 1.980918                            1.831173      -1.235446       2.289712                    0.995372       3.707185      10.620354       0.464235       1.276895      -0.709873       0.009495      -0.008796       0.044162       0.046020       0.009325       0.003105      -0.008278      -0.010117       0.060842      -0.021916      -0.000830       0.022746              2.036053       1.880508       0.178169       0.489930       1.609869       0.045141       2.617781           0.000001
           14              H       3.165024       4.274853       3.045249       0.123659       1.278733 0.95712778E+01  0.96991736E+02                                 1.871626                            1.760149      -0.866683       2.473889                    0.998930       3.327125       9.066568       0.497945       1.213836      -0.727840      -0.026211      -0.024231      -0.026599       0.044516       0.017946       0.009835      -0.000643      -0.011624       0.025260      -0.025183       0.007069       0.018114              1.891346       1.789641       0.252210       0.411565       1.792308       0.240149       2.092089           0.000005
           15              H       7.126274       1.837872      20.676277       0.116383       1.322979 0.98554464E+01  0.10187692E+03                                 1.983792                            1.833583      -1.245741       2.285976                    0.995398       3.707543      10.631783       0.463181       1.279253      -0.709380      -0.012565      -0.003691       0.043832       0.045746      -0.009189      -0.008408       0.001548      -0.010665       0.060410      -0.021740      -0.000775       0.022515              2.039117       1.525080       0.028175      -0.206432       1.970008      -0.447875       2.622264           0.000001
           16              H       7.164769       3.860038      17.216520       0.123664       1.279025 0.95732542E+01  0.97010023E+02                                 1.871180                            1.759730      -0.868442       2.473135                    0.998953       3.327984       9.066767       0.498294       1.213008      -0.728015      -0.008280       0.035095      -0.027033       0.045067      -0.013818      -0.005914      -0.007786      -0.025398       0.025009      -0.025153       0.007536       0.017617              1.890912       1.572899      -0.127238       0.002221       2.008297      -0.476352       2.091539           0.000005
           17              H       3.073657       1.647985      13.590535       0.116611       1.316811 0.98003288E+01  0.10114940E+03                                 1.976335                            1.827506      -1.235760       2.290227                    0.995444       3.699345      10.594596       0.464382       1.277934      -0.709674       0.003298       0.012704       0.043827       0.045750      -0.000308       0.005590       0.006574       0.021047       0.060206      -0.021659      -0.000811       0.022471              2.031115       1.828021      -0.205495      -0.282732       1.655302       0.399938       2.610023           0.000001
           18              H       4.805657       0.603565      10.130778       0.124126       1.280182 0.95850076E+01  0.97162573E+02                                 1.872425                            1.760897      -0.869816       2.472544                    0.998936       3.329692       9.074095       0.498073       1.213128      -0.727970       0.034081      -0.010593      -0.026622       0.044525      -0.004179      -0.004195       0.009018       0.037068       0.025434      -0.025412       0.007277       0.018135              1.892148       2.010961      -0.124970      -0.413871       1.572531       0.236478       2.092952           0.000005
           19              H       5.154781       5.252599      18.294665       0.116611       1.316808 0.98002957E+01  0.10114897E+03                                 1.976332                            1.827503      -1.235757       2.290228                    0.995444       3.699340      10.594577       0.464382       1.277934      -0.709674      -0.009353      -0.009208      -0.043827       0.045750      -0.009267       0.002898       0.008128      -0.009991       0.060206      -0.021659      -0.000811       0.022471              2.031112       1.876442      -0.177537       0.487721       1.606875      -0.044885       2.610018           0.000000
           20              H       6.925276       4.274853       0.497622       0.124127       1.280179 0.95849798E+01  0.97162141E+02                                 1.872414                            1.760888      -0.869817       2.472544                    0.998936       3.329688       9.074053       0.498077       1.213119      -0.727971       0.026215      -0.024219       0.026622       0.044525      -0.018141       0.009907       0.000876      -0.011296       0.025434      -0.025412       0.007277       0.018135              1.892137       1.790358      -0.252328       0.411728       1.793116      -0.240180       2.092938           0.000005
           21              H       2.964026       1.837872       4.123394       0.115814       1.322304 0.98478390E+01  0.10175486E+03                                 1.980935                            1.831187      -1.235486       2.289695                    0.995370       3.707205      10.620440       0.464233       1.276897      -0.709872       0.012364      -0.003826      -0.044162       0.046020       0.009044      -0.008721      -0.001450      -0.011093       0.060843      -0.021916      -0.000830       0.022746              2.036071       1.523240      -0.028107      -0.205874       1.967165       0.446872       2.617808           0.000001
           22              H       2.925531       3.860038       7.583151       0.123658       1.278755 0.95714845E+01  0.96994386E+02                                 1.871650                            1.760169      -0.866702       2.473878                    0.998930       3.327159       9.066696       0.497941       1.213838      -0.727840       0.007879       0.034814       0.026600       0.044515       0.014006      -0.005475       0.008196      -0.025271       0.025261      -0.025183       0.007069       0.018114              1.891370       1.573239       0.127262       0.002192       2.008752       0.476509       2.092119           0.000005
           23              H       7.016643       1.647985      11.208923       0.116383       1.322977 0.98554284E+01  0.10187672E+03                                 1.983793                            1.833584      -1.245742       2.285976                    0.995398       3.707544      10.631797       0.463179       1.279256      -0.709379      -0.003086       0.012727      -0.043832       0.045746       0.000024       0.005545      -0.006508       0.021248       0.060410      -0.021740      -0.000775       0.022515              2.039119       1.834377       0.206747      -0.284655       1.660713      -0.402714       2.622266           0.000001
           24              H       5.284643       0.603565      14.668680       0.123665       1.279022 0.95732424E+01  0.97009892E+02                                 1.871180                            1.759730      -0.868448       2.473133                    0.998953       3.327981       9.066764       0.498293       1.213010      -0.728014      -0.034534      -0.010377       0.027033       0.045067       0.004089      -0.003786      -0.009014       0.036632       0.025009      -0.025153       0.007536       0.017617              1.890910       2.009637       0.124912      -0.413642       1.571556      -0.236251       2.091538           0.000005
           25              H      -0.109631       3.485857       7.666265       0.116611       1.316810 0.98003161E+01  0.10114924E+03                                 1.976335                            1.827506      -1.235758       2.290228                    0.995444       3.699342      10.594589       0.464381       1.277935      -0.709673       0.009353       0.009208      -0.043827       0.045750      -0.009268      -0.002898      -0.008128      -0.009991       0.060206      -0.021659      -0.000811       0.022471              2.031115       1.876446      -0.177537      -0.487723       1.606877       0.044885       2.610021           0.000001
           26              H      -1.880126       4.463603      11.126022       0.124126       1.280183 0.95850151E+01  0.97162664E+02                                 1.872425                            1.760897      -0.869817       2.472543                    0.998936       3.329693       9.074097       0.498073       1.213127      -0.727970      -0.026214       0.024218       0.026622       0.044525      -0.018140      -0.009907      -0.000876      -0.011297       0.025434      -0.025412       0.007277       0.018135              1.892148       1.790367      -0.252331      -0.411732       1.793127       0.240184       2.092952           0.000005
           27              H       2.081124       6.900584      14.751794       0.115814       1.322290 0.98477281E+01  0.10175342E+03                                 1.980920                            1.831176      -1.235447       2.289711                    0.995372       3.707192      10.620382       0.464235       1.276896      -0.709873      -0.012365       0.003825      -0.044162       0.046020       0.009044       0.008722       0.001450      -0.011094       0.060842      -0.021916      -0.000830       0.022746              2.036053       1.523231      -0.028105       0.205871       1.967150      -0.446862       2.617780           0.000001
           28              H       2.119619       4.878418      18.211551       0.123659       1.278747 0.95713991E+01  0.96993311E+02                                 1.871643                            1.760162      -0.866696       2.473883                    0.998930       3.327142       9.066642       0.497942       1.213840      -0.727839      -0.007879      -0.034814       0.026599       0.044516       0.014006       0.005474      -0.008196      -0.025270       0.025260      -0.025183       0.007069       0.018114              1.891364       1.573233       0.127261      -0.002193       2.008747      -0.476509       2.092112           0.000005
           29              H      -1.971493       7.090471       0.580523       0.116380       1.322970 0.98553635E+01  0.10187587E+03                                 1.983784                            1.833577      -1.245746       2.285971                    0.995397       3.707543      10.631780       0.463181       1.279254      -0.709379       0.003086      -0.012726      -0.043831       0.045746       0.000024      -0.005546       0.006508       0.021249       0.060410      -0.021741      -0.000775       0.022516              2.039109       1.834370       0.206746       0.284653       1.660707       0.402709       2.622250           0.000001
           30              H      -0.239493       8.134891       4.040280       0.123663       1.279038 0.95733827E+01  0.97011654E+02                                 1.871193                            1.759741      -0.868452       2.473128                    0.998953       3.328006       9.066843       0.498293       1.213007      -0.728015       0.034533       0.010377       0.027033       0.045067       0.004089       0.003786       0.009015       0.036633       0.025010      -0.025153       0.007536       0.017617              1.890924       2.009652       0.124915       0.413647       1.571567       0.236255       2.091553           0.000005
           31              C       1.205085       4.377966      15.625023       0.002517      43.175531 0.40956797E+03  0.94574749E+04                                10.682186                            6.719818      -0.050540       1.979126                    0.999529      27.384422      77.248677       0.641559       0.413447      -1.069364       0.005510       0.016720       0.008265       0.019448       0.031783       0.008593       0.008454      -0.040466       0.039613      -0.044493       0.007726       0.036767             14.475308      11.059737       8.753592       2.474140      19.731151       6.592515      12.635034          -0.000002
           32              C       0.386812       3.472225      16.224890      -0.102522      33.857916 0.42659887E+03  0.10056437E+05                                 9.217183                            6.958780      -0.013523       1.957014                    0.999554      30.305164      89.384040       0.610385       0.425675      -1.050532      -0.022057      -0.022515      -0.029360       0.043075      -0.002116       0.008960       0.026359       0.031430       0.108517      -0.043205      -0.003052       0.046257             10.737552       9.357183       4.851266      -2.073549      11.046941       0.882272      11.808533           0.000001
           33              C       1.359012       4.009116      14.325170      -0.083241      30.627888 0.39698338E+03  0.91512940E+04                                 8.491245                            6.634946       0.240443       2.048681                    0.999832      29.040576      83.498235       0.638943       0.415847      -1.061323      -0.024347      -0.037977      -0.016384       0.047995       0.029023      -0.018414      -0.009647      -0.011591      -0.024725      -0.029685      -0.011580       0.041264              9.592439       7.320534       3.188823      -1.122881       9.944976       2.082254      11.511809          -0.000000
           34              C      -1.856262       5.505839       8.539494       0.002410      43.130451 0.40916930E+03  0.94449054E+04                                10.671327                            6.714101      -0.045245       1.980887                    0.999574      27.367991      77.160195       0.642255       0.413146      -1.069679       0.010110      -0.013940       0.008409       0.019164      -0.033257       0.002491      -0.012310      -0.033577       0.041193      -0.044453       0.007909       0.036544             14.459613       9.971602      -8.121593       4.466083      20.785786      -5.430321      12.621450          -0.000002
           35              C      -2.231520       6.667355       9.139361      -0.101926      33.856138 0.42658076E+03  0.10055779E+05                                 9.215306                            6.957001      -0.011493       1.957755                    0.999553      30.307306      89.385714       0.610685       0.425475      -1.050668      -0.008471       0.030721      -0.031208       0.044603       0.014204       0.018016      -0.020892      -0.010417       0.109240      -0.042525      -0.003798       0.046324             10.735189       6.421425      -3.155160       1.801369      13.974903       1.354941      11.809237           0.000001
           36              C      -2.252659       5.556959       7.239641      -0.083648      30.632720 0.39705068E+03  0.91530082E+04                                 8.491479                            6.635144       0.237116       2.047845                    0.999845      29.044368      83.503178       0.639002       0.415801      -1.061379      -0.020293       0.040167      -0.015541       0.047610      -0.018960       0.001221       0.021109      -0.044776      -0.026846      -0.029652      -0.011790       0.041442              9.592694       6.527360      -2.730963       2.364307      10.739322      -0.067742      11.511401          -0.000001
           37              C       0.651178       7.593107       1.453753       0.003643      43.115098 0.40899654E+03  0.94408156E+04                                10.671805                            6.714851      -0.043741       1.981242                    0.999553      27.364080      77.172638       0.641848       0.413413      -1.069405      -0.016305      -0.004216       0.010305       0.019743       0.002127      -0.011223       0.002896       0.076025       0.038486      -0.044670       0.007822       0.036849             14.459418      25.113817      -0.621102      -6.936303       5.642092      -1.152946      12.622345          -0.000002
           38              C       1.844709       7.337332       2.053619      -0.105014      33.958796 0.42822999E+03  0.10105252E+05                                 9.238419                            6.974855      -0.022123       1.953946                    0.999540      30.359647      89.611786       0.609272       0.426015      -1.050247       0.031025      -0.006741      -0.029271       0.043184      -0.012081      -0.026045      -0.006054      -0.021346       0.106966      -0.042793      -0.002160       0.044953             10.763308      14.870120      -1.699341       0.271607       5.590565      -2.240523      11.829241           0.000001
           39              C       0.893647       7.910837       0.153899      -0.084088      30.646038 0.39728267E+03  0.91600917E+04                                 8.495348                            6.638335       0.243245       2.049386                    0.999834      29.051567      83.543649       0.638640       0.415958      -1.061232       0.044612      -0.003323      -0.015331       0.047289      -0.009509       0.016927      -0.011450       0.055202      -0.025538      -0.029572      -0.011066       0.040639              9.596773      12.055403      -0.458207      -1.241396       5.217491      -2.015092      11.517424          -0.000001
           40              C       3.840065       4.360490       4.996623       0.002523      43.175208 0.40956376E+03  0.94573491E+04                                10.682122                            6.719776      -0.050533       1.979130                    0.999529      27.384243      77.247934       0.641562       0.413447      -1.069365      -0.005511      -0.016720       0.008266       0.019449       0.031782      -0.008593      -0.008453      -0.040466       0.039614      -0.044493       0.007727       0.036767             14.475227      11.059687       8.753544      -2.474152      19.731012      -6.592499      12.634981          -0.000002
           41              C       4.658338       5.266231       5.596490      -0.102518      33.857771 0.42659612E+03  0.10056356E+05                                 9.217179                            6.958774      -0.013470       1.957035                    0.999554      30.304958      89.383360       0.610383       0.425677      -1.050531       0.022058       0.022517      -0.029362       0.043077      -0.002113      -0.008963      -0.026363       0.031428       0.108512      -0.043206      -0.003053       0.046259             10.737562       9.357209       4.851314       2.073505      11.046994      -0.882303      11.808483           0.000001
           42              C       3.686138       4.729340       3.696770      -0.083227      30.627532 0.39697729E+03  0.91511187E+04                                 8.491200                            6.634913       0.240448       2.048688                    0.999832      29.040271      83.497205       0.638942       0.415849      -1.061322       0.024349       0.037981      -0.016386       0.047999       0.029022       0.018411       0.009645      -0.011594      -0.024732      -0.029683      -0.011579       0.041262              9.592393       7.320497       3.188814       1.122843       9.944929      -2.082279      11.511752          -0.000001
           43              C       6.901412       3.232617      19.167894       0.002409      43.130496 0.40916987E+03  0.94449223E+04                                10.671337                            6.714107      -0.045241       1.980888                    0.999574      27.368006      77.160265       0.642255       0.413147      -1.069679      -0.010109       0.013940       0.008409       0.019163      -0.033259      -0.002492       0.012311      -0.033577       0.041192      -0.044454       0.007907       0.036546             14.459629       9.971604      -8.121601      -4.466085      20.785823       5.430342      12.621459          -0.000002
           44              C       7.276670       2.071101      19.767761      -0.101927      33.856098 0.42658050E+03  0.10055769E+05                                 9.215293                            6.956995      -0.011488       1.957757                    0.999553      30.307293      89.385615       0.610686       0.425475      -1.050669       0.008472      -0.030720      -0.031209       0.044603       0.014204      -0.018016       0.020891      -0.010416       0.109245      -0.042526      -0.003799       0.046325             10.735167       6.421409      -3.155153      -1.801361      13.974873      -1.354924      11.809219           0.000001
           45              C       7.297809       3.181497      17.868041      -0.083639      30.632537 0.39704729E+03  0.91529139E+04                                 8.491457                            6.635124       0.237110       2.047845                    0.999845      29.044261      83.502892       0.639001       0.415803      -1.061378       0.020298      -0.040170      -0.015542       0.047615      -0.018959      -0.001221      -0.021108      -0.044775      -0.026842      -0.029651      -0.011789       0.041440              9.592672       6.527330      -2.730945      -2.364285      10.739334       0.067731      11.511352          -0.000001
           46              C       4.393972       1.145349      12.082153       0.003642      43.115106 0.40899693E+03  0.94408282E+04                                10.671809                            6.714858      -0.043735       1.981244                    0.999553      27.364095      77.172728       0.641847       0.413414      -1.069405       0.016305       0.004217       0.010305       0.019744       0.002126       0.011223      -0.002896       0.076025       0.038486      -0.044670       0.007821       0.036849             14.459424      25.113806      -0.621095       6.936305       5.642096       1.152950      12.622371          -0.000002
           47              C       3.200441       1.401124      12.682019      -0.105017      33.958973 0.42823225E+03  0.10105320E+05                                 9.238449                            6.974872      -0.022192       1.953923                    0.999540      30.359744      89.612166       0.609272       0.426015      -1.050247      -0.031023       0.006745      -0.029270       0.043182      -0.012083       0.026045       0.006053      -0.021354       0.106967      -0.042797      -0.002156       0.044952             10.763346      14.870115      -1.699321      -0.271605       5.590589       2.240555      11.829335           0.000001
           48              C       4.151503       0.827619      10.782299      -0.084087      30.646001 0.39728211E+03  0.91600758E+04                                 8.495340                            6.638330       0.243248       2.049387                    0.999834      29.051551      83.543591       0.638640       0.415958      -1.061232      -0.044613       0.003324      -0.015332       0.047291      -0.009510      -0.016926       0.011450       0.055201      -0.025536      -0.029572      -0.011065       0.040637              9.596766      12.055392      -0.458199       1.241399       5.217485       2.015086      11.517422          -0.000000
           49              C       6.250235       4.360490      19.803047       0.003643      43.115074 0.40899644E+03  0.94408128E+04                                10.671798                            6.714851      -0.043738       1.981243                    0.999553      27.364080      77.172641       0.641847       0.413413      -1.069405       0.004501      -0.016229      -0.010305       0.019745      -0.031856      -0.008118       0.008271      -0.041695       0.038485      -0.044670       0.007822       0.036848             14.459412      11.047901      -8.742039      -2.469674      19.707973       6.583490      12.622363          -0.000002
           50              C       5.431962       5.266231      19.203181      -0.105017      33.958985 0.42823236E+03  0.10105322E+05                                 9.238449                            6.974872      -0.022197       1.953921                    0.999540      30.359733      89.612088       0.609272       0.426014      -1.050247      -0.021352       0.023495       0.029269       0.043181       0.003205      -0.007780       0.025582       0.031604       0.106964      -0.042796      -0.002156       0.044952             10.763348       9.382127      -4.867828       2.076165      11.078587       0.885050      11.829330           0.000001
           51              C       6.404162       4.729340      21.102901      -0.084090      30.646062 0.39728292E+03  0.91600953E+04                                 8.495346                            6.638334       0.243299       2.049403                    0.999834      29.051530      83.543420       0.638640       0.415958      -1.061233      -0.025183       0.036975       0.015331       0.047290      -0.028663       0.018378      -0.008931      -0.011131      -0.025540      -0.029576      -0.011065       0.040640              9.596778       7.323797      -3.190012       1.124390       9.949101       2.082667      11.517437          -0.000001
           52              C       3.188888       3.232617       5.631777       0.002516      43.175564 0.40956827E+03  0.94574828E+04                                10.682188                            6.719819      -0.050537       1.979127                    0.999529      27.384430      77.248682       0.641559       0.413447      -1.069364       0.011725       0.013132      -0.008265       0.019448       0.033414      -0.003025      -0.011669      -0.034817       0.039612      -0.044494       0.007726       0.036768             14.475312       9.982454       8.131618      -4.472223      20.808428      -5.438948      12.635054          -0.000002
           53              C       2.813630       2.071101       5.031910      -0.102521      33.857865 0.42659836E+03  0.10056422E+05                                 9.217176                            6.958777      -0.013522       1.957015                    0.999554      30.305133      89.383934       0.610385       0.425675      -1.050532      -0.008470      -0.030360       0.029360       0.043075      -0.014668      -0.018347      -0.020939      -0.012050       0.108517      -0.043205      -0.003051       0.046256             10.737536       6.423173       3.157306      -1.800850      13.980921       1.354602      11.808515           0.000001
           54              C       2.792491       3.181497       6.931630      -0.083241      30.627900 0.39698353E+03  0.91512982E+04                                 8.491246                            6.634947       0.240444       2.048681                    0.999832      29.040585      83.498259       0.638943       0.415847      -1.061323      -0.020716      -0.040074       0.016384       0.047995       0.019530      -0.000852       0.020771      -0.044473      -0.024724      -0.029685      -0.011579       0.041264              9.592442       6.527264       2.730828      -2.364730      10.738244      -0.068692      11.511817          -0.000001
           55              C       5.696328       1.145349      12.717306       0.002411      43.130395 0.40916904E+03  0.94448977E+04                                10.671318                            6.714098      -0.045244       1.980887                    0.999574      27.367980      77.160149       0.642255       0.413146      -1.069679      -0.017127       0.001785      -0.008409       0.019164      -0.002089       0.011906       0.003998       0.074391       0.041192      -0.044453       0.007909       0.036544             14.459596      25.115710       0.621878       6.935822       5.641639      -1.152584      12.621440          -0.000002
           56              C       6.889859       1.401124      12.117439      -0.101926      33.856133 0.42658070E+03  0.10055777E+05                                 9.215305                            6.957000      -0.011493       1.957755                    0.999553      30.307307      89.385716       0.610685       0.425475      -1.050668       0.030840       0.008024       0.031208       0.044603       0.011613       0.027101      -0.005156      -0.019394       0.109239      -0.042525      -0.003798       0.046323             10.735187      14.818976       1.693170      -0.272728       5.577347      -2.237503      11.809239           0.000001
           57              C       5.938797       0.827619      14.017159      -0.083648      30.632721 0.39705079E+03  0.91530113E+04                                 8.491479                            6.635145       0.237115       2.047845                    0.999845      29.044370      83.503183       0.639002       0.415801      -1.061379       0.044933       0.002508       0.015540       0.047610       0.009908      -0.017670      -0.011612       0.055228      -0.026846      -0.029653      -0.011790       0.041442              9.592694      12.051414       0.458349       1.240816       5.215268      -2.013680      11.511401          -0.000001
           58              C      -1.205085       4.377966       9.174647       0.003643      43.115112 0.40899665E+03  0.94408197E+04                                10.671808                            6.714854      -0.043734       1.981244                    0.999553      27.364088      77.172696       0.641847       0.413414      -1.069405      -0.004500       0.016229      -0.010305       0.019744      -0.031857       0.008119      -0.008272      -0.041696       0.038486      -0.044671       0.007821       0.036849             14.459427      11.047905      -8.742047       2.469674      19.708006      -6.583501      12.622370          -0.000002
           59              C      -0.386812       3.472225       8.574781      -0.105017      33.958983 0.42823240E+03  0.10105324E+05                                 9.238452                            6.974874      -0.022192       1.953923                    0.999540      30.359743      89.612170       0.609272       0.426015      -1.050247       0.021353      -0.023495       0.029270       0.043182       0.003205       0.007780      -0.025582       0.031605       0.106967      -0.042796      -0.002156       0.044952             10.763350       9.382132      -4.867819      -2.076179      11.078586      -0.885061      11.829334           0.000001
           60              C      -1.359012       4.009116      10.474501      -0.084087      30.646012 0.39728210E+03  0.91600754E+04                                 8.495342                            6.638329       0.243248       2.049387                    0.999834      29.051553      83.543597       0.638640       0.415958      -1.061232       0.025185      -0.036974       0.015332       0.047291      -0.028658      -0.018379       0.008933      -0.011129      -0.025536      -0.029572      -0.011065       0.040637              9.596770       7.323779      -3.190004      -1.124415       9.949108      -2.082631      11.517423          -0.000000
           61              C       1.856262       5.505839      16.260177       0.002522      43.175250 0.40956489E+03  0.94573828E+04                                10.682131                            6.719786      -0.050539       1.979128                    0.999529      27.384300      77.248163       0.641562       0.413447      -1.069365      -0.011725      -0.013133      -0.008265       0.019449       0.033413       0.003024       0.011668      -0.034816       0.039614      -0.044493       0.007727       0.036765             14.475229       9.982384       8.131570       4.472165      20.808358       5.438885      12.634946          -0.000002
           62              C       2.231520       6.667355      15.660310      -0.102520      33.857937 0.42659916E+03  0.10056449E+05                                 9.217220                            6.958807      -0.013481       1.957030                    0.999553      30.305089      89.383958       0.610380       0.425678      -1.050530       0.008472       0.030362       0.029362       0.043078      -0.014665       0.018349       0.020943      -0.012056       0.108509      -0.043205      -0.003053       0.046258             10.737610       6.423219       3.157388       1.800841      13.981127      -1.354571      11.808484           0.000001
           63              C       2.252659       5.556959      17.560030      -0.083237      30.627759 0.39698107E+03  0.91512258E+04                                 8.491223                            6.634929       0.240446       2.048684                    0.999832      29.040448      83.497752       0.638944       0.415847      -1.061323       0.020714       0.040072       0.016385       0.047993       0.019530       0.000851      -0.020770      -0.044472      -0.024731      -0.029683      -0.011581       0.041264              9.592414       6.527234       2.730815       2.364702      10.738237       0.068660      11.511773          -0.000001
           64              C      -0.651178       7.593107       2.088906       0.002407      43.130592 0.40917099E+03  0.94449573E+04                                10.671356                            6.714116      -0.045239       1.980888                    0.999574      27.368066      77.160539       0.642254       0.413147      -1.069679       0.017126      -0.001784      -0.008408       0.019162      -0.002090      -0.011909      -0.003997       0.074398       0.041188      -0.044455       0.007906       0.036550             14.459650      25.115818       0.621895      -6.935882       5.641654       1.152575      12.621479          -0.000002
           65              C      -1.844709       7.337332       1.489039      -0.101918      33.856331 0.42658417E+03  0.10055897E+05                                 9.215407                            6.957080      -0.011550       1.957738                    0.999552      30.307457      89.386851       0.610674       0.425481      -1.050663      -0.030844      -0.008021       0.031211       0.044608       0.011613      -0.027098       0.005156      -0.019395       0.109244      -0.042525      -0.003798       0.046323             10.735295      14.819105       1.693202       0.272714       5.577402       2.237515      11.809377           0.000001
           66              C      -0.893647       7.910837       3.388759      -0.083643      30.632638 0.39704931E+03  0.91529735E+04                                 8.491473                            6.635137       0.237110       2.047843                    0.999845      29.044374      83.503324       0.639001       0.415802      -1.061378      -0.044938      -0.002507       0.015540       0.047616       0.009909       0.017672       0.011612       0.055229      -0.026840      -0.029654      -0.011789       0.041443              9.592681      12.051405       0.458382      -1.240788       5.215273       2.013676      11.511365          -0.000001
           67              N       0.034912       2.543765      15.295543      -0.208213      40.111799 0.54236839E+03  0.13230736E+05                                 9.728860                            7.442632       0.205611       2.053346                    0.999672      29.087489      80.220697       0.655581       0.382992      -1.106840       0.087838       0.152369      -0.042994       0.181053       0.012994      -0.033513       0.007883       0.037152       0.199702      -0.058838      -0.019837       0.078675             11.729574      10.632294       5.734785      -1.506928      12.630061       1.251702      11.926369          -0.000001
           68              N       0.635739       2.875564      14.121530      -0.179140      37.702410 0.51742498E+03  0.12472510E+05                                 9.355638                            7.308703       0.144897       2.057999                    0.998971      28.063595      76.895098       0.656349       0.387137      -1.104047      -0.002667       0.087485       0.146973       0.171061       0.037700      -0.042705      -0.024102       0.034319       0.057282      -0.051164      -0.023718       0.074882             10.979235       8.704904       3.461837      -0.355174      10.915753       3.566325      13.317047          -0.000000
           69              N      -2.859641       7.436339       8.210014      -0.208639      40.174250 0.54332945E+03  0.13260586E+05                                 9.739359                            7.449668       0.206640       2.053293                    0.999644      29.115198      80.327154       0.655186       0.383038      -1.106762       0.087409      -0.150442      -0.043958       0.179459       0.010015       0.022473       0.025263      -0.039540       0.200063      -0.057926      -0.020567       0.078493             11.742971       7.171255      -3.736826       1.839799      16.117125       0.681073      11.940532          -0.000001
           70              N      -2.872708       6.750108       7.036001      -0.179689      37.726614 0.51783385E+03  0.12484504E+05                                 9.357539                            7.310055       0.137529       2.055601                    0.999015      28.078630      76.936282       0.656513       0.386974      -1.104192       0.076500      -0.043360       0.145454       0.169968      -0.004018      -0.000456       0.048004      -0.081614       0.055874      -0.050405      -0.023178       0.073583             10.981339       7.365976      -2.687909       3.266664      12.257089      -1.474156      13.320951          -0.000000
           71              N       2.824729       7.496809       1.124272      -0.208079      40.090138 0.54205134E+03  0.13220305E+05                                 9.722456                            7.438332       0.207351       2.053737                    0.999649      29.082143      80.182628       0.656090       0.382774      -1.107062      -0.174867      -0.001224      -0.042613       0.179988      -0.021594       0.010664      -0.032954       0.003343       0.198259      -0.057468      -0.020939       0.078407             11.721037      17.083739      -2.000699      -0.328884       6.161725      -1.929697      11.917649          -0.000001
           72              N       2.236969       7.851241      21.207059      -0.178024      37.650035 0.51664336E+03  0.12447710E+05                                 9.343248                            7.300463       0.146023       2.058570                    0.998946      28.042941      76.794858       0.657153       0.386849      -1.104364      -0.075304      -0.045457       0.147880       0.172062      -0.034345       0.042344      -0.024098       0.048561       0.059218      -0.052016      -0.023041       0.075056             10.963100      13.340411      -0.772384      -2.903429       6.252005      -2.087895      13.296883          -0.000000
           73              N       5.010238       6.194691       4.667143      -0.208195      40.111121 0.54235103E+03  0.13230208E+05                                 9.728754                            7.442513       0.205526       2.053328                    0.999672      29.087005      80.219071       0.655586       0.382992      -1.106840      -0.087827      -0.152359      -0.043003       0.181041       0.012993       0.033503      -0.007887       0.037181       0.199669      -0.058842      -0.019820       0.078661             11.729486      10.632277       5.734792       1.507023      12.629911      -1.251553      11.926269          -0.000001
           74              N       4.409411       5.862892       3.493130      -0.179171      37.703206 0.51743275E+03  0.12472732E+05                                 9.355701                            7.308706       0.145127       2.058067                    0.998972      28.063894      76.895766       0.656357       0.387131      -1.104052       0.002661      -0.087488       0.146987       0.171074       0.037690       0.042724       0.024118       0.034322       0.057255      -0.051150      -0.023750       0.074900             10.979351       8.704925       3.461826       0.355207      10.915742      -3.566393      13.317386          -0.000000
           75              N       7.904791       1.302117      18.838414      -0.208631      40.173757 0.54332284E+03  0.13260385E+05                                 9.739281                            7.449624       0.206612       2.053287                    0.999643      29.115042      80.326609       0.655188       0.383038      -1.106762      -0.087406       0.150443      -0.043962       0.179460       0.010015      -0.022472      -0.025260      -0.039539       0.200068      -0.057926      -0.020567       0.078493             11.742857       7.171192      -3.736799      -1.839763      16.116973      -0.681009      11.940405          -0.000001
           76              N       7.917858       1.988348      17.664401      -0.179715      37.727797 0.51785515E+03  0.12485147E+05                                 9.357723                            7.310199       0.137608       2.055620                    0.999014      28.079212      76.938309       0.656507       0.386974      -1.104192      -0.076512       0.043364       0.145460       0.169980      -0.004008       0.000480      -0.048006      -0.081633       0.055874      -0.050410      -0.023180       0.073590             10.981557       7.366061      -2.687969      -3.266655      12.257495       1.474273      13.321114          -0.000000
           77              N       2.220421       1.241647      11.752672      -0.208063      40.090016 0.54204997E+03  0.13220260E+05                                 9.722438                            7.438324       0.207352       2.053737                    0.999649      29.082055      80.182300       0.656090       0.382774      -1.107062       0.174863       0.001229      -0.042614       0.179985      -0.021593      -0.010660       0.032955       0.003347       0.198248      -0.057467      -0.020936       0.078403             11.721014      17.083689      -2.000576       0.328970       6.161684       1.929671      11.917669          -0.000001
           78              N       2.808181       0.887215      10.578659      -0.178028      37.650139 0.51664512E+03  0.12447765E+05                                 9.343268                            7.300477       0.146095       2.058592                    0.998947      28.042987      76.795050       0.657152       0.386849      -1.104363       0.075306       0.045458       0.147876       0.172060      -0.034345      -0.042343       0.024097       0.048557       0.059214      -0.052014      -0.023040       0.075055             10.963132      13.340464      -0.772370       2.903469       6.252008       2.087880      13.296922          -0.000000
           79              N       5.080062       6.194691      20.132528      -0.208069      40.090009 0.54204986E+03  0.13220248E+05                                 9.722417                            7.438309       0.207372       2.053743                    0.999649      29.082039      80.182053       0.656093       0.382772      -1.107064       0.086368      -0.152050       0.042613       0.179985      -0.012247       0.033871       0.007244       0.035725       0.198258      -0.057469      -0.020938       0.078406             11.720988      10.624685      -5.729635       1.506628      12.620580       1.249720      11.917698          -0.000001
           80              N       5.680889       5.862892       0.049741      -0.178001      37.648602 0.51661777E+03  0.12446934E+05                                 9.343025                            7.300290       0.146032       2.058590                    0.998946      28.042131      76.792034       0.657160       0.386850      -1.104363      -0.001723      -0.087945      -0.147856       0.172043      -0.038189       0.042021      -0.024621       0.035224       0.059277      -0.052018      -0.023021       0.075039             10.962846       8.692829      -3.455510       0.356315      10.899083       3.558303      13.296625          -0.000000
           81              N       2.185509       1.302117       5.961257      -0.208212      40.111740 0.54236765E+03  0.13230713E+05                                 9.728849                            7.442627       0.205612       2.053346                    0.999672      29.087466      80.220605       0.655581       0.382992      -1.106840       0.088037       0.152254       0.042994       0.181053      -0.009591      -0.023583       0.025082      -0.041083       0.199703      -0.058838      -0.019837       0.078675             11.729555       7.164140       3.732439      -1.837472      16.098177       0.679184      11.926350          -0.000001
           82              N       2.172442       1.988348       7.135270      -0.179141      37.702443 0.51742557E+03  0.12472528E+05                                 9.355644                            7.308708       0.144897       2.057998                    0.998971      28.063601      76.895121       0.656349       0.387137      -1.104047       0.077098       0.041433      -0.146973       0.171061       0.003989      -0.000480       0.049035      -0.082458       0.057282      -0.051164      -0.023718       0.074882             10.979241       7.365007       2.688245      -3.266120      12.255662      -1.475578      13.317054          -0.000000
           83              N       7.869879       1.241647      13.046786      -0.208639      40.174230 0.54332915E+03  0.13260577E+05                                 9.739357                            7.449666       0.206641       2.053293                    0.999644      29.115188      80.327120       0.655186       0.383038      -1.106762      -0.173991       0.000477       0.043958       0.179458       0.022129      -0.010642      -0.032094       0.002424       0.200063      -0.057926      -0.020567       0.078493             11.742968      17.116835       2.005260       0.330075       6.171537      -1.933852      11.940532          -0.000001
           84              N       7.282119       0.887215      14.220799      -0.179689      37.726593 0.51783347E+03  0.12484492E+05                                 9.357535                            7.310052       0.137529       2.055602                    0.999015      28.078618      76.936239       0.656513       0.386974      -1.104192      -0.075801       0.044570      -0.145454       0.169968       0.033331      -0.041801      -0.023607       0.047766       0.055874      -0.050404      -0.023179       0.073583             10.981336      13.362100       0.773956       2.909989       6.260958      -2.091941      13.320948          -0.000000
           85              N      -0.034912       2.543765       9.504128      -0.208064      40.090020 0.54205000E+03  0.13220261E+05                                 9.722439                            7.438325       0.207351       2.053736                    0.999649      29.082058      80.182314       0.656090       0.382774      -1.107062      -0.086367       0.152050       0.042614       0.179985      -0.012246      -0.033870      -0.007245       0.035727       0.198248      -0.057467      -0.020936       0.078403             11.721016      10.624740      -5.729659      -1.506658      12.620639      -1.249733      11.917669          -0.000001
           86              N      -0.635739       2.875564      10.678141      -0.178028      37.650137 0.51664496E+03  0.12447760E+05                                 9.343269                            7.300477       0.146095       2.058592                    0.998947      28.042989      76.795061       0.657152       0.386849      -1.104363       0.001715       0.087946      -0.147876       0.172060      -0.038198      -0.042040       0.024621       0.035209       0.059214      -0.052014      -0.023040       0.075055             10.963133       8.693017      -3.455580      -0.356420      10.899461      -3.558421      13.296921          -0.000000
           87              N       2.859641       7.436339      16.589657      -0.208207      40.111429 0.54235735E+03  0.13230400E+05                                 9.728788                            7.442545       0.205617       2.053353                    0.999672      29.087190      80.219665       0.655586       0.382991      -1.106841      -0.088034      -0.152237       0.042997       0.181038      -0.009602       0.023581      -0.025071      -0.041097       0.199669      -0.058842      -0.019819       0.078661             11.729521       7.164067       3.732450       1.837382      16.098287      -0.679316      11.926209          -0.000001
           88              N       2.872708       6.750108      17.763670      -0.179137      37.702258 0.51742202E+03  0.12472417E+05                                 9.355608                            7.308680       0.144847       2.057984                    0.998971      28.063476      76.894610       0.656351       0.387137      -1.104047      -0.077098      -0.041430      -0.146976       0.171063       0.003990       0.000480      -0.049039      -0.082465       0.057286      -0.051168      -0.023720       0.074888             10.979195       7.364947       2.688210       3.266063      12.255642       1.475477      13.316996          -0.000000
           89              N      -2.824729       7.496809       2.418386      -0.208678      40.175688 0.54335823E+03  0.13261467E+05                                 9.739557                            7.449841       0.206664       2.053287                    0.999643      29.116140      80.330345       0.655182       0.383036      -1.106763       0.174019      -0.000480       0.043962       0.179487       0.022142       0.010640       0.032094       0.002360       0.200108      -0.057939      -0.020571       0.078509             11.743176      17.117115       2.005342      -0.330206       6.171665       1.933858      11.940748          -0.000001
           90              N      -2.236969       7.851241       3.592399      -0.179707      37.727716 0.51785455E+03  0.12485139E+05                                 9.357734                            7.310213       0.137565       2.055607                    0.999014      28.079230      76.938581       0.656503       0.386976      -1.104190       0.075807      -0.044579      -0.145464       0.169982       0.033343       0.041812       0.023586       0.047751       0.055864      -0.050406      -0.023179       0.073585             10.981557      13.362463       0.774049      -2.910143       6.261085       2.091885      13.321123          -0.000000

******************************************************
Auxiliary information for the entire system
The total spin magnetic moment of the unit cell is   0.000075
The total net atomic charge of the unit cell is   -0.000002
Accuracy of reproducing the electrostatic potential in the unit cell:
  The inner radius (bohr) =    5.0000
  The outer radius (bohr) =   12.0000
  Valid grid points have density less than (e/(bohr^3)) =    0.0001
  The number of valid grid points were=       119187
  The rms potential error without charges in kcal/mol is=      5.18168
  The rms potential error with partial charges in kcal/mol is=      1.54022
  The RRMSE value at monopole order=      0.29724
  The rms potential error with partial charges and cloud penetration in kcal/mol is=      1.54139
  The RRMSE value at monopole order with cloud penetration is=      0.29747
  The rms potential error with partial charges and atomic dipoles in kcal/mol is=      0.58013
  The RRMSE value at dipole order=      0.11196
  The rms potential error with partial charges, atomic dipoles and cloud penetration in kcal/mol is=      0.57784
  The RRMSE value at dipole order with cloud penetration=      0.11152

******************************************************
The electron densities and ab initio electrostatic potential were computed in VASP using the PBE functional and
projector augmented wave method. See the main text of the journal article for a description of computational details.
The atomic charges, dipoles, and quadrupoles were computed with the DDEC6 method as described in
(a) T. A. Manz and N. Gabaldon Limas, RSC Adv. 6 (2016) 47771-47801 DOI: 10.1039/c6ra04656h
(b) N. Gabaldon Limas and T. A. Manz, RSC Adv. 8 (2018) 2678-2707 DOI: 10.1039/c7ra11829e.
For each atom in the material, the electron cloud parameters were fit to the spherically averaged atom-in-material
electron density using radial positions for which this density was between 10^-4 and 10^-2 electrons per cubic bohr.
The polarizabilities, dispersion coefficients, and quantum Drude oscillator (QDO) parameters were fit using the MCLF method.
The magnetic structure of the system was optimized in VASP from the default ferromagnetic initial guess using spin polarization.
The atomic spin moments (ASMs) were computed on this optimized magnetic structure using the DDEC6 partition as inputs
to the method of T. A. Manz and D. S. Sholl, J. Chem. Theory Comput. 7 (2011) 4146-4164 DOI: 10.1021/ct200539n.
The RMSE and RRMSE were computed using a uniform grid with Ewald summation.
