# Supplementary material for: A collection of forcefield precursors for metal–organic frameworks
Source: RSC Adv. 2019 Nov 13;9(63):36492–507. doi: 10.1039/c9ra07327b (PMC9075174; doi:10.1039/c9ra07327b)
Supplement: RA-009-C9RA07327B-s4124 [file RA-009-C9RA07327B-s4124.xyz]

   30
jmolscript: load "" {1 1 1} spacegroup "x,y,z" unitcell [{      7.132800     0.000000     0.000000 }, {      0.000000     8.720700     0.000000 }, {     -3.566442    -4.360397     7.894707 }]
Cu     0.000000     0.000000     0.000000     0.515217
Cu     3.566400     0.000000     0.000000     0.518798
C      4.249266     2.946955     5.275875    -0.054373
C      2.883492    -1.413379     2.618832    -0.055600
C      4.249280     1.413348     2.618832    -0.055776
C      2.883478    -2.947018     5.275875    -0.055856
C     -0.682908     1.413348     2.618832    -0.054375
C      0.682866    -2.947018     5.275875    -0.055602
C     -0.682922     2.946955     5.275875    -0.055777
C      0.682880    -1.413379     2.618832    -0.055858
C     -1.783224     2.581736     4.564877    -0.025544
C      1.783182    -1.778607     3.329830    -0.025450
C      5.349582     1.778567     3.329830    -0.025545
C      1.783176     6.138910     4.564877    -0.025450
N     -2.463204     3.538037     6.426449    -0.162169
N      2.463162    -0.822284     1.468258    -0.162887
N      4.669622     0.822266     1.468258    -0.164703
N      2.463136    -3.538113     6.426449    -0.163697
N      6.029562     0.822266     1.468258    -0.162158
N      1.103196    -3.538113     6.426449    -0.162874
N     -1.103264     3.538037     6.426449    -0.164691
N      1.103222    -0.822284     1.468258    -0.163684
H      3.207844     2.735001     4.863376     0.101583
H      3.924914    -1.625339     3.031331     0.102390
H      3.207854     1.625302     3.031331     0.102444
H      3.924904     5.985642     4.863376     0.102610
H      0.358514     1.625302     3.031331     0.101583
H     -0.358556     5.985642     4.863376     0.102390
H      0.358504     2.735001     4.863376     0.102444
H     -0.358546    -1.625339     3.031331     0.102610

The following XYZ coordinates are in angstroms. Other properties are in atomic units.
The sperically averaged electron density of each atom fit to a function of the form exp(a - br)
eigen_1, eigen_2 and eigen_3 are the three eigenvalues of traceless quadrupole moment tensor
  atom number  atomic symbol              X              Y              Z     net charge C6 coefficient C8 coefficient C10 coefficient fluctuating dipole atomic polarizability isotropic forcefield polarizability              a              b squared Pearson coefficient          <r^3>          <r^4>         wp_QDO          m_QDO          q_QDO       dipole_x       dipole_y       dipole_z         dipole            Qxy            Qxz            Qyz     Q(x^2-y^2)  Q(3z^2 - R^2)        eigen_1        eigen_2        eigen_3 static polarizability      alpha(xx)      alpha(xy)      alpha(xz)      alpha(yy)      alpha(yz)      alpha(zz) atomic spin moment
            1             Cu       0.000000       0.000000       0.000000       0.515217     103.522656 0.14167459E+04  0.42163470E+05                                19.147963                           13.190099       0.799037       2.095232                    0.994650      49.216129     131.042631       0.446916       0.460506      -1.101458      -0.000000      -0.000000      -0.000001       0.000001       0.112977       0.000556      -0.000279      -0.012533      -0.216248      -0.077179      -0.072013       0.149192             25.460063      23.740177      -9.539458       0.010690      16.111665      -0.009711      36.528347           0.000474
            2             Cu       3.566400       0.000000       0.000000       0.518798     103.232449 0.14119154E+04  0.41983972E+05                                19.117767                           13.170256       0.792868       2.094341                    0.994684      49.131024     130.761685       0.447116       0.460692      -1.101344       0.000000      -0.000000       0.000001       0.000001      -0.110071       0.000625       0.000848      -0.010592      -0.208597      -0.075609      -0.069355       0.144964             25.420091      23.700417       9.523188       0.007363      16.087635       0.007666      36.472222          -0.000481
            3              C       4.249266       2.946955       5.275875      -0.054373      35.739281 0.46372825E+03  0.11094938E+05                                 9.431725                            7.149325       0.159757       2.012105                    0.999699      29.960812      87.285870       0.619365       0.413331      -1.064703       0.010737       0.021446       0.047282       0.053017       0.000308       0.024818       0.008398      -0.011730       0.008307      -0.028366       0.003082       0.025284             10.962081      12.673574      -0.583997       0.259648       7.996937       4.702354      12.215732           0.000001
            4              C       2.883492      -1.413379       2.618832      -0.055600      35.743736 0.46383775E+03  0.11097768E+05                                 9.430500                            7.148675       0.160278       2.012340                    0.999672      29.966768      87.292625       0.619613       0.413158      -1.064857      -0.011200       0.022027      -0.047299       0.053364      -0.000188       0.023778      -0.007227      -0.012016       0.010718      -0.027169       0.003110       0.024059             10.960775      12.669758       0.584896       0.258111       7.997065      -4.702589      12.215503           0.000002
            5              C       4.249280       1.413348       2.618832      -0.055776      35.776769 0.46433188E+03  0.11113377E+05                                 9.438422                            7.154073       0.160706       2.012263                    0.999708      29.985570      87.383551       0.619126       0.413342      -1.064659       0.011212      -0.022456      -0.047565       0.053782      -0.000313      -0.023986       0.007754      -0.012309       0.011468      -0.027497       0.002916       0.024580             10.970489      12.679816       0.586697      -0.256433       8.004230       4.707858      12.227420           0.000001
            6              C       2.883478      -2.947018       5.275875      -0.055856      35.748751 0.46390076E+03  0.11100016E+05                                 9.432474                            7.149965       0.160234       2.012293                    0.999704      29.969565      87.313008       0.619432       0.413251      -1.064762      -0.010942      -0.022109       0.048207       0.054153      -0.001003      -0.024218      -0.007655      -0.013233       0.010776      -0.028293       0.004187       0.024106             10.963450      12.670781      -0.586085      -0.256260       7.999419      -4.704767      12.220149           0.000001
            7              C      -0.682908       1.413348       2.618832      -0.054375      35.739382 0.46372972E+03  0.11094982E+05                                 9.431743                            7.149337       0.159756       2.012104                    0.999699      29.960855      87.286026       0.619365       0.413331      -1.064703      -0.010737      -0.021446      -0.047282       0.053017       0.000308       0.024819       0.008398      -0.011730       0.008307      -0.028367       0.003082       0.025285             10.962106      12.673605      -0.583993       0.259658       7.996952       4.702365      12.215760           0.000001
            8              C       0.682866      -2.947018       5.275875      -0.055602      35.743850 0.46383941E+03  0.11097818E+05                                 9.430521                            7.148689       0.160276       2.012338                    0.999672      29.966816      87.292801       0.619612       0.413158      -1.064857       0.011200      -0.022027       0.047298       0.053364      -0.000188       0.023778      -0.007227      -0.012016       0.010718      -0.027169       0.003110       0.024059             10.960803      12.669793       0.584892       0.258121       7.997082      -4.702602      12.215534           0.000002
            9              C      -0.682922       2.946955       5.275875      -0.055777      35.776878 0.46433347E+03  0.11113424E+05                                 9.438443                            7.154086       0.160704       2.012262                    0.999708      29.985616      87.383721       0.619125       0.413342      -1.064659      -0.011213       0.022456       0.047565       0.053781      -0.000314      -0.023986       0.007754      -0.012309       0.011468      -0.027497       0.002916       0.024581             10.970515      12.679849       0.586693      -0.256443       8.004247       4.707871      12.227450           0.000001
           10              C       0.682880      -1.413379       2.618832      -0.055858      35.748867 0.46390246E+03  0.11100067E+05                                 9.432496                            7.149979       0.160232       2.012292                    0.999704      29.969614      87.313187       0.619431       0.413251      -1.064762       0.010942       0.022109      -0.048207       0.054152      -0.001003      -0.024218      -0.007655      -0.013234       0.010776      -0.028293       0.004187       0.024107             10.963478      12.670817      -0.586080      -0.256270       7.999437      -4.704781      12.220180           0.000001
           11              C      -1.783224       2.581736       4.564877      -0.025544      45.041818 0.43914039E+03  0.10363793E+05                                11.119826                            7.030544      -0.158662       1.932812                    0.999362      28.629342      82.818556       0.614872       0.422091      -1.059211       0.000665      -0.022943      -0.026846       0.035321      -0.000020       0.000446       0.012858      -0.011122       0.098656      -0.022009      -0.014377       0.036386             15.118686      10.375592       0.001599       0.002446      12.990676      11.185285      21.989790           0.000002
           12              C       1.783182      -1.778607       3.329830      -0.025450      45.074152 0.43939872E+03  0.10371982E+05                                11.127357                            7.034029      -0.164429       1.931153                    0.999381      28.638756      82.868979       0.614501       0.422261      -1.059046      -0.000624      -0.022647       0.027137       0.035350      -0.000261      -0.000607      -0.013367      -0.011266       0.100117      -0.022346      -0.014743       0.037089             15.130865      10.380310      -0.000990       0.001535      13.002098     -11.196845      22.010187           0.000004
           13              C       5.349582       1.778567       3.329830      -0.025545      45.041831 0.43914052E+03  0.10363797E+05                                11.119829                            7.030546      -0.158662       1.932812                    0.999362      28.629347      82.818577       0.614872       0.422091      -1.059211      -0.000664       0.022943       0.026846       0.035321      -0.000020       0.000446       0.012858      -0.011122       0.098656      -0.022009      -0.014377       0.036386             15.118690      10.375594       0.001607       0.002459      12.990679      11.185288      21.989796           0.000002
           14              C       1.783176       6.138910       4.564877      -0.025450      45.074160 0.43939880E+03  0.10371985E+05                                11.127359                            7.034030      -0.164429       1.931153                    0.999381      28.638759      82.868993       0.614500       0.422261      -1.059046       0.000624       0.022647      -0.027137       0.035350      -0.000261      -0.000607      -0.013367      -0.011266       0.100117      -0.022346      -0.014743       0.037089             15.130867      10.380312      -0.000998       0.001549      13.002100     -11.196847      22.010191           0.000004
           15              N      -2.463204       3.538037       6.426449      -0.162169      42.702853 0.54443700E+03  0.13378038E+05                                10.395476                            7.608008      -0.173888       1.940956                    0.999262      29.142951      82.346928       0.625224       0.398681      -1.088890       0.100135      -0.051699      -0.083729       0.140394      -0.014457       0.022707       0.002109       0.064389      -0.049816      -0.032051      -0.018643       0.050694             12.773296      13.374642      -1.841709      -1.902117       8.466872       5.298860      16.478374           0.000044
           16              N       2.463162      -0.822284       1.468258      -0.162887      42.749558 0.54510483E+03  0.13398986E+05                                10.404165                            7.613475      -0.174573       1.940483                    0.999362      29.161713      82.422593       0.624881       0.398765      -1.088797      -0.101196      -0.052448       0.084955       0.142157       0.014539       0.023229      -0.001308       0.065339      -0.051860      -0.031822      -0.019931       0.051753             12.785435      13.385877       1.844475      -1.905166       8.474903      -5.305486      16.495526          -0.000049
           17              N       4.669622       0.822266       1.468258      -0.164703      42.847265 0.54645776E+03  0.13441451E+05                                10.421667                            7.624276      -0.184232       1.937325                    0.999266      29.199672      82.575874       0.624230       0.398907      -1.088629       0.099787       0.052938       0.084911       0.141314       0.014812      -0.023168       0.001281       0.062831      -0.051962      -0.031426      -0.019345       0.050771             12.808932      13.409245       1.849859       1.911924       8.489485       5.317674      16.528064          -0.000044
           18              N       2.463136      -3.538113       6.426449      -0.163697      42.817884 0.54600476E+03  0.13427764E+05                                10.418019                            7.621861      -0.181382       1.938330                    0.999344      29.186461      82.535505       0.624226       0.398985      -1.088556      -0.099926       0.052104      -0.084015       0.140565      -0.015261      -0.022531      -0.002171       0.064316      -0.050340      -0.032418      -0.018466       0.050884             12.804416      13.403579      -1.849288       1.912012       8.487067      -5.315989      16.522602           0.000045
           19              N       6.029562       0.822266       1.468258      -0.162158      42.702305 0.54442934E+03  0.13377794E+05                                10.395365                            7.607937      -0.173867       1.940965                    0.999262      29.142746      82.346017       0.625230       0.398679      -1.088892      -0.100135       0.051699       0.083729       0.140394      -0.014457       0.022707       0.002109       0.064390      -0.049814      -0.032051      -0.018643       0.050694             12.773149      13.374490      -1.841669      -1.902077       8.466776       5.298786      16.478182           0.000044
           20              N       1.103196      -3.538113       6.426449      -0.162874      42.748938 0.54509616E+03  0.13398711E+05                                10.404040                            7.613394      -0.174550       1.940493                    0.999362      29.161481      82.421564       0.624887       0.398763      -1.088800       0.101196       0.052448      -0.084955       0.142158       0.014539       0.023230      -0.001308       0.065340      -0.051858      -0.031823      -0.019930       0.051753             12.785269      13.385707       1.844430      -1.905121       8.474796      -5.305403      16.495306          -0.000049
           21              N      -1.103264       3.538037       6.426449      -0.164691      42.846711 0.54645002E+03  0.13441205E+05                                10.421554                            7.624204      -0.184211       1.937334                    0.999266      29.199465      82.574954       0.624236       0.398905      -1.088631      -0.099788      -0.052938      -0.084911       0.141315       0.014811      -0.023169       0.001281       0.062832      -0.051961      -0.031427      -0.019344       0.050771             12.808783      13.409092       1.849818       1.911883       8.489389       5.317599      16.527869          -0.000044
           22              N       1.103222      -0.822284       1.468258      -0.163684      42.817265 0.54599611E+03  0.13427489E+05                                10.417894                            7.621780      -0.181359       1.938340                    0.999344      29.186230      82.534479       0.624232       0.398983      -1.088558       0.099927      -0.052104       0.084015       0.140566      -0.015261      -0.022531      -0.002172       0.064317      -0.050338      -0.032419      -0.018465       0.050884             12.804250      13.403409      -1.849243       1.911967       8.486960      -5.315906      16.522381           0.000045
           23              H       3.207844       2.735001       4.863376       0.101583       1.862237 0.15604019E+02  0.17983449E+03                                 2.422624                            2.244512      -1.282034       2.210687                    0.994322       4.392051      13.035861       0.438966       1.210705      -0.723621      -0.048532      -0.014186      -0.034541       0.061235       0.001110       0.007545       0.012713       0.034685      -0.004725      -0.024011       0.002520       0.021492              2.489587       3.305504       0.147611       0.402951       2.066002       0.283258       2.097255          -0.000000
           24              H       3.924914      -1.625339       3.031331       0.102390       1.859468 0.15576526E+02  0.17944596E+03                                 2.420560                            2.242780      -1.285207       2.209611                    0.994511       4.388971      13.025885       0.439045       1.210971      -0.723551       0.048054      -0.014481       0.034421       0.060858      -0.000722       0.007671      -0.012543       0.034726      -0.004700      -0.023937       0.002468       0.021469              2.487365       3.302163      -0.147417       0.402403       2.064389      -0.282840       2.095543           0.000001
           25              H       3.207854       1.625302       3.031331       0.102444       1.859165 0.15574513E+02  0.17942911E+03                                 2.421051                            2.243237      -1.290195       2.208124                    0.994355       4.388850      13.028635       0.438794       1.211622      -0.723405      -0.048131       0.014512       0.034370       0.060897      -0.000749      -0.007705       0.012673       0.034560      -0.004536      -0.023995       0.002563       0.021432              2.487880       3.302721      -0.147395      -0.402474       2.064848       0.282988       2.096072           0.000001
           26              H       3.924904       5.985642       4.863376       0.102610       1.859074 0.15572860E+02  0.17939344E+03                                 2.420187                            2.242491      -1.285787       2.209176                    0.994434       4.388406      13.023900       0.439080       1.210944      -0.723554       0.047849       0.014708      -0.034235       0.060646       0.000608      -0.007808      -0.012568       0.035072      -0.004317      -0.024127       0.002483       0.021644              2.486946       3.301433       0.147358      -0.402315       2.064115      -0.282781       2.095290          -0.000000
           27              H       0.358514       1.625302       3.031331       0.101583       1.862239 0.15604043E+02  0.17983484E+03                                 2.422626                            2.244513      -1.282037       2.210686                    0.994322       4.392054      13.035874       0.438966       1.210706      -0.723621       0.048532       0.014186       0.034541       0.061235       0.001110       0.007545       0.012713       0.034685      -0.004725      -0.024011       0.002520       0.021492              2.489590       3.305508       0.147611       0.402952       2.066004       0.283258       2.097257          -0.000000
           28              H      -0.358556       5.985642       4.863376       0.102390       1.859471 0.15576549E+02  0.17944630E+03                                 2.420562                            2.242782      -1.285210       2.209610                    0.994511       4.388974      13.025898       0.439045       1.210972      -0.723551      -0.048054       0.014481      -0.034421       0.060858      -0.000722       0.007671      -0.012543       0.034726      -0.004700      -0.023937       0.002467       0.021469              2.487368       3.302167      -0.147417       0.402404       2.064391      -0.282840       2.095545           0.000001
           29              H       0.358504       2.735001       4.863376       0.102444       1.859167 0.15574535E+02  0.17942944E+03                                 2.421053                            2.243238      -1.290197       2.208123                    0.994355       4.388853      13.028646       0.438794       1.211621      -0.723405       0.048131      -0.014512      -0.034370       0.060897      -0.000749      -0.007705       0.012673       0.034560      -0.004536      -0.023995       0.002563       0.021432              2.487882       3.302724      -0.147394      -0.402474       2.064850       0.282988       2.096074           0.000001
           30              H      -0.358546      -1.625339       3.031331       0.102610       1.859075 0.15572877E+02  0.17939370E+03                                 2.420190                            2.242493      -1.285790       2.209175                    0.994434       4.388408      13.023912       0.439080       1.210945      -0.723554      -0.047849      -0.014708       0.034235       0.060646       0.000608      -0.007808      -0.012568       0.035072      -0.004317      -0.024127       0.002483       0.021644              2.486949       3.301437       0.147358      -0.402315       2.064117      -0.282782       2.095292          -0.000000

******************************************************
Auxiliary information for the entire system
The total spin magnetic moment of the unit cell is   0.000010
The total net atomic charge of the unit cell is   0.000000
Accuracy of reproducing the electrostatic potential in the unit cell:
  The inner radius (bohr) =    5.0000
  The outer radius (bohr) =   12.0000
  Valid grid points have density less than (e/(bohr^3)) =    0.0001
  The number of valid grid points were=        23398
  The rms potential error without charges in kcal/mol is=      2.40266
  The rms potential error with partial charges in kcal/mol is=      1.05028
  The RRMSE value at monopole order=      0.43713
  The rms potential error with partial charges and cloud penetration in kcal/mol is=      1.02368
  The RRMSE value at monopole order with cloud penetration is=      0.42606
  The rms potential error with partial charges and atomic dipoles in kcal/mol is=      0.43078
  The RRMSE value at dipole order=      0.17929
  The rms potential error with partial charges, atomic dipoles and cloud penetration in kcal/mol is=      0.41450
  The RRMSE value at dipole order with cloud penetration=      0.17251

******************************************************
The electron densities and ab initio electrostatic potential were computed in VASP using the PBE functional and
projector augmented wave method. See the main text of the journal article for a description of computational details.
The atomic charges, dipoles, and quadrupoles were computed with the DDEC6 method as described in
(a) T. A. Manz and N. Gabaldon Limas, RSC Adv. 6 (2016) 47771-47801 DOI: 10.1039/c6ra04656h
(b) N. Gabaldon Limas and T. A. Manz, RSC Adv. 8 (2018) 2678-2707 DOI: 10.1039/c7ra11829e.
For each atom in the material, the electron cloud parameters were fit to the spherically averaged atom-in-material
electron density using radial positions for which this density was between 10^-4 and 10^-2 electrons per cubic bohr.
The polarizabilities, dispersion coefficients, and quantum Drude oscillator (QDO) parameters were fit using the MCLF method.
The magnetic structure of the system was optimized in VASP from the default ferromagnetic initial guess using spin polarization.
The atomic spin moments (ASMs) were computed on this optimized magnetic structure using the DDEC6 partition as inputs
to the method of T. A. Manz and D. S. Sholl, J. Chem. Theory Comput. 7 (2011) 4146-4164 DOI: 10.1021/ct200539n.
The RMSE and RRMSE were computed using a uniform grid with Ewald summation.
