# Supplementary material for: A collection of forcefield precursors for metal–organic frameworks
Source: RSC Adv. 2019 Nov 13;9(63):36492–507. doi: 10.1039/c9ra07327b (PMC9075174; doi:10.1039/c9ra07327b)
Supplement: RA-009-C9RA07327B-s4125 [file RA-009-C9RA07327B-s4125.xyz]

  328
jmolscript: load "" {1 1 1} spacegroup "x,y,z" unitcell [{     17.285700     0.000000     0.000000 }, {     -5.929631    16.236838     0.000000 }, {     -2.056526    -2.940408    25.972306 }]
In    -0.597005    11.396143    22.967050     1.390838
In    11.937705     4.818721     9.980897     1.390837
In    -2.638162     8.477709    15.991409     1.390838
In     9.896548     1.900287     3.005256     1.390838
H     -0.937760    12.415559     0.623335     0.101855
H     -2.530451    10.973706     1.555741     0.108908
H     11.068405     7.526244    23.889327     0.111772
H     -4.662213     8.968698    22.980296     0.120443
H     11.548371     4.969891     5.423017     0.130242
H     11.363683     5.743854     3.262122     0.115173
H     13.379694     9.105805     4.329583     0.106121
H     -3.849527     8.370964     6.503465     0.100499
H      3.972578    -0.251629    22.616684     0.123459
H      4.325045     2.026861    22.985491     0.113744
H      8.917407     4.080036     0.031167     0.112827
H      6.555046    -1.151276    25.600902     0.118718
H      3.942041     9.783482    23.284172     0.105528
H      5.569512     8.185689    23.743882     0.112340
H      2.698850     5.366414    24.136064     0.113971
H      1.098424     6.983102    23.681549     0.106854
H     10.396043     7.093806     1.807672     0.119408
H      9.371157     6.755434    24.860691     0.115087
H     -3.449933     9.194394     2.098562     0.114116
H      6.743035     6.902730    25.151581     0.116006
H      7.758970     3.026756    25.598305     0.118680
H      4.210280     3.958602    23.964647     0.113354
H     10.955630     1.907931    13.609488     0.101855
H     10.147618    -0.082727    14.541894     0.108908
H      4.300959    14.448779    10.903174     0.111772
H     11.052068     0.167478     9.994143     0.120443
H     -0.321451    11.082291    18.409170     0.130242
H      0.468904    11.174306    16.248275     0.115173
H      2.935293    14.221263    17.315736     0.106121
H      8.155297    -2.214601    19.489618     0.100499
H     -0.570838     5.115416     9.630531     0.123459
H      1.448489     6.228102     9.999338     0.113744
H     -0.254794     8.305715    13.017320     0.112827
H     -2.301779     7.232573    12.614749     0.118718
H      8.865837     8.529144    10.298019     0.105528
H      6.806713     9.509762    10.757729     0.112340
H      5.143248     5.846171    11.149911     0.113971
H      7.210844     4.897438    10.695396     0.106854
H      2.068880    10.728464    14.793825     0.119409
H      4.159139    12.590100    11.874538     0.115087
H      8.791687    -1.556786    15.084715     0.114116
H      5.199040    10.171976    12.165428     0.116006
H      1.209749     9.796664    12.612152     0.118680
H      3.302384     6.782959    10.978494     0.113354
H     -1.656087    11.388499    12.362818     0.101855
H     -0.848075    13.379157    11.430412     0.108908
H      4.998584    -1.152349    15.069132     0.111772
H     -1.752525    13.128952    15.978163     0.120443
H      9.620994     2.214139     7.563136     0.130242
H      8.830639     2.122124     9.724031     0.115173
H      6.364250    -0.924833     8.656570     0.106121
H      7.073877    -0.725807     6.482688     0.100499
H      9.870381     8.181014    16.341775     0.123459
H      7.851054     7.068328    15.972968     0.113744
H      9.554337     4.990715    12.954986     0.112827
H     11.601322     6.063857    13.357557     0.118718
H      0.433706     4.767286    15.674287     0.105528
H      2.492830     3.786668    15.214577     0.112340
H      4.156295     7.450259    14.822395     0.113971
H      2.088699     8.398992    15.276910     0.106854
H      7.230663     2.567966    11.178481     0.119408
H      5.140404     0.706330    14.097768     0.115087
H      0.507856    14.853216    10.887591     0.114116
H      4.100503     3.124454    13.806878     0.116006
H      8.089794     3.499766    13.360154     0.118680
H      5.997159     6.513471    14.993812     0.113354
H     10.237303     0.880871    25.348971     0.101855
H     11.829994     2.322724    24.416565     0.108908
H     -1.768862     5.770186     2.082979     0.111772
H     13.961756     4.327732     2.992010     0.120443
H     -2.248828     8.326539    20.549289     0.130242
H     -2.064140     7.552576    22.710184     0.115173
H     -4.080151     4.190625    21.642723     0.106121
H     -4.136630     4.925466    19.468841     0.100499
H      5.326965    13.548059     3.355622     0.123459
H      4.974498    11.269569     2.986815     0.113744
H      2.438662    12.156802    -0.031167     0.112827
H      2.744497    14.447706     0.371404     0.118718
H      5.357502     3.512948     2.688134     0.105528
H      3.730031     5.110741     2.228424     0.112340
H      6.600693     7.930016     1.836242     0.113971
H      8.201119     6.313328     2.290757     0.106854
H     -1.096500     6.202624    24.164634     0.119408
H     -0.071614     6.540996     1.111615     0.115087
H     12.749476     4.102036    23.873744     0.114116
H      2.556508     6.393700     0.820725     0.116006
H      1.540573    10.269674     0.374001     0.118680
H      5.089263     9.337828     2.007659     0.113354
H      3.402971    12.892975    22.938741     0.301861
H      2.046526    13.202603    23.473770     0.308647
H      3.305340    12.219540    25.115220     0.155305
H     10.300289    -2.835180    24.956789     0.145799
H      8.841588    -2.523469    25.530777     0.164272
H      8.732911    -1.200897    22.281641     0.162026
H      8.566888    -0.810516    23.824396     0.160763
H     10.016703    -1.144818    23.234825     0.145372
H     -2.672030     4.206976    16.019718     0.301861
H     -3.428181     5.374901    15.484689     0.308647
H     -2.072949     4.529695    13.843239     0.155305
H     -2.817895     3.123509    14.001670     0.145799
H     13.674619     4.386771    13.427682     0.164272
H     12.395019     4.035163    16.676818     0.162026
H     11.971373     4.057196    15.134063     0.160763
H     12.782731     2.810031    15.723634     0.145372
H      5.896572     0.403455     3.033565     0.301861
H      7.253017     0.093827     2.498536     0.308647
H      5.994203     1.076890     0.857086     0.155305
H      4.928885    -0.105228     1.015517     0.145799
H      0.457955    15.819899     0.441529     0.164272
H      0.566632    14.497327     3.690665     0.162026
H      0.732655    14.106946     2.147910     0.160763
H     -0.717160    14.441248     2.737481     0.145372
H     11.971573     9.089454     9.952588     0.301861
H     12.727724     7.921529    10.487617     0.308647
H     11.372492     8.766735    12.129067     0.155305
H     -5.168262    10.172921    11.970636     0.145799
H     -4.375076     8.909659    12.544624     0.164272
H     -3.095476     9.261267     9.295488     0.162026
H     -2.671830     9.239234    10.838243     0.160763
H     -3.483188    10.486399    10.248672     0.145372
C     -3.649594     9.346376    24.698364    -0.022829
C     -1.590668    12.013901     0.063632    -0.112646
C     -2.540823    11.148686     0.622556    -0.157027
C     -5.557115     7.604153    25.785565     0.086134
C     -5.557207     7.913453    24.454744    -0.141480
C     -4.629299     8.770586    23.909845    -0.083556
C     12.486223     6.590600     6.187902    -0.029656
C     11.891723     5.827584     5.203032    -0.074926
C     11.788878     6.281605     3.917663    -0.135032
C     12.310044     7.539355     3.558725     0.067382
C     12.968499     8.280618     4.555023    -0.161308
C     13.025061     7.832589     5.836237    -0.115981
C      5.259743    -0.908451    24.058407    -0.031328
C      4.579315     0.033101    23.289886    -0.097710
C      4.790234     1.387530    23.511170    -0.146555
C      5.676599     1.818988    24.493183     0.075674
C      6.297647     0.860254    25.291572    -0.149536
C      6.105277    -0.507197    25.064834    -0.113825
C      2.316812     8.528415    23.504677    -0.019967
C      4.275978     6.607078    24.120221     0.083588
C      3.688159     8.891582    23.489354    -0.111206
C      4.648725     7.946727    23.775049    -0.154168
C      2.966693     6.268389    24.013994    -0.136641
C      2.012945     7.242764    23.725702    -0.085461
C     12.136372     8.083896     2.192322     0.098240
C     10.995638     7.742015     1.458864    -0.205947
C     10.717907     8.334999     0.218167     0.092196
C      9.558202     6.325413    25.687390    -0.217024
C     12.796542     9.582902     0.410882     0.083073
C     13.035659     8.985126     1.630801    -0.210857
C      5.279132     5.606956    24.496819     0.082303
C      6.523216     5.982917    25.061198    -0.211999
C      7.426992     5.008766    25.486624     0.097961
C      7.134898     3.682608    25.308194    -0.204115
C      5.951900     3.276344    24.713169     0.091229
C      5.036522     4.236378    24.340726    -0.206968
C     -2.592804    10.187097    24.094768     0.548953
C     12.507952     6.157520     7.626768     0.571492
C      5.136851    -2.365880    23.741545     0.546491
C      1.260885     9.532171    23.232228     0.569414
C     11.059464     1.248211    11.712211    -0.022829
C     10.802316     1.156857    13.049785    -0.112646
C     10.315539    -0.032446    13.608709    -0.157027
C     10.077306    -1.141212    12.799412     0.086134
C     10.367870    -1.035197    11.468591    -0.141480
C     10.854686     0.130436    10.923692    -0.083556
C      0.879198    12.519198    19.174055    -0.029656
C      0.366416    11.699029    18.189185    -0.074926
C      0.828168    11.758170    16.903816    -0.135032
C      1.830820    12.679167    16.544878     0.067382
C      2.301231    13.551949    17.541176    -0.161308
C      1.860984    13.451388    18.822390    -0.115981
C     -1.629350     6.099164    11.072254    -0.031328
C     -0.511519     5.783010    10.303733    -0.097710
C      0.688374     6.445751    10.525017    -0.146555
C      0.789596     7.426339    11.507030     0.075674
C     -0.324006     7.680821    12.305419    -0.149536
C     -1.542493     7.031038    12.078681    -0.113826
C      8.244438     6.571996    10.518524    -0.019967
C      5.767619     7.753195    11.134068     0.083588
C      8.115146     7.984712    10.503201    -0.111206
C      6.898114     8.562873    10.788896    -0.154168
C      5.898613     6.407172    11.027841    -0.136641
C      7.141036     5.845542    10.739549    -0.085461
C      2.401896    12.702831    15.178475     0.098240
C      2.472073    11.514037    14.445017    -0.205947
C      3.124348    11.456573    13.204320     0.092196
C      3.691047    12.618283    12.701237    -0.217024
C      3.583482    13.837157    13.397035     0.083073
C      2.939952    13.856706    14.616954    -0.210857
C      4.484063     8.352401    11.510666     0.082303
C      4.410445     9.649965    12.075045    -0.211999
C      3.185375    10.164732    12.500471     0.097961
C      2.039885     9.435440    12.322041    -0.204115
C      2.064084     8.184861    11.727016     0.091229
C      3.279873     7.654353    11.354573    -0.206968
C     11.486654     2.529276    11.108615     0.548953
C      0.464943    12.391046    20.612921     0.571492
C     -2.956189     5.483778    10.755392     0.546491
C      9.549510     5.924466    10.246075     0.569414
C     -1.759921    12.048219    14.260095    -0.022829
C     -1.502773    12.139573    12.922521    -0.112646
C     -1.015996    13.328876    12.363597    -0.157027
C     -0.777763    14.437642    13.172894     0.086134
C     -1.068327    14.331627    14.503715    -0.141480
C     -1.555143    13.165994    15.048614    -0.083556
C      8.420345     0.777232     6.798251    -0.029656
C      8.933127     1.597401     7.783121    -0.074926
C      8.471375     1.538260     9.068490    -0.135032
C      7.468723     0.617263     9.427428     0.067382
C      6.998312    -0.255519     8.431130    -0.161308
C      7.438559    -0.154958     7.149916    -0.115981
C     10.928893     7.197266    14.900052    -0.031328
C      9.811062     7.513420    15.668573    -0.097710
C      8.611169     6.850679    15.447289    -0.146555
C      8.509947     5.870091    14.465276     0.075674
C      9.623549     5.615609    13.666887    -0.149536
C     10.842036     6.265392    13.893625    -0.113826
C      1.055105     6.724434    15.453782    -0.019967
C      3.531924     5.543235    14.838238     0.083588
C      1.184397     5.311718    15.469105    -0.111206
C      2.401429     4.733557    15.183410    -0.154168
C      3.400930     6.889258    14.944465    -0.136641
C      2.158507     7.450888    15.232757    -0.085461
C      6.897647     0.593599    10.793831     0.098240
C      6.827470     1.782393    11.527289    -0.205947
C      6.175195     1.839857    12.767986     0.092196
C      5.608496     0.678147    13.271069    -0.217024
C      5.716061    -0.540727    12.575271     0.083073
C      6.359591    -0.560276    11.355352    -0.210857
C      4.815480     4.944029    14.461640     0.082303
C      4.889098     3.646465    13.897261    -0.211998
C      6.114168     3.131698    13.471835     0.097961
C      7.259658     3.860990    13.650265    -0.204115
C      7.235459     5.111569    14.245290     0.091229
C      6.019670     5.642077    14.617733    -0.206968
C     -2.187111    10.767154    14.863691     0.548953
C      8.834600     0.905384     5.359385     0.571492
C     12.255732     7.812652    15.216914     0.546491
C     -0.249967     7.371964    15.726231     0.569414
C     12.949137     3.950054     1.273942    -0.022829
C     10.890211     1.282529    25.908674    -0.112646
C     11.840366     2.147744    25.349750    -0.157027
C     14.856658     5.692277     0.186741     0.086134
C     14.856750     5.382977     1.517562    -0.141480
C     13.928842     4.525844     2.062461    -0.083556
C     -3.186680     6.705830    19.784404    -0.029656
C     -2.592180     7.468846    20.769274    -0.074926
C     -2.489335     7.014825    22.054643    -0.135032
C     -3.010501     5.757075    22.413581     0.067382
C     -3.668956     5.015812    21.417283    -0.161308
C     -3.725518     5.463841    20.136069    -0.115981
C      4.039800    14.204881     1.913899    -0.031328
C      4.720228    13.263329     2.682420    -0.097710
C      4.509309    11.908900     2.461136    -0.146555
C      3.622944    11.477442     1.479123     0.075674
C      3.001896    12.436176     0.680734    -0.149536
C      3.194266    13.803627     0.907472    -0.113825
C      6.982731     4.768015     2.467629    -0.019967
C      5.023565     6.689352     1.852085     0.083588
C      5.611384     4.404848     2.482952    -0.111206
C      4.650818     5.349703     2.197257    -0.154168
C      6.332850     7.028041     1.958312    -0.136641
C      7.286598     6.053666     2.246604    -0.085461
C     -2.836829     5.212534    23.779984     0.098240
C     -1.696095     5.554415    24.513442    -0.205947
C     -1.418364     4.961431    25.754139     0.092195
C     -0.258659     6.971017     0.284916    -0.217024
C     -3.496999     3.713528    25.561424     0.083073
C     -3.736116     4.311304    24.341505    -0.210857
C      4.020411     7.689474     1.475487     0.082303
C      2.776327     7.313513     0.911108    -0.211999
C      1.872551     8.287664     0.485682     0.097961
C      2.164645     9.613822     0.664112    -0.204115
C      3.347643    10.020086     1.259137     0.091229
C      4.263021     9.060052     1.631580    -0.206968
C     11.892347     3.109333     1.877538     0.548953
C     -3.208409     7.138910    18.345538     0.571492
C      4.162692    15.662310     2.230761     0.546491
C      8.038658     3.764259     2.740078     0.569414
C      3.422254    13.168190    24.897832    -0.282921
C      9.062821    -1.366841    23.188075    -0.278693
C     -2.923931     4.094454    14.060627    -0.282921
C     12.664065     3.782196    15.770384    -0.278693
C      5.877289     0.128240     1.074474    -0.282921
C      0.236722    14.663271     2.784231    -0.278693
C     12.223474     9.201976    11.911679    -0.282921
C     -3.364522     9.514234    10.201922    -0.278693
O     -2.607771    10.439045    22.846020    -0.522964
O     -1.643303    10.632210    24.817058    -0.579314
O     11.935913     5.040572     7.883634    -0.538316
O     13.040200     6.880464     8.488009    -0.608235
O     -1.677329    13.435176    22.956921    -0.538495
O      0.064732    13.079291    24.256056    -0.578751
O      1.496717    10.770966    23.390659    -0.596495
O      0.110412     9.176860    22.895627    -0.542180
O     11.728448     2.601644     9.859867    -0.522964
O     11.579045     3.573853    11.830905    -0.579314
O     -0.388001    11.470563    20.869787    -0.538316
O      0.961439    13.138995    21.474162    -0.608235
O     14.223604     4.503412     9.970768    -0.538495
O     13.291722     6.017686    11.269903    -0.578750
O     10.632238     6.570941    10.404506    -0.596495
O      9.610414     4.721917     9.909474    -0.542180
O     -2.428905    10.694786    16.112439    -0.522964
O     -2.279502     9.722577    14.141401    -0.579314
O      9.687544     1.825867     5.102519    -0.538316
O      8.338104     0.157435     4.498144    -0.608235
O     -4.924061     8.793018    16.001538    -0.538495
O     -3.992179     7.278744    14.702403    -0.578750
O     -1.332695     6.725489    15.567800    -0.596495
O     -0.310871     8.574513    16.062832    -0.542180
O     11.907314     2.857385     3.126286    -0.522964
O     10.942846     2.664220     1.155248    -0.579314
O     -2.636370     8.255858    18.088672    -0.538316
O     -3.740657     6.415966    17.484297    -0.608235
O     10.976872    -0.138746     3.015385    -0.538495
O      9.234811     0.217139     1.716250    -0.578751
O      7.802826     2.525464     2.581647    -0.596495
O      9.189131     4.119570     3.076679    -0.542180
N      2.939287    13.419288    23.533247    -0.124006
N     -3.325468     4.461980    15.425212    -0.124006
N      6.360256    -0.122858     2.439059    -0.124006
N     12.625011     8.834450    10.547094    -0.124006

The following XYZ coordinates are in angstroms. Other properties are in atomic units.
The sperically averaged electron density of each atom fit to a function of the form exp(a - br)
eigen_1, eigen_2 and eigen_3 are the three eigenvalues of traceless quadrupole moment tensor
  atom number  atomic symbol              X              Y              Z     net charge C6 coefficient C8 coefficient C10 coefficient fluctuating dipole atomic polarizability isotropic forcefield polarizability              a              b squared Pearson coefficient          <r^3>          <r^4>         wp_QDO          m_QDO          q_QDO       dipole_x       dipole_y       dipole_z         dipole            Qxy            Qxz            Qyz     Q(x^2-y^2)  Q(3z^2 - R^2)        eigen_1        eigen_2        eigen_3 static polarizability      alpha(xx)      alpha(xy)      alpha(xz)      alpha(yy)      alpha(yz)      alpha(zz) atomic spin moment
            1             In      -0.597005      11.396143      22.967050       1.390838     153.771912 0.37326323E+04  0.13617775E+06                                19.057731                           16.167073       1.266290       2.109123                    0.999384      73.363272     190.697613       0.639346       0.262590      -1.317320      -0.005090      -0.008062      -0.013018       0.016136      -0.000634       0.037313      -0.003957      -0.008301       0.042830      -0.038040      -0.003188       0.041227             24.771169      19.799163       1.060721      -6.679663      31.091140      -3.046900      23.423203           0.000001
            2             In      11.937705       4.818721       9.980897       1.390837     153.771922 0.37326325E+04  0.13617776E+06                                19.057732                           16.167073       1.266290       2.109123                    0.999384      73.363277     190.697628       0.639347       0.262590      -1.317320      -0.005825      -0.007547      -0.013017       0.016135       0.002190      -0.016517       0.033692       0.007164       0.042831      -0.038039      -0.003188       0.041228             24.771170      29.078803       4.449606      -0.570645      21.811504      -7.319548      23.423203           0.000001
            3             In      -2.638162       8.477709      15.991409       1.390838     153.771908 0.37326320E+04  0.13617774E+06                                19.057731                           16.167073       1.266289       2.109122                    0.999384      73.363269     190.697609       0.639346       0.262590      -1.317320       0.005825       0.007548       0.013018       0.016135       0.002190      -0.016517       0.033691       0.007165       0.042830      -0.038039      -0.003188       0.041227             24.771170      29.078803       4.449606      -0.570645      21.811503      -7.319548      23.423203           0.000001
            4             In       9.896548       1.900287       3.005256       1.390838     153.771889 0.37326316E+04  0.13617772E+06                                19.057731                           16.167073       1.266289       2.109122                    0.999384      73.363255     190.697573       0.639346       0.262590      -1.317320       0.005091       0.008061       0.013018       0.016136      -0.000634       0.037313      -0.003957      -0.008301       0.042830      -0.038039      -0.003188       0.041227             24.771169      19.799163       1.060721      -6.679663      31.091140      -3.046900      23.423203           0.000000
            5              H      -0.937760      12.415559       0.623335       0.101855       1.160055 0.83239176E+01  0.82265404E+02                                 1.792452                            1.659313      -1.057000       2.360689                    0.997448       3.617048      10.052818       0.499639       1.240395      -0.716805       0.027534       0.011615       0.021392       0.036751       0.007588       0.008780      -0.002455       0.006656       0.039918      -0.016621      -0.000485       0.017106              1.898003       2.092361       0.539387       0.346063       1.849101       0.298191       1.752549          -0.000000
            6              H      -2.530451      10.973706       1.555741       0.108908       1.194741 0.88903471E+01  0.88112946E+02                                 1.745503                            1.656025      -0.987478       2.398641                    0.998149       3.374558       8.983409       0.534243       1.156769      -0.739427       0.002256      -0.006924       0.036216       0.036941       0.010973       0.005650      -0.001323       0.009576       0.042264      -0.019551       0.003517       0.016034              1.779641       1.568616       0.243112      -0.139966       1.610110      -0.225608       2.160198          -0.000001
            7              H      11.068405       7.526244      23.889327       0.111772       1.188957 0.87966587E+01  0.86974690E+02                                 1.749357                            1.654917      -0.866014       2.460095                    0.998960       3.314554       8.819976       0.530598       1.167524      -0.737541      -0.022931      -0.014327      -0.024851       0.036724       0.010301       0.007615      -0.002101       0.006658       0.035084      -0.018006       0.002757       0.015249              1.801652       2.115883       0.417922       0.192321       1.588349       0.090616       1.700724          -0.000000
            8              H      -4.662213       8.968698      22.980296       0.120443       1.272018 0.95992022E+01  0.97261389E+02                                 1.850969                            1.746248      -1.057769       2.379911                    0.997191       3.397524       9.231645       0.507450       1.191264      -0.731897      -0.004175       0.007875      -0.042785       0.043704       0.007289       0.011547      -0.004111       0.005920       0.046701      -0.018738      -0.002057       0.020795              1.901524       1.643353       0.102610      -0.103870       1.592997      -0.220913       2.468221          -0.000000
            9              H      11.548371       4.969891       5.423017       0.130242       1.082876 0.78204872E+01  0.76379665E+02                                 1.748024                            1.639577      -1.019391       2.409431                    0.997178       3.438911       9.618325       0.486520       1.289025      -0.707290      -0.015862      -0.040269       0.007325       0.043896       0.010399       0.003367      -0.002256      -0.017241      -0.015414      -0.012987      -0.003107       0.016094              1.807334       1.505855       0.361679      -0.053288       2.093420      -0.207467       1.822726           0.000001
           10              H      11.363683       5.743854       3.262122       0.115173       1.019472 0.72165367E+01  0.70335732E+02                                 1.782629                            1.650595      -1.343277       2.243033                    0.992414       3.875189      11.484123       0.443890       1.415739      -0.678559      -0.017753      -0.025761      -0.022317       0.038430       0.007917       0.005975       0.001219      -0.017321       0.024555      -0.016894       0.005122       0.011772              1.892442       1.685785       0.265219       0.355127       1.804838       0.329949       2.186702           0.000000
           11              H      13.379694       9.105805       4.329583       0.106121       1.271623 0.94526738E+01  0.94955292E+02                                 1.809557                            1.699968      -1.021060       2.381542                    0.997807       3.405286       9.070596       0.531843       1.146458      -0.742477       0.017664       0.029961      -0.004917       0.035126       0.014953       0.006386      -0.000019      -0.014941       0.013234      -0.020143       0.004552       0.015592              1.851133       1.583154       0.397479      -0.132762       2.078150      -0.314400       1.892096          -0.000001
           12              H      -3.849527       8.370964       6.503465       0.100499       1.338523 0.97770812E+01  0.99227284E+02                                 1.875899                            1.727384      -1.129771       2.320926                    0.997063       3.553643       9.571444       0.527332       1.144458      -0.741445       0.018122       0.022072       0.021893       0.035984       0.014170       0.004578       0.002238      -0.017677      -0.007975      -0.016033      -0.002818       0.018851              1.975176       1.626897       0.278290       0.389466       1.726768       0.364072       2.571864           0.000000
           13              H       3.972578      -0.251629      22.616684       0.123459       1.242100 0.91671967E+01  0.91245346E+02                                 1.780995                            1.675166      -0.993429       2.411630                    0.997998       3.262276       8.606950       0.536070       1.147917      -0.743371      -0.027401      -0.011696      -0.031418       0.043298      -0.002916       0.017545      -0.000789      -0.000602       0.007616      -0.017350      -0.001129       0.018479              1.812258       1.742593       0.151575       0.442736       1.763060       0.255671       1.931122           0.000001
           14              H       4.325045       2.026861      22.985491       0.113744       1.191001 0.86011333E+01  0.84170021E+02                                 1.716907                            1.609279      -0.886890       2.451556                    0.998770       3.258709       8.495929       0.554327       1.129115      -0.747224      -0.020400       0.023437      -0.022607       0.038426      -0.001727       0.016981      -0.002802      -0.008349      -0.002490      -0.019355       0.003664       0.015691              1.774627       1.546366      -0.337478       0.259469       2.142727      -0.244907       1.634789           0.000002
           15              H       8.917407       4.080036       0.031167       0.112827       1.009921 0.74475969E+01  0.73239681E+02                                 1.775456                            1.680542      -1.445204       2.192315                    0.991597       3.958683      11.825075       0.437988       1.422046      -0.677086       0.020748       0.008860       0.030973       0.038318       0.004723       0.011723       0.001875      -0.013239       0.006786      -0.015900       0.003334       0.012566              1.845389       1.717164       0.164018       0.354247       1.875453       0.229434       1.943549          -0.000000
           16              H       6.555046      -1.151276      25.600902       0.118718       0.958010 0.67870437E+01  0.65361417E+02                                 1.730282                            1.615851      -1.363197       2.232646                    0.992525       3.909499      11.643345       0.440871       1.442625      -0.673115       0.017992      -0.024955       0.026774       0.040784      -0.002499       0.010584      -0.002982      -0.005521       0.003295      -0.011917       0.000557       0.011360              1.826075       1.599162      -0.271701       0.196383       2.140225      -0.273334       1.738839           0.000000
           17              H       3.942041       9.783482      23.284172       0.105528       1.224491 0.89590729E+01  0.88799073E+02                                 1.760580                            1.650267      -0.996994       2.390929                    0.998211       3.381537       8.947446       0.542106       1.139926      -0.743532       0.012554       0.034586      -0.008763       0.037823       0.009108       0.000018      -0.007426      -0.000701      -0.048811      -0.018580       0.000466       0.018114              1.820307       1.534595       0.018155      -0.039329       2.496380      -0.240825       1.429945           0.000000
           18              H       5.569512       8.185689      23.743882       0.112340       1.228145 0.90636615E+01  0.89916447E+02                                 1.754634                            1.654524      -0.964871       2.412790                    0.998207       3.324043       8.741876       0.545126       1.132592      -0.746226       0.036526       0.011393      -0.004425       0.038517       0.005516      -0.001391      -0.008097       0.004670      -0.054509      -0.020571       0.004489       0.016082              1.789855       2.399995      -0.017346       0.023996       1.584903      -0.109667       1.384668          -0.000000
           19              H       2.698850       5.366414      24.136064       0.113971       1.172610 0.88535294E+01  0.88458116E+02                                 1.787837                            1.702818      -0.949392       2.424658                    0.998025       3.457555       9.520258       0.499153       1.228150      -0.721844      -0.012750      -0.034628       0.002583       0.036991       0.005520       0.005020      -0.001104      -0.004606      -0.046573      -0.016868       0.002998       0.013870              1.831475       1.730024      -0.066083      -0.019229       2.345381      -0.161904       1.419020           0.000000
           20              H       1.098424       6.983102      23.681549       0.106854       1.144417 0.83830283E+01  0.83470470E+02                                 1.819385                            1.698356      -1.078818       2.358802                    0.996414       3.673871      10.441443       0.476745       1.290291      -0.705740      -0.036165      -0.012142      -0.004590       0.038424       0.006764       0.001916       0.001702       0.001710      -0.041593      -0.014100       0.000115       0.013986              1.904886       2.636868       0.167932       0.050913       1.620099      -0.051607       1.457690           0.000000
           21              H      10.396043       7.093806       1.807672       0.119408       1.061783 0.77621838E+01  0.76493889E+02                                 1.784077                            1.675470      -1.311001       2.257505                    0.993880       3.778711      10.999200       0.458292       1.356191      -0.690830      -0.020751      -0.024917       0.013792       0.035237       0.007039      -0.001359      -0.005002       0.004895      -0.001751      -0.008680      -0.000774       0.009454              1.870475       2.069361       0.467281      -0.041295       1.821920      -0.264985       1.720143          -0.000000
           22              H       9.371157       6.755434      24.860691       0.115087       1.226005 0.93934354E+01  0.94951273E+02                                 1.811742                            1.728936      -1.143876       2.327767                    0.996215       3.538916       9.700544       0.507767       1.193342      -0.729351      -0.007954       0.015893      -0.030689       0.035463       0.003887       0.007274      -0.009081       0.003071       0.019904      -0.014027       0.000824       0.013202              1.843941       1.927268       0.142660       0.049851       1.643976      -0.372084       1.960578          -0.000000
           23              H      -3.449933       9.194394       2.098562       0.114116       1.222841 0.93932236E+01  0.95685614E+02                                 1.863895                            1.771202      -1.210667       2.298906                    0.995778       3.652514      10.307769       0.480088       1.252429      -0.715042       0.029832       0.004132       0.015019       0.033654       0.004970       0.007678      -0.004592       0.014596       0.000118      -0.012803       0.000479       0.012323              1.923354       2.199812       0.362706       0.152685       1.684533      -0.112194       1.885718          -0.000000
           24              H       6.743035       6.902730      25.151581       0.116006       1.284204 0.99881475E+01  0.10244642E+03                                 1.866682                            1.783054      -1.216199       2.295583                    0.995796       3.559096       9.802945       0.500286       1.193646      -0.729859       0.009416       0.034951       0.004363       0.036459       0.003248       0.006138       0.002096      -0.012344      -0.031816      -0.013580       0.000729       0.012852              1.888389       1.907221       0.021442       0.158717       2.302972      -0.045985       1.454972          -0.000001
           25              H       7.758970       3.026756      25.598305       0.118680       1.088849 0.81379406E+01  0.81090786E+02                                 1.814257                            1.717513      -1.234861       2.293582                    0.994898       3.756252      10.968291       0.452202       1.359304      -0.690941       0.022844      -0.024310       0.011553       0.035303      -0.006630       0.006694      -0.001784      -0.002148      -0.023234      -0.011118      -0.001178       0.012296              1.884895       2.006255      -0.275691       0.248505       2.141830      -0.111279       1.506601          -0.000000
           26              H       4.210280       3.958602      23.964647       0.113354       1.131358 0.85937672E+01  0.85501640E+02                                 1.757389                            1.683336      -1.110286       2.343954                    0.996679       3.573794       9.923759       0.497881       1.236486      -0.718300      -0.030669      -0.010899      -0.013101       0.035086       0.003588       0.009093       0.000712       0.006415      -0.022160      -0.011880      -0.000497       0.012377              1.800856       2.045356      -0.100909       0.260017       1.878348       0.098208       1.478864           0.000000
           27              H      10.955630       1.907931      13.609488       0.101855       1.160054 0.83239146E+01  0.82265370E+02                                 1.792452                            1.659313      -1.056999       2.360689                    0.997448       3.617048      10.052819       0.499639       1.240396      -0.716804       0.001465       0.029847       0.021392       0.036751       0.003657      -0.005318       0.007405      -0.014870       0.039918      -0.016621      -0.000485       0.017106              1.898003       1.530121       0.334059       0.161385       2.411339       0.427355       1.752549          -0.000000
           28              H      10.147618      -0.082727      14.541894       0.108908       1.194740 0.88903440E+01  0.88112913E+02                                 1.745503                            1.656026      -0.987477       2.398641                    0.998149       3.374557       8.983408       0.534242       1.156769      -0.739427      -0.007278      -0.000256       0.036216       0.036941       0.005305      -0.003181       0.004853      -0.021465       0.042264      -0.019551       0.003517       0.016034              1.779641       1.448555       0.199266      -0.163905       1.730170      -0.208865       2.160198          -0.000001
           29              H       4.300959      14.448779      10.903174       0.111772       1.188957 0.87966629E+01  0.86974748E+02                                 1.749358                            1.654918      -0.866014       2.460095                    0.998960       3.314554       8.819979       0.530597       1.167525      -0.737541      -0.005591      -0.026454      -0.024851       0.036724       0.005731      -0.004586       0.006433      -0.018368       0.035084      -0.018006       0.002757       0.015249              1.801653       1.381100       0.149582       0.019145       2.323135       0.211736       1.700725          -0.000000
           30              H      11.052068       0.167478       9.994143       0.120443       1.272018 0.95992026E+01  0.97261395E+02                                 1.850969                            1.746248      -1.057769       2.379911                    0.997191       3.397524       9.231645       0.507450       1.191264      -0.731897       0.008829      -0.001220      -0.042785       0.043704       0.003666      -0.007823       0.009436      -0.013922       0.046701      -0.018738      -0.002057       0.020795              1.901524       1.532796       0.062235      -0.171877       1.703554      -0.173348       2.468222          -0.000000
           31              H      -0.321451      11.082291      18.409170       0.130242       1.082876 0.78204843E+01  0.76379626E+02                                 1.748023                            1.639577      -1.019390       2.409431                    0.997178       3.438911       9.618323       0.486520       1.289024      -0.707290      -0.032385      -0.028713       0.007325       0.043896       0.013507      -0.003274       0.002389      -0.000219      -0.015414      -0.012987      -0.003108       0.016094              1.807333       1.791196       0.465885      -0.176599       1.808077      -0.121223       1.822726           0.000001
           32              H       0.468904      11.174306      16.248275       0.115173       1.019472 0.72165404E+01  0.70335775E+02                                 1.782629                            1.650595      -1.343277       2.243033                    0.992414       3.875189      11.484122       0.443890       1.415739      -0.678559      -0.018108      -0.025513      -0.022317       0.038430       0.011635      -0.000904       0.006031       0.003041       0.024555      -0.016894       0.005122       0.011772              1.892442       1.619910       0.241162       0.188107       1.870714       0.446763       2.186702           0.000000
           33              H       2.935293      14.221263      17.315736       0.106121       1.271622 0.94526680E+01  0.94955218E+02                                 1.809556                            1.699968      -1.021059       2.381543                    0.997807       3.405284       9.070590       0.531843       1.146458      -0.742477       0.022084       0.026870      -0.004917       0.035126       0.016248      -0.002209       0.005992      -0.007848       0.013234      -0.020143       0.004552       0.015592              1.851133       1.763749       0.463431      -0.249781       1.897554      -0.232557       1.892095          -0.000001
           34              H       8.155297      -2.214601      19.489618       0.100499       1.338523 0.97770809E+01  0.99227282E+02                                 1.875899                            1.727384      -1.129770       2.320926                    0.997063       3.553642       9.571442       0.527332       1.144458      -0.741445       0.014516       0.024594       0.021893       0.035984       0.016531       0.000532       0.005068      -0.004746      -0.007975      -0.016033      -0.002818       0.018851              1.975176       1.535674       0.244976       0.208380       1.817991       0.490724       2.571863           0.000000
           35              H      -0.570838       5.115416       9.630531       0.123459       1.242100 0.91671957E+01  0.91245336E+02                                 1.780995                            1.675166      -0.993429       2.411630                    0.997998       3.262276       8.606951       0.536070       1.147917      -0.743371      -0.001586      -0.029750      -0.031418       0.043298      -0.002036      -0.006760       0.016210       0.004219       0.007616      -0.017350      -0.001129       0.018479              1.812258       1.662969       0.122496       0.088282       1.842683       0.503576       1.931122           0.000001
           36              H       1.448489       6.228102       9.999338       0.113744       1.191001 0.86011345E+01  0.84170033E+02                                 1.716906                            1.609279      -0.886890       2.451556                    0.998770       3.258709       8.495928       0.554327       1.129115      -0.747224       0.029013      -0.011123      -0.022607       0.038426       0.001370      -0.008457       0.014989       0.008611      -0.002490      -0.019355       0.003664       0.015691              1.774627       2.290035      -0.065893      -0.319053       1.399056       0.159713       1.634789           0.000002
           37              H      -0.254794       8.305715      13.017320       0.112827       1.009921 0.74475996E+01  0.73239713E+02                                 1.775456                            1.680542      -1.445204       2.192315                    0.991597       3.958683      11.825075       0.437988       1.422046      -0.677086       0.001205       0.022528       0.030973       0.038318       0.007878      -0.002260       0.011654       0.004036       0.006786      -0.015900       0.003334       0.012566              1.845389       1.751127       0.176421       0.093992       1.841491       0.411456       1.943550          -0.000000
           38              H      -2.301779       7.232573      12.614749       0.118718       0.958011 0.67870481E+01  0.65361467E+02                                 1.730282                            1.615852      -1.363197       2.232646                    0.992525       3.909499      11.643344       0.440871       1.442625      -0.673115      -0.029613       0.008340       0.026774       0.040784      -0.000132      -0.006432       0.008919       0.007442       0.003295      -0.011917       0.000557       0.011360              1.826076       2.251653      -0.033414      -0.324115       1.487736       0.090703       1.738839           0.000000
           39              H       8.865837       8.529144      10.298019       0.105528       1.224491 0.89590770E+01  0.88799126E+02                                 1.760581                            1.650268      -0.996994       2.390929                    0.998211       3.381536       8.947445       0.542105       1.139927      -0.743532       0.028181       0.023656      -0.008763       0.037823       0.007191      -0.006981      -0.002530      -0.011203      -0.048811      -0.018580       0.000466       0.018114              1.820308       2.371504       0.323791      -0.212721       1.659473      -0.119554       1.429946           0.000000
           40              H       6.806713       9.509762      10.757729       0.112340       1.228146 0.90636673E+01  0.89916518E+02                                 1.754634                            1.654524      -0.964871       2.412790                    0.998207       3.324043       8.741876       0.545126       1.132592      -0.746226      -0.001828       0.038218      -0.004425       0.038517       0.002713      -0.007128      -0.004084      -0.010680      -0.054509      -0.020571       0.004489       0.016082              1.789856       1.691997      -0.275904      -0.111244       2.292902      -0.015080       1.384668          -0.000000
           41              H       5.143248       5.846171      11.149911       0.113971       1.172610 0.88535279E+01  0.88458100E+02                                 1.787837                            1.702818      -0.949392       2.424658                    0.998025       3.457555       9.520259       0.499153       1.228150      -0.721844      -0.028153      -0.023855       0.002583       0.036991       0.005705      -0.002760       0.004337      -0.003593      -0.046573      -0.016868       0.002998       0.013870              1.831475       2.315557       0.147751      -0.145484       1.759849      -0.073602       1.419020           0.000000
           42              H       7.210844       4.897438      10.695396       0.106854       1.144417 0.83830291E+01  0.83470483E+02                                 1.819386                            1.698357      -1.078817       2.358803                    0.996414       3.673870      10.441442       0.476745       1.290292      -0.705740       0.001001      -0.038136      -0.004590       0.038424       0.004621       0.000942       0.002384      -0.010025      -0.041593      -0.014100       0.000115       0.013986              1.904886       1.631524      -0.199215      -0.065941       2.625444       0.030120       1.457691           0.000000
           43              H       2.068880      10.728464      14.793825       0.119409       1.061784 0.77621896E+01  0.76493951E+02                                 1.784077                            1.675470      -1.311001       2.257505                    0.993880       3.778711      10.999196       0.458293       1.356189      -0.690830      -0.016286      -0.028039       0.013792       0.035237       0.003806      -0.004232      -0.002993      -0.012816      -0.001751      -0.008680      -0.000774       0.009454              1.870474       1.549900       0.277576      -0.234740       2.341380      -0.129689       1.720143          -0.000000
           44              H       4.159139      12.590100      11.874538       0.115087       1.226005 0.93934377E+01  0.94951304E+02                                 1.811743                            1.728937      -1.143876       2.327767                    0.996215       3.538916       9.700545       0.507767       1.193342      -0.729351       0.017658      -0.002020      -0.030689       0.035463       0.001982      -0.011026       0.003717      -0.007358       0.019904      -0.014027       0.000824       0.013202              1.843941       1.585376       0.017802      -0.366608       1.985868      -0.080812       1.960579          -0.000000
           45              H       8.791687      -1.556786      15.084715       0.114116       1.222842 0.93932262E+01  0.95685642E+02                                 1.863895                            1.771202      -1.210667       2.298906                    0.995778       3.652514      10.307767       0.480089       1.252428      -0.715042      -0.006352       0.029440       0.015019       0.033654      -0.000903      -0.006947       0.005637      -0.017567       0.000118      -0.012803       0.000479       0.012323              1.923354       1.511424       0.111310      -0.157762       2.372921       0.104934       1.885718          -0.000000
           46              H       5.199040      10.171976      12.165428       0.116006       1.284205 0.99881546E+01  0.10244651E+03                                 1.866683                            1.783055      -1.216199       2.295583                    0.995796       3.559096       9.802946       0.500286       1.193646      -0.729859       0.029600       0.020834       0.004363       0.036459       0.006461      -0.000137       0.006484       0.005252      -0.031816      -0.013580       0.000729       0.012852              1.888389       2.242585       0.143915      -0.097640       1.967610       0.133312       1.454973          -0.000001
           47              H       1.209749       9.796664      12.612152       0.118680       1.088849 0.81379443E+01  0.81090833E+02                                 1.814258                            1.717513      -1.234861       2.293582                    0.994898       3.756252      10.968292       0.452202       1.359304      -0.690941      -0.030671       0.013119       0.011553       0.035303      -0.004378      -0.003972       0.005676       0.010188      -0.023234      -0.011118      -0.001178       0.012296              1.884896       2.303544      -0.167123      -0.189773       1.844542       0.195253       1.506601          -0.000000
           48              H       3.302384       6.782959      10.978494       0.113354       1.131358 0.85937631E+01  0.85501591E+02                                 1.757389                            1.683336      -1.110287       2.343954                    0.996679       3.573794       9.923759       0.497881       1.236487      -0.718300       0.000283      -0.032547      -0.013101       0.035086       0.000677      -0.002451       0.008786      -0.009530      -0.022160      -0.011880      -0.000497       0.012377              1.800856       1.963031      -0.130974       0.003053       1.960673       0.277929       1.478864           0.000000
           49              H      -1.656087      11.388499      12.362818       0.101855       1.160054 0.83239151E+01  0.82265373E+02                                 1.792452                            1.659313      -1.056999       2.360689                    0.997448       3.617048      10.052818       0.499639       1.240395      -0.716805      -0.001465      -0.029847      -0.021392       0.036751       0.003657      -0.005318       0.007405      -0.014870       0.039918      -0.016621      -0.000485       0.017106              1.898003       1.530121       0.334059       0.161385       2.411339       0.427355       1.752549          -0.000000
           50              H      -0.848075      13.379157      11.430412       0.108908       1.194740 0.88903435E+01  0.88112905E+02                                 1.745503                            1.656025      -0.987478       2.398641                    0.998149       3.374557       8.983407       0.534243       1.156769      -0.739427       0.007278       0.000256      -0.036216       0.036941       0.005305      -0.003181       0.004853      -0.021465       0.042264      -0.019551       0.003517       0.016034              1.779641       1.448555       0.199266      -0.163905       1.730170      -0.208865       2.160198          -0.000001
           51              H       4.998584      -1.152349      15.069132       0.111772       1.188957 0.87966611E+01  0.86974724E+02                                 1.749358                            1.654917      -0.866014       2.460095                    0.998960       3.314554       8.819978       0.530597       1.167524      -0.737541       0.005591       0.026454       0.024851       0.036724       0.005731      -0.004586       0.006433      -0.018368       0.035084      -0.018006       0.002757       0.015249              1.801653       1.381100       0.149582       0.019145       2.323134       0.211736       1.700725          -0.000000
           52              H      -1.752525      13.128952      15.978163       0.120443       1.272018 0.95992046E+01  0.97261422E+02                                 1.850970                            1.746248      -1.057769       2.379911                    0.997191       3.397524       9.231646       0.507449       1.191264      -0.731897      -0.008829       0.001220       0.042785       0.043704       0.003666      -0.007823       0.009436      -0.013922       0.046701      -0.018738      -0.002057       0.020795              1.901524       1.532797       0.062235      -0.171877       1.703554      -0.173348       2.468222          -0.000000
           53              H       9.620994       2.214139       7.563136       0.130242       1.082877 0.78204889E+01  0.76379679E+02                                 1.748023                            1.639577      -1.019391       2.409431                    0.997178       3.438912       9.618325       0.486521       1.289024      -0.707290       0.032385       0.028713      -0.007325       0.043896       0.013507      -0.003274       0.002389      -0.000219      -0.015414      -0.012987      -0.003108       0.016094              1.807333       1.791196       0.465885      -0.176599       1.808078      -0.121223       1.822726           0.000001
           54              H       8.830639       2.122124       9.724031       0.115173       1.019472 0.72165404E+01  0.70335775E+02                                 1.782629                            1.650595      -1.343277       2.243033                    0.992414       3.875189      11.484122       0.443890       1.415739      -0.678559       0.018108       0.025513       0.022317       0.038430       0.011635      -0.000904       0.006031       0.003041       0.024555      -0.016894       0.005122       0.011772              1.892442       1.619910       0.241162       0.188107       1.870714       0.446763       2.186702           0.000000
           55              H       6.364250      -0.924833       8.656570       0.106121       1.271623 0.94526686E+01  0.94955229E+02                                 1.809557                            1.699968      -1.021059       2.381543                    0.997807       3.405284       9.070591       0.531843       1.146458      -0.742477      -0.022084      -0.026870       0.004917       0.035126       0.016248      -0.002209       0.005992      -0.007848       0.013234      -0.020143       0.004552       0.015592              1.851133       1.763749       0.463431      -0.249781       1.897555      -0.232557       1.892095          -0.000001
           56              H       7.073877      -0.725807       6.482688       0.100499       1.338523 0.97770873E+01  0.99227368E+02                                 1.875900                            1.727385      -1.129771       2.320926                    0.997063       3.553643       9.571447       0.527332       1.144458      -0.741445      -0.014516      -0.024594      -0.021893       0.035984       0.016531       0.000532       0.005068      -0.004746      -0.007975      -0.016033      -0.002818       0.018851              1.975177       1.535675       0.244976       0.208381       1.817992       0.490724       2.571865           0.000000
           57              H       9.870381       8.181014      16.341775       0.123459       1.242100 0.91671947E+01  0.91245321E+02                                 1.780995                            1.675166      -0.993429       2.411630                    0.997998       3.262276       8.606950       0.536070       1.147917      -0.743371       0.001586       0.029750       0.031418       0.043298      -0.002036      -0.006760       0.016210       0.004219       0.007616      -0.017350      -0.001129       0.018479              1.812258       1.662969       0.122496       0.088282       1.842683       0.503576       1.931122           0.000001
           58              H       7.851054       7.068328      15.972968       0.113744       1.191002 0.86011378E+01  0.84170070E+02                                 1.716906                            1.609279      -0.886890       2.451556                    0.998770       3.258710       8.495930       0.554327       1.129115      -0.747224      -0.029013       0.011123       0.022607       0.038426       0.001370      -0.008457       0.014989       0.008611      -0.002490      -0.019355       0.003664       0.015691              1.774627       2.290035      -0.065893      -0.319053       1.399056       0.159713       1.634789           0.000002
           59              H       9.554337       4.990715      12.954986       0.112827       1.009921 0.74475996E+01  0.73239713E+02                                 1.775456                            1.680542      -1.445204       2.192315                    0.991597       3.958683      11.825075       0.437988       1.422046      -0.677086      -0.001205      -0.022528      -0.030973       0.038318       0.007878      -0.002260       0.011654       0.004036       0.006786      -0.015900       0.003334       0.012566              1.845389       1.751127       0.176421       0.093992       1.841491       0.411456       1.943550          -0.000000
           60              H      11.601322       6.063857      13.357557       0.118718       0.958011 0.67870481E+01  0.65361467E+02                                 1.730282                            1.615852      -1.363197       2.232646                    0.992525       3.909499      11.643344       0.440871       1.442625      -0.673115       0.029613      -0.008340      -0.026774       0.040784      -0.000132      -0.006432       0.008919       0.007442       0.003295      -0.011917       0.000557       0.011360              1.826076       2.251653      -0.033414      -0.324115       1.487736       0.090703       1.738839           0.000000
           61              H       0.433706       4.767286      15.674287       0.105528       1.224491 0.89590729E+01  0.88799070E+02                                 1.760579                            1.650267      -0.996994       2.390930                    0.998211       3.381536       8.947442       0.542106       1.139926      -0.743532      -0.028181      -0.023656       0.008763       0.037823       0.007191      -0.006981      -0.002530      -0.011203      -0.048811      -0.018580       0.000466       0.018114              1.820306       2.371502       0.323790      -0.212720       1.659472      -0.119554       1.429945           0.000000
           62              H       2.492830       3.786668      15.214577       0.112340       1.228146 0.90636701E+01  0.89916557E+02                                 1.754635                            1.654525      -0.964871       2.412790                    0.998207       3.324043       8.741878       0.545126       1.132593      -0.746226       0.001828      -0.038218       0.004425       0.038517       0.002713      -0.007128      -0.004084      -0.010680      -0.054509      -0.020571       0.004489       0.016082              1.789857       1.691998      -0.275904      -0.111244       2.292903      -0.015080       1.384668          -0.000000
           63              H       4.156295       7.450259      14.822395       0.113971       1.172610 0.88535278E+01  0.88458097E+02                                 1.787837                            1.702818      -0.949392       2.424658                    0.998025       3.457555       9.520258       0.499153       1.228150      -0.721844       0.028153       0.023855      -0.002583       0.036991       0.005705      -0.002760       0.004337      -0.003593      -0.046573      -0.016868       0.002998       0.013870              1.831475       2.315557       0.147751      -0.145484       1.759849      -0.073602       1.419020           0.000000
           64              H       2.088699       8.398992      15.276910       0.106854       1.144418 0.83830333E+01  0.83470531E+02                                 1.819386                            1.698357      -1.078817       2.358803                    0.996414       3.673871      10.441443       0.476745       1.290291      -0.705740      -0.001001       0.038136       0.004590       0.038424       0.004621       0.000942       0.002384      -0.010025      -0.041593      -0.014100       0.000115       0.013986              1.904886       1.631524      -0.199215      -0.065941       2.625444       0.030120       1.457691           0.000000
           65              H       7.230663       2.567966      11.178481       0.119408       1.061783 0.77621877E+01  0.76493930E+02                                 1.784077                            1.675470      -1.311001       2.257505                    0.993880       3.778711      10.999197       0.458293       1.356190      -0.690830       0.016286       0.028039      -0.013792       0.035237       0.003806      -0.004232      -0.002993      -0.012816      -0.001751      -0.008680      -0.000774       0.009454              1.870475       1.549901       0.277576      -0.234740       2.341381      -0.129689       1.720143          -0.000000
           66              H       5.140404       0.706330      14.097768       0.115087       1.226005 0.93934377E+01  0.94951304E+02                                 1.811743                            1.728937      -1.143876       2.327767                    0.996215       3.538916       9.700545       0.507767       1.193342      -0.729351      -0.017658       0.002020       0.030689       0.035463       0.001982      -0.011026       0.003717      -0.007358       0.019904      -0.014027       0.000824       0.013202              1.843941       1.585376       0.017802      -0.366608       1.985868      -0.080812       1.960579          -0.000000
           67              H       0.507856      14.853216      10.887591       0.114116       1.222841 0.93932260E+01  0.95685642E+02                                 1.863895                            1.771202      -1.210667       2.298906                    0.995778       3.652514      10.307768       0.480088       1.252428      -0.715042       0.006352      -0.029440      -0.015019       0.033654      -0.000903      -0.006947       0.005637      -0.017567       0.000119      -0.012802       0.000479       0.012323              1.923354       1.511424       0.111310      -0.157762       2.372921       0.104934       1.885718          -0.000000
           68              H       4.100503       3.124454      13.806878       0.116006       1.284205 0.99881549E+01  0.10244652E+03                                 1.866683                            1.783055      -1.216199       2.295583                    0.995796       3.559096       9.802947       0.500286       1.193646      -0.729859      -0.029600      -0.020834      -0.004363       0.036459       0.006461      -0.000137       0.006484       0.005252      -0.031816      -0.013580       0.000729       0.012852              1.888390       2.242586       0.143915      -0.097640       1.967610       0.133312       1.454973          -0.000001
           69              H       8.089794       3.499766      13.360154       0.118680       1.088849 0.81379443E+01  0.81090833E+02                                 1.814258                            1.717513      -1.234861       2.293582                    0.994898       3.756252      10.968292       0.452202       1.359304      -0.690941       0.030671      -0.013119      -0.011553       0.035303      -0.004378      -0.003972       0.005676       0.010188      -0.023234      -0.011118      -0.001178       0.012296              1.884896       2.303544      -0.167123      -0.189773       1.844542       0.195253       1.506601          -0.000000
           70              H       5.997159       6.513471      14.993812       0.113354       1.131357 0.85937616E+01  0.85501574E+02                                 1.757389                            1.683336      -1.110286       2.343954                    0.996679       3.573794       9.923760       0.497881       1.236487      -0.718300      -0.000283       0.032547       0.013101       0.035086       0.000677      -0.002451       0.008786      -0.009530      -0.022160      -0.011880      -0.000497       0.012377              1.800856       1.963031      -0.130974       0.003053       1.960673       0.277929       1.478864           0.000000
           71              H      10.237303       0.880871      25.348971       0.101855       1.160055 0.83239172E+01  0.82265401E+02                                 1.792453                            1.659313      -1.056999       2.360689                    0.997448       3.617048      10.052819       0.499639       1.240395      -0.716804      -0.027534      -0.011615      -0.021392       0.036751       0.007588       0.008780      -0.002455       0.006656       0.039918      -0.016621      -0.000485       0.017106              1.898004       2.092361       0.539387       0.346063       1.849101       0.298191       1.752549          -0.000000
           72              H      11.829994       2.322724      24.416565       0.108908       1.194740 0.88903443E+01  0.88112920E+02                                 1.745503                            1.656026      -0.987477       2.398641                    0.998149       3.374557       8.983409       0.534242       1.156770      -0.739427      -0.002256       0.006924      -0.036216       0.036941       0.010973       0.005650      -0.001323       0.009576       0.042264      -0.019551       0.003517       0.016034              1.779642       1.568616       0.243112      -0.139966       1.610110      -0.225608       2.160199          -0.000001
           73              H      -1.768862       5.770186       2.082979       0.111772       1.188957 0.87966605E+01  0.86974714E+02                                 1.749357                            1.654917      -0.866014       2.460095                    0.998960       3.314554       8.819977       0.530597       1.167524      -0.737541       0.022931       0.014327       0.024851       0.036724       0.010301       0.007615      -0.002101       0.006658       0.035084      -0.018006       0.002757       0.015249              1.801653       2.115884       0.417922       0.192321       1.588349       0.090616       1.700725          -0.000000
           74              H      13.961756       4.327732       2.992010       0.120443       1.272018 0.95991997E+01  0.97261352E+02                                 1.850969                            1.746247      -1.057769       2.379911                    0.997191       3.397524       9.231643       0.507450       1.191263      -0.731897       0.004175      -0.007875       0.042785       0.043704       0.007289       0.011547      -0.004111       0.005920       0.046701      -0.018738      -0.002057       0.020795              1.901523       1.643353       0.102610      -0.103870       1.592997      -0.220913       2.468220          -0.000000
           75              H      -2.248828       8.326539      20.549289       0.130242       1.082877 0.78204925E+01  0.76379723E+02                                 1.748023                            1.639577      -1.019391       2.409431                    0.997178       3.438912       9.618325       0.486521       1.289024      -0.707290       0.015862       0.040269      -0.007325       0.043896       0.010399       0.003367      -0.002256      -0.017241      -0.015414      -0.012987      -0.003108       0.016094              1.807334       1.505855       0.361679      -0.053288       2.093420      -0.207467       1.822726           0.000001
           76              H      -2.064140       7.552576      22.710184       0.115173       1.019473 0.72165428E+01  0.70335799E+02                                 1.782629                            1.650595      -1.343277       2.243033                    0.992414       3.875190      11.484123       0.443891       1.415738      -0.678559       0.017753       0.025761       0.022317       0.038430       0.007916       0.005975       0.001219      -0.017321       0.024555      -0.016894       0.005122       0.011772              1.892442       1.685785       0.265219       0.355127       1.804838       0.329949       2.186702           0.000000
           77              H      -4.080151       4.190625      21.642723       0.106121       1.271623 0.94526750E+01  0.94955316E+02                                 1.809558                            1.699969      -1.021059       2.381543                    0.997807       3.405285       9.070597       0.531842       1.146459      -0.742477      -0.017664      -0.029961       0.004917       0.035126       0.014953       0.006386      -0.000019      -0.014941       0.013234      -0.020143       0.004552       0.015592              1.851134       1.583155       0.397479      -0.132762       2.078151      -0.314401       1.892097          -0.000001
           78              H      -4.136630       4.925466      19.468841       0.100499       1.338523 0.97770812E+01  0.99227284E+02                                 1.875899                            1.727384      -1.129771       2.320926                    0.997063       3.553643       9.571444       0.527332       1.144458      -0.741445      -0.018122      -0.022072      -0.021893       0.035984       0.014170       0.004578       0.002238      -0.017677      -0.007975      -0.016033      -0.002818       0.018851              1.975176       1.626897       0.278289       0.389466       1.726768       0.364072       2.571864           0.000000
           79              H       5.326965      13.548059       3.355622       0.123459       1.242100 0.91671945E+01  0.91245316E+02                                 1.780995                            1.675166      -0.993429       2.411630                    0.997998       3.262276       8.606949       0.536070       1.147917      -0.743371       0.027401       0.011696       0.031418       0.043298      -0.002916       0.017545      -0.000789      -0.000602       0.007616      -0.017350      -0.001129       0.018479              1.812258       1.742592       0.151575       0.442736       1.763059       0.255671       1.931121           0.000001
           80              H       4.974498      11.269569       2.986815       0.113744       1.191002 0.86011374E+01  0.84170070E+02                                 1.716907                            1.609279      -0.886890       2.451557                    0.998770       3.258710       8.495932       0.554327       1.129115      -0.747224       0.020400      -0.023437       0.022607       0.038426      -0.001727       0.016981      -0.002802      -0.008349      -0.002490      -0.019355       0.003664       0.015691              1.774628       1.546366      -0.337479       0.259469       2.142728      -0.244907       1.634790           0.000002
           81              H       2.438662      12.156802      -0.031167       0.112827       1.009921 0.74475969E+01  0.73239681E+02                                 1.775456                            1.680542      -1.445204       2.192315                    0.991597       3.958683      11.825075       0.437988       1.422046      -0.677086      -0.020748      -0.008860      -0.030973       0.038318       0.004723       0.011723       0.001875      -0.013239       0.006786      -0.015900       0.003334       0.012566              1.845389       1.717164       0.164018       0.354247       1.875454       0.229434       1.943549          -0.000000
           82              H       2.744497      14.447706       0.371404       0.118718       0.958010 0.67870437E+01  0.65361417E+02                                 1.730282                            1.615851      -1.363197       2.232646                    0.992525       3.909499      11.643345       0.440871       1.442625      -0.673115      -0.017992       0.024955      -0.026774       0.040784      -0.002499       0.010584      -0.002982      -0.005521       0.003295      -0.011917       0.000557       0.011360              1.826075       1.599162      -0.271701       0.196383       2.140225      -0.273334       1.738839           0.000000
           83              H       5.357502       3.512948       2.688134       0.105528       1.224491 0.89590710E+01  0.88799054E+02                                 1.760580                            1.650267      -0.996994       2.390929                    0.998211       3.381536       8.947445       0.542106       1.139927      -0.743532      -0.012554      -0.034586       0.008763       0.037823       0.009108       0.000018      -0.007426      -0.000701      -0.048811      -0.018580       0.000466       0.018114              1.820307       1.534595       0.018155      -0.039329       2.496380      -0.240825       1.429946           0.000000
           84              H       3.730031       5.110741       2.228424       0.112340       1.228145 0.90636635E+01  0.89916474E+02                                 1.754634                            1.654524      -0.964871       2.412790                    0.998207       3.324043       8.741877       0.545126       1.132592      -0.746226      -0.036526      -0.011393       0.004425       0.038517       0.005516      -0.001391      -0.008097       0.004670      -0.054509      -0.020571       0.004489       0.016082              1.789856       2.399995      -0.017346       0.023996       1.584904      -0.109667       1.384668          -0.000000
           85              H       6.600693       7.930016       1.836242       0.113971       1.172610 0.88535294E+01  0.88458119E+02                                 1.787837                            1.702818      -0.949392       2.424658                    0.998025       3.457555       9.520259       0.499153       1.228150      -0.721844       0.012750       0.034628      -0.002583       0.036991       0.005520       0.005020      -0.001104      -0.004606      -0.046573      -0.016868       0.002998       0.013870              1.831475       1.730024      -0.066083      -0.019229       2.345382      -0.161904       1.419020           0.000000
           86              H       8.201119       6.313328       2.290757       0.106854       1.144417 0.83830283E+01  0.83470470E+02                                 1.819385                            1.698356      -1.078818       2.358802                    0.996414       3.673871      10.441443       0.476745       1.290291      -0.705740       0.036165       0.012142       0.004590       0.038424       0.006764       0.001916       0.001702       0.001710      -0.041593      -0.014100       0.000115       0.013986              1.904886       2.636868       0.167932       0.050913       1.620099      -0.051607       1.457690           0.000000
           87              H      -1.096500       6.202624      24.164634       0.119408       1.061784 0.77621887E+01  0.76493943E+02                                 1.784077                            1.675470      -1.311001       2.257505                    0.993880       3.778712      10.999201       0.458292       1.356190      -0.690830       0.020751       0.024917      -0.013792       0.035237       0.007039      -0.001359      -0.005002       0.004895      -0.001751      -0.008680      -0.000774       0.009454              1.870475       2.069361       0.467281      -0.041295       1.821920      -0.264985       1.720143          -0.000000
           88              H      -0.071614       6.540996       1.111615       0.115087       1.226005 0.93934373E+01  0.94951307E+02                                 1.811743                            1.728937      -1.143876       2.327767                    0.996215       3.538916       9.700548       0.507767       1.193343      -0.729351       0.007954      -0.015893       0.030689       0.035463       0.003887       0.007274      -0.009081       0.003071       0.019904      -0.014027       0.000824       0.013202              1.843942       1.927269       0.142660       0.049851       1.643976      -0.372084       1.960580          -0.000000
           89              H      12.749476       4.102036      23.873744       0.114116       1.222841 0.93932202E+01  0.95685576E+02                                 1.863895                            1.771203      -1.210667       2.298906                    0.995778       3.652513      10.307768       0.480088       1.252429      -0.715042      -0.029832      -0.004132      -0.015019       0.033654       0.004970       0.007678      -0.004592       0.014596       0.000119      -0.012803       0.000479       0.012323              1.923354       2.199812       0.362706       0.152685       1.684533      -0.112194       1.885719          -0.000000
           90              H       2.556508       6.393700       0.820725       0.116006       1.284204 0.99881496E+01  0.10244645E+03                                 1.866683                            1.783055      -1.216199       2.295583                    0.995796       3.559096       9.802947       0.500286       1.193646      -0.729859      -0.009416      -0.034951      -0.004363       0.036459       0.003248       0.006138       0.002096      -0.012344      -0.031816      -0.013580       0.000729       0.012852              1.888389       1.907222       0.021442       0.158718       2.302973      -0.045985       1.454973          -0.000001
           91              H       1.540573      10.269674       0.374001       0.118680       1.088849 0.81379413E+01  0.81090796E+02                                 1.814258                            1.717513      -1.234861       2.293582                    0.994898       3.756252      10.968292       0.452202       1.359304      -0.690941      -0.022844       0.024310      -0.011553       0.035303      -0.006630       0.006694      -0.001784      -0.002148      -0.023234      -0.011118      -0.001178       0.012296              1.884896       2.006255      -0.275691       0.248505       2.141830      -0.111279       1.506601          -0.000000
           92              H       5.089263       9.337828       2.007659       0.113354       1.131358 0.85937667E+01  0.85501638E+02                                 1.757389                            1.683336      -1.110287       2.343954                    0.996679       3.573794       9.923761       0.497881       1.236487      -0.718300       0.030669       0.010899       0.013101       0.035086       0.003588       0.009093       0.000712       0.006415      -0.022160      -0.011880      -0.000497       0.012377              1.800856       2.045356      -0.100909       0.260017       1.878349       0.098208       1.478864           0.000000
           93              H       3.402971      12.892975      22.938741       0.301861       0.669164 0.44574886E+01  0.37750166E+02                                 1.299187                            1.266567      -0.958135       2.568833                    0.999408       2.317563       5.996251       0.535895       1.349576      -0.700637       0.026991      -0.023962      -0.028105       0.045745      -0.010566      -0.011881       0.007471       0.005281       0.007557      -0.012478      -0.008028       0.020507              1.320936       1.200869      -0.154787      -0.168976       1.372382       0.235434       1.389556          -0.000000
           94              H       2.046526      13.202603      23.473770       0.308647       0.525984 0.33391872E+01  0.27429284E+02                                 1.258475                            1.211621      -1.378590       2.328724                    0.996418       2.957904       8.636789       0.452281       1.648634      -0.639225      -0.025704      -0.004434       0.001472       0.026126       0.001154       0.001782      -0.003813      -0.005183      -0.007693      -0.005414      -0.000244       0.005658              1.284730       1.568700       0.158083       0.070633       1.160086       0.040029       1.125403           0.000000
           95              H       3.305340      12.219540      25.115220       0.155305       1.082865 0.79492977E+01  0.77568311E+02                                 1.728718                            1.635056      -0.919765       2.457100                    0.998767       3.294091       9.060611       0.497717       1.261154      -0.714715      -0.006198      -0.023149       0.009806       0.025893       0.000348       0.005719      -0.004521      -0.011824       0.005521      -0.010058       0.001170       0.008887              1.800405       1.368794       0.129376      -0.047807       2.547036      -0.238021       1.485384          -0.000000
           96              H      10.300289      -2.835180      24.956789       0.145799       0.978484 0.70889548E+01  0.65573171E+02                                 1.471960                            1.432757      -0.658743       2.570454                    0.999977       2.897806       7.156313       0.609772       1.085911      -0.760591       0.021515       0.004584       0.009703       0.024043       0.002985       0.005160      -0.002896       0.021821       0.024537      -0.015948       0.003241       0.012706              1.475543       1.880587       0.190505       0.066340       1.326320       0.014536       1.219721          -0.000003
           97              H       8.841588      -2.523469      25.530777       0.164272       0.882964 0.63964172E+01  0.60490772E+02                                 1.635391                            1.564729      -1.182986       2.342877                    0.995422       3.546570      10.353243       0.451212       1.435400      -0.676218      -0.015280       0.011544       0.020299       0.027907      -0.010915       0.002935       0.000284       0.006793       0.024238      -0.015636       0.005590       0.010046              1.691440       1.487551      -0.235912      -0.304434       1.751964       0.365398       1.834804           0.000000
           98              H       8.732911      -1.200897      22.281641       0.162026       0.974762 0.68864637E+01  0.63595613E+02                                 1.497602                            1.433639      -0.778980       2.526745                    0.999918       2.918286       7.333984       0.592598       1.119218      -0.750650      -0.013603       0.007396      -0.022302       0.027150      -0.000115       0.004984      -0.006678      -0.016029       0.011199      -0.011759      -0.000478       0.012238              1.527386       1.259034       0.007595       0.238265       1.296726      -0.060256       2.026399           0.000000
           99              H       8.566888      -0.810516      23.824396       0.160763       0.965519 0.70378164E+01  0.67001042E+02                                 1.628741                            1.559064      -0.939407       2.452940                    0.998646       3.310898       9.166700       0.496754       1.295153      -0.705885      -0.013057       0.016611       0.013678       0.025170       0.001900      -0.007081      -0.002300      -0.023631      -0.005426      -0.014789       0.001307       0.013482              1.681745       1.529229      -0.259666      -0.286531       1.785667       0.427363       1.730339           0.000000
          100              H      10.016703      -1.144818      23.234825       0.145372       0.960758 0.68149015E+01  0.62273006E+02                                 1.434493                            1.387879      -0.686273       2.557338                    0.999973       2.882779       7.021625       0.632399       1.059924      -0.767016       0.019904       0.010294       0.000111       0.022409       0.002496      -0.000305      -0.004229      -0.003420      -0.044827      -0.015663       0.004577       0.011086              1.446093       1.812125       0.253362       0.024506       1.319811       0.024280       1.206344          -0.000002
          101              H      -2.672030       4.206976      16.019718       0.301861       0.669163 0.44574860E+01  0.37750140E+02                                 1.299187                            1.266567      -0.958135       2.568833                    0.999408       2.317562       5.996249       0.535895       1.349577      -0.700637       0.031767      -0.017133       0.028105       0.045745      -0.009781       0.011094      -0.008597       0.009581       0.007557      -0.012478      -0.008028       0.020507              1.320936       1.451951      -0.063093       0.279113       1.121300      -0.077960       1.389556          -0.000000
          102              H      -3.428181       5.374901      15.484689       0.308647       0.525983 0.33391857E+01  0.27429269E+02                                 1.258475                            1.211621      -1.378590       2.328724                    0.996418       2.957903       8.636785       0.452281       1.648634      -0.639225      -0.004652       0.025666      -0.001472       0.026126       0.002553      -0.004193       0.000366       0.002475      -0.007693      -0.005414      -0.000244       0.005658              1.284730       1.106293      -0.010786       0.013370       1.622492       0.080079       1.125403           0.000000
          103              H      -2.072949       4.529695      13.843239       0.155305       1.082864 0.79492943E+01  0.77568269E+02                                 1.728717                            1.635056      -0.919765       2.457100                    0.998767       3.294091       9.060610       0.497717       1.261153      -0.714715       0.019619       0.013763      -0.009806       0.025893       0.004076      -0.006209       0.003821       0.008592       0.005521      -0.010058       0.001170       0.008887              1.800404       2.325011       0.478583      -0.207179       1.590817      -0.126556       1.485384          -0.000000
          104              H      -2.817895       3.123509      14.001670       0.145799       0.978484 0.70889556E+01  0.65573181E+02                                 1.471960                            1.432757      -0.658743       2.570454                    0.999977       2.897806       7.156313       0.609772       1.085911      -0.760591       0.003075      -0.021782      -0.009703       0.024043      -0.004749      -0.004491       0.003853      -0.020533       0.024537      -0.015948       0.003241       0.012706              1.475543       1.268774      -0.032927      -0.009103       1.938134       0.067301       1.219721          -0.000003
          105              H      13.674619       4.386771      13.427682       0.164272       0.882964 0.63964201E+01  0.60490805E+02                                 1.635392                            1.564730      -1.182986       2.342877                    0.995422       3.546570      10.353243       0.451212       1.435400      -0.676218      -0.016085       0.010393      -0.020299       0.027907      -0.010535      -0.000740       0.002854       0.008875       0.024238      -0.015636       0.005590       0.010046              1.691440       1.872883      -0.095191       0.447659       1.366634      -0.160617       1.834804           0.000000
          106              H      12.395019       4.035163      16.676818       0.162026       0.974762 0.68864628E+01  0.63595601E+02                                 1.497601                            1.433639      -0.778980       2.526745                    0.999918       2.918286       7.333983       0.592598       1.119218      -0.750651      -0.011614       0.010240       0.022302       0.027150       0.005077      -0.007983       0.002391       0.012405       0.011199      -0.011759      -0.000478       0.012238              1.527386       1.287395       0.017953      -0.138333       1.268364       0.203138       2.026399           0.000000
          107              H      11.971373       4.057196      15.134063       0.160763       0.965519 0.70378162E+01  0.67001041E+02                                 1.628741                            1.559064      -0.939407       2.452940                    0.998646       3.310898       9.166701       0.496754       1.295153      -0.705885      -0.020082       0.006567      -0.013678       0.025170       0.009067       0.000268      -0.007440       0.015620      -0.005426      -0.014789       0.001307       0.013482              1.681745       1.922832      -0.115923       0.499723       1.392065      -0.122543       1.730339           0.000000
          108              H      12.782731       2.810031      15.723634       0.145372       0.960758 0.68149046E+01  0.62273040E+02                                 1.434493                            1.387879      -0.686273       2.557338                    0.999973       2.882779       7.021625       0.632399       1.059924      -0.767016      -0.002841      -0.022228      -0.000111       0.022409       0.003010      -0.003868      -0.001737      -0.000602      -0.044827      -0.015663       0.004577       0.011086              1.446093       1.214466       0.035099       0.014401       1.917470       0.031348       1.206344          -0.000002
          109              H       5.896572       0.403455       3.033565       0.301861       0.669163 0.44574862E+01  0.37750144E+02                                 1.299187                            1.266567      -0.958135       2.568833                    0.999408       2.317562       5.996250       0.535895       1.349577      -0.700636      -0.026991       0.023962       0.028105       0.045745      -0.010566      -0.011881       0.007471       0.005281       0.007557      -0.012478      -0.008028       0.020507              1.320936       1.200870      -0.154787      -0.168976       1.372382       0.235434       1.389556          -0.000000
          110              H       7.253017       0.093827       2.498536       0.308647       0.525984 0.33391872E+01  0.27429284E+02                                 1.258475                            1.211621      -1.378590       2.328724                    0.996418       2.957904       8.636789       0.452281       1.648634      -0.639225       0.025704       0.004434      -0.001472       0.026126       0.001154       0.001782      -0.003813      -0.005183      -0.007693      -0.005414      -0.000244       0.005658              1.284730       1.568700       0.158083       0.070633       1.160086       0.040029       1.125403           0.000000
          111              H       5.994203       1.076890       0.857086       0.155305       1.082865 0.79492978E+01  0.77568310E+02                                 1.728718                            1.635056      -0.919765       2.457100                    0.998767       3.294091       9.060610       0.497717       1.261153      -0.714715       0.006198       0.023149      -0.009806       0.025893       0.000348       0.005719      -0.004521      -0.011824       0.005521      -0.010058       0.001170       0.008887              1.800404       1.368793       0.129376      -0.047807       2.547036      -0.238021       1.485384          -0.000000
          112              H       4.928885      -0.105228       1.015517       0.145799       0.978484 0.70889548E+01  0.65573171E+02                                 1.471960                            1.432757      -0.658743       2.570454                    0.999977       2.897806       7.156313       0.609772       1.085911      -0.760591      -0.021515      -0.004584      -0.009703       0.024043       0.002985       0.005160      -0.002896       0.021821       0.024537      -0.015948       0.003241       0.012706              1.475543       1.880587       0.190505       0.066340       1.326320       0.014536       1.219721          -0.000003
          113              H       0.457955      15.819899       0.441529       0.164272       0.882964 0.63964172E+01  0.60490772E+02                                 1.635391                            1.564729      -1.182986       2.342877                    0.995422       3.546570      10.353243       0.451212       1.435400      -0.676218       0.015280      -0.011544      -0.020299       0.027907      -0.010915       0.002935       0.000284       0.006793       0.024238      -0.015636       0.005590       0.010046              1.691440       1.487551      -0.235912      -0.304434       1.751964       0.365398       1.834804           0.000000
          114              H       0.566632      14.497327       3.690665       0.162026       0.974762 0.68864637E+01  0.63595613E+02                                 1.497602                            1.433639      -0.778980       2.526745                    0.999918       2.918286       7.333984       0.592598       1.119218      -0.750650       0.013603      -0.007396       0.022302       0.027150      -0.000115       0.004984      -0.006678      -0.016029       0.011199      -0.011759      -0.000478       0.012238              1.527386       1.259034       0.007595       0.238265       1.296726      -0.060256       2.026399           0.000000
          115              H       0.732655      14.106946       2.147910       0.160763       0.965519 0.70378164E+01  0.67001042E+02                                 1.628741                            1.559064      -0.939407       2.452940                    0.998646       3.310898       9.166700       0.496754       1.295153      -0.705885       0.013057      -0.016611      -0.013678       0.025170       0.001900      -0.007081      -0.002300      -0.023631      -0.005426      -0.014789       0.001307       0.013482              1.681745       1.529229      -0.259666      -0.286531       1.785667       0.427363       1.730339           0.000000
          116              H      -0.717160      14.441248       2.737481       0.145372       0.960758 0.68149000E+01  0.62272992E+02                                 1.434493                            1.387879      -0.686273       2.557338                    0.999973       2.882778       7.021624       0.632398       1.059925      -0.767015      -0.019904      -0.010294      -0.000111       0.022409       0.002496      -0.000305      -0.004229      -0.003420      -0.044827      -0.015663       0.004577       0.011086              1.446094       1.812125       0.253363       0.024506       1.319811       0.024280       1.206344          -0.000002
          117              H      11.971573       9.089454       9.952588       0.301861       0.669164 0.44574883E+01  0.37750161E+02                                 1.299186                            1.266567      -0.958135       2.568833                    0.999408       2.317563       5.996250       0.535896       1.349576      -0.700637      -0.031767       0.017133      -0.028105       0.045745      -0.009781       0.011094      -0.008597       0.009581       0.007557      -0.012478      -0.008028       0.020507              1.320935       1.451951      -0.063093       0.279113       1.121300      -0.077960       1.389556          -0.000000
          118              H      12.727724       7.921529      10.487617       0.308647       0.525983 0.33391857E+01  0.27429269E+02                                 1.258475                            1.211621      -1.378590       2.328724                    0.996418       2.957903       8.636785       0.452281       1.648634      -0.639225       0.004652      -0.025666       0.001472       0.026126       0.002553      -0.004193       0.000366       0.002475      -0.007693      -0.005414      -0.000244       0.005658              1.284730       1.106293      -0.010786       0.013370       1.622492       0.080079       1.125403           0.000000
          119              H      11.372492       8.766735      12.129067       0.155305       1.082864 0.79492943E+01  0.77568269E+02                                 1.728717                            1.635056      -0.919765       2.457100                    0.998767       3.294091       9.060610       0.497717       1.261153      -0.714715      -0.019619      -0.013763       0.009806       0.025893       0.004076      -0.006209       0.003821       0.008592       0.005521      -0.010058       0.001170       0.008887              1.800404       2.325011       0.478583      -0.207179       1.590817      -0.126556       1.485384          -0.000000
          120              H      -5.168262      10.172921      11.970636       0.145799       0.978484 0.70889556E+01  0.65573181E+02                                 1.471960                            1.432757      -0.658743       2.570454                    0.999977       2.897806       7.156313       0.609772       1.085911      -0.760591      -0.003075       0.021782       0.009703       0.024043      -0.004749      -0.004491       0.003853      -0.020533       0.024537      -0.015948       0.003241       0.012706              1.475543       1.268774      -0.032927      -0.009103       1.938134       0.067301       1.219721          -0.000003
          121              H      -4.375076       8.909659      12.544624       0.164272       0.882964 0.63964201E+01  0.60490805E+02                                 1.635392                            1.564730      -1.182986       2.342877                    0.995422       3.546570      10.353243       0.451212       1.435400      -0.676218       0.016085      -0.010393       0.020299       0.027907      -0.010535      -0.000740       0.002854       0.008875       0.024238      -0.015636       0.005590       0.010046              1.691440       1.872883      -0.095191       0.447659       1.366634      -0.160617       1.834804           0.000000
          122              H      -3.095476       9.261267       9.295488       0.162026       0.974762 0.68864628E+01  0.63595601E+02                                 1.497601                            1.433639      -0.778980       2.526745                    0.999918       2.918286       7.333983       0.592598       1.119218      -0.750651       0.011614      -0.010240      -0.022302       0.027150       0.005077      -0.007983       0.002391       0.012405       0.011199      -0.011759      -0.000478       0.012238              1.527386       1.287395       0.017953      -0.138333       1.268364       0.203138       2.026399           0.000000
          123              H      -2.671830       9.239234      10.838243       0.160763       0.965519 0.70378162E+01  0.67001041E+02                                 1.628741                            1.559064      -0.939407       2.452940                    0.998646       3.310898       9.166701       0.496754       1.295153      -0.705885       0.020082      -0.006567       0.013678       0.025170       0.009067       0.000268      -0.007440       0.015620      -0.005426      -0.014789       0.001307       0.013482              1.681745       1.922832      -0.115923       0.499723       1.392065      -0.122543       1.730339           0.000000
          124              H      -3.483188      10.486399      10.248672       0.145372       0.960758 0.68149030E+01  0.62273026E+02                                 1.434493                            1.387880      -0.686273       2.557338                    0.999973       2.882778       7.021624       0.632398       1.059925      -0.767015       0.002841       0.022228       0.000111       0.022409       0.003010      -0.003868      -0.001737      -0.000602      -0.044827      -0.015663       0.004577       0.011086              1.446094       1.214466       0.035099       0.014401       1.917471       0.031348       1.206344          -0.000002
          125              C      -3.649594       9.346376      24.698364      -0.022829      37.525496 0.42446769E+03  0.98755946E+04                                 9.809428                            6.881328      -0.040926       1.997134                    0.999254      27.184982      76.622763       0.629298       0.418342      -1.067722      -0.023975      -0.031925       0.012702       0.041897      -0.002708       0.003800      -0.003363      -0.005070      -0.016419      -0.007661      -0.000407       0.008068             13.406450      16.760892       8.812937      -3.065437      12.168403      -2.784513      11.290054          -0.000001
          126              C      -1.590668      12.013901       0.063632      -0.112646      35.709838 0.44262658E+03  0.10478486E+05                                 9.504476                            7.052370       0.062240       1.982328                    0.999649      29.842508      86.779224       0.614018       0.421370      -1.058475      -0.013957      -0.028118      -0.015004       0.034793       0.003078       0.025288       0.007378       0.025442      -0.009001      -0.022758      -0.010610       0.033368             12.137448      14.121749       7.323195      -2.389320      11.342831      -2.305219      10.947763          -0.000001
          127              C      -2.540823      11.148686       0.622556      -0.157027      37.158477 0.45381796E+03  0.10797357E+05                                 9.763119                            7.130192       0.093530       1.991689                    0.999711      30.171770      87.602555       0.612799       0.420099      -1.060584       0.020587       0.000256      -0.022433       0.030448      -0.001706       0.002502      -0.018300       0.000366       0.108505      -0.023984      -0.017904       0.041888             12.938155      16.246038       8.783468      -2.526689      12.475074      -2.470830      10.093352          -0.000002
          128              C      -5.557115       7.604153      25.785565       0.086134      39.908093 0.41437589E+03  0.96010455E+04                                10.405588                            6.869161      -0.156838       1.960977                    0.999270      26.675791      75.495431       0.619067       0.427016      -1.060259       0.009430      -0.004230      -0.004084       0.011113       0.004188      -0.002122      -0.012321       0.013844      -0.039843      -0.020715       0.004681       0.016034             15.850558      19.850340      11.251529      -5.306982      14.872619      -5.158616      12.828717          -0.000001
          129              C      -5.557207       7.913453      24.454744      -0.141480      34.925792 0.42632345E+03  0.99995439E+04                                 9.385248                            6.930297       0.092549       2.003129                    0.999631      29.507723      85.444511       0.618115       0.422470      -1.057653       0.025195       0.006265      -0.005072       0.026453       0.005883       0.021880       0.016463       0.018802      -0.001146      -0.025101      -0.007458       0.032559             12.094247      14.265258       6.772264      -3.838673      10.393115      -3.746065      11.624368          -0.000001
          130              C      -4.629299       8.770586      23.909845      -0.083556      34.081788 0.41865330E+03  0.97903749E+04                                 9.278283                            6.912138      -0.066960       1.956233                    0.999542      29.156034      84.729315       0.612012       0.427958      -1.052608       0.001239      -0.016566       0.025032       0.030043      -0.017863       0.013396      -0.006407      -0.011680       0.059697      -0.029849       0.000696       0.029153             11.773644      14.326512       6.795192      -2.157101      10.400565      -2.137149      10.593856          -0.000001
          131              C      12.486223       6.590600       6.187902      -0.029656      42.709952 0.43649065E+03  0.10182633E+05                                10.599099                            6.892741      -0.017083       1.997400                    0.999285      27.226604      75.772249       0.643251       0.408169      -1.078939       0.001873       0.009494      -0.041895       0.042998       0.000233       0.001898      -0.006565      -0.003555      -0.025699      -0.011330       0.002719       0.008611             15.789714       6.994075       2.093934       1.846900       9.909994      -3.497055      30.465073           0.000001
          132              C      11.891723       5.827584       5.203032      -0.074926      36.445988 0.41017195E+03  0.95409728E+04                                 9.712193                            6.837839      -0.031963       1.975650                    0.999423      28.718389      83.175003       0.615994       0.427467      -1.053143       0.006813       0.019737      -0.015776       0.026170      -0.001617      -0.011097      -0.000351       0.011202      -0.093908      -0.033560       0.009892       0.023668             12.998596       6.527651       1.934718       2.359289       9.094940      -1.340699      23.373197           0.000001
          133              C      11.788878       6.281605       3.917663      -0.135032      38.440021 0.46826778E+03  0.11275754E+05                                10.118772                            7.351762      -0.163129       1.923648                    0.998200      30.187163      89.385317       0.587672       0.432833      -1.048312       0.002491      -0.003334       0.029950       0.030238      -0.000557       0.011654       0.013659       0.011539      -0.041647      -0.024852       0.006318       0.018533             13.146593       7.017520       2.301743       1.279843      11.023798      -3.312537      21.398462           0.000001
          134              C      12.310044       7.539355       3.558725       0.067382      39.973910 0.43050751E+03  0.10051980E+05                                10.286968                            6.958151      -0.107970       1.971957                    0.999337      26.891751      75.942278       0.622009       0.421734      -1.065523      -0.001221       0.000985       0.008289       0.008436       0.004656       0.002632      -0.015087       0.025476       0.046129      -0.026810       0.005874       0.020936             14.355165       7.084197       1.804891       2.173378      10.905439      -5.252911      25.075858          -0.000000
          135              C      12.968499       8.280618       4.555023      -0.161308      38.022120 0.44144793E+03  0.10436432E+05                                 9.846072                            7.007281       0.079573       1.984195                    0.999760      30.231820      87.654453       0.621130       0.417110      -1.061898      -0.003316      -0.019771       0.014814       0.024926       0.026367      -0.002678      -0.007319      -0.028604      -0.063385      -0.022694      -0.018804       0.041498             12.665436       6.682621       1.939440       1.837034       8.858904      -2.721753      22.454781           0.000000
          136              C      13.025061       7.832589       5.836237      -0.115981      37.202901 0.43641672E+03  0.10297525E+05                                 9.733854                            6.992093      -0.089864       1.928827                    0.999606      30.103152      87.461908       0.617917       0.420092      -1.059025      -0.008449      -0.015232      -0.024525       0.030082       0.016057       0.014898       0.021461       0.004852      -0.037364      -0.027651      -0.008291       0.035942             12.415877       6.358855       2.028025       1.061188       9.353310      -3.388706      21.535466           0.000001
          137              C       5.259743      -0.908451      24.058407      -0.031328      40.043853 0.44511120E+03  0.10472289E+05                                10.220434                            7.029597       0.052153       2.021947                    0.999429      27.488775      77.736798       0.625330       0.416316      -1.069760       0.003869       0.045049      -0.000538       0.045218      -0.000967       0.002416       0.004048      -0.002151      -0.000227      -0.005093       0.000341       0.004752             14.451022       7.411994      -0.216440       2.563141      26.305929       3.478696       9.635143          -0.000000
          138              C       4.579315       0.033101      23.289886      -0.097710      34.623431 0.42153010E+03  0.98413136E+04                                 9.255112                            6.862430       0.025660       1.978608                    0.999634      29.204312      83.870748       0.626214       0.418946      -1.061797       0.018866       0.009716       0.012136       0.024446      -0.001378       0.019559       0.010532       0.028088       0.040680      -0.025571      -0.005656       0.031227             11.435782       6.837627      -0.605818       2.381003      19.517840       1.153355       7.951878           0.000001
          139              C       4.790234       1.387530      23.511170      -0.146555      35.422928 0.43511530E+03  0.10225280E+05                                 9.355629                            6.939539       0.103984       1.998261                    0.999698      29.654089      85.058810       0.627982       0.415038      -1.065753      -0.000781      -0.021782       0.005146       0.022395      -0.021669       0.018563      -0.017154      -0.012834       0.005717      -0.025093      -0.013531       0.038624             11.559868       6.925703       0.530960       2.595467      19.444410       2.429261       8.309492           0.000001
          140              C       5.676599       1.818988      24.493183       0.075674      38.875272 0.42158428E+03  0.97999665E+04                                10.138318                            6.898622      -0.111994       1.972739                    0.999298      26.766379      75.615426       0.622436       0.423323      -1.063681      -0.005667      -0.004405       0.002278       0.007530      -0.000223      -0.003297       0.006058      -0.009777      -0.053121      -0.019275       0.004343       0.014932             14.257758       7.509677       0.742507       2.632410      26.592648       2.180419       8.670948          -0.000000
          141              C       6.297647       0.860254      25.291572      -0.149536      39.677920 0.49307110E+03  0.12044127E+05                                10.384966                            7.562428      -0.214888       1.899399                    0.998396      30.925161      92.652612       0.576496       0.434955      -1.045560      -0.019290      -0.025391      -0.002536       0.031988       0.017292       0.008686       0.006315       0.026251       0.021910      -0.025467       0.000894       0.024574             13.814613       7.496463      -0.565166       2.411386      24.585598       1.328793       9.361778          -0.000000
          142              C       6.105277      -0.507197      25.064834      -0.113825      38.404841 0.47793144E+03  0.11590116E+05                                10.188559                            7.471233      -0.170108       1.918223                    0.998568      30.445042      91.050480       0.576678       0.437976      -1.043170      -0.016925       0.030090       0.001502       0.034556      -0.015966       0.000812      -0.009919       0.000339       0.037395      -0.023429       0.004042       0.019387             13.438298       7.571923       0.811190       2.707543      22.627748       3.324915      10.115223           0.000000
          143              C       2.316812       8.528415      23.504677      -0.019967      37.093321 0.42797563E+03  0.99703341E+04                                 9.716264                            6.905133      -0.076392       1.987330                    0.999101      27.122689      76.312771       0.629302       0.417788      -1.068866       0.034906      -0.021855       0.006561       0.041703       0.001277       0.007096       0.005190       0.009096       0.036522      -0.011768      -0.004455       0.016223             12.968375      15.538898      -6.730344       1.636816      17.396580      -2.889671       5.969648           0.000001
          144              C       4.275978       6.607078      24.120221       0.083588      40.292753 0.40967509E+03  0.94539880E+04                                10.408359                            6.800281      -0.104019       1.978132                    0.999267      26.503485      74.570446       0.627025       0.423297      -1.063828       0.001755       0.013884       0.002510       0.014217      -0.011650       0.007539       0.004635      -0.013812      -0.011852      -0.017390       0.001866       0.015524             15.755564      20.634722     -10.058467       3.873761      19.492622      -4.629900       7.139348           0.000000
          145              C       3.688159       8.891582      23.489354      -0.111206      34.817739 0.43931007E+03  0.10357489E+05                                 9.275310                            6.995882       0.045631       1.975935                    0.999667      29.708770      85.592703       0.621839       0.417777      -1.063094      -0.011038      -0.027510       0.002068       0.029714       0.026235      -0.007735      -0.005947      -0.028774      -0.028641      -0.026017      -0.010469       0.036485             11.418146      14.455110      -5.024788       1.247270      14.163628      -2.450486       5.635701           0.000001
          146              C       4.648725       7.946727      23.775049      -0.154168      36.947851 0.45345942E+03  0.10768542E+05                                 9.650189                            7.098064       0.083026       1.987215                    0.999649      30.073718      86.757129       0.619035       0.416651      -1.064563      -0.021636      -0.005084      -0.005593       0.022919       0.021557       0.000157      -0.005714       0.049992      -0.066423      -0.027475      -0.016655       0.044130             12.246825      14.435678      -6.000874       1.727035      16.215535      -3.417885       6.089264           0.000001
          147              C       2.966693       6.268389      24.013994      -0.136641      35.176941 0.42853740E+03  0.10076117E+05                                 9.489763                            6.972807       0.023678       1.984983                    0.999320      29.503575      85.860191       0.612271       0.425459      -1.054573      -0.022713       0.020934      -0.005627       0.031397       0.009093      -0.001566       0.002299      -0.045616       0.005836      -0.025668       0.001909       0.023759             12.536956      17.506899      -6.671685       2.114044      14.232198      -2.406494       5.871772           0.000001
          148              C       2.012945       7.242764      23.725702      -0.085461      34.388548 0.41927928E+03  0.98245699E+04                                 9.385451                            6.942305      -0.043077       1.966166                    0.999505      29.216071      85.439058       0.606402       0.431058      -1.049011       0.035308      -0.010304       0.003823       0.036979       0.016380       0.005745       0.016527       0.033678       0.056718      -0.036239       0.006239       0.030000             12.049167      14.482863      -5.145275       1.612486      15.706788      -2.723474       5.957850           0.000001
          149              C      12.136372       8.083896       2.192322       0.098240      41.547852 0.41676044E+03  0.96759532E+04                                10.597598                            6.883517      -0.183983       1.949643                    0.999191      26.744415      75.915087       0.618776       0.426349      -1.060038       0.001115       0.004026      -0.011038       0.011802       0.004086       0.003967       0.000605      -0.022676       0.013102      -0.014985       0.004804       0.010182             15.089605      12.554899       3.496047       1.239411      10.577088      -6.768724      22.136828          -0.000000
          150              C      10.995638       7.742015       1.458864      -0.205947      39.449286 0.49621372E+03  0.12098518E+05                                10.216380                            7.500344       0.018070       1.965813                    0.999227      31.160335      92.230065       0.590905       0.425133      -1.055166       0.012162       0.005986      -0.003902       0.014106       0.003902      -0.031090       0.001399      -0.022904      -0.057449      -0.042970       0.019212       0.023757             12.966005      15.095540       2.640457       5.772639       8.347318      -2.499741      15.455158          -0.000000
          151              C      10.717907       8.334999       0.218167       0.092196      43.082158 0.41260533E+03  0.95389718E+04                                10.812749                            6.806253      -0.185753       1.948726                    0.999123      26.581524      74.867989       0.629255       0.421030      -1.065215       0.002398       0.001099       0.003249       0.004185      -0.006127       0.014325       0.005798      -0.005095      -0.043650      -0.024075       0.009406       0.014669             16.147390      25.567088       7.218948       6.062452      10.505388      -1.054007      12.369694          -0.000001
          152              C       9.558202       6.325413      25.687390      -0.217024      42.426478 0.48773900E+03  0.11829688E+05                                10.695368                            7.404775      -0.013663       1.951849                    0.999734      31.316706      92.167400       0.599036       0.421568      -1.058382       0.008805      -0.005387       0.011219       0.015245      -0.024545       0.000743      -0.013716      -0.010612       0.085026      -0.040258       0.005770       0.034488             15.007940      24.034390       9.089042       0.583202      11.670538      -2.139578       9.318893          -0.000001
          153              C      12.796542       9.582902       0.410882       0.083073      43.515546 0.42318574E+03  0.98495552E+04                                10.940290                            6.906283      -0.141661       1.958853                    0.999288      26.910645      76.147302       0.622632       0.422658      -1.063771      -0.005492      -0.014044       0.000056       0.015080       0.016877      -0.001093      -0.002627       0.004168       0.008148      -0.018437       0.002300       0.016137             16.966212      22.455841      10.808573      -3.899084      15.002388      -6.301338      13.440408          -0.000001
          154              C      13.035659       8.985126       1.630801      -0.210857      40.715127 0.48767286E+03  0.11866502E+05                                10.488047                            7.472588      -0.064337       1.937507                    0.999194      31.453209      93.717093       0.586229       0.429383      -1.050087      -0.006821      -0.010668      -0.008736       0.015383      -0.006182       0.014677       0.031025       0.032552      -0.029118      -0.044888       0.016079       0.028809             13.911210      13.189332       5.807248      -3.351340      12.401165      -7.285604      16.143132          -0.000001
          155              C       5.279132       5.606956      24.496819       0.082303      43.844584 0.42332213E+03  0.98484502E+04                                10.963290                            6.895206      -0.143086       1.958209                    0.999272      26.875434      75.903354       0.625107       0.421167      -1.065259       0.003069      -0.008311       0.005510       0.010433      -0.000667       0.002307      -0.010243       0.001930      -0.045385      -0.019325       0.007884       0.011442             16.987568      21.924382     -10.003606       5.733514      21.069708      -3.373154       7.968612           0.000000
          156              C       6.523216       5.982917      25.061198      -0.211999      40.834374 0.48718038E+03  0.11806429E+05                                10.396590                            7.387562       0.013325       1.961838                    0.999704      31.187633      91.589426       0.601636       0.420091      -1.059878      -0.003750      -0.009731      -0.000970       0.010474       0.014822      -0.012627       0.005497      -0.052469      -0.006074      -0.034785       0.003495       0.031291             13.952512      21.867295      -4.109880       6.458195      12.032634      -1.932627       7.957606          -0.000000
          157              C       7.426992       5.008766      25.486624       0.097961      41.882490 0.40214006E+03  0.92494222E+04                                10.640479                            6.740278      -0.192975       1.949934                    0.999206      26.453101      74.628905       0.628578       0.423652      -1.062192      -0.006111       0.000250       0.001316       0.006256       0.014073      -0.002385      -0.011146       0.022563       0.026494      -0.024952       0.005636       0.019316             15.651823      24.111817       2.338554       8.096543      13.645510       0.777108       9.198141          -0.000000
          158              C       7.134898       3.682608      25.308194      -0.204115      38.710341 0.48029556E+03  0.11644517E+05                                10.127146                            7.410705      -0.094997       1.932328                    0.998884      31.165248      92.741645       0.589185       0.428787      -1.050273      -0.012808       0.005479       0.001630       0.014026      -0.030197      -0.008690      -0.015404       0.002522       0.054163      -0.044003       0.017698       0.026305             12.801583      14.553647       3.932401       4.249936      16.541671       2.073580       7.309433          -0.000000
          159              C       5.951900       3.276344      24.713169       0.091229      41.019861 0.41405978E+03  0.96014580E+04                                10.526073                            6.859706      -0.219724       1.937310                    0.999222      26.808220      76.148372       0.619802       0.426166      -1.059730       0.000474       0.005902       0.004081       0.007191       0.007577       0.009069      -0.002461      -0.019941       0.002896      -0.017718       0.005636       0.012082             15.189253      12.231891      -0.601183       3.029477      26.172831       1.647570       7.163036          -0.000000
          160              C       5.036522       4.236378      24.340726      -0.206968      40.968652 0.49167997E+03  0.11982966E+05                                10.565826                            7.518394      -0.103668       1.925104                    0.999061      31.432130      93.586995       0.582942       0.431121      -1.049512       0.006956       0.006214       0.008011       0.012295       0.020193       0.003856       0.009558       0.061825       0.047590      -0.045916       0.014179       0.031737             14.400003      12.823254      -6.490467       2.520934      23.685111      -1.350640       6.691643           0.000001
          161              C      -2.592804      10.187097      24.094768       0.548953      26.187750 0.27312499E+03  0.57738396E+04                                 8.159078                            5.831159      -0.060106       2.021925                    0.999560      23.101406      65.056819       0.620616       0.466852      -1.023978       0.039633       0.025334      -0.018309       0.050476      -0.074772       0.008116       0.029386      -0.070675      -0.078235      -0.079630      -0.019543       0.099173             10.810016      13.233755       6.562521      -2.176427       9.885448      -2.074107       9.310845          -0.000000
          162              C      12.507952       6.157520       7.626768       0.571492      27.342714 0.26598495E+03  0.55812873E+04                                 8.388045                            5.743742      -0.081569       2.016792                    0.999509      22.856254      63.959287       0.627574       0.465119      -1.025756       0.005400      -0.034149       0.048205       0.059321      -0.056490      -0.011838       0.018341       0.078545      -0.229469      -0.080722      -0.028275       0.108997             11.783643       6.099708       1.914046       1.080272       7.909550      -2.341999      21.341671           0.000001
          163              C       5.136851      -2.365880      23.741545       0.546491      25.764361 0.27764704E+03  0.59045277E+04                                 8.126365                            5.903397      -0.050569       2.022006                    0.999620      23.411682      66.529458       0.611888       0.470698      -1.019985       0.005333      -0.049329      -0.013093       0.051315       0.008942      -0.050029      -0.038635       0.081612       0.159667      -0.079127      -0.016734       0.095861             11.010513       6.551779       0.101793       1.500756      19.176686       3.383696       7.303073          -0.000000
          164              C       1.260885       9.532171      23.232228       0.569414      24.640130 0.25838675E+03  0.53969614E+04                                 7.842665                            5.689418      -0.121022       2.009363                    0.999441      22.783883      64.162102       0.624209       0.469782      -1.020499      -0.029496       0.041952      -0.016984       0.054023       0.024342      -0.046548      -0.005852       0.000573       0.266931      -0.074728      -0.030038       0.104766             10.096992      11.245866      -4.177801       1.967736      13.758971      -1.092820       5.286138           0.000000
          165              C      11.059464       1.248211      11.712211      -0.022829      37.525481 0.42446767E+03  0.98755940E+04                                 9.809426                            6.881328      -0.040926       1.997134                    0.999254      27.184981      76.622762       0.629298       0.418342      -1.067722      -0.021764      -0.033472       0.012702       0.041897      -0.000437      -0.004462       0.002415       0.007367      -0.016419      -0.007661      -0.000407       0.008068             13.406444       7.029375       5.259022      -1.563993      21.899907      -3.834612      11.290050          -0.000001
          166              C      10.802316       1.156857      13.049785      -0.112646      35.709823 0.44262666E+03  0.10478488E+05                                 9.504474                            7.052371       0.062240       1.982328                    0.999649      29.842509      86.779229       0.614018       0.421370      -1.058475      -0.021624      -0.022756      -0.015004       0.034793      -0.005844      -0.001744       0.026285      -0.023422      -0.009001      -0.022758      -0.010610       0.033368             12.137442       6.950444       4.704256      -1.345714      18.514120      -3.035107      10.947761          -0.000002
          167              C      10.315539      -0.032446      13.608709      -0.157027      37.158468 0.45381810E+03  0.10797361E+05                                 9.763117                            7.130193       0.093530       1.991689                    0.999711      30.171770      87.602554       0.612799       0.420099      -1.060584      -0.006821       0.019425      -0.022433       0.030448      -0.001422      -0.018048      -0.003928       0.001919       0.108505      -0.023984      -0.017904       0.041888             12.938150       7.258363       5.501201      -1.454154      21.462736      -3.220951      10.093350          -0.000002
          168              C      10.077306      -1.141212      12.799412       0.086134      39.908082 0.41437590E+03  0.96010459E+04                                10.405586                            6.869161      -0.156838       1.960977                    0.999270      26.675791      75.495431       0.619067       0.427016      -1.060259      -0.007208       0.007406      -0.004084       0.011113      -0.001258      -0.010845      -0.006219      -0.015984      -0.039843      -0.020715       0.004681       0.016033             15.850552       8.207387       6.999566      -3.025110      26.515556      -6.754553      12.828713          -0.000001
          169              C      10.367870      -1.035197      11.468591      -0.141480      34.925795 0.42632349E+03  0.99995453E+04                                 9.385249                            6.930297       0.092549       2.003129                    0.999631      29.507725      85.444522       0.618115       0.422470      -1.057653      -0.002758       0.025815      -0.005072       0.026453      -0.001560       0.007959       0.026200      -0.021960      -0.001146      -0.025101      -0.007458       0.032559             12.094247       6.484420       3.930730      -2.201953      18.173955      -4.890787      11.624367          -0.000002
          170              C      10.854686       0.130436      10.923692      -0.083556      34.081783 0.41865319E+03  0.97903715E+04                                 9.278281                            6.912137      -0.066960       1.956233                    0.999542      29.156034      84.729314       0.612012       0.427958      -1.052608      -0.015986      -0.004518       0.025032       0.030043      -0.009895      -0.010614       0.010385       0.031955       0.059697      -0.029849       0.000697       0.029153             11.773642       6.483424       3.930924      -1.267502      18.243647      -2.759328      10.593855          -0.000001
          171              C       0.879198      12.519198      19.174055      -0.029656      42.709950 0.43649047E+03  0.10182628E+05                                10.599099                            6.892740      -0.017083       1.997399                    0.999285      27.226606      75.772258       0.643251       0.408169      -1.078939       0.008275       0.005016      -0.041895       0.042998       0.001323      -0.006817      -0.000470       0.002419      -0.025699      -0.011330       0.002719       0.008611             15.789715       8.217442       2.540702      -3.918416       8.686626       0.535217      30.465076           0.000001
          172              C       0.366416      11.699029      18.189185      -0.074926      36.445974 0.41017164E+03  0.95409641E+04                                 9.712192                            6.837837      -0.031962       1.975650                    0.999423      28.718387      83.174998       0.615994       0.427467      -1.053143       0.016203       0.013170      -0.015776       0.026170      -0.004846       0.003477      -0.010544      -0.006482      -0.093908      -0.033560       0.009892       0.023668             12.998595       7.546018       2.306621      -2.068673       8.076570       1.756223      23.373197           0.000001
          173              C       0.828168      11.758170      16.903816      -0.135032      38.440027 0.46826770E+03  0.11275752E+05                                10.118773                            7.351762      -0.163129       1.923648                    0.998200      30.187162      89.385313       0.587672       0.432833      -1.048312      -0.003987       0.001196       0.029950       0.030238      -0.004144       0.008833       0.015632      -0.008105      -0.041647      -0.024852       0.006319       0.018533             13.146595       9.069019       3.050944      -3.550576       8.972304       0.065863      21.398464           0.000001
          174              C       1.830820      12.679167      16.544878       0.067382      39.973899 0.43050748E+03  0.10051979E+05                                10.286965                            6.958151      -0.107970       1.971957                    0.999337      26.891753      75.942283       0.622009       0.421734      -1.065523       0.001344      -0.000810       0.008289       0.008436      -0.004649      -0.015075      -0.002704      -0.025481       0.046129      -0.026810       0.005874       0.020936             14.355160       9.292628       2.611404      -5.679724       8.697010       0.239551      25.075843          -0.000000
          175              C       2.301231      13.551949      17.541176      -0.161308      38.022123 0.44144826E+03  0.10436441E+05                                 9.846072                            7.007283       0.079573       1.984196                    0.999760      30.231817      87.654436       0.621130       0.417110      -1.061898      -0.017433      -0.009897       0.014814       0.024926       0.029379      -0.005957      -0.005026      -0.012112      -0.063385      -0.022694      -0.018804       0.041498             12.665433       7.352955       2.184245      -3.186773       8.188574       0.791901      22.454769           0.000000
          176              C       1.860984      13.451388      18.822390      -0.115981      37.202894 0.43641678E+03  0.10297527E+05                                 9.733852                            6.992093      -0.089864       1.928827                    0.999606      30.103150      87.461896       0.617917       0.420092      -1.059025      -0.011410      -0.013162      -0.024525       0.030082       0.010715       0.015049       0.021356      -0.024406      -0.037364      -0.027651      -0.008291       0.035942             12.415873       7.693994       2.515615      -3.547112       8.018174      -0.165657      21.535450           0.000001
          177              C      -1.629350       6.099164      11.072254      -0.031328      40.043828 0.44511089E+03  0.10472280E+05                                10.220429                            7.029594       0.052153       2.021947                    0.999429      27.488774      77.736792       0.625330       0.416316      -1.069760       0.040988       0.019087      -0.000538       0.045218      -0.000046       0.002974       0.003658       0.002891      -0.000227      -0.005093       0.000341       0.004752             14.451012      24.222066       5.922530       2.388355       9.495833       3.600933       9.635138          -0.000000
          178              C      -0.511519       5.783010      10.303733      -0.097710      34.623417 0.42153011E+03  0.98413140E+04                                 9.255109                            6.862430       0.025660       1.978608                    0.999634      29.204312      83.870747       0.626214       0.418946      -1.061797       0.002655       0.021054       0.012136       0.024446      -0.010104       0.003183       0.021985      -0.019701       0.040680      -0.025571      -0.005656       0.031227             11.435776      18.416106       3.622593       0.266591       7.939343       2.632171       7.951879           0.000001
          179              C       0.688374       6.445751      10.525017      -0.146555      35.422947 0.43511589E+03  0.10225297E+05                                 9.355633                            6.939544       0.103983       1.998261                    0.999698      29.654087      85.058804       0.627982       0.415038      -1.065753      -0.020192      -0.008205       0.005146       0.022395      -0.012434      -0.022481       0.011552       0.037743       0.005717      -0.025093      -0.013531       0.038624             11.559873      17.629110       4.439802       1.391517       8.741011       3.271308       8.309497           0.000001
          180              C       0.789596       7.426339      11.507030       0.075674      38.875263 0.42158398E+03  0.97999580E+04                                10.138316                            6.898619      -0.111994       1.972739                    0.999298      26.766378      75.615420       0.622436       0.423323      -1.063681      -0.002194      -0.006834       0.002278       0.007530       0.002980       0.006822      -0.001018       0.007763      -0.053121      -0.019275       0.004343       0.014932             14.257756      23.868575       6.716711       1.145097      10.233751       3.220640       8.670944          -0.000000
          181              C      -0.324006       7.680821      12.305419      -0.149536      39.677932 0.49307109E+03  0.12044126E+05                                10.384969                            7.562429      -0.214888       1.899399                    0.998396      30.925163      92.652626       0.576496       0.434955      -1.045560      -0.017233      -0.026830      -0.002536       0.031988       0.004763       0.002952       0.010326      -0.042360       0.021910      -0.025467       0.000894       0.024573             13.814619      22.938880       5.074344       0.420967       9.143197       2.720891       9.361779          -0.000000
          182              C      -1.542493       7.031038      12.078681      -0.113826      38.404902 0.47793224E+03  0.11590140E+05                                10.188572                            7.471241      -0.170108       1.918223                    0.998568      30.445055      91.050540       0.576678       0.437976      -1.043170       0.034070      -0.005576       0.001502       0.034556      -0.012318      -0.009595      -0.002640       0.020319       0.037395      -0.023428       0.004043       0.019386             13.438317      20.333336       5.471604       2.194381       9.866383       3.683826      10.115232           0.000000
          183              C       8.244438       6.571996      10.518524      -0.019967      37.093310 0.42797535E+03  0.99703261E+04                                 9.716262                            6.905130      -0.076391       1.987330                    0.999101      27.122688      76.312765       0.629302       0.417788      -1.068866      -0.032503       0.025291       0.006561       0.041703      -0.001954       0.002441       0.008446      -0.008601       0.036522      -0.011768      -0.004455       0.016223             12.968372      21.515306      -4.547779      -3.275820      11.420164       0.546233       5.969647           0.000001
          184              C       5.767619       7.753195      11.134068       0.083588      40.292726 0.40967502E+03  0.94539861E+04                                10.408354                            6.800280      -0.104019       1.978132                    0.999267      26.503486      74.570448       0.627026       0.423297      -1.063828       0.012439       0.006411       0.002510       0.014217      -0.004458       0.001768       0.008671       0.025578      -0.011852      -0.017390       0.001866       0.015524             15.755552      26.109118      -8.059215      -5.677806      14.018196       2.050478       7.139344           0.000001
          185              C       8.115146       7.984712      10.503201      -0.111206      34.817756 0.43931025E+03  0.10357494E+05                                 9.275313                            6.995883       0.045631       1.975935                    0.999667      29.708769      85.592699       0.621839       0.417777      -1.063094      -0.022055      -0.019805       0.002068       0.029714       0.029332      -0.002933      -0.009306      -0.011812      -0.028642      -0.026017      -0.010469       0.036485             11.418151      17.436129      -3.936138      -2.729657      11.182621       0.330982       5.635702           0.000001
          186              C       6.898114       8.562873      10.788896      -0.154168      36.947853 0.45345934E+03  0.10768540E+05                                 9.650188                            7.098063       0.083025       1.987215                    0.999649      30.073718      86.757127       0.619035       0.416651      -1.064563       0.002646      -0.022068      -0.005593       0.022919       0.000375      -0.005421      -0.001813      -0.066011      -0.066423      -0.027475      -0.016655       0.044130             12.246824      19.873314      -4.015066      -3.802931      10.777896       0.449781       6.089263           0.000001
          187              C       5.898613       6.407172      11.027841      -0.136641      35.176934 0.42853748E+03  0.10076120E+05                                 9.489763                            6.972808       0.023677       1.984983                    0.999320      29.503576      85.860200       0.612271       0.425459      -1.054573       0.027455      -0.014154      -0.005627       0.031397       0.021652       0.002697      -0.000683       0.023161       0.005836      -0.025668       0.001909       0.023759             12.536954      18.917072      -6.156687      -2.985667      12.822018       1.160250       5.871772           0.000001
          188              C       7.141036       5.845542      10.739549      -0.085461      34.388552 0.41927940E+03  0.98245730E+04                                 9.385451                            6.942305      -0.043077       1.966166                    0.999505      29.216071      85.439055       0.606402       0.431057      -1.049011      -0.021790       0.029631       0.003823       0.036979       0.001673       0.013554       0.011066      -0.046864       0.056718      -0.036239       0.006239       0.030000             12.049166      18.878602      -3.539962      -3.111360      11.311045       0.580390       5.957850           0.000001
          189              C       2.401896      12.702831      15.178475       0.098240      41.547847 0.41676037E+03  0.96759514E+04                                10.597597                            6.883516      -0.183983       1.949643                    0.999191      26.744416      75.915089       0.618776       0.426349      -1.060038       0.003399       0.002429      -0.011038       0.011802       0.010431      -0.000792       0.003934       0.012073       0.013102      -0.014986       0.004804       0.010182             15.089603       8.556819       2.035965      -6.783175      14.575168      -1.157721      22.136820          -0.000000
          190              C       2.472073      11.514037      14.445017      -0.205947      39.449290 0.49621377E+03  0.12098519E+05                                10.216381                            7.500345       0.018069       1.965813                    0.999227      31.160336      92.230068       0.590905       0.425133      -1.055166       0.001450       0.013478      -0.003902       0.014106       0.010364       0.011980      -0.028723       0.012484      -0.057449      -0.042970       0.019212       0.023757             12.966006       7.439782      -0.155397      -4.328287      16.003080       4.564864      15.455156          -0.000000
          191              C       3.124348      11.456573      13.204320       0.092196      43.082163 0.41260543E+03  0.95389747E+04                                10.812749                            6.806254      -0.185753       1.948726                    0.999123      26.581525      74.867992       0.629255       0.421030      -1.065215       0.000210       0.002630       0.003249       0.004185      -0.003044       0.000533       0.015444       0.011793      -0.043650      -0.024075       0.009406       0.014669             16.147391       7.625554       0.666768      -3.069695      28.446925       5.333034      12.369694          -0.000001
          192              C       3.691047      12.618283      12.701237      -0.217024      42.426484 0.48773916E+03  0.11829693E+05                                10.695368                            7.404776      -0.013663       1.951849                    0.999734      31.316709      92.167412       0.599036       0.421568      -1.058382      -0.008081       0.006422       0.011219       0.015245      -0.015348      -0.013139      -0.004008       0.039750       0.085026      -0.040258       0.005770       0.034488             15.007940       7.268067       2.966042      -2.209814      28.436858      -0.186135       9.318894          -0.000001
          193              C       3.583482      13.837157      13.397035       0.083073      43.515533 0.42318575E+03  0.98495555E+04                                10.940287                            6.906284      -0.141661       1.958853                    0.999288      26.910645      76.147302       0.622632       0.422658      -1.063771      -0.011308      -0.009976       0.000056       0.015080       0.011562      -0.002093      -0.001928      -0.024940       0.008148      -0.018437       0.002300       0.016137             16.966206       8.913948       5.863122      -4.581456      28.544265      -5.824078      13.440405          -0.000001
          194              C       2.939952      13.856706      14.616954      -0.210857      40.715126 0.48767283E+03  0.11866502E+05                                10.488047                            7.472588      -0.064337       1.937507                    0.999194      31.453208      93.717088       0.586229       0.429383      -1.050087      -0.007681      -0.010066      -0.008736       0.015383      -0.015216       0.024108       0.024429      -0.016922      -0.029118      -0.044888       0.016079       0.028809             13.911208       8.751464       4.186556      -5.693892      16.839034      -5.647214      16.143126          -0.000001
          195              C       4.484063       8.352401      11.510666       0.082303      43.844585 0.42332241E+03  0.98484581E+04                                10.963290                            6.895208      -0.143086       1.958209                    0.999272      26.875435      75.903354       0.625107       0.421167      -1.065260      -0.008859       0.000032       0.005510       0.010433      -0.001132      -0.010413      -0.001347      -0.000615      -0.045385      -0.019325       0.007884       0.011442             16.987566      27.617045      -7.924663      -5.135283      15.377042       4.228498       7.968612           0.000000
          196              C       4.410445       9.649965      12.075045      -0.211999      40.834380 0.48718067E+03  0.11806437E+05                                10.396590                            7.387564       0.013325       1.961838                    0.999704      31.187632      91.589421       0.601636       0.420091      -1.059878      -0.007855      -0.006860      -0.000970       0.010474       0.028240       0.009495      -0.009976       0.021017      -0.006074      -0.034785       0.003495       0.031291             13.952510      15.838507      -6.311565      -4.030756      18.061417       5.403359       7.957605          -0.000000
          197              C       3.185375      10.164732      12.500471       0.097961      41.882493 0.40214012E+03  0.92494239E+04                                10.640479                            6.740279      -0.192974       1.949934                    0.999206      26.453101      74.628904       0.628578       0.423652      -1.062192       0.002331      -0.005654       0.001316       0.006256       0.003491      -0.009651      -0.006063      -0.035391       0.026494      -0.024952       0.005636       0.019316             15.651823      13.370055      -1.584290      -2.047455      24.387274       7.871837       9.198140          -0.000000
          198              C       2.039885       9.435440      12.322041      -0.204115      38.710357 0.48029561E+03  0.11644519E+05                                10.127149                            7.410705      -0.094998       1.932328                    0.998884      31.165248      92.741644       0.589185       0.428787      -1.050273       0.009540      -0.010152       0.001630       0.014026      -0.023903      -0.011488      -0.013447       0.036993       0.054163      -0.044003       0.017698       0.026305             12.801588      13.773519       3.647505       0.489877      17.321811       4.703377       7.309435          -0.000000
          199              C       2.064084       8.184861      11.727016       0.091229      41.019851 0.41405945E+03  0.96014488E+04                                10.526071                            6.859703      -0.219724       1.937310                    0.999222      26.808219      76.148367       0.619802       0.426166      -1.059730       0.005381       0.002470       0.004081       0.007191       0.012220      -0.005422       0.007674       0.005482       0.002896      -0.017718       0.005636       0.012082             15.189251      24.919770       4.032379       0.508376      13.484948       3.410832       7.163035          -0.000000
          200              C       3.279873       7.654353      11.354573      -0.206968      40.968639 0.49167980E+03  0.11982961E+05                                10.565824                            7.518393      -0.103668       1.925104                    0.999061      31.432131      93.586996       0.582942       0.431121      -1.049512       0.003451       0.008665       0.008011       0.012295      -0.004480       0.007655       0.006901      -0.073301       0.047590      -0.045916       0.014179       0.031737             14.400000      26.589686      -1.463022      -2.133461       9.918671       1.904650       6.691643           0.000001
          201              C      11.486654       2.529276      11.108615       0.548953      26.187741 0.27312500E+03  0.57738399E+04                                 8.159076                            5.831159      -0.060106       2.021925                    0.999560      23.101406      65.056818       0.620616       0.466852      -1.023978       0.010201       0.045918      -0.018309       0.050476      -0.034401       0.024818       0.017704       0.150414      -0.078235      -0.079630      -0.019543       0.099173             10.810011       6.050278       3.939141      -1.201656      17.068913      -2.755852       9.310842          -0.000000
          202              C       0.464943      12.391046      20.612921       0.571492      27.342725 0.26598503E+03  0.55812893E+04                                 8.388047                            5.743743      -0.081570       2.016792                    0.999509      22.856254      63.959288       0.627574       0.465119      -1.025756      -0.033929      -0.006642       0.048205       0.059321      -0.068504       0.021289      -0.004828       0.012750      -0.229468      -0.080722      -0.028275       0.108997             11.783648       6.463084       2.046749      -2.570467       7.546177       0.211332      21.341683           0.000001
          203              C      -2.956189       5.483778      10.755392       0.546491      25.764373 0.27764717E+03  0.59045309E+04                                 8.126368                            5.903398      -0.050569       2.022006                    0.999620      23.411682      66.529456       0.611888       0.470698      -1.019985      -0.048165      -0.011913      -0.013093       0.051315      -0.019460      -0.019129      -0.060247      -0.073930       0.159667      -0.079127      -0.016734       0.095861             11.010519      17.625480       4.145862       2.663567       8.103003       2.570423       7.303072          -0.000000
          204              C       9.549510       5.924466      10.246075       0.569414      24.640126 0.25838667E+03  0.53969594E+04                                 7.842664                            5.689417      -0.121022       2.009363                    0.999441      22.783881      64.162097       0.624209       0.469782      -1.020499       0.049525      -0.013316      -0.016984       0.054023       0.018429       0.010471      -0.045731      -0.031812       0.266931      -0.074728      -0.030038       0.104766             10.096992      16.155602      -2.384786      -1.701517       8.849235       1.473461       5.286138           0.000000
          205              C      -1.759921      12.048219      14.260095      -0.022829      37.525480 0.42446767E+03  0.98755940E+04                                 9.809426                            6.881328      -0.040926       1.997134                    0.999254      27.184981      76.622760       0.629298       0.418342      -1.067722       0.021764       0.033472      -0.012702       0.041897      -0.000437      -0.004462       0.002415       0.007367      -0.016419      -0.007661      -0.000407       0.008068             13.406443       7.029375       5.259022      -1.563992      21.899906      -3.834612      11.290050          -0.000001
          206              C      -1.502773      12.139573      12.922521      -0.112646      35.709818 0.44262658E+03  0.10478486E+05                                 9.504473                            7.052370       0.062240       1.982328                    0.999649      29.842506      86.779217       0.614018       0.421370      -1.058475       0.021624       0.022756       0.015004       0.034793      -0.005844      -0.001744       0.026284      -0.023421      -0.009001      -0.022758      -0.010610       0.033368             12.137440       6.950444       4.704256      -1.345714      18.514118      -3.035106      10.947760          -0.000001
          207              C      -1.015996      13.328876      12.363597      -0.157027      37.158466 0.45381807E+03  0.10797360E+05                                 9.763117                            7.130193       0.093530       1.991689                    0.999711      30.171769      87.602549       0.612799       0.420099      -1.060584       0.006821      -0.019425       0.022433       0.030448      -0.001422      -0.018048      -0.003928       0.001919       0.108505      -0.023984      -0.017904       0.041888             12.938149       7.258363       5.501200      -1.454154      21.462735      -3.220951      10.093349          -0.000002
          208              C      -0.777763      14.437642      13.172894       0.086134      39.908082 0.41437590E+03  0.96010459E+04                                10.405586                            6.869161      -0.156838       1.960977                    0.999270      26.675791      75.495431       0.619067       0.427016      -1.060259       0.007208      -0.007406       0.004084       0.011113      -0.001258      -0.010845      -0.006219      -0.015984      -0.039843      -0.020715       0.004681       0.016033             15.850552       8.207387       6.999566      -3.025110      26.515556      -6.754554      12.828714          -0.000001
          209              C      -1.068327      14.331627      14.503715      -0.141480      34.925794 0.42632348E+03  0.99995449E+04                                 9.385249                            6.930298       0.092549       2.003129                    0.999631      29.507724      85.444519       0.618115       0.422470      -1.057653       0.002758      -0.025815       0.005072       0.026453      -0.001560       0.007959       0.026200      -0.021960      -0.001146      -0.025101      -0.007458       0.032559             12.094248       6.484420       3.930731      -2.201954      18.173956      -4.890787      11.624367          -0.000001
          210              C      -1.555143      13.165994      15.048614      -0.083556      34.081782 0.41865318E+03  0.97903712E+04                                 9.278281                            6.912136      -0.066960       1.956233                    0.999542      29.156034      84.729313       0.612012       0.427958      -1.052608       0.015986       0.004518      -0.025032       0.030043      -0.009895      -0.010614       0.010385       0.031954       0.059697      -0.029849       0.000696       0.029153             11.773642       6.483424       3.930924      -1.267502      18.243646      -2.759328      10.593855          -0.000001
          211              C       8.420345       0.777232       6.798251      -0.029656      42.709952 0.43649050E+03  0.10182629E+05                                10.599099                            6.892740      -0.017084       1.997399                    0.999285      27.226607      75.772262       0.643251       0.408169      -1.078939      -0.008275      -0.005016       0.041895       0.042998       0.001323      -0.006817      -0.000470       0.002419      -0.025699      -0.011330       0.002719       0.008611             15.789715       8.217443       2.540703      -3.918416       8.686626       0.535216      30.465077           0.000001
          212              C       8.933127       1.597401       7.783121      -0.074926      36.445974 0.41017165E+03  0.95409642E+04                                 9.712192                            6.837837      -0.031963       1.975650                    0.999423      28.718388      83.175001       0.615994       0.427467      -1.053143      -0.016203      -0.013170       0.015776       0.026170      -0.004846       0.003477      -0.010544      -0.006482      -0.093908      -0.033560       0.009892       0.023668             12.998595       7.546018       2.306621      -2.068672       8.076570       1.756223      23.373196           0.000001
          213              C       8.471375       1.538260       9.068490      -0.135032      38.440026 0.46826770E+03  0.11275752E+05                                10.118772                            7.351761      -0.163129       1.923648                    0.998200      30.187162      89.385312       0.587672       0.432833      -1.048312       0.003987      -0.001196      -0.029950       0.030238      -0.004144       0.008833       0.015632      -0.008106      -0.041647      -0.024852       0.006319       0.018533             13.146595       9.069019       3.050944      -3.550576       8.972303       0.065863      21.398463           0.000001
          214              C       7.468723       0.617263       9.427428       0.067382      39.973898 0.43050745E+03  0.10051979E+05                                10.286966                            6.958151      -0.107970       1.971957                    0.999337      26.891752      75.942283       0.622009       0.421734      -1.065523      -0.001344       0.000810      -0.008289       0.008436      -0.004649      -0.015075      -0.002704      -0.025481       0.046129      -0.026810       0.005874       0.020936             14.355161       9.292628       2.611404      -5.679725       8.697010       0.239552      25.075844          -0.000000
          215              C       6.998312      -0.255519       8.431130      -0.161308      38.022130 0.44144834E+03  0.10436444E+05                                 9.846074                            7.007284       0.079573       1.984195                    0.999760      30.231820      87.654451       0.621130       0.417110      -1.061898       0.017433       0.009897      -0.014814       0.024926       0.029379      -0.005957      -0.005026      -0.012112      -0.063385      -0.022694      -0.018804       0.041498             12.665435       7.352956       2.184245      -3.186773       8.188576       0.791901      22.454774          -0.000000
          216              C       7.438559      -0.154958       7.149916      -0.115981      37.202904 0.43641689E+03  0.10297530E+05                                 9.733854                            6.992094      -0.089865       1.928827                    0.999606      30.103155      87.461920       0.617917       0.420092      -1.059025       0.011410       0.013162       0.024525       0.030082       0.010715       0.015049       0.021356      -0.024405      -0.037364      -0.027651      -0.008291       0.035942             12.415876       7.693995       2.515615      -3.547112       8.018176      -0.165657      21.535456           0.000001
          217              C      10.928893       7.197266      14.900052      -0.031328      40.043830 0.44511092E+03  0.10472281E+05                                10.220429                            7.029594       0.052153       2.021947                    0.999429      27.488775      77.736794       0.625330       0.416316      -1.069760      -0.040988      -0.019087       0.000538       0.045218      -0.000046       0.002974       0.003658       0.002891      -0.000228      -0.005093       0.000341       0.004752             14.451013      24.222067       5.922530       2.388355       9.495833       3.600933       9.635139          -0.000000
          218              C       9.811062       7.513420      15.668573      -0.097710      34.623417 0.42153011E+03  0.98413140E+04                                 9.255109                            6.862430       0.025661       1.978608                    0.999634      29.204312      83.870746       0.626214       0.418946      -1.061797      -0.002655      -0.021054      -0.012136       0.024446      -0.010104       0.003183       0.021985      -0.019701       0.040680      -0.025571      -0.005656       0.031227             11.435776      18.416106       3.622593       0.266591       7.939343       2.632171       7.951879           0.000001
          219              C       8.611169       6.850679      15.447289      -0.146555      35.422949 0.43511592E+03  0.10225297E+05                                 9.355633                            6.939544       0.103983       1.998261                    0.999698      29.654088      85.058810       0.627982       0.415038      -1.065753       0.020192       0.008205      -0.005146       0.022395      -0.012434      -0.022481       0.011552       0.037743       0.005717      -0.025093      -0.013531       0.038624             11.559874      17.629112       4.439803       1.391518       8.741012       3.271308       8.309498           0.000001
          220              C       8.509947       5.870091      14.465276       0.075674      38.875263 0.42158398E+03  0.97999581E+04                                10.138317                            6.898619      -0.111995       1.972739                    0.999298      26.766378      75.615423       0.622436       0.423323      -1.063681       0.002194       0.006834      -0.002278       0.007530       0.002980       0.006822      -0.001018       0.007763      -0.053121      -0.019275       0.004343       0.014932             14.257757      23.868576       6.716712       1.145097      10.233751       3.220640       8.670944          -0.000000
          221              C       9.623549       5.615609      13.666887      -0.149536      39.677934 0.49307112E+03  0.12044127E+05                                10.384969                            7.562429      -0.214888       1.899399                    0.998396      30.925164      92.652628       0.576496       0.434955      -1.045560       0.017233       0.026830       0.002536       0.031988       0.004763       0.002952       0.010326      -0.042360       0.021911      -0.025467       0.000894       0.024573             13.814619      22.938880       5.074344       0.420967       9.143197       2.720891       9.361779          -0.000000
          222              C      10.842036       6.265392      13.893625      -0.113826      38.404902 0.47793224E+03  0.11590140E+05                                10.188572                            7.471241      -0.170108       1.918223                    0.998568      30.445055      91.050540       0.576678       0.437976      -1.043170      -0.034070       0.005576      -0.001502       0.034556      -0.012318      -0.009595      -0.002640       0.020319       0.037395      -0.023428       0.004043       0.019386             13.438317      20.333336       5.471604       2.194381       9.866383       3.683826      10.115232           0.000000
          223              C       1.055105       6.724434      15.453782      -0.019967      37.093310 0.42797535E+03  0.99703262E+04                                 9.716262                            6.905130      -0.076391       1.987330                    0.999101      27.122688      76.312765       0.629302       0.417788      -1.068866       0.032503      -0.025291      -0.006561       0.041703      -0.001954       0.002441       0.008446      -0.008601       0.036522      -0.011768      -0.004455       0.016223             12.968373      21.515306      -4.547780      -3.275820      11.420164       0.546234       5.969647           0.000001
          224              C       3.531924       5.543235      14.838238       0.083588      40.292724 0.40967500E+03  0.94539856E+04                                10.408355                            6.800280      -0.104019       1.978132                    0.999267      26.503485      74.570447       0.627025       0.423297      -1.063828      -0.012439      -0.006411      -0.002510       0.014217      -0.004458       0.001768       0.008671       0.025578      -0.011852      -0.017390       0.001866       0.015524             15.755552      26.109118      -8.059215      -5.677806      14.018196       2.050478       7.139344           0.000000
          225              C       1.184397       5.311718      15.469105      -0.111206      34.817755 0.43931023E+03  0.10357493E+05                                 9.275312                            6.995883       0.045631       1.975935                    0.999667      29.708768      85.592692       0.621839       0.417777      -1.063094       0.022055       0.019805      -0.002068       0.029714       0.029332      -0.002933      -0.009306      -0.011812      -0.028642      -0.026017      -0.010469       0.036485             11.418150      17.436128      -3.936138      -2.729657      11.182621       0.330983       5.635702           0.000001
          226              C       2.401429       4.733557      15.183410      -0.154168      36.947851 0.45345933E+03  0.10768540E+05                                 9.650187                            7.098063       0.083026       1.987215                    0.999649      30.073718      86.757127       0.619035       0.416651      -1.064563      -0.002646       0.022068       0.005593       0.022919       0.000375      -0.005421      -0.001813      -0.066011      -0.066423      -0.027475      -0.016655       0.044130             12.246823      19.873311      -4.015066      -3.802930      10.777897       0.449781       6.089262           0.000001
          227              C       3.400930       6.889258      14.944465      -0.136641      35.176934 0.42853748E+03  0.10076120E+05                                 9.489762                            6.972808       0.023678       1.984983                    0.999320      29.503576      85.860198       0.612271       0.425459      -1.054573      -0.027455       0.014154       0.005627       0.031397       0.021652       0.002697      -0.000683       0.023161       0.005836      -0.025668       0.001909       0.023759             12.536954      18.917071      -6.156687      -2.985667      12.822018       1.160250       5.871772           0.000001
          228              C       2.158507       7.450888      15.232757      -0.085461      34.388550 0.41927936E+03  0.98245721E+04                                 9.385451                            6.942305      -0.043076       1.966166                    0.999505      29.216070      85.439054       0.606402       0.431058      -1.049011       0.021790      -0.029631      -0.003823       0.036979       0.001673       0.013554       0.011066      -0.046864       0.056718      -0.036239       0.006239       0.030000             12.049166      18.878603      -3.539962      -3.111360      11.311046       0.580390       5.957850           0.000001
          229              C       6.897647       0.593599      10.793831       0.098240      41.547847 0.41676037E+03  0.96759514E+04                                10.597597                            6.883516      -0.183983       1.949643                    0.999191      26.744416      75.915090       0.618776       0.426349      -1.060038      -0.003399      -0.002429       0.011038       0.011802       0.010431      -0.000792       0.003934       0.012073       0.013102      -0.014986       0.004804       0.010182             15.089603       8.556820       2.035965      -6.783175      14.575169      -1.157720      22.136821          -0.000000
          230              C       6.827470       1.782393      11.527289      -0.205947      39.449290 0.49621378E+03  0.12098519E+05                                10.216381                            7.500345       0.018069       1.965813                    0.999227      31.160336      92.230069       0.590905       0.425133      -1.055166      -0.001450      -0.013478       0.003902       0.014106       0.010364       0.011980      -0.028723       0.012484      -0.057449      -0.042970       0.019212       0.023757             12.966006       7.439782      -0.155397      -4.328287      16.003081       4.564864      15.455156          -0.000000
          231              C       6.175195       1.839857      12.767986       0.092196      43.082161 0.41260540E+03  0.95389740E+04                                10.812750                            6.806254      -0.185753       1.948726                    0.999123      26.581524      74.867992       0.629255       0.421030      -1.065214      -0.000210      -0.002630      -0.003249       0.004185      -0.003044       0.000533       0.015444       0.011793      -0.043649      -0.024075       0.009406       0.014669             16.147392       7.625555       0.666768      -3.069695      28.446925       5.333035      12.369695          -0.000001
          232              C       5.608496       0.678147      13.271069      -0.217024      42.426484 0.48773916E+03  0.11829693E+05                                10.695369                            7.404777      -0.013664       1.951849                    0.999734      31.316709      92.167413       0.599036       0.421568      -1.058382       0.008081      -0.006422      -0.011219       0.015245      -0.015348      -0.013139      -0.004008       0.039750       0.085026      -0.040258       0.005770       0.034488             15.007940       7.268067       2.966042      -2.209814      28.436858      -0.186135       9.318894          -0.000001
          233              C       5.716061      -0.540727      12.575271       0.083073      43.515537 0.42318578E+03  0.98495564E+04                                10.940288                            6.906284      -0.141661       1.958853                    0.999288      26.910646      76.147307       0.622632       0.422658      -1.063771       0.011308       0.009976      -0.000056       0.015080       0.011562      -0.002093      -0.001928      -0.024940       0.008148      -0.018437       0.002300       0.016137             16.966207       8.913948       5.863122      -4.581457      28.544267      -5.824079      13.440406          -0.000001
          234              C       6.359591      -0.560276      11.355352      -0.210857      40.715127 0.48767285E+03  0.11866502E+05                                10.488047                            7.472588      -0.064337       1.937507                    0.999194      31.453209      93.717089       0.586229       0.429383      -1.050087       0.007681       0.010066       0.008736       0.015383      -0.015216       0.024108       0.024429      -0.016922      -0.029118      -0.044888       0.016079       0.028809             13.911207       8.751464       4.186555      -5.693892      16.839033      -5.647214      16.143126          -0.000001
          235              C       4.815480       4.944029      14.461640       0.082303      43.844584 0.42332239E+03  0.98484575E+04                                10.963290                            6.895208      -0.143086       1.958209                    0.999272      26.875434      75.903353       0.625107       0.421167      -1.065260       0.008859      -0.000032      -0.005510       0.010433      -0.001132      -0.010413      -0.001347      -0.000615      -0.045385      -0.019325       0.007884       0.011442             16.987567      27.617045      -7.924663      -5.135283      15.377042       4.228498       7.968612           0.000000
          236              C       4.889098       3.646465      13.897261      -0.211998      40.834379 0.48718066E+03  0.11806437E+05                                10.396590                            7.387563       0.013325       1.961838                    0.999704      31.187632      91.589420       0.601636       0.420091      -1.059878       0.007855       0.006860       0.000970       0.010474       0.028240       0.009495      -0.009976       0.021017      -0.006074      -0.034785       0.003495       0.031291             13.952509      15.838506      -6.311564      -4.030755      18.061416       5.403359       7.957605          -0.000000
          237              C       6.114168       3.131698      13.471835       0.097961      41.882491 0.40214009E+03  0.92494232E+04                                10.640479                            6.740279      -0.192974       1.949934                    0.999206      26.453100      74.628901       0.628578       0.423652      -1.062192      -0.002331       0.005654      -0.001316       0.006256       0.003491      -0.009651      -0.006063      -0.035391       0.026494      -0.024952       0.005636       0.019316             15.651823      13.370054      -1.584290      -2.047455      24.387273       7.871837       9.198140          -0.000000
          238              C       7.259658       3.860990      13.650265      -0.204115      38.710357 0.48029561E+03  0.11644519E+05                                10.127149                            7.410705      -0.094998       1.932328                    0.998884      31.165248      92.741643       0.589185       0.428787      -1.050273      -0.009540       0.010152      -0.001630       0.014026      -0.023903      -0.011488      -0.013447       0.036993       0.054163      -0.044003       0.017698       0.026305             12.801588      13.773519       3.647505       0.489877      17.321811       4.703377       7.309435          -0.000000
          239              C       7.235459       5.111569      14.245290       0.091229      41.019852 0.41405945E+03  0.96014488E+04                                10.526071                            6.859703      -0.219724       1.937310                    0.999222      26.808219      76.148368       0.619802       0.426166      -1.059730      -0.005381      -0.002470      -0.004081       0.007191       0.012220      -0.005422       0.007674       0.005482       0.002896      -0.017718       0.005635       0.012082             15.189251      24.919770       4.032380       0.508376      13.484948       3.410832       7.163035          -0.000000
          240              C       6.019670       5.642077      14.617733      -0.206968      40.968639 0.49167979E+03  0.11982961E+05                                10.565824                            7.518393      -0.103668       1.925104                    0.999061      31.432130      93.586996       0.582942       0.431121      -1.049512      -0.003451      -0.008665      -0.008011       0.012295      -0.004480       0.007655       0.006901      -0.073301       0.047590      -0.045916       0.014179       0.031737             14.400000      26.589687      -1.463022      -2.133461       9.918671       1.904650       6.691643           0.000001
          241              C      -2.187111      10.767154      14.863691       0.548953      26.187740 0.27312498E+03  0.57738396E+04                                 8.159076                            5.831159      -0.060107       2.021925                    0.999560      23.101405      65.056817       0.620616       0.466852      -1.023978      -0.010201      -0.045918       0.018309       0.050476      -0.034401       0.024818       0.017704       0.150414      -0.078235      -0.079630      -0.019543       0.099173             10.810011       6.050278       3.939141      -1.201656      17.068913      -2.755852       9.310843          -0.000000
          242              C       8.834600       0.905384       5.359385       0.571492      27.342725 0.26598503E+03  0.55812894E+04                                 8.388048                            5.743743      -0.081569       2.016792                    0.999509      22.856254      63.959289       0.627574       0.465119      -1.025756       0.033929       0.006642      -0.048205       0.059321      -0.068504       0.021289      -0.004828       0.012750      -0.229468      -0.080722      -0.028275       0.108997             11.783649       6.463084       2.046749      -2.570467       7.546177       0.211331      21.341684           0.000001
          243              C      12.255732       7.812652      15.216914       0.546491      25.764373 0.27764716E+03  0.59045309E+04                                 8.126368                            5.903399      -0.050569       2.022006                    0.999620      23.411682      66.529458       0.611888       0.470698      -1.019985       0.048165       0.011912       0.013093       0.051315      -0.019460      -0.019129      -0.060247      -0.073930       0.159667      -0.079127      -0.016734       0.095861             11.010519      17.625481       4.145862       2.663567       8.103003       2.570423       7.303073          -0.000000
          244              C      -0.249967       7.371964      15.726231       0.569414      24.640126 0.25838667E+03  0.53969594E+04                                 7.842664                            5.689417      -0.121022       2.009363                    0.999441      22.783881      64.162096       0.624209       0.469782      -1.020499      -0.049524       0.013316       0.016984       0.054023       0.018429       0.010471      -0.045731      -0.031812       0.266931      -0.074728      -0.030038       0.104766             10.096991      16.155602      -2.384786      -1.701517       8.849235       1.473461       5.286138           0.000000
          245              C      12.949137       3.950054       1.273942      -0.022829      37.525496 0.42446769E+03  0.98755945E+04                                 9.809428                            6.881327      -0.040926       1.997134                    0.999254      27.184982      76.622761       0.629298       0.418342      -1.067722       0.023975       0.031925      -0.012702       0.041897      -0.002708       0.003800      -0.003363      -0.005070      -0.016419      -0.007661      -0.000407       0.008068             13.406450      16.760892       8.812936      -3.065438      12.168403      -2.784514      11.290054          -0.000001
          246              C      10.890211       1.282529      25.908674      -0.112646      35.709839 0.44262660E+03  0.10478486E+05                                 9.504477                            7.052370       0.062240       1.982328                    0.999649      29.842508      86.779229       0.614018       0.421370      -1.058475       0.013957       0.028118       0.015004       0.034793       0.003078       0.025288       0.007378       0.025442      -0.009001      -0.022758      -0.010610       0.033368             12.137449      14.121751       7.323196      -2.389321      11.342832      -2.305219      10.947764          -0.000001
          247              C      11.840366       2.147744      25.349750      -0.157027      37.158476 0.45381794E+03  0.10797356E+05                                 9.763119                            7.130192       0.093530       1.991689                    0.999711      30.171769      87.602553       0.612799       0.420099      -1.060584      -0.020587      -0.000256       0.022433       0.030448      -0.001706       0.002502      -0.018300       0.000366       0.108505      -0.023984      -0.017904       0.041888             12.938154      16.246037       8.783468      -2.526689      12.475074      -2.470830      10.093352          -0.000002
          248              C      14.856658       5.692277       0.186741       0.086134      39.908093 0.41437589E+03  0.96010455E+04                                10.405587                            6.869161      -0.156838       1.960977                    0.999270      26.675791      75.495431       0.619067       0.427016      -1.060259      -0.009430       0.004230       0.004084       0.011113       0.004189      -0.002122      -0.012320       0.013844      -0.039843      -0.020715       0.004681       0.016034             15.850558      19.850339      11.251529      -5.306982      14.872618      -5.158616      12.828717          -0.000001
          249              C      14.856750       5.382977       1.517562      -0.141480      34.925792 0.42632345E+03  0.99995441E+04                                 9.385249                            6.930297       0.092549       2.003129                    0.999631      29.507723      85.444514       0.618115       0.422470      -1.057653      -0.025195      -0.006265       0.005072       0.026453       0.005883       0.021880       0.016463       0.018802      -0.001146      -0.025101      -0.007458       0.032559             12.094247      14.265259       6.772264      -3.838673      10.393115      -3.746065      11.624368          -0.000001
          250              C      13.928842       4.525844       2.062461      -0.083556      34.081783 0.41865323E+03  0.97903726E+04                                 9.278282                            6.912137      -0.066960       1.956233                    0.999542      29.156031      84.729300       0.612012       0.427958      -1.052608      -0.001239       0.016566      -0.025032       0.030043      -0.017863       0.013396      -0.006407      -0.011680       0.059697      -0.029849       0.000696       0.029153             11.773643      14.326511       6.795191      -2.157101      10.400564      -2.137148      10.593854          -0.000001
          251              C      -3.186680       6.705830      19.784404      -0.029656      42.709957 0.43649071E+03  0.10182635E+05                                10.599100                            6.892742      -0.017083       1.997399                    0.999285      27.226606      75.772257       0.643251       0.408169      -1.078939      -0.001873      -0.009494       0.041895       0.042998       0.000233       0.001898      -0.006565      -0.003555      -0.025699      -0.011330       0.002719       0.008611             15.789716       6.994076       2.093934       1.846900       9.909995      -3.497056      30.465077           0.000001
          252              C      -2.592180       7.468846      20.769274      -0.074926      36.445988 0.41017193E+03  0.95409723E+04                                 9.712194                            6.837839      -0.031963       1.975650                    0.999423      28.718389      83.175004       0.615994       0.427467      -1.053143      -0.006813      -0.019737       0.015776       0.026170      -0.001617      -0.011097      -0.000351       0.011202      -0.093908      -0.033560       0.009892       0.023668             12.998596       6.527651       1.934718       2.359289       9.094940      -1.340699      23.373198           0.000001
          253              C      -2.489335       7.014825      22.054643      -0.135032      38.440020 0.46826775E+03  0.11275753E+05                                10.118772                            7.351762      -0.163129       1.923648                    0.998200      30.187163      89.385316       0.587672       0.432833      -1.048312      -0.002491       0.003334      -0.029950       0.030238      -0.000557       0.011654       0.013659       0.011539      -0.041647      -0.024852       0.006319       0.018533             13.146593       7.017520       2.301743       1.279843      11.023798      -3.312537      21.398462           0.000001
          254              C      -3.010501       5.757075      22.413581       0.067382      39.973912 0.43050754E+03  0.10051981E+05                                10.286968                            6.958152      -0.107970       1.971957                    0.999337      26.891752      75.942282       0.622009       0.421734      -1.065523       0.001221      -0.000985      -0.008289       0.008436       0.004656       0.002632      -0.015087       0.025476       0.046129      -0.026810       0.005874       0.020936             14.355165       7.084198       1.804891       2.173378      10.905439      -5.252911      25.075859          -0.000000
          255              C      -3.668956       5.015812      21.417283      -0.161308      38.022119 0.44144791E+03  0.10436432E+05                                 9.846072                            7.007280       0.079573       1.984195                    0.999760      30.231820      87.654455       0.621130       0.417110      -1.061898       0.003316       0.019771      -0.014814       0.024926       0.026367      -0.002678      -0.007319      -0.028604      -0.063385      -0.022694      -0.018804       0.041498             12.665435       6.682621       1.939441       1.837033       8.858905      -2.721753      22.454780           0.000000
          256              C      -3.725518       5.463841      20.136069      -0.115981      37.202901 0.43641670E+03  0.10297525E+05                                 9.733854                            6.992093      -0.089864       1.928827                    0.999606      30.103152      87.461906       0.617917       0.420092      -1.059025       0.008449       0.015232       0.024525       0.030082       0.016057       0.014898       0.021461       0.004852      -0.037364      -0.027651      -0.008291       0.035942             12.415877       6.358855       2.028025       1.061188       9.353310      -3.388706      21.535466           0.000001
          257              C       4.039800      14.204881       1.913899      -0.031328      40.043855 0.44511122E+03  0.10472290E+05                                10.220434                            7.029597       0.052153       2.021947                    0.999429      27.488776      77.736799       0.625330       0.416316      -1.069760      -0.003869      -0.045049       0.000538       0.045218      -0.000967       0.002416       0.004048      -0.002151      -0.000227      -0.005093       0.000341       0.004752             14.451022       7.411994      -0.216440       2.563141      26.305929       3.478696       9.635143          -0.000000
          258              C       4.720228      13.263329       2.682420      -0.097710      34.623432 0.42153011E+03  0.98413140E+04                                 9.255112                            6.862430       0.025660       1.978608                    0.999634      29.204312      83.870749       0.626214       0.418946      -1.061797      -0.018866      -0.009716      -0.012136       0.024446      -0.001378       0.019559       0.010532       0.028088       0.040680      -0.025571      -0.005656       0.031227             11.435782       6.837628      -0.605818       2.381003      19.517841       1.153355       7.951878           0.000001
          259              C       4.509309      11.908900       2.461136      -0.146555      35.422931 0.43511533E+03  0.10225281E+05                                 9.355630                            6.939539       0.103984       1.998261                    0.999698      29.654090      85.058819       0.627982       0.415038      -1.065753       0.000781       0.021782      -0.005146       0.022395      -0.021669       0.018563      -0.017154      -0.012835       0.005717      -0.025093      -0.013531       0.038624             11.559870       6.925704       0.530960       2.595467      19.444413       2.429261       8.309493           0.000001
          260              C       3.622944      11.477442       1.479123       0.075674      38.875271 0.42158428E+03  0.97999664E+04                                10.138318                            6.898622      -0.111994       1.972739                    0.999298      26.766379      75.615426       0.622436       0.423323      -1.063681       0.005667       0.004405      -0.002278       0.007531      -0.000223      -0.003297       0.006058      -0.009777      -0.053121      -0.019275       0.004343       0.014932             14.257757       7.509677       0.742507       2.632410      26.592648       2.180419       8.670948          -0.000000
          261              C       3.001896      12.436176       0.680734      -0.149536      39.677920 0.49307110E+03  0.12044127E+05                                10.384966                            7.562428      -0.214887       1.899399                    0.998396      30.925161      92.652612       0.576496       0.434955      -1.045560       0.019290       0.025391       0.002536       0.031988       0.017292       0.008686       0.006315       0.026251       0.021910      -0.025467       0.000894       0.024574             13.814613       7.496463      -0.565166       2.411386      24.585598       1.328793       9.361778          -0.000000
          262              C       3.194266      13.803627       0.907472      -0.113825      38.404841 0.47793144E+03  0.11590115E+05                                10.188560                            7.471233      -0.170108       1.918223                    0.998568      30.445042      91.050482       0.576678       0.437976      -1.043170       0.016925      -0.030090      -0.001502       0.034556      -0.015966       0.000812      -0.009919       0.000339       0.037395      -0.023429       0.004042       0.019387             13.438298       7.571923       0.811190       2.707543      22.627749       3.324915      10.115223           0.000000
          263              C       6.982731       4.768015       2.467629      -0.019967      37.093323 0.42797565E+03  0.99703347E+04                                 9.716264                            6.905133      -0.076392       1.987330                    0.999101      27.122690      76.312772       0.629302       0.417788      -1.068866      -0.034906       0.021855      -0.006561       0.041703       0.001277       0.007096       0.005190       0.009096       0.036522      -0.011768      -0.004455       0.016223             12.968375      15.538897      -6.730344       1.636816      17.396580      -2.889671       5.969648           0.000001
          264              C       5.023565       6.689352       1.852085       0.083588      40.292751 0.40967506E+03  0.94539873E+04                                10.408359                            6.800281      -0.104019       1.978132                    0.999267      26.503484      74.570442       0.627025       0.423297      -1.063828      -0.001755      -0.013884      -0.002510       0.014217      -0.011650       0.007539       0.004635      -0.013812      -0.011852      -0.017390       0.001866       0.015524             15.755563      20.634720     -10.058466       3.873761      19.492621      -4.629900       7.139347           0.000000
          265              C       5.611384       4.404848       2.482952      -0.111206      34.817737 0.43931005E+03  0.10357488E+05                                 9.275310                            6.995882       0.045631       1.975935                    0.999667      29.708769      85.592700       0.621839       0.417777      -1.063094       0.011038       0.027510      -0.002068       0.029714       0.026235      -0.007735      -0.005947      -0.028774      -0.028641      -0.026017      -0.010469       0.036485             11.418146      14.455109      -5.024788       1.247270      14.163627      -2.450486       5.635701           0.000001
          266              C       4.650818       5.349703       2.197257      -0.154168      36.947845 0.45345934E+03  0.10768540E+05                                 9.650187                            7.098063       0.083026       1.987215                    0.999649      30.073716      86.757117       0.619035       0.416651      -1.064563       0.021636       0.005084       0.005593       0.022919       0.021557       0.000157      -0.005714       0.049992      -0.066423      -0.027475      -0.016655       0.044130             12.246823      14.435675      -6.000873       1.727035      16.215531      -3.417884       6.089262           0.000001
          267              C       6.332850       7.028041       1.958312      -0.136641      35.176939 0.42853735E+03  0.10076116E+05                                 9.489763                            6.972807       0.023678       1.984983                    0.999320      29.503573      85.860187       0.612271       0.425459      -1.054573       0.022713      -0.020934       0.005627       0.031397       0.009093      -0.001566       0.002299      -0.045616       0.005836      -0.025668       0.001909       0.023758             12.536956      17.506899      -6.671685       2.114044      14.232198      -2.406494       5.871772           0.000001
          268              C       7.286598       6.053666       2.246604      -0.085461      34.388548 0.41927928E+03  0.98245698E+04                                 9.385451                            6.942305      -0.043077       1.966166                    0.999505      29.216071      85.439057       0.606402       0.431058      -1.049011      -0.035308       0.010304      -0.003823       0.036979       0.016380       0.005745       0.016527       0.033678       0.056718      -0.036239       0.006239       0.030000             12.049167      14.482862      -5.145275       1.612486      15.706788      -2.723474       5.957850           0.000001
          269              C      -2.836829       5.212534      23.779984       0.098240      41.547854 0.41676046E+03  0.96759539E+04                                10.597598                            6.883517      -0.183983       1.949643                    0.999191      26.744416      75.915089       0.618776       0.426349      -1.060038      -0.001115      -0.004026       0.011038       0.011802       0.004086       0.003967       0.000605      -0.022676       0.013102      -0.014986       0.004804       0.010182             15.089605      12.554899       3.496046       1.239411      10.577088      -6.768724      22.136828          -0.000000
          270              C      -1.696095       5.554415      24.513442      -0.205947      39.449286 0.49621372E+03  0.12098518E+05                                10.216380                            7.500344       0.018069       1.965813                    0.999227      31.160336      92.230068       0.590905       0.425133      -1.055166      -0.012162      -0.005986       0.003903       0.014106       0.003902      -0.031090       0.001399      -0.022904      -0.057449      -0.042970       0.019212       0.023757             12.966005      15.095540       2.640457       5.772639       8.347318      -2.499741      15.455159          -0.000000
          271              C      -1.418364       4.961431      25.754139       0.092195      43.082159 0.41260532E+03  0.95389716E+04                                10.812749                            6.806254      -0.185753       1.948726                    0.999123      26.581524      74.867992       0.629255       0.421030      -1.065214      -0.002398      -0.001099      -0.003249       0.004185      -0.006127       0.014325       0.005798      -0.005095      -0.043650      -0.024075       0.009406       0.014669             16.147391      25.567090       7.218949       6.062452      10.505389      -1.054007      12.369695          -0.000001
          272              C      -0.258659       6.971017       0.284916      -0.217024      42.426482 0.48773906E+03  0.11829690E+05                                10.695368                            7.404775      -0.013663       1.951849                    0.999734      31.316709      92.167412       0.599036       0.421568      -1.058382      -0.008805       0.005387      -0.011219       0.015245      -0.024545       0.000743      -0.013716      -0.010612       0.085026      -0.040258       0.005770       0.034488             15.007940      24.034390       9.089042       0.583202      11.670538      -2.139578       9.318894          -0.000001
          273              C      -3.496999       3.713528      25.561424       0.083073      43.515548 0.42318576E+03  0.98495559E+04                                10.940290                            6.906283      -0.141661       1.958853                    0.999288      26.910646      76.147304       0.622632       0.422658      -1.063771       0.005492       0.014044      -0.000056       0.015080       0.016877      -0.001093      -0.002627       0.004168       0.008148      -0.018437       0.002300       0.016137             16.966212      22.455841      10.808572      -3.899083      15.002388      -6.301338      13.440408          -0.000001
          274              C      -3.736116       4.311304      24.341505      -0.210857      40.715125 0.48767284E+03  0.11866502E+05                                10.488047                            7.472588      -0.064337       1.937507                    0.999194      31.453208      93.717088       0.586229       0.429383      -1.050087       0.006821       0.010668       0.008736       0.015383      -0.006182       0.014677       0.031025       0.032552      -0.029118      -0.044888       0.016079       0.028809             13.911209      13.189331       5.807248      -3.351339      12.401164      -7.285603      16.143131          -0.000001
          275              C       4.020411       7.689474       1.475487       0.082303      43.844585 0.42332216E+03  0.98484508E+04                                10.963290                            6.895205      -0.143086       1.958209                    0.999272      26.875435      75.903354       0.625107       0.421167      -1.065260      -0.003069       0.008311      -0.005510       0.010433      -0.000667       0.002307      -0.010243       0.001930      -0.045385      -0.019325       0.007884       0.011442             16.987566      21.924381     -10.003605       5.733514      21.069707      -3.373153       7.968612           0.000000
          276              C       2.776327       7.313513       0.911108      -0.211999      40.834373 0.48718036E+03  0.11806428E+05                                10.396589                            7.387561       0.013325       1.961838                    0.999704      31.187633      91.589425       0.601636       0.420091      -1.059878       0.003750       0.009731       0.000970       0.010474       0.014822      -0.012627       0.005497      -0.052469      -0.006074      -0.034785       0.003495       0.031291             13.952511      21.867292      -4.109879       6.458194      12.032634      -1.932626       7.957606          -0.000000
          277              C       1.872551       8.287664       0.485682       0.097961      41.882489 0.40214006E+03  0.92494222E+04                                10.640478                            6.740278      -0.192975       1.949934                    0.999206      26.453101      74.628904       0.628578       0.423652      -1.062192       0.006111      -0.000250      -0.001316       0.006256       0.014073      -0.002385      -0.011146       0.022563       0.026494      -0.024952       0.005636       0.019316             15.651822      24.111816       2.338554       8.096543      13.645511       0.777108       9.198140          -0.000000
          278              C       2.164645       9.613822       0.664112      -0.204115      38.710341 0.48029555E+03  0.11644517E+05                                10.127146                            7.410705      -0.094997       1.932328                    0.998884      31.165248      92.741644       0.589185       0.428787      -1.050273       0.012809      -0.005479      -0.001630       0.014026      -0.030197      -0.008690      -0.015404       0.002522       0.054163      -0.044003       0.017698       0.026305             12.801583      14.553646       3.932401       4.249936      16.541670       2.073580       7.309432          -0.000000
          279              C       3.347643      10.020086       1.259137       0.091229      41.019859 0.41405975E+03  0.96014574E+04                                10.526073                            6.859706      -0.219724       1.937310                    0.999222      26.808219      76.148372       0.619802       0.426166      -1.059730      -0.000474      -0.005902      -0.004081       0.007191       0.007577       0.009069      -0.002461      -0.019941       0.002896      -0.017718       0.005636       0.012082             15.189254      12.231892      -0.601183       3.029478      26.172832       1.647571       7.163037          -0.000000
          280              C       4.263021       9.060052       1.631580      -0.206968      40.968654 0.49167999E+03  0.11982967E+05                                10.565826                            7.518394      -0.103668       1.925104                    0.999061      31.432131      93.586999       0.582942       0.431121      -1.049512      -0.006956      -0.006214      -0.008011       0.012295       0.020193       0.003856       0.009558       0.061825       0.047590      -0.045916       0.014179       0.031737             14.400003      12.823254      -6.490467       2.520934      23.685111      -1.350640       6.691643           0.000001
          281              C      11.892347       3.109333       1.877538       0.548953      26.187752 0.27312500E+03  0.57738401E+04                                 8.159078                            5.831159      -0.060107       2.021924                    0.999560      23.101407      65.056822       0.620616       0.466852      -1.023978      -0.039633      -0.025334       0.018309       0.050476      -0.074772       0.008116       0.029386      -0.070675      -0.078235      -0.079629      -0.019543       0.099173             10.810016      13.233755       6.562521      -2.176428       9.885448      -2.074107       9.310846          -0.000000
          282              C      -3.208409       7.138910      18.345538       0.571492      27.342715 0.26598495E+03  0.55812873E+04                                 8.388045                            5.743742      -0.081570       2.016792                    0.999509      22.856254      63.959288       0.627574       0.465119      -1.025756      -0.005400       0.034149      -0.048205       0.059321      -0.056490      -0.011838       0.018341       0.078545      -0.229468      -0.080722      -0.028275       0.108997             11.783644       6.099708       1.914046       1.080272       7.909550      -2.342000      21.341673           0.000001
          283              C       4.162692      15.662310       2.230761       0.546491      25.764363 0.27764707E+03  0.59045284E+04                                 8.126365                            5.903397      -0.050569       2.022006                    0.999620      23.411683      66.529458       0.611888       0.470698      -1.019985      -0.005333       0.049329       0.013093       0.051315       0.008942      -0.050029      -0.038636       0.081612       0.159667      -0.079127      -0.016734       0.095861             11.010513       6.551779       0.101793       1.500756      19.176686       3.383696       7.303073          -0.000000
          284              C       8.038658       3.764259       2.740078       0.569414      24.640130 0.25838675E+03  0.53969615E+04                                 7.842665                            5.689418      -0.121022       2.009363                    0.999441      22.783883      64.162103       0.624209       0.469782      -1.020499       0.029496      -0.041952       0.016984       0.054023       0.024342      -0.046548      -0.005852       0.000573       0.266931      -0.074728      -0.030038       0.104766             10.096992      11.245866      -4.177801       1.967736      13.758972      -1.092820       5.286138           0.000000
          285              C       3.422254      13.168190      24.897832      -0.282921      22.320744 0.35514513E+03  0.79377660E+04                                 6.775750                            6.149494       0.272438       2.101612                    0.995364      28.113855      78.804640       0.686293       0.399304      -1.075428      -0.044473       0.019236      -0.093336       0.105164      -0.010238       0.065546      -0.038874       0.049460       0.330399      -0.087634      -0.055485       0.143119              7.127330       5.837813       0.113821       0.285046       7.721545      -0.186800       7.822633          -0.000001
          286              C       9.062821      -1.366841      23.188075      -0.278693      22.111030 0.34693393E+03  0.76732724E+04                                 6.662778                            6.042338       0.506025       2.173627                    0.997711      27.695674      76.062339       0.701742       0.394634      -1.083621      -0.026362      -0.105558       0.030282       0.112936       0.024859      -0.007425      -0.055503      -0.185552      -0.213950      -0.085738      -0.060390       0.146128              7.062574       5.821775       0.643414       0.002505       8.528123       0.227819       6.837824          -0.000001
          287              C      -2.923931       4.094454      14.060627      -0.282921      22.320749 0.35514522E+03  0.79377683E+04                                 6.775750                            6.149495       0.272438       2.101612                    0.995364      28.113854      78.804632       0.686293       0.399304      -1.075428      -0.033325       0.035175       0.093336       0.105164      -0.023766      -0.058999       0.048233      -0.024623       0.330399      -0.087634      -0.055485       0.143119              7.127331       7.426529       0.694012      -0.273246       6.132830       0.203672       7.822633          -0.000001
          288              C      12.664065       3.782196      15.770384      -0.278693      22.111038 0.34693411E+03  0.76732772E+04                                 6.662780                            6.042339       0.506025       2.173627                    0.997711      27.695673      76.062334       0.701742       0.394634      -1.083621       0.090110       0.060973      -0.030282       0.112936       0.078797      -0.049588      -0.026014       0.109843      -0.213950      -0.085738      -0.060390       0.146128              7.062576       7.795015       1.364033       0.213137       6.554887       0.080505       6.837826          -0.000001
          289              C       5.877289       0.128240       1.074474      -0.282921      22.320743 0.35514511E+03  0.79377652E+04                                 6.775749                            6.149494       0.272438       2.101612                    0.995364      28.113854      78.804634       0.686293       0.399304      -1.075428       0.044473      -0.019236       0.093336       0.105164      -0.010238       0.065546      -0.038874       0.049460       0.330399      -0.087634      -0.055485       0.143119              7.127330       5.837812       0.113821       0.285046       7.721544      -0.186800       7.822632          -0.000001
          290              C       0.236722      14.663271       2.784231      -0.278693      22.111028 0.34693389E+03  0.76732714E+04                                 6.662778                            6.042337       0.506025       2.173627                    0.997711      27.695673      76.062333       0.701743       0.394634      -1.083621       0.026362       0.105558      -0.030282       0.112936       0.024859      -0.007425      -0.055503      -0.185552      -0.213950      -0.085738      -0.060390       0.146128              7.062573       5.821774       0.643414       0.002505       8.528122       0.227819       6.837823          -0.000000
          291              C      12.223474       9.201976      11.911679      -0.282921      22.320749 0.35514523E+03  0.79377685E+04                                 6.775751                            6.149495       0.272438       2.101612                    0.995364      28.113854      78.804634       0.686293       0.399304      -1.075428       0.033325      -0.035175      -0.093336       0.105164      -0.023766      -0.058999       0.048233      -0.024624       0.330399      -0.087634      -0.055485       0.143119              7.127331       7.426530       0.694012      -0.273246       6.132830       0.203672       7.822633          -0.000001
          292              C      -3.364522       9.514234      10.201922      -0.278693      22.111038 0.34693410E+03  0.76732770E+04                                 6.662779                            6.042339       0.506025       2.173627                    0.997711      27.695673      76.062333       0.701742       0.394634      -1.083621      -0.090110      -0.060973       0.030282       0.112936       0.078797      -0.049588      -0.026014       0.109843      -0.213950      -0.085738      -0.060390       0.146128              7.062575       7.795014       1.364033       0.213137       6.554887       0.080505       6.837826          -0.000001
          293              O      -2.607771      10.439045      22.846020      -0.522964      28.735486 0.44157198E+03  0.10113743E+05                                 7.443016                            6.482738       0.490355       2.225607                    0.996567      26.630018      68.508857       0.749288       0.356900      -1.139729      -0.011888      -0.011372      -0.002191       0.016596      -0.034353      -0.039277      -0.021081      -0.054946       0.145556      -0.083296       0.019651       0.063644              8.397351       7.411630       2.133997      -1.477971       7.217545      -1.707593      10.562879           0.000001
          294              O      -1.643303      10.632210      24.817058      -0.579314      38.736994 0.60422116E+03  0.14917700E+05                                 9.135222                            7.623345       0.385952       2.173059                    0.995316      27.946150      73.832663       0.687818       0.360684      -1.140538      -0.015827      -0.021660      -0.004189       0.027151       0.008701       0.040291       0.025733       0.046728      -0.185427      -0.080040       0.008914       0.071126             10.972284      13.397059       5.091371       1.518723      10.386361       1.147168       9.133431           0.000000
          295              O      11.935913       5.040572       7.883634      -0.538316      31.468047 0.46262755E+03  0.10695481E+05                                 7.899689                            6.599423       0.450458       2.207789                    0.998117      26.658848      68.388394       0.750456       0.353030      -1.145472       0.015122       0.006250      -0.027498       0.031998       0.011143      -0.027289      -0.035982      -0.029876      -0.096938      -0.056311       0.000020       0.056291              9.393025       6.458379       2.552453      -1.546544       9.188422      -3.591814      12.532275           0.000002
          296              O      13.040200       6.880464       8.488009      -0.608235      39.807426 0.57846948E+03  0.14161716E+05                                 9.365001                            7.483522       0.393190       2.159942                    0.996111      28.592534      75.823015       0.689141       0.363047      -1.135906       0.010534      -0.030548      -0.024564       0.040590      -0.039631       0.033225       0.067298       0.055371      -0.010528      -0.103121       0.049600       0.053521             11.961664       8.099943       2.118699       4.120615       8.017672       3.059932      19.767378           0.000001
          297              O      -1.677329      13.435176      22.956921      -0.538495      28.416176 0.44453576E+03  0.10205283E+05                                 7.361582                            6.478571       0.452183       2.193137                    0.998330      27.196611      70.196251       0.753537       0.354065      -1.141263       0.001272       0.018421      -0.010753       0.021368       0.060283       0.000178       0.026627       0.040246       0.130568      -0.088857       0.028711       0.060146              8.283552       7.052097       1.480895       1.775833      10.245371       2.530999       7.553188           0.000001
          298              O       0.064732      13.079291      24.256056      -0.578751      40.287946 0.65305544E+03  0.16457689E+05                                 9.452303                            7.986700       0.109775       2.089899                    0.992891      28.111787      75.304497       0.663546       0.366282      -1.134914      -0.010189       0.021268       0.009032       0.025253      -0.049978      -0.011488      -0.036609       0.004193      -0.055334      -0.066583       0.003215       0.063368             11.607916       8.707210      -2.856052       0.833326      17.403399       0.274230       8.713138           0.000001
          299              O       1.496717      10.770966      23.390659      -0.596495      39.135290 0.60498793E+03  0.14975141E+05                                 9.245224                            7.665041       0.240137       2.121464                    0.994487      28.338411      75.520400       0.679467       0.364178      -1.135226      -0.008311      -0.031658       0.001542       0.032767      -0.008395      -0.030597       0.021542      -0.125593       0.033920      -0.078844       0.010306       0.068538             11.257685       7.684987      -1.523720       0.521855      19.368059      -0.345752       6.720010           0.000001
          300              O       0.110412       9.176860      22.895627      -0.542180      32.182838 0.50137562E+03  0.11839400E+05                                 8.047913                            6.941037       0.555166       2.240759                    0.996890      27.045837      70.365264       0.719818       0.360344      -1.138396       0.010638      -0.008084      -0.011173       0.017417       0.016390       0.009767      -0.003333       0.133066       0.097953      -0.085019       0.029089       0.055930              9.049991      12.686480       0.408208       2.149183       8.187716       0.102681       6.275776           0.000002
          301              O      11.728448       2.601644       9.859867      -0.522964      28.735483 0.44157199E+03  0.10113744E+05                                 7.443016                            6.482738       0.490355       2.225607                    0.996567      26.630018      68.508859       0.749288       0.356900      -1.139729      -0.006604      -0.015067      -0.002191       0.016596      -0.008563      -0.006328      -0.044125       0.086291       0.145556      -0.083296       0.019651       0.063644              8.397349       5.865141       1.569224      -1.096978       8.764030      -1.974053      10.562878           0.000001
          302              O      11.579045       3.573853      11.830905      -0.579314      38.736979 0.60422084E+03  0.14917690E+05                                 9.135219                            7.623342       0.385952       2.173059                    0.995316      27.946146      73.832646       0.687818       0.360684      -1.140538      -0.014917      -0.022296      -0.004190       0.027151      -0.008403       0.010350       0.046674      -0.046945      -0.185427      -0.080040       0.008914       0.071126             10.972280       7.459539       2.923012       0.556584      16.323871       1.820092       9.133430           0.000000
          303              O      -0.388001      11.470563      20.869787      -0.538316      31.468047 0.46262759E+03  0.10695482E+05                                 7.899689                            6.599424       0.450458       2.207789                    0.998117      26.658846      68.388387       0.750456       0.353030      -1.145472       0.000684       0.016348      -0.027498       0.031998       0.018147      -0.024437      -0.037976       0.008483      -0.096938      -0.056311       0.000020       0.056291              9.393026       7.222255       2.831417      -2.843349       8.424548      -2.684828      12.532275           0.000002
          304              O       0.961439      13.138995      21.474162      -0.608235      39.807425 0.57846949E+03  0.14161716E+05                                 9.365000                            7.483522       0.393190       2.159942                    0.996111      28.592534      75.823015       0.689141       0.363047      -1.135906      -0.032308      -0.000585      -0.024564       0.040590      -0.048146       0.051817       0.054295       0.008741      -0.010528      -0.103121       0.049600       0.053521             11.961664       6.661969       1.593555       1.460736       9.455646       4.920255      19.767378           0.000001
          305              O      14.223604       4.503412       9.970768      -0.538495      28.416171 0.44453581E+03  0.10205284E+05                                 7.361581                            6.478572       0.452183       2.193137                    0.998330      27.196609      70.196245       0.753537       0.354065      -1.141263       0.016867       0.007514      -0.010753       0.021368       0.033127       0.024951       0.009301      -0.108472       0.130568      -0.088857       0.028711       0.060146              8.283551       8.915251       2.161311       1.768247       8.382215       2.536302       7.553186           0.000001
          306              O      13.291722       6.017686      11.269903      -0.578750      40.287945 0.65305539E+03  0.16457688E+05                                 9.452303                            7.986700       0.109774       2.089899                    0.992891      28.111786      75.304492       0.663546       0.366282      -1.134914       0.023472      -0.002275       0.009032       0.025253      -0.039567      -0.030446      -0.023349       0.061210      -0.055334      -0.066583       0.003215       0.063368             11.607916      18.220650       0.618222      -0.028272       7.889960       0.876832       8.713138           0.000001
          307              O      10.632238       6.570941      10.404506      -0.596495      39.135291 0.60498801E+03  0.14975144E+05                                 9.245224                            7.665041       0.240137       2.121464                    0.994487      28.338412      75.520404       0.679467       0.364178      -1.135226      -0.026886      -0.018667       0.001542       0.032767       0.034050       0.030731      -0.021351       0.106854       0.033920      -0.078844       0.010306       0.068538             11.257685      18.975213       2.599429      -0.503788       8.077833       0.371584       6.720010           0.000001
          308              O       9.610414       4.721917       9.909474      -0.542180      32.182835 0.50137549E+03  0.11839397E+05                                 8.047912                            6.941036       0.555166       2.240759                    0.996890      27.045838      70.365264       0.719818       0.360344      -1.138396      -0.011243       0.007220      -0.011173       0.017417      -0.030344      -0.006481       0.008031      -0.122874       0.097954      -0.085019       0.029089       0.055930              9.049990       8.454038      -1.137467      -0.640799      12.420157       2.053997       6.275775           0.000002
          309              O      -2.428905      10.694786      16.112439      -0.522964      28.735481 0.44157197E+03  0.10113743E+05                                 7.443016                            6.482738       0.490356       2.225607                    0.996567      26.630017      68.508856       0.749288       0.356900      -1.139729       0.006604       0.015067       0.002191       0.016596      -0.008563      -0.006328      -0.044125       0.086291       0.145556      -0.083296       0.019651       0.063644              8.397349       5.865140       1.569224      -1.096978       8.764029      -1.974053      10.562878           0.000001
          310              O      -2.279502       9.722577      14.141401      -0.579314      38.736978 0.60422082E+03  0.14917689E+05                                 9.135219                            7.623342       0.385952       2.173059                    0.995316      27.946146      73.832644       0.687818       0.360684      -1.140538       0.014917       0.022297       0.004190       0.027151      -0.008403       0.010350       0.046674      -0.046945      -0.185427      -0.080040       0.008914       0.071126             10.972279       7.459538       2.923012       0.556584      16.323870       1.820092       9.133429           0.000000
          311              O       9.687544       1.825867       5.102519      -0.538316      31.468048 0.46262761E+03  0.10695483E+05                                 7.899689                            6.599424       0.450458       2.207789                    0.998117      26.658848      68.388390       0.750457       0.353030      -1.145472      -0.000684      -0.016348       0.027498       0.031998       0.018147      -0.024437      -0.037976       0.008483      -0.096938      -0.056311       0.000020       0.056291              9.393025       7.222254       2.831417      -2.843349       8.424548      -2.684828      12.532274           0.000002
          312              O       8.338104       0.157435       4.498144      -0.608235      39.807424 0.57846948E+03  0.14161716E+05                                 9.365000                            7.483522       0.393191       2.159942                    0.996111      28.592534      75.823014       0.689141       0.363047      -1.135906       0.032308       0.000585       0.024564       0.040590      -0.048146       0.051817       0.054295       0.008741      -0.010528      -0.103121       0.049600       0.053521             11.961664       6.661969       1.593555       1.460736       9.455646       4.920255      19.767378           0.000001
          313              O      -4.924061       8.793018      16.001538      -0.538495      28.416172 0.44453583E+03  0.10205284E+05                                 7.361582                            6.478572       0.452183       2.193137                    0.998330      27.196609      70.196246       0.753537       0.354065      -1.141263      -0.016867      -0.007514       0.010753       0.021368       0.033127       0.024951       0.009301      -0.108472       0.130567      -0.088857       0.028711       0.060146              8.283551       8.915252       2.161311       1.768247       8.382215       2.536302       7.553186           0.000001
          314              O      -3.992179       7.278744      14.702403      -0.578750      40.287943 0.65305534E+03  0.16457686E+05                                 9.452303                            7.986700       0.109775       2.089899                    0.992891      28.111785      75.304490       0.663546       0.366282      -1.134914      -0.023472       0.002275      -0.009032       0.025252      -0.039567      -0.030446      -0.023349       0.061210      -0.055334      -0.066583       0.003215       0.063368             11.607916      18.220650       0.618222      -0.028272       7.889960       0.876832       8.713138           0.000001
          315              O      -1.332695       6.725489      15.567800      -0.596495      39.135290 0.60498798E+03  0.14975143E+05                                 9.245223                            7.665041       0.240137       2.121464                    0.994487      28.338412      75.520402       0.679467       0.364178      -1.135226       0.026886       0.018667      -0.001542       0.032767       0.034050       0.030731      -0.021351       0.106854       0.033921      -0.078844       0.010306       0.068538             11.257685      18.975212       2.599429      -0.503788       8.077832       0.371584       6.720010           0.000001
          316              O      -0.310871       8.574513      16.062832      -0.542180      32.182836 0.50137552E+03  0.11839398E+05                                 8.047912                            6.941036       0.555166       2.240759                    0.996890      27.045838      70.365266       0.719818       0.360344      -1.138396       0.011243      -0.007220       0.011173       0.017417      -0.030344      -0.006481       0.008031      -0.122874       0.097954      -0.085019       0.029089       0.055930              9.049990       8.454038      -1.137467      -0.640799      12.420158       2.053998       6.275775           0.000002
          317              O      11.907314       2.857385       3.126286      -0.522964      28.735490 0.44157206E+03  0.10113746E+05                                 7.443017                            6.482738       0.490355       2.225607                    0.996567      26.630019      68.508863       0.749288       0.356900      -1.139729       0.011887       0.011372       0.002191       0.016596      -0.034352      -0.039277      -0.021081      -0.054946       0.145556      -0.083296       0.019651       0.063644              8.397352       7.411631       2.133998      -1.477971       7.217546      -1.707593      10.562881           0.000001
          318              O      10.942846       2.664220       1.155248      -0.579314      38.736992 0.60422113E+03  0.14917698E+05                                 9.135221                            7.623344       0.385952       2.173059                    0.995316      27.946150      73.832659       0.687818       0.360684      -1.140538       0.015827       0.021660       0.004190       0.027151       0.008701       0.040291       0.025733       0.046728      -0.185427      -0.080040       0.008914       0.071126             10.972283      13.397058       5.091370       1.518723      10.386360       1.147168       9.133430           0.000001
          319              O      -2.636370       8.255858      18.088672      -0.538316      31.468044 0.46262750E+03  0.10695480E+05                                 7.899688                            6.599423       0.450458       2.207789                    0.998117      26.658847      68.388390       0.750456       0.353030      -1.145472      -0.015122      -0.006251       0.027498       0.031998       0.011143      -0.027289      -0.035981      -0.029876      -0.096938      -0.056311       0.000020       0.056291              9.393025       6.458379       2.552453      -1.546544       9.188421      -3.591814      12.532274           0.000002
          320              O      -3.740657       6.415966      17.484297      -0.608235      39.807426 0.57846949E+03  0.14161716E+05                                 9.365001                            7.483522       0.393190       2.159942                    0.996111      28.592534      75.823015       0.689141       0.363047      -1.135906      -0.010534       0.030548       0.024564       0.040590      -0.039631       0.033225       0.067298       0.055371      -0.010528      -0.103121       0.049600       0.053521             11.961665       8.099943       2.118699       4.120616       8.017672       3.059932      19.767379           0.000001
          321              O      10.976872      -0.138746       3.015385      -0.538495      28.416174 0.44453571E+03  0.10205281E+05                                 7.361582                            6.478571       0.452184       2.193137                    0.998330      27.196610      70.196247       0.753537       0.354065      -1.141263      -0.001272      -0.018421       0.010753       0.021368       0.060283       0.000178       0.026627       0.040246       0.130568      -0.088857       0.028711       0.060146              8.283551       7.052097       1.480895       1.775833      10.245370       2.530999       7.553188           0.000001
          322              O       9.234811       0.217139       1.716250      -0.578751      40.287946 0.65305544E+03  0.16457690E+05                                 9.452304                            7.986701       0.109775       2.089899                    0.992891      28.111787      75.304498       0.663546       0.366282      -1.134914       0.010189      -0.021268      -0.009032       0.025253      -0.049978      -0.011488      -0.036609       0.004193      -0.055334      -0.066583       0.003215       0.063368             11.607916       8.707210      -2.856052       0.833326      17.403400       0.274231       8.713138           0.000001
          323              O       7.802826       2.525464       2.581647      -0.596495      39.135290 0.60498793E+03  0.14975141E+05                                 9.245223                            7.665040       0.240137       2.121464                    0.994487      28.338412      75.520400       0.679467       0.364178      -1.135226       0.008311       0.031658      -0.001542       0.032768      -0.008394      -0.030597       0.021542      -0.125593       0.033920      -0.078844       0.010306       0.068538             11.257685       7.684987      -1.523720       0.521855      19.368058      -0.345752       6.720010           0.000001
          324              O       9.189131       4.119570       3.076679      -0.542180      32.182838 0.50137562E+03  0.11839400E+05                                 8.047913                            6.941037       0.555166       2.240759                    0.996890      27.045838      70.365265       0.719818       0.360344      -1.138396      -0.010638       0.008084       0.011173       0.017417       0.016390       0.009767      -0.003333       0.133065       0.097954      -0.085019       0.029089       0.055930              9.049990      12.686480       0.408208       2.149183       8.187716       0.102681       6.275776           0.000002
          325              N       2.939287      13.419288      23.533247      -0.124006      21.196554 0.32733536E+03  0.71081453E+04                                 6.524700                            5.892087      -0.471985       1.941627                    0.995508      24.105154      64.784307       0.709196       0.397719      -1.085648       0.060261       0.098712       0.088988       0.145925      -0.020714      -0.004251      -0.032287      -0.077223       0.083389      -0.059579      -0.000171       0.059751              7.005065       5.523968       0.543775       0.661735       8.049472      -0.118454       7.441754           0.000000
          326              N      -3.325468       4.461980      15.425212      -0.124006      21.196557 0.32733541E+03  0.71081465E+04                                 6.524700                            5.892087      -0.471985       1.941627                    0.995508      24.105154      64.784304       0.709196       0.397719      -1.085648      -0.072051      -0.090466      -0.088988       0.145925       0.009044      -0.028870      -0.015069       0.085747       0.083389      -0.059580      -0.000171       0.059751              7.005065       7.401852       1.229571      -0.338264       6.171588       0.580950       7.441756           0.000000
          327              N       6.360256      -0.122858       2.439059      -0.124006      21.196555 0.32733538E+03  0.71081456E+04                                 6.524700                            5.892087      -0.471985       1.941627                    0.995508      24.105154      64.784306       0.709196       0.397719      -1.085648      -0.060261      -0.098712      -0.088988       0.145925      -0.020714      -0.004251      -0.032287      -0.077223       0.083390      -0.059579      -0.000171       0.059751              7.005065       5.523967       0.543775       0.661735       8.049472      -0.118453       7.441754           0.000000
          328              N      12.625011       8.834450      10.547094      -0.124006      21.196557 0.32733540E+03  0.71081462E+04                                 6.524700                            5.892087      -0.471985       1.941627                    0.995508      24.105154      64.784307       0.709196       0.397719      -1.085648       0.072051       0.090466       0.088988       0.145925       0.009044      -0.028870      -0.015069       0.085747       0.083390      -0.059580      -0.000171       0.059751              7.005066       7.401852       1.229571      -0.338265       6.171588       0.580950       7.441756           0.000000

******************************************************
Auxiliary information for the entire system
The total spin magnetic moment of the unit cell is   0.000003
The total net atomic charge of the unit cell is   -0.000000
Accuracy of reproducing the electrostatic potential in the unit cell:
  The inner radius (bohr) =    5.0000
  The outer radius (bohr) =   12.0000
  Valid grid points have density less than (e/(bohr^3)) =    0.0001
  The number of valid grid points were=       908504
  The rms potential error without charges in kcal/mol is=      7.77297
  The rms potential error with partial charges in kcal/mol is=      0.80498
  The RRMSE value at monopole order=      0.10356
  The rms potential error with partial charges and cloud penetration in kcal/mol is=      0.80873
  The RRMSE value at monopole order with cloud penetration is=      0.10404
  The rms potential error with partial charges and atomic dipoles in kcal/mol is=      0.28726
  The RRMSE value at dipole order=      0.03696
  The rms potential error with partial charges, atomic dipoles and cloud penetration in kcal/mol is=      0.28224
  The RRMSE value at dipole order with cloud penetration=      0.03631

******************************************************
The electron densities and ab initio electrostatic potential were computed in VASP using the PBE functional and
projector augmented wave method. See the main text of the journal article for a description of computational details.
The atomic charges, dipoles, and quadrupoles were computed with the DDEC6 method as described in
(a) T. A. Manz and N. Gabaldon Limas, RSC Adv. 6 (2016) 47771-47801 DOI: 10.1039/c6ra04656h
(b) N. Gabaldon Limas and T. A. Manz, RSC Adv. 8 (2018) 2678-2707 DOI: 10.1039/c7ra11829e.
For each atom in the material, the electron cloud parameters were fit to the spherically averaged atom-in-material
electron density using radial positions for which this density was between 10^-4 and 10^-2 electrons per cubic bohr.
The polarizabilities, dispersion coefficients, and quantum Drude oscillator (QDO) parameters were fit using the MCLF method.
The magnetic structure of the system was optimized in VASP from the default ferromagnetic initial guess using spin polarization.
The atomic spin moments (ASMs) were computed on this optimized magnetic structure using the DDEC6 partition as inputs
to the method of T. A. Manz and D. S. Sholl, J. Chem. Theory Comput. 7 (2011) 4146-4164 DOI: 10.1021/ct200539n.
The RMSE and RRMSE were computed using a uniform grid with Ewald summation.
