# Supplementary material for: A collection of forcefield precursors for metal–organic frameworks
Source: RSC Adv. 2019 Nov 13;9(63):36492–507. doi: 10.1039/c9ra07327b (PMC9075174; doi:10.1039/c9ra07327b)
Supplement: RA-009-C9RA07327B-s4126 [file RA-009-C9RA07327B-s4126.xyz]

  328
jmolscript: load "" {1 1 1} spacegroup "x,y,z" unitcell [{     17.317500     0.000000     0.000000 }, {     -5.984523    16.250578     0.000000 }, {     -2.060468    -2.954545    26.082447 }]
In    -0.614517    11.384303    23.061317     1.391072
In    11.925518     4.834765    10.020094     1.391070
In    -2.653009     8.461268    16.062353     1.391070
In     9.887026     1.911730     3.021130     1.391070
H     -0.949653    12.390182     0.610329     0.101825
H     -2.544514    10.972397     1.549297     0.109123
H     11.066946     7.525592    24.001068     0.111019
H     -4.703691     8.954014    23.082966     0.121321
H     11.545691     4.983927     5.438190     0.130430
H     11.348764     5.774287     3.281172     0.113334
H     13.306924     9.143331     4.340119     0.103617
H     -3.881407     8.389904     6.515395     0.101346
H      3.991351    -0.271145    22.707378     0.124055
H      4.341372     2.013688    23.080357     0.115170
H      8.939165     4.072247     0.015649     0.114801
H      6.571037    -1.156051    25.699035     0.117179
H      3.393517     9.713219    24.887871     0.108338
H      4.964366     8.096880    25.427778     0.110295
H      3.049608     5.391001    23.090790     0.112210
H      1.450245     6.956521    22.569141     0.124641
H     10.372600     7.115988     1.823163     0.122493
H      9.380653     6.736556    24.955685     0.118448
H     -3.482270     9.185722     2.115286     0.115016
H      6.713872     6.880745    25.260850     0.115685
H      7.760565     3.012961    25.706860     0.120694
H      4.196239     3.951056    24.053233     0.113615
H     10.924773     1.913339    13.651553     0.101825
H     10.145484    -0.073216    14.590521     0.109123
H      4.267700    14.463059    10.959844     0.111019
H     11.058082     0.157671    10.041742     0.121320
H     -0.343285    11.079423    18.479414     0.130430
H      0.466435    11.167759    16.322395     0.113334
H      2.951220    14.169540    17.381343     0.103617
H      8.184096    -2.220193    19.556619     0.101346
H     -0.603524     5.129017     9.666155     0.124055
H      1.419583     6.247058    10.039134     0.115170
H     -0.298042     8.318428    13.056873     0.114801
H     -2.325390     7.243968    12.657812     0.117179
H      8.972306     8.018379    11.846647     0.108338
H      6.912700     8.933879    12.386554     0.110295
H      5.035225     6.202000    10.049567     0.112210
H      7.056996     5.242180     9.527918     0.124641
H      2.062814    10.715396    14.864387     0.122493
H      4.110020    12.607985    11.914462     0.118448
H      8.792951    -1.570631    15.156510     0.115016
H      5.166902    10.155331    12.219626     0.115685
H      1.175698     9.800923    12.665636     0.120694
H      3.287745     6.780377    11.012009     0.113615
H     -1.652264    11.382694    12.430894     0.101825
H     -0.872975    13.369249    11.491926     0.109123
H      5.004809    -1.167026    15.122603     0.111019
H     -1.785573    13.138362    16.040705     0.121320
H      9.615794     2.216610     7.603033     0.130430
H      8.806074     2.128274     9.760052     0.113334
H      6.321289    -0.873507     8.701104     0.103617
H      7.072936    -0.734352     6.525828     0.101346
H      9.876033     8.167016    16.416292     0.124055
H      7.852926     7.048975    16.043313     0.115170
H      9.570551     4.977605    13.025574     0.114801
H     11.597899     6.052065    13.424635     0.117179
H      0.300203     5.277654    14.235800     0.108338
H      2.359809     4.362154    13.695893     0.110295
H      4.237284     7.094033    16.032880     0.112210
H      2.215513     8.053853    16.554529     0.124641
H      7.209695     2.580637    11.218060     0.122493
H      5.162489     0.688048    14.167985     0.118448
H      0.479558    14.866664    10.925937     0.115016
H      4.105607     3.140702    13.862821     0.115685
H      8.096811     3.495110    13.416811     0.120694
H      5.984764     6.515656    15.070438     0.113615
H     10.222162     0.905851    25.472118     0.101825
H     11.817023     2.323636    24.533150     0.109123
H     -1.794437     5.770441     2.081379     0.111019
H     13.976200     4.342019     2.999481     0.121320
H     -2.273182     8.312106    20.644257     0.130430
H     -2.076255     7.521746    22.801275     0.113334
H     -4.034415     4.152702    21.742328     0.103617
H     -4.163584     4.906129    19.567052     0.101346
H      5.281158    13.567178     3.375069     0.124055
H      4.931137    11.282345     3.002090     0.115170
H      2.393812    12.178331    -0.015649     0.114801
H      2.701472    14.452084     0.383412     0.117179
H      5.878992     3.582814     1.194576     0.108338
H      4.308143     5.199153     0.654669     0.110295
H      6.222901     7.905032     2.991657     0.112210
H      7.822264     6.339512     3.513306     0.124641
H     -1.100091     6.180045    24.259284     0.122493
H     -0.108144     6.559477     1.126762     0.118448
H     12.754779     4.110311    23.967161     0.115016
H      2.558637     6.415288     0.821597     0.115685
H      1.511944    10.283072     0.375587     0.120694
H      5.076270     9.344977     2.029214     0.113615
H      3.409065    12.889165    23.046450     0.306232
H      2.037707    13.172518    23.557666     0.309970
H      3.281600    12.209752    25.242592     0.154701
H     10.324700    -2.850693    25.093922     0.147727
H      8.852749    -2.547691    25.646870     0.164572
H      8.762093    -1.182804    22.391781     0.162735
H      8.584294    -0.811989    23.938470     0.162580
H     10.040600    -1.122525    23.351615     0.148280
H     -2.674702     4.165531    16.077220     0.306232
H     -3.414507     5.354481    15.566004     0.309970
H     -2.081196     4.519933    13.881078     0.154701
H     -2.832186     3.115293    14.029748     0.147727
H     13.692308     4.391847    13.476800     0.164572
H     12.380182     4.005244    16.731890     0.162735
H     11.970769     4.043944    15.185201     0.162580
H     12.765439     2.784674    15.772056     0.148280
H      5.863444     0.406868     3.035997     0.306232
H      7.234802     0.123515     2.524781     0.309970
H      5.990909     1.086281     0.839855     0.154701
H      4.932332    -0.103852     0.988525     0.147727
H      0.419760    15.843724     0.435577     0.164572
H      0.510416    14.478837     3.690666     0.162735
H      0.688215    14.108022     2.143977     0.162580
H     -0.768091    14.418558     2.730832     0.148280
H     11.947211     9.130502    10.005227     0.306232
H     12.687016     7.941552    10.516443     0.309970
H     11.353705     8.776100    12.201369     0.154701
H     -5.212805    10.180740    12.052699     0.147727
H     -4.419799     8.904186    12.605647     0.164572
H     -3.107673     9.290789     9.350557     0.162735
H     -2.698260     9.252089    10.897246     0.162580
H     -3.492930    10.511359    10.310391     0.148280
C     -3.677530     9.326883    24.793713    -0.023266
C     -1.611775    11.997979     0.052947    -0.113127
C     -2.558916    11.146924     0.616850    -0.156850
C     -5.593203     7.593601    25.892567     0.087385
C     -5.587999     7.907985    24.564709    -0.139669
C     -4.664249     8.756293    24.010718    -0.083946
C     12.465685     6.630409     6.221707    -0.030333
C     11.877816     5.846551     5.224053    -0.077836
C     11.776449     6.310573     3.939493    -0.135986
C     12.291407     7.555056     3.582163     0.071238
C     12.923478     8.303960     4.567036    -0.157993
C     13.004827     7.855435     5.859683    -0.117374
C      5.292077    -0.929923    24.140348    -0.033755
C      4.599686     0.013139    23.378219    -0.098977
C      4.803611     1.372826    23.604875    -0.152367
C      5.684613     1.798285    24.598877     0.076527
C      6.312170     0.840228    25.388654    -0.146205
C      6.124838    -0.514539    25.157303    -0.115199
C      2.298122     8.517969    23.621307    -0.030488
C      4.259112     6.598896    24.239983     0.075867
C      3.338723     8.844993    24.504459    -0.108594
C      4.277102     7.881188    24.807015    -0.147301
C      3.138022     6.272670    23.427254    -0.138555
C      2.185576     7.196440    23.119481    -0.094448
C     12.117478     8.096800     2.201098     0.096919
C     10.981219     7.754782     1.468963    -0.204679
C     10.718842     8.334583     0.219614     0.090276
C      9.564391     6.315655    25.786411    -0.219183
C     12.796899     9.592009     0.399322     0.080688
C     13.035958     8.986222     1.644237    -0.211676
C      5.275514     5.588540    24.604876     0.086436
C      6.502426     5.959233    25.168518    -0.209114
C      7.414527     5.004927    25.592358     0.099929
C      7.135584     3.664313    25.413954    -0.203209
C      5.956713     3.257219    24.815883     0.089203
C      5.020563     4.226209    24.434558    -0.208336
C     -2.624062    10.176446    24.192774     0.549004
C     12.479014     6.195593     7.660154     0.571842
C      5.163835    -2.390172    23.833097     0.547923
C      1.239337     9.515724    23.346137     0.566846
C     11.053361     1.249466    11.752490    -0.023266
C     10.785548     1.156474    13.094171    -0.113127
C     10.314235    -0.026418    13.658073    -0.156850
C     10.088877    -1.147165    12.851343     0.087385
C     10.382094    -1.033638    11.523486    -0.139669
C     10.858911     0.126356    10.969495    -0.083947
C      0.883829    12.511723    19.262930    -0.030333
C      0.351418    11.689189    18.265277    -0.077836
C      0.821883    11.754422    16.980716    -0.135986
C      1.811736    12.667718    16.623387     0.071238
C      2.296072    13.519651    17.608260    -0.157993
C      1.847068    13.440989    18.900906    -0.117374
C     -1.671215     6.121948    11.099124    -0.033757
C     -0.546980     5.798115    10.336995    -0.098976
C      0.658465     6.459352    10.563652    -0.152367
C      0.753258     7.433105    11.557654     0.076527
C     -0.362643     7.690917    12.347430    -0.146205
C     -1.569206     7.046950    12.116079    -0.115199
C      8.229238     6.577420    10.580084    -0.030488
C      5.750726     7.754407    11.198759     0.075867
C      8.176507     7.666921    11.463235    -0.108595
C      6.947799     8.214419    11.765792    -0.147300
C      5.832021     6.589651    10.386030    -0.138555
C      7.028021     6.015118    10.078258    -0.094448
C      2.380210    12.691719    15.242321     0.096919
C      2.451928    11.507270    14.510187    -0.204679
C      3.086679    11.461424    13.260838     0.090276
C      3.651555    12.634950    12.745188    -0.219183
C      3.548507    13.845990    13.440546     0.080688
C      2.897429    13.860975    14.685461    -0.211676
C      4.451373     8.359034    11.563653     0.086436
C      4.375235     9.638459    12.127295    -0.209114
C      3.164523    10.164581    12.551134     0.099929
C      2.002899     9.439538    12.372730    -0.203209
C      2.028276     8.192614    11.774660     0.089203
C      3.261079     7.649001    11.393334    -0.208336
C     11.486529     2.531619    11.151550     0.549004
C      0.471197    12.373968    20.701377     0.571842
C     -2.997181     5.496979    10.791873     0.547923
C      9.531413     5.928666    10.304914     0.566846
C     -1.780852    12.046567    14.329957    -0.023266
C     -1.513039    12.139559    12.988276    -0.113127
C     -1.041726    13.322451    12.424374    -0.156850
C     -0.816368    14.443198    13.231104     0.087385
C     -1.109585    14.329671    14.558961    -0.139669
C     -1.586402    13.169677    15.112952    -0.083947
C      8.388680     0.784310     6.819517    -0.030333
C      8.921091     1.606844     7.817170    -0.077836
C      8.450626     1.541611     9.101731    -0.135986
C      7.460773     0.628315     9.459060     0.071238
C      6.976437    -0.223618     8.474187    -0.157993
C      7.425441    -0.144956     7.181541    -0.117374
C     10.943724     7.174085    14.983323    -0.033757
C      9.819489     7.497918    15.745452    -0.098976
C      8.614044     6.836681    15.518795    -0.152367
C      8.519251     5.862928    14.524793     0.076527
C      9.635152     5.605116    13.735017    -0.146205
C     10.841715     6.249083    13.966368    -0.115199
C      1.043271     6.718613    15.502363    -0.030488
C      3.521783     5.541626    14.883688     0.075867
C      1.096002     5.629112    14.619212    -0.108595
C      2.324710     5.081614    14.316655    -0.147300
C      3.440488     6.706382    15.696417    -0.138555
C      2.244488     7.280915    16.004189    -0.094448
C      6.892299     0.604314    10.840126     0.096919
C      6.820581     1.788763    11.572260    -0.204679
C      6.185830     1.834609    12.821609     0.090276
C      5.620954     0.661083    13.337259    -0.219183
C      5.724002    -0.549957    12.641901     0.080688
C      6.375080    -0.564942    11.396986    -0.211676
C      4.821136     4.936999    14.518794     0.086436
C      4.897274     3.657574    13.955152    -0.209115
C      6.107986     3.131452    13.531313     0.099929
C      7.269610     3.856495    13.709717    -0.203209
C      7.244233     5.103419    14.307787     0.089203
C      6.011430     5.647032    14.689113    -0.208336
C     -2.214020    10.764414    14.930897     0.549004
C      8.801312     0.922065     5.381070     0.571842
C     12.269690     7.799054    15.290574     0.547923
C     -0.258904     7.367367    15.777533     0.566846
C     12.950039     3.969150     1.288734    -0.023266
C     10.884284     1.298054    26.029500    -0.113127
C     11.831425     2.149109    25.465597    -0.156850
C     14.865712     5.702432     0.189880     0.087385
C     14.860508     5.388048     1.517738    -0.139669
C     13.936758     4.539740     2.071729    -0.083946
C     -3.193176     6.665624    19.860740    -0.030333
C     -2.605307     7.449482    20.858394    -0.077836
C     -2.503940     6.985460    22.142954    -0.135986
C     -3.018898     5.740977    22.500284     0.071238
C     -3.650969     4.992073    21.515411    -0.157993
C     -3.732318     5.440598    20.222764    -0.117374
C      3.980432    14.225956     1.942099    -0.033755
C      4.672823    13.282894     2.704228    -0.098977
C      4.468898    11.923207     2.477572    -0.152367
C      3.587896    11.497748     1.483570     0.076527
C      2.960339    12.455805     0.693793    -0.146205
C      3.147671    13.810572     0.925144    -0.115199
C      6.974387     4.778064     2.461140    -0.030488
C      5.013397     6.697137     1.842464     0.075867
C      5.933786     4.451040     1.577988    -0.108594
C      4.995407     5.414845     1.275432    -0.147301
C      6.134487     7.023363     2.655193    -0.138555
C      7.086933     6.099593     2.962966    -0.094448
C     -2.844969     5.199233    23.881349     0.096919
C     -1.708710     5.541251    24.613484    -0.204679
C     -1.446333     4.961450    25.862833     0.090276
C     -0.291882     6.980378     0.296036    -0.219183
C     -3.524390     3.704024    25.683125     0.080688
C     -3.763449     4.309811    24.438210    -0.211676
C      3.996995     7.707493     1.477571     0.086436
C      2.770083     7.336800     0.913929    -0.209114
C      1.857982     8.291106     0.490089     0.099929
C      2.136925     9.631720     0.668493    -0.203209
C      3.315796    10.038814     1.266564     0.089203
C      4.251946     9.069824     1.647889    -0.208336
C     11.896571     3.119587     1.889673     0.549005
C     -3.206505     7.100440    18.422293     0.571842
C      4.108674    15.686205     2.249350     0.547923
C      8.033172     3.780309     2.736310     0.566846
C      3.394305    13.158534    25.022456    -0.281745
C      9.090779    -1.357124    23.299450    -0.278120
C     -2.932576     4.086294    14.101214    -0.281744
C     12.657349     3.757050    15.824221    -0.278120
C      5.878204     0.137499     1.059991    -0.281745
C      0.181730    14.653157     2.782997    -0.278120
C     12.205085     9.209739    11.981233    -0.281744
C     -3.384840     9.538983    10.258226    -0.278120
O     -2.627408    10.429404    22.942381    -0.523844
O     -1.669099    10.615584    24.916822    -0.582179
O     11.920339     5.064732     7.922543    -0.542078
O     13.000839     6.918024     8.520092    -0.603644
O     -1.692047    13.429408    23.032887    -0.540345
O      0.032372    13.069759    24.344313    -0.578104
O      1.478707    10.748937    23.514369    -0.597462
O      0.101339     9.159790    22.977853    -0.543316
O     11.725058     2.615896     9.901158    -0.523844
O     11.568599     3.579504    11.875599    -0.582178
O     -0.396928    11.458914    20.963767    -0.542078
O      0.968788    13.113299    21.561316    -0.603644
O     14.216995     4.530362     9.991664    -0.540344
O     13.283585     6.024253    11.303089    -0.578104
O     10.605928     6.579458    10.473146    -0.597463
O      9.590674     4.737778     9.936630    -0.543316
O     -2.452549    10.680137    16.181289    -0.523844
O     -2.296090     9.716529    14.206848    -0.582178
O      9.669437     1.837119     5.118680    -0.542078
O      8.303721     0.182734     4.521131    -0.603644
O     -4.944486     8.765671    16.090783    -0.540344
O     -4.011076     7.271780    14.779358    -0.578104
O     -1.333419     6.716575    15.609301    -0.597463
O     -0.318165     8.558255    16.145817    -0.543316
O     11.899917     2.866629     3.140066    -0.523844
O     10.941608     2.680449     1.165625    -0.582178
O     -2.647830     8.231301    18.159904    -0.542078
O     -3.728330     6.378009    17.562355    -0.603644
O     10.964556    -0.133375     3.049560    -0.540344
O      9.240137     0.226274     1.738134    -0.578104
O      7.793802     2.547096     2.568078    -0.597462
O      9.171170     4.136243     3.104594    -0.543316
N      2.925179    13.403631    23.634870    -0.133301
N     -3.324692     4.441818    15.488800    -0.133301
N      6.347330    -0.107598     2.447577    -0.133301
N     12.597201     8.854215    10.593647    -0.133301

The following XYZ coordinates are in angstroms. Other properties are in atomic units.
The sperically averaged electron density of each atom fit to a function of the form exp(a - br)
eigen_1, eigen_2 and eigen_3 are the three eigenvalues of traceless quadrupole moment tensor
  atom number  atomic symbol              X              Y              Z     net charge C6 coefficient C8 coefficient C10 coefficient fluctuating dipole atomic polarizability isotropic forcefield polarizability              a              b squared Pearson coefficient          <r^3>          <r^4>         wp_QDO          m_QDO          q_QDO       dipole_x       dipole_y       dipole_z         dipole            Qxy            Qxz            Qyz     Q(x^2-y^2)  Q(3z^2 - R^2)        eigen_1        eigen_2        eigen_3 static polarizability      alpha(xx)      alpha(xy)      alpha(xz)      alpha(yy)      alpha(yz)      alpha(zz) atomic spin moment
            1             In      -0.614517      11.384303      23.061317       1.391072     154.516526 0.37387820E+04  0.13646546E+06                                19.141627                           16.193044       1.265816       2.108614                    0.999349      73.397889     190.864801       0.638051       0.263001      -1.316736      -0.007270      -0.007761      -0.014525       0.018001       0.000798       0.035662      -0.003280      -0.009769       0.044862      -0.037076      -0.002529       0.039605             25.071133      19.969223       1.117503      -6.866503      31.685341      -3.202252      23.558836           0.000002
            2             In      11.925518       4.834765      10.020094       1.391070     154.516562 0.37387836E+04  0.13646553E+06                                19.141626                           16.193044       1.265818       2.108614                    0.999349      73.397931     190.864899       0.638051       0.263001      -1.316736      -0.004770      -0.009505      -0.014524       0.018001       0.003776      -0.015402       0.032332       0.006400       0.044862      -0.037076      -0.002529       0.039605             25.071130      29.561392       4.649956      -0.632064      22.093172      -7.550078      23.558825           0.000002
            3             In      -2.653009       8.461268      16.062353       1.391070     154.516591 0.37387844E+04  0.13646557E+06                                19.141627                           16.193045       1.265818       2.108614                    0.999349      73.397944     190.864934       0.638051       0.263001      -1.316736       0.004769       0.009506       0.014524       0.018001       0.003776      -0.015402       0.032333       0.006399       0.044862      -0.037076      -0.002529       0.039605             25.071132      29.561395       4.649957      -0.632064      22.093174      -7.550079      23.558827           0.000002
            4             In       9.887026       1.911730       3.021130       1.391070     154.516598 0.37387843E+04  0.13646556E+06                                19.141630                           16.193046       1.265818       2.108614                    0.999349      73.397931     190.864909       0.638051       0.263001      -1.316736       0.007270       0.007760       0.014525       0.018001       0.000799       0.035663      -0.003280      -0.009769       0.044861      -0.037076      -0.002529       0.039605             25.071136      19.969225       1.117503      -6.866504      31.685344      -3.202252      23.558839           0.000002
            5              H      -0.949653      12.390182       0.610329       0.101825       1.160822 0.83491212E+01  0.82606053E+02                                 1.796026                            1.663926      -1.064232       2.357726                    0.997336       3.623937      10.089185       0.497825       1.243537      -0.716098       0.027572       0.010719       0.021562       0.036606       0.007412       0.008852      -0.002886       0.007806       0.039268      -0.016707      -0.000365       0.017072              1.900432       2.112666       0.537235       0.344942       1.842435       0.285605       1.746194          -0.000000
            6              H      -2.544514      10.972397       1.549297       0.109123       1.193175 0.88853098E+01  0.88095683E+02                                 1.748199                            1.659077      -0.991083       2.398117                    0.998140       3.373618       8.997622       0.531780       1.161694      -0.738264       0.002522      -0.007019       0.036216       0.036976       0.010707       0.005681      -0.001516       0.009414       0.041596      -0.019218       0.003401       0.015817              1.781019       1.569192       0.240248      -0.138797       1.609008      -0.229568       2.164855          -0.000001
            7              H      11.066946       7.525592      24.001068       0.111019       1.181156 0.87384501E+01  0.86228347E+02                                 1.739655                            1.647733      -0.858696       2.463387                    0.999055       3.305350       8.777626       0.532746       1.165120      -0.738157      -0.022710      -0.014158      -0.024786       0.036476       0.009986       0.007413      -0.002194       0.007143       0.034953      -0.017727       0.002670       0.015057              1.788924       2.098936       0.415144       0.190165       1.580005       0.083962       1.687831          -0.000000
            8              H      -4.703691       8.954014      23.082966       0.121321       1.262520 0.94989877E+01  0.95969221E+02                                 1.840577                            1.736330      -1.046119       2.386437                    0.997310       3.377722       9.156970       0.509369       1.190197      -0.732248      -0.004463       0.007768      -0.042147       0.043089       0.007227       0.011244      -0.004029       0.006145       0.046171      -0.018486      -0.001967       0.020453              1.889549       1.627842       0.099750      -0.097073       1.584801      -0.225701       2.456002           0.000000
            9              H      11.545691       4.983927       5.438190       0.130430       1.090064 0.78756047E+01  0.77097071E+02                                 1.759796                            1.648597      -1.034903       2.403475                    0.997022       3.450718       9.680582       0.483477       1.294125      -0.706189      -0.015020      -0.041404       0.006551       0.044529       0.010142       0.003627      -0.002394      -0.018770      -0.015244      -0.013468      -0.002917       0.016385              1.822309       1.514318       0.357953      -0.052431       2.119503      -0.214158       1.833105           0.000001
           10              H      11.348764       5.774287       3.281172       0.113334       1.024938 0.72879646E+01  0.71186573E+02                                 1.786298                            1.656565      -1.334359       2.244517                    0.992454       3.894156      11.542058       0.444091       1.412024      -0.679200      -0.017953      -0.025380      -0.022841       0.038577       0.008234       0.006458       0.001256      -0.018101       0.024616      -0.017565       0.005305       0.012260              1.892651       1.680504       0.268097       0.345678       1.813583       0.323803       2.183867           0.000000
           11              H      13.306924       9.143331       4.340119       0.103617       1.295154 0.96697289E+01  0.97645949E+02                                 1.827773                            1.716103      -1.021422       2.377809                    0.997764       3.435082       9.160900       0.531083       1.142099      -0.743509       0.015317       0.031675      -0.005296       0.035580       0.014281       0.006820      -0.000217      -0.017498       0.012650      -0.020365       0.004768       0.015597              1.869365       1.575346       0.388971      -0.125278       2.127615      -0.319926       1.905135          -0.000001
           12              H      -3.881407       8.389904       6.515395       0.101346       1.340499 0.98168975E+01  0.99730309E+02                                 1.878737                            1.732176      -1.139860       2.317961                    0.996991       3.545880       9.554540       0.526032       1.146149      -0.741188       0.019826       0.020759       0.021522       0.035878       0.014438       0.005472       0.001489      -0.016339      -0.009776      -0.016226      -0.002743       0.018970              1.973734       1.650247       0.291326       0.405234       1.733618       0.355249       2.537337           0.000001
           13              H       3.991351      -0.271145      22.707378       0.124055       1.234226 0.90869928E+01  0.90200106E+02                                 1.768616                            1.663942      -0.992998       2.412253                    0.998008       3.253757       8.557724       0.540048       1.142582      -0.744637      -0.027458      -0.011506      -0.031238       0.043153      -0.002756       0.017440      -0.000689      -0.000335       0.007033      -0.017192      -0.001135       0.018328              1.800243       1.726845       0.150775       0.432487       1.752045       0.259198       1.921837           0.000001
           14              H       4.341372       2.013688      23.080357       0.115170       1.181798 0.85069967E+01  0.83070829E+02                                 1.710745                            1.602494      -0.896182       2.447969                    0.998772       3.259293       8.505323       0.554097       1.132004      -0.746291      -0.019872       0.023262      -0.022606       0.038040      -0.001511       0.016542      -0.002647      -0.008398      -0.000671      -0.018828       0.003519       0.015309              1.770401       1.536291      -0.335942       0.249311       2.142036      -0.246801       1.632876           0.000001
           15              H       8.939165       4.072247       0.015649       0.114801       0.997197 0.73421271E+01  0.71916658E+02                                 1.759390                            1.667918      -1.353996       2.235844                    0.992418       3.915417      11.657384       0.440088       1.420884      -0.677496       0.020706       0.009069       0.030864       0.038256       0.004648       0.010949       0.001632      -0.012334       0.005612      -0.014895       0.003158       0.011737              1.828220       1.736704       0.170089       0.351483       1.843269       0.208694       1.904688          -0.000000
           16              H       6.571037      -1.156051      25.699035       0.117179       0.962329 0.68123536E+01  0.65616675E+02                                 1.730651                            1.615004      -1.346178       2.239478                    0.992766       3.902462      11.594776       0.442902       1.435759      -0.674427       0.018255      -0.024701       0.027084       0.040950      -0.002314       0.010660      -0.003050      -0.006182       0.004580      -0.012159       0.000720       0.011439              1.830678       1.604570      -0.280239       0.186577       2.155652      -0.269855       1.731813           0.000000
           17              H       3.393517       9.713219      24.887871       0.108338       1.180327 0.86618816E+01  0.86628455E+02                                 1.827361                            1.704359      -1.175403       2.312482                    0.995595       3.661662      10.302147       0.486986       1.257596      -0.712964       0.004248       0.033087       0.019649       0.038716       0.002997       0.012587       0.009977      -0.005374      -0.012351      -0.016738      -0.000393       0.017131              1.926425       1.547630      -0.209856      -0.021425       2.665640       0.323659       1.566004          -0.000000
           18              H       4.964366       8.096880      25.427778       0.110295       1.193077 0.90737152E+01  0.90513485E+02                                 1.759016                            1.685882      -0.934537       2.425980                    0.998536       3.368119       9.035334       0.522730       1.174629      -0.735599       0.023380       0.010439       0.026732       0.037016      -0.000470       0.012636       0.009199      -0.006843      -0.012670      -0.017813       0.003285       0.014528              1.780831       2.087271      -0.145749       0.373737       1.625991       0.055090       1.629232          -0.000001
           19              H       3.049608       5.391001      23.090790       0.112210       1.149100 0.84434114E+01  0.82479255E+02                                 1.695284                            1.609445      -0.881252       2.455404                    0.998800       3.267866       8.591606       0.545021       1.150445      -0.741625      -0.008252      -0.033617      -0.013802       0.037265       0.001086       0.011599       0.009398      -0.006570      -0.024515      -0.018230       0.003143       0.015087              1.733332       1.520342      -0.208376       0.089035       2.206050       0.169878       1.473605           0.000001
           20              H       1.450245       6.956521      22.569141       0.124641       1.159774 0.84908922E+01  0.83448764E+02                                 1.742052                            1.642651      -0.922952       2.448185                    0.998670       3.270461       8.757357       0.522963       1.191705      -0.731691      -0.031697      -0.013409      -0.024534       0.042266       0.004282       0.013494       0.007511      -0.007847      -0.012061      -0.016836      -0.000052       0.016889              1.796208       2.125355       0.029413       0.464493       1.512908       0.079245       1.750362           0.000001
           21              H      10.372600       7.115988       1.823163       0.122493       1.072560 0.80008035E+01  0.79386346E+02                                 1.792978                            1.700169      -1.285144       2.272137                    0.994089       3.756236      10.945010       0.455630       1.354821      -0.691511      -0.022471      -0.025663       0.014087       0.036905       0.008234      -0.000483      -0.004845       0.004990      -0.000179      -0.009966       0.000161       0.009805              1.864398       2.005074       0.435399      -0.046566       1.834858      -0.276106       1.753264          -0.000000
           22              H       9.380653       6.736556      24.955685       0.118448       1.211182 0.92851753E+01  0.93625101E+02                                 1.802695                            1.723826      -1.143246       2.332748                    0.996315       3.506351       9.612727       0.506146       1.200129      -0.728009      -0.007742       0.015397      -0.031245       0.035683       0.003771       0.007253      -0.008906       0.002861       0.019997      -0.013792       0.000664       0.013129              1.831209       1.907178       0.144141       0.046983       1.630058      -0.363281       1.956392          -0.000000
           23              H      -3.482270       9.185722       2.115286       0.115016       1.230570 0.95063573E+01  0.97122947E+02                                 1.871284                            1.781965      -1.230594       2.290661                    0.995609       3.658376      10.337610       0.478611       1.252609      -0.715056       0.030630       0.003698       0.015840       0.034681       0.004801       0.007709      -0.004911       0.015757       0.000011      -0.013233       0.000507       0.012726              1.926131       2.201766       0.352987       0.147980       1.683629      -0.114262       1.893000          -0.000000
           24              H       6.713872       6.880745      25.260850       0.115685       1.232345 0.94718628E+01  0.96003925E+02                                 1.823770                            1.741028      -1.205641       2.301879                    0.995960       3.543254       9.745709       0.503553       1.200073      -0.727866       0.009039       0.034222       0.002494       0.035483       0.004353       0.005765       0.000559      -0.012696      -0.029962      -0.012963       0.000035       0.012928              1.850636       1.926868      -0.027062       0.110272       2.245732      -0.004815       1.379309          -0.000001
           25              H       7.760565       3.012961      25.706860       0.120694       1.074810 0.80059014E+01  0.79451334E+02                                 1.798958                            1.703746      -1.242364       2.292369                    0.994921       3.733175      10.879585       0.453925       1.359661      -0.690879       0.022671      -0.024353       0.012634       0.035590      -0.006456       0.006369      -0.001634      -0.002131      -0.022638      -0.010729      -0.001150       0.011879              1.868385       1.985900      -0.275390       0.262784       2.131385      -0.119295       1.487868          -0.000000
           26              H       4.196239       3.951056      24.053233       0.113615       1.147146 0.87410946E+01  0.87425876E+02                                 1.778481                            1.701735      -1.141835       2.328953                    0.996314       3.616819      10.102876       0.492927       1.242366      -0.716726      -0.031223      -0.009945      -0.012063       0.034919       0.003182       0.007544       0.002079       0.006995      -0.027613      -0.012086      -0.000087       0.012173              1.820989       2.049111      -0.075596       0.292174       1.898879       0.036109       1.514977           0.000000
           27              H      10.924773       1.913339      13.651553       0.101825       1.160823 0.83491237E+01  0.82606079E+02                                 1.796026                            1.663926      -1.064232       2.357726                    0.997336       3.623938      10.089186       0.497825       1.243536      -0.716099       0.000530       0.029577       0.021562       0.036606       0.003110      -0.005768       0.007309      -0.015555       0.039268      -0.016707      -0.000365       0.017072              1.900431       1.526271       0.321286       0.148805       2.428829       0.422389       1.746194          -0.000000
           28              H      10.145484      -0.073216      14.590521       0.109123       1.193176 0.88853200E+01  0.88095810E+02                                 1.748201                            1.659078      -0.991084       2.398117                    0.998140       3.373618       8.997624       0.531780       1.161695      -0.738263      -0.007458      -0.000058       0.036216       0.036976       0.005097      -0.003385       0.004807      -0.021054       0.041596      -0.019218       0.003401       0.015817              1.781020       1.448436       0.195778      -0.167460       1.729766      -0.209580       2.164857          -0.000001
           29              H       4.267700      14.463059      10.959844       0.111019       1.181157 0.87384590E+01  0.86228452E+02                                 1.739655                            1.647734      -0.858701       2.463385                    0.999055       3.305351       8.777628       0.532746       1.165119      -0.738157      -0.005438      -0.026203      -0.024786       0.036476       0.005284      -0.004621       0.006198      -0.018390       0.034953      -0.017727       0.002670       0.015057              1.788924       1.372727       0.147707       0.013073       2.306214       0.207465       1.687832          -0.000000
           30              H      11.058082       0.157671      10.041742       0.121320       1.262522 0.94990075E+01  0.95969466E+02                                 1.840579                            1.736332      -1.046115       2.386438                    0.997310       3.377724       9.156976       0.509369       1.190196      -0.732248       0.008832      -0.001504      -0.042147       0.043088       0.003508      -0.007666       0.009159      -0.014051       0.046172      -0.018486      -0.001967       0.020453              1.889550       1.525248       0.061968      -0.178250       1.687398      -0.169089       2.456005           0.000000
           31              H      -0.343285      11.079423      18.479414       0.130430       1.090064 0.78756033E+01  0.77097054E+02                                 1.759796                            1.648596      -1.034904       2.403475                    0.997022       3.450718       9.680582       0.483477       1.294125      -0.706189      -0.033662      -0.028403       0.006551       0.044529       0.013806      -0.003500       0.002576       0.001131      -0.015244      -0.013468      -0.002917       0.016385              1.822308       1.815071       0.468710      -0.182845       1.818750      -0.123208       1.833104           0.000001
           32              H       0.466435      11.167759      16.322395       0.113334       1.024938 0.72879651E+01  0.71186576E+02                                 1.786298                            1.656565      -1.334359       2.244517                    0.992454       3.894156      11.542056       0.444091       1.412023      -0.679200      -0.017612      -0.025618      -0.022841       0.038577       0.012137      -0.001054       0.006494       0.003097       0.024616      -0.017565       0.005305       0.012260              1.892651       1.623810       0.247219       0.184395       1.870276       0.436280       2.183867           0.000000
           33              H       2.951220      14.169540      17.381343       0.103617       1.295155 0.96697331E+01  0.97646010E+02                                 1.827774                            1.716104      -1.021422       2.377809                    0.997764       3.435082       9.160903       0.531083       1.142099      -0.743508       0.024430       0.025319      -0.005296       0.035580       0.016544      -0.002560       0.006325      -0.005206       0.012650      -0.020365       0.004768       0.015597              1.869367       1.809388       0.475160      -0.256923       1.893576      -0.228119       1.905137          -0.000001
           34              H       8.184096      -2.220193      19.556619       0.101346       1.340500 0.98169027E+01  0.99730370E+02                                 1.878737                            1.732176      -1.139860       2.317961                    0.996991       3.545880       9.554539       0.526032       1.146149      -0.741189       0.012628       0.025779       0.021522       0.035878       0.016288      -0.000494       0.005650      -0.006292      -0.009776      -0.016226      -0.002743       0.018970              1.973734       1.534716       0.248780       0.193323       1.849149       0.503034       2.537338           0.000000
           35              H      -0.603524       5.129017       9.666155       0.124055       1.234226 0.90869887E+01  0.90200055E+02                                 1.768616                            1.663941      -0.992997       2.412253                    0.998008       3.253757       8.557723       0.540048       1.142581      -0.744637      -0.001309      -0.029743      -0.031238       0.043153      -0.001989      -0.006673       0.016128       0.003829       0.007033      -0.017192      -0.001135       0.018328              1.800242       1.651247       0.122936       0.093772       1.827644       0.495415       1.921836           0.000001
           36              H       1.419583       6.247058      10.039134       0.115170       1.181797 0.85069929E+01  0.83070773E+02                                 1.710744                            1.602493      -0.896182       2.447970                    0.998772       3.259293       8.505319       0.554098       1.132003      -0.746291       0.028696      -0.010609      -0.022606       0.038040       0.001573      -0.008201       0.014608       0.008353      -0.000671      -0.018828       0.003519       0.015309              1.770400       2.287577      -0.059269      -0.317751       1.390747       0.148662       1.632875           0.000001
           37              H      -0.298042       8.318428      13.056873       0.114801       0.997197 0.73421274E+01  0.71916661E+02                                 1.759390                            1.667918      -1.353996       2.235844                    0.992418       3.915417      11.657384       0.440088       1.420884      -0.677496       0.001355       0.022564       0.030864       0.038256       0.007537      -0.002252       0.010838       0.003359       0.005612      -0.014895       0.003158       0.011737              1.828220       1.720228       0.164022       0.074372       1.859744       0.401947       1.904689          -0.000000
           38              H      -2.325390       7.243968      12.657812       0.117179       0.962328 0.68123508E+01  0.65616642E+02                                 1.730651                            1.615004      -1.346177       2.239478                    0.992766       3.902461      11.594773       0.442902       1.435759      -0.674427      -0.029488       0.008594       0.027084       0.040950       0.000243      -0.006546       0.008950       0.007707       0.004580      -0.012159       0.000720       0.011439              1.830678       2.271594      -0.034597      -0.317706       1.488627       0.081826       1.731813           0.000000
           39              H       8.972306       8.018379      11.846647       0.108338       1.180321 0.86618282E+01  0.86627807E+02                                 1.827357                            1.704355      -1.175403       2.312483                    0.995595       3.661652      10.302119       0.486986       1.257598      -0.712964       0.029582       0.015420       0.019649       0.038716       0.004023       0.005011       0.015260       0.000205      -0.012351      -0.016739      -0.000391       0.017130              1.926420       2.668222       0.202822       0.311121       1.545037       0.091744       1.566001          -0.000000
           40              H       6.912700       8.933879      12.386554       0.110295       1.193077 0.90737110E+01  0.90513437E+02                                 1.759016                            1.685882      -0.934537       2.425980                    0.998536       3.368119       9.035335       0.522730       1.174629      -0.735599       0.001716       0.025547       0.026732       0.037016       0.001862       0.004265       0.015036       0.005818      -0.012670      -0.017813       0.003285       0.014528              1.780831       1.775607      -0.260524      -0.077458       1.937655       0.369749       1.629232          -0.000001
           41              H       5.035225       6.202000      10.049567       0.112210       1.149100 0.84434065E+01  0.82479191E+02                                 1.695283                            1.609445      -0.881252       2.455404                    0.998800       3.267866       8.591604       0.545022       1.150444      -0.741625      -0.028694      -0.019361      -0.013802       0.037265       0.002957       0.004810       0.014132       0.003592      -0.024514      -0.018230       0.003143       0.015087              1.733332       2.259307       0.063760       0.128644       1.467084       0.142255       1.473604           0.000001
           42              H       7.056996       5.242180       9.527918       0.124641       1.159774 0.84908896E+01  0.83448735E+02                                 1.742052                            1.642651      -0.922952       2.448185                    0.998670       3.270460       8.757355       0.522963       1.191705      -0.731691      -0.001629      -0.034378      -0.024534       0.042266       0.005804       0.002385       0.015258       0.000418      -0.012061      -0.016836      -0.000052       0.016889              1.796208       1.566972      -0.176220      -0.086155       2.071291       0.463261       1.750362           0.000001
           43              H       2.062814      10.715396      14.864387       0.122493       1.072559 0.80007956E+01  0.79386257E+02                                 1.792978                            1.700169      -1.285144       2.272137                    0.994089       3.756235      10.945010       0.455629       1.354822      -0.691511      -0.016316      -0.029955       0.014087       0.036905       0.004649      -0.004380      -0.002127      -0.014479      -0.000179      -0.009966       0.000161       0.009805              1.864398       1.572799       0.276207      -0.243003       2.267133      -0.139113       1.753264          -0.000000
           44              H       4.110020      12.607985      11.914462       0.118448       1.211182 0.92851735E+01  0.93625073E+02                                 1.802694                            1.723825      -1.143246       2.332748                    0.996315       3.506351       9.612725       0.506146       1.200129      -0.728009       0.017124      -0.001944      -0.031245       0.035683       0.001943      -0.010864       0.003728      -0.007069       0.019997      -0.013792       0.000664       0.013128              1.831208       1.569666       0.019847      -0.357135       1.967568      -0.081452       1.956391          -0.000001
           45              H       8.792951      -1.570631      15.156510       0.115016       1.230570 0.95063547E+01  0.97122914E+02                                 1.871284                            1.781965      -1.230594       2.290661                    0.995609       3.658375      10.337607       0.478611       1.252609      -0.715056      -0.007115       0.030021       0.015840       0.034681      -0.001456      -0.007273       0.005537      -0.018221       0.000011      -0.013233       0.000507       0.012726              1.926132       1.516569       0.100652      -0.158361       2.368826       0.099377       1.892999          -0.000000
           46              H       5.166902      10.155331      12.219626       0.115685       1.232345 0.94718603E+01  0.96003894E+02                                 1.823770                            1.741028      -1.205642       2.301879                    0.995960       3.543254       9.745709       0.503553       1.200073      -0.727866       0.028990       0.020309       0.002494       0.035483       0.007430      -0.001468       0.005603       0.004017      -0.029962      -0.012963       0.000035       0.012928              1.850636       2.225204       0.082805      -0.042626       1.947396       0.101814       1.379308          -0.000001
           47              H       1.175698       9.800923      12.665636       0.120694       1.074810 0.80059016E+01  0.79451337E+02                                 1.798958                            1.703746      -1.242364       2.292369                    0.994921       3.733175      10.879586       0.453925       1.359661      -0.690879      -0.030687       0.012859       0.012634       0.035590      -0.004223      -0.003734       0.005412       0.009997      -0.022638      -0.010729      -0.001150       0.011879              1.868384       2.292620      -0.162436      -0.202758       1.824665       0.205369       1.487868          -0.000000
           48              H       3.287745       6.780377      11.012009       0.113615       1.147146 0.87410891E+01  0.87425810E+02                                 1.778481                            1.701735      -1.141835       2.328953                    0.996314       3.616818      10.102874       0.492927       1.242366      -0.716726       0.001457      -0.032736      -0.012063       0.034919       0.000154      -0.000656       0.007797      -0.009452      -0.027613      -0.012086      -0.000087       0.012173              1.820989       1.965849      -0.106258      -0.067084       1.982140       0.286651       1.514977           0.000000
           49              H      -1.652264      11.382694      12.430894       0.101825       1.160823 0.83491237E+01  0.82606079E+02                                 1.796026                            1.663926      -1.064232       2.357726                    0.997336       3.623938      10.089186       0.497825       1.243536      -0.716099      -0.000530      -0.029577      -0.021562       0.036606       0.003110      -0.005768       0.007309      -0.015555       0.039268      -0.016707      -0.000365       0.017072              1.900431       1.526271       0.321286       0.148805       2.428829       0.422389       1.746194          -0.000000
           50              H      -0.872975      13.369249      11.491926       0.109123       1.193176 0.88853200E+01  0.88095810E+02                                 1.748201                            1.659078      -0.991084       2.398117                    0.998140       3.373618       8.997624       0.531780       1.161695      -0.738263       0.007458       0.000058      -0.036216       0.036976       0.005097      -0.003385       0.004807      -0.021054       0.041596      -0.019218       0.003401       0.015817              1.781020       1.448436       0.195778      -0.167460       1.729766      -0.209580       2.164857          -0.000001
           51              H       5.004809      -1.167026      15.122603       0.111019       1.181157 0.87384613E+01  0.86228478E+02                                 1.739655                            1.647734      -0.858701       2.463385                    0.999055       3.305352       8.777630       0.532746       1.165119      -0.738157       0.005438       0.026203       0.024786       0.036476       0.005284      -0.004621       0.006198      -0.018390       0.034953      -0.017727       0.002670       0.015057              1.788924       1.372727       0.147707       0.013073       2.306214       0.207465       1.687832          -0.000000
           52              H      -1.785573      13.138362      16.040705       0.121320       1.262522 0.94990095E+01  0.95969493E+02                                 1.840579                            1.736333      -1.046115       2.386438                    0.997310       3.377724       9.156977       0.509369       1.190197      -0.732248      -0.008832       0.001504       0.042147       0.043088       0.003508      -0.007666       0.009159      -0.014051       0.046172      -0.018486      -0.001967       0.020453              1.889551       1.525248       0.061968      -0.178250       1.687399      -0.169089       2.456005           0.000000
           53              H       9.615794       2.216610       7.603033       0.130430       1.090064 0.78756029E+01  0.77097052E+02                                 1.759796                            1.648597      -1.034904       2.403475                    0.997022       3.450718       9.680583       0.483477       1.294125      -0.706189       0.033662       0.028403      -0.006551       0.044529       0.013806      -0.003500       0.002576       0.001131      -0.015244      -0.013468      -0.002917       0.016385              1.822309       1.815071       0.468710      -0.182845       1.818750      -0.123208       1.833105           0.000001
           54              H       8.806074       2.128274       9.760052       0.113334       1.024938 0.72879642E+01  0.71186567E+02                                 1.786298                            1.656565      -1.334359       2.244517                    0.992454       3.894156      11.542057       0.444091       1.412024      -0.679200       0.017612       0.025618       0.022841       0.038577       0.012137      -0.001054       0.006494       0.003097       0.024616      -0.017565       0.005305       0.012260              1.892651       1.623810       0.247219       0.184395       1.870276       0.436280       2.183867           0.000000
           55              H       6.321289      -0.873507       8.701104       0.103617       1.295154 0.96697297E+01  0.97645959E+02                                 1.827773                            1.716103      -1.021422       2.377809                    0.997764       3.435082       9.160900       0.531083       1.142099      -0.743509      -0.024430      -0.025319       0.005296       0.035580       0.016544      -0.002560       0.006325      -0.005206       0.012650      -0.020365       0.004768       0.015597              1.869366       1.809387       0.475160      -0.256923       1.893575      -0.228119       1.905135          -0.000001
           56              H       7.072936      -0.734352       6.525828       0.101346       1.340500 0.98169009E+01  0.99730345E+02                                 1.878737                            1.732176      -1.139860       2.317961                    0.996991       3.545880       9.554538       0.526032       1.146148      -0.741189      -0.012628      -0.025779      -0.021522       0.035878       0.016288      -0.000494       0.005650      -0.006292      -0.009776      -0.016226      -0.002743       0.018970              1.973734       1.534716       0.248780       0.193323       1.849148       0.503034       2.537337           0.000000
           57              H       9.876033       8.167016      16.416292       0.124055       1.234226 0.90869940E+01  0.90200120E+02                                 1.768616                            1.663941      -0.992997       2.412253                    0.998008       3.253758       8.557726       0.540048       1.142581      -0.744637       0.001309       0.029743       0.031238       0.043153      -0.001989      -0.006673       0.016128       0.003829       0.007033      -0.017192      -0.001135       0.018328              1.800243       1.651247       0.122936       0.093772       1.827644       0.495415       1.921836           0.000001
           58              H       7.852926       7.048975      16.043313       0.115170       1.181798 0.85069954E+01  0.83070809E+02                                 1.710744                            1.602494      -0.896182       2.447970                    0.998772       3.259293       8.505321       0.554097       1.132004      -0.746291      -0.028696       0.010609       0.022606       0.038040       0.001573      -0.008201       0.014608       0.008353      -0.000671      -0.018828       0.003519       0.015309              1.770400       2.287578      -0.059269      -0.317751       1.390748       0.148662       1.632876           0.000001
           59              H       9.570551       4.977605      13.025574       0.114801       0.997197 0.73421274E+01  0.71916661E+02                                 1.759390                            1.667918      -1.353996       2.235844                    0.992418       3.915417      11.657384       0.440088       1.420884      -0.677496      -0.001355      -0.022564      -0.030864       0.038256       0.007537      -0.002252       0.010838       0.003359       0.005612      -0.014895       0.003158       0.011737              1.828220       1.720228       0.164022       0.074372       1.859744       0.401947       1.904689          -0.000000
           60              H      11.597899       6.052065      13.424635       0.117179       0.962328 0.68123508E+01  0.65616642E+02                                 1.730651                            1.615004      -1.346177       2.239478                    0.992766       3.902461      11.594773       0.442902       1.435759      -0.674427       0.029488      -0.008594      -0.027084       0.040950       0.000243      -0.006546       0.008950       0.007707       0.004580      -0.012159       0.000720       0.011439              1.830678       2.271594      -0.034597      -0.317706       1.488627       0.081826       1.731813           0.000000
           61              H       0.300203       5.277654      14.235800       0.108338       1.180320 0.86618242E+01  0.86627762E+02                                 1.827357                            1.704355      -1.175403       2.312483                    0.995595       3.661651      10.302118       0.486986       1.257599      -0.712964      -0.029582      -0.015420      -0.019649       0.038716       0.004023       0.005011       0.015260       0.000205      -0.012351      -0.016739      -0.000391       0.017130              1.926420       2.668222       0.202822       0.311121       1.545037       0.091744       1.566001          -0.000000
           62              H       2.359809       4.362154      13.695893       0.110295       1.193076 0.90737092E+01  0.90513412E+02                                 1.759016                            1.685882      -0.934537       2.425980                    0.998536       3.368119       9.035334       0.522730       1.174629      -0.735599      -0.001716      -0.025547      -0.026732       0.037016       0.001862       0.004265       0.015036       0.005818      -0.012670      -0.017813       0.003285       0.014528              1.780831       1.775607      -0.260524      -0.077458       1.937654       0.369749       1.629231          -0.000001
           63              H       4.237284       7.094033      16.032880       0.112210       1.149100 0.84434088E+01  0.82479224E+02                                 1.695284                            1.609445      -0.881252       2.455404                    0.998800       3.267866       8.591606       0.545021       1.150445      -0.741625       0.028694       0.019361       0.013802       0.037265       0.002957       0.004810       0.014132       0.003592      -0.024515      -0.018230       0.003143       0.015087              1.733332       2.259308       0.063760       0.128644       1.467084       0.142255       1.473605           0.000001
           64              H       2.215513       8.053853      16.554529       0.124641       1.159774 0.84908896E+01  0.83448735E+02                                 1.742052                            1.642651      -0.922952       2.448185                    0.998670       3.270460       8.757355       0.522963       1.191705      -0.731691       0.001629       0.034378       0.024534       0.042266       0.005804       0.002385       0.015258       0.000418      -0.012061      -0.016836      -0.000052       0.016889              1.796208       1.566972      -0.176220      -0.086155       2.071291       0.463261       1.750362           0.000001
           65              H       7.209695       2.580637      11.218060       0.122493       1.072560 0.80008003E+01  0.79386309E+02                                 1.792978                            1.700169      -1.285144       2.272137                    0.994089       3.756236      10.945011       0.455630       1.354821      -0.691511       0.016316       0.029955      -0.014087       0.036905       0.004649      -0.004380      -0.002127      -0.014479      -0.000179      -0.009966       0.000161       0.009805              1.864398       1.572799       0.276207      -0.243003       2.267133      -0.139113       1.753264          -0.000000
           66              H       5.162489       0.688048      14.167985       0.118448       1.211182 0.92851711E+01  0.93625051E+02                                 1.802695                            1.723826      -1.143246       2.332748                    0.996315       3.506350       9.612725       0.506146       1.200130      -0.728009      -0.017124       0.001944       0.031245       0.035683       0.001943      -0.010864       0.003728      -0.007069       0.019997      -0.013792       0.000664       0.013128              1.831209       1.569667       0.019847      -0.357135       1.967569      -0.081452       1.956391          -0.000001
           67              H       0.479558      14.866664      10.925937       0.115016       1.230571 0.95063591E+01  0.97122969E+02                                 1.871285                            1.781965      -1.230594       2.290661                    0.995609       3.658376      10.337610       0.478611       1.252609      -0.715056       0.007115      -0.030021      -0.015840       0.034681      -0.001456      -0.007273       0.005537      -0.018221       0.000011      -0.013233       0.000507       0.012726              1.926132       1.516569       0.100652      -0.158361       2.368827       0.099377       1.893000          -0.000000
           68              H       4.105607       3.140702      13.862821       0.115685       1.232345 0.94718603E+01  0.96003894E+02                                 1.823770                            1.741028      -1.205642       2.301879                    0.995960       3.543254       9.745709       0.503553       1.200073      -0.727866      -0.028990      -0.020309      -0.002494       0.035483       0.007430      -0.001468       0.005603       0.004017      -0.029962      -0.012963       0.000035       0.012928              1.850636       2.225204       0.082805      -0.042626       1.947396       0.101814       1.379308          -0.000001
           69              H       8.096811       3.495110      13.416811       0.120694       1.074810 0.80059016E+01  0.79451337E+02                                 1.798958                            1.703746      -1.242364       2.292369                    0.994921       3.733175      10.879586       0.453925       1.359661      -0.690879       0.030687      -0.012859      -0.012634       0.035590      -0.004223      -0.003734       0.005412       0.009997      -0.022638      -0.010729      -0.001150       0.011879              1.868384       2.292620      -0.162436      -0.202758       1.824665       0.205369       1.487868          -0.000000
           70              H       5.984764       6.515656      15.070438       0.113615       1.147146 0.87410885E+01  0.87425808E+02                                 1.778481                            1.701735      -1.141835       2.328953                    0.996314       3.616818      10.102876       0.492927       1.242367      -0.716726      -0.001457       0.032736       0.012063       0.034919       0.000154      -0.000656       0.007797      -0.009452      -0.027613      -0.012086      -0.000087       0.012173              1.820989       1.965849      -0.106258      -0.067084       1.982140       0.286651       1.514977           0.000000
           71              H      10.222162       0.905851      25.472118       0.101825       1.160822 0.83491212E+01  0.82606053E+02                                 1.796026                            1.663926      -1.064231       2.357726                    0.997336       3.623937      10.089185       0.497825       1.243537      -0.716098      -0.027572      -0.010719      -0.021562       0.036606       0.007412       0.008852      -0.002886       0.007805       0.039268      -0.016707      -0.000365       0.017072              1.900432       2.112666       0.537235       0.344942       1.842435       0.285605       1.746194          -0.000000
           72              H      11.817023       2.323636      24.533150       0.109123       1.193175 0.88853132E+01  0.88095729E+02                                 1.748200                            1.659078      -0.991084       2.398117                    0.998140       3.373618       8.997624       0.531780       1.161695      -0.738263      -0.002522       0.007019      -0.036216       0.036976       0.010707       0.005681      -0.001516       0.009414       0.041596      -0.019218       0.003401       0.015817              1.781019       1.569193       0.240248      -0.138797       1.609009      -0.229568       2.164856          -0.000001
           73              H      -1.794437       5.770441       2.081379       0.111019       1.181156 0.87384532E+01  0.86228379E+02                                 1.739654                            1.647733      -0.858696       2.463387                    0.999055       3.305351       8.777627       0.532746       1.165119      -0.738157       0.022710       0.014158       0.024786       0.036476       0.009986       0.007413      -0.002194       0.007143       0.034953      -0.017727       0.002670       0.015057              1.788924       2.098935       0.415144       0.190165       1.580005       0.083962       1.687831          -0.000000
           74              H      13.976200       4.342019       2.999481       0.121320       1.262521 0.94989906E+01  0.95969263E+02                                 1.840578                            1.736331      -1.046119       2.386436                    0.997310       3.377722       9.156972       0.509369       1.190197      -0.732248       0.004463      -0.007768       0.042147       0.043088       0.007227       0.011244      -0.004029       0.006145       0.046171      -0.018486      -0.001967       0.020453              1.889550       1.627843       0.099750      -0.097073       1.584802      -0.225701       2.456004           0.000000
           75              H      -2.273182       8.312106      20.644257       0.130430       1.090064 0.78756034E+01  0.77097055E+02                                 1.759796                            1.648596      -1.034903       2.403475                    0.997022       3.450718       9.680582       0.483477       1.294125      -0.706189       0.015020       0.041404      -0.006551       0.044529       0.010142       0.003627      -0.002394      -0.018770      -0.015244      -0.013468      -0.002917       0.016385              1.822309       1.514318       0.357953      -0.052431       2.119503      -0.214158       1.833105           0.000001
           76              H      -2.076255       7.521746      22.801275       0.113334       1.024938 0.72879637E+01  0.71186564E+02                                 1.786298                            1.656565      -1.334359       2.244517                    0.992454       3.894156      11.542059       0.444091       1.412024      -0.679200       0.017953       0.025380       0.022841       0.038577       0.008234       0.006458       0.001255      -0.018101       0.024616      -0.017565       0.005305       0.012260              1.892651       1.680504       0.268097       0.345678       1.813583       0.323803       2.183868           0.000000
           77              H      -4.034415       4.152702      21.742328       0.103617       1.295154 0.96697296E+01  0.97645961E+02                                 1.827773                            1.716103      -1.021422       2.377809                    0.997764       3.435082       9.160901       0.531083       1.142099      -0.743509      -0.015317      -0.031675       0.005296       0.035580       0.014281       0.006820      -0.000217      -0.017498       0.012650      -0.020365       0.004768       0.015597              1.869366       1.575346       0.388971      -0.125278       2.127616      -0.319926       1.905135          -0.000001
           78              H      -4.163584       4.906129      19.567052       0.101346       1.340500 0.98168992E+01  0.99730333E+02                                 1.878737                            1.732176      -1.139860       2.317961                    0.996991       3.545880       9.554541       0.526032       1.146149      -0.741188      -0.019826      -0.020759      -0.021522       0.035878       0.014438       0.005472       0.001489      -0.016339      -0.009776      -0.016226      -0.002743       0.018970              1.973734       1.650247       0.291326       0.405234       1.733618       0.355249       2.537337           0.000001
           79              H       5.281158      13.567178       3.375069       0.124055       1.234226 0.90869920E+01  0.90200102E+02                                 1.768617                            1.663942      -0.992997       2.412253                    0.998008       3.253756       8.557723       0.540047       1.142582      -0.744637       0.027458       0.011506       0.031238       0.043153      -0.002756       0.017440      -0.000689      -0.000335       0.007033      -0.017192      -0.001135       0.018328              1.800243       1.726846       0.150775       0.432487       1.752046       0.259199       1.921838           0.000001
           80              H       4.931137      11.282345       3.002090       0.115170       1.181797 0.85069929E+01  0.83070779E+02                                 1.710744                            1.602494      -0.896182       2.447969                    0.998772       3.259293       8.505321       0.554097       1.132004      -0.746291       0.019872      -0.023262       0.022606       0.038040      -0.001511       0.016542      -0.002647      -0.008398      -0.000671      -0.018828       0.003519       0.015309              1.770400       1.536290      -0.335942       0.249311       2.142035      -0.246800       1.632876           0.000001
           81              H       2.393812      12.178331      -0.015649       0.114801       0.997197 0.73421262E+01  0.71916648E+02                                 1.759390                            1.667918      -1.353996       2.235844                    0.992418       3.915417      11.657385       0.440088       1.420884      -0.677496      -0.020706      -0.009069      -0.030864       0.038256       0.004648       0.010949       0.001632      -0.012334       0.005612      -0.014895       0.003158       0.011737              1.828221       1.736704       0.170089       0.351483       1.843269       0.208694       1.904689          -0.000000
           82              H       2.701472      14.452084       0.383412       0.117179       0.962329 0.68123545E+01  0.65616685E+02                                 1.730651                            1.615004      -1.346178       2.239478                    0.992766       3.902462      11.594775       0.442902       1.435758      -0.674427      -0.018255       0.024701      -0.027084       0.040950      -0.002314       0.010660      -0.003050      -0.006182       0.004580      -0.012159       0.000720       0.011439              1.830678       1.604570      -0.280239       0.186577       2.155652      -0.269855       1.731813           0.000000
           83              H       5.878992       3.582814       1.194576       0.108338       1.180326 0.86618767E+01  0.86628398E+02                                 1.827361                            1.704358      -1.175403       2.312483                    0.995595       3.661661      10.302145       0.486986       1.257596      -0.712964      -0.004248      -0.033087      -0.019649       0.038716       0.002997       0.012587       0.009977      -0.005374      -0.012351      -0.016738      -0.000393       0.017131              1.926425       1.547630      -0.209856      -0.021425       2.665640       0.323659       1.566004          -0.000000
           84              H       4.308143       5.199153       0.654669       0.110295       1.193077 0.90737180E+01  0.90513526E+02                                 1.759017                            1.685883      -0.934537       2.425979                    0.998536       3.368119       9.035337       0.522729       1.174629      -0.735599      -0.023380      -0.010439      -0.026732       0.037016      -0.000470       0.012636       0.009199      -0.006843      -0.012670      -0.017813       0.003285       0.014528              1.780832       2.087272      -0.145749       0.373737       1.625992       0.055091       1.629233          -0.000001
           85              H       6.222901       7.905032       2.991657       0.112210       1.149100 0.84434114E+01  0.82479255E+02                                 1.695284                            1.609445      -0.881252       2.455404                    0.998800       3.267866       8.591606       0.545021       1.150445      -0.741625       0.008252       0.033617       0.013802       0.037265       0.001086       0.011599       0.009398      -0.006570      -0.024515      -0.018230       0.003143       0.015087              1.733332       1.520342      -0.208376       0.089035       2.206050       0.169878       1.473605           0.000001
           86              H       7.822264       6.339512       3.513306       0.124641       1.159774 0.84908899E+01  0.83448738E+02                                 1.742052                            1.642651      -0.922952       2.448185                    0.998670       3.270460       8.757355       0.522963       1.191705      -0.731691       0.031697       0.013409       0.024534       0.042266       0.004282       0.013494       0.007511      -0.007847      -0.012061      -0.016836      -0.000052       0.016889              1.796208       2.125355       0.029413       0.464493       1.512908       0.079245       1.750362           0.000001
           87              H      -1.100091       6.180045      24.259284       0.122493       1.072560 0.80008028E+01  0.79386339E+02                                 1.792978                            1.700169      -1.285144       2.272137                    0.994089       3.756236      10.945011       0.455630       1.354821      -0.691511       0.022471       0.025663      -0.014087       0.036905       0.008234      -0.000483      -0.004845       0.004990      -0.000179      -0.009966       0.000161       0.009805              1.864399       2.005074       0.435399      -0.046566       1.834858      -0.276106       1.753264          -0.000000
           88              H      -0.108144       6.559477       1.126762       0.118448       1.211182 0.92851741E+01  0.93625089E+02                                 1.802695                            1.723826      -1.143246       2.332748                    0.996315       3.506351       9.612728       0.506146       1.200129      -0.728009       0.007742      -0.015397       0.031245       0.035683       0.003771       0.007253      -0.008906       0.002861       0.019997      -0.013792       0.000664       0.013128              1.831209       1.907178       0.144141       0.046983       1.630058      -0.363281       1.956392          -0.000000
           89              H      12.754779       4.110311      23.967161       0.115016       1.230570 0.95063573E+01  0.97122947E+02                                 1.871284                            1.781965      -1.230594       2.290661                    0.995609       3.658376      10.337610       0.478611       1.252609      -0.715056      -0.030630      -0.003698      -0.015840       0.034681       0.004801       0.007709      -0.004911       0.015757       0.000011      -0.013233       0.000507       0.012726              1.926131       2.201766       0.352987       0.147980       1.683629      -0.114262       1.893000          -0.000000
           90              H       2.558637       6.415288       0.821597       0.115685       1.232345 0.94718645E+01  0.96003951E+02                                 1.823771                            1.741029      -1.205642       2.301878                    0.995960       3.543254       9.745711       0.503552       1.200073      -0.727866      -0.009039      -0.034222      -0.002494       0.035483       0.004353       0.005765       0.000559      -0.012696      -0.029962      -0.012963       0.000035       0.012928              1.850637       1.926868      -0.027062       0.110272       2.245733      -0.004815       1.379309          -0.000001
           91              H       1.511944      10.283072       0.375587       0.120694       1.074810 0.80059014E+01  0.79451334E+02                                 1.798958                            1.703746      -1.242364       2.292369                    0.994921       3.733175      10.879585       0.453925       1.359661      -0.690879      -0.022671       0.024353      -0.012634       0.035590      -0.006456       0.006369      -0.001634      -0.002131      -0.022638      -0.010729      -0.001150       0.011879              1.868385       1.985900      -0.275390       0.262784       2.131385      -0.119295       1.487868          -0.000000
           92              H       5.076270       9.344977       2.029214       0.113615       1.147146 0.87410906E+01  0.87425834E+02                                 1.778481                            1.701735      -1.141835       2.328953                    0.996314       3.616818      10.102876       0.492927       1.242367      -0.716726       0.031223       0.009945       0.012063       0.034919       0.003182       0.007544       0.002079       0.006995      -0.027613      -0.012086      -0.000087       0.012173              1.820989       2.049112      -0.075596       0.292174       1.898879       0.036109       1.514978           0.000000
           93              H       3.409065      12.889165      23.046450       0.306232       0.676072 0.45297307E+01  0.38448411E+02                                 1.302532                            1.273311      -0.940352       2.580307                    0.999497       2.284873       5.884233       0.537616       1.342233      -0.702835       0.027334      -0.024799      -0.027389       0.045959      -0.011202      -0.012062       0.007591       0.004784       0.005028      -0.012775      -0.008243       0.021018              1.320014       1.224909      -0.152795      -0.179953       1.342928       0.221977       1.392206          -0.000000
           94              H       2.037707      13.172518      23.557666       0.309970       0.528819 0.33511860E+01  0.27493498E+02                                 1.251190                            1.204356      -1.378903       2.328312                    0.996527       2.937745       8.512711       0.459973       1.623089      -0.643103      -0.025603      -0.005589       0.000904       0.026221       0.001136       0.001430      -0.003442      -0.004289      -0.007908      -0.004949      -0.000099       0.005048              1.278078       1.550956       0.161570       0.076532       1.159496       0.040428       1.123782           0.000000
           95              H       3.281600      12.209752      25.242592       0.154701       1.014260 0.72025550E+01  0.68629885E+02                                 1.655894                            1.554700      -0.912968       2.459902                    0.998651       3.266114       8.902981       0.510789       1.258455      -0.714470      -0.005700      -0.022677       0.009655       0.025298      -0.000675       0.005482      -0.003826      -0.012362       0.004986      -0.009745       0.001103       0.008641              1.739638       1.309093       0.118023      -0.044140       2.503407      -0.222271       1.406413          -0.000000
           96              H      10.324700      -2.850693      25.093922       0.147727       0.971287 0.70117675E+01  0.64669381E+02                                 1.463678                            1.424145      -0.667187       2.568882                    0.999981       2.881905       7.102129       0.612241       1.084707      -0.760950       0.021659       0.005052       0.009589       0.024219       0.003244       0.005082      -0.002804       0.021121       0.024292      -0.015642       0.003194       0.012448              1.468545       1.861767       0.197278       0.069021       1.329865       0.014719       1.214004          -0.000003
           97              H       8.852749      -2.547691      25.646870       0.164572       0.890226 0.64596868E+01  0.61245115E+02                                 1.644689                            1.572595      -1.198906       2.335756                    0.995207       3.558495      10.404360       0.449979       1.435666      -0.676126      -0.015509       0.011678       0.020440       0.028191      -0.010822       0.002474       0.000511       0.007327       0.023899      -0.015556       0.006038       0.009518              1.703811       1.511550      -0.248362      -0.312623       1.775514       0.358589       1.824369           0.000000
           98              H       8.762093      -1.182804      22.391781       0.162735       0.978562 0.69418678E+01  0.64211759E+02                                 1.499362                            1.437943      -0.777512       2.527142                    0.999930       2.918627       7.331840       0.592829       1.116962      -0.751311      -0.013378       0.008619      -0.022549       0.027599      -0.000141       0.005432      -0.006689      -0.015764       0.011835      -0.012006      -0.000318       0.012324              1.526483       1.262855       0.006890       0.231083       1.298599      -0.058910       2.017996           0.000000
           99              H       8.584294      -0.811989      23.938470       0.162580       0.959047 0.69841111E+01  0.66405820E+02                                 1.625227                            1.556068      -0.953468       2.447510                    0.998557       3.310860       9.180332       0.495489       1.300102      -0.704753      -0.012875       0.017455       0.013298       0.025442       0.001625      -0.007291      -0.002341      -0.023444      -0.005662      -0.014875       0.001487       0.013388              1.677254       1.542997      -0.258814      -0.298877       1.756835       0.415130       1.731930           0.000000
          100              H      10.040600      -1.122525      23.351615       0.148280       0.956343 0.67744923E+01  0.61822734E+02                                 1.430745                            1.384365      -0.690568       2.556360                    0.999979       2.875080       7.002338       0.632672       1.060855      -0.766712       0.019571       0.011304      -0.000021       0.022601       0.002679      -0.000021      -0.004177      -0.003049      -0.045209      -0.015781       0.004650       0.011131              1.442420       1.805286       0.254012       0.027716       1.318103       0.027056       1.203872          -0.000001
          101              H      -2.674702       4.165531      16.077220       0.306232       0.676072 0.45297290E+01  0.38448391E+02                                 1.302532                            1.273311      -0.940352       2.580307                    0.999497       2.284873       5.884232       0.537616       1.342233      -0.702835       0.032717      -0.017080       0.027389       0.045959      -0.010078       0.011292      -0.008696       0.010889       0.005028      -0.012775      -0.008243       0.021018              1.320014       1.427932      -0.078029       0.270488       1.139904      -0.092156       1.392205          -0.000000
          102              H      -3.414507       5.354481      15.566004       0.309970       0.528820 0.33511877E+01  0.27493514E+02                                 1.251190                            1.204356      -1.378902       2.328312                    0.996527       2.937745       8.512710       0.459973       1.623089      -0.643104      -0.003603       0.025957      -0.000904       0.026221       0.002256      -0.003724       0.000153       0.001790      -0.007908      -0.004949      -0.000099       0.005048              1.278078       1.101456      -0.003965       0.011489       1.608997       0.085788       1.123782           0.000000
          103              H      -2.081196       4.519933      13.881078       0.154701       1.014260 0.72025622E+01  0.68629977E+02                                 1.655895                            1.554701      -0.912967       2.459903                    0.998651       3.266115       8.902988       0.510788       1.258456      -0.714469       0.019310       0.013186      -0.009655       0.025298       0.003495      -0.005485       0.003822       0.010285       0.004986      -0.009744       0.001103       0.008641              1.739639       2.284234       0.477134      -0.193324       1.528270      -0.118232       1.406414          -0.000000
          104              H      -2.832186       3.115293      14.029748       0.147727       0.971286 0.70117621E+01  0.64669323E+02                                 1.463678                            1.424145      -0.667187       2.568882                    0.999981       2.881905       7.102130       0.612241       1.084707      -0.760949       0.002744      -0.022070      -0.009589       0.024219      -0.004380      -0.004388       0.003800      -0.020285       0.024292      -0.015642       0.003194       0.012448              1.468545       1.265437      -0.022330      -0.010040       1.926195       0.069855       1.214004          -0.000003
          105              H      13.692308       4.391847      13.476800       0.164572       0.890225 0.64596793E+01  0.61245030E+02                                 1.644689                            1.572594      -1.198904       2.335757                    0.995207       3.558493      10.404355       0.449979       1.435667      -0.676126      -0.016318       0.010518      -0.020440       0.028191      -0.010613      -0.000376       0.002498       0.008460       0.023899      -0.015556       0.006038       0.009518              1.703810       1.905070      -0.103443       0.444531       1.381993      -0.169444       1.824368           0.000000
          106              H      12.380182       4.005244      16.731890       0.162735       0.978562 0.69418690E+01  0.64211776E+02                                 1.499363                            1.437944      -0.777512       2.527142                    0.999930       2.918627       7.331841       0.592829       1.116963      -0.751310      -0.012711       0.009575       0.022549       0.027599       0.005005      -0.008154       0.002785       0.012181       0.011835      -0.012006      -0.000318       0.012324              1.526484       1.289862       0.016835      -0.135138       1.271592       0.196488       2.017997           0.000000
          107              H      11.970769       4.043944      15.185201       0.162580       0.959047 0.69841096E+01  0.66405801E+02                                 1.625227                            1.556068      -0.953467       2.447510                    0.998557       3.310859       9.180329       0.495489       1.300102      -0.704753      -0.020829       0.006050      -0.013298       0.025442       0.008839       0.000323      -0.007651       0.015737      -0.005661      -0.014875       0.001487       0.013388              1.677254       1.899158      -0.127652       0.492839       1.400675      -0.137003       1.731930           0.000000
          108              H      12.765439       2.784674      15.772056       0.148280       0.956344 0.67744980E+01  0.61822799E+02                                 1.430746                            1.384366      -0.690568       2.556360                    0.999979       2.875080       7.002339       0.632672       1.060855      -0.766712      -0.003844      -0.022271       0.000021       0.022601       0.003028      -0.003912      -0.001463      -0.001154      -0.045209      -0.015781       0.004650       0.011131              1.442421       1.211539       0.035356       0.015811       1.911851       0.035359       1.203872          -0.000001
          109              H       5.863444       0.406868       3.035997       0.306232       0.676072 0.45297307E+01  0.38448411E+02                                 1.302532                            1.273311      -0.940352       2.580307                    0.999497       2.284873       5.884233       0.537616       1.342233      -0.702835      -0.027334       0.024799       0.027389       0.045959      -0.011202      -0.012062       0.007591       0.004784       0.005028      -0.012775      -0.008243       0.021018              1.320014       1.224909      -0.152795      -0.179953       1.342928       0.221977       1.392206          -0.000000
          110              H       7.234802       0.123515       2.524781       0.309970       0.528819 0.33511860E+01  0.27493498E+02                                 1.251190                            1.204356      -1.378903       2.328312                    0.996527       2.937745       8.512711       0.459973       1.623089      -0.643103       0.025603       0.005589      -0.000904       0.026221       0.001136       0.001430      -0.003442      -0.004289      -0.007908      -0.004949      -0.000099       0.005048              1.278078       1.550956       0.161570       0.076532       1.159496       0.040428       1.123782           0.000000
          111              H       5.990909       1.086281       0.839855       0.154701       1.014260 0.72025554E+01  0.68629887E+02                                 1.655893                            1.554700      -0.912968       2.459902                    0.998651       3.266114       8.902980       0.510789       1.258455      -0.714470       0.005700       0.022677      -0.009655       0.025298      -0.000675       0.005482      -0.003826      -0.012362       0.004986      -0.009745       0.001103       0.008641              1.739638       1.309093       0.118023      -0.044140       2.503407      -0.222271       1.406413          -0.000000
          112              H       4.932332      -0.103852       0.988525       0.147727       0.971287 0.70117684E+01  0.64669392E+02                                 1.463678                            1.424145      -0.667187       2.568882                    0.999981       2.881905       7.102129       0.612241       1.084707      -0.760950      -0.021659      -0.005052      -0.009589       0.024219       0.003244       0.005082      -0.002804       0.021121       0.024292      -0.015642       0.003194       0.012448              1.468546       1.861767       0.197278       0.069021       1.329865       0.014719       1.214004          -0.000003
          113              H       0.419760      15.843724       0.435577       0.164572       0.890226 0.64596859E+01  0.61245106E+02                                 1.644689                            1.572595      -1.198906       2.335756                    0.995207       3.558495      10.404361       0.449979       1.435667      -0.676126       0.015509      -0.011678      -0.020440       0.028191      -0.010822       0.002474       0.000511       0.007327       0.023899      -0.015556       0.006038       0.009518              1.703811       1.511550      -0.248362      -0.312623       1.775514       0.358589       1.824369           0.000000
          114              H       0.510416      14.478837       3.690666       0.162735       0.978562 0.69418678E+01  0.64211759E+02                                 1.499362                            1.437943      -0.777512       2.527142                    0.999930       2.918627       7.331840       0.592829       1.116962      -0.751311       0.013378      -0.008619       0.022549       0.027599      -0.000141       0.005432      -0.006689      -0.015764       0.011835      -0.012006      -0.000318       0.012324              1.526483       1.262855       0.006890       0.231083       1.298599      -0.058910       2.017996           0.000000
          115              H       0.688215      14.108022       2.143977       0.162580       0.959047 0.69841107E+01  0.66405816E+02                                 1.625227                            1.556068      -0.953468       2.447510                    0.998557       3.310860       9.180333       0.495489       1.300102      -0.704753       0.012875      -0.017455      -0.013298       0.025442       0.001625      -0.007291      -0.002341      -0.023444      -0.005662      -0.014875       0.001487       0.013388              1.677254       1.542998      -0.258814      -0.298877       1.756835       0.415130       1.731931           0.000000
          116              H      -0.768091      14.418558       2.730832       0.148280       0.956343 0.67744944E+01  0.61822759E+02                                 1.430746                            1.384366      -0.690568       2.556360                    0.999979       2.875080       7.002339       0.632672       1.060855      -0.766712      -0.019571      -0.011304       0.000021       0.022601       0.002679      -0.000021      -0.004177      -0.003049      -0.045209      -0.015781       0.004650       0.011131              1.442421       1.805286       0.254013       0.027716       1.318104       0.027056       1.203872          -0.000001
          117              H      11.947211       9.130502      10.005227       0.306232       0.676072 0.45297290E+01  0.38448391E+02                                 1.302532                            1.273311      -0.940352       2.580307                    0.999497       2.284873       5.884232       0.537616       1.342233      -0.702835      -0.032717       0.017080      -0.027389       0.045959      -0.010078       0.011292      -0.008696       0.010889       0.005028      -0.012775      -0.008243       0.021018              1.320014       1.427932      -0.078029       0.270488       1.139904      -0.092156       1.392205          -0.000000
          118              H      12.687016       7.941552      10.516443       0.309970       0.528820 0.33511877E+01  0.27493514E+02                                 1.251190                            1.204356      -1.378902       2.328312                    0.996527       2.937745       8.512710       0.459973       1.623089      -0.643104       0.003603      -0.025957       0.000904       0.026221       0.002256      -0.003724       0.000153       0.001790      -0.007908      -0.004949      -0.000099       0.005048              1.278078       1.101456      -0.003965       0.011489       1.608997       0.085788       1.123782           0.000000
          119              H      11.353705       8.776100      12.201369       0.154701       1.014260 0.72025619E+01  0.68629975E+02                                 1.655895                            1.554702      -0.912967       2.459903                    0.998651       3.266115       8.902989       0.510788       1.258457      -0.714469      -0.019310      -0.013186       0.009655       0.025298       0.003495      -0.005485       0.003822       0.010285       0.004986      -0.009744       0.001103       0.008641              1.739640       2.284234       0.477134      -0.193324       1.528270      -0.118232       1.406415          -0.000000
          120              H      -5.212805      10.180740      12.052699       0.147727       0.971286 0.70117609E+01  0.64669307E+02                                 1.463678                            1.424145      -0.667187       2.568882                    0.999981       2.881905       7.102129       0.612241       1.084707      -0.760950      -0.002744       0.022070       0.009589       0.024219      -0.004380      -0.004388       0.003800      -0.020285       0.024292      -0.015642       0.003194       0.012448              1.468545       1.265437      -0.022330      -0.010040       1.926194       0.069855       1.214004          -0.000003
          121              H      -4.419799       8.904186      12.605647       0.164572       0.890226 0.64596842E+01  0.61245083E+02                                 1.644689                            1.572595      -1.198905       2.335757                    0.995207       3.558494      10.404356       0.449979       1.435666      -0.676126       0.016318      -0.010518       0.020440       0.028191      -0.010613      -0.000376       0.002498       0.008460       0.023899      -0.015556       0.006038       0.009518              1.703810       1.905070      -0.103443       0.444531       1.381993      -0.169444       1.824368           0.000000
          122              H      -3.107673       9.290789       9.350557       0.162735       0.978562 0.69418672E+01  0.64211753E+02                                 1.499362                            1.437943      -0.777512       2.527142                    0.999930       2.918627       7.331840       0.592829       1.116962      -0.751311       0.012711      -0.009575      -0.022549       0.027599       0.005005      -0.008154       0.002785       0.012181       0.011835      -0.012006      -0.000318       0.012324              1.526483       1.289861       0.016835      -0.135138       1.271592       0.196488       2.017996           0.000000
          123              H      -2.698260       9.252089      10.897246       0.162580       0.959047 0.69841095E+01  0.66405801E+02                                 1.625227                            1.556068      -0.953467       2.447510                    0.998557       3.310859       9.180329       0.495489       1.300102      -0.704753       0.020829      -0.006050       0.013298       0.025442       0.008839       0.000323      -0.007651       0.015737      -0.005661      -0.014875       0.001487       0.013388              1.677254       1.899158      -0.127652       0.492839       1.400675      -0.137003       1.731930           0.000000
          124              H      -3.492930      10.511359      10.310391       0.148280       0.956343 0.67744967E+01  0.61822783E+02                                 1.430745                            1.384366      -0.690568       2.556360                    0.999979       2.875080       7.002338       0.632672       1.060855      -0.766712       0.003844       0.022271      -0.000021       0.022601       0.003028      -0.003912      -0.001463      -0.001154      -0.045209      -0.015781       0.004650       0.011131              1.442421       1.211539       0.035356       0.015811       1.911850       0.035359       1.203872          -0.000001
          125              C      -3.677530       9.326883      24.793713      -0.023266      37.740512 0.42719791E+03  0.99525051E+04                                 9.844363                            6.901333      -0.030953       2.000008                    0.999218      27.208782      76.677183       0.628832       0.418088      -1.068157      -0.022144      -0.032100       0.013542       0.041281      -0.002614       0.002331      -0.003733      -0.001828      -0.010825      -0.005533      -0.000954       0.006487             13.479017      16.846185       8.907813      -3.113425      12.311346      -2.902860      11.279519          -0.000001
          126              C      -1.611775      11.997979       0.052947      -0.113127      35.821480 0.44418466E+03  0.10527479E+05                                 9.529677                            7.069014       0.050993       1.978306                    0.999649      29.905258      87.089203       0.612576       0.421877      -1.057869      -0.013867      -0.029487      -0.017632       0.037050       0.002394       0.025486       0.007999       0.027090      -0.004948      -0.023019      -0.011016       0.034034             12.173975      14.226007       7.342207      -2.444761      11.342469      -2.427610      10.953447          -0.000001
          127              C      -2.558916      11.146924       0.616850      -0.156850      37.099853 0.45298583E+03  0.10775706E+05                                 9.757618                            7.128105       0.096507       1.992890                    0.999730      30.174886      87.686227       0.612139       0.420625      -1.059948       0.018949      -0.001741      -0.021918       0.029025      -0.003628       0.003837      -0.018163       0.001171       0.109073      -0.025007      -0.017171       0.042177             12.901183      16.253743       8.724424      -2.528192      12.371538      -2.500373      10.078268          -0.000002
          128              C      -5.593203       7.593601      25.892567       0.087385      39.931072 0.41324955E+03  0.95693220E+04                                10.409149                            6.860756      -0.158281       1.960796                    0.999329      26.651055      75.426093       0.619262       0.427133      -1.060088       0.009447      -0.003823      -0.003429       0.010753       0.003966      -0.000446      -0.011425       0.015918      -0.039990      -0.020305       0.004337       0.015969             15.828243      19.913277      11.261274      -5.291280      14.842492      -5.166555      12.728960          -0.000001
          129              C      -5.587999       7.907985      24.564709      -0.139669      34.732771 0.42237785E+03  0.98852564E+04                                 9.354363                            6.899613       0.094270       2.004720                    0.999632      29.428239      85.156237       0.619212       0.422649      -1.057406       0.026873       0.007795      -0.004577       0.028352       0.004818       0.022664       0.016098       0.020747      -0.006124      -0.026320      -0.006517       0.032837             12.052027      14.174824       6.759037      -3.882469      10.385908      -3.827199      11.595349          -0.000001
          130              C      -4.664249       8.756293      24.010718      -0.083946      33.838636 0.41503441E+03  0.96841145E+04                                 9.229252                            6.879209      -0.058097       1.960011                    0.999526      29.080147      84.397807       0.613912       0.427587      -1.052901       0.001916      -0.017355       0.023835       0.029546      -0.018985       0.013938      -0.005145      -0.011570       0.059696      -0.031195       0.002116       0.029079             11.686152      14.191753       6.720990      -2.157993      10.321695      -2.195742      10.545010          -0.000001
          131              C      12.465685       6.630409       6.221707      -0.030333      42.856576 0.43908428E+03  0.10256856E+05                                10.620017                            6.909381      -0.014692       1.997325                    0.999302      27.285451      75.951408       0.643099       0.407720      -1.079390       0.000969       0.008136      -0.040940       0.041752      -0.000452       0.003936      -0.003879      -0.001131      -0.019584      -0.008946       0.002743       0.006203             15.854673       6.986951       2.102423       1.694126       9.994387      -3.721625      30.582682           0.000001
          132              C      11.877816       5.846551       5.224053      -0.077836      36.855865 0.41981811E+03  0.98176861E+04                                 9.780648                            6.914449      -0.028707       1.974514                    0.999428      28.882254      83.745779       0.613300       0.427056      -1.053888       0.009868       0.018138      -0.014471       0.025215       0.000668      -0.009863      -0.001450       0.004851      -0.091882      -0.032598       0.012798       0.019800             13.073037       6.556060       1.952874       2.261801       9.284857      -1.489701      23.378195           0.000001
          133              C      11.776449       6.310573       3.939493      -0.135986      38.243329 0.46520117E+03  0.11186327E+05                                10.083432                            7.325826      -0.170303       1.921829                    0.998198      30.168721      89.341618       0.588784       0.432617      -1.048180       0.003860      -0.003939       0.028270       0.028803      -0.000967       0.013245       0.015522       0.010313      -0.037668      -0.026360       0.006778       0.019582             13.092664       6.987906       2.362723       1.124948      11.137729      -3.468410      21.152358           0.000001
          134              C      12.291407       7.555056       3.582163       0.071238      39.246115 0.42242568E+03  0.98236117E+04                                10.179533                            6.900781      -0.122742       1.968859                    0.999356      26.792206      75.683764       0.623028       0.422744      -1.064132      -0.001960      -0.001856       0.005513       0.006138       0.002437       0.001958      -0.015971       0.027306       0.043537      -0.027310       0.006596       0.020715             14.175402       6.964471       1.886274       1.979507      10.905882      -5.115513      24.655854          -0.000000
          135              C      12.923478       8.303960       4.567036      -0.157993      37.847696 0.43904502E+03  0.10366692E+05                                 9.820426                            6.988054       0.080403       1.985093                    0.999722      30.168615      87.450327       0.621928       0.417095      -1.061783      -0.003276      -0.020304       0.019450       0.028307       0.025425      -0.004007      -0.010295      -0.032784      -0.062081      -0.023182      -0.019317       0.042499             12.631052       6.581480       1.897907       1.911786       8.973404      -2.685024      22.338272           0.000000
          136              C      13.004827       7.855435       5.859683      -0.117374      37.135497 0.43632261E+03  0.10295726E+05                                 9.727716                            6.992115      -0.091708       1.928139                    0.999661      30.119136      87.537250       0.617755       0.420185      -1.058865      -0.006132      -0.014058      -0.025855       0.030061       0.014497       0.015996       0.019694       0.003659      -0.034049      -0.025931      -0.008236       0.034168             12.419757       6.416308       2.034264       1.186739       9.372609      -3.451760      21.470353           0.000001
          137              C       5.292077      -0.929923      24.140348      -0.033755      40.748429 0.45108036E+03  0.10644367E+05                                10.336153                            7.073280       0.055338       2.021376                    0.999443      27.582370      78.027499       0.624052       0.415929      -1.070388       0.007446       0.044150      -0.003347       0.044898      -0.002616       0.005052       0.004698      -0.003008       0.002429      -0.008432       0.002251       0.006181             14.808025       7.443918      -0.263121       2.444113      27.195000       3.894670       9.785158          -0.000000
          138              C       4.599686       0.013139      23.378219      -0.098977      34.483136 0.42252501E+03  0.98620720E+04                                 9.201851                            6.850449       0.027739       1.977610                    0.999643      29.201982      83.623859       0.630048       0.416502      -1.064244       0.020740       0.011790       0.010543       0.026082      -0.000570       0.018479       0.011945       0.027510       0.041691      -0.025851      -0.004888       0.030739             11.383179       6.792091      -0.625977       2.298190      19.399584       1.319502       7.957862           0.000001
          139              C       4.803611       1.372826      23.604875      -0.152367      35.479672 0.44030421E+03  0.10375494E+05                                 9.360550                            6.979272       0.120672       2.002429                    0.999693      29.761901      85.419059       0.626544       0.414857      -1.066119      -0.000125      -0.022428       0.002144       0.022531      -0.020344       0.016220      -0.016404      -0.009377       0.007697      -0.022641      -0.012939       0.035580             11.575241       6.901518       0.457770       2.509900      19.429341       2.451355       8.394862           0.000001
          140              C       5.684613       1.798285      24.598877       0.076527      38.670959 0.42581178E+03  0.99268125E+04                                10.112438                            6.941165      -0.171142       1.952519                    0.999307      26.886633      76.161248       0.619207       0.424305      -1.062652      -0.005054      -0.005332       0.001991       0.007612       0.000476       0.000335       0.007128      -0.009665      -0.049763      -0.018211       0.003438       0.014774             14.189854       7.548725       0.752262       2.513347      26.425191       1.931094       8.595645          -0.000000
          141              C       6.312170       0.840228      25.388654      -0.146205      38.914942 0.48384761E+03  0.11769234E+05                                10.262792                            7.500277      -0.240854       1.894236                    0.998114      30.770313      92.150237       0.577550       0.435991      -1.044399      -0.018397      -0.024512      -0.002005       0.030713       0.016671       0.005271       0.005961       0.025962       0.032846      -0.026856       0.005766       0.021090             13.679429       7.586545      -0.613243       2.256569      24.285883       1.270161       9.165860          -0.000000
          142              C       6.124838      -0.514539      25.157303      -0.115199      38.450993 0.47556964E+03  0.11518995E+05                                10.190780                            7.448327      -0.168684       1.918773                    0.998477      30.426047      90.950103       0.578057       0.437456      -1.043440      -0.016132       0.028750       0.000481       0.032970      -0.016486       0.000409      -0.010173       0.002134       0.045482      -0.025408       0.004654       0.020754             13.566100       7.561898       0.664351       2.522920      23.028471       3.531175      10.107929           0.000000
          143              C       2.298122       8.517969      23.621307      -0.030488      37.904261 0.45816327E+03  0.10849349E+05                                 9.860262                            7.145456      -0.091098       1.974424                    0.999046      27.696656      78.385084       0.618945       0.417899      -1.069553       0.030826      -0.040401       0.010247       0.051841      -0.000227       0.003991      -0.006775      -0.002348      -0.006408      -0.008297       0.000269       0.008028             13.071172      14.297690      -7.641570       3.437593      17.302471      -0.776596       7.613356           0.000000
          144              C       4.259112       6.598896      24.239983       0.075867      41.557504 0.43017979E+03  0.10043776E+05                                10.652297                            6.977482      -0.133984       1.964296                    0.999284      26.876259      75.930015       0.618131       0.424403      -1.063700      -0.008877       0.002972      -0.000156       0.009362      -0.005482       0.007746      -0.005743       0.003584      -0.049551      -0.019307       0.002492       0.016815             16.388762      20.422214     -11.916587       4.966157      20.479662      -2.229825       8.264409           0.000000
          145              C       3.338723       8.844993      24.504459      -0.108594      35.552473 0.45590685E+03  0.10896962E+05                                 9.563413                            7.221949      -0.089086       1.936845                    0.999525      30.191904      88.855921       0.597328       0.429007      -1.051410      -0.000771      -0.029103       0.009000       0.030472       0.018646       0.004248       0.015354      -0.026941       0.006921      -0.024630      -0.005904       0.030534             12.153039      13.449250      -6.758358       2.856256      15.679249      -0.326288       7.330618          -0.000000
          146              C       4.277102       7.881188      24.807015      -0.147301      36.686855 0.44847929E+03  0.10654377E+05                                 9.724373                            7.112310       0.075513       1.990476                    0.999633      30.066772      87.649837       0.609551       0.422971      -1.057233      -0.032073       0.005702      -0.001599       0.032615       0.013640       0.019603       0.012017       0.036714       0.018567      -0.027179      -0.009354       0.036533             12.860758      14.261270      -8.387920       2.416987      17.581019      -0.472239       6.739984          -0.000001
          147              C       3.138022       6.272670      23.427254      -0.138555      35.060654 0.43555395E+03  0.10248698E+05                                 9.367988                            6.980742       0.132234       2.011418                    0.999724      29.558617      85.124645       0.620422       0.419558      -1.061778      -0.012998       0.016850       0.012400       0.024630       0.013184       0.001678       0.018775      -0.042992      -0.021976      -0.022910      -0.013800       0.036710             12.035153      15.031152      -6.740603       4.138360      13.534259      -1.320427       7.540048           0.000001
          148              C       2.185576       7.196440      23.119481      -0.094448      33.549487 0.42073838E+03  0.98193698E+04                                 9.080243                            6.863638       0.098618       2.005072                    0.999717      29.046559      83.435083       0.625038       0.419883      -1.061079       0.014424       0.004415       0.018536       0.023898       0.022639       0.014084       0.007186       0.007372       0.028648      -0.028120      -0.001796       0.029916             11.310289      12.687980      -5.578561       2.993262      14.150405      -0.241485       7.092483           0.000002
          149              C      12.117478       8.096800       2.201098       0.096919      41.357078 0.42074982E+03  0.97917140E+04                                10.574571                            6.920478      -0.191765       1.946602                    0.999214      26.817238      76.207970       0.616583       0.426854      -1.059741      -0.000930       0.001406      -0.010765       0.010897       0.003479       0.005446      -0.000377      -0.021635       0.016317      -0.015496       0.006742       0.008754             15.012746      12.482172       3.459740       1.202825      10.446602      -6.682609      22.109463          -0.000000
          150              C      10.981219       7.754782       1.468963      -0.204679      38.787911 0.49334855E+03  0.12017148E+05                                10.102553                            7.482637       0.001531       1.961210                    0.999196      31.171717      92.367364       0.590843       0.425585      -1.054369       0.011538       0.003720      -0.003275       0.012558       0.004371      -0.029476       0.001566      -0.024436      -0.058358      -0.041880       0.018109       0.023771             12.708140      14.451219       2.395902       5.652809       8.197385      -2.580657      15.475815          -0.000000
          151              C      10.718842       8.334583       0.219614       0.090276      43.258017 0.42046545E+03  0.97620743E+04                                10.841104                            6.869140      -0.185733       1.947815                    0.999091      26.685775      75.206074       0.626886       0.420829      -1.065842       0.004189       0.000442       0.004332       0.006042      -0.003096       0.014279       0.004766      -0.005693      -0.044940      -0.023442       0.011047       0.012395             16.086242      25.324120       6.922230       6.125319      10.367822      -1.158938      12.566785          -0.000001
          152              C       9.564391       6.315655      25.786411      -0.219183      42.289971 0.49243122E+03  0.11972502E+05                                10.674894                            7.441468       0.028473       1.960824                    0.999517      31.435201      92.638186       0.597398       0.421699      -1.058265       0.005478      -0.006745       0.010163       0.013371      -0.023040      -0.000648      -0.015182      -0.010425       0.080518      -0.038630       0.004823       0.033806             14.875458      23.758622       8.972925       0.486558      11.554556      -2.157531       9.313195          -0.000002
          153              C      12.796899       9.592009       0.399322       0.080688      43.905290 0.42991491E+03  0.10045434E+05                                11.003910                            6.962959      -0.153603       1.953355                    0.999248      27.049223      76.682366       0.619845       0.422899      -1.063650      -0.004920      -0.015116       0.000921       0.015924       0.016535      -0.000310      -0.005770       0.004844       0.012606      -0.019557       0.003529       0.016028             17.008970      22.544917      10.887441      -3.968192      15.054834      -6.299192      13.427159          -0.000001
          154              C      13.035958       8.986222       1.644237      -0.211676      40.935549 0.49978738E+03  0.12226577E+05                                10.513448                            7.555767      -0.105417       1.925699                    0.999450      31.598515      94.162257       0.584498       0.428354      -1.051536      -0.005364      -0.009388      -0.012847       0.016792      -0.004032       0.017423       0.027218       0.035073      -0.022275      -0.041523       0.009975       0.031548             13.884504      13.181686       5.745924      -3.396623      12.301539      -7.251929      16.170286          -0.000001
          155              C       5.275514       5.588540      24.604876       0.086436      43.421022 0.41772736E+03  0.96911061E+04                                10.909892                            6.852111      -0.137907       1.960063                    0.999278      26.836890      75.818332       0.626381       0.421490      -1.064497       0.004578      -0.007117       0.010753       0.013684      -0.007188       0.010854       0.002584      -0.005383      -0.013348      -0.015667       0.004069       0.011598             16.969968      22.057044     -10.001880       5.450117      21.155081      -2.821903       7.697781          -0.000000
          156              C       6.502426       5.959233      25.168518      -0.209114      41.180580 0.47956010E+03  0.11587876E+05                                10.496757                            7.352417      -0.032374       1.949355                    0.999640      31.117843      91.556222       0.599649       0.422716      -1.057149      -0.007815      -0.010856      -0.000455       0.013384       0.014812      -0.021011       0.008875      -0.050329      -0.004954      -0.041303       0.010882       0.030421             14.322526      22.868505      -4.685671       6.507209      12.254449      -1.884525       7.844624          -0.000000
          157              C       7.414527       5.004927      25.592358       0.099929      42.125228 0.40415115E+03  0.93029421E+04                                10.677648                            6.751620      -0.204156       1.945909                    0.999090      26.443328      74.516954       0.629109       0.422964      -1.063119      -0.006453      -0.001696       0.002081       0.006989       0.016092      -0.001718      -0.012417       0.021193       0.023388      -0.026289       0.005685       0.020603             15.716667      24.356415       1.717305       8.207906      13.623556       0.633130       9.170030          -0.000000
          158              C       7.135584       3.664313      25.413954      -0.203209      38.568867 0.47965074E+03  0.11615877E+05                                10.086481                            7.391009      -0.028363       1.953334                    0.999162      31.064960      92.155406       0.592196       0.427084      -1.052142      -0.012437       0.005753       0.006228       0.015052      -0.028124      -0.011087      -0.018249       0.003134       0.050800      -0.043842       0.017150       0.026692             12.706304      14.335195       3.748621       4.212129      16.674172       1.978863       7.109545          -0.000000
          159              C       5.956713       3.257219      24.815883       0.089203      41.173678 0.41980801E+03  0.97609704E+04                                10.543955                            6.899675      -0.166088       1.954385                    0.999313      26.840541      76.154227       0.619478       0.425244      -1.061107      -0.002047       0.009787       0.006850       0.012120       0.003578       0.008947      -0.000864      -0.025861       0.008714      -0.018618       0.006634       0.011984             15.189260      12.356177      -0.396607       2.985718      26.216409       1.442224       6.995195          -0.000000
          160              C       5.020563       4.226209      24.434558      -0.208336      41.236110 0.49993550E+03  0.12228096E+05                                10.602086                            7.573829      -0.065281       1.936005                    0.999156      31.513976      93.826757       0.581987       0.430277      -1.050618       0.006414       0.003541       0.013747       0.015577       0.015840       0.007386       0.009574       0.060741       0.054761      -0.044308       0.012306       0.032002             14.390552      12.826767      -6.227258       2.541997      23.687341      -1.371079       6.657546           0.000001
          161              C      -2.624062      10.176446      24.192774       0.549004      26.332134 0.27483355E+03  0.58181527E+04                                 8.187311                            5.847500      -0.057118       2.022111                    0.999535      23.139090      65.177011       0.620139       0.466554      -1.024294       0.040173       0.025712      -0.018101       0.051016      -0.074149       0.008762       0.029172      -0.068807      -0.076059      -0.079363      -0.018349       0.097713             10.869614      13.259674       6.621782      -2.266926       9.991818      -2.176779       9.357351          -0.000000
          162              C      12.479014       6.195593       7.660154       0.571842      27.412562 0.26613908E+03  0.55858107E+04                                 8.408894                            5.749715      -0.082337       2.017114                    0.999533      22.849260      63.965064       0.626489       0.465817      -1.025284       0.004248      -0.034015       0.047355       0.058459      -0.056763      -0.012894       0.017466       0.081679      -0.228907      -0.080236      -0.029878       0.110114             11.839990       6.071935       1.908279       1.023057       8.001468      -2.481502      21.446567           0.000001
          163              C       5.163835      -2.390172      23.833097       0.547923      25.791106 0.27553818E+03  0.58498615E+04                                 8.137027                            5.882188      -0.056471       2.020714                    0.999614      23.385711      66.449661       0.612654       0.470898      -1.019643       0.004994      -0.049540      -0.012716       0.051389       0.009595      -0.049694      -0.038242       0.080690       0.155984      -0.077943      -0.016912       0.094855             11.125092       6.523944       0.015018       1.448244      19.497314       3.482134       7.354018          -0.000000
          164              C       1.239337       9.515724      23.346137       0.566846      24.479658 0.25872238E+03  0.54096072E+04                                 7.808284                            5.694975      -0.125572       2.005200                    0.999425      22.921936      64.736124       0.623151       0.470090      -1.019600      -0.032397       0.041509      -0.014009       0.054487       0.021458      -0.033561       0.005546      -0.008435       0.304667      -0.077650      -0.030806       0.108455              9.987462      11.127797      -3.981478       2.108411      13.466152      -1.089153       5.368438           0.000000
          165              C      11.053361       1.249466      11.752490      -0.023266      37.740504 0.42719778E+03  0.99525013E+04                                 9.844362                            6.901333      -0.030953       2.000008                    0.999218      27.208779      76.677176       0.628832       0.418088      -1.068157      -0.022470      -0.031873       0.013542       0.041281      -0.001397      -0.004309       0.000897       0.004781      -0.010824      -0.005533      -0.000954       0.006487             13.479015       7.075556       5.309629      -1.648093      22.081964      -3.924775      11.279524          -0.000001
          166              C      10.785548       1.156474      13.094171      -0.113127      35.821462 0.44418428E+03  0.10527468E+05                                 9.529673                            7.069011       0.050993       1.978306                    0.999649      29.905258      87.089204       0.612576       0.421877      -1.057869      -0.022878      -0.023203      -0.017633       0.037050      -0.006963      -0.001302       0.026680      -0.023725      -0.004948      -0.023019      -0.011016       0.034035             12.173968       6.924881       4.653455      -1.433194      18.643580      -3.133060      10.953444          -0.000001
          167              C      10.314235      -0.026418      13.658073      -0.156850      37.099873 0.45298605E+03  0.10775713E+05                                 9.757621                            7.128107       0.096507       1.992890                    0.999730      30.174885      87.686226       0.612139       0.420625      -1.059948      -0.008182       0.017179      -0.021918       0.029025      -0.003142      -0.018370      -0.002676       0.003815       0.109073      -0.025007      -0.017170       0.042177             12.901187       7.176751       5.381685      -1.472644      21.448538      -3.236502      10.078271          -0.000002
          168              C      10.088877      -1.147165      12.851343       0.087385      39.931068 0.41324958E+03  0.95693228E+04                                10.409149                            6.860757      -0.158281       1.960796                    0.999329      26.651053      75.426088       0.619262       0.427133      -1.060088      -0.006852       0.007544      -0.003429       0.010753      -0.002143      -0.010566      -0.004367      -0.017260      -0.039990      -0.020305       0.004336       0.015969             15.828243       8.144318       6.927174      -3.019705      26.611447      -6.750731      12.728964          -0.000001
          169              C      10.382094      -1.033638      11.523486      -0.139669      34.732732 0.42237729E+03  0.98852401E+04                                 9.354356                            6.899609       0.094271       2.004721                    0.999632      29.428225      85.156188       0.619213       0.422649      -1.057406      -0.001971       0.027911      -0.004578       0.028353      -0.003060       0.007272       0.026830      -0.022041      -0.006116      -0.026318      -0.006519       0.032836             12.052016       6.454667       3.915969      -2.249715      18.106038      -4.965854      11.595343          -0.000001
          170              C      10.858911       0.126356      10.969495      -0.083947      33.838671 0.41503497E+03  0.96841302E+04                                 9.229256                            6.879213      -0.058093       1.960012                    0.999526      29.080155      84.397827       0.613912       0.427587      -1.052901      -0.016948      -0.004199       0.023835       0.029546      -0.010698      -0.009645       0.011300       0.033434       0.059695      -0.031195       0.002117       0.029078             11.686159       6.424829       3.860704      -1.314713      18.088632      -2.783838      10.545016          -0.000001
          171              C       0.883829      12.511723      19.262930      -0.030333      42.856575 0.43908427E+03  0.10256856E+05                                10.620016                            6.909381      -0.014692       1.997325                    0.999302      27.285452      75.951413       0.643099       0.407720      -1.079390       0.007300       0.003721      -0.040940       0.041752       0.000022      -0.005000       0.002353       0.001447      -0.019584      -0.008946       0.002743       0.006203             15.854672       8.271658       2.575537      -4.077786       8.709681       0.303646      30.582678           0.000001
          172              C       0.351418      11.689189      18.265277      -0.077836      36.855858 0.41981825E+03  0.98176902E+04                                 9.780647                            6.914451      -0.028707       1.974514                    0.999428      28.882253      83.745776       0.613300       0.427056      -1.053888       0.013610       0.015528      -0.014471       0.025215      -0.001065       0.002048      -0.009757      -0.004559      -0.091882      -0.032598       0.012798       0.019800             13.073034       7.692397       2.371348      -2.179545       8.148523       1.607649      23.378183           0.000002
          173              C       0.821883      11.754422      16.980716      -0.135986      38.243315 0.46520125E+03  0.11186330E+05                                10.083430                            7.325826      -0.170302       1.921830                    0.998198      30.168719      89.341607       0.588784       0.432617      -1.048180      -0.005030       0.002261       0.028270       0.028803      -0.004080       0.009989       0.017793      -0.006596      -0.037668      -0.026360       0.006778       0.019582             13.092659       9.109749       3.144124      -3.643473       9.015887      -0.142955      21.152341           0.000001
          174              C       1.811736      12.667718      16.623387       0.071238      39.246095 0.42242573E+03  0.98236133E+04                                10.179530                            6.900782      -0.122741       1.968860                    0.999356      26.792204      75.683759       0.623028       0.422744      -1.064132      -0.001064      -0.002481       0.005513       0.006138      -0.007000      -0.015664      -0.003682      -0.023946       0.043537      -0.027310       0.006596       0.020714             14.175395       9.211800       2.713890      -5.484410       8.658552       0.089751      24.655833          -0.000000
          175              C       2.296072      13.519651      17.608260      -0.157993      37.847686 0.43904474E+03  0.10366684E+05                                 9.820424                            6.988052       0.080404       1.985094                    0.999722      30.168615      87.450331       0.621928       0.417095      -1.061783      -0.017921      -0.010091       0.019450       0.028307       0.029984      -0.008275      -0.007318      -0.008027      -0.062081      -0.023181      -0.019318       0.042499             12.631049       7.456826       2.220266      -3.180269       8.098057       0.866121      22.338263           0.000000
          176              C       1.847068      13.440989      18.900906      -0.117374      37.135523 0.43632280E+03  0.10295732E+05                                 9.727720                            6.992116      -0.091708       1.928139                    0.999661      30.119137      87.537253       0.617755       0.420185      -1.058865      -0.011073      -0.010612      -0.025855       0.030061       0.009848       0.012952       0.021816      -0.021591      -0.034048      -0.025931      -0.008237       0.034168             12.419763       7.700196       2.507073      -3.649214       8.088725      -0.079220      21.470369           0.000001
          177              C      -1.671215       6.121948      11.099124      -0.033757      40.748473 0.45108089E+03  0.10644381E+05                                10.336154                            7.073280       0.055344       2.021377                    0.999443      27.582389      78.027527       0.624053       0.415928      -1.070388       0.038856       0.022246      -0.003347       0.044898      -0.001016       0.002662       0.006364       0.005684       0.002431      -0.008432       0.002252       0.006181             14.808027      25.006919       6.204723       2.810097       9.632005       3.639440       9.785158          -0.000000
          178              C      -0.546980       5.798115      10.336995      -0.098976      34.483069 0.42252388E+03  0.98620394E+04                                 9.201842                            6.850442       0.027736       1.977609                    0.999643      29.201946      83.623742       0.630048       0.416502      -1.064244       0.003894       0.023535       0.010545       0.026082      -0.009353       0.004820       0.021467      -0.020197       0.041689      -0.025846      -0.004891       0.030737             11.383167      18.299927       3.611967       0.444014       7.891723       2.612588       7.957853           0.000001
          179              C       0.658465       6.459352      10.563652      -0.152367      35.479689 0.44030432E+03  0.10375498E+05                                 9.360552                            6.979273       0.120672       2.002429                    0.999693      29.761903      85.419062       0.626544       0.414857      -1.066119      -0.021003      -0.007868       0.002144       0.022531      -0.012444      -0.020999       0.009552       0.033526       0.007697      -0.022641      -0.012939       0.035580             11.575245      17.636338       4.411033       1.432973       8.694533       3.202401       8.394864           0.000001
          180              C       0.753258       7.433105      11.557654       0.076527      38.670964 0.42581167E+03  0.99268092E+04                                10.112439                            6.941164      -0.171142       1.952519                    0.999307      26.886633      76.161248       0.619207       0.424305      -1.062652      -0.003257      -0.006585       0.001991       0.007612       0.003497       0.006573       0.002778       0.006739      -0.049763      -0.018211       0.003438       0.014774             14.189856      23.683016       6.693960       0.943567      10.290911       3.025841       8.595642          -0.000000
          181              C      -0.362643       7.690917      12.347430      -0.146205      38.914942 0.48384762E+03  0.11769234E+05                                10.262791                            7.500277      -0.240854       1.894236                    0.998114      30.770311      92.150229       0.577550       0.435991      -1.044399      -0.016644      -0.025735      -0.002005       0.030713       0.004270       0.003772       0.007007      -0.041386       0.032846      -0.026856       0.005766       0.021090             13.679430      22.689330       4.948586       0.412091       9.183099       2.556481       9.165861          -0.000000
          182              C      -1.569206       7.046950      12.116079      -0.115199      38.450995 0.47556979E+03  0.11519000E+05                                10.190783                            7.448330      -0.168687       1.918772                    0.998477      30.426049      90.950127       0.578057       0.437456      -1.043440       0.032554      -0.005203       0.000481       0.032970      -0.013240      -0.009687      -0.003132       0.019760       0.045482      -0.025408       0.004654       0.020754             13.566103      20.750520       5.521264       2.441760       9.839850       3.587780      10.107937           0.000000
          183              C       8.229238       6.577420      10.580084      -0.030488      37.904247 0.45816294E+03  0.10849339E+05                                 9.860260                            7.145454      -0.091100       1.974423                    0.999046      27.696656      78.385087       0.618945       0.417899      -1.069553      -0.048565       0.014965       0.010247       0.051841       0.000588      -0.007737       0.001404       0.002082      -0.006407      -0.008297       0.000269       0.008028             13.071169      21.899722      -4.842003      -1.916701       9.700429       2.957433       7.613355           0.000001
          184              C       5.750726       7.754407      11.198759       0.075867      41.557479 0.43017972E+03  0.10043774E+05                                10.652293                            6.977481      -0.133984       1.964296                    0.999284      26.876259      75.930014       0.618131       0.424403      -1.063700       0.005856      -0.007303      -0.000156       0.009362      -0.005335      -0.008066       0.005284       0.004383      -0.049551      -0.019307       0.002492       0.016815             16.388752      28.201530      -9.051719      -3.808633      12.700315       3.889623       8.264410           0.000000
          185              C       8.176507       7.666921      11.463235      -0.108595      35.552490 0.45590741E+03  0.10896978E+05                                 9.563415                            7.221953      -0.089085       1.936845                    0.999525      30.191919      88.855974       0.597328       0.429007      -1.051410      -0.027044      -0.010780       0.009000       0.030473       0.022929       0.012940       0.009292      -0.003681       0.006922      -0.024631      -0.005904       0.030534             12.153040      19.796201      -4.420991      -1.293246       9.332294       2.567532       7.330623           0.000000
          186              C       6.947799       8.214419      11.765792      -0.147300      36.686821 0.44847919E+03  0.10654375E+05                                 9.724368                            7.112309       0.075513       1.990476                    0.999633      30.066770      87.649832       0.609551       0.422971      -1.057233       0.016434      -0.028126      -0.001599       0.032615      -0.001524       0.004502       0.022548      -0.045638       0.018567      -0.027179      -0.009354       0.036533             12.860748      22.624703      -5.307944      -1.278399       9.217557       2.104885       6.739984          -0.000001
          187              C       5.832021       6.589651      10.386030      -0.138555      35.060635 0.43555361E+03  0.10248688E+05                                 9.367984                            6.980739       0.132234       2.011418                    0.999724      29.558616      85.124636       0.620422       0.419558      -1.061778       0.020304      -0.006375       0.012400       0.024630       0.023977       0.017038       0.008063       0.015621      -0.021976      -0.022910      -0.013800       0.036710             12.035147      18.084779      -5.616052      -2.669193      10.480619       3.427086       7.540043           0.000001
          188              C       7.028021       6.015118      10.078258      -0.094448      33.549478 0.42073822E+03  0.98193650E+04                                 9.080241                            6.863637       0.098619       2.005072                    0.999717      29.046555      83.435066       0.625038       0.419883      -1.061079      -0.000842       0.015061       0.018536       0.023898       0.014841       0.001877       0.015699      -0.034977       0.028648      -0.028120      -0.001796       0.029916             11.310287      17.593849      -3.771896      -1.261004       9.244530       2.725396       7.092480           0.000002
          189              C       2.380210      12.691719      15.242321       0.096919      41.357060 0.42074986E+03  0.97917152E+04                                10.574569                            6.920479      -0.191765       1.946602                    0.999214      26.817239      76.207975       0.616583       0.426854      -1.059741       0.001641      -0.000387      -0.010765       0.010897       0.009664      -0.002236       0.004980       0.011955       0.016317      -0.015496       0.006742       0.008754             15.012739       8.445803       1.973290      -6.686556      14.482983      -1.180640      22.109432          -0.000000
          190              C       2.451928      11.507270      14.510187      -0.204679      38.787894 0.49334850E+03  0.12017146E+05                                10.102550                            7.482637       0.001531       1.961210                    0.999196      31.171718      92.367368       0.590843       0.425585      -1.054369      -0.000496       0.012113      -0.003275       0.012558       0.011251       0.011656      -0.027119       0.012930      -0.058358      -0.041880       0.018109       0.023771             12.708134       7.390322      -0.204378      -4.375139      15.258281       4.412720      15.475799          -0.000000
          191              C       3.086679      11.461424      13.260838       0.090276      43.258014 0.42046556E+03  0.97620776E+04                                10.841104                            6.869141      -0.185733       1.947815                    0.999091      26.685774      75.206073       0.626886       0.420829      -1.065842      -0.001033       0.004083       0.004332       0.006042      -0.000511      -0.000462       0.015046       0.008349      -0.044940      -0.023442       0.011047       0.012395             16.086242       7.664389       0.418757      -3.204304      28.027548       5.347448      12.566789          -0.000001
          192              C       3.651555      12.634950      12.745188      -0.219183      42.289954 0.49243121E+03  0.11972502E+05                                10.674892                            7.441468       0.028473       1.960824                    0.999517      31.435200      92.638182       0.597398       0.421699      -1.058265      -0.008222       0.002809       0.010163       0.013371      -0.014157      -0.014023      -0.005854       0.037822       0.080518      -0.038630       0.004823       0.033806             14.875452       7.192417       2.872160      -2.192749      28.120747      -0.289003       9.313193          -0.000002
          193              C       3.548507      13.845990      13.440546       0.080688      43.905274 0.42991489E+03  0.10045434E+05                                11.003908                            6.962959      -0.153602       1.953355                    0.999248      27.049223      76.682365       0.619845       0.422899      -1.063650      -0.012485      -0.009841       0.000921       0.015924       0.011015      -0.005307      -0.002285      -0.025136       0.012606      -0.019557       0.003528       0.016028             17.008962       8.888036       5.858079      -4.539790      28.711689      -5.900564      13.427163          -0.000001
          194              C       2.897429      13.860975      14.685461      -0.211676      40.935541 0.49978709E+03  0.12226569E+05                                10.513446                            7.555765      -0.105417       1.925699                    0.999450      31.598515      94.162257       0.584499       0.428354      -1.051536      -0.006956      -0.008278      -0.012847       0.016792      -0.014443       0.019520       0.025755      -0.021465      -0.022275      -0.041523       0.009975       0.031548             13.884499       8.680000       4.088106      -5.631344      16.803219      -5.693448      16.170279          -0.000001
          195              C       4.451373       8.359034      11.563653       0.086436      43.421033 0.41772744E+03  0.96911081E+04                                10.909893                            6.852111      -0.137907       1.960063                    0.999278      26.836890      75.818330       0.626381       0.421490      -1.064497      -0.008261       0.001837       0.010753       0.013684      -0.003725      -0.001326       0.011079       0.013421      -0.013348      -0.015666       0.004069       0.011598             16.969972      27.749730      -7.905470      -4.531483      15.462402       4.139160       7.697785          -0.000000
          196              C       4.375235       9.638459      12.127295      -0.209114      41.180573 0.47955967E+03  0.11587864E+05                                10.496755                            7.352413      -0.032374       1.949355                    0.999640      31.117843      91.556220       0.599649       0.422716      -1.057149      -0.007486      -0.011085      -0.000455       0.013384       0.027595       0.015590      -0.016649       0.019095      -0.004954      -0.041303       0.010882       0.030421             14.322527      16.561005      -7.008509      -4.017162      18.561951       5.455058       7.844624          -0.000000
          197              C       3.164523      10.164581      12.551134       0.099929      42.125240 0.40415122E+03  0.93029442E+04                                10.677650                            6.751621      -0.204156       1.945910                    0.999090      26.443327      74.516952       0.629109       0.422964      -1.063119       0.000638      -0.006641       0.002081       0.006989       0.005376      -0.011058      -0.005903      -0.037005       0.023388      -0.026289       0.005685       0.020603             15.716671      13.791515      -2.173394      -2.242342      24.188462       7.921022       9.170035          -0.000000
          198              C       2.002899       9.439538      12.372730      -0.203209      38.568873 0.47965103E+03  0.11615886E+05                                10.086482                            7.391012      -0.028363       1.953334                    0.999162      31.064960      92.155407       0.592196       0.427084      -1.052142       0.009696      -0.009683       0.006228       0.015052      -0.022423      -0.013293      -0.016710       0.034095       0.050800      -0.043842       0.017150       0.026692             12.706305      13.963594       3.611773       0.401335      17.045776       4.636470       7.109544          -0.000000
          199              C       2.028276       8.192614      11.774660       0.089203      41.173676 0.41980789E+03  0.97609670E+04                                10.543955                            6.899674      -0.166087       1.954385                    0.999313      26.840540      76.154224       0.619478       0.425244      -1.061107       0.009892       0.001461       0.006850       0.012120       0.011110      -0.003902       0.008097       0.015042       0.008714      -0.018618       0.006634       0.011984             15.189260      24.818410       4.192806       0.321574      13.754178       3.300164       6.995193          -0.000000
          200              C       3.261079       7.649001      11.393334      -0.208336      41.236114 0.49993561E+03  0.12228099E+05                                10.602087                            7.573829      -0.065281       1.936005                    0.999156      31.513975      93.826750       0.581987       0.430277      -1.050618       0.001106       0.007242       0.013747       0.015577      -0.007641       0.006432       0.010239      -0.066780       0.054761      -0.044308       0.012306       0.032002             14.390552      26.429165      -1.217965      -2.165062      10.084945       1.911573       6.657548           0.000001
          201              C      11.486529       2.531619      11.151550       0.549004      26.332137 0.27483360E+03  0.58181540E+04                                 8.187311                            5.847501      -0.057117       2.022111                    0.999535      23.139089      65.177006       0.620139       0.466554      -1.024295       0.010245       0.046583      -0.018101       0.051016      -0.034126       0.024347       0.018303       0.148554      -0.076059      -0.079363      -0.018349       0.097713             10.869614       6.087375       3.980473      -1.259273      17.164111      -2.879511       9.357357          -0.000000
          202              C       0.471197      12.373968      20.701377       0.571842      27.412582 0.26613918E+03  0.55858131E+04                                 8.408897                            5.749716      -0.082336       2.017114                    0.999533      22.849258      63.965049       0.626489       0.465817      -1.025284      -0.033387      -0.007769       0.047355       0.058459      -0.069693       0.020846      -0.006064       0.011460      -0.228907      -0.080236      -0.029878       0.110114             11.839999       6.533381       2.078211      -2.682166       7.540019       0.102476      21.446596           0.000001
          203              C      -2.997181       5.496979      10.791873       0.547923      25.791122 0.27553822E+03  0.58498628E+04                                 8.137030                            5.882188      -0.056475       2.020713                    0.999614      23.385722      66.449701       0.612654       0.470898      -1.019643      -0.048213      -0.012432      -0.012717       0.051389      -0.018863      -0.018714      -0.059846      -0.073862       0.155982      -0.077942      -0.016911       0.094853             11.125098      17.938264       4.218519       2.767128       8.083009       2.562364       7.354020          -0.000000
          204              C       9.531413       5.928666      10.304914       0.566846      24.479648 0.25872223E+03  0.54096034E+04                                 7.808283                            5.694974      -0.125572       2.005200                    0.999425      22.921936      64.736128       0.623151       0.470090      -1.019600       0.050147      -0.016057      -0.014009       0.054487       0.019068       0.016802      -0.029577      -0.021413       0.304668      -0.077650      -0.030806       0.108455              9.987461      15.769166      -2.272229      -1.750670       8.824779       1.602129       5.368437           0.000000
          205              C      -1.780852      12.046567      14.329957      -0.023266      37.740504 0.42719778E+03  0.99525014E+04                                 9.844362                            6.901333      -0.030953       2.000008                    0.999218      27.208779      76.677176       0.628832       0.418088      -1.068157       0.022470       0.031873      -0.013542       0.041281      -0.001397      -0.004309       0.000897       0.004782      -0.010825      -0.005533      -0.000954       0.006487             13.479015       7.075555       5.309629      -1.648093      22.081964      -3.924775      11.279524          -0.000001
          206              C      -1.513039      12.139559      12.988276      -0.113127      35.821464 0.44418430E+03  0.10527469E+05                                 9.529674                            7.069011       0.050993       1.978306                    0.999649      29.905259      87.089209       0.612576       0.421877      -1.057869       0.022878       0.023203       0.017633       0.037050      -0.006963      -0.001302       0.026680      -0.023725      -0.004948      -0.023019      -0.011016       0.034035             12.173969       6.924881       4.653456      -1.433194      18.643581      -3.133060      10.953444          -0.000001
          207              C      -1.041726      13.322451      12.424374      -0.156850      37.099876 0.45298610E+03  0.10775714E+05                                 9.757622                            7.128107       0.096506       1.992890                    0.999730      30.174887      87.686232       0.612139       0.420625      -1.059948       0.008182      -0.017179       0.021918       0.029025      -0.003142      -0.018370      -0.002676       0.003815       0.109073      -0.025007      -0.017171       0.042177             12.901187       7.176752       5.381685      -1.472644      21.448538      -3.236502      10.078271          -0.000002
          208              C      -0.816368      14.443198      13.231104       0.087385      39.931067 0.41324958E+03  0.95693227E+04                                10.409149                            6.860757      -0.158281       1.960796                    0.999329      26.651053      75.426088       0.619262       0.427133      -1.060088       0.006852      -0.007544       0.003429       0.010753      -0.002143      -0.010567      -0.004367      -0.017260      -0.039990      -0.020305       0.004336       0.015969             15.828243       8.144318       6.927173      -3.019705      26.611447      -6.750731      12.728964          -0.000001
          209              C      -1.109585      14.329671      14.558961      -0.139669      34.732733 0.42237730E+03  0.98852405E+04                                 9.354357                            6.899609       0.094271       2.004721                    0.999632      29.428225      85.156193       0.619212       0.422649      -1.057406       0.001971      -0.027911       0.004578       0.028353      -0.003060       0.007272       0.026830      -0.022041      -0.006116      -0.026318      -0.006519       0.032836             12.052017       6.454668       3.915970      -2.249715      18.106040      -4.965855      11.595344          -0.000001
          210              C      -1.586402      13.169677      15.112952      -0.083947      33.838671 0.41503496E+03  0.96841301E+04                                 9.229256                            6.879213      -0.058093       1.960012                    0.999526      29.080155      84.397829       0.613912       0.427587      -1.052901       0.016948       0.004199      -0.023835       0.029546      -0.010698      -0.009645       0.011300       0.033434       0.059695      -0.031195       0.002117       0.029078             11.686159       6.424829       3.860704      -1.314714      18.088632      -2.783838      10.545017          -0.000001
          211              C       8.388680       0.784310       6.819517      -0.030333      42.856573 0.43908424E+03  0.10256855E+05                                10.620016                            6.909381      -0.014692       1.997325                    0.999302      27.285451      75.951410       0.643099       0.407720      -1.079390      -0.007300      -0.003721       0.040940       0.041752       0.000022      -0.005000       0.002353       0.001447      -0.019584      -0.008946       0.002743       0.006203             15.854672       8.271657       2.575536      -4.077786       8.709681       0.303646      30.582677           0.000001
          212              C       8.921091       1.606844       7.817170      -0.077836      36.855860 0.41981828E+03  0.98176911E+04                                 9.780647                            6.914451      -0.028708       1.974514                    0.999428      28.882254      83.745781       0.613300       0.427056      -1.053888      -0.013610      -0.015528       0.014471       0.025215      -0.001064       0.002048      -0.009757      -0.004559      -0.091882      -0.032598       0.012798       0.019800             13.073035       7.692397       2.371348      -2.179546       8.148523       1.607649      23.378184           0.000002
          213              C       8.450626       1.541611       9.101731      -0.135986      38.243316 0.46520126E+03  0.11186330E+05                                10.083430                            7.325827      -0.170302       1.921829                    0.998198      30.168719      89.341612       0.588784       0.432617      -1.048180       0.005031      -0.002261      -0.028270       0.028803      -0.004080       0.009989       0.017793      -0.006596      -0.037668      -0.026360       0.006778       0.019582             13.092660       9.109749       3.144125      -3.643474       9.015888      -0.142955      21.152343           0.000001
          214              C       7.460773       0.628315       9.459060       0.071238      39.246097 0.42242576E+03  0.98236140E+04                                10.179531                            6.900782      -0.122741       1.968860                    0.999356      26.792205      75.683763       0.623028       0.422744      -1.064132       0.001064       0.002481      -0.005513       0.006138      -0.007000      -0.015664      -0.003682      -0.023946       0.043537      -0.027310       0.006596       0.020714             14.175396       9.211801       2.713890      -5.484410       8.658552       0.089751      24.655835          -0.000000
          215              C       6.976437      -0.223618       8.474187      -0.157993      37.847689 0.43904478E+03  0.10366685E+05                                 9.820424                            6.988052       0.080404       1.985094                    0.999722      30.168616      87.450333       0.621928       0.417095      -1.061783       0.017921       0.010091      -0.019450       0.028307       0.029984      -0.008275      -0.007318      -0.008027      -0.062081      -0.023182      -0.019318       0.042499             12.631049       7.456826       2.220266      -3.180269       8.098057       0.866121      22.338265           0.000000
          216              C       7.425441      -0.144956       7.181541      -0.117374      37.135526 0.43632286E+03  0.10295733E+05                                 9.727720                            6.992117      -0.091709       1.928139                    0.999661      30.119139      87.537259       0.617755       0.420185      -1.058865       0.011073       0.010612       0.025855       0.030061       0.009848       0.012952       0.021816      -0.021591      -0.034049      -0.025931      -0.008237       0.034168             12.419764       7.700196       2.507073      -3.649214       8.088725      -0.079220      21.470370           0.000001
          217              C      10.943724       7.174085      14.983323      -0.033757      40.748473 0.45108089E+03  0.10644381E+05                                10.336154                            7.073280       0.055344       2.021377                    0.999443      27.582389      78.027528       0.624053       0.415928      -1.070388      -0.038856      -0.022246       0.003347       0.044898      -0.001016       0.002662       0.006364       0.005684       0.002431      -0.008432       0.002252       0.006181             14.808028      25.006920       6.204723       2.810097       9.632005       3.639441       9.785158          -0.000000
          218              C       9.819489       7.497918      15.745452      -0.098976      34.483070 0.42252389E+03  0.98620397E+04                                 9.201842                            6.850442       0.027736       1.977609                    0.999643      29.201947      83.623746       0.630048       0.416502      -1.064244      -0.003894      -0.023535      -0.010545       0.026082      -0.009353       0.004820       0.021467      -0.020197       0.041688      -0.025846      -0.004891       0.030737             11.383168      18.299928       3.611967       0.444014       7.891723       2.612588       7.957853           0.000001
          219              C       8.614044       6.836681      15.518795      -0.152367      35.479689 0.44030431E+03  0.10375498E+05                                 9.360552                            6.979273       0.120672       2.002429                    0.999693      29.761903      85.419065       0.626544       0.414857      -1.066119       0.021003       0.007868      -0.002144       0.022531      -0.012444      -0.020999       0.009552       0.033526       0.007697      -0.022641      -0.012939       0.035580             11.575245      17.636339       4.411033       1.432973       8.694533       3.202401       8.394864           0.000001
          220              C       8.519251       5.862928      14.524793       0.076527      38.670962 0.42581164E+03  0.99268084E+04                                10.112438                            6.941164      -0.171142       1.952519                    0.999307      26.886632      76.161244       0.619207       0.424305      -1.062652       0.003257       0.006585      -0.001991       0.007612       0.003497       0.006573       0.002778       0.006739      -0.049763      -0.018211       0.003438       0.014774             14.189856      23.683014       6.693960       0.943567      10.290911       3.025841       8.595642          -0.000000
          221              C       9.635152       5.605116      13.735017      -0.146205      38.914942 0.48384762E+03  0.11769234E+05                                10.262792                            7.500277      -0.240854       1.894236                    0.998114      30.770311      92.150229       0.577550       0.435991      -1.044399       0.016644       0.025735       0.002005       0.030713       0.004270       0.003772       0.007007      -0.041386       0.032846      -0.026856       0.005766       0.021090             13.679430      22.689330       4.948586       0.412091       9.183099       2.556481       9.165861          -0.000000
          222              C      10.841715       6.249083      13.966368      -0.115199      38.450995 0.47556978E+03  0.11519000E+05                                10.190783                            7.448330      -0.168687       1.918772                    0.998477      30.426049      90.950128       0.578057       0.437456      -1.043440      -0.032554       0.005203      -0.000481       0.032970      -0.013240      -0.009687      -0.003132       0.019760       0.045482      -0.025408       0.004654       0.020754             13.566103      20.750520       5.521264       2.441760       9.839850       3.587780      10.107937           0.000000
          223              C       1.043271       6.718613      15.502363      -0.030488      37.904243 0.45816289E+03  0.10849337E+05                                 9.860259                            7.145454      -0.091100       1.974423                    0.999046      27.696654      78.385079       0.618945       0.417899      -1.069553       0.048565      -0.014965      -0.010247       0.051841       0.000588      -0.007737       0.001404       0.002082      -0.006407      -0.008297       0.000269       0.008028             13.071168      21.899721      -4.842002      -1.916701       9.700428       2.957433       7.613355           0.000001
          224              C       3.521783       5.541626      14.883688       0.075867      41.557479 0.43017972E+03  0.10043774E+05                                10.652293                            6.977481      -0.133984       1.964297                    0.999284      26.876259      75.930015       0.618131       0.424403      -1.063700      -0.005856       0.007303       0.000156       0.009362      -0.005335      -0.008066       0.005284       0.004383      -0.049551      -0.019307       0.002492       0.016815             16.388752      28.201531      -9.051719      -3.808634      12.700315       3.889623       8.264410           0.000000
          225              C       1.096002       5.629112      14.619212      -0.108595      35.552487 0.45590737E+03  0.10896977E+05                                 9.563415                            7.221952      -0.089084       1.936845                    0.999525      30.191917      88.855966       0.597328       0.429006      -1.051410       0.027044       0.010780      -0.009000       0.030473       0.022929       0.012940       0.009292      -0.003681       0.006922      -0.024631      -0.005904       0.030534             12.153039      19.796200      -4.420990      -1.293246       9.332294       2.567532       7.330623           0.000000
          226              C       2.324710       5.081614      14.316655      -0.147300      36.686821 0.44847919E+03  0.10654375E+05                                 9.724367                            7.112309       0.075513       1.990476                    0.999633      30.066770      87.649829       0.609551       0.422971      -1.057233      -0.016434       0.028126       0.001599       0.032615      -0.001524       0.004502       0.022548      -0.045638       0.018567      -0.027179      -0.009354       0.036533             12.860748      22.624703      -5.307944      -1.278399       9.217557       2.104885       6.739983          -0.000001
          227              C       3.440488       6.706382      15.696417      -0.138555      35.060637 0.43555363E+03  0.10248689E+05                                 9.367984                            6.980739       0.132234       2.011418                    0.999724      29.558617      85.124642       0.620422       0.419558      -1.061778      -0.020304       0.006374      -0.012400       0.024630       0.023977       0.017038       0.008063       0.015621      -0.021976      -0.022910      -0.013800       0.036710             12.035148      18.084781      -5.616052      -2.669193      10.480620       3.427086       7.540043           0.000001
          228              C       2.244488       7.280915      16.004189      -0.094448      33.549477 0.42073819E+03  0.98193644E+04                                 9.080241                            6.863637       0.098619       2.005072                    0.999717      29.046554      83.435063       0.625038       0.419883      -1.061079       0.000842      -0.015061      -0.018536       0.023898       0.014841       0.001877       0.015699      -0.034977       0.028648      -0.028120      -0.001796       0.029916             11.310287      17.593850      -3.771896      -1.261004       9.244530       2.725396       7.092480           0.000002
          229              C       6.892299       0.604314      10.840126       0.096919      41.357060 0.42074986E+03  0.97917152E+04                                10.574569                            6.920478      -0.191765       1.946602                    0.999214      26.817239      76.207974       0.616583       0.426854      -1.059741      -0.001641       0.000387       0.010765       0.010897       0.009664      -0.002236       0.004980       0.011955       0.016317      -0.015496       0.006742       0.008754             15.012739       8.445803       1.973290      -6.686556      14.482983      -1.180640      22.109432          -0.000001
          230              C       6.820581       1.788763      11.572260      -0.204679      38.787894 0.49334848E+03  0.12017146E+05                                10.102551                            7.482637       0.001531       1.961210                    0.999196      31.171718      92.367370       0.590842       0.425586      -1.054369       0.000496      -0.012113       0.003275       0.012558       0.011251       0.011656      -0.027119       0.012930      -0.058358      -0.041880       0.018109       0.023771             12.708135       7.390322      -0.204378      -4.375139      15.258282       4.412721      15.475800          -0.000000
          231              C       6.185830       1.834609      12.821609       0.090276      43.258016 0.42046559E+03  0.97620783E+04                                10.841104                            6.869141      -0.185733       1.947815                    0.999091      26.685775      75.206074       0.626886       0.420829      -1.065842       0.001033      -0.004083      -0.004332       0.006042      -0.000511      -0.000462       0.015046       0.008349      -0.044940      -0.023442       0.011047       0.012395             16.086242       7.664389       0.418757      -3.204304      28.027547       5.347447      12.566789          -0.000001
          232              C       5.620954       0.661083      13.337259      -0.219183      42.289953 0.49243119E+03  0.11972501E+05                                10.674891                            7.441467       0.028473       1.960824                    0.999517      31.435199      92.638179       0.597398       0.421699      -1.058265       0.008222      -0.002809      -0.010163       0.013371      -0.014157      -0.014023      -0.005854       0.037822       0.080518      -0.038630       0.004823       0.033806             14.875452       7.192417       2.872160      -2.192750      28.120744      -0.289003       9.313193          -0.000002
          233              C       5.724002      -0.549957      12.641901       0.080688      43.905271 0.42991486E+03  0.10045433E+05                                11.003907                            6.962958      -0.153602       1.953356                    0.999248      27.049222      76.682360       0.619846       0.422899      -1.063650       0.012485       0.009841      -0.000921       0.015924       0.011015      -0.005307      -0.002285      -0.025136       0.012606      -0.019557       0.003528       0.016028             17.008961       8.888035       5.858078      -4.539790      28.711686      -5.900563      13.427162          -0.000001
          234              C       6.375080      -0.564942      11.396986      -0.211676      40.935540 0.49978707E+03  0.12226568E+05                                10.513446                            7.555765      -0.105417       1.925699                    0.999450      31.598515      94.162256       0.584499       0.428354      -1.051536       0.006956       0.008278       0.012847       0.016792      -0.014443       0.019520       0.025755      -0.021465      -0.022275      -0.041523       0.009975       0.031548             13.884499       8.680000       4.088106      -5.631343      16.803218      -5.693448      16.170278          -0.000001
          235              C       4.821136       4.936999      14.518794       0.086436      43.421034 0.41772744E+03  0.96911083E+04                                10.909894                            6.852112      -0.137907       1.960063                    0.999278      26.836890      75.818334       0.626381       0.421490      -1.064497       0.008261      -0.001837      -0.010753       0.013684      -0.003725      -0.001326       0.011079       0.013421      -0.013348      -0.015666       0.004069       0.011598             16.969974      27.749732      -7.905471      -4.531484      15.462404       4.139160       7.697786          -0.000000
          236              C       4.897274       3.657574      13.955152      -0.209115      41.180574 0.47955968E+03  0.11587864E+05                                10.496756                            7.352414      -0.032374       1.949355                    0.999640      31.117843      91.556223       0.599649       0.422716      -1.057149       0.007486       0.011085       0.000455       0.013384       0.027595       0.015589      -0.016649       0.019095      -0.004954      -0.041303       0.010882       0.030421             14.322528      16.561006      -7.008510      -4.017163      18.561954       5.455059       7.844625          -0.000000
          237              C       6.107986       3.131452      13.531313       0.099929      42.125242 0.40415125E+03  0.93029448E+04                                10.677650                            6.751621      -0.204156       1.945909                    0.999090      26.443328      74.516953       0.629109       0.422964      -1.063119      -0.000638       0.006641      -0.002081       0.006989       0.005376      -0.011058      -0.005903      -0.037005       0.023388      -0.026289       0.005685       0.020603             15.716671      13.791515      -2.173394      -2.242342      24.188462       7.921022       9.170035          -0.000000
          238              C       7.269610       3.856495      13.709717      -0.203209      38.568872 0.47965102E+03  0.11615885E+05                                10.086481                            7.391011      -0.028363       1.953334                    0.999162      31.064960      92.155404       0.592196       0.427084      -1.052142      -0.009696       0.009683      -0.006228       0.015052      -0.022423      -0.013293      -0.016710       0.034095       0.050800      -0.043842       0.017150       0.026692             12.706304      13.963593       3.611772       0.401335      17.045774       4.636470       7.109544          -0.000000
          239              C       7.244233       5.103419      14.307787       0.089203      41.173676 0.41980789E+03  0.97609671E+04                                10.543955                            6.899674      -0.166087       1.954385                    0.999313      26.840540      76.154224       0.619478       0.425244      -1.061107      -0.009892      -0.001461      -0.006850       0.012120       0.011110      -0.003902       0.008097       0.015042       0.008714      -0.018618       0.006634       0.011984             15.189260      24.818410       4.192806       0.321574      13.754178       3.300164       6.995193          -0.000000
          240              C       6.011430       5.647032      14.689113      -0.208336      41.236117 0.49993565E+03  0.12228100E+05                                10.602087                            7.573830      -0.065281       1.936005                    0.999156      31.513976      93.826757       0.581987       0.430277      -1.050618      -0.001106      -0.007242      -0.013747       0.015577      -0.007641       0.006432       0.010239      -0.066780       0.054761      -0.044308       0.012306       0.032002             14.390553      26.429167      -1.217965      -2.165062      10.084945       1.911573       6.657548           0.000001
          241              C      -2.214020      10.764414      14.930897       0.549004      26.332136 0.27483358E+03  0.58181535E+04                                 8.187311                            5.847500      -0.057117       2.022111                    0.999535      23.139088      65.177003       0.620139       0.466554      -1.024295      -0.010245      -0.046583       0.018101       0.051016      -0.034126       0.024347       0.018303       0.148554      -0.076059      -0.079363      -0.018349       0.097713             10.869614       6.087375       3.980473      -1.259273      17.164110      -2.879511       9.357357          -0.000000
          242              C       8.801312       0.922065       5.381070       0.571842      27.412580 0.26613914E+03  0.55858122E+04                                 8.408897                            5.749716      -0.082337       2.017114                    0.999533      22.849256      63.965044       0.626489       0.465817      -1.025284       0.033387       0.007769      -0.047355       0.058459      -0.069693       0.020846      -0.006064       0.011460      -0.228907      -0.080236      -0.029878       0.110114             11.839999       6.533381       2.078211      -2.682166       7.540019       0.102477      21.446596           0.000001
          243              C      12.269690       7.799054      15.290574       0.547923      25.791120 0.27553820E+03  0.58498622E+04                                 8.137030                            5.882188      -0.056475       2.020713                    0.999614      23.385721      66.449700       0.612654       0.470899      -1.019643       0.048213       0.012432       0.012717       0.051389      -0.018863      -0.018714      -0.059846      -0.073862       0.155982      -0.077942      -0.016911       0.094853             11.125098      17.938264       4.218519       2.767128       8.083009       2.562364       7.354020          -0.000000
          244              C      -0.258904       7.367367      15.777533       0.566846      24.479648 0.25872223E+03  0.54096034E+04                                 7.808283                            5.694974      -0.125572       2.005200                    0.999425      22.921936      64.736126       0.623151       0.470090      -1.019600      -0.050147       0.016057       0.014009       0.054487       0.019068       0.016802      -0.029577      -0.021413       0.304668      -0.077650      -0.030806       0.108455              9.987460      15.769165      -2.272228      -1.750669       8.824779       1.602129       5.368437           0.000000
          245              C      12.950039       3.969150       1.288734      -0.023266      37.740507 0.42719784E+03  0.99525031E+04                                 9.844363                            6.901333      -0.030953       2.000008                    0.999218      27.208779      76.677174       0.628832       0.418088      -1.068157       0.022144       0.032100      -0.013542       0.041281      -0.002614       0.002331      -0.003733      -0.001828      -0.010824      -0.005533      -0.000954       0.006487             13.479016      16.846183       8.907812      -3.113425      12.311345      -2.902860      11.279519          -0.000001
          246              C      10.884284       1.298054      26.029500      -0.113127      35.821479 0.44418464E+03  0.10527479E+05                                 9.529677                            7.069013       0.050993       1.978306                    0.999649      29.905257      87.089200       0.612576       0.421877      -1.057869       0.013867       0.029487       0.017632       0.037050       0.002394       0.025486       0.007999       0.027090      -0.004948      -0.023019      -0.011016       0.034034             12.173975      14.226007       7.342207      -2.444761      11.342469      -2.427610      10.953447          -0.000001
          247              C      11.831425       2.149109      25.465597      -0.156850      37.099852 0.45298581E+03  0.10775706E+05                                 9.757618                            7.128105       0.096507       1.992890                    0.999730      30.174886      87.686226       0.612139       0.420625      -1.059948      -0.018949       0.001741       0.021918       0.029025      -0.003628       0.003837      -0.018163       0.001171       0.109073      -0.025007      -0.017170       0.042177             12.901182      16.253741       8.724423      -2.528191      12.371537      -2.500373      10.078268          -0.000002
          248              C      14.865712       5.702432       0.189880       0.087385      39.931070 0.41324953E+03  0.95693214E+04                                10.409149                            6.860756      -0.158281       1.960796                    0.999329      26.651054      75.426091       0.619262       0.427133      -1.060088      -0.009447       0.003823       0.003429       0.010753       0.003966      -0.000446      -0.011425       0.015918      -0.039990      -0.020305       0.004337       0.015969             15.828243      19.913277      11.261274      -5.291280      14.842492      -5.166554      12.728961          -0.000001
          249              C      14.860508       5.388048       1.517738      -0.139669      34.732770 0.42237783E+03  0.98852558E+04                                 9.354363                            6.899613       0.094270       2.004720                    0.999632      29.428238      85.156234       0.619212       0.422649      -1.057406      -0.026873      -0.007795       0.004577       0.028352       0.004818       0.022664       0.016098       0.020747      -0.006124      -0.026320      -0.006517       0.032837             12.052027      14.174824       6.759037      -3.882470      10.385908      -3.827200      11.595349          -0.000001
          250              C      13.936758       4.539740       2.071729      -0.083946      33.838632 0.41503434E+03  0.96841125E+04                                 9.229250                            6.879208      -0.058097       1.960011                    0.999526      29.080145      84.397799       0.613912       0.427587      -1.052901      -0.001916       0.017355      -0.023835       0.029546      -0.018985       0.013938      -0.005145      -0.011570       0.059696      -0.031195       0.002116       0.029079             11.686151      14.191750       6.720989      -2.157992      10.321693      -2.195742      10.545009          -0.000001
          251              C      -3.193176       6.665624      19.860740      -0.030333      42.856575 0.43908426E+03  0.10256856E+05                                10.620017                            6.909381      -0.014692       1.997325                    0.999302      27.285450      75.951407       0.643099       0.407720      -1.079390      -0.000969      -0.008136       0.040940       0.041752      -0.000452       0.003936      -0.003879      -0.001131      -0.019584      -0.008946       0.002743       0.006203             15.854674       6.986951       2.102424       1.694126       9.994387      -3.721625      30.582683           0.000001
          252              C      -2.605307       7.449482      20.858394      -0.077836      36.855861 0.41981805E+03  0.98176844E+04                                 9.780647                            6.914449      -0.028707       1.974514                    0.999428      28.882251      83.745771       0.613300       0.427056      -1.053888      -0.009868      -0.018138       0.014471       0.025215       0.000668      -0.009863      -0.001450       0.004851      -0.091882      -0.032598       0.012798       0.019800             13.073037       6.556060       1.952874       2.261802       9.284857      -1.489701      23.378195           0.000002
          253              C      -2.503940       6.985460      22.142954      -0.135986      38.243329 0.46520118E+03  0.11186328E+05                                10.083432                            7.325826      -0.170303       1.921829                    0.998198      30.168721      89.341618       0.588784       0.432617      -1.048180      -0.003860       0.003939      -0.028270       0.028803      -0.000967       0.013245       0.015522       0.010313      -0.037668      -0.026360       0.006778       0.019582             13.092664       6.987906       2.362723       1.124949      11.137729      -3.468410      21.152358           0.000001
          254              C      -3.018898       5.740977      22.500284       0.071238      39.246116 0.42242568E+03  0.98236117E+04                                10.179534                            6.900782      -0.122742       1.968859                    0.999356      26.792206      75.683768       0.623028       0.422744      -1.064132       0.001960       0.001856      -0.005513       0.006138       0.002437       0.001958      -0.015971       0.027306       0.043537      -0.027310       0.006596       0.020715             14.175404       6.964472       1.886274       1.979507      10.905883      -5.115514      24.655857          -0.000000
          255              C      -3.650969       4.992073      21.515411      -0.157993      37.847699 0.43904505E+03  0.10366692E+05                                 9.820426                            6.988054       0.080403       1.985093                    0.999722      30.168616      87.450333       0.621928       0.417095      -1.061783       0.003276       0.020304      -0.019450       0.028307       0.025425      -0.004007      -0.010295      -0.032784      -0.062082      -0.023182      -0.019317       0.042499             12.631053       6.581480       1.897907       1.911786       8.973405      -2.685024      22.338275           0.000000
          256              C      -3.732318       5.440598      20.222764      -0.117374      37.135501 0.43632265E+03  0.10295727E+05                                 9.727717                            6.992115      -0.091709       1.928139                    0.999661      30.119138      87.537258       0.617755       0.420185      -1.058865       0.006132       0.014058       0.025855       0.030061       0.014498       0.015996       0.019694       0.003659      -0.034049      -0.025931      -0.008237       0.034168             12.419758       6.416309       2.034264       1.186740       9.372610      -3.451760      21.470356           0.000001
          257              C       3.980432      14.225956       1.942099      -0.033755      40.748429 0.45108036E+03  0.10644367E+05                                10.336154                            7.073280       0.055338       2.021376                    0.999443      27.582370      78.027500       0.624052       0.415929      -1.070388      -0.007446      -0.044150       0.003347       0.044898      -0.002616       0.005052       0.004698      -0.003008       0.002429      -0.008432       0.002251       0.006181             14.808026       7.443919      -0.263121       2.444113      27.195000       3.894670       9.785158          -0.000000
          258              C       4.672823      13.282894       2.704228      -0.098977      34.483134 0.42252498E+03  0.98620710E+04                                 9.201851                            6.850449       0.027739       1.977610                    0.999643      29.201981      83.623855       0.630048       0.416502      -1.064244      -0.020740      -0.011790      -0.010543       0.026082      -0.000570       0.018479       0.011945       0.027510       0.041691      -0.025851      -0.004888       0.030739             11.383178       6.792091      -0.625977       2.298190      19.399582       1.319502       7.957862           0.000001
          259              C       4.468898      11.923207       2.477572      -0.152367      35.479676 0.44030428E+03  0.10375497E+05                                 9.360550                            6.979273       0.120672       2.002429                    0.999693      29.761903      85.419065       0.626544       0.414857      -1.066119       0.000125       0.022428      -0.002144       0.022531      -0.020344       0.016220      -0.016404      -0.009377       0.007697      -0.022641      -0.012939       0.035580             11.575242       6.901519       0.457770       2.509900      19.429343       2.451357       8.394863           0.000001
          260              C       3.587896      11.497748       1.483570       0.076527      38.670961 0.42581181E+03  0.99268132E+04                                10.112438                            6.941165      -0.171142       1.952519                    0.999307      26.886634      76.161251       0.619207       0.424305      -1.062652       0.005054       0.005332      -0.001991       0.007612       0.000476       0.000335       0.007128      -0.009665      -0.049763      -0.018211       0.003438       0.014774             14.189854       7.548725       0.752262       2.513347      26.425192       1.931094       8.595645          -0.000000
          261              C       2.960339      12.455805       0.693793      -0.146205      38.914942 0.48384762E+03  0.11769234E+05                                10.262791                            7.500277      -0.240854       1.894236                    0.998114      30.770313      92.150237       0.577550       0.435991      -1.044399       0.018397       0.024512       0.002005       0.030713       0.016671       0.005271       0.005961       0.025962       0.032846      -0.026856       0.005766       0.021090             13.679429       7.586545      -0.613243       2.256569      24.285882       1.270161       9.165860          -0.000000
          262              C       3.147671      13.810572       0.925144      -0.115199      38.450992 0.47556964E+03  0.11518995E+05                                10.190780                            7.448327      -0.168684       1.918773                    0.998477      30.426047      90.950102       0.578057       0.437456      -1.043440       0.016131      -0.028750      -0.000481       0.032970      -0.016486       0.000409      -0.010173       0.002134       0.045482      -0.025408       0.004654       0.020754             13.566099       7.561898       0.664351       2.522920      23.028471       3.531174      10.107929           0.000000
          263              C       6.974387       4.778064       2.461140      -0.030488      37.904257 0.45816322E+03  0.10849347E+05                                 9.860262                            7.145456      -0.091098       1.974424                    0.999046      27.696654      78.385077       0.618945       0.417899      -1.069553      -0.030826       0.040401      -0.010247       0.051841      -0.000227       0.003991      -0.006775      -0.002348      -0.006408      -0.008297       0.000269       0.008028             13.071172      14.297690      -7.641569       3.437593      17.302469      -0.776596       7.613356           0.000000
          264              C       5.013397       6.697137       1.842464       0.075867      41.557507 0.43017982E+03  0.10043777E+05                                10.652298                            6.977482      -0.133984       1.964296                    0.999284      26.876260      75.930020       0.618131       0.424403      -1.063700       0.008877      -0.002972       0.000156       0.009362      -0.005482       0.007746      -0.005743       0.003584      -0.049551      -0.019307       0.002492       0.016815             16.388763      20.422215     -11.916587       4.966157      20.479663      -2.229825       8.264409           0.000000
          265              C       5.933786       4.451040       1.577988      -0.108594      35.552470 0.45590682E+03  0.10896961E+05                                 9.563412                            7.221948      -0.089085       1.936845                    0.999525      30.191902      88.855912       0.597328       0.429007      -1.051410       0.000771       0.029103      -0.009000       0.030472       0.018646       0.004248       0.015354      -0.026941       0.006921      -0.024630      -0.005904       0.030534             12.153038      13.449249      -6.758357       2.856256      15.679247      -0.326288       7.330618           0.000000
          266              C       4.995407       5.414845       1.275432      -0.147301      36.686853 0.44847926E+03  0.10654377E+05                                 9.724372                            7.112309       0.075513       1.990476                    0.999633      30.066772      87.649837       0.609551       0.422971      -1.057233       0.032073      -0.005702       0.001599       0.032615       0.013640       0.019603       0.012017       0.036714       0.018567      -0.027179      -0.009354       0.036533             12.860757      14.261269      -8.387919       2.416987      17.581017      -0.472239       6.739984          -0.000001
          267              C       6.134487       7.023363       2.655193      -0.138555      35.060656 0.43555398E+03  0.10248699E+05                                 9.367988                            6.980742       0.132234       2.011418                    0.999724      29.558618      85.124649       0.620422       0.419558      -1.061778       0.012998      -0.016850      -0.012400       0.024630       0.013184       0.001678       0.018775      -0.042992      -0.021976      -0.022910      -0.013800       0.036710             12.035154      15.031153      -6.740603       4.138360      13.534260      -1.320427       7.540048           0.000001
          268              C       7.086933       6.099593       2.962966      -0.094448      33.549485 0.42073835E+03  0.98193690E+04                                 9.080243                            6.863638       0.098618       2.005072                    0.999717      29.046558      83.435078       0.625038       0.419883      -1.061079      -0.014424      -0.004415      -0.018536       0.023898       0.022639       0.014084       0.007186       0.007372       0.028648      -0.028120      -0.001796       0.029916             11.310289      12.687980      -5.578561       2.993262      14.150403      -0.241485       7.092483           0.000002
          269              C      -2.844969       5.199233      23.881349       0.096919      41.357081 0.42074984E+03  0.97917147E+04                                10.574572                            6.920478      -0.191765       1.946602                    0.999214      26.817239      76.207975       0.616583       0.426854      -1.059741       0.000930      -0.001406       0.010765       0.010897       0.003479       0.005446      -0.000377      -0.021635       0.016317      -0.015496       0.006742       0.008754             15.012747      12.482173       3.459740       1.202826      10.446603      -6.682609      22.109465          -0.000000
          270              C      -1.708710       5.541251      24.613484      -0.204679      38.787913 0.49334858E+03  0.12017149E+05                                10.102554                            7.482638       0.001531       1.961210                    0.999196      31.171718      92.367368       0.590843       0.425585      -1.054369      -0.011538      -0.003720       0.003275       0.012558       0.004371      -0.029476       0.001566      -0.024436      -0.058358      -0.041880       0.018109       0.023771             12.708140      14.451219       2.395902       5.652809       8.197385      -2.580657      15.475816          -0.000001
          271              C      -1.446333       4.961450      25.862833       0.090276      43.258018 0.42046544E+03  0.97620743E+04                                10.841104                            6.869140      -0.185733       1.947815                    0.999091      26.685775      75.206076       0.626886       0.420829      -1.065842      -0.004189      -0.000442      -0.004332       0.006042      -0.003096       0.014279       0.004766      -0.005693      -0.044940      -0.023442       0.011047       0.012395             16.086243      25.324121       6.922230       6.125319      10.367822      -1.158938      12.566786          -0.000001
          272              C      -0.291882       6.980378       0.296036      -0.219183      42.289972 0.49243123E+03  0.11972502E+05                                10.674895                            7.441468       0.028473       1.960824                    0.999517      31.435201      92.638188       0.597398       0.421699      -1.058265      -0.005478       0.006745      -0.010163       0.013371      -0.023040      -0.000648      -0.015182      -0.010425       0.080518      -0.038630       0.004823       0.033806             14.875458      23.758623       8.972925       0.486558      11.554557      -2.157531       9.313195          -0.000002
          273              C      -3.524390       3.704024      25.683125       0.080688      43.905289 0.42991491E+03  0.10045434E+05                                11.003910                            6.962959      -0.153603       1.953355                    0.999248      27.049223      76.682364       0.619846       0.422899      -1.063650       0.004920       0.015116      -0.000921       0.015924       0.016535      -0.000310      -0.005770       0.004844       0.012606      -0.019557       0.003528       0.016028             17.008969      22.544916      10.887441      -3.968191      15.054833      -6.299191      13.427158          -0.000001
          274              C      -3.763449       4.309811      24.438210      -0.211676      40.935550 0.49978740E+03  0.12226578E+05                                10.513448                            7.555767      -0.105417       1.925699                    0.999450      31.598516      94.162259       0.584498       0.428354      -1.051536       0.005364       0.009388       0.012847       0.016792      -0.004032       0.017423       0.027218       0.035073      -0.022275      -0.041523       0.009975       0.031548             13.884504      13.181686       5.745924      -3.396623      12.301539      -7.251929      16.170287          -0.000001
          275              C       3.996995       7.707493       1.477571       0.086436      43.421023 0.41772736E+03  0.96911062E+04                                10.909892                            6.852111      -0.137907       1.960063                    0.999278      26.836890      75.818334       0.626381       0.421490      -1.064497      -0.004578       0.007117      -0.010753       0.013684      -0.007188       0.010854       0.002584      -0.005383      -0.013347      -0.015667       0.004069       0.011598             16.969969      22.057044     -10.001880       5.450117      21.155081      -2.821903       7.697782          -0.000000
          276              C       2.770083       7.336800       0.913929      -0.209114      41.180582 0.47956012E+03  0.11587877E+05                                10.496757                            7.352417      -0.032374       1.949355                    0.999640      31.117844      91.556228       0.599649       0.422716      -1.057149       0.007815       0.010856       0.000455       0.013384       0.014812      -0.021011       0.008875      -0.050329      -0.004954      -0.041303       0.010882       0.030421             14.322527      22.868506      -4.685671       6.507209      12.254450      -1.884526       7.844624          -0.000000
          277              C       1.857982       8.291106       0.490089       0.099929      42.125231 0.40415117E+03  0.93029427E+04                                10.677649                            6.751620      -0.204156       1.945909                    0.999090      26.443329      74.516958       0.629109       0.422964      -1.063119       0.006453       0.001696      -0.002081       0.006989       0.016092      -0.001718      -0.012417       0.021193       0.023388      -0.026289       0.005685       0.020603             15.716668      24.356416       1.717304       8.207907      13.623556       0.633130       9.170031          -0.000000
          278              C       2.136925       9.631720       0.668493      -0.203209      38.568869 0.47965076E+03  0.11615877E+05                                10.086481                            7.391009      -0.028363       1.953334                    0.999162      31.064961      92.155409       0.592196       0.427084      -1.052142       0.012437      -0.005753      -0.006228       0.015052      -0.028124      -0.011087      -0.018249       0.003134       0.050800      -0.043842       0.017150       0.026692             12.706304      14.335195       3.748621       4.212129      16.674173       1.978863       7.109545          -0.000000
          279              C       3.315796      10.038814       1.266564       0.089203      41.173678 0.41980800E+03  0.97609703E+04                                10.543955                            6.899675      -0.166088       1.954385                    0.999313      26.840541      76.154227       0.619478       0.425244      -1.061107       0.002047      -0.009787      -0.006850       0.012120       0.003578       0.008947      -0.000864      -0.025861       0.008714      -0.018618       0.006634       0.011984             15.189261      12.356178      -0.396607       2.985718      26.216410       1.442224       6.995195          -0.000000
          280              C       4.251946       9.069824       1.647889      -0.208336      41.236110 0.49993551E+03  0.12228096E+05                                10.602086                            7.573828      -0.065281       1.936005                    0.999156      31.513976      93.826757       0.581987       0.430277      -1.050618      -0.006414      -0.003541      -0.013747       0.015577       0.015840       0.007386       0.009574       0.060741       0.054761      -0.044308       0.012306       0.032002             14.390551      12.826767      -6.227258       2.541997      23.687340      -1.371079       6.657546           0.000001
          281              C      11.896571       3.119587       1.889673       0.549005      26.332131 0.27483351E+03  0.58181519E+04                                 8.187310                            5.847500      -0.057117       2.022111                    0.999535      23.139088      65.177005       0.620139       0.466554      -1.024294      -0.040173      -0.025712       0.018101       0.051016      -0.074149       0.008762       0.029172      -0.068807      -0.076059      -0.079364      -0.018349       0.097713             10.869613      13.259673       6.621781      -2.266926       9.991817      -2.176778       9.357350          -0.000000
          282              C      -3.206505       7.100440      18.422293       0.571842      27.412562 0.26613907E+03  0.55858106E+04                                 8.408894                            5.749716      -0.082337       2.017114                    0.999533      22.849260      63.965067       0.626489       0.465817      -1.025284      -0.004248       0.034015      -0.047355       0.058459      -0.056763      -0.012894       0.017466       0.081679      -0.228907      -0.080236      -0.029877       0.110114             11.839991       6.071936       1.908279       1.023057       8.001468      -2.481502      21.446569           0.000001
          283              C       4.108674      15.686205       2.249350       0.547923      25.791104 0.27553815E+03  0.58498607E+04                                 8.137026                            5.882188      -0.056471       2.020714                    0.999614      23.385709      66.449655       0.612654       0.470898      -1.019643      -0.004994       0.049540       0.012716       0.051389       0.009595      -0.049694      -0.038242       0.080690       0.155984      -0.077943      -0.016912       0.094855             11.125091       6.523944       0.015018       1.448244      19.497313       3.482134       7.354018          -0.000000
          284              C       8.033172       3.780309       2.736310       0.566846      24.479657 0.25872237E+03  0.54096068E+04                                 7.808284                            5.694975      -0.125571       2.005201                    0.999425      22.921935      64.736119       0.623151       0.470090      -1.019600       0.032397      -0.041509       0.014009       0.054487       0.021458      -0.033561       0.005546      -0.008436       0.304667      -0.077650      -0.030806       0.108455              9.987462      11.127796      -3.981478       2.108411      13.466151      -1.089153       5.368437           0.000000
          285              C       3.394305      13.158534      25.022456      -0.281745      22.614353 0.36012234E+03  0.80658140E+04                                 6.820448                            6.183015       0.307766       2.111865                    0.995629      28.085247      78.448597       0.686952       0.398091      -1.077748      -0.044001       0.018192      -0.096383       0.107502      -0.011582       0.064891      -0.035690       0.046992       0.341161      -0.086711      -0.057792       0.144504              7.203164       5.884314       0.114446       0.222371       7.940593      -0.189323       7.784585          -0.000001
          286              C       9.090779      -1.357124      23.299450      -0.278120      22.287360 0.35310299E+03  0.78376529E+04                                 6.689535                            6.093019       0.450954       2.159478                    0.997766      27.751417      76.143524       0.699885       0.394271      -1.084776      -0.026383      -0.107097       0.027738       0.113733       0.025120      -0.006063      -0.055375      -0.198504      -0.225078      -0.088631      -0.064842       0.153473              7.075300       5.893224       0.613756      -0.028515       8.479314       0.278331       6.853363          -0.000000
          287              C      -2.932576       4.086294      14.101214      -0.281744      22.614333 0.36012195E+03  0.80658030E+04                                 6.820444                            6.183011       0.307765       2.111865                    0.995629      28.085240      78.448568       0.686952       0.398090      -1.077748      -0.032277       0.035003       0.096383       0.107502      -0.024055      -0.055916       0.048559      -0.020744       0.341162      -0.086711      -0.057792       0.144504              7.203158       7.620791       0.753930      -0.254506       6.204107       0.143243       7.784578          -0.000001
          288              C      12.657349       3.757050      15.824221      -0.278120      22.287374 0.35310324E+03  0.78376596E+04                                 6.689538                            6.093021       0.450954       2.159478                    0.997766      27.751417      76.143526       0.699885       0.394271      -1.084776       0.091381       0.061767      -0.027738       0.113733       0.083493      -0.049868      -0.024826       0.118507      -0.225078      -0.088631      -0.064841       0.153473              7.075304       7.772419       1.305799       0.271033       6.600128       0.069425       6.853365          -0.000000
          289              C       5.878204       0.137499       1.059991      -0.281745      22.614353 0.36012234E+03  0.80658140E+04                                 6.820448                            6.183015       0.307766       2.111865                    0.995629      28.085247      78.448597       0.686952       0.398091      -1.077748       0.044001      -0.018192       0.096383       0.107502      -0.011582       0.064891      -0.035690       0.046992       0.341161      -0.086711      -0.057792       0.144504              7.203164       5.884314       0.114446       0.222371       7.940593      -0.189323       7.784585          -0.000001
          290              C       0.181730      14.653157       2.782997      -0.278120      22.287360 0.35310299E+03  0.78376530E+04                                 6.689535                            6.093019       0.450954       2.159478                    0.997766      27.751417      76.143527       0.699885       0.394271      -1.084776       0.026383       0.107097      -0.027738       0.113733       0.025120      -0.006063      -0.055375      -0.198504      -0.225078      -0.088631      -0.064842       0.153473              7.075301       5.893225       0.613756      -0.028515       8.479314       0.278331       6.853363          -0.000000
          291              C      12.205085       9.209739      11.981233      -0.281744      22.614331 0.36012191E+03  0.80658020E+04                                 6.820443                            6.183011       0.307766       2.111865                    0.995629      28.085239      78.448563       0.686952       0.398090      -1.077748       0.032277      -0.035003      -0.096383       0.107502      -0.024055      -0.055916       0.048559      -0.020744       0.341162      -0.086711      -0.057792       0.144504              7.203158       7.620791       0.753931      -0.254506       6.204106       0.143243       7.784577          -0.000001
          292              C      -3.384840       9.538983      10.258226      -0.278120      22.287375 0.35310325E+03  0.78376597E+04                                 6.689538                            6.093021       0.450954       2.159478                    0.997766      27.751417      76.143524       0.699885       0.394271      -1.084777      -0.091381      -0.061767       0.027738       0.113733       0.083493      -0.049868      -0.024826       0.118507      -0.225078      -0.088631      -0.064841       0.153473              7.075304       7.772419       1.305799       0.271033       6.600128       0.069425       6.853365          -0.000000
          293              O      -2.627408      10.429404      22.942381      -0.523844      28.905020 0.44432832E+03  0.10193733E+05                                 7.478513                            6.506309       0.492598       2.225346                    0.996527      26.679956      68.716501       0.747274       0.357270      -1.139320      -0.010245      -0.011978      -0.002378       0.015940      -0.033524      -0.041641      -0.022320      -0.055045       0.146278      -0.084472       0.018893       0.065579              8.460587       7.453459       2.171913      -1.568801       7.297763      -1.779204      10.630538           0.000001
          294              O      -1.669099      10.615584      24.916822      -0.582179      38.869789 0.60884595E+03  0.15059276E+05                                 9.154334                            7.651492       0.394206       2.174198                    0.995227      28.021688      74.078971       0.686742       0.360592      -1.140708      -0.014047      -0.022613      -0.004825       0.027054       0.008217       0.041841       0.025221       0.047579      -0.184205      -0.080314       0.008376       0.071938             10.987931      13.450419       5.087715       1.470464      10.396051       1.048714       9.117322           0.000001
          295              O      11.920339       5.064732       7.922543      -0.542078      31.834943 0.46780687E+03  0.10842917E+05                                 7.961306                            6.633096       0.458817       2.208567                    0.998186      26.753398      68.668096       0.749254       0.352693      -1.146004       0.016911       0.007100      -0.026923       0.032576       0.012844      -0.027634      -0.038899      -0.037097      -0.095264      -0.057506      -0.003834       0.061340              9.515496       6.502077       2.572921      -1.558105       9.362049      -3.743878      12.682363           0.000002
          296              O      13.000839       6.918024       8.520092      -0.603644      39.347512 0.57075972E+03  0.13926662E+05                                 9.289101                            7.430894       0.408512       2.166482                    0.996089      28.475831      75.396849       0.691914       0.362794      -1.136064       0.009272      -0.031932      -0.025815       0.042095      -0.041582       0.030617       0.065819       0.063063      -0.012263      -0.103256       0.048619       0.054638             11.842168       7.959500       2.082601       4.029577       7.979319       2.993822      19.587686           0.000001
          297              O      -1.692047      13.429408      23.032887      -0.540345      28.583158 0.44659800E+03  0.10265681E+05                                 7.395597                            6.496486       0.449432       2.191484                    0.998287      27.241515      70.383432       0.751906       0.354382      -1.140876       0.002423       0.018029      -0.013216       0.022485       0.060276       0.000296       0.026826       0.039613       0.132471      -0.089065       0.028465       0.060600              8.357825       7.008236       1.453623       1.766445      10.383289       2.614884       7.681950           0.000001
          298              O       0.032372      13.069759      24.344313      -0.578104      40.389927 0.64942325E+03  0.16348652E+05                                 9.477389                            7.968258       0.110172       2.089542                    0.992934      28.117462      75.359202       0.663624       0.366632      -1.134276      -0.010150       0.021187       0.006639       0.024413      -0.048886      -0.012831      -0.036594       0.002952      -0.056065      -0.066613       0.004501       0.062112             11.747950       8.733621      -2.977521       0.754246      17.861561       0.307333       8.648668           0.000001
          299              O       1.478707      10.748937      23.514369      -0.597462      38.701296 0.59482475E+03  0.14681313E+05                                 9.211282                            7.620674       0.200339       2.107450                    0.994358      28.443779      76.029590       0.677800       0.366125      -1.132172      -0.006439      -0.034362       0.002067       0.035021      -0.004245      -0.023184       0.013057      -0.126797       0.045216      -0.076792       0.016194       0.060598             11.275184       7.630682      -1.498131       0.650226      19.420627      -0.623558       6.774242           0.000001
          300              O       0.101339       9.159790      22.977853      -0.543316      32.557077 0.50750556E+03  0.12012217E+05                                 8.092252                            6.972085       0.594986       2.252604                    0.997212      27.040465      70.273004       0.720457       0.359183      -1.140111       0.011362      -0.006701      -0.012449       0.018138       0.016309       0.005031       0.001118       0.137077       0.093840      -0.086095       0.030214       0.055881              9.080627      12.709906       0.488067       2.108532       8.235783       0.201257       6.296193           0.000001
          301              O      11.725058       2.615896       9.901158      -0.523844      28.905010 0.44432794E+03  0.10193723E+05                                 7.478512                            6.506307       0.492597       2.225346                    0.996527      26.679954      68.716497       0.747275       0.357270      -1.139320      -0.007700      -0.013753      -0.002378       0.015941      -0.007667      -0.006555      -0.046789       0.085383       0.146277      -0.084472       0.018893       0.065579              8.460586       5.907713       1.602668      -1.127446       8.843506      -2.087002      10.630539           0.000001
          302              O      11.568599       3.579504      11.875599      -0.582178      38.869801 0.60884654E+03  0.15059294E+05                                 9.154336                            7.651496       0.394205       2.174198                    0.995227      28.021685      74.078961       0.686741       0.360592      -1.140708      -0.016365      -0.020996      -0.004825       0.027054      -0.009175       0.009208       0.047978      -0.046874      -0.184205      -0.080314       0.008376       0.071938             10.987932       7.461068       2.882043       0.475946      16.385403       1.742281       9.117325           0.000000
          303              O      -0.396928      11.458914      20.963767      -0.542078      31.834943 0.46780695E+03  0.10842919E+05                                 7.961306                            6.633097       0.458817       2.208567                    0.998186      26.753398      68.668096       0.749254       0.352693      -1.146004       0.000819       0.018323      -0.026922       0.032576       0.021806      -0.026953      -0.039375       0.011577      -0.095263      -0.057506      -0.003834       0.061340              9.515498       7.351780       2.885834      -2.974780       8.512344      -2.755910      12.682370           0.000002
          304              O       0.968788      13.113299      21.561316      -0.603644      39.347520 0.57075986E+03  0.13926666E+05                                 9.289102                            7.430895       0.408513       2.166482                    0.996089      28.475830      75.396845       0.691914       0.362794      -1.136064      -0.033169      -0.002335      -0.025815       0.042095      -0.052101       0.051184       0.051476       0.005938      -0.012263      -0.103256       0.048619       0.054638             11.842171       6.626237       1.591604       1.416846       9.312583       4.815912      19.587694           0.000001
          305              O      14.216995       4.530362       9.991664      -0.540344      28.583112 0.44659688E+03  0.10265649E+05                                 7.395589                            6.496478       0.449429       2.191483                    0.998287      27.241496      70.383369       0.751906       0.354382      -1.140876       0.016081       0.008504      -0.013215       0.022484       0.033033       0.025071       0.009547      -0.108339       0.132473      -0.089065       0.028465       0.060600              8.357817       9.037441       2.200913       1.843341       8.354067       2.561257       7.681942           0.000001
          306              O      13.283585       6.024253      11.303089      -0.578104      40.389908 0.64942293E+03  0.16348641E+05                                 9.477386                            7.968256       0.110172       2.089542                    0.992934      28.117452      75.359164       0.663624       0.366632      -1.134276       0.023389      -0.002203       0.006639       0.024413      -0.038167      -0.029906      -0.024687       0.061166      -0.056066      -0.066613       0.004501       0.062112             11.747947      18.702608       0.693713       0.027749       7.892569       0.813982       8.648663           0.000001
          307              O      10.605928       6.579458      10.473146      -0.597463      38.701312 0.59482524E+03  0.14681328E+05                                 9.211283                            7.620676       0.200345       2.107451                    0.994358      28.443793      76.029632       0.677800       0.366125      -1.132172      -0.030019      -0.017917       0.002067       0.035021       0.037888       0.020265      -0.017245       0.102018       0.045218      -0.076794       0.016195       0.060599             11.275185      18.984280       2.683001      -0.809843       8.067030       0.394679       6.774243           0.000001
          308              O       9.590674       4.737778       9.936630      -0.543316      32.557060 0.50750503E+03  0.12012202E+05                                 8.092249                            6.972081       0.594986       2.252604                    0.997212      27.040463      70.272996       0.720457       0.359183      -1.140111      -0.010214       0.008346      -0.012449       0.018138      -0.032038      -0.000689       0.005108      -0.125492       0.093840      -0.086095       0.030214       0.055881              9.080624       8.453549      -1.079402      -0.539802      12.492133       2.048177       6.296191           0.000001
          309              O      -2.452549      10.680137      16.181289      -0.523844      28.905010 0.44432793E+03  0.10193722E+05                                 7.478512                            6.506307       0.492597       2.225346                    0.996527      26.679952      68.716493       0.747275       0.357270      -1.139320       0.007700       0.013753       0.002378       0.015940      -0.007667      -0.006555      -0.046789       0.085383       0.146277      -0.084472       0.018893       0.065579              8.460586       5.907713       1.602669      -1.127446       8.843506      -2.087002      10.630540           0.000001
          310              O      -2.296090       9.716529      14.206848      -0.582178      38.869799 0.60884648E+03  0.15059292E+05                                 9.154335                            7.651495       0.394205       2.174198                    0.995227      28.021684      74.078956       0.686741       0.360592      -1.140708       0.016365       0.020996       0.004825       0.027054      -0.009175       0.009208       0.047978      -0.046874      -0.184205      -0.080314       0.008376       0.071938             10.987931       7.461068       2.882043       0.475946      16.385401       1.742281       9.117324           0.000000
          311              O       9.669437       1.837119       5.118680      -0.542078      31.834943 0.46780694E+03  0.10842919E+05                                 7.961306                            6.633097       0.458817       2.208567                    0.998186      26.753397      68.668094       0.749254       0.352693      -1.146004      -0.000819      -0.018323       0.026922       0.032576       0.021806      -0.026953      -0.039374       0.011577      -0.095263      -0.057506      -0.003834       0.061339              9.515498       7.351780       2.885834      -2.974780       8.512344      -2.755910      12.682370           0.000002
          312              O       8.303721       0.182734       4.521131      -0.603644      39.347515 0.57075978E+03  0.13926663E+05                                 9.289101                            7.430894       0.408512       2.166482                    0.996089      28.475828      75.396838       0.691914       0.362794      -1.136064       0.033169       0.002335       0.025815       0.042095      -0.052101       0.051184       0.051476       0.005938      -0.012263      -0.103256       0.048619       0.054638             11.842170       6.626237       1.591604       1.416846       9.312583       4.815912      19.587692           0.000001
          313              O      -4.944486       8.765671      16.090783      -0.540344      28.583113 0.44659690E+03  0.10265649E+05                                 7.395589                            6.496478       0.449428       2.191483                    0.998287      27.241496      70.383370       0.751906       0.354382      -1.140876      -0.016081      -0.008504       0.013215       0.022484       0.033033       0.025071       0.009547      -0.108339       0.132473      -0.089065       0.028465       0.060600              8.357817       9.037442       2.200913       1.843341       8.354067       2.561257       7.681943           0.000001
          314              O      -4.011076       7.271780      14.779358      -0.578104      40.389906 0.64942289E+03  0.16348640E+05                                 9.477386                            7.968255       0.110172       2.089542                    0.992934      28.117451      75.359162       0.663624       0.366632      -1.134276      -0.023389       0.002203      -0.006639       0.024413      -0.038167      -0.029906      -0.024687       0.061166      -0.056066      -0.066613       0.004501       0.062112             11.747946      18.702608       0.693713       0.027749       7.892569       0.813982       8.648663           0.000001
          315              O      -1.333419       6.716575      15.609301      -0.597463      38.701313 0.59482527E+03  0.14681329E+05                                 9.211283                            7.620676       0.200345       2.107451                    0.994358      28.443794      76.029635       0.677800       0.366125      -1.132172       0.030019       0.017917      -0.002067       0.035021       0.037888       0.020265      -0.017245       0.102018       0.045218      -0.076794       0.016195       0.060599             11.275185      18.984281       2.683001      -0.809843       8.067031       0.394679       6.774243           0.000001
          316              O      -0.318165       8.558255      16.145817      -0.543316      32.557059 0.50750501E+03  0.12012201E+05                                 8.092249                            6.972081       0.594987       2.252604                    0.997212      27.040463      70.272995       0.720457       0.359183      -1.140111       0.010215      -0.008346       0.012449       0.018138      -0.032038      -0.000689       0.005108      -0.125492       0.093840      -0.086095       0.030214       0.055881              9.080624       8.453549      -1.079402      -0.539802      12.492133       2.048177       6.296190           0.000001
          317              O      11.899917       2.866629       3.140066      -0.523844      28.905020 0.44432832E+03  0.10193733E+05                                 7.478513                            6.506309       0.492598       2.225346                    0.996527      26.679956      68.716501       0.747274       0.357270      -1.139320       0.010245       0.011978       0.002378       0.015941      -0.033524      -0.041641      -0.022320      -0.055045       0.146278      -0.084472       0.018893       0.065579              8.460587       7.453459       2.171913      -1.568801       7.297763      -1.779204      10.630538           0.000001
          318              O      10.941608       2.680449       1.165625      -0.582178      38.869786 0.60884589E+03  0.15059274E+05                                 9.154333                            7.651492       0.394206       2.174198                    0.995227      28.021687      74.078968       0.686742       0.360592      -1.140708       0.014047       0.022613       0.004825       0.027054       0.008217       0.041841       0.025221       0.047579      -0.184205      -0.080314       0.008376       0.071938             10.987930      13.450418       5.087714       1.470464      10.396050       1.048714       9.117321           0.000000
          319              O      -2.647830       8.231301      18.159904      -0.542078      31.834947 0.46780695E+03  0.10842919E+05                                 7.961306                            6.633097       0.458817       2.208567                    0.998186      26.753400      68.668103       0.749254       0.352693      -1.146004      -0.016911      -0.007100       0.026923       0.032576       0.012844      -0.027634      -0.038899      -0.037097      -0.095265      -0.057506      -0.003834       0.061340              9.515497       6.502078       2.572921      -1.558105       9.362050      -3.743879      12.682364           0.000002
          320              O      -3.728330       6.378009      17.562355      -0.603644      39.347515 0.57075978E+03  0.13926664E+05                                 9.289101                            7.430894       0.408512       2.166482                    0.996089      28.475832      75.396853       0.691914       0.362794      -1.136064      -0.009272       0.031932       0.025815       0.042095      -0.041582       0.030617       0.065819       0.063063      -0.012263      -0.103256       0.048619       0.054638             11.842169       7.959501       2.082601       4.029577       7.979320       2.993822      19.587687           0.000001
          321              O      10.964556      -0.133375       3.049560      -0.540344      28.583152 0.44659788E+03  0.10265677E+05                                 7.395596                            6.496485       0.449432       2.191484                    0.998287      27.241511      70.383420       0.751906       0.354382      -1.140876      -0.002423      -0.018029       0.013216       0.022485       0.060276       0.000296       0.026826       0.039613       0.132471      -0.089065       0.028465       0.060600              8.357824       7.008235       1.453623       1.766445      10.383287       2.614883       7.681949           0.000001
          322              O       9.240137       0.226274       1.738134      -0.578104      40.389917 0.64942307E+03  0.16348646E+05                                 9.477388                            7.968257       0.110172       2.089542                    0.992934      28.117458      75.359190       0.663624       0.366632      -1.134276       0.010150      -0.021187      -0.006639       0.024413      -0.048886      -0.012831      -0.036594       0.002952      -0.056065      -0.066613       0.004501       0.062112             11.747948       8.733620      -2.977521       0.754246      17.861559       0.307333       8.648667           0.000001
          323              O       7.793802       2.547096       2.568078      -0.597462      38.701292 0.59482467E+03  0.14681311E+05                                 9.211281                            7.620673       0.200339       2.107450                    0.994358      28.443777      76.029584       0.677800       0.366125      -1.132172       0.006439       0.034362      -0.002067       0.035021      -0.004245      -0.023184       0.013057      -0.126797       0.045216      -0.076792       0.016194       0.060598             11.275183       7.630681      -1.498131       0.650226      19.420626      -0.623557       6.774242           0.000001
          324              O       9.171170       4.136243       3.104594      -0.543316      32.557078 0.50750558E+03  0.12012218E+05                                 8.092252                            6.972085       0.594986       2.252604                    0.997212      27.040465      70.273005       0.720457       0.359183      -1.140111      -0.011362       0.006701       0.012449       0.018138       0.016309       0.005031       0.001118       0.137077       0.093840      -0.086095       0.030214       0.055881              9.080628      12.709907       0.488067       2.108532       8.235784       0.201257       6.296193           0.000001
          325              N       2.925179      13.403631      23.634870      -0.133301      21.325666 0.33309557E+03  0.72558000E+04                                 6.541095                            5.942867      -0.474895       1.942218                    0.994987      24.119469      64.660241       0.707189       0.397607      -1.087077       0.056270       0.097858       0.092828       0.146150      -0.021520      -0.002339      -0.032688      -0.086092       0.077520      -0.062272      -0.000208       0.062480              7.000160       5.574438       0.535375       0.621744       7.979982      -0.066875       7.446059           0.000000
          326              N      -3.324692       4.441818      15.488800      -0.133301      21.325675 0.33309574E+03  0.72558048E+04                                 6.541098                            5.942870      -0.474894       1.942218                    0.994987      24.119472      64.660259       0.707188       0.397608      -1.087077      -0.072384      -0.086621      -0.092828       0.146150       0.011539      -0.029865      -0.013491       0.093443       0.077520      -0.062272      -0.000208       0.062480              7.000163       7.345481       1.187588      -0.277620       6.208947       0.560326       7.446061           0.000000
          327              N       6.347330      -0.107598       2.447577      -0.133301      21.325667 0.33309560E+03  0.72558006E+04                                 6.541095                            5.942867      -0.474895       1.942218                    0.994987      24.119470      64.660244       0.707189       0.397607      -1.087077      -0.056270      -0.097858      -0.092828       0.146150      -0.021520      -0.002339      -0.032688      -0.086092       0.077520      -0.062272      -0.000208       0.062480              7.000160       5.574438       0.535375       0.621744       7.979982      -0.066875       7.446059           0.000000
          328              N      12.597201       8.854215      10.593647      -0.133301      21.325676 0.33309575E+03  0.72558049E+04                                 6.541098                            5.942869      -0.474894       1.942218                    0.994987      24.119472      64.660258       0.707188       0.397607      -1.087077       0.072384       0.086621       0.092828       0.146150       0.011538      -0.029865      -0.013491       0.093443       0.077520      -0.062272      -0.000208       0.062480              7.000163       7.345481       1.187588      -0.277620       6.208947       0.560326       7.446061           0.000000

******************************************************
Auxiliary information for the entire system
The total spin magnetic moment of the unit cell is   0.000002
The total net atomic charge of the unit cell is   0.000005
Accuracy of reproducing the electrostatic potential in the unit cell:
  The inner radius (bohr) =    5.0000
  The outer radius (bohr) =   12.0000
  Valid grid points have density less than (e/(bohr^3)) =    0.0001
  The number of valid grid points were=       909380
  The rms potential error without charges in kcal/mol is=      7.40847
  The rms potential error with partial charges in kcal/mol is=      0.86959
  The RRMSE value at monopole order=      0.11738
  The rms potential error with partial charges and cloud penetration in kcal/mol is=      0.87356
  The RRMSE value at monopole order with cloud penetration is=      0.11791
  The rms potential error with partial charges and atomic dipoles in kcal/mol is=      0.29565
  The RRMSE value at dipole order=      0.03991
  The rms potential error with partial charges, atomic dipoles and cloud penetration in kcal/mol is=      0.29005
  The RRMSE value at dipole order with cloud penetration=      0.03915

******************************************************
The electron densities and ab initio electrostatic potential were computed in VASP using the PBE functional and
projector augmented wave method. See the main text of the journal article for a description of computational details.
The atomic charges, dipoles, and quadrupoles were computed with the DDEC6 method as described in
(a) T. A. Manz and N. Gabaldon Limas, RSC Adv. 6 (2016) 47771-47801 DOI: 10.1039/c6ra04656h
(b) N. Gabaldon Limas and T. A. Manz, RSC Adv. 8 (2018) 2678-2707 DOI: 10.1039/c7ra11829e.
For each atom in the material, the electron cloud parameters were fit to the spherically averaged atom-in-material
electron density using radial positions for which this density was between 10^-4 and 10^-2 electrons per cubic bohr.
The polarizabilities, dispersion coefficients, and quantum Drude oscillator (QDO) parameters were fit using the MCLF method.
The magnetic structure of the system was optimized in VASP from the default ferromagnetic initial guess using spin polarization.
The atomic spin moments (ASMs) were computed on this optimized magnetic structure using the DDEC6 partition as inputs
to the method of T. A. Manz and D. S. Sholl, J. Chem. Theory Comput. 7 (2011) 4146-4164 DOI: 10.1021/ct200539n.
The RMSE and RRMSE were computed using a uniform grid with Ewald summation.
