# Supplementary material for: A collection of forcefield precursors for metal–organic frameworks
Source: RSC Adv. 2019 Nov 13;9(63):36492–507. doi: 10.1039/c9ra07327b (PMC9075174; doi:10.1039/c9ra07327b)
Supplement: RA-009-C9RA07327B-s4127 [file RA-009-C9RA07327B-s4127.xyz]

  328
jmolscript: load "" {1 1 1} spacegroup "x,y,z" unitcell [{     17.344000     0.000000     0.000000 }, {     -6.056981    16.251994     0.000000 }, {     -1.899399    -2.734914    26.232514 }]
In    -0.485001    11.548581    23.204233     1.392072
In    11.940539     4.946060    10.087976     1.392072
In    -2.552919     8.571020    16.144538     1.392073
In     9.872621     1.968499     3.028281     1.392072
H     -0.970517    12.382858     0.619087     0.105252
H     -2.610669    10.990196     1.568704     0.108773
H     11.240269     7.688748    24.162769     0.109687
H     -4.543086     9.086802    23.239384     0.120168
H     11.509860     5.040169     5.529814     0.129849
H     11.345790     5.772893     3.334153     0.115247
H     13.276134     9.186687     4.354597     0.106918
H     13.359414     8.467496     6.560752     0.101122
H      4.224538    -0.100556    22.803924     0.121244
H      4.550641     2.177064    23.171180     0.115510
H      8.937068     4.027775     0.010493     0.113371
H      6.740872    -0.972531    25.836403     0.116612
H      4.039546     9.952061    23.669597     0.101934
H      5.707882     8.333563    24.010620     0.114497
H      2.852929     5.526371    24.482805     0.112863
H      1.240787     7.090927    23.910937     0.106787
H     10.359192     7.114359     1.846769     0.119638
H      9.543381     6.913646    25.128125     0.114580
H     -3.536878     9.207043     2.148443     0.111892
H      6.855937     7.064748    25.440292     0.116454
H      7.922121     3.200692    25.854766     0.119141
H      4.374084     4.125491    24.170638     0.115518
H     10.992445     2.047551    13.735344     0.105263
H     10.260251     0.024311    14.684961     0.108771
H      4.228955    14.585134    11.046512     0.109687
H     11.050947     0.283761    10.123127     0.120168
H     -0.246413    11.177883    18.646071     0.129849
H      0.497475    11.280030    16.450410     0.115247
H      3.022204    14.281023    17.470854     0.106918
H      2.319211    14.107899    19.677009     0.101122
H     -0.619845     5.290894     9.687667     0.121245
H      1.400489     6.391870    10.054923     0.115510
H     -0.296579     8.413524    13.126750     0.113371
H     -2.315688     7.344279    12.720146     0.116612
H      8.864448     8.628188    10.553340     0.101934
H      6.765226     9.626261    10.894363     0.114497
H      5.131804     5.970715    11.366548     0.112863
H      7.160855     5.006460    10.794680     0.106787
H      2.099026    10.824024    14.963026     0.119638
H      4.095252    12.724398    12.011868     0.114580
H      8.912824    -1.466306    15.264700     0.111891
H      5.175366    10.258929    12.324035     0.116454
H      1.182258     9.908554    12.738509     0.119141
H      3.287898     6.906871    11.054381     0.115518
H     -1.604825    11.469529    12.497170     0.105263
H     -0.872631    13.492769    11.547553     0.108771
H      5.158665    -1.068054    15.186002     0.109687
H     -1.663327    13.233319    16.109387     0.120168
H      9.634033     2.339197     7.586443     0.129849
H      8.890145     2.237050     9.782104     0.115247
H      6.365416    -0.763943     8.761660     0.106918
H      7.068409    -0.590819     6.555505     0.101122
H     10.007465     8.226186    16.544847     0.121244
H      7.987131     7.125210    16.177591     0.115510
H      9.684199     5.103556    13.105764     0.113371
H     11.703308     6.172801    13.512368     0.116612
H      0.523172     4.888892    15.679174     0.101934
H      2.622394     3.890819    15.338151     0.114497
H      4.255816     7.546365    14.865966     0.112863
H      2.226765     8.510620    15.437834     0.106787
H      7.288594     2.693056    11.269488     0.119638
H      5.292368     0.792682    14.220646     0.114580
H      0.474796    14.983386    10.967814     0.111891
H      4.212254     3.258151    13.908479     0.116454
H      8.205362     3.608526    13.494005     0.119141
H      6.099722     6.610209    15.178133     0.115518
H     10.358137     1.134222    25.613427     0.105252
H     11.998289     2.526884    24.663810     0.108773
H     -1.852649     5.828332     2.069745     0.109687
H     13.930706     4.430278     2.993130     0.120168
H     -2.122240     8.476911    20.702700     0.129849
H     -1.958170     7.744187    22.898361     0.115247
H     -3.888514     4.330393    21.877917     0.106918
H     -3.971794     5.049584    19.671762     0.101122
H      5.163082    13.617636     3.428590     0.121244
H      4.836979    11.340016     3.061334     0.115510
H      2.349951    12.224219    -0.010493     0.113371
H      2.646748    14.489611     0.396111     0.116612
H      5.348074     3.565019     2.562917     0.101934
H      3.679738     5.183517     2.221894     0.114497
H      6.534691     7.990709     1.749709     0.112863
H      8.146833     6.426153     2.321577     0.106787
H     -0.971572     6.402721    24.385745     0.119638
H     -0.155761     6.603434     1.104389     0.114580
H     12.924498     4.310037    24.084071     0.111892
H      2.531683     6.452332     0.792222     0.116454
H      1.465499    10.316388     0.377748     0.119141
H      5.013536     9.391589     2.061876     0.115518
H      3.534448    13.050695    23.207905     0.301602
H      2.161028    13.345704    23.714193     0.308938
H      3.405009    12.409802    25.395697     0.156326
H     10.510147    -2.642637    25.238302     0.146090
H      9.032450    -2.347933    25.778692     0.164915
H      8.946665    -1.072947    22.512744     0.162896
H      8.782931    -0.664393    24.049969     0.163066
H     10.234807    -0.991280    23.459737     0.145152
H     -2.556760     4.280064    16.140866     0.301602
H     -3.312829     5.463987    15.634578     0.308938
H     -2.001423     4.625170    13.953074     0.156326
H     -2.759408     3.224091    14.110469     0.146090
H     13.792393     4.505830    13.570079     0.164915
H     12.567723     4.140956    16.836027     0.162896
H     12.127712     4.151703    15.298802     0.163066
H     12.941051     2.905397    15.889034     0.145152
H      5.853172     0.466385     3.024609     0.301602
H      7.226592     0.171376     2.518321     0.308938
H      5.982611     1.107278     0.836817     0.156326
H      4.934454    -0.092277     0.994212     0.146090
H      0.355170    15.865013     0.453822     0.164915
H      0.440955    14.590027     3.719770     0.162896
H      0.604689    14.181473     2.182545     0.163066
H     -0.847187    14.508360     2.772777     0.145152
H     11.944380     9.237016    10.091648     0.301602
H     12.700449     8.053093    10.597936     0.308938
H     11.389043     8.891910    12.279440     0.156326
H     -5.196972    10.292989    12.122045     0.146090
H     -4.404773     9.011250    12.662435     0.164915
H     -3.180103     9.376124     9.396487     0.162896
H     -2.740092     9.365377    10.933712     0.163066
H     -3.553431    10.611683    10.343480     0.145152
C     -3.555553     9.514796    24.947121    -0.023415
C     -1.636287    11.989624     0.068205    -0.117490
C     -2.605552    11.141411     0.631154    -0.159559
C     -5.463363     7.783687    26.058068     0.086913
C     -5.446111     8.080237    24.725718    -0.139230
C     -4.520870     8.916007    24.172999    -0.084155
C     12.428133     6.689526     6.264587    -0.027595
C     11.849853     5.895830     5.292934    -0.075452
C     11.759804     6.326571     3.984457    -0.132104
C     12.273121     7.565155     3.613266     0.070475
C     12.893984     8.349742     4.592789    -0.164738
C     12.953616     7.917158     5.901791    -0.116602
C      5.467489    -0.751747    24.265862    -0.032956
C      4.811896     0.186766    23.493053    -0.094600
C      5.003184     1.543045    23.713930    -0.149122
C      5.852793     1.981221    24.720734     0.078236
C      6.480481     1.014016    25.527122    -0.147692
C      6.297399    -0.332444    25.293128    -0.114074
C      2.434140     8.679354    23.791316    -0.020969
C      4.407030     6.774152    24.394402     0.082896
C      3.795227     9.045863    23.819123    -0.112250
C      4.789949     8.095689    24.063085    -0.154172
C      3.110277     6.426358    24.314917    -0.137052
C      2.143253     7.371461    23.994881    -0.085505
C     12.110023     8.099492     2.233961     0.096203
C     10.969344     7.749167     1.489744    -0.205675
C     10.715576     8.308284     0.249996     0.092917
C      9.724289     6.501849    25.964942    -0.217172
C     12.792136     9.571132     0.425491     0.084270
C     13.013776     8.989230     1.670224    -0.208064
C      5.436375     5.761453    24.756410     0.085850
C      6.654572     6.141981    25.337198    -0.214957
C      7.568506     5.188861    25.765313     0.099467
C      7.292607     3.851602    25.566208    -0.205678
C      6.114241     3.435026    24.953941     0.089128
C      5.192464     4.398829    24.569897    -0.210286
C     -2.485706    10.361991    24.345609     0.551969
C     12.449551     6.264853     7.708162     0.571681
C      5.362766    -2.201649    23.948449     0.550139
C      1.367090     9.680717    23.524007     0.570299
C     11.107122     1.358584    11.830864    -0.023405
C     10.856473     1.286371    13.184462    -0.117518
C     10.400158     0.081914    13.747411    -0.159546
C     10.151263    -1.033656    12.941811     0.086911
C     10.423118    -0.913927    11.609461    -0.139229
C     10.883148     0.244933    11.056742    -0.084156
C      0.978413    12.614339    19.380844    -0.027595
C      0.436639    11.795290    18.409191    -0.075452
C      0.871708    11.861336    17.100714    -0.132105
C      1.853045    12.774880    16.729523     0.070475
C      2.371411    13.630651    17.709046    -0.164737
C      1.945239    13.535459    19.018048    -0.116602
C     -1.664107     6.228174    11.149605    -0.032956
C     -0.555733     5.941612    10.376796    -0.094600
C      0.648349     6.594504    10.597673    -0.149122
C      0.762231     7.543643    11.604477     0.078236
C     -0.363282     7.794037    12.410865    -0.147692
C     -1.561030     7.152264    12.176871    -0.114074
C      8.232522     6.679398    10.675059    -0.020969
C      5.758290     7.862725    11.278145     0.082898
C      8.100628     8.082784    10.702866    -0.112250
C      6.862896     8.683051    10.946828    -0.154173
C      5.885253     6.526159    11.198660    -0.137054
C      7.108561     5.950075    10.878624    -0.085505
C      2.410697    12.808656    15.350218     0.096203
C      2.480784    11.617452    14.606001    -0.205675
C      3.093321    11.574920    13.366253     0.092917
C      3.646205    12.750105    12.848685    -0.217172
C      3.551469    13.961756    13.541748     0.084270
C      2.928801    13.966226    14.786481    -0.208065
C      4.449878     8.473600    11.640153     0.085851
C      4.381021     9.747988    12.220941    -0.214957
C      3.168741    10.271524    12.649056     0.099467
C      2.012029     9.545990    12.449951    -0.205678
C      2.033198     8.296337    11.837684     0.089128
C      3.258227     7.769182    11.453640    -0.210286
C     11.527358     2.656935    11.229352     0.551968
C      0.572998    12.486102    20.824419     0.571681
C     -2.986149     5.623701    10.832192     0.550139
C      9.543480     6.029233    10.407750     0.570299
C     -1.719502    12.158496    14.401650    -0.023405
C     -1.468853    12.230709    13.048052    -0.117518
C     -1.012538    13.435166    12.485103    -0.159546
C     -0.763643    14.550736    13.290703     0.086911
C     -1.035498    14.431007    14.623053    -0.139229
C     -1.495528    13.272147    15.175772    -0.084156
C      8.409207     0.902741     6.851670    -0.027595
C      8.950981     1.721790     7.823323    -0.075452
C      8.515912     1.655744     9.131800    -0.132104
C      7.534575     0.742200     9.502991     0.070475
C      7.016209    -0.113571     8.523468    -0.164737
C      7.442381    -0.018379     7.214466    -0.116602
C     11.051727     7.288906    15.082909    -0.032956
C      9.943353     7.575468    15.855718    -0.094600
C      8.739271     6.922576    15.634841    -0.149122
C      8.625389     5.973437    14.628037     0.078236
C      9.750902     5.723043    13.821649    -0.147692
C     10.948650     6.364816    14.055643    -0.114074
C      1.155098     6.837682    15.557455    -0.020969
C      3.629330     5.654355    14.954369     0.082898
C      1.286992     5.434296    15.529648    -0.112250
C      2.524724     4.834029    15.285686    -0.154173
C      3.502367     6.990921    15.033854    -0.137054
C      2.279059     7.567005    15.353890    -0.085505
C      6.976923     0.708424    10.882296     0.096203
C      6.906836     1.899628    11.626513    -0.205675
C      6.294299     1.942160    12.866261     0.092917
C      5.741415     0.766975    13.383829    -0.217172
C      5.836151    -0.444676    12.690766     0.084270
C      6.458819    -0.449146    11.446033    -0.208065
C      4.937742     5.043480    14.592361     0.085851
C      5.006599     3.769092    14.011573    -0.214957
C      6.218879     3.245556    13.583458     0.099467
C      7.375591     3.971090    13.782563    -0.205678
C      7.354422     5.220743    14.394830     0.089128
C      6.129393     5.747898    14.778874    -0.210286
C     -2.139738    10.860145    15.003162     0.551968
C      8.814622     1.030978     5.408095     0.571681
C     12.373769     7.893379    15.400322     0.550139
C     -0.155860     7.487847    15.824764     0.570299
C     12.943173     4.002284     1.285393    -0.023415
C     11.023907     1.527456    26.164309    -0.117490
C     11.993172     2.375669    25.601360    -0.159559
C     14.850983     5.733393     0.174446     0.086913
C     14.833731     5.436843     1.506796    -0.139230
C     13.908490     4.601073     2.059515    -0.084155
C     -3.040513     6.827554    19.967927    -0.027595
C     -2.462233     7.621250    20.939580    -0.075452
C     -2.372184     7.190509    22.248057    -0.132104
C     -2.885501     5.951925    22.619248     0.070475
C     -3.506364     5.167338    21.639725    -0.164738
C     -3.565996     5.599922    20.330723    -0.116602
C      3.920131    14.268827     1.966652    -0.032956
C      4.575724    13.330314     2.739461    -0.094600
C      4.384436    11.974035     2.518584    -0.149122
C      3.534827    11.535859     1.511780     0.078236
C      2.907139    12.503064     0.705392    -0.147692
C      3.090221    13.849524     0.939386    -0.114074
C      6.953480     4.837726     2.441198    -0.020969
C      4.980590     6.742928     1.838112     0.082896
C      5.592393     4.471217     2.413391    -0.112250
C      4.597671     5.421391     2.169429    -0.154173
C      6.277343     7.090722     1.917597    -0.137052
C      7.244367     6.145619     2.237633    -0.085505
C     -2.722403     5.417588    23.998553     0.096203
C     -1.581724     5.767913    24.742770    -0.205675
C     -1.327956     5.208796    25.982518     0.092917
C     -0.336669     7.015231     0.267572    -0.217172
C     -3.404516     3.945948    25.807023     0.084270
C     -3.626156     4.527850    24.562290    -0.208064
C      3.951245     7.755627     1.476104     0.085850
C      2.733048     7.375099     0.895316    -0.214957
C      1.819114     8.328219     0.467201     0.099467
C      2.095013     9.665478     0.666306    -0.205678
C      3.273379    10.082054     1.278573     0.089128
C      4.195156     9.118251     1.662617    -0.210286
C     11.873326     3.155089     1.886905     0.551969
C     -3.061931     7.252227    18.524352     0.571681
C      4.024854    15.718729     2.284065     0.550139
C      8.020530     3.836363     2.708507     0.570299
C      3.509007    13.356197    25.164588    -0.282290
C      9.281979    -1.224457    23.420388    -0.281909
C     -2.851913     4.197214    14.184183    -0.282290
C     12.826795     3.879665    15.928383    -0.281909
C      5.878613     0.160883     1.067926    -0.282290
C      0.105641    14.741537     2.812126    -0.281909
C     12.239533     9.319866    12.048331    -0.282290
C     -3.439175     9.637415    10.304131    -0.281909
O     -2.491246    10.584267    23.097466    -0.525599
O     -1.554140    10.814786    25.062544    -0.576225
O     11.894287     5.141183     7.985702    -0.539049
O     12.961409     7.001368     8.571999    -0.609959
O     -1.561353    13.598418    23.149931    -0.541460
O      0.161784    13.256048    24.471263    -0.583310
O      1.605196    10.916609    23.677467    -0.594809
O      0.224786     9.317564    23.174065    -0.541894
O     11.737574     2.729368     9.981209    -0.525599
O     11.626316     3.687975    11.946287    -0.576225
O     -0.286011    11.573383    21.101959    -0.539049
O      1.084387    13.222942    21.688256    -0.609959
O     14.237205     4.653335    10.033674    -0.541460
O     13.314627     6.148415    11.355006    -0.583310
O     10.618405     6.683954    10.561210    -0.594809
O      9.602115     4.832028    10.057808    -0.541894
O     -2.349954    10.787712    16.251305    -0.525599
O     -2.238696     9.829105    14.286227    -0.576225
O      9.673631     1.943697     5.130555    -0.539049
O      8.303233     0.294138     4.544258    -0.609959
O     -4.849585     8.863745    16.198840    -0.541461
O     -3.927007     7.368665    14.877508    -0.583310
O     -1.230785     6.833126    15.671304    -0.594809
O     -0.214495     8.685052    16.174706    -0.541894
O     11.878866     2.932813     3.135048    -0.525599
O     10.941760     2.702294     1.169970    -0.576225
O     -2.506667     8.375897    18.246812    -0.539049
O     -3.573789     6.515712    17.660515    -0.609959
O     10.948973    -0.081338     3.082583    -0.541460
O      9.225836     0.261032     1.761251    -0.583310
O      7.782424     2.600471     2.555047    -0.594809
O      9.162834     4.199516     3.058449    -0.541894
N      3.049189    13.578170    23.786857    -0.121493
N     -3.220490     4.550562    15.561914    -0.121493
N      6.338431    -0.061090     2.445657    -0.121493
N     12.608110     8.966518    10.670600    -0.121493

The following XYZ coordinates are in angstroms. Other properties are in atomic units.
The sperically averaged electron density of each atom fit to a function of the form exp(a - br)
eigen_1, eigen_2 and eigen_3 are the three eigenvalues of traceless quadrupole moment tensor
  atom number  atomic symbol              X              Y              Z     net charge C6 coefficient C8 coefficient C10 coefficient fluctuating dipole atomic polarizability isotropic forcefield polarizability              a              b squared Pearson coefficient          <r^3>          <r^4>         wp_QDO          m_QDO          q_QDO       dipole_x       dipole_y       dipole_z         dipole            Qxy            Qxz            Qyz     Q(x^2-y^2)  Q(3z^2 - R^2)        eigen_1        eigen_2        eigen_3 static polarizability      alpha(xx)      alpha(xy)      alpha(xz)      alpha(yy)      alpha(yz)      alpha(zz) atomic spin moment
            1             In      -0.485001      11.548581      23.204233       1.392072     153.875393 0.37403186E+04  0.13651970E+06                                19.079235                           16.193782       1.280236       2.112857                    0.999399      73.360592     190.694082       0.638264       0.262917      -1.316994      -0.005626      -0.007027      -0.012948       0.015770      -0.002426       0.033506      -0.003378      -0.007003       0.048703      -0.033978      -0.005011       0.038989             24.840548      19.756284       0.951506      -6.653279      31.102038      -3.193576      23.663320          -0.000000
            2             In      11.940539       4.946060      10.087976       1.392072     153.875396 0.37403184E+04  0.13651969E+06                                19.079234                           16.193781       1.280236       2.112857                    0.999399      73.360595     190.694084       0.638264       0.262917      -1.316994      -0.004619      -0.007726      -0.012947       0.015769       0.000458      -0.014867       0.030217       0.008470       0.048702      -0.033978      -0.005011       0.038989             24.840548      29.095582       4.432188      -0.669007      21.762745      -7.349663      23.663318           0.000000
            3             In      -2.552919       8.571020      16.144538       1.392073     153.875372 0.37403175E+04  0.13651965E+06                                19.079236                           16.193782       1.280234       2.112857                    0.999399      73.360570     190.694033       0.638264       0.262917      -1.316994       0.004620       0.007726       0.012948       0.015770       0.000458      -0.014866       0.030217       0.008470       0.048703      -0.033978      -0.005011       0.038989             24.840551      29.095585       4.432189      -0.669007      21.762747      -7.349663      23.663320          -0.000001
            4             In       9.872621       1.968499       3.028281       1.392072     153.875416 0.37403193E+04  0.13651973E+06                                19.079236                           16.193783       1.280236       2.112857                    0.999399      73.360603     190.694112       0.638264       0.262917      -1.316994       0.005627       0.007027       0.012949       0.015770      -0.002426       0.033506      -0.003378      -0.007003       0.048703      -0.033978      -0.005011       0.038989             24.840549      19.756286       0.951506      -6.653280      31.102040      -3.193577      23.663322          -0.000000
            5              H      -0.970517      12.382858       0.619087       0.105252       1.159030 0.83318540E+01  0.82373762E+02                                 1.793338                            1.662097      -1.046801       2.367168                    0.997528       3.600821      10.013627       0.498261       1.243376      -0.716285       0.029091       0.010304       0.021634       0.037689       0.007577       0.008833      -0.002228       0.008625       0.039786      -0.016806      -0.000489       0.017295              1.898087       2.117285       0.531016       0.337320       1.838918       0.282948       1.738057          -0.000000
            6              H      -2.610669      10.990196       1.568704       0.108773       1.200058 0.89617427E+01  0.89025975E+02                                 1.752913                            1.664472      -1.001960       2.392193                    0.998042       3.385581       9.032324       0.531851       1.159289      -0.738795       0.001065      -0.005290       0.036415       0.036813       0.010899       0.004823      -0.000472       0.010226       0.041605      -0.019247       0.003722       0.015525              1.786318       1.578963       0.243597      -0.153997       1.605472      -0.205957       2.174519          -0.000001
            7              H      11.240269       7.688748      24.162769       0.109687       1.185338 0.87590431E+01  0.86482345E+02                                 1.743385                            1.649278      -0.860245       2.462099                    0.998990       3.313036       8.800594       0.532688       1.164562      -0.738246      -0.023031      -0.013986      -0.024522       0.036433       0.010082       0.007217      -0.001754       0.006737       0.035537      -0.017671       0.002573       0.015098              1.796629       2.110393       0.421994       0.186957       1.587704       0.090320       1.691790          -0.000000
            8              H      -4.543086       9.086802      23.239384       0.120168       1.272253 0.95764874E+01  0.96999098E+02                                 1.852766                            1.745131      -1.066199       2.375906                    0.997155       3.401910       9.249914       0.507065       1.192562      -0.731506      -0.003518       0.006487      -0.042179       0.042820       0.007869       0.011032      -0.003046       0.006342       0.046849      -0.018697      -0.001772       0.020469              1.906555       1.644286       0.104586      -0.121846       1.582241      -0.201614       2.493139          -0.000000
            9              H      11.509860       5.040169       5.529814       0.129849       1.090647 0.78718961E+01  0.76963386E+02                                 1.753109                            1.642552      -1.005294       2.415450                    0.997357       3.432664       9.587866       0.487429       1.285257      -0.708216      -0.015875      -0.040959       0.008188       0.044685       0.010135       0.003307      -0.001666      -0.017923      -0.014550      -0.012821      -0.003134       0.015955              1.814377       1.505764       0.361430      -0.061949       2.097416      -0.224368       1.839950           0.000001
           10              H      11.345790       5.772893       3.334153       0.115247       1.020122 0.72003095E+01  0.70139125E+02                                 1.783120                            1.648496      -1.339130       2.244282                    0.992468       3.877122      11.487257       0.444264       1.415323      -0.678599      -0.017679      -0.026224      -0.022750       0.038960       0.008256       0.005372       0.001469      -0.017458       0.025324      -0.017026       0.005138       0.011888              1.894069       1.675867       0.273799       0.342011       1.826327       0.349114       2.180014           0.000000
           11              H      13.276134       9.186687       4.354597       0.106918       1.278705 0.95235243E+01  0.95838600E+02                                 1.815045                            1.705402      -1.017874       2.381724                    0.997875       3.414980       9.102347       0.531467       1.145215      -0.742734       0.015997       0.031628      -0.005824       0.035919       0.014385       0.006137       0.000039      -0.018670       0.012887      -0.020474       0.004653       0.015821              1.856744       1.565456       0.380079      -0.131698       2.097673      -0.315301       1.907102          -0.000000
           12              H      13.359414       8.467496       6.560752       0.101122       1.339339 0.98039499E+01  0.99573415E+02                                 1.877421                            1.730777      -1.132529       2.320417                    0.996959       3.550704       9.568674       0.526322       1.145810      -0.741188       0.018124       0.022095       0.022487       0.036364       0.014189       0.004756       0.001729      -0.018558      -0.009475      -0.016264      -0.002919       0.019183              1.973193       1.625846       0.285027       0.379083       1.751884       0.374475       2.541850           0.000001
           13              H       4.224538      -0.100556      22.803924       0.121244       1.251425 0.92448135E+01  0.92215084E+02                                 1.790702                            1.682669      -0.994742       2.410433                    0.997981       3.273130       8.645760       0.534653       1.148499      -0.743253      -0.026343      -0.011891      -0.031542       0.042781      -0.002920       0.017139      -0.000864      -0.001639       0.010399      -0.017120      -0.001076       0.018196              1.824541       1.728520       0.148724       0.446035       1.774656       0.265364       1.970447           0.000001
           14              H       4.550641       2.177064      23.171180       0.115510       1.191289 0.86028120E+01  0.84199275E+02                                 1.719143                            1.611163      -0.898653       2.448377                    0.998725       3.248815       8.473645       0.553055       1.131539      -0.746746      -0.019286       0.023057      -0.023247       0.038000      -0.001644       0.016820      -0.002778      -0.009926       0.001201      -0.019442       0.003840       0.015602              1.776105       1.537674      -0.332593       0.262387       2.131630      -0.256679       1.659009           0.000002
           15              H       8.937068       4.027775       0.010493       0.113371       1.004311 0.73728965E+01  0.72353558E+02                                 1.771722                            1.674225      -1.445630       2.192272                    0.991660       3.957674      11.826233       0.437788       1.425676      -0.676365       0.020959       0.008799       0.031083       0.038508       0.004415       0.010979       0.001616      -0.013029       0.006140      -0.015118       0.003462       0.011656              1.844142       1.712831       0.167656       0.358784       1.872320       0.237970       1.947277          -0.000000
           16              H       6.740872      -0.972531      25.836403       0.116612       0.966106 0.68572955E+01  0.66190971E+02                                 1.738178                            1.622615      -1.365661       2.230707                    0.992491       3.920975      11.681113       0.440708       1.439824      -0.673617       0.017631      -0.023961       0.026963       0.040150      -0.002067       0.010688      -0.002897      -0.005426       0.005000      -0.011943       0.000553       0.011391              1.834980       1.596845      -0.269803       0.195615       2.157733      -0.278714       1.750363           0.000000
           17              H       4.039546       9.952061      23.669597       0.101934       1.231053 0.90482961E+01  0.89970587E+02                                 1.768916                            1.659631      -0.999021       2.386116                    0.998168       3.426053       9.101099       0.539616       1.141530      -0.742736       0.011729       0.035613      -0.005052       0.037834       0.009347       0.000345      -0.005418      -0.001760      -0.050561      -0.018137      -0.000094       0.018231              1.829561       1.547003       0.006646      -0.028403       2.533746      -0.189084       1.407935           0.000000
           18              H       5.707882       8.333563      24.010620       0.114497       1.227443 0.90234585E+01  0.89436786E+02                                 1.756177                            1.652961      -0.974300       2.410695                    0.998256       3.311261       8.710246       0.544226       1.135491      -0.745594       0.037454       0.010718      -0.005909       0.039403       0.005187      -0.003026      -0.007166       0.004466      -0.056747      -0.020837       0.004494       0.016343              1.793270       2.407770      -0.007390       0.001399       1.586037      -0.112315       1.386004          -0.000000
           19              H       2.852929       5.526371      24.482805       0.112863       1.185565 0.89850790E+01  0.90183130E+02                                 1.805629                            1.718671      -0.986810       2.405309                    0.997574       3.498840       9.683639       0.495003       1.232807      -0.720529      -0.012135      -0.034090       0.006093       0.036695       0.005711       0.005114      -0.002986      -0.004479      -0.045894      -0.017171       0.003382       0.013790              1.850944       1.748489      -0.073475      -0.032297       2.357999      -0.201500       1.446345          -0.000000
           20              H       1.240787       7.090927      23.910937       0.106787       1.150276 0.84150089E+01  0.83720324E+02                                 1.813738                            1.692963      -1.047846       2.373005                    0.996681       3.640734      10.283378       0.482012       1.277238      -0.708790      -0.036007      -0.013644      -0.007291       0.039190       0.007472       0.003739       0.001220       0.001340      -0.039612      -0.013866      -0.000703       0.014569              1.899131       2.628807       0.178192       0.090331       1.612170      -0.041030       1.456415           0.000000
           21              H      10.359192       7.114359       1.846769       0.119638       1.067296 0.77975752E+01  0.76891947E+02                                 1.786228                            1.676114      -1.311623       2.256156                    0.993542       3.780195      10.989227       0.459733       1.351073      -0.691826      -0.021593      -0.023895       0.014227       0.035209       0.006876      -0.001706      -0.004440       0.005410       0.000449      -0.008428      -0.000680       0.009108              1.874847       2.087161       0.471906      -0.059335       1.810850      -0.265842       1.726530          -0.000000
           22              H       9.543381       6.913646      25.128125       0.114580       1.225226 0.93958618E+01  0.94971237E+02                                 1.811138                            1.729541      -1.136182       2.332064                    0.996372       3.531185       9.675560       0.507568       1.193869      -0.729353      -0.007592       0.015347      -0.031390       0.035756       0.004081       0.007129      -0.008868       0.003232       0.020839      -0.014015       0.000876       0.013139              1.842986       1.922792       0.148252       0.048935       1.629789      -0.361088       1.976375          -0.000000
           23              H      -3.536878       9.207043       2.148443       0.111892       1.248908 0.96550328E+01  0.98943218E+02                                 1.883112                            1.790083      -1.223461       2.290442                    0.995744       3.678144      10.381157       0.480231       1.244583      -0.716801       0.029911       0.004534       0.016168       0.034302       0.005004       0.007628      -0.004307       0.014833       0.001363      -0.012695       0.000343       0.012352              1.942213       2.212097       0.372192       0.151206       1.696103      -0.103157       1.918441          -0.000000
           24              H       6.855937       7.064748      25.440292       0.116454       1.291162 0.10044836E+02  0.10317717E+03                                 1.874996                            1.789362      -1.221711       2.293503                    0.995772       3.557595       9.806976       0.498862       1.195322      -0.729578       0.008309       0.033955       0.004662       0.035267       0.003592       0.006136       0.002422      -0.011558      -0.028411      -0.012711       0.000362       0.012348              1.898304       1.903817       0.009062       0.162920       2.328589      -0.037138       1.462504          -0.000001
           25              H       7.922121       3.200692      25.854766       0.119141       1.078163 0.80488602E+01  0.80024017E+02                                 1.805562                            1.710602      -1.231770       2.295828                    0.994789       3.755593      10.972585       0.451882       1.363311      -0.690076       0.023609      -0.024728       0.012105       0.036268      -0.006521       0.006738      -0.001403      -0.002281      -0.022242      -0.011019      -0.000921       0.011940              1.875767       2.004700      -0.281113       0.245950       2.125075      -0.106124       1.497526          -0.000000
           26              H       4.374084       4.125491      24.170638       0.115518       1.147011 0.87408078E+01  0.87268944E+02                                 1.769671                            1.695158      -1.131960       2.335340                    0.996561       3.563402       9.888024       0.497620       1.232821      -0.719371      -0.030136      -0.010510      -0.014557       0.035079       0.003719       0.009489       0.001038       0.006118      -0.019708      -0.011650      -0.000874       0.012524              1.811976       2.051435      -0.103676       0.272633       1.878123       0.110465       1.506369           0.000000
           27              H      10.992445       2.047551      13.735344       0.105263       1.158962 0.83312709E+01  0.82366567E+02                                 1.793271                            1.662043      -1.046747       2.367201                    0.997529       3.600707      10.013228       0.498267       1.243381      -0.716284      -0.000506       0.030863       0.021626       0.037689       0.002905      -0.005171       0.007495      -0.016438       0.039790      -0.016805      -0.000489       0.017294              1.898012       1.525282       0.310379       0.147323       2.430761       0.414865       1.737993          -0.000000
           28              H      10.260251       0.024311      14.684961       0.108771       1.200057 0.89617205E+01  0.89025663E+02                                 1.752909                            1.664467      -1.001947       2.392198                    0.998042       3.385579       9.032302       0.531853       1.159286      -0.738796      -0.005329      -0.000849       0.036415       0.036813       0.004894      -0.002127       0.004354      -0.021998       0.041606      -0.019247       0.003722       0.015525              1.786314       1.442806       0.192853      -0.139209       1.741619      -0.216226       2.174516          -0.000001
           29              H       4.228955      14.585134      11.046512       0.109687       1.185339 0.87590480E+01  0.86482405E+02                                 1.743385                            1.649279      -0.860246       2.462098                    0.998990       3.313037       8.800597       0.532688       1.164561      -0.738246      -0.005062      -0.026465      -0.024522       0.036433       0.005418      -0.004164       0.006151      -0.018291       0.035537      -0.017671       0.002573       0.015098              1.796629       1.375266       0.148018       0.019343       2.322831       0.206728       1.691790          -0.000000
           30              H      11.050947       0.283761      10.123127       0.120168       1.272255 0.95764999E+01  0.96999253E+02                                 1.852767                            1.745132      -1.066201       2.375905                    0.997155       3.401911       9.249917       0.507065       1.192562      -0.731506       0.007307      -0.001031      -0.042179       0.042820       0.003874      -0.006707       0.009273      -0.015095       0.046849      -0.018697      -0.001772       0.020469              1.906556       1.521359       0.058772      -0.146367       1.705168      -0.184583       2.493141          -0.000000
           31              H      -0.246413      11.177883      18.646071       0.129849       1.090647 0.78718970E+01  0.76963401E+02                                 1.753110                            1.642552      -1.005294       2.415450                    0.997357       3.432664       9.587868       0.487429       1.285258      -0.708216      -0.032837      -0.029180       0.008188       0.044685       0.013528      -0.002716       0.002517       0.000285      -0.014550      -0.012821      -0.003134       0.015955              1.814377       1.788711       0.466883      -0.188607       1.814470      -0.136404       1.839950           0.000001
           32              H       0.497475      11.280030      16.450410       0.115247       1.020123 0.72003158E+01  0.70139195E+02                                 1.783120                            1.648496      -1.339130       2.244282                    0.992468       3.877123      11.487257       0.444264       1.415322      -0.678599      -0.018399      -0.025725      -0.022750       0.038960       0.011955      -0.000500       0.005547       0.002393       0.025324      -0.017026       0.005138       0.011888              1.894069       1.628782       0.256251       0.207694       1.873412       0.442397       2.180014           0.000000
           33              H       3.022204      14.281023      17.470854       0.106918       1.278705 0.95235287E+01  0.95838654E+02                                 1.815045                            1.705402      -1.017874       2.381724                    0.997875       3.414981       9.102350       0.531467       1.145215      -0.742734       0.024050       0.026035      -0.005824       0.035919       0.016986      -0.002107       0.005764      -0.004714       0.012887      -0.020474       0.004653       0.015821              1.856744       1.784011       0.461533      -0.249457       1.879117      -0.233517       1.907103          -0.000000
           34              H       2.319211      14.107899      19.677009       0.101122       1.339339 0.98039479E+01  0.99573388E+02                                 1.877420                            1.730777      -1.132530       2.320417                    0.996959       3.550705       9.568676       0.526322       1.145810      -0.741188       0.014375       0.024699       0.022487       0.036364       0.016801      -0.000041       0.005061      -0.004541      -0.009475      -0.016264      -0.002919       0.019183              1.973193       1.549969       0.256748       0.218512       1.827760       0.485992       2.541851           0.000001
           35              H      -0.619845       5.290894       9.687667       0.121245       1.251425 0.92448126E+01  0.92215072E+02                                 1.790702                            1.682669      -0.994741       2.410433                    0.997981       3.273129       8.645757       0.534653       1.148498      -0.743253      -0.001943      -0.028837      -0.031542       0.042781      -0.001671      -0.006794       0.015758       0.005061       0.010399      -0.017120      -0.001076       0.018196              1.824541       1.671693       0.127546       0.092890       1.831483       0.510624       1.970447           0.000001
           36              H       1.400489       6.391870      10.054923       0.115510       1.191289 0.86028137E+01  0.84199298E+02                                 1.719143                            1.611163      -0.898654       2.448377                    0.998725       3.248815       8.473646       0.553055       1.131539      -0.746746       0.028340      -0.010020      -0.023247       0.038000       0.002005      -0.008477       0.014791       0.009656       0.001201      -0.019442       0.003840       0.015602              1.776105       2.276868      -0.057102      -0.332150       1.392438       0.156228       1.659010           0.000002
           37              H      -0.296579       8.413524      13.126750       0.113371       1.004311 0.73728992E+01  0.72353591E+02                                 1.771722                            1.674226      -1.445630       2.192272                    0.991660       3.957674      11.826233       0.437788       1.425676      -0.676365       0.000925       0.022713       0.031083       0.038508       0.007601      -0.002320       0.010852       0.004072       0.006140      -0.015119       0.003462       0.011656              1.844143       1.743142       0.178952       0.097690       1.842009       0.419300       1.947277          -0.000000
           38              H      -2.315688       7.344279      12.720146       0.116612       0.966105 0.68572920E+01  0.66190930E+02                                 1.738178                            1.622615      -1.365661       2.230707                    0.992491       3.920975      11.681113       0.440708       1.439824      -0.673617      -0.028610       0.008153       0.026963       0.040150       0.000213      -0.006447       0.009003       0.006808       0.005000      -0.011943       0.000553       0.011391              1.834980       2.265907      -0.020449      -0.329480       1.488669       0.085964       1.750363           0.000000
           39              H       8.864448       8.628188      10.553340       0.101934       1.231053 0.90482959E+01  0.89970584E+02                                 1.768916                            1.659631      -0.999021       2.386116                    0.998168       3.426053       9.101099       0.539616       1.141530      -0.742736       0.029275       0.023428      -0.005052       0.037834       0.007643      -0.005197      -0.001569      -0.010904      -0.050561      -0.018137      -0.000094       0.018231              1.829561       2.409055       0.327924      -0.167260       1.671694      -0.092648       1.407935           0.000000
           40              H       6.765226       9.626261      10.894363       0.114497       1.227444 0.90234612E+01  0.89436822E+02                                 1.756178                            1.652962      -0.974300       2.410694                    0.998256       3.311262       8.710250       0.544226       1.135491      -0.745594      -0.003037       0.038839      -0.005909       0.039403       0.002460      -0.005658      -0.005338      -0.010166      -0.056747      -0.020837       0.004494       0.016343              1.793271       1.691092      -0.274491      -0.105732       2.302716      -0.037912       1.386005          -0.000000
           41              H       5.131804       5.970715      11.366548       0.112863       1.185562 0.89850474E+01  0.90182738E+02                                 1.805626                            1.718669      -0.986810       2.405309                    0.997573       3.498835       9.683623       0.495003       1.232808      -0.720529      -0.027706      -0.023276       0.006093       0.036695       0.005783      -0.004584       0.003750      -0.004089      -0.045894      -0.017171       0.003382       0.013790              1.850941       2.331747       0.143901      -0.177534       1.774734      -0.100632       1.446343          -0.000000
           42              H       7.160855       5.006460      10.794680       0.106787       1.150281 0.84150571E+01  0.83720860E+02                                 1.813738                            1.692963      -1.047843       2.373007                    0.996681       3.640740      10.283373       0.482015       1.277229      -0.708792      -0.000210      -0.038505      -0.007291       0.039190       0.005211      -0.000162       0.003930      -0.010794      -0.039612      -0.013866      -0.000703       0.014569              1.899130       1.619535      -0.197955      -0.069992       2.621441       0.070315       1.456415           0.000000
           43              H       2.099026      10.824024      14.963026       0.119638       1.067295 0.77975692E+01  0.76891868E+02                                 1.786227                            1.676113      -1.311623       2.256156                    0.993542       3.780193      10.989217       0.459734       1.351073      -0.691827      -0.014850      -0.028578       0.014227       0.035209       0.003428      -0.003564      -0.003149      -0.013091       0.000449      -0.008428      -0.000680       0.009108              1.874846       1.535696       0.266380      -0.228382       2.362312      -0.148438       1.726528          -0.000000
           44              H       4.095252      12.724398      12.011868       0.114580       1.225226 0.93958676E+01  0.94971317E+02                                 1.811139                            1.729542      -1.136182       2.332063                    0.996372       3.531186       9.675566       0.507567       1.193869      -0.729353       0.017032      -0.001755      -0.031390       0.035756       0.002028      -0.010799       0.003583      -0.007785       0.020839      -0.014015       0.000876       0.013139              1.842987       1.568497       0.016209      -0.355443       1.984086      -0.080248       1.976377          -0.000000
           45              H       8.912824      -1.466306      15.264700       0.111891       1.248911 0.96550551E+01  0.98943498E+02                                 1.883114                            1.790085      -1.223462       2.290441                    0.995744       3.678147      10.381166       0.480231       1.244583      -0.716801      -0.006198       0.029611       0.016168       0.034302      -0.001071      -0.006700       0.005643      -0.017765       0.001363      -0.012695       0.000343       0.012352              1.942216       1.515443       0.112555      -0.149467       2.392761       0.105661       1.918443          -0.000000
           46              H       5.175366      10.258929      12.324035       0.116454       1.291162 0.10044832E+02  0.10317713E+03                                 1.874996                            1.789362      -1.221711       2.293503                    0.995772       3.557596       9.806980       0.498862       1.195323      -0.729578       0.028916       0.019644       0.004662       0.035267       0.006499       0.000126       0.006596       0.004037      -0.028411      -0.012711       0.000362       0.012348              1.898304       2.270853       0.145854      -0.091696       1.961553       0.139693       1.462504          -0.000001
           47              H       1.182258       9.908554      12.738509       0.119141       1.078161 0.80488409E+01  0.80023771E+02                                 1.805560                            1.710600      -1.231766       2.295830                    0.994789       3.755588      10.972564       0.451882       1.363311      -0.690076      -0.031416       0.013487       0.012105       0.036268      -0.004184      -0.003667       0.005824       0.010261      -0.022243      -0.011019      -0.000921       0.011940              1.875764       2.294372      -0.173152      -0.185334       1.835396       0.193402       1.497524          -0.000000
           48              H       3.287898       6.906871      11.054381       0.115518       1.147011 0.87408075E+01  0.87268928E+02                                 1.769670                            1.695157      -1.131961       2.335340                    0.996561       3.563401       9.888016       0.497621       1.232819      -0.719371       0.000676      -0.031909      -0.014557       0.035079       0.000810      -0.002342       0.009254      -0.009493      -0.019708      -0.011650      -0.000874       0.012524              1.811975       1.967112      -0.135101       0.008300       1.962444       0.294045       1.506368           0.000000
           49              H      -1.604825      11.469529      12.497170       0.105263       1.158962 0.83312705E+01  0.82366565E+02                                 1.793272                            1.662043      -1.046747       2.367201                    0.997529       3.600707      10.013229       0.498267       1.243381      -0.716284       0.000506      -0.030863      -0.021626       0.037689       0.002905      -0.005171       0.007495      -0.016438       0.039790      -0.016805      -0.000489       0.017294              1.898012       1.525282       0.310379       0.147323       2.430761       0.414865       1.737993          -0.000000
           50              H      -0.872631      13.492769      11.547553       0.108771       1.200057 0.89617205E+01  0.89025664E+02                                 1.752909                            1.664467      -1.001947       2.392198                    0.998042       3.385579       9.032302       0.531853       1.159286      -0.738796       0.005329       0.000849      -0.036415       0.036813       0.004894      -0.002127       0.004354      -0.021998       0.041606      -0.019247       0.003722       0.015525              1.786314       1.442806       0.192853      -0.139209       1.741619      -0.216226       2.174516          -0.000001
           51              H       5.158665      -1.068054      15.186002       0.109687       1.185339 0.87590475E+01  0.86482396E+02                                 1.743384                            1.649278      -0.860246       2.462098                    0.998990       3.313037       8.800596       0.532688       1.164561      -0.738246       0.005062       0.026465       0.024522       0.036433       0.005418      -0.004164       0.006151      -0.018291       0.035537      -0.017671       0.002573       0.015098              1.796629       1.375266       0.148018       0.019343       2.322831       0.206728       1.691790          -0.000000
           52              H      -1.663327      13.233319      16.109387       0.120168       1.272255 0.95765060E+01  0.96999331E+02                                 1.852767                            1.745132      -1.066202       2.375905                    0.997155       3.401912       9.249921       0.507065       1.192562      -0.731506      -0.007307       0.001031       0.042179       0.042820       0.003874      -0.006707       0.009273      -0.015095       0.046849      -0.018697      -0.001772       0.020469              1.906557       1.521360       0.058772      -0.146368       1.705169      -0.184583       2.493143          -0.000000
           53              H       9.634033       2.339197       7.586443       0.129849       1.090647 0.78718973E+01  0.76963403E+02                                 1.753110                            1.642552      -1.005294       2.415450                    0.997357       3.432664       9.587867       0.487429       1.285257      -0.708216       0.032837       0.029180      -0.008188       0.044685       0.013528      -0.002716       0.002517       0.000285      -0.014550      -0.012821      -0.003134       0.015955              1.814377       1.788711       0.466883      -0.188607       1.814470      -0.136404       1.839950           0.000001
           54              H       8.890145       2.237050       9.782104       0.115247       1.020122 0.72003106E+01  0.70139136E+02                                 1.783119                            1.648495      -1.339130       2.244282                    0.992468       3.877122      11.487256       0.444264       1.415323      -0.678599       0.018399       0.025725       0.022750       0.038960       0.011955      -0.000500       0.005547       0.002393       0.025324      -0.017026       0.005138       0.011888              1.894069       1.628782       0.256251       0.207694       1.873412       0.442397       2.180014           0.000000
           55              H       6.365416      -0.763943       8.761660       0.106918       1.278705 0.95235274E+01  0.95838638E+02                                 1.815045                            1.705402      -1.017874       2.381724                    0.997875       3.414981       9.102350       0.531467       1.145215      -0.742734      -0.024050      -0.026035       0.005824       0.035919       0.016986      -0.002107       0.005764      -0.004714       0.012887      -0.020474       0.004653       0.015821              1.856744       1.784011       0.461533      -0.249457       1.879117      -0.233517       1.907103          -0.000000
           56              H       7.068409      -0.590819       6.555505       0.101122       1.339340 0.98039505E+01  0.99573429E+02                                 1.877421                            1.730778      -1.132530       2.320417                    0.996959       3.550705       9.568679       0.526321       1.145810      -0.741187      -0.014375      -0.024699      -0.022487       0.036364       0.016801      -0.000041       0.005061      -0.004541      -0.009475      -0.016264      -0.002919       0.019183              1.973194       1.549970       0.256748       0.218512       1.827761       0.485992       2.541852           0.000001
           57              H      10.007465       8.226186      16.544847       0.121244       1.251425 0.92448133E+01  0.92215080E+02                                 1.790702                            1.682669      -0.994742       2.410433                    0.997981       3.273129       8.645757       0.534653       1.148499      -0.743253       0.001943       0.028837       0.031542       0.042781      -0.001671      -0.006794       0.015758       0.005061       0.010399      -0.017120      -0.001076       0.018196              1.824541       1.671693       0.127546       0.092890       1.831483       0.510624       1.970447           0.000001
           58              H       7.987131       7.125210      16.177591       0.115510       1.191289 0.86028117E+01  0.84199272E+02                                 1.719143                            1.611163      -0.898654       2.448377                    0.998725       3.248815       8.473645       0.553055       1.131539      -0.746746      -0.028340       0.010020       0.023247       0.038000       0.002005      -0.008477       0.014791       0.009656       0.001201      -0.019442       0.003840       0.015602              1.776105       2.276867      -0.057102      -0.332150       1.392438       0.156228       1.659009           0.000002
           59              H       9.684199       5.103556      13.105764       0.113371       1.004311 0.73728992E+01  0.72353591E+02                                 1.771722                            1.674226      -1.445630       2.192272                    0.991660       3.957674      11.826233       0.437788       1.425676      -0.676365      -0.000925      -0.022713      -0.031083       0.038508       0.007601      -0.002320       0.010852       0.004072       0.006140      -0.015119       0.003462       0.011656              1.844143       1.743142       0.178952       0.097690       1.842009       0.419300       1.947277          -0.000000
           60              H      11.703308       6.172801      13.512368       0.116612       0.966105 0.68572920E+01  0.66190930E+02                                 1.738178                            1.622615      -1.365661       2.230707                    0.992491       3.920975      11.681113       0.440708       1.439824      -0.673617       0.028610      -0.008153      -0.026963       0.040150       0.000213      -0.006447       0.009003       0.006808       0.005000      -0.011943       0.000553       0.011391              1.834980       2.265907      -0.020449      -0.329480       1.488669       0.085964       1.750363           0.000000
           61              H       0.523172       4.888892      15.679174       0.101934       1.231052 0.90482925E+01  0.89970548E+02                                 1.768916                            1.659631      -0.999021       2.386117                    0.998168       3.426052       9.101098       0.539616       1.141531      -0.742736      -0.029275      -0.023428       0.005052       0.037834       0.007643      -0.005197      -0.001569      -0.010904      -0.050561      -0.018137      -0.000094       0.018231              1.829562       2.409055       0.327924      -0.167260       1.671695      -0.092648       1.407935           0.000000
           62              H       2.622394       3.890819      15.338151       0.114497       1.227444 0.90234632E+01  0.89436850E+02                                 1.756178                            1.652962      -0.974300       2.410694                    0.998256       3.311262       8.710251       0.544226       1.135491      -0.745594       0.003037      -0.038839       0.005909       0.039403       0.002460      -0.005658      -0.005338      -0.010166      -0.056747      -0.020837       0.004494       0.016343              1.793271       1.691092      -0.274491      -0.105732       2.302717      -0.037912       1.386005          -0.000000
           63              H       4.255816       7.546365      14.865966       0.112863       1.185562 0.89850517E+01  0.90182791E+02                                 1.805627                            1.718669      -0.986810       2.405309                    0.997573       3.498836       9.683626       0.495003       1.232807      -0.720529       0.027706       0.023276      -0.006093       0.036695       0.005783      -0.004584       0.003750      -0.004089      -0.045894      -0.017171       0.003382       0.013790              1.850942       2.331747       0.143901      -0.177534       1.774735      -0.100632       1.446343          -0.000000
           64              H       2.226765       8.510620      15.437834       0.106787       1.150281 0.84150561E+01  0.83720853E+02                                 1.813738                            1.692963      -1.047844       2.373007                    0.996681       3.640740      10.283375       0.482015       1.277230      -0.708792       0.000210       0.038505       0.007291       0.039190       0.005211      -0.000162       0.003930      -0.010794      -0.039612      -0.013866      -0.000703       0.014569              1.899131       1.619535      -0.197955      -0.069992       2.621441       0.070315       1.456415           0.000000
           65              H       7.288594       2.693056      11.269488       0.119638       1.067295 0.77975692E+01  0.76891868E+02                                 1.786227                            1.676113      -1.311623       2.256156                    0.993542       3.780193      10.989217       0.459734       1.351073      -0.691827       0.014850       0.028578      -0.014227       0.035209       0.003428      -0.003564      -0.003149      -0.013091       0.000449      -0.008428      -0.000680       0.009108              1.874846       1.535696       0.266380      -0.228382       2.362312      -0.148438       1.726528          -0.000000
           66              H       5.292368       0.792682      14.220646       0.114580       1.225226 0.93958658E+01  0.94971286E+02                                 1.811138                            1.729542      -1.136182       2.332064                    0.996372       3.531186       9.675563       0.507568       1.193869      -0.729353      -0.017032       0.001755       0.031390       0.035756       0.002028      -0.010799       0.003583      -0.007785       0.020839      -0.014015       0.000876       0.013139              1.842986       1.568496       0.016209      -0.355443       1.984085      -0.080248       1.976376          -0.000000
           67              H       0.474796      14.983386      10.967814       0.111891       1.248911 0.96550553E+01  0.98943498E+02                                 1.883113                            1.790085      -1.223462       2.290441                    0.995744       3.678147      10.381165       0.480231       1.244582      -0.716801       0.006198      -0.029611      -0.016168       0.034302      -0.001071      -0.006700       0.005643      -0.017765       0.001363      -0.012695       0.000343       0.012352              1.942215       1.515443       0.112555      -0.149467       2.392761       0.105661       1.918443          -0.000000
           68              H       4.212254       3.258151      13.908479       0.116454       1.291161 0.10044830E+02  0.10317711E+03                                 1.874996                            1.789363      -1.221711       2.293503                    0.995772       3.557595       9.806979       0.498861       1.195323      -0.729578      -0.028916      -0.019644      -0.004662       0.035267       0.006499       0.000126       0.006596       0.004037      -0.028411      -0.012711       0.000362       0.012348              1.898304       2.270854       0.145854      -0.091696       1.961554       0.139693       1.462504          -0.000001
           69              H       8.205362       3.608526      13.494005       0.119141       1.078161 0.80488409E+01  0.80023771E+02                                 1.805560                            1.710600      -1.231766       2.295830                    0.994789       3.755588      10.972564       0.451882       1.363311      -0.690076       0.031416      -0.013487      -0.012105       0.036268      -0.004184      -0.003667       0.005824       0.010261      -0.022243      -0.011019      -0.000921       0.011940              1.875764       2.294372      -0.173152      -0.185334       1.835396       0.193402       1.497524          -0.000000
           70              H       6.099722       6.610209      15.178133       0.115518       1.147011 0.87408071E+01  0.87268928E+02                                 1.769670                            1.695157      -1.131961       2.335340                    0.996561       3.563401       9.888018       0.497621       1.232820      -0.719371      -0.000676       0.031909       0.014557       0.035079       0.000810      -0.002342       0.009254      -0.009493      -0.019708      -0.011650      -0.000874       0.012524              1.811975       1.967112      -0.135101       0.008300       1.962444       0.294045       1.506369           0.000000
           71              H      10.358137       1.134222      25.613427       0.105252       1.159030 0.83318540E+01  0.82373762E+02                                 1.793338                            1.662097      -1.046801       2.367168                    0.997528       3.600821      10.013627       0.498261       1.243376      -0.716285      -0.029091      -0.010304      -0.021634       0.037689       0.007577       0.008833      -0.002228       0.008625       0.039786      -0.016806      -0.000489       0.017295              1.898087       2.117285       0.531016       0.337320       1.838918       0.282948       1.738057          -0.000000
           72              H      11.998289       2.526884      24.663810       0.108773       1.200058 0.89617410E+01  0.89025952E+02                                 1.752912                            1.664472      -1.001960       2.392193                    0.998042       3.385581       9.032323       0.531851       1.159289      -0.738795      -0.001065       0.005290      -0.036415       0.036813       0.010899       0.004823      -0.000472       0.010226       0.041605      -0.019247       0.003722       0.015525              1.786317       1.578963       0.243597      -0.153997       1.605471      -0.205957       2.174518          -0.000001
           73              H      -1.852649       5.828332       2.069745       0.109687       1.185338 0.87590431E+01  0.86482345E+02                                 1.743385                            1.649278      -0.860245       2.462099                    0.998990       3.313036       8.800594       0.532688       1.164562      -0.738246       0.023031       0.013986       0.024522       0.036433       0.010082       0.007217      -0.001754       0.006737       0.035537      -0.017671       0.002573       0.015098              1.796629       2.110393       0.421993       0.186957       1.587704       0.090320       1.691790          -0.000000
           74              H      13.930706       4.430278       2.993130       0.120168       1.272254 0.95764919E+01  0.96999161E+02                                 1.852767                            1.745132      -1.066200       2.375906                    0.997155       3.401910       9.249917       0.507065       1.192563      -0.731506       0.003519      -0.006487       0.042179       0.042820       0.007869       0.011032      -0.003046       0.006342       0.046849      -0.018697      -0.001772       0.020469              1.906556       1.644287       0.104586      -0.121846       1.582242      -0.201614       2.493141          -0.000000
           75              H      -2.122240       8.476911      20.702700       0.129849       1.090647 0.78718958E+01  0.76963384E+02                                 1.753110                            1.642552      -1.005294       2.415450                    0.997357       3.432664       9.587867       0.487429       1.285257      -0.708216       0.015875       0.040959      -0.008188       0.044685       0.010135       0.003307      -0.001666      -0.017923      -0.014550      -0.012821      -0.003134       0.015955              1.814377       1.505764       0.361430      -0.061949       2.097417      -0.224369       1.839950           0.000001
           76              H      -1.958170       7.744187      22.898361       0.115247       1.020122 0.72003095E+01  0.70139125E+02                                 1.783120                            1.648496      -1.339130       2.244282                    0.992468       3.877122      11.487257       0.444264       1.415323      -0.678599       0.017679       0.026224       0.022750       0.038960       0.008256       0.005372       0.001469      -0.017458       0.025324      -0.017026       0.005138       0.011888              1.894069       1.675867       0.273799       0.342011       1.826327       0.349114       2.180014           0.000000
           77              H      -3.888514       4.330393      21.877917       0.106918       1.278705 0.95235250E+01  0.95838611E+02                                 1.815045                            1.705402      -1.017874       2.381724                    0.997875       3.414980       9.102348       0.531467       1.145215      -0.742734      -0.015997      -0.031628       0.005824       0.035919       0.014385       0.006137       0.000039      -0.018670       0.012887      -0.020474       0.004653       0.015821              1.856744       1.565456       0.380079      -0.131698       2.097673      -0.315301       1.907103          -0.000000
           78              H      -3.971794       5.049584      19.671762       0.101122       1.339339 0.98039495E+01  0.99573407E+02                                 1.877420                            1.730777      -1.132530       2.320417                    0.996959       3.550704       9.568673       0.526322       1.145810      -0.741188      -0.018124      -0.022095      -0.022487       0.036364       0.014189       0.004756       0.001729      -0.018558      -0.009475      -0.016264      -0.002919       0.019183              1.973193       1.625846       0.285027       0.379083       1.751884       0.374475       2.541850           0.000001
           79              H       5.163082      13.617636       3.428590       0.121244       1.251424 0.92448095E+01  0.92215034E+02                                 1.790702                            1.682669      -0.994741       2.410433                    0.997981       3.273129       8.645757       0.534653       1.148499      -0.743252       0.026343       0.011891       0.031542       0.042781      -0.002920       0.017138      -0.000864      -0.001639       0.010399      -0.017120      -0.001076       0.018196              1.824541       1.728519       0.148724       0.446035       1.774656       0.265364       1.970447           0.000001
           80              H       4.836979      11.340016       3.061334       0.115510       1.191288 0.86028093E+01  0.84199237E+02                                 1.719142                            1.611162      -0.898653       2.448377                    0.998725       3.248815       8.473643       0.553056       1.131539      -0.746746       0.019286      -0.023057       0.023247       0.038000      -0.001644       0.016820      -0.002778      -0.009926       0.001201      -0.019442       0.003840       0.015602              1.776104       1.537673      -0.332592       0.262387       2.131629      -0.256678       1.659009           0.000002
           81              H       2.349951      12.224219      -0.010493       0.113371       1.004311 0.73728975E+01  0.72353568E+02                                 1.771722                            1.674225      -1.445630       2.192272                    0.991660       3.957674      11.826232       0.437788       1.425676      -0.676365      -0.020959      -0.008799      -0.031083       0.038508       0.004415       0.010979       0.001616      -0.013029       0.006140      -0.015118       0.003462       0.011656              1.844142       1.712831       0.167656       0.358784       1.872320       0.237970       1.947277          -0.000000
           82              H       2.646748      14.489611       0.396111       0.116612       0.966106 0.68572965E+01  0.66190981E+02                                 1.738178                            1.622615      -1.365661       2.230707                    0.992491       3.920975      11.681112       0.440708       1.439824      -0.673617      -0.017631       0.023961      -0.026963       0.040150      -0.002067       0.010688      -0.002897      -0.005426       0.005000      -0.011943       0.000553       0.011390              1.834980       1.596845      -0.269803       0.195614       2.157733      -0.278714       1.750363           0.000000
           83              H       5.348074       3.565019       2.562917       0.101934       1.231052 0.90482919E+01  0.89970535E+02                                 1.768916                            1.659631      -0.999021       2.386117                    0.998168       3.426052       9.101096       0.539616       1.141530      -0.742736      -0.011729      -0.035613       0.005052       0.037834       0.009347       0.000345      -0.005418      -0.001760      -0.050561      -0.018137      -0.000094       0.018231              1.829561       1.547003       0.006646      -0.028403       2.533745      -0.189084       1.407935           0.000000
           84              H       3.679738       5.183517       2.221894       0.114497       1.227443 0.90234593E+01  0.89436798E+02                                 1.756178                            1.652962      -0.974299       2.410695                    0.998256       3.311261       8.710247       0.544226       1.135491      -0.745594      -0.037454      -0.010718       0.005909       0.039403       0.005187      -0.003026      -0.007166       0.004466      -0.056747      -0.020837       0.004494       0.016343              1.793271       2.407770      -0.007390       0.001399       1.586037      -0.112315       1.386005          -0.000000
           85              H       6.534691       7.990709       1.749709       0.112863       1.185565 0.89850748E+01  0.90183077E+02                                 1.805629                            1.718671      -0.986809       2.405309                    0.997574       3.498839       9.683636       0.495003       1.232807      -0.720529       0.012135       0.034090      -0.006093       0.036695       0.005711       0.005114      -0.002986      -0.004479      -0.045894      -0.017171       0.003382       0.013789              1.850944       1.748489      -0.073475      -0.032297       2.357999      -0.201500       1.446344          -0.000000
           86              H       8.146833       6.426153       2.321577       0.106787       1.150276 0.84150085E+01  0.83720315E+02                                 1.813738                            1.692963      -1.047846       2.373005                    0.996681       3.640734      10.283376       0.482013       1.277237      -0.708790       0.036007       0.013644       0.007291       0.039190       0.007472       0.003739       0.001220       0.001340      -0.039612      -0.013866      -0.000703       0.014569              1.899130       2.628806       0.178192       0.090331       1.612170      -0.041030       1.456415           0.000000
           87              H      -0.971572       6.402721      24.385745       0.119638       1.067296 0.77975744E+01  0.76891940E+02                                 1.786228                            1.676114      -1.311623       2.256156                    0.993542       3.780195      10.989228       0.459733       1.351074      -0.691826       0.021593       0.023895      -0.014227       0.035209       0.006876      -0.001706      -0.004440       0.005410       0.000449      -0.008428      -0.000680       0.009108              1.874847       2.087161       0.471906      -0.059335       1.810850      -0.265842       1.726530          -0.000000
           88              H      -0.155761       6.603434       1.104389       0.114580       1.225226 0.93958632E+01  0.94971253E+02                                 1.811138                            1.729542      -1.136182       2.332064                    0.996372       3.531185       9.675560       0.507568       1.193869      -0.729353       0.007592      -0.015347       0.031390       0.035756       0.004081       0.007129      -0.008868       0.003232       0.020839      -0.014015       0.000876       0.013139              1.842986       1.922792       0.148252       0.048935       1.629789      -0.361088       1.976375          -0.000000
           89              H      12.924498       4.310037      24.084071       0.111892       1.248908 0.96550326E+01  0.98943219E+02                                 1.883112                            1.790083      -1.223461       2.290442                    0.995744       3.678144      10.381158       0.480231       1.244583      -0.716801      -0.029911      -0.004534      -0.016168       0.034302       0.005004       0.007628      -0.004307       0.014833       0.001363      -0.012695       0.000343       0.012352              1.942214       2.212097       0.372192       0.151206       1.696103      -0.103157       1.918441          -0.000000
           90              H       2.531683       6.452332       0.792222       0.116454       1.291162 0.10044835E+02  0.10317716E+03                                 1.874996                            1.789362      -1.221711       2.293503                    0.995772       3.557595       9.806974       0.498862       1.195322      -0.729578      -0.008309      -0.033955      -0.004662       0.035267       0.003592       0.006136       0.002422      -0.011558      -0.028411      -0.012711       0.000362       0.012348              1.898303       1.903817       0.009062       0.162920       2.328589      -0.037138       1.462504          -0.000001
           91              H       1.465499      10.316388       0.377748       0.119141       1.078163 0.80488602E+01  0.80024017E+02                                 1.805562                            1.710602      -1.231770       2.295828                    0.994789       3.755593      10.972585       0.451882       1.363311      -0.690076      -0.023609       0.024728      -0.012105       0.036268      -0.006521       0.006738      -0.001403      -0.002281      -0.022242      -0.011019      -0.000921       0.011940              1.875767       2.004700      -0.281113       0.245950       2.125075      -0.106124       1.497526          -0.000000
           92              H       5.013536       9.391589       2.061876       0.115518       1.147011 0.87408082E+01  0.87268944E+02                                 1.769670                            1.695157      -1.131960       2.335340                    0.996561       3.563402       9.888022       0.497620       1.232820      -0.719371       0.030136       0.010510       0.014557       0.035079       0.003719       0.009489       0.001038       0.006118      -0.019708      -0.011650      -0.000874       0.012524              1.811975       2.051435      -0.103676       0.272633       1.878122       0.110465       1.506369           0.000000
           93              H       3.534448      13.050695      23.207905       0.301602       0.673147 0.44855676E+01  0.37994091E+02                                 1.296735                            1.264388      -0.948856       2.570971                    0.999400       2.314869       5.962266       0.541045       1.336517      -0.703332       0.028219      -0.024337      -0.027666       0.046411      -0.010764      -0.011857       0.007265       0.005517       0.005869      -0.012481      -0.008003       0.020484              1.317414       1.212743      -0.163511      -0.173395       1.369902       0.227950       1.369595          -0.000000
           94              H       2.161028      13.345704      23.714193       0.308938       0.528183 0.33511852E+01  0.27538212E+02                                 1.259210                            1.211542      -1.394305       2.322393                    0.996294       2.954550       8.613979       0.453794       1.642516      -0.640152      -0.025915      -0.005102       0.001241       0.026442       0.001441       0.002104      -0.003854      -0.004994      -0.006359      -0.005605       0.000082       0.005523              1.286094       1.565422       0.166655       0.077328       1.167893       0.043051       1.124968           0.000000
           95              H       3.405009      12.409802      25.395697       0.156326       1.071190 0.78318239E+01  0.76057097E+02                                 1.710275                            1.618493      -0.900791       2.467461                    0.998982       3.256161       8.903861       0.502851       1.254267      -0.716456      -0.005764      -0.023656       0.010596       0.026554       0.000245       0.005634      -0.004260      -0.012726       0.007159      -0.010366       0.001426       0.008940              1.779708       1.355423       0.113378      -0.045406       2.509167      -0.246485       1.474534          -0.000000
           96              H      10.510147      -2.642637      25.238302       0.146090       0.980768 0.71042114E+01  0.65752261E+02                                 1.475298                            1.435200      -0.665767       2.568518                    0.999980       2.894685       7.151607       0.608654       1.087278      -0.760322       0.020967       0.005512       0.009877       0.023823       0.003377       0.005180      -0.002532       0.021736       0.025546      -0.016093       0.003262       0.012831              1.479716       1.878574       0.204213       0.078315       1.335480       0.018905       1.225094          -0.000003
           97              H       9.032450      -2.347933      25.778692       0.164915       0.884189 0.64126482E+01  0.60634065E+02                                 1.633011                            1.563930      -1.166208       2.352147                    0.995491       3.521036      10.250955       0.452896       1.430305      -0.677363      -0.015605       0.011627       0.020151       0.028013      -0.010659       0.002469       0.000760       0.007172       0.025462      -0.015666       0.006070       0.009596              1.686975       1.508019      -0.251015      -0.309388       1.748950       0.353113       1.803957           0.000000
           98              H       8.946665      -1.072947      22.512744       0.162896       0.974037 0.68899634E+01  0.63632920E+02                                 1.497093                            1.434378      -0.779154       2.528156                    0.999938       2.912546       7.318683       0.592243       1.119803      -0.750589      -0.013728       0.007330      -0.022374       0.027254      -0.000066       0.005138      -0.006616      -0.015732       0.011463      -0.011769      -0.000369       0.012138              1.525675       1.262131       0.008970       0.239264       1.294621      -0.051299       2.020274           0.000000
           99              H       8.782931      -0.664393      24.049969       0.163066       0.953170 0.69285659E+01  0.65706336E+02                                 1.616591                            1.548627      -0.926004       2.461536                    0.998761       3.278383       9.060431       0.497577       1.298021      -0.705464      -0.012908       0.016551       0.012854       0.024613       0.001333      -0.007119      -0.002399      -0.023301      -0.005461      -0.014681       0.001443       0.013238              1.667664       1.518906      -0.260777      -0.283470       1.776058       0.417522       1.708029           0.000000
          100              H      10.234807      -0.991280      23.459737       0.145152       0.961333 0.68159911E+01  0.62225813E+02                                 1.428267                            1.382407      -0.685199       2.555533                    0.999974       2.884625       7.000956       0.638102       1.051415      -0.769299       0.020372       0.010502      -0.000060       0.022919       0.002483      -0.000711      -0.004697      -0.002970      -0.045536      -0.016059       0.004819       0.011240              1.439485       1.801321       0.255793       0.015218       1.317915       0.019801       1.199220          -0.000002
          101              H      -2.556760       4.280064      16.140866       0.301602       0.673147 0.44855667E+01  0.37994077E+02                                 1.296734                            1.264387      -0.948857       2.570971                    0.999400       2.314869       5.962264       0.541045       1.336516      -0.703332       0.032659      -0.017943       0.027666       0.046411      -0.009944       0.010948      -0.008573       0.009919       0.005869      -0.012481      -0.008003       0.020484              1.317413       1.457749      -0.072199       0.274151       1.124895      -0.082871       1.369595          -0.000000
          102              H      -3.312829       5.463987      15.634578       0.308938       0.528185 0.33511947E+01  0.27538304E+02                                 1.259211                            1.211542      -1.394308       2.322391                    0.996294       2.954552       8.613981       0.453795       1.642513      -0.640152      -0.004269       0.026066      -0.001241       0.026442       0.002724      -0.004346       0.000625       0.001889      -0.006359      -0.005605       0.000082       0.005523              1.286095       1.107303      -0.004081       0.013336       1.626013       0.087494       1.124969           0.000000
          103              H      -2.001423       4.625170      13.953074       0.156326       1.071190 0.78318271E+01  0.76057136E+02                                 1.710276                            1.618493      -0.900791       2.467460                    0.998982       3.256161       8.903861       0.502851       1.254267      -0.716456       0.020154       0.013662      -0.010596       0.026554       0.004350      -0.005959       0.003792       0.009300       0.007159      -0.010366       0.001426       0.008940              1.779708       2.294255       0.463273      -0.215109       1.570335      -0.128626       1.474535          -0.000000
          104              H      -2.759408       3.224091      14.110469       0.146090       0.980766 0.71041957E+01  0.65752077E+02                                 1.475296                            1.435199      -0.665767       2.568518                    0.999980       2.894683       7.151599       0.608655       1.087277      -0.760322       0.002157      -0.021572      -0.009877       0.023823      -0.004559      -0.004181       0.003970      -0.020854       0.025546      -0.016093       0.003262       0.012831              1.479714       1.268061      -0.023320      -0.009635       1.945989       0.079986       1.225093          -0.000003
          105              H      13.792393       4.505830      13.570079       0.164915       0.884189 0.64126430E+01  0.60634006E+02                                 1.633010                            1.563929      -1.166209       2.352147                    0.995491       3.521036      10.250955       0.452896       1.430305      -0.677363      -0.016344       0.010562      -0.020151       0.028013      -0.010406      -0.000150       0.002579       0.008530       0.025462      -0.015666       0.006070       0.009596              1.686975       1.883849      -0.110946       0.438927       1.373118      -0.166592       1.803957           0.000000
          106              H      12.567723       4.140956      16.836027       0.162896       0.974037 0.68899629E+01  0.63632912E+02                                 1.497093                            1.434378      -0.779153       2.528157                    0.999938       2.912546       7.318682       0.592243       1.119802      -0.750589      -0.011663       0.010304       0.022374       0.027254       0.005098      -0.007994       0.002504       0.011981       0.011463      -0.011769      -0.000369       0.012138              1.525675       1.284787       0.017414      -0.131626       1.271964       0.206284       2.020273           0.000000
          107              H      12.127712       4.151703      15.298802       0.163066       0.953173 0.69285883E+01  0.65706600E+02                                 1.616594                            1.548630      -0.926007       2.461535                    0.998761       3.278387       9.060445       0.497577       1.298021      -0.705464      -0.020017       0.006315      -0.012854       0.024613       0.008633       0.000238      -0.007508       0.015872      -0.005461      -0.014681       0.001443       0.013238              1.667667       1.915372      -0.113019       0.490230       1.379597      -0.119813       1.708031           0.000000
          108              H      12.941051       2.905397      15.889034       0.145152       0.961331 0.68159788E+01  0.62225672E+02                                 1.428266                            1.382406      -0.685199       2.555533                    0.999974       2.884623       7.000949       0.638103       1.051415      -0.769299      -0.002726      -0.022757       0.000060       0.022920       0.002849      -0.004153      -0.002306      -0.001004      -0.045536      -0.016059       0.004819       0.011240              1.439484       1.209459       0.035212       0.013239       1.909774       0.021174       1.199219          -0.000002
          109              H       5.853172       0.466385       3.024609       0.301602       0.673147 0.44855673E+01  0.37994085E+02                                 1.296735                            1.264387      -0.948856       2.570971                    0.999400       2.314869       5.962265       0.541045       1.336516      -0.703332      -0.028219       0.024337       0.027666       0.046411      -0.010764      -0.011857       0.007265       0.005517       0.005869      -0.012481      -0.008003       0.020484              1.317413       1.212743      -0.163511      -0.173395       1.369902       0.227950       1.369595          -0.000000
          110              H       7.226592       0.171376       2.518321       0.308938       0.528183 0.33511852E+01  0.27538212E+02                                 1.259210                            1.211542      -1.394305       2.322393                    0.996294       2.954550       8.613979       0.453794       1.642516      -0.640152       0.025915       0.005102      -0.001241       0.026442       0.001441       0.002104      -0.003854      -0.004994      -0.006359      -0.005605       0.000082       0.005523              1.286094       1.565422       0.166655       0.077328       1.167893       0.043051       1.124968           0.000000
          111              H       5.982611       1.107278       0.836817       0.156326       1.071190 0.78318239E+01  0.76057096E+02                                 1.710275                            1.618493      -0.900791       2.467461                    0.998982       3.256161       8.903860       0.502851       1.254266      -0.716456       0.005764       0.023656      -0.010596       0.026554       0.000245       0.005634      -0.004260      -0.012726       0.007159      -0.010366       0.001426       0.008940              1.779708       1.355422       0.113378      -0.045406       2.509167      -0.246485       1.474534          -0.000000
          112              H       4.934454      -0.092277       0.994212       0.146090       0.980768 0.71042092E+01  0.65752234E+02                                 1.475298                            1.435200      -0.665767       2.568518                    0.999980       2.894685       7.151606       0.608655       1.087277      -0.760322      -0.020967      -0.005512      -0.009877       0.023823       0.003377       0.005180      -0.002532       0.021736       0.025546      -0.016093       0.003262       0.012831              1.479716       1.878573       0.204213       0.078315       1.335480       0.018905       1.225094          -0.000003
          113              H       0.355170      15.865013       0.453822       0.164915       0.884189 0.64126482E+01  0.60634065E+02                                 1.633011                            1.563930      -1.166209       2.352147                    0.995491       3.521036      10.250955       0.452896       1.430305      -0.677363       0.015605      -0.011627      -0.020151       0.028013      -0.010659       0.002469       0.000760       0.007172       0.025462      -0.015666       0.006070       0.009596              1.686975       1.508019      -0.251015      -0.309388       1.748950       0.353113       1.803957           0.000000
          114              H       0.440955      14.590027       3.719770       0.162896       0.974038 0.68899652E+01  0.63632943E+02                                 1.497094                            1.434378      -0.779154       2.528156                    0.999938       2.912546       7.318684       0.592242       1.119803      -0.750589       0.013728      -0.007330       0.022374       0.027254      -0.000066       0.005138      -0.006616      -0.015732       0.011463      -0.011769      -0.000369       0.012138              1.525676       1.262131       0.008970       0.239264       1.294621      -0.051299       2.020275           0.000000
          115              H       0.604689      14.181473       2.182545       0.163066       0.953170 0.69285659E+01  0.65706336E+02                                 1.616591                            1.548627      -0.926004       2.461536                    0.998761       3.278383       9.060431       0.497577       1.298021      -0.705464       0.012908      -0.016551      -0.012854       0.024613       0.001333      -0.007119      -0.002399      -0.023301      -0.005461      -0.014681       0.001443       0.013238              1.667664       1.518906      -0.260777      -0.283470       1.776058       0.417522       1.708029           0.000000
          116              H      -0.847187      14.508360       2.772777       0.145152       0.961333 0.68159932E+01  0.62225839E+02                                 1.428268                            1.382408      -0.685199       2.555533                    0.999974       2.884625       7.000957       0.638102       1.051415      -0.769299      -0.020372      -0.010502       0.000060       0.022919       0.002483      -0.000711      -0.004697      -0.002970      -0.045536      -0.016059       0.004819       0.011240              1.439486       1.801321       0.255793       0.015218       1.317915       0.019801       1.199221          -0.000002
          117              H      11.944380       9.237016      10.091648       0.301602       0.673147 0.44855682E+01  0.37994095E+02                                 1.296735                            1.264388      -0.948857       2.570971                    0.999400       2.314869       5.962265       0.541045       1.336516      -0.703332      -0.032659       0.017943      -0.027666       0.046411      -0.009944       0.010948      -0.008573       0.009919       0.005869      -0.012481      -0.008003       0.020484              1.317413       1.457749      -0.072199       0.274152       1.124896      -0.082871       1.369595          -0.000000
          118              H      12.700449       8.053093      10.597936       0.308938       0.528185 0.33511947E+01  0.27538304E+02                                 1.259211                            1.211542      -1.394308       2.322391                    0.996294       2.954552       8.613981       0.453795       1.642513      -0.640152       0.004269      -0.026066       0.001241       0.026442       0.002724      -0.004346       0.000625       0.001889      -0.006359      -0.005605       0.000082       0.005523              1.286095       1.107303      -0.004081       0.013336       1.626013       0.087494       1.124969           0.000000
          119              H      11.389043       8.891910      12.279440       0.156326       1.071190 0.78318270E+01  0.76057137E+02                                 1.710276                            1.618493      -0.900791       2.467461                    0.998982       3.256161       8.903862       0.502851       1.254267      -0.716456      -0.020154      -0.013662       0.010596       0.026554       0.004350      -0.005959       0.003792       0.009300       0.007159      -0.010366       0.001426       0.008940              1.779709       2.294255       0.463273      -0.215109       1.570336      -0.128626       1.474535          -0.000000
          120              H      -5.196972      10.292989      12.122045       0.146090       0.980766 0.71041945E+01  0.65752061E+02                                 1.475296                            1.435198      -0.665767       2.568518                    0.999980       2.894683       7.151598       0.608655       1.087277      -0.760322      -0.002157       0.021572       0.009877       0.023823      -0.004559      -0.004181       0.003970      -0.020854       0.025546      -0.016093       0.003262       0.012831              1.479714       1.268061      -0.023320      -0.009635       1.945988       0.079986       1.225092          -0.000003
          121              H      -4.404773       9.011250      12.662435       0.164915       0.884189 0.64126430E+01  0.60634006E+02                                 1.633010                            1.563929      -1.166208       2.352147                    0.995491       3.521036      10.250955       0.452896       1.430305      -0.677363       0.016344      -0.010562       0.020151       0.028013      -0.010406      -0.000150       0.002579       0.008530       0.025462      -0.015666       0.006070       0.009596              1.686975       1.883849      -0.110946       0.438927       1.373118      -0.166592       1.803957           0.000000
          122              H      -3.180103       9.376124       9.396487       0.162896       0.974037 0.68899636E+01  0.63632922E+02                                 1.497093                            1.434378      -0.779153       2.528157                    0.999938       2.912546       7.318683       0.592243       1.119803      -0.750589       0.011663      -0.010304      -0.022374       0.027254       0.005098      -0.007994       0.002504       0.011981       0.011463      -0.011769      -0.000369       0.012138              1.525675       1.284788       0.017414      -0.131626       1.271964       0.206284       2.020274           0.000000
          123              H      -2.740092       9.365377      10.933712       0.163066       0.953173 0.69285870E+01  0.65706586E+02                                 1.616593                            1.548630      -0.926007       2.461535                    0.998761       3.278387       9.060445       0.497577       1.298021      -0.705464       0.020017      -0.006315       0.012854       0.024613       0.008633       0.000238      -0.007508       0.015872      -0.005461      -0.014681       0.001443       0.013238              1.667667       1.915372      -0.113019       0.490230       1.379597      -0.119813       1.708031           0.000000
          124              H      -3.553431      10.611683      10.343480       0.145152       0.961332 0.68159815E+01  0.62225701E+02                                 1.428266                            1.382406      -0.685199       2.555533                    0.999974       2.884624       7.000951       0.638103       1.051415      -0.769300       0.002726       0.022757      -0.000060       0.022920       0.002849      -0.004153      -0.002306      -0.001004      -0.045536      -0.016059       0.004819       0.011240              1.439484       1.209459       0.035212       0.013239       1.909774       0.021174       1.199219          -0.000002
          125              C      -3.555553       9.514796      24.947121      -0.023415      37.726706 0.42994258E+03  0.10031640E+05                                 9.845796                            6.924635      -0.028003       2.000167                    0.999274      27.261159      76.861535       0.627668       0.418229      -1.068159      -0.025228      -0.031614       0.011882       0.042155      -0.002957       0.001439      -0.005021      -0.002623      -0.006494      -0.005436      -0.001652       0.007089             13.483795      16.915938       8.933763      -3.018604      12.306637      -2.700375      11.228810          -0.000001
          126              C      -1.636287      11.989624       0.068205      -0.117490      35.989944 0.45282551E+03  0.10777404E+05                                 9.552005                            7.131684       0.060195       1.979497                    0.999631      30.033473      87.468876       0.610996       0.421196      -1.058953      -0.012319      -0.030970      -0.014625       0.036398       0.005234       0.024938       0.006810       0.026379       0.001098      -0.019931      -0.013947       0.033877             12.183276      14.386598       7.303056      -2.383009      11.232328      -2.243909      10.930904          -0.000001
          127              C      -2.605552      11.141411       0.631154      -0.159559      37.410538 0.45988368E+03  0.10977839E+05                                 9.807299                            7.177577       0.094924       1.989994                    0.999705      30.317820      88.166334       0.610799       0.420087      -1.060612       0.019294       0.000053      -0.024329       0.031051      -0.002662       0.002311      -0.017524       0.003029       0.116248      -0.026130      -0.017527       0.043657             13.004967      16.460132       8.811241      -2.633418      12.400329      -2.387321      10.154442          -0.000002
          128              C      -5.463363       7.783687      26.058068       0.086913      40.127986 0.41269713E+03  0.95534100E+04                                10.444890                            6.856906      -0.154610       1.962350                    0.999362      26.631966      75.361702       0.619331       0.427225      -1.060023       0.009210      -0.005158      -0.003753       0.011203       0.004934      -0.000839      -0.011551       0.016506      -0.035295      -0.019666       0.003481       0.016184             16.006924      20.148715      11.387121      -5.565818      14.903837      -5.221547      12.968219          -0.000001
          129              C      -5.446111       8.080237      24.725718      -0.139230      34.907074 0.42064982E+03  0.98380816E+04                                 9.392362                            6.890250       0.089583       2.003267                    0.999631      29.426067      85.215646       0.618779       0.423234      -1.056680       0.025232       0.007791      -0.004550       0.026797       0.004173       0.022764       0.017508       0.017952      -0.004771      -0.027429      -0.005268       0.032698             12.189268      14.447650       6.856030      -4.060103      10.384877      -3.801677      11.735277          -0.000001
          130              C      -4.520870       8.916007      24.172999      -0.084155      33.943834 0.41069121E+03  0.95647277E+04                                 9.256476                            6.849520      -0.077638       1.954291                    0.999494      29.085841      84.540305       0.613921       0.428387      -1.051625       0.000503      -0.017868       0.025677       0.031286      -0.018726       0.012678      -0.005938      -0.010179       0.055840      -0.029654       0.001678       0.027976             11.805325      14.383178       6.848846      -2.319567      10.378830      -2.120076      10.653965          -0.000001
          131              C      12.428133       6.689526       6.264587      -0.027595      42.227327 0.43230929E+03  0.10065800E+05                                10.527993                            6.864475      -0.024367       1.995723                    0.999349      27.202443      75.754201       0.643578       0.408744      -1.078029       0.001742       0.009404      -0.040759       0.041866      -0.001159       0.001625      -0.004395       0.001892      -0.020004      -0.008541       0.002590       0.005952             15.666769       6.893226       2.103637       1.695543       9.919171      -3.356756      30.187911           0.000001
          132              C      11.849853       5.895830       5.292934      -0.075452      36.677178 0.41415668E+03  0.96490154E+04                                 9.738254                            6.859200      -0.000912       1.984776                    0.999485      28.720565      83.023684       0.617127       0.426004      -1.054916       0.006626       0.018214      -0.017251       0.025947      -0.001052      -0.010051      -0.001687       0.007143      -0.094874      -0.033609       0.012259       0.021350             13.066625       6.491087       1.977513       2.190626       9.146904      -1.237419      23.561883           0.000002
          133              C      11.759804       6.326571       3.984457      -0.132104      38.423346 0.46471099E+03  0.11167111E+05                                10.113120                            7.321940      -0.153681       1.928177                    0.998148      30.064425      88.886510       0.589179       0.432614      -1.048603       0.001401      -0.003164       0.029492       0.029694      -0.001324       0.012108       0.013318       0.010664      -0.036398      -0.023970       0.006185       0.017785             13.185309       6.967914       2.366945       1.121291      11.016512      -3.139168      21.571501           0.000001
          134              C      12.273121       7.565155       3.613266       0.070475      39.295234 0.42372767E+03  0.98591076E+04                                10.175770                            6.905221      -0.112599       1.971743                    0.999349      26.809997      75.694712       0.623815       0.421988      -1.064864      -0.001018       0.001385       0.008272       0.008448       0.003062       0.002211      -0.013632       0.028376       0.047428      -0.026876       0.006574       0.020302             14.172208       6.916407       1.922108       1.822949      10.833322      -4.942048      24.766896          -0.000000
          135              C      12.893984       8.349742       4.592789      -0.164738      38.480959 0.45077223E+03  0.10708771E+05                                 9.930883                            7.081216       0.073709       1.980576                    0.999740      30.379074      88.189764       0.618065       0.417148      -1.062264      -0.003454      -0.018392       0.018186       0.026095       0.025741      -0.002485      -0.010862      -0.035202      -0.053479      -0.024110      -0.017927       0.042037             12.798223       6.601764       1.950693       1.725408       9.022175      -2.537429      22.770728           0.000000
          136              C      12.953616       7.917158       5.901791      -0.116602      37.285805 0.43939610E+03  0.10386561E+05                                 9.760877                            7.021447      -0.092173       1.927850                    0.999663      30.160768      87.738402       0.615832       0.420754      -1.058497      -0.008282      -0.014446      -0.025409       0.030379       0.014581       0.016603       0.019037       0.002164      -0.030774      -0.024861      -0.009185       0.034046             12.464231       6.343765       2.046209       1.007705       9.398625      -3.255164      21.650304           0.000001
          137              C       5.467489      -0.751747      24.265862      -0.032956      40.402759 0.44294394E+03  0.10407780E+05                                10.273691                            7.008634       0.057249       2.023804                    0.999447      27.452340      77.563656       0.626827       0.415862      -1.070136       0.004832       0.043517       0.002759       0.043871       0.000091       0.003918       0.005357      -0.001619       0.001843      -0.006374      -0.000623       0.006997             14.627853       7.341070      -0.276472       2.522031      26.763845       3.603651       9.778644          -0.000000
          138              C       4.811896       0.186766      23.493053      -0.094600      34.494525 0.41576809E+03  0.96766393E+04                                 9.234600                            6.815057       0.025082       1.979052                    0.999674      29.118843      83.585338       0.628223       0.418908      -1.061470       0.017363       0.013758       0.012765       0.025568       0.000400       0.017897       0.011337       0.030240       0.046454      -0.026651      -0.004695       0.031346             11.461027       6.707486      -0.671768       2.355379      19.620611       1.157992       8.054982           0.000001
          139              C       5.003184       1.543045      23.713930      -0.149122      35.443449 0.43282888E+03  0.10157197E+05                                 9.352170                            6.915371       0.111602       2.000998                    0.999726      29.618289      84.869884       0.629945       0.414330      -1.066309      -0.001495      -0.023846       0.002677       0.024043      -0.020302       0.017906      -0.016764      -0.013082       0.006498      -0.024032      -0.013024       0.037055             11.592313       6.785192       0.441712       2.567869      19.509414       2.489502       8.482332           0.000001
          140              C       5.852793       1.981221      24.720734       0.078236      39.210368 0.42380072E+03  0.98626606E+04                                10.197154                            6.917584      -0.111285       1.972439                    0.999291      26.766752      75.615482       0.621577       0.423427      -1.063804      -0.004581      -0.005068       0.005380       0.008696      -0.000840      -0.001615       0.004676      -0.011942      -0.053813      -0.018691       0.003011       0.015680             14.398337       7.431520       0.597621       2.608350      26.905958       2.455876       8.857533          -0.000000
          141              C       6.480481       1.014016      25.527122      -0.147692      39.579410 0.48866028E+03  0.11913043E+05                                10.373144                            7.533553      -0.220660       1.898807                    0.998338      30.860401      92.455390       0.576855       0.435536      -1.044909      -0.017850      -0.021813      -0.002898       0.028334       0.015392       0.008230       0.003290       0.027118       0.027361      -0.025077       0.003049       0.022028             13.818393       7.471805      -0.570428       2.423242      24.559396       1.460076       9.423977          -0.000000
          142              C       6.297399      -0.332444      25.293128      -0.114074      38.408963 0.47319874E+03  0.11449965E+05                                10.184997                            7.431648      -0.173882       1.916869                    0.998590      30.419561      90.954938       0.578346       0.437681      -1.043060      -0.020113       0.027153      -0.000858       0.033802      -0.015401       0.001878      -0.011899       0.008194       0.044750      -0.025209       0.003154       0.022055             13.483329       7.474163       0.830524       2.685758      22.739970       3.496100      10.235853           0.000000
          143              C       2.434140       8.679354      23.791316      -0.020969      37.274564 0.43220644E+03  0.10091474E+05                                 9.748762                            6.937289      -0.066318       1.989779                    0.999060      27.185229      76.519552       0.628236       0.417561      -1.069246       0.031325      -0.023891       0.005475       0.039775       0.002594       0.008494       0.004114       0.001658       0.032208      -0.008655      -0.006931       0.015586             13.041686      15.757355      -6.864584       1.791222      17.394199      -2.854209       5.973504           0.000001
          144              C       4.407030       6.774152      24.394402       0.082896      39.544214 0.40698586E+03  0.93790868E+04                                10.287137                            6.779071      -0.111299       1.975865                    0.999346      26.502397      74.584116       0.627672       0.423440      -1.063442      -0.001484       0.011890       0.002306       0.012202      -0.014871       0.008419       0.004820      -0.013853      -0.002832      -0.020690       0.003798       0.016891             15.493285      20.553337      -9.673373       3.615933      18.994513      -4.366782       6.932003           0.000000
          145              C       3.795227       9.045863      23.819123      -0.112250      35.388167 0.44937561E+03  0.10657974E+05                                 9.396452                            7.087610       0.023115       1.965894                    0.999611      29.943623      86.605735       0.616055       0.419200      -1.061892      -0.007735      -0.030532       0.004220       0.031778       0.024279      -0.008321      -0.005279      -0.035356      -0.037365      -0.025863      -0.011842       0.037705             11.625265      14.869550      -5.241925       1.294466      14.451469      -2.203971       5.554776           0.000001
          146              C       4.789949       8.095689      24.063085      -0.154172      36.651166 0.45128438E+03  0.10702113E+05                                 9.594892                            7.075131       0.093036       1.991692                    0.999675      29.999907      86.434274       0.620922       0.415958      -1.065195      -0.019700      -0.001078      -0.007926       0.021263       0.018151      -0.000495      -0.005552       0.047546      -0.073534      -0.027286      -0.014956       0.042242             12.159733      14.553942      -5.880169       1.517986      15.979010      -3.202199       5.946247           0.000001
          147              C       3.110277       6.426358      24.314917      -0.137052      35.151570 0.42534609E+03  0.99892181E+04                                 9.488819                            6.951183      -0.003983       1.976354                    0.999282      29.530821      86.080011       0.612225       0.425997      -1.053521      -0.021972       0.022084      -0.004794       0.031520       0.008842      -0.002216       0.003596      -0.046363       0.006839      -0.026233       0.002109       0.024124             12.554028      17.754606      -6.608498       2.141347      13.979096      -2.549162       5.928383           0.000001
          148              C       2.143253       7.371461      23.994881      -0.085505      34.424130 0.42218711E+03  0.99069579E+04                                 9.392003                            6.966825      -0.033750       1.968653                    0.999598      29.244050      85.501913       0.605445       0.431118      -1.049277       0.033251      -0.007505       0.003044       0.034223       0.017621       0.003535       0.014583       0.033850       0.053941      -0.036174       0.008969       0.027205             12.053539      14.714643      -5.118965       1.853420      15.448781      -2.703341       5.997192           0.000001
          149              C      12.110023       8.099492       2.233961       0.096203      41.710287 0.42081142E+03  0.97912711E+04                                10.629836                            6.918799      -0.189862       1.947647                    0.999275      26.782397      76.044957       0.617091       0.426585      -1.060150      -0.003655      -0.000074      -0.009613       0.010284       0.004051       0.005323       0.001963      -0.020822       0.016676      -0.015118       0.004601       0.010517             15.169029      12.583432       3.590928       1.087851      10.428292      -6.600177      22.495362          -0.000000
          150              C      10.969344       7.749167       1.489744      -0.205675      39.070260 0.49075095E+03  0.11936799E+05                                10.155194                            7.462750       0.015713       1.966156                    0.999163      31.109011      92.082681       0.591713       0.425567      -1.054496       0.014728       0.003941      -0.001463       0.015316       0.002529      -0.031573       0.004152      -0.022937      -0.065370      -0.044839       0.021947       0.022891             12.878926      14.913660       2.761566       5.563804       8.218617      -2.372930      15.504500          -0.000000
          151              C      10.715576       8.308284       0.249996       0.092917      42.762921 0.41343893E+03  0.95611248E+04                                10.763945                            6.813664      -0.177144       1.952438                    0.999029      26.558873      74.765820       0.628966       0.421096      -1.065389       0.003711       0.002066       0.000730       0.004309      -0.003875       0.013736       0.007134      -0.004285      -0.048405      -0.024610       0.011856       0.012755             16.049438      25.207886       7.203392       5.916277      10.389069      -1.045340      12.551360          -0.000001
          152              C       9.724289       6.501849      25.964942      -0.217172      42.415785 0.48987381E+03  0.11894501E+05                                10.696070                            7.421321      -0.009386       1.952134                    0.999699      31.368357      92.371431       0.598322       0.421609      -1.058352       0.005807      -0.007810       0.010998       0.014686      -0.024508      -0.001053      -0.016094      -0.012299       0.087907      -0.041609       0.005181       0.036428             15.036606      23.999723       9.200841       0.407982      11.684351      -2.156647       9.425744          -0.000002
          153              C      12.792136       9.571132       0.425491       0.084270      43.675458 0.42266196E+03  0.98356943E+04                                10.969177                            6.903918      -0.144821       1.957889                    0.999237      26.908557      76.169716       0.622393       0.422892      -1.063475      -0.002810      -0.014029       0.003040       0.014627       0.016460      -0.001527      -0.004014       0.003097       0.013232      -0.018903       0.003256       0.015647             17.098329      22.681900      11.012350      -4.189571      14.999883      -6.316838      13.613203          -0.000001
          154              C      13.013776       8.989230       1.670224      -0.208064      40.694334 0.48942461E+03  0.11915379E+05                                10.474551                            7.477960      -0.052831       1.940839                    0.999165      31.437150      93.580140       0.587181       0.428461      -1.051041      -0.005878      -0.009509      -0.010737       0.015500      -0.004389       0.016057       0.030659       0.035633      -0.028481      -0.045033       0.013510       0.031523             13.909711      13.201236       5.832308      -3.493171      12.170820      -7.158456      16.357077          -0.000001
          155              C       5.436375       5.761453      24.756410       0.085850      43.070378 0.42202391E+03  0.98109623E+04                                10.851216                            6.889792      -0.153360       1.955835                    0.999264      26.822346      75.731640       0.624633       0.421800      -1.064833       0.005183      -0.007561       0.006019       0.010967      -0.002317       0.002484      -0.011971       0.002290      -0.042425      -0.019786       0.006354       0.013432             16.751679      21.748692      -9.683267       5.629721      20.621227      -3.008407       7.885117           0.000000
          156              C       6.654572       6.141981      25.337198      -0.214957      40.445470 0.47911854E+03  0.11569053E+05                                10.322558                            7.322772       0.013468       1.962413                    0.999665      31.149878      91.476394       0.604383       0.419700      -1.059545      -0.004301      -0.011241      -0.001731       0.012159       0.015755      -0.016476       0.005915      -0.052364       0.008411      -0.039216       0.009983       0.029233             13.852046      21.662395      -4.055225       6.461304      11.942123      -1.829121       7.951621          -0.000001
          157              C       7.568506       5.188861      25.765313       0.099467      42.018783 0.40709726E+03  0.93878309E+04                                10.667438                            6.783330      -0.184513       1.952812                    0.999240      26.465147      74.647466       0.626643       0.423857      -1.062554      -0.006327       0.000885       0.002082       0.006719       0.014515      -0.001663      -0.010631       0.018941       0.028246      -0.024288       0.005802       0.018486             15.705864      24.238020       2.130302       8.239061      13.536294       0.832576       9.343280          -0.000000
          158              C       7.292607       3.851602      25.566208      -0.205678      38.822098 0.48980180E+03  0.11928756E+05                                10.146786                            7.483074      -0.090622       1.931931                    0.998848      31.309299      93.264412       0.586625       0.428717      -1.050717      -0.013063       0.005514       0.001490       0.014258      -0.030487      -0.007175      -0.016761       0.001010       0.046064      -0.043154       0.015076       0.028078             12.786491      14.332051       3.731770       4.243219      16.631778       2.212989       7.395645          -0.000000
          159              C       6.114241       3.435026      24.953941       0.089128      41.270099 0.41951138E+03  0.97566604E+04                                10.565781                            6.902354      -0.216776       1.937186                    0.999218      26.887044      76.406488       0.618396       0.425875      -1.060245      -0.000389       0.008980       0.004759       0.010171       0.005916       0.010003      -0.002754      -0.018986       0.000663      -0.017403       0.006326       0.011077             15.261600      12.069990      -0.750725       3.002084      26.446019       1.892818       7.268790          -0.000000
          160              C       5.192464       4.398829      24.569897      -0.210286      40.713683 0.49414087E+03  0.12052972E+05                                10.507197                            7.525426      -0.086087       1.929505                    0.999098      31.474417      93.624718       0.584279       0.429777      -1.050768       0.006547       0.003393       0.008948       0.011595       0.019665       0.003750       0.009070       0.061078       0.049109      -0.045461       0.014566       0.030895             14.254469      12.694615      -6.410196       2.498495      23.353508      -1.068676       6.715284           0.000001
          161              C      -2.485706      10.361991      24.345609       0.551969      25.698604 0.26845775E+03  0.56535954E+04                                 8.065124                            5.786040      -0.070693       2.019965                    0.999524      23.033659      64.848286       0.621927       0.467647      -1.023031       0.038585       0.025467      -0.016924       0.049232      -0.076998       0.009241       0.026447      -0.071597      -0.085168      -0.080354      -0.021117       0.101471             10.662330      12.997328       6.417931      -2.124499       9.722344      -1.967084       9.267317          -0.000000
          162              C      12.449551       6.264853       7.708162       0.571681      27.437389 0.26680367E+03  0.56019389E+04                                 8.413297                            5.753884      -0.086373       2.016070                    0.999549      22.840729      63.904679       0.626899       0.465331      -1.025792       0.005401      -0.032029       0.047959       0.057924      -0.055904      -0.012420       0.017928       0.083680      -0.231515      -0.081292      -0.029081       0.110373             11.863606       6.021470       1.861471       1.025263       7.935316      -2.345277      21.634033           0.000001
          163              C       5.362766      -2.201649      23.948449       0.550139      26.028510 0.27697083E+03  0.58863957E+04                                 8.184548                            5.897758      -0.046874       2.023565                    0.999600      23.359616      66.354394       0.611955       0.470946      -1.019879       0.006367      -0.051249      -0.013465       0.053369       0.009327      -0.049710      -0.037998       0.082270       0.156693      -0.078633      -0.016386       0.095019             11.175964       6.522308       0.024762       1.487057      19.638950       3.509496       7.366633          -0.000000
          164              C       1.367090       9.680717      23.524007       0.570299      24.543049 0.25798012E+03  0.53867261E+04                                 7.823854                            5.686545      -0.112934       2.012244                    0.999424      22.780180      64.156059       0.624059       0.470048      -1.020283      -0.029514       0.039899      -0.014937       0.051828       0.024674      -0.045659      -0.005015       0.001693       0.263994      -0.074399      -0.028949       0.103349             10.068589      11.306004      -4.113312       2.003862      13.604223      -1.081511       5.295540           0.000000
          165              C      11.107122       1.358584      11.830864      -0.023405      37.726413 0.42993870E+03  0.10031528E+05                                 9.845753                            6.924608      -0.028000       2.000170                    0.999274      27.261046      76.861190       0.627669       0.418230      -1.068158      -0.020814      -0.034680       0.011887       0.042157      -0.001378      -0.005208      -0.000406       0.005855      -0.006488      -0.005435      -0.001653       0.007089             13.483731       7.021814       5.246292      -1.476171      22.200630      -3.771571      11.228749          -0.000001
          166              C      10.856473       1.286371      13.184462      -0.117518      35.991172 0.45284521E+03  0.10777992E+05                                 9.552228                            7.131850       0.060162       1.979480                    0.999631      30.034078      87.471175       0.610987       0.421198      -1.058952      -0.024716      -0.022367      -0.014620       0.036399      -0.004677      -0.002324       0.025748      -0.026759       0.001128      -0.019937      -0.013932       0.033869             12.183580       6.837509       4.489637      -1.270475      18.782066      -3.016778      10.931166          -0.000001
          167              C      10.400158       0.081914      13.747411      -0.159546      37.410173 0.45987801E+03  0.10977672E+05                                 9.807245                            7.177540       0.094911       1.989992                    0.999705      30.317632      88.165727       0.610799       0.420088      -1.060611      -0.006686       0.018103      -0.024331       0.031056      -0.003001      -0.017229      -0.003956       0.001190       0.116244      -0.026128      -0.017528       0.043656             13.004886       7.128664       5.333452      -1.317350      21.731583      -3.301320      10.154410          -0.000002
          168              C      10.151263      -1.033656      12.941811       0.086911      40.127940 0.41269680E+03  0.95533986E+04                                10.444877                            6.856899      -0.154605       1.962352                    0.999362      26.631946      75.361587       0.619332       0.427224      -1.060023      -0.008049       0.006828      -0.003753       0.011202      -0.001671      -0.010530      -0.004822      -0.018940      -0.035294      -0.019666       0.003480       0.016186             16.006904       8.090880       6.893264      -2.949056      26.961634      -7.038880      12.968198          -0.000001
          169              C      10.423118      -0.913927      11.609461      -0.139229      34.907028 0.42064964E+03  0.98380755E+04                                 9.392353                            6.890248       0.089585       2.003268                    0.999631      29.426053      85.215581       0.618780       0.423234      -1.056680      -0.001512       0.026365      -0.004550       0.026797      -0.002719       0.008456       0.027445      -0.019036      -0.004771      -0.027429      -0.005269       0.032698             12.189251       6.393248       3.854218      -2.144418      18.439246      -5.132105      11.735260          -0.000001
          170              C      10.883148       0.244933      11.056742      -0.084156      33.943738 0.41069027E+03  0.95646990E+04                                 9.256453                            6.849508      -0.077631       1.954293                    0.999494      29.085808      84.540141       0.613923       0.428386      -1.051625      -0.016919      -0.005769       0.025677       0.031287      -0.010827      -0.009992       0.009806       0.032208       0.055843      -0.029654       0.001678       0.027976             11.805287       6.384766       3.867894      -1.176529      18.377154      -2.913884      10.653942          -0.000001
          171              C       0.978413      12.614339      19.380844      -0.027595      42.227334 0.43230942E+03  0.10065803E+05                                10.527994                            6.864476      -0.024367       1.995723                    0.999349      27.202443      75.754198       0.643578       0.408744      -1.078029       0.008204       0.004917      -0.040759       0.041866      -0.001495      -0.004686      -0.000012       0.000086      -0.020004      -0.008542       0.002590       0.005952             15.666771       8.173347       2.580728      -3.737532       8.639049       0.416522      30.187916           0.000001
          172              C       0.436639      11.795290      18.409191      -0.075452      36.677185 0.41415674E+03  0.96490173E+04                                 9.738255                            6.859200      -0.000913       1.984776                    0.999485      28.720566      83.023688       0.617127       0.426004      -1.054916       0.014754       0.012569      -0.017251       0.025947      -0.003133       0.001929      -0.010008      -0.004024      -0.094874      -0.033609       0.012259       0.021350             13.066626       7.528767       2.364248      -1.924531       8.109225       1.620561      23.561885           0.000002
          173              C       0.871708      11.861336      17.100714      -0.132105      38.423355 0.46471111E+03  0.11167115E+05                                10.113121                            7.321941      -0.153681       1.928177                    0.998148      30.064427      88.886517       0.589179       0.432614      -1.048603      -0.003454       0.000208       0.029492       0.029694      -0.004491       0.008251       0.015997      -0.006330      -0.036398      -0.023970       0.006185       0.017785             13.185312       8.973640       3.114463      -3.333107       9.010792      -0.045587      21.571504           0.000001
          174              C       1.853045      12.774880      16.729523       0.070475      39.295240 0.42372767E+03  0.98591077E+04                                10.175770                            6.905221      -0.112599       1.971743                    0.999349      26.809998      75.694716       0.623815       0.421988      -1.064864       0.001653      -0.000471       0.008272       0.008448      -0.006971      -0.013547      -0.002689      -0.025463       0.047428      -0.026876       0.006574       0.020302             14.172211       9.097643       2.735038      -5.267511       8.652087      -0.017724      24.766902          -0.000000
          175              C       2.371411      13.630651      17.709046      -0.164737      38.480950 0.45077200E+03  0.10708765E+05                                 9.930881                            7.081214       0.073709       1.980576                    0.999740      30.379073      88.189761       0.618065       0.417148      -1.062264      -0.016028      -0.009659       0.018186       0.026095       0.030981      -0.009310      -0.006122      -0.007078      -0.053479      -0.024110      -0.017927       0.042037             12.798221       7.450298       2.266933      -2.980223       8.173636       0.730639      22.770730           0.000000
          176              C       1.945239      13.535459      19.018048      -0.116602      37.285794 0.43939593E+03  0.10386556E+05                                 9.760874                            7.021445      -0.092173       1.927850                    0.999663      30.160768      87.738397       0.615832       0.420754      -1.058497      -0.010644      -0.012805      -0.025409       0.030379       0.010316       0.012041       0.022206      -0.020722      -0.030774      -0.024861      -0.009185       0.034046             12.464228       7.686855       2.546766      -3.402125       8.055526      -0.192528      21.650304           0.000001
          177              C      -1.664107       6.228174      11.149605      -0.032956      40.402785 0.44294433E+03  0.10407791E+05                                10.273696                            7.008637       0.057249       2.023804                    0.999447      27.452340      77.563655       0.626827       0.415862      -1.070136       0.039090       0.019725       0.002759       0.043871       0.000598       0.003651       0.005542       0.001105       0.001843      -0.006374      -0.000623       0.006997             14.627862      24.576032       6.146851       2.496007       9.528911       3.621728       9.778644          -0.000000
          178              C      -0.555733       5.941612      10.376796      -0.094600      34.494539 0.41576817E+03  0.96766416E+04                                 9.234602                            6.815058       0.025082       1.979052                    0.999674      29.118841      83.585330       0.628223       0.418908      -1.061470       0.006828       0.021075       0.012765       0.025568      -0.009594       0.004374       0.020729      -0.023388       0.046454      -0.026651      -0.004695       0.031346             11.461031      18.485407       3.717768       0.262531       7.842705       2.611482       8.054980           0.000001
          179              C       0.648349       6.594504      10.597673      -0.149122      35.443444 0.43282862E+03  0.10157189E+05                                 9.352169                            6.915369       0.111602       2.000998                    0.999726      29.618290      84.869886       0.629945       0.414330      -1.066309      -0.021823      -0.009728       0.002677       0.024043      -0.011069      -0.021962       0.010925       0.036465       0.006499      -0.024032      -0.013024       0.037055             11.592311      17.668487       4.497823       1.435991       8.626114       3.275591       8.482331           0.000001
          180              C       0.762231       7.543643      11.604477       0.078236      39.210379 0.42380080E+03  0.98626631E+04                                10.197156                            6.917584      -0.111285       1.972439                    0.999291      26.766754      75.615488       0.621577       0.423427      -1.063804      -0.003149      -0.006063       0.005380       0.008696       0.003273       0.004946       0.000120       0.010128      -0.053812      -0.018691       0.003011       0.015680             14.398340      24.139750       6.824638       1.390346      10.197735       3.301782       8.857536          -0.000000
          181              C      -0.363282       7.794037      12.410865      -0.147692      39.579413 0.48866022E+03  0.11913041E+05                                10.373145                            7.533553      -0.220661       1.898807                    0.998338      30.860404      92.455407       0.576855       0.435536      -1.044909      -0.014205      -0.024344      -0.002898       0.028334       0.002763       0.000209       0.008861      -0.040650       0.027361      -0.025077       0.003049       0.022028             13.818394      22.848749       5.160423       0.521883       9.182454       2.780566       9.423978          -0.000000
          182              C      -1.561030       7.152264      12.176871      -0.114074      38.408946 0.47319858E+03  0.11449961E+05                                10.184995                            7.431646      -0.173882       1.916869                    0.998590      30.419561      90.954940       0.578346       0.437681      -1.043060       0.032467      -0.009364      -0.000858       0.033802      -0.014326      -0.011805      -0.002396       0.013963       0.044750      -0.025209       0.003154       0.022055             13.483325      20.334611       5.623501       2.338040       9.879517       3.737583      10.235846           0.000000
          183              C       8.232522       6.679398      10.675059      -0.020969      37.274575 0.43220686E+03  0.10091486E+05                                 9.748765                            6.937293      -0.066317       1.989779                    0.999060      27.185229      76.519553       0.628236       0.417561      -1.069246      -0.033326       0.021010       0.005475       0.039775       0.001418       0.000888       0.009396      -0.004649       0.032208      -0.008655      -0.006931       0.015586             13.041687      21.687282      -4.654548      -3.300045      11.464272       0.681678       5.973506           0.000001
          184              C       5.758290       7.862725      11.278145       0.082898      39.544109 0.40698481E+03  0.93790564E+04                                10.287122                            6.779064      -0.111309       1.975863                    0.999346      26.502354      74.583976       0.627672       0.423441      -1.063442       0.011659       0.002761       0.002307       0.012202      -0.006710       0.001575       0.009571       0.029939      -0.002832      -0.020688       0.003797       0.016891             15.493254      25.515564      -7.823949      -5.354608      14.032207       1.863269       6.931992           0.000000
          185              C       8.100628       8.082784      10.702866      -0.112250      35.388166 0.44937561E+03  0.10657974E+05                                 9.396452                            7.087610       0.023114       1.965894                    0.999611      29.943624      86.605743       0.616055       0.419200      -1.061891      -0.025909      -0.017910       0.004220       0.031778       0.029926      -0.002041      -0.009640      -0.005048      -0.037364      -0.025863      -0.011842       0.037705             11.625263      17.933175      -4.100136      -2.517267      11.387838       0.443280       5.554776           0.000001
          186              C       6.862896       8.683051      10.946828      -0.154173      36.651184 0.45128467E+03  0.10702121E+05                                 9.594894                            7.075133       0.093036       1.991692                    0.999675      29.999919      86.434313       0.620922       0.415958      -1.065195       0.005870      -0.018836      -0.007926       0.021263      -0.001835      -0.005030      -0.002403      -0.059707      -0.073535      -0.027286      -0.014956       0.042242             12.159734      19.653643      -3.979556      -3.530703      10.879311       0.304120       5.946247           0.000001
          187              C       5.885253       6.526159      11.198660      -0.137054      35.151642 0.42534719E+03  0.99892515E+04                                 9.488834                            6.951194      -0.004001       1.976349                    0.999282      29.530867      86.080200       0.612224       0.425997      -1.053521       0.028369      -0.012877      -0.004796       0.031522       0.021858       0.004147      -0.000822       0.023478       0.006834      -0.026233       0.002108       0.024126             12.554048      18.764688      -6.232072      -3.136481      12.969064       1.116293       5.928392           0.000001
          188              C       7.108561       5.950075      10.878624      -0.085505      34.424104 0.42218674E+03  0.99069467E+04                                 9.391998                            6.966822      -0.033749       1.968653                    0.999598      29.244044      85.501877       0.605445       0.431118      -1.049277      -0.018644       0.028536       0.003044       0.034223       0.002246       0.012430       0.008406      -0.048658       0.053941      -0.036174       0.008969       0.027205             12.053530      18.709473      -3.630120      -3.180394      11.453929       0.792648       5.997188           0.000001
          189              C       2.410697      12.808656      15.350218       0.096203      41.710282 0.42081131E+03  0.97912678E+04                                10.629835                            6.918798      -0.189862       1.947648                    0.999275      26.782395      76.044948       0.617091       0.426585      -1.060150       0.001207      -0.003451      -0.009613       0.010284       0.009877      -0.000019       0.005674       0.010440       0.016676      -0.015118       0.004601       0.010517             15.169027       8.340951       2.009795      -6.564525      14.670770      -1.285611      22.495361          -0.000000
          190              C       2.480784      11.617452      14.606001      -0.205675      39.070252 0.49075110E+03  0.11936802E+05                                10.155193                            7.462751       0.015716       1.966157                    0.999163      31.108996      92.082612       0.591714       0.425567      -1.054496      -0.001451       0.015177      -0.001463       0.015316       0.009418       0.014916      -0.028135       0.014032      -0.065370      -0.044839       0.021947       0.022891             12.878922       7.227756      -0.102907      -4.166550      15.904521       4.384807      15.504490          -0.000000
          191              C       3.093321      11.574920      13.366253       0.092917      42.762899 0.41343878E+03  0.95611201E+04                                10.763941                            6.813662      -0.177143       1.952439                    0.999029      26.558868      74.765797       0.628966       0.421096      -1.065389       0.000640       0.004198       0.000730       0.004309      -0.001528       0.001888       0.015363       0.008312      -0.048406      -0.024610       0.011856       0.012755             16.049430       7.481901       0.597066      -3.045642      28.115036       5.178718      12.551352          -0.000001
          192              C       3.646205      12.750105      12.848685      -0.217172      42.415782 0.48987380E+03  0.11894501E+05                                10.696070                            7.421321      -0.009389       1.952133                    0.999699      31.368363      92.371463       0.598321       0.421609      -1.058352      -0.009347       0.002714       0.010998       0.014687      -0.014506      -0.014713      -0.006607       0.041379       0.087907      -0.041609       0.005181       0.036428             15.036603       7.164583       2.926523      -2.163339      28.519483      -0.370858       9.425744          -0.000002
          193              C       3.551469      13.961756      13.541748       0.084270      43.675503 0.42266252E+03  0.98357105E+04                                10.969183                            6.903922      -0.144820       1.957889                    0.999237      26.908574      76.169772       0.622393       0.422892      -1.063475      -0.012165      -0.007532       0.003040       0.014627       0.011432      -0.003228      -0.002833      -0.023888       0.013232      -0.018903       0.003256       0.015647             17.098337       8.729449       5.812385      -4.456014      28.952351      -6.131795      13.613211          -0.000001
          194              C       2.928801      13.966226      14.786481      -0.208065      40.694325 0.48942434E+03  0.11915370E+05                                10.474546                            7.477956      -0.052832       1.940839                    0.999165      31.437152      93.580129       0.587182       0.428461      -1.051041      -0.006858      -0.008829      -0.010737       0.015500      -0.014979       0.023121       0.025753      -0.021197      -0.028479      -0.045033       0.013510       0.031523             13.909704       8.479374       4.072506      -5.487841      16.892663      -5.773151      16.357075          -0.000001
          195              C       4.449878       8.473600      11.640153       0.085851      43.070325 0.42202341E+03  0.98109477E+04                                10.851209                            6.889789      -0.153365       1.955834                    0.999264      26.822323      75.731562       0.624633       0.421800      -1.064833      -0.008895       0.002216       0.006020       0.010967      -0.002502      -0.012084      -0.001854       0.001299      -0.042428      -0.019787       0.006355       0.013432             16.751665      27.096177      -7.690289      -4.785035      15.273706       4.224647       7.885112           0.000000
          196              C       4.381021       9.747988      12.220941      -0.214957      40.445446 0.47911831E+03  0.11569047E+05                                10.322554                            7.322771       0.013468       1.962413                    0.999665      31.149885      91.476423       0.604383       0.419700      -1.059545      -0.009031      -0.007956      -0.001731       0.012159       0.029048       0.011296      -0.013373       0.018969       0.008410      -0.039216       0.009983       0.029233             13.852038      15.781639      -6.246921      -3.970410      17.822859       5.415709       7.951617          -0.000001
          197              C       3.168741      10.271524      12.649056       0.099467      42.018769 0.40709719E+03  0.93878285E+04                                10.667434                            6.783329      -0.184513       1.952812                    0.999240      26.465146      74.647452       0.626643       0.423857      -1.062554       0.003039      -0.005619       0.002082       0.006719       0.004776      -0.009381      -0.005271      -0.033321       0.028246      -0.024288       0.005802       0.018486             15.705856      13.447229      -1.891329      -2.097140      24.327065       8.011069       9.343275          -0.000000
          198              C       2.012029       9.545990      12.449951      -0.205678      38.822106 0.48980189E+03  0.11928758E+05                                10.146787                            7.483074      -0.090621       1.931931                    0.998848      31.309295      93.264391       0.586625       0.428717      -1.050717       0.009729      -0.010315       0.001490       0.014257      -0.023381      -0.013200      -0.012577       0.039143       0.046064      -0.043154       0.015076       0.028078             12.786492      13.908948       3.574086       0.591814      17.054883       4.748895       7.395646          -0.000000
          199              C       2.033198       8.296337      11.837684       0.089128      41.270087 0.41951128E+03  0.97566576E+04                                10.565779                            6.902353      -0.216776       1.937186                    0.999218      26.887044      76.406490       0.618396       0.425875      -1.060245       0.008551       0.002772       0.004759       0.010171       0.010686      -0.006074       0.008411       0.006611       0.000663      -0.017403       0.006326       0.011077             15.261596      25.184056       4.136778       0.725236      13.331942       3.474090       7.268790          -0.000000
          200              C       3.258227       7.769182      11.453640      -0.210286      40.713673 0.49414074E+03  0.12052967E+05                                10.507196                            7.525426      -0.086085       1.929506                    0.999098      31.474403      93.624664       0.584279       0.429777      -1.050768       0.000894       0.007319       0.008949       0.011595      -0.005119       0.007190       0.006682      -0.071921       0.049108      -0.045461       0.014566       0.030895             14.254467      26.248879      -1.358634      -1.873930       9.799237       1.967976       6.715283           0.000001
          201              C      11.527358       2.656935      11.229352       0.551968      25.698594 0.26845754E+03  0.56535895E+04                                 8.065121                            5.786036      -0.070714       2.019959                    0.999524      23.033652      64.848243       0.621927       0.467647      -1.023032       0.010389       0.045051      -0.016924       0.049233      -0.034788       0.021555       0.017896       0.154921      -0.085166      -0.080355      -0.021116       0.101471             10.662327       5.921368       3.780779      -1.101303      16.798297      -2.677693       9.267317          -0.000000
          202              C       0.572998      12.486102      20.824419       0.571681      27.437384 0.26680362E+03  0.56019375E+04                                 8.413295                            5.753883      -0.086373       2.016070                    0.999549      22.840731      63.904683       0.626899       0.465331      -1.025792      -0.031899      -0.006125       0.047959       0.057924      -0.069651       0.021136      -0.005377       0.009907      -0.231515      -0.081292      -0.029081       0.110373             11.863604       6.483614       2.033708      -2.555659       7.473168       0.141680      21.634029           0.000001
          203              C      -2.986149       5.623701      10.832192       0.550139      26.028502 0.27697067E+03  0.58863916E+04                                 8.184546                            5.897756      -0.046874       2.023565                    0.999600      23.359615      66.354389       0.611955       0.470946      -1.019879      -0.050246      -0.011931      -0.013465       0.053369      -0.019870      -0.018245      -0.059850      -0.074412       0.156693      -0.078633      -0.016386       0.095019             11.175961      18.023049       4.310991       2.769213       8.138203       2.619037       7.366632          -0.000000
          204              C       9.543480       6.029233      10.407750       0.570299      24.543036 0.25798007E+03  0.53867248E+04                                 7.823851                            5.686545      -0.112934       2.012244                    0.999424      22.780178      64.156047       0.624059       0.470048      -1.020283       0.047694      -0.013722      -0.014937       0.051828       0.018101       0.011246      -0.044535      -0.033577       0.263993      -0.074399      -0.028950       0.103349             10.068582      16.015983      -2.357935      -1.713217       8.894225       1.500004       5.295539           0.000000
          205              C      -1.719502      12.158496      14.401650      -0.023405      37.726417 0.42993875E+03  0.10031530E+05                                 9.845754                            6.924609      -0.028000       2.000170                    0.999274      27.261048      76.861197       0.627669       0.418230      -1.068158       0.020814       0.034680      -0.011887       0.042157      -0.001378      -0.005208      -0.000406       0.005855      -0.006488      -0.005435      -0.001653       0.007088             13.483732       7.021814       5.246292      -1.476171      22.200632      -3.771571      11.228750          -0.000001
          206              C      -1.468853      12.230709      13.048052      -0.117518      35.991174 0.45284523E+03  0.10777993E+05                                 9.552228                            7.131851       0.060162       1.979480                    0.999631      30.034079      87.471180       0.610987       0.421198      -1.058952       0.024716       0.022367       0.014620       0.036399      -0.004677      -0.002324       0.025748      -0.026759       0.001128      -0.019937      -0.013932       0.033869             12.183581       6.837509       4.489637      -1.270475      18.782067      -3.016778      10.931167          -0.000001
          207              C      -1.012538      13.435166      12.485103      -0.159546      37.410175 0.45987804E+03  0.10977674E+05                                 9.807246                            7.177541       0.094910       1.989992                    0.999705      30.317633      88.165733       0.610799       0.420088      -1.060611       0.006686      -0.018103       0.024331       0.031056      -0.003001      -0.017229      -0.003956       0.001190       0.116244      -0.026128      -0.017528       0.043656             13.004887       7.128664       5.333453      -1.317350      21.731585      -3.301321      10.154411          -0.000002
          208              C      -0.763643      14.550736      13.290703       0.086911      40.127939 0.41269680E+03  0.95533984E+04                                10.444877                            6.856899      -0.154605       1.962352                    0.999362      26.631946      75.361585       0.619332       0.427224      -1.060023       0.008049      -0.006828       0.003753       0.011202      -0.001671      -0.010530      -0.004822      -0.018940      -0.035294      -0.019666       0.003480       0.016186             16.006903       8.090880       6.893264      -2.949056      26.961632      -7.038880      12.968197          -0.000001
          209              C      -1.035498      14.431007      14.623053      -0.139229      34.907029 0.42064964E+03  0.98380758E+04                                 9.392353                            6.890248       0.089585       2.003267                    0.999631      29.426053      85.215582       0.618780       0.423234      -1.056680       0.001511      -0.026365       0.004550       0.026797      -0.002719       0.008456       0.027445      -0.019036      -0.004771      -0.027429      -0.005269       0.032698             12.189252       6.393249       3.854218      -2.144419      18.439247      -5.132106      11.735260          -0.000001
          210              C      -1.495528      13.272147      15.175772      -0.084156      33.943739 0.41069028E+03  0.95646992E+04                                 9.256452                            6.849508      -0.077631       1.954293                    0.999494      29.085810      84.540144       0.613923       0.428386      -1.051625       0.016919       0.005770      -0.025677       0.031287      -0.010827      -0.009992       0.009806       0.032208       0.055843      -0.029654       0.001678       0.027976             11.805286       6.384765       3.867894      -1.176529      18.377152      -2.913883      10.653941          -0.000001
          211              C       8.409207       0.902741       6.851670      -0.027595      42.227336 0.43230945E+03  0.10065804E+05                                10.527994                            6.864476      -0.024367       1.995723                    0.999349      27.202444      75.754203       0.643578       0.408744      -1.078029      -0.008204      -0.004917       0.040759       0.041866      -0.001495      -0.004686      -0.000012       0.000086      -0.020004      -0.008542       0.002589       0.005952             15.666772       8.173348       2.580728      -3.737532       8.639050       0.416521      30.187918           0.000001
          212              C       8.950981       1.721790       7.823323      -0.075452      36.677183 0.41415672E+03  0.96490168E+04                                 9.738256                            6.859200      -0.000913       1.984776                    0.999485      28.720565      83.023687       0.617127       0.426004      -1.054916      -0.014754      -0.012569       0.017251       0.025947      -0.003133       0.001929      -0.010008      -0.004025      -0.094874      -0.033609       0.012259       0.021350             13.066626       7.528767       2.364248      -1.924531       8.109225       1.620562      23.561886           0.000001
          213              C       8.515912       1.655744       9.131800      -0.132104      38.423354 0.46471111E+03  0.11167115E+05                                10.113121                            7.321941      -0.153681       1.928177                    0.998148      30.064426      88.886512       0.589179       0.432614      -1.048603       0.003454      -0.000208      -0.029492       0.029694      -0.004491       0.008251       0.015997      -0.006330      -0.036398      -0.023970       0.006185       0.017785             13.185311       8.973639       3.114462      -3.333106       9.010791      -0.045587      21.571502           0.000001
          214              C       7.534575       0.742200       9.502991       0.070475      39.295240 0.42372767E+03  0.98591076E+04                                10.175771                            6.905221      -0.112599       1.971743                    0.999349      26.809998      75.694716       0.623815       0.421988      -1.064864      -0.001653       0.000471      -0.008272       0.008448      -0.006971      -0.013547      -0.002689      -0.025463       0.047428      -0.026876       0.006574       0.020302             14.172211       9.097643       2.735038      -5.267511       8.652087      -0.017723      24.766902          -0.000000
          215              C       7.016209      -0.113571       8.523468      -0.164737      38.480955 0.45077207E+03  0.10708767E+05                                 9.930882                            7.081214       0.073709       1.980576                    0.999740      30.379075      88.189770       0.618065       0.417148      -1.062264       0.016027       0.009660      -0.018186       0.026095       0.030981      -0.009310      -0.006122      -0.007078      -0.053479      -0.024110      -0.017927       0.042037             12.798223       7.450298       2.266933      -2.980223       8.173637       0.730639      22.770734           0.000000
          216              C       7.442381      -0.018379       7.214466      -0.116602      37.285798 0.43939598E+03  0.10386558E+05                                 9.760876                            7.021446      -0.092173       1.927850                    0.999663      30.160770      87.738410       0.615832       0.420754      -1.058497       0.010644       0.012805       0.025409       0.030379       0.010317       0.012041       0.022206      -0.020722      -0.030774      -0.024861      -0.009185       0.034046             12.464230       7.686856       2.546766      -3.402125       8.055527      -0.192527      21.650308           0.000002
          217              C      11.051727       7.288906      15.082909      -0.032956      40.402785 0.44294433E+03  0.10407791E+05                                10.273696                            7.008637       0.057249       2.023804                    0.999447      27.452340      77.563653       0.626827       0.415862      -1.070136      -0.039090      -0.019725      -0.002759       0.043871       0.000598       0.003651       0.005542       0.001105       0.001843      -0.006374      -0.000623       0.006997             14.627862      24.576032       6.146851       2.496007       9.528910       3.621728       9.778644          -0.000000
          218              C       9.943353       7.575468      15.855718      -0.094600      34.494535 0.41576813E+03  0.96766402E+04                                 9.234601                            6.815057       0.025082       1.979052                    0.999674      29.118840      83.585323       0.628223       0.418908      -1.061470      -0.006828      -0.021075      -0.012765       0.025568      -0.009594       0.004374       0.020729      -0.023388       0.046454      -0.026651      -0.004695       0.031346             11.461029      18.485404       3.717768       0.262531       7.842704       2.611482       8.054980           0.000001
          219              C       8.739271       6.922576      15.634841      -0.149122      35.443444 0.43282863E+03  0.10157190E+05                                 9.352169                            6.915369       0.111602       2.000998                    0.999726      29.618290      84.869884       0.629945       0.414330      -1.066309       0.021823       0.009728      -0.002677       0.024043      -0.011069      -0.021962       0.010925       0.036465       0.006499      -0.024032      -0.013024       0.037055             11.592310      17.668487       4.497824       1.435992       8.626114       3.275591       8.482330           0.000001
          220              C       8.625389       5.973437      14.628037       0.078236      39.210378 0.42380078E+03  0.98626624E+04                                10.197156                            6.917584      -0.111285       1.972439                    0.999291      26.766753      75.615486       0.621577       0.423427      -1.063804       0.003149       0.006063      -0.005380       0.008696       0.003273       0.004946       0.000120       0.010128      -0.053812      -0.018691       0.003011       0.015680             14.398341      24.139751       6.824638       1.390346      10.197734       3.301782       8.857536          -0.000000
          221              C       9.750902       5.723043      13.821649      -0.147692      39.579413 0.48866022E+03  0.11913041E+05                                10.373145                            7.533552      -0.220661       1.898807                    0.998338      30.860404      92.455406       0.576855       0.435536      -1.044909       0.014205       0.024344       0.002898       0.028334       0.002763       0.000209       0.008861      -0.040650       0.027361      -0.025077       0.003049       0.022028             13.818394      22.848749       5.160423       0.521883       9.182454       2.780566       9.423977          -0.000000
          222              C      10.948650       6.364816      14.055643      -0.114074      38.408946 0.47319858E+03  0.11449961E+05                                10.184995                            7.431647      -0.173883       1.916869                    0.998590      30.419561      90.954942       0.578346       0.437681      -1.043060      -0.032467       0.009364       0.000858       0.033802      -0.014326      -0.011805      -0.002396       0.013963       0.044750      -0.025209       0.003154       0.022055             13.483326      20.334612       5.623502       2.338041       9.879517       3.737583      10.235847           0.000000
          223              C       1.155098       6.837682      15.557455      -0.020969      37.274577 0.43220688E+03  0.10091487E+05                                 9.748765                            6.937293      -0.066317       1.989779                    0.999060      27.185230      76.519556       0.628236       0.417561      -1.069246       0.033326      -0.021010      -0.005475       0.039775       0.001418       0.000888       0.009396      -0.004649       0.032208      -0.008655      -0.006931       0.015586             13.041687      21.687282      -4.654548      -3.300045      11.464273       0.681678       5.973506           0.000001
          224              C       3.629330       5.654355      14.954369       0.082898      39.544109 0.40698480E+03  0.93790564E+04                                10.287122                            6.779064      -0.111309       1.975863                    0.999346      26.502354      74.583978       0.627672       0.423441      -1.063442      -0.011659      -0.002761      -0.002307       0.012202      -0.006710       0.001575       0.009571       0.029939      -0.002832      -0.020688       0.003797       0.016891             15.493255      25.515565      -7.823949      -5.354608      14.032208       1.863269       6.931992           0.000000
          225              C       1.286992       5.434296      15.529648      -0.112250      35.388166 0.44937562E+03  0.10657974E+05                                 9.396452                            7.087610       0.023114       1.965894                    0.999611      29.943624      86.605744       0.616055       0.419200      -1.061891       0.025909       0.017910      -0.004220       0.031778       0.029926      -0.002041      -0.009640      -0.005048      -0.037364      -0.025863      -0.011842       0.037705             11.625263      17.933175      -4.100136      -2.517267      11.387838       0.443280       5.554776           0.000001
          226              C       2.524724       4.834029      15.285686      -0.154173      36.651186 0.45128470E+03  0.10702122E+05                                 9.594895                            7.075134       0.093036       1.991692                    0.999675      29.999920      86.434319       0.620922       0.415958      -1.065195      -0.005870       0.018836       0.007926       0.021263      -0.001835      -0.005030      -0.002403      -0.059707      -0.073535      -0.027286      -0.014956       0.042242             12.159734      19.653644      -3.979557      -3.530703      10.879312       0.304120       5.946247           0.000001
          227              C       3.502367       6.990921      15.033854      -0.137054      35.151644 0.42534721E+03  0.99892521E+04                                 9.488835                            6.951194      -0.004001       1.976349                    0.999282      29.530868      86.080208       0.612224       0.425997      -1.053521      -0.028369       0.012877       0.004796       0.031522       0.021858       0.004147      -0.000822       0.023478       0.006834      -0.026233       0.002108       0.024126             12.554050      18.764690      -6.232073      -3.136482      12.969066       1.116293       5.928393           0.000001
          228              C       2.279059       7.567005      15.353890      -0.085505      34.424109 0.42218682E+03  0.99069489E+04                                 9.391998                            6.966822      -0.033749       1.968653                    0.999598      29.244047      85.501888       0.605445       0.431118      -1.049277       0.018644      -0.028536      -0.003044       0.034223       0.002246       0.012430       0.008406      -0.048658       0.053941      -0.036174       0.008969       0.027205             12.053531      18.709475      -3.630120      -3.180394      11.453930       0.792648       5.997189           0.000001
          229              C       6.976923       0.708424      10.882296       0.096203      41.710280 0.42081128E+03  0.97912671E+04                                10.629834                            6.918798      -0.189862       1.947648                    0.999275      26.782394      76.044945       0.617091       0.426585      -1.060150      -0.001207       0.003451       0.009613       0.010284       0.009877      -0.000019       0.005674       0.010440       0.016676      -0.015118       0.004601       0.010517             15.169027       8.340951       2.009795      -6.564525      14.670770      -1.285611      22.495361          -0.000000
          230              C       6.906836       1.899628      11.626513      -0.205675      39.070252 0.49075109E+03  0.11936802E+05                                10.155192                            7.462751       0.015716       1.966157                    0.999163      31.108996      92.082610       0.591714       0.425567      -1.054496       0.001451      -0.015177       0.001463       0.015316       0.009418       0.014916      -0.028135       0.014032      -0.065370      -0.044839       0.021947       0.022891             12.878922       7.227755      -0.102907      -4.166550      15.904520       4.384807      15.504490          -0.000000
          231              C       6.294299       1.942160      12.866261       0.092917      42.762898 0.41343878E+03  0.95611201E+04                                10.763941                            6.813662      -0.177142       1.952439                    0.999029      26.558868      74.765794       0.628966       0.421096      -1.065389      -0.000640      -0.004198      -0.000730       0.004309      -0.001528       0.001888       0.015363       0.008312      -0.048406      -0.024610       0.011856       0.012755             16.049429       7.481900       0.597066      -3.045642      28.115034       5.178718      12.551352          -0.000001
          232              C       5.741415       0.766975      13.383829      -0.217172      42.415778 0.48987375E+03  0.11894499E+05                                10.696070                            7.421321      -0.009389       1.952133                    0.999699      31.368361      92.371452       0.598321       0.421609      -1.058352       0.009347      -0.002714      -0.010998       0.014687      -0.014506      -0.014713      -0.006607       0.041379       0.087907      -0.041609       0.005181       0.036428             15.036602       7.164582       2.926523      -2.163339      28.519481      -0.370858       9.425744          -0.000002
          233              C       5.836151      -0.444676      12.690766       0.084270      43.675502 0.42266252E+03  0.98357104E+04                                10.969183                            6.903922      -0.144820       1.957889                    0.999237      26.908574      76.169768       0.622393       0.422892      -1.063475       0.012165       0.007532      -0.003040       0.014627       0.011432      -0.003228      -0.002833      -0.023888       0.013232      -0.018903       0.003256       0.015647             17.098336       8.729448       5.812385      -4.456014      28.952349      -6.131795      13.613211          -0.000001
          234              C       6.458819      -0.449146      11.446033      -0.208065      40.694323 0.48942431E+03  0.11915369E+05                                10.474545                            7.477956      -0.052832       1.940839                    0.999165      31.437151      93.580123       0.587182       0.428461      -1.051041       0.006858       0.008829       0.010737       0.015500      -0.014979       0.023121       0.025753      -0.021196      -0.028479      -0.045033       0.013510       0.031523             13.909703       8.479373       4.072505      -5.487841      16.892662      -5.773151      16.357074          -0.000001
          235              C       4.937742       5.043480      14.592361       0.085851      43.070327 0.42202341E+03  0.98109478E+04                                10.851210                            6.889789      -0.153365       1.955834                    0.999264      26.822323      75.731565       0.624633       0.421800      -1.064833       0.008895      -0.002216      -0.006020       0.010967      -0.002502      -0.012084      -0.001854       0.001299      -0.042428      -0.019787       0.006355       0.013432             16.751666      27.096179      -7.690289      -4.785035      15.273707       4.224648       7.885112           0.000000
          236              C       5.006599       3.769092      14.011573      -0.214957      40.445445 0.47911831E+03  0.11569047E+05                                10.322554                            7.322770       0.013468       1.962413                    0.999665      31.149885      91.476421       0.604383       0.419700      -1.059545       0.009031       0.007956       0.001731       0.012159       0.029048       0.011296      -0.013373       0.018969       0.008410      -0.039216       0.009983       0.029233             13.852037      15.781638      -6.246920      -3.970410      17.822858       5.415708       7.951616          -0.000000
          237              C       6.218879       3.245556      13.583458       0.099467      42.018769 0.40709720E+03  0.93878286E+04                                10.667434                            6.783328      -0.184513       1.952812                    0.999240      26.465146      74.647451       0.626643       0.423857      -1.062554      -0.003039       0.005619      -0.002082       0.006719       0.004776      -0.009381      -0.005271      -0.033321       0.028246      -0.024288       0.005802       0.018486             15.705856      13.447229      -1.891329      -2.097140      24.327064       8.011069       9.343275          -0.000000
          238              C       7.375591       3.971090      13.782563      -0.205678      38.822104 0.48980186E+03  0.11928758E+05                                10.146787                            7.483074      -0.090621       1.931931                    0.998848      31.309294      93.264388       0.586625       0.428717      -1.050717      -0.009729       0.010315      -0.001490       0.014257      -0.023381      -0.013200      -0.012577       0.039143       0.046064      -0.043154       0.015076       0.028078             12.786492      13.908948       3.574085       0.591814      17.054882       4.748895       7.395646          -0.000000
          239              C       7.354422       5.220743      14.394830       0.089128      41.270089 0.41951130E+03  0.97566582E+04                                10.565779                            6.902353      -0.216776       1.937186                    0.999218      26.887045      76.406490       0.618396       0.425875      -1.060245      -0.008551      -0.002772      -0.004759       0.010171       0.010686      -0.006074       0.008411       0.006611       0.000663      -0.017403       0.006326       0.011077             15.261596      25.184056       4.136777       0.725235      13.331941       3.474090       7.268790          -0.000000
          240              C       6.129393       5.747898      14.778874      -0.210286      40.713677 0.49414080E+03  0.12052969E+05                                10.507197                            7.525426      -0.086085       1.929506                    0.999098      31.474405      93.624673       0.584279       0.429777      -1.050768      -0.000894      -0.007319      -0.008949       0.011595      -0.005119       0.007190       0.006682      -0.071921       0.049108      -0.045460       0.014566       0.030895             14.254468      26.248882      -1.358635      -1.873931       9.799238       1.967976       6.715284           0.000001
          241              C      -2.139738      10.860145      15.003162       0.551968      25.698597 0.26845757E+03  0.56535904E+04                                 8.065122                            5.786037      -0.070714       2.019959                    0.999524      23.033654      64.848252       0.621927       0.467647      -1.023032      -0.010389      -0.045051       0.016924       0.049233      -0.034788       0.021555       0.017895       0.154921      -0.085166      -0.080355      -0.021116       0.101471             10.662328       5.921369       3.780780      -1.101304      16.798299      -2.677693       9.267317          -0.000000
          242              C       8.814622       1.030978       5.408095       0.571681      27.437384 0.26680362E+03  0.56019374E+04                                 8.413296                            5.753883      -0.086373       2.016070                    0.999549      22.840731      63.904684       0.626899       0.465331      -1.025792       0.031899       0.006124      -0.047959       0.057924      -0.069651       0.021136      -0.005377       0.009907      -0.231515      -0.081292      -0.029081       0.110373             11.863604       6.483614       2.033708      -2.555659       7.473168       0.141679      21.634029           0.000001
          243              C      12.373769       7.893379      15.400322       0.550139      26.028502 0.27697068E+03  0.58863917E+04                                 8.184546                            5.897756      -0.046874       2.023565                    0.999600      23.359616      66.354392       0.611955       0.470946      -1.019879       0.050246       0.011932       0.013465       0.053369      -0.019870      -0.018246      -0.059850      -0.074412       0.156693      -0.078633      -0.016386       0.095019             11.175961      18.023048       4.310991       2.769213       8.138203       2.619037       7.366632          -0.000000
          244              C      -0.155860       7.487847      15.824764       0.570299      24.543037 0.25798008E+03  0.53867250E+04                                 7.823851                            5.686545      -0.112934       2.012244                    0.999424      22.780178      64.156047       0.624059       0.470048      -1.020283      -0.047694       0.013722       0.014937       0.051828       0.018101       0.011246      -0.044535      -0.033577       0.263994      -0.074399      -0.028950       0.103349             10.068583      16.015983      -2.357935      -1.713217       8.894225       1.500004       5.295539           0.000000
          245              C      12.943173       4.002284       1.285393      -0.023415      37.726708 0.42994261E+03  0.10031640E+05                                 9.845796                            6.924635      -0.028003       2.000167                    0.999274      27.261160      76.861538       0.627668       0.418229      -1.068159       0.025228       0.031614      -0.011882       0.042155      -0.002957       0.001439      -0.005021      -0.002623      -0.006494      -0.005436      -0.001652       0.007089             13.483795      16.915939       8.933764      -3.018603      12.306637      -2.700375      11.228810          -0.000001
          246              C      11.023907       1.527456      26.164309      -0.117490      35.989944 0.45282552E+03  0.10777404E+05                                 9.552006                            7.131684       0.060195       1.979497                    0.999631      30.033473      87.468878       0.610996       0.421196      -1.058953       0.012319       0.030970       0.014625       0.036398       0.005234       0.024938       0.006810       0.026379       0.001098      -0.019931      -0.013947       0.033877             12.183277      14.386599       7.303056      -2.383010      11.232328      -2.243909      10.930904          -0.000001
          247              C      11.993172       2.375669      25.601360      -0.159559      37.410538 0.45988367E+03  0.10977839E+05                                 9.807299                            7.177578       0.094924       1.989994                    0.999705      30.317819      88.166333       0.610799       0.420087      -1.060612      -0.019294      -0.000053       0.024329       0.031051      -0.002662       0.002311      -0.017524       0.003029       0.116248      -0.026130      -0.017528       0.043657             13.004968      16.460133       8.811242      -2.633419      12.400330      -2.387321      10.154442          -0.000002
          248              C      14.850983       5.733393       0.174446       0.086913      40.127989 0.41269716E+03  0.95534107E+04                                10.444891                            6.856906      -0.154610       1.962350                    0.999362      26.631967      75.361706       0.619331       0.427225      -1.060023      -0.009210       0.005158       0.003753       0.011203       0.004934      -0.000839      -0.011551       0.016506      -0.035295      -0.019666       0.003481       0.016184             16.006925      20.148717      11.387123      -5.565819      14.903839      -5.221548      12.968220          -0.000001
          249              C      14.833731       5.436843       1.506796      -0.139230      34.907077 0.42064985E+03  0.98380824E+04                                 9.392363                            6.890250       0.089583       2.003267                    0.999631      29.426068      85.215651       0.618779       0.423234      -1.056680      -0.025232      -0.007791       0.004550       0.026797       0.004173       0.022764       0.017508       0.017952      -0.004771      -0.027429      -0.005269       0.032698             12.189269      14.447651       6.856031      -4.060104      10.384878      -3.801678      11.735278          -0.000001
          250              C      13.908490       4.601073       2.059515      -0.084155      33.943835 0.41069121E+03  0.95647277E+04                                 9.256476                            6.849519      -0.077638       1.954291                    0.999494      29.085842      84.540309       0.613921       0.428387      -1.051625      -0.000503       0.017868      -0.025677       0.031286      -0.018726       0.012678      -0.005938      -0.010179       0.055840      -0.029653       0.001678       0.027976             11.805325      14.383178       6.848846      -2.319568      10.378830      -2.120077      10.653966          -0.000001
          251              C      -3.040513       6.827554      19.967927      -0.027595      42.227329 0.43230931E+03  0.10065800E+05                                10.527993                            6.864475      -0.024367       1.995723                    0.999349      27.202444      75.754202       0.643578       0.408744      -1.078029      -0.001742      -0.009404       0.040759       0.041866      -0.001159       0.001625      -0.004395       0.001892      -0.020004      -0.008541       0.002589       0.005952             15.666769       6.893226       2.103637       1.695543       9.919171      -3.356756      30.187911           0.000001
          252              C      -2.462233       7.621250      20.939580      -0.075452      36.677178 0.41415668E+03  0.96490154E+04                                 9.738255                            6.859200      -0.000913       1.984776                    0.999485      28.720565      83.023685       0.617127       0.426004      -1.054916      -0.006626      -0.018214       0.017251       0.025947      -0.001052      -0.010051      -0.001687       0.007143      -0.094874      -0.033609       0.012259       0.021350             13.066625       6.491087       1.977513       2.190626       9.146904      -1.237420      23.561883           0.000002
          253              C      -2.372184       7.190509      22.248057      -0.132104      38.423348 0.46471102E+03  0.11167112E+05                                10.113120                            7.321941      -0.153681       1.928177                    0.998148      30.064426      88.886516       0.589179       0.432614      -1.048603      -0.001401       0.003164      -0.029492       0.029694      -0.001324       0.012108       0.013318       0.010664      -0.036398      -0.023970       0.006185       0.017785             13.185310       6.967914       2.366945       1.121291      11.016513      -3.139169      21.571503           0.000001
          254              C      -2.885501       5.951925      22.619248       0.070475      39.295237 0.42372769E+03  0.98591084E+04                                10.175770                            6.905222      -0.112599       1.971743                    0.999349      26.809998      75.694717       0.623815       0.421988      -1.064864       0.001018      -0.001385      -0.008272       0.008448       0.003062       0.002211      -0.013632       0.028376       0.047428      -0.026876       0.006574       0.020302             14.172209       6.916407       1.922108       1.822949      10.833323      -4.942049      24.766898          -0.000000
          255              C      -3.506364       5.167338      21.639725      -0.164738      38.480965 0.45077230E+03  0.10708774E+05                                 9.930884                            7.081216       0.073709       1.980576                    0.999740      30.379077      88.189776       0.618065       0.417148      -1.062264       0.003454       0.018392      -0.018186       0.026095       0.025741      -0.002485      -0.010862      -0.035202      -0.053479      -0.024110      -0.017927       0.042037             12.798224       6.601765       1.950693       1.725408       9.022176      -2.537429      22.770730           0.000000
          256              C      -3.565996       5.599922      20.330723      -0.116602      37.285808 0.43939614E+03  0.10386563E+05                                 9.760877                            7.021447      -0.092173       1.927850                    0.999663      30.160770      87.738407       0.615832       0.420754      -1.058497       0.008282       0.014446       0.025409       0.030379       0.014581       0.016603       0.019037       0.002164      -0.030774      -0.024861      -0.009185       0.034046             12.464232       6.343765       2.046209       1.007705       9.398625      -3.255164      21.650305           0.000002
          257              C       3.920131      14.268827       1.966652      -0.032956      40.402759 0.44294395E+03  0.10407781E+05                                10.273691                            7.008634       0.057249       2.023804                    0.999447      27.452340      77.563657       0.626827       0.415862      -1.070136      -0.004832      -0.043517      -0.002759       0.043871       0.000091       0.003918       0.005357      -0.001619       0.001843      -0.006374      -0.000623       0.006997             14.627853       7.341070      -0.276472       2.522031      26.763846       3.603652       9.778644          -0.000000
          258              C       4.575724      13.330314       2.739461      -0.094600      34.494521 0.41576804E+03  0.96766379E+04                                 9.234598                            6.815057       0.025082       1.979052                    0.999674      29.118841      83.585328       0.628223       0.418908      -1.061470      -0.017363      -0.013758      -0.012765       0.025568       0.000400       0.017897       0.011337       0.030241       0.046454      -0.026651      -0.004695       0.031346             11.461025       6.707486      -0.671767       2.355379      19.620608       1.157992       8.054981           0.000001
          259              C       4.384436      11.974035       2.518584      -0.149122      35.443448 0.43282888E+03  0.10157197E+05                                 9.352170                            6.915371       0.111602       2.000998                    0.999726      29.618289      84.869881       0.629945       0.414330      -1.066309       0.001495       0.023846      -0.002677       0.024043      -0.020302       0.017906      -0.016764      -0.013082       0.006498      -0.024032      -0.013024       0.037055             11.592312       6.785192       0.441712       2.567869      19.509413       2.489502       8.482332           0.000001
          260              C       3.534827      11.535859       1.511780       0.078236      39.210370 0.42380074E+03  0.98626615E+04                                10.197154                            6.917584      -0.111285       1.972439                    0.999291      26.766753      75.615486       0.621577       0.423427      -1.063804       0.004581       0.005068      -0.005380       0.008696      -0.000840      -0.001615       0.004676      -0.011942      -0.053812      -0.018691       0.003011       0.015680             14.398338       7.431520       0.597621       2.608350      26.905960       2.455876       8.857534          -0.000000
          261              C       2.907139      12.503064       0.705392      -0.147692      39.579410 0.48866028E+03  0.11913043E+05                                10.373144                            7.533553      -0.220660       1.898807                    0.998338      30.860401      92.455391       0.576855       0.435536      -1.044909       0.017850       0.021813       0.002898       0.028334       0.015392       0.008230       0.003290       0.027118       0.027361      -0.025077       0.003049       0.022028             13.818393       7.471805      -0.570428       2.423242      24.559397       1.460076       9.423977          -0.000000
          262              C       3.090221      13.849524       0.939386      -0.114074      38.408961 0.47319871E+03  0.11449964E+05                                10.184997                            7.431647      -0.173882       1.916869                    0.998590      30.419560      90.954933       0.578346       0.437681      -1.043060       0.020113      -0.027153       0.000858       0.033802      -0.015401       0.001878      -0.011899       0.008194       0.044750      -0.025209       0.003154       0.022055             13.483328       7.474163       0.830524       2.685758      22.739969       3.496100      10.235853           0.000000
          263              C       6.953480       4.837726       2.441198      -0.020969      37.274563 0.43220642E+03  0.10091474E+05                                 9.748763                            6.937289      -0.066318       1.989779                    0.999060      27.185228      76.519551       0.628236       0.417561      -1.069246      -0.031325       0.023891      -0.005475       0.039775       0.002594       0.008494       0.004114       0.001658       0.032208      -0.008655      -0.006931       0.015586             13.041686      15.757356      -6.864584       1.791222      17.394199      -2.854209       5.973504           0.000001
          264              C       4.980590       6.742928       1.838112       0.082896      39.544216 0.40698589E+03  0.93790875E+04                                10.287138                            6.779071      -0.111299       1.975865                    0.999346      26.502398      74.584119       0.627672       0.423440      -1.063442       0.001484      -0.011890      -0.002306       0.012202      -0.014871       0.008419       0.004820      -0.013852      -0.002832      -0.020690       0.003798       0.016891             15.493285      20.553338      -9.673373       3.615933      18.994514      -4.366782       6.932004           0.000000
          265              C       5.592393       4.471217       2.413391      -0.112250      35.388167 0.44937561E+03  0.10657974E+05                                 9.396451                            7.087610       0.023115       1.965894                    0.999611      29.943623      86.605733       0.616055       0.419200      -1.061892       0.007735       0.030532      -0.004220       0.031778       0.024279      -0.008321      -0.005279      -0.035356      -0.037365      -0.025863      -0.011842       0.037705             11.625265      14.869550      -5.241925       1.294466      14.451468      -2.203971       5.554776           0.000001
          266              C       4.597671       5.421391       2.169429      -0.154173      36.651171 0.45128445E+03  0.10702115E+05                                 9.594893                            7.075132       0.093036       1.991692                    0.999675      29.999909      86.434286       0.620922       0.415959      -1.065195       0.019700       0.001078       0.007926       0.021263       0.018151      -0.000495      -0.005552       0.047546      -0.073535      -0.027286      -0.014956       0.042242             12.159735      14.553945      -5.880170       1.517986      15.979013      -3.202200       5.946248           0.000001
          267              C       6.277343       7.090722       1.917597      -0.137052      35.151565 0.42534602E+03  0.99892162E+04                                 9.488818                            6.951182      -0.003983       1.976355                    0.999282      29.530818      86.079998       0.612225       0.425997      -1.053521       0.021972      -0.022084       0.004794       0.031520       0.008842      -0.002216       0.003596      -0.046363       0.006839      -0.026233       0.002109       0.024124             12.554027      17.754604      -6.608497       2.141347      13.979094      -2.549161       5.928382           0.000001
          268              C       7.244367       6.145619       2.237633      -0.085505      34.424128 0.42218709E+03  0.99069571E+04                                 9.392002                            6.966825      -0.033750       1.968653                    0.999598      29.244049      85.501907       0.605445       0.431118      -1.049277      -0.033251       0.007505      -0.003044       0.034223       0.017621       0.003535       0.014583       0.033850       0.053941      -0.036174       0.008969       0.027205             12.053538      14.714642      -5.118965       1.853419      15.448780      -2.703341       5.997191           0.000001
          269              C      -2.722403       5.417588      23.998553       0.096203      41.710288 0.42081142E+03  0.97912711E+04                                10.629837                            6.918800      -0.189862       1.947647                    0.999275      26.782397      76.044961       0.617091       0.426585      -1.060150       0.003655       0.000074       0.009613       0.010284       0.004051       0.005323       0.001963      -0.020822       0.016676      -0.015118       0.004601       0.010517             15.169030      12.583433       3.590928       1.087851      10.428293      -6.600177      22.495365          -0.000000
          270              C      -1.581724       5.767913      24.742770      -0.205675      39.070261 0.49075096E+03  0.11936799E+05                                10.155195                            7.462750       0.015713       1.966156                    0.999163      31.109011      92.082683       0.591713       0.425567      -1.054496      -0.014728      -0.003941       0.001463       0.015316       0.002529      -0.031572       0.004152      -0.022937      -0.065370      -0.044839       0.021947       0.022891             12.878926      14.913661       2.761566       5.563804       8.218618      -2.372930      15.504500          -0.000000
          271              C      -1.327956       5.208796      25.982518       0.092917      42.762921 0.41343893E+03  0.95611248E+04                                10.763946                            6.813664      -0.177144       1.952438                    0.999029      26.558873      74.765822       0.628966       0.421096      -1.065389      -0.003711      -0.002066      -0.000730       0.004309      -0.003875       0.013736       0.007134      -0.004285      -0.048405      -0.024610       0.011856       0.012755             16.049439      25.207888       7.203393       5.916278      10.389069      -1.045340      12.551361          -0.000001
          272              C      -0.336669       7.015231       0.267572      -0.217172      42.415787 0.48987383E+03  0.11894501E+05                                10.696071                            7.421321      -0.009387       1.952134                    0.999699      31.368358      92.371437       0.598322       0.421609      -1.058352      -0.005807       0.007811      -0.010998       0.014687      -0.024508      -0.001053      -0.016094      -0.012299       0.087907      -0.041609       0.005181       0.036428             15.036607      23.999725       9.200842       0.407982      11.684352      -2.156648       9.425745          -0.000002
          273              C      -3.404516       3.945948      25.807023       0.084270      43.675463 0.42266201E+03  0.98356957E+04                                10.969178                            6.903918      -0.144821       1.957889                    0.999237      26.908559      76.169722       0.622393       0.422892      -1.063475       0.002810       0.014029      -0.003040       0.014627       0.016460      -0.001527      -0.004014       0.003097       0.013232      -0.018903       0.003256       0.015647             17.098330      22.681902      11.012351      -4.189572      14.999885      -6.316839      13.613205          -0.000001
          274              C      -3.626156       4.527850      24.562290      -0.208064      40.694336 0.48942462E+03  0.11915379E+05                                10.474552                            7.477961      -0.052831       1.940839                    0.999165      31.437150      93.580146       0.587181       0.428461      -1.051041       0.005878       0.009509       0.010737       0.015500      -0.004389       0.016057       0.030659       0.035633      -0.028481      -0.045033       0.013510       0.031523             13.909713      13.201238       5.832309      -3.493172      12.170821      -7.158457      16.357079          -0.000001
          275              C       3.951245       7.755627       1.476104       0.085850      43.070379 0.42202391E+03  0.98109624E+04                                10.851217                            6.889792      -0.153360       1.955835                    0.999264      26.822346      75.731642       0.624633       0.421800      -1.064833      -0.005183       0.007561      -0.006019       0.010967      -0.002317       0.002484      -0.011971       0.002290      -0.042426      -0.019786       0.006354       0.013432             16.751680      21.748693      -9.683268       5.629721      20.621228      -3.008408       7.885118          -0.000000
          276              C       2.733048       7.375099       0.895316      -0.214957      40.445470 0.47911853E+03  0.11569053E+05                                10.322558                            7.322773       0.013468       1.962413                    0.999665      31.149877      91.476393       0.604382       0.419700      -1.059545       0.004301       0.011241       0.001731       0.012159       0.015755      -0.016476       0.005915      -0.052364       0.008411      -0.039216       0.009983       0.029233             13.852047      21.662397      -4.055226       6.461305      11.942123      -1.829121       7.951621          -0.000001
          277              C       1.819114       8.328219       0.467201       0.099467      42.018783 0.40709726E+03  0.93878308E+04                                10.667438                            6.783330      -0.184513       1.952812                    0.999240      26.465147      74.647466       0.626643       0.423857      -1.062554       0.006327      -0.000885      -0.002082       0.006719       0.014515      -0.001663      -0.010631       0.018941       0.028246      -0.024288       0.005802       0.018486             15.705865      24.238020       2.130302       8.239062      13.536294       0.832576       9.343280          -0.000000
          278              C       2.095013       9.665478       0.666306      -0.205678      38.822097 0.48980179E+03  0.11928756E+05                                10.146786                            7.483074      -0.090622       1.931931                    0.998848      31.309298      93.264411       0.586625       0.428717      -1.050717       0.013063      -0.005514      -0.001489       0.014258      -0.030487      -0.007175      -0.016761       0.001009       0.046064      -0.043154       0.015076       0.028078             12.786492      14.332051       3.731770       4.243219      16.631779       2.212989       7.395645          -0.000000
          279              C       3.273379      10.082054       1.278573       0.089128      41.270099 0.41951138E+03  0.97566603E+04                                10.565781                            6.902354      -0.216776       1.937186                    0.999218      26.887044      76.406488       0.618396       0.425875      -1.060245       0.000389      -0.008980      -0.004759       0.010171       0.005916       0.010003      -0.002754      -0.018986       0.000663      -0.017403       0.006326       0.011077             15.261600      12.069989      -0.750725       3.002084      26.446019       1.892818       7.268790          -0.000000
          280              C       4.195156       9.118251       1.662617      -0.210286      40.713683 0.49414087E+03  0.12052972E+05                                10.507198                            7.525427      -0.086087       1.929505                    0.999098      31.474417      93.624718       0.584279       0.429777      -1.050768      -0.006547      -0.003393      -0.008948       0.011595       0.019665       0.003750       0.009070       0.061078       0.049109      -0.045461       0.014566       0.030895             14.254470      12.694615      -6.410197       2.498495      23.353509      -1.068676       6.715284           0.000001
          281              C      11.873326       3.155089       1.886905       0.551969      25.698603 0.26845773E+03  0.56535949E+04                                 8.065124                            5.786040      -0.070694       2.019965                    0.999524      23.033658      64.848285       0.621927       0.467647      -1.023031      -0.038585      -0.025467       0.016924       0.049232      -0.076998       0.009241       0.026447      -0.071597      -0.085168      -0.080354      -0.021117       0.101471             10.662330      12.997328       6.417931      -2.124499       9.722344      -1.967084       9.267317          -0.000000
          282              C      -3.061931       7.252227      18.524352       0.571681      27.437393 0.26680372E+03  0.56019400E+04                                 8.413297                            5.753884      -0.086372       2.016070                    0.999549      22.840731      63.904683       0.626899       0.465331      -1.025792      -0.005401       0.032029      -0.047959       0.057924      -0.055904      -0.012420       0.017928       0.083680      -0.231515      -0.081292      -0.029081       0.110373             11.863607       6.021470       1.861471       1.025263       7.935316      -2.345277      21.634034           0.000001
          283              C       4.024854      15.718729       2.284065       0.550139      26.028508 0.27697082E+03  0.58863953E+04                                 8.184547                            5.897758      -0.046874       2.023565                    0.999600      23.359615      66.354390       0.611955       0.470946      -1.019879      -0.006367       0.051249       0.013465       0.053369       0.009327      -0.049710      -0.037998       0.082270       0.156693      -0.078633      -0.016386       0.095019             11.175963       6.522308       0.024762       1.487057      19.638949       3.509496       7.366632          -0.000000
          284              C       8.020530       3.836363       2.708507       0.570299      24.543049 0.25798012E+03  0.53867260E+04                                 7.823854                            5.686545      -0.112934       2.012244                    0.999424      22.780180      64.156059       0.624059       0.470048      -1.020283       0.029514      -0.039899       0.014937       0.051828       0.024674      -0.045659      -0.005015       0.001693       0.263994      -0.074399      -0.028949       0.103349             10.068589      11.306005      -4.113312       2.003862      13.604222      -1.081511       5.295540           0.000000
          285              C       3.509007      13.356197      25.164588      -0.282290      22.312532 0.35512840E+03  0.79342823E+04                                 6.766508                            6.145684       0.300016       2.110344                    0.995532      28.081002      78.599489       0.687381       0.398829      -1.076157      -0.042843       0.016022      -0.095349       0.105753      -0.007938       0.062933      -0.034141       0.048833       0.343036      -0.087570      -0.055413       0.142982              7.108840       5.845322       0.107671       0.273741       7.687317      -0.178305       7.793881          -0.000002
          286              C       9.281979      -1.224457      23.420388      -0.281909      22.136662 0.34810749E+03  0.77042032E+04                                 6.665709                            6.052777       0.516307       2.176806                    0.997744      27.714951      76.090554       0.701236       0.394664      -1.083816      -0.023226      -0.104474       0.029217       0.110941       0.022845      -0.008098      -0.057991      -0.186013      -0.210817      -0.086111      -0.060593       0.146704              7.055191       5.819945       0.614251      -0.021704       8.530501       0.175135       6.815128          -0.000000
          287              C      -2.851913       4.197214      14.184183      -0.282290      22.312516 0.35512800E+03  0.79342712E+04                                 6.766504                            6.145680       0.300016       2.110344                    0.995532      28.080999      78.599473       0.687381       0.398829      -1.076157      -0.029975       0.034550       0.095349       0.105753      -0.021982      -0.053969       0.047048      -0.026532       0.343036      -0.087570      -0.055413       0.142982              7.108836       7.392196       0.684178      -0.262674       6.140432       0.194238       7.793881          -0.000002
          288              C      12.826795       3.879665      15.928383      -0.281909      22.136667 0.34810759E+03  0.77042058E+04                                 6.665710                            6.052778       0.516299       2.176803                    0.997744      27.714951      76.090552       0.701236       0.394664      -1.083816       0.089785       0.058249      -0.029217       0.110941       0.078144      -0.051511      -0.027839       0.110738      -0.210817      -0.086110      -0.060593       0.146704              7.055191       7.797915       1.351423       0.171684       6.552534       0.040822       6.815125          -0.000000
          289              C       5.878613       0.160883       1.067926      -0.282290      22.312532 0.35512839E+03  0.79342820E+04                                 6.766508                            6.145684       0.300016       2.110344                    0.995532      28.081001      78.599486       0.687381       0.398829      -1.076157       0.042843      -0.016022       0.095349       0.105753      -0.007938       0.062933      -0.034141       0.048833       0.343036      -0.087570      -0.055413       0.142982              7.108840       5.845322       0.107671       0.273741       7.687317      -0.178305       7.793881          -0.000002
          290              C       0.105641      14.741537       2.812126      -0.281909      22.136661 0.34810746E+03  0.77042023E+04                                 6.665709                            6.052777       0.516307       2.176806                    0.997744      27.714950      76.090553       0.701236       0.394664      -1.083816       0.023226       0.104474      -0.029217       0.110941       0.022845      -0.008098      -0.057991      -0.186013      -0.210817      -0.086111      -0.060593       0.146704              7.055191       5.819945       0.614251      -0.021704       8.530501       0.175135       6.815128          -0.000000
          291              C      12.239533       9.319866      12.048331      -0.282290      22.312516 0.35512801E+03  0.79342715E+04                                 6.766505                            6.145680       0.300016       2.110344                    0.995532      28.080999      78.599474       0.687381       0.398829      -1.076157       0.029975      -0.034550      -0.095349       0.105753      -0.021982      -0.053969       0.047048      -0.026532       0.343036      -0.087570      -0.055413       0.142982              7.108836       7.392196       0.684179      -0.262674       6.140431       0.194238       7.793882          -0.000002
          292              C      -3.439175       9.637415      10.304131      -0.281909      22.136669 0.34810763E+03  0.77042070E+04                                 6.665710                            6.052778       0.516299       2.176803                    0.997744      27.714953      76.090560       0.701236       0.394664      -1.083816      -0.089785      -0.058249       0.029217       0.110941       0.078144      -0.051511      -0.027839       0.110738      -0.210817      -0.086110      -0.060593       0.146704              7.055192       7.797915       1.351423       0.171684       6.552534       0.040822       6.815126          -0.000000
          293              O      -2.491246      10.584267      23.097466      -0.525599      28.917342 0.44412035E+03  0.10191016E+05                                 7.484494                            6.509961       0.482457       2.222373                    0.996538      26.688818      68.817844       0.745937       0.357839      -1.138505      -0.011283      -0.012308      -0.000355       0.016701      -0.035291      -0.039175      -0.019593      -0.052804       0.144631      -0.082821       0.019969       0.062853              8.461117       7.454166       2.132583      -1.539201       7.206482      -1.654205      10.722704           0.000001
          294              O      -1.554140      10.814786      25.062544      -0.576225      38.323526 0.59389014E+03  0.14608541E+05                                 9.077660                            7.566464       0.374181       2.170582                    0.995199      27.872998      73.651344       0.688802       0.361502      -1.139190      -0.016292      -0.021581      -0.005155       0.027527       0.005626       0.040579       0.022446       0.041927      -0.186038      -0.079360       0.011712       0.067649             10.900048      13.264507       5.059716       1.510852      10.328935       1.137724       9.106703           0.000000
          295              O      11.894287       5.141183       7.985702      -0.539049      31.568803 0.46455665E+03  0.10749534E+05                                 7.915248                            6.610623       0.461846       2.210766                    0.998167      26.686827      68.454410       0.750374       0.352758      -1.145876       0.015162       0.007755      -0.026308       0.031339       0.010600      -0.026773      -0.039856      -0.030923      -0.093210      -0.057588      -0.001097       0.058684              9.426385       6.398126       2.496972      -1.487937       9.225642      -3.636655      12.655386           0.000002
          296              O      12.961409       7.001368       8.571999      -0.609959      39.772880 0.58039125E+03  0.14217679E+05                                 9.351189                            7.488139       0.413552       2.164613                    0.996367      28.637276      75.915408       0.690144       0.362292      -1.136727       0.009287      -0.031052      -0.024427       0.040585      -0.039323       0.032470       0.067194       0.061105      -0.007086      -0.103618       0.050926       0.052692             11.926988       7.975817       2.099382       3.984226       8.080608       3.118407      19.724539           0.000001
          297              O      -1.561353      13.598418      23.149931      -0.541460      28.606282 0.44735438E+03  0.10285741E+05                                 7.397820                            6.498495       0.441804       2.188637                    0.998232      27.261519      70.406777       0.752518       0.354002      -1.141369       0.002408       0.016855      -0.011512       0.020552       0.062695      -0.001320       0.028889       0.036218       0.129273      -0.091117       0.029407       0.061710              8.364432       6.981490       1.491994       1.788176      10.427992       2.645495       7.683816           0.000001
          298              O       0.161784      13.256048      24.471263      -0.583310      40.550954 0.65584622E+03  0.16540869E+05                                 9.484814                            7.994554       0.143496       2.098773                    0.993105      28.176936      75.437100       0.664557       0.365441      -1.135895      -0.011543       0.020352       0.007002       0.024423      -0.050930      -0.011668      -0.038457       0.002496      -0.060756      -0.068638       0.002938       0.065699             11.680219       8.737808      -2.938305       0.852077      17.638490       0.258219       8.664359           0.000001
          299              O       1.605196      10.916609      23.677467      -0.594809      39.027091 0.60299998E+03  0.14915290E+05                                 9.230736                            7.654942       0.239882       2.121760                    0.994441      28.319673      75.470533       0.679507       0.364416      -1.134916      -0.006638      -0.032318       0.000993       0.033008      -0.008672      -0.030209       0.021007      -0.122704       0.033574      -0.077280       0.010216       0.067064             11.240576       7.705601      -1.561539       0.550925      19.292757      -0.405387       6.723370           0.000001
          300              O       0.224786       9.317564      23.174065      -0.541894      32.206278 0.50053511E+03  0.11814182E+05                                 8.051196                            6.934594       0.570134       2.245696                    0.996903      27.034566      70.311920       0.720275       0.360279      -1.138487       0.010392      -0.008498      -0.011567       0.017720       0.017348       0.009994      -0.002602       0.131457       0.098838      -0.084580       0.029003       0.055577              9.070077      12.700195       0.467517       2.206427       8.197011       0.086493       6.313026           0.000002
          301              O      11.737574       2.729368       9.981209      -0.525599      28.917336 0.44412022E+03  0.10191012E+05                                 7.484492                            6.509959       0.482458       2.222373                    0.996538      26.688820      68.817841       0.745937       0.357839      -1.138505      -0.007592      -0.014871      -0.000355       0.016701      -0.009403      -0.004679      -0.043551       0.086118       0.144632      -0.082821       0.019969       0.062853              8.461114       5.840960       1.531354      -1.012525       8.819681      -2.019978      10.722701           0.000001
          302              O      11.626316       3.687975      11.946287      -0.576225      38.323526 0.59388981E+03  0.14608532E+05                                 9.077662                            7.566463       0.374177       2.170581                    0.995199      27.872998      73.651352       0.688802       0.361502      -1.139190      -0.014533      -0.022803      -0.005155       0.027527      -0.009467       0.006861       0.045863      -0.039065      -0.186038      -0.079360       0.011711       0.067649             10.900053       7.375486       2.864926       0.538460      16.217963       1.813051       9.106708           0.000000
          303              O      -0.286011      11.573383      21.101959      -0.539049      31.568801 0.46455667E+03  0.10749534E+05                                 7.915248                            6.610623       0.461846       2.210766                    0.998167      26.686827      68.454409       0.750374       0.352758      -1.145876       0.001972       0.016915      -0.026308       0.031339       0.018134      -0.027996      -0.039006       0.009505      -0.093209      -0.057588      -0.001097       0.058684              9.426384       7.246590       2.813188      -2.888058       8.377177      -2.664269      12.655384           0.000002
          304              O       1.084387      13.222942      21.688256      -0.609959      39.772874 0.58039098E+03  0.14217671E+05                                 9.351188                            7.488138       0.413550       2.164612                    0.996367      28.637274      75.915403       0.690145       0.362292      -1.136727      -0.032340      -0.002142      -0.024427       0.040585      -0.049727       0.051625       0.053892       0.005273      -0.007086      -0.103618       0.050926       0.052693             11.926987       6.693832       1.621598       1.530675       9.362590       4.822398      19.724539           0.000001
          305              O      14.237205       4.653335      10.033674      -0.541460      28.606271 0.44735407E+03  0.10285733E+05                                 7.397818                            6.498493       0.441804       2.188637                    0.998232      27.261515      70.406761       0.752518       0.354002      -1.141369       0.014953       0.008142      -0.011512       0.020552       0.035551       0.027531       0.008852      -0.109449       0.129272      -0.091117       0.029407       0.061710              8.364431       9.031183       2.255899       1.854454       8.378293       2.599465       7.683816           0.000001
          306              O      13.314627       6.148415      11.355006      -0.583310      40.550936 0.65584586E+03  0.16540857E+05                                 9.484811                            7.994551       0.143495       2.098774                    0.993105      28.176932      75.437086       0.664557       0.365441      -1.135895       0.023102      -0.003709       0.007002       0.024423      -0.039324      -0.031961      -0.024364       0.064777      -0.060756      -0.068638       0.002938       0.065699             11.680214      18.476016       0.691045      -0.055610       7.900271       0.888605       8.664357           0.000001
          307              O      10.618405       6.683954      10.561210      -0.594809      39.027084 0.60300000E+03  0.14915291E+05                                 9.230735                            7.654942       0.239882       2.121760                    0.994441      28.319673      75.470535       0.679507       0.364416      -1.134916      -0.027965      -0.017507       0.000993       0.033008       0.033597       0.030234      -0.020971       0.104125       0.033574      -0.077280       0.010216       0.067064             11.240572      18.901577       2.611113      -0.572260       8.096771       0.374667       6.723369           0.000001
          308              O       9.602115       4.832028      10.057808      -0.541894      32.206275 0.50053498E+03  0.11814179E+05                                 8.051196                            6.934593       0.570134       2.245696                    0.996903      27.034566      70.311921       0.720275       0.360279      -1.138487      -0.011592       0.006770      -0.011567       0.017720      -0.029902      -0.005929       0.008456      -0.122100       0.098838      -0.084580       0.029003       0.055577              9.070077       8.440235      -1.120134      -0.689495      12.456969       2.097712       6.313026           0.000002
          309              O      -2.349954      10.787712      16.251305      -0.525599      28.917343 0.44412036E+03  0.10191016E+05                                 7.484494                            6.509961       0.482457       2.222373                    0.996538      26.688822      68.817851       0.745937       0.357839      -1.138505       0.007592       0.014871       0.000355       0.016701      -0.009403      -0.004679      -0.043551       0.086118       0.144632      -0.082821       0.019969       0.062853              8.461116       5.840962       1.531355      -1.012525       8.819684      -2.019979      10.722704           0.000001
          310              O      -2.238696       9.829105      14.286227      -0.576225      38.323525 0.59388979E+03  0.14608531E+05                                 9.077661                            7.566463       0.374177       2.170581                    0.995199      27.872998      73.651351       0.688802       0.361502      -1.139190       0.014533       0.022803       0.005155       0.027527      -0.009467       0.006861       0.045863      -0.039065      -0.186038      -0.079360       0.011711       0.067649             10.900052       7.375486       2.864926       0.538460      16.217963       1.813051       9.106708           0.000000
          311              O       9.673631       1.943697       5.130555      -0.539049      31.568800 0.46455663E+03  0.10749533E+05                                 7.915248                            6.610623       0.461846       2.210766                    0.998167      26.686825      68.454405       0.750374       0.352758      -1.145876      -0.001972      -0.016915       0.026308       0.031339       0.018134      -0.027997      -0.039006       0.009506      -0.093209      -0.057588      -0.001097       0.058684              9.426384       7.246590       2.813188      -2.888058       8.377178      -2.664269      12.655384           0.000002
          312              O       8.303233       0.294138       4.544258      -0.609959      39.772876 0.58039103E+03  0.14217672E+05                                 9.351188                            7.488138       0.413550       2.164612                    0.996367      28.637275      75.915407       0.690144       0.362292      -1.136727       0.032340       0.002142       0.024427       0.040585      -0.049727       0.051625       0.053892       0.005273      -0.007086      -0.103618       0.050926       0.052693             11.926988       6.693832       1.621598       1.530675       9.362591       4.822399      19.724540           0.000001
          313              O      -4.849585       8.863745      16.198840      -0.541461      28.606279 0.44735423E+03  0.10285737E+05                                 7.397819                            6.498494       0.441804       2.188637                    0.998232      27.261519      70.406775       0.752518       0.354002      -1.141369      -0.014953      -0.008142       0.011512       0.020552       0.035551       0.027531       0.008852      -0.109449       0.129273      -0.091117       0.029407       0.061710              8.364433       9.031186       2.255899       1.854455       8.378295       2.599466       7.683817           0.000001
          314              O      -3.927007       7.368665      14.877508      -0.583310      40.550946 0.65584604E+03  0.16540863E+05                                 9.484813                            7.994553       0.143496       2.098773                    0.993105      28.176936      75.437100       0.664557       0.365441      -1.135895      -0.023102       0.003709      -0.007002       0.024423      -0.039324      -0.031961      -0.024364       0.064777      -0.060756      -0.068638       0.002939       0.065699             11.680216      18.476019       0.691045      -0.055610       7.900272       0.888605       8.664358           0.000001
          315              O      -1.230785       6.833126      15.671304      -0.594809      39.027080 0.60299993E+03  0.14915289E+05                                 9.230734                            7.654941       0.239883       2.121761                    0.994441      28.319672      75.470529       0.679507       0.364416      -1.134916       0.027965       0.017507      -0.000993       0.033008       0.033597       0.030234      -0.020971       0.104125       0.033574      -0.077280       0.010216       0.067064             11.240571      18.901575       2.611112      -0.572260       8.096770       0.374667       6.723368           0.000001
          316              O      -0.214495       8.685052      16.174706      -0.541894      32.206268 0.50053484E+03  0.11814175E+05                                 8.051195                            6.934592       0.570134       2.245696                    0.996903      27.034563      70.311909       0.720275       0.360279      -1.138487       0.011592      -0.006770       0.011567       0.017720      -0.029902      -0.005929       0.008456      -0.122100       0.098838      -0.084580       0.029003       0.055577              9.070075       8.440234      -1.120134      -0.689495      12.456967       2.097711       6.313025           0.000002
          317              O      11.878866       2.932813       3.135048      -0.525599      28.917341 0.44412033E+03  0.10191016E+05                                 7.484494                            6.509961       0.482457       2.222373                    0.996538      26.688818      68.817843       0.745937       0.357839      -1.138505       0.011283       0.012308       0.000355       0.016701      -0.035291      -0.039175      -0.019593      -0.052804       0.144631      -0.082821       0.019969       0.062853              8.461117       7.454166       2.132583      -1.539201       7.206481      -1.654205      10.722704           0.000001
          318              O      10.941760       2.702294       1.169970      -0.576225      38.323527 0.59389016E+03  0.14608542E+05                                 9.077660                            7.566464       0.374180       2.170582                    0.995199      27.872998      73.651346       0.688802       0.361502      -1.139190       0.016292       0.021581       0.005155       0.027527       0.005626       0.040579       0.022446       0.041927      -0.186038      -0.079360       0.011711       0.067648             10.900049      13.264508       5.059716       1.510852      10.328936       1.137724       9.106703           0.000000
          319              O      -2.506667       8.375897      18.246812      -0.539049      31.568798 0.46455657E+03  0.10749532E+05                                 7.915247                            6.610622       0.461846       2.210766                    0.998167      26.686825      68.454402       0.750374       0.352758      -1.145876      -0.015162      -0.007755       0.026308       0.031339       0.010600      -0.026773      -0.039856      -0.030923      -0.093209      -0.057587      -0.001097       0.058685              9.426384       6.398125       2.496972      -1.487937       9.225641      -3.636655      12.655384           0.000002
          320              O      -3.573789       6.515712      17.660515      -0.609959      39.772879 0.58039122E+03  0.14217678E+05                                 9.351188                            7.488139       0.413552       2.164613                    0.996367      28.637276      75.915407       0.690145       0.362292      -1.136727      -0.009287       0.031052       0.024427       0.040585      -0.039323       0.032470       0.067195       0.061105      -0.007085      -0.103618       0.050926       0.052692             11.926987       7.975817       2.099382       3.984226       8.080607       3.118407      19.724538           0.000001
          321              O      10.948973      -0.081338       3.082583      -0.541460      28.606277 0.44735427E+03  0.10285738E+05                                 7.397819                            6.498494       0.441804       2.188637                    0.998232      27.261516      70.406767       0.752518       0.354002      -1.141369      -0.002408      -0.016855       0.011512       0.020552       0.062695      -0.001320       0.028889       0.036217       0.129272      -0.091117       0.029407       0.061710              8.364431       6.981489       1.491994       1.788175      10.427990       2.645495       7.683815           0.000001
          322              O       9.225836       0.261032       1.761251      -0.583310      40.550955 0.65584623E+03  0.16540869E+05                                 9.484815                            7.994554       0.143496       2.098773                    0.993105      28.176936      75.437102       0.664557       0.365441      -1.135895       0.011543      -0.020352      -0.007003       0.024423      -0.050930      -0.011668      -0.038457       0.002496      -0.060756      -0.068638       0.002939       0.065699             11.680220       8.737809      -2.938305       0.852077      17.638491       0.258219       8.664359           0.000001
          323              O       7.782424       2.600471       2.555047      -0.594809      39.027093 0.60300002E+03  0.14915292E+05                                 9.230737                            7.654942       0.239883       2.121761                    0.994441      28.319674      75.470537       0.679507       0.364416      -1.134916       0.006638       0.032318      -0.000993       0.033008      -0.008672      -0.030209       0.021007      -0.122704       0.033574      -0.077280       0.010216       0.067064             11.240577       7.705602      -1.561539       0.550926      19.292758      -0.405387       6.723370           0.000001
          324              O       9.162834       4.199516       3.058449      -0.541894      32.206279 0.50053513E+03  0.11814183E+05                                 8.051197                            6.934594       0.570134       2.245696                    0.996903      27.034566      70.311921       0.720275       0.360279      -1.138487      -0.010392       0.008497       0.011567       0.017720       0.017348       0.009994      -0.002602       0.131457       0.098838      -0.084580       0.029003       0.055577              9.070078      12.700196       0.467517       2.206427       8.197011       0.086493       6.313026           0.000002
          325              N       3.049189      13.578170      23.786857      -0.121493      21.138398 0.32628671E+03  0.70768774E+04                                 6.506127                            5.878897      -0.472957       1.942587                    0.995493      24.035689      64.475071       0.710952       0.397213      -1.086425       0.056270       0.102710       0.086988       0.145885      -0.021069      -0.002943      -0.033059      -0.079360       0.085530      -0.060681      -0.000771       0.061452              6.975380       5.507600       0.525081       0.622668       8.012273      -0.121985       7.406266          -0.000000
          326              N      -3.220490       4.550562      15.561914      -0.121493      21.138412 0.32628692E+03  0.70768833E+04                                 6.506131                            5.878900      -0.472957       1.942587                    0.995493      24.035693      64.475090       0.710951       0.397213      -1.086425      -0.076592      -0.088596      -0.086988       0.145885       0.010040      -0.029950      -0.014303       0.087581       0.085530      -0.060681      -0.000771       0.061452              6.975384       7.363157       1.216632      -0.331757       6.156724       0.540864       7.406272           0.000000
          327              N       6.338431      -0.061090       2.445657      -0.121493      21.138396 0.32628669E+03  0.70768768E+04                                 6.506127                            5.878897      -0.472957       1.942587                    0.995493      24.035688      64.475069       0.710952       0.397213      -1.086425      -0.056270      -0.102710      -0.086988       0.145885      -0.021069      -0.002943      -0.033059      -0.079360       0.085530      -0.060681      -0.000771       0.061452              6.975380       5.507600       0.525081       0.622668       8.012273      -0.121985       7.406266           0.000000
          328              N      12.608110       8.966518      10.670600      -0.121493      21.138411 0.32628691E+03  0.70768829E+04                                 6.506131                            5.878900      -0.472957       1.942587                    0.995493      24.035693      64.475094       0.710951       0.397213      -1.086425       0.076592       0.088596       0.086988       0.145885       0.010040      -0.029950      -0.014303       0.087581       0.085530      -0.060681      -0.000771       0.061452              6.975384       7.363157       1.216633      -0.331757       6.156724       0.540863       7.406272          -0.000000

******************************************************
Auxiliary information for the entire system
The total spin magnetic moment of the unit cell is   0.000004
The total net atomic charge of the unit cell is   -0.000017
Accuracy of reproducing the electrostatic potential in the unit cell:
  The inner radius (bohr) =    5.0000
  The outer radius (bohr) =   12.0000
  Valid grid points have density less than (e/(bohr^3)) =    0.0001
  The number of valid grid points were=       924338
  The rms potential error without charges in kcal/mol is=      7.83470
  The rms potential error with partial charges in kcal/mol is=      0.78109
  The RRMSE value at monopole order=      0.09970
  The rms potential error with partial charges and cloud penetration in kcal/mol is=      0.78458
  The RRMSE value at monopole order with cloud penetration is=      0.10014
  The rms potential error with partial charges and atomic dipoles in kcal/mol is=      0.28669
  The RRMSE value at dipole order=      0.03659
  The rms potential error with partial charges, atomic dipoles and cloud penetration in kcal/mol is=      0.28132
  The RRMSE value at dipole order with cloud penetration=      0.03591

******************************************************
The electron densities and ab initio electrostatic potential were computed in VASP using the PBE functional and
projector augmented wave method. See the main text of the journal article for a description of computational details.
The atomic charges, dipoles, and quadrupoles were computed with the DDEC6 method as described in
(a) T. A. Manz and N. Gabaldon Limas, RSC Adv. 6 (2016) 47771-47801 DOI: 10.1039/c6ra04656h
(b) N. Gabaldon Limas and T. A. Manz, RSC Adv. 8 (2018) 2678-2707 DOI: 10.1039/c7ra11829e.
For each atom in the material, the electron cloud parameters were fit to the spherically averaged atom-in-material
electron density using radial positions for which this density was between 10^-4 and 10^-2 electrons per cubic bohr.
The polarizabilities, dispersion coefficients, and quantum Drude oscillator (QDO) parameters were fit using the MCLF method.
The magnetic structure of the system was optimized in VASP from the default ferromagnetic initial guess using spin polarization.
The atomic spin moments (ASMs) were computed on this optimized magnetic structure using the DDEC6 partition as inputs
to the method of T. A. Manz and D. S. Sholl, J. Chem. Theory Comput. 7 (2011) 4146-4164 DOI: 10.1021/ct200539n.
The RMSE and RRMSE were computed using a uniform grid with Ewald summation.
