# Supplementary material for: A collection of forcefield precursors for metal–organic frameworks
Source: RSC Adv. 2019 Nov 13;9(63):36492–507. doi: 10.1039/c9ra07327b (PMC9075174; doi:10.1039/c9ra07327b)
Supplement: RA-009-C9RA07327B-s4128 [file RA-009-C9RA07327B-s4128.xyz]

  328
jmolscript: load "" {1 1 1} spacegroup "x,y,z" unitcell [{     17.339100     0.000000     0.000000 }, {     -6.122990    16.222003     0.000000 }, {     -1.781830    -2.577084    26.376572 }]
In    -0.403947    11.634654    23.338518     1.392849
In    11.918637     5.019188    10.150232     1.392849
In    -2.484357     8.625731    16.226340     1.392849
In     9.838227     2.010265     3.038054     1.392849
H     -1.041883    12.336036     0.622487     0.100507
H     -2.642315    10.954203     1.582594     0.108145
H     11.344474     7.730752    24.313924     0.110841
H     -4.430102     9.155945    23.374918     0.121110
H     11.425467     5.044200     5.570732     0.130343
H     11.296467     5.770455     3.384114     0.113427
H     13.179379     9.190897     4.404888     0.104609
H     13.294659     8.474890     6.586230     0.100048
H      4.343261     0.027319    22.931792     0.120930
H      4.691808     2.296902    23.295788     0.114208
H      8.910850     3.975240     0.007913     0.110444
H      6.838041    -0.848353    25.983561     0.115909
H      4.122829    10.060606    23.828595     0.101267
H      5.797392     8.460075    24.287547     0.115265
H      2.937973     5.628505    24.677921     0.114524
H      1.341738     7.181824    24.071260     0.106186
H     10.309562     7.081574     1.885925     0.121483
H      9.621155     7.023830    25.289857     0.117334
H     -3.588459     9.184539     2.178705     0.112405
H      6.930970     7.175517    25.630115     0.115793
H      8.017174     3.304632    26.015213     0.120063
H      4.486856     4.242430    24.303373     0.114499
H     11.018276     2.092948    13.810773     0.100507
H     10.290633     0.107656    14.770880     0.108145
H      4.117506    14.632107    11.125638     0.110841
H     11.021386     0.377112    10.186632     0.121110
H     -0.206392    11.182091    18.759018     0.130343
H      0.518627    11.317866    16.572400     0.113427
H      3.053785    14.287335    17.593174     0.104609
H      2.343199    14.142343    19.774516     0.100048
H     -0.617270     5.361629     9.743506     0.120930
H      1.383009     6.489183    10.107502     0.114208
H     -0.318492     8.451998    13.196199     0.110444
H     -2.317511     7.386451    12.795275     0.115909
H      8.847450     8.698473    10.640309     0.101267
H      6.758693     9.699951    11.099261     0.115266
H      5.119303     6.024837    11.489635     0.114524
H      7.136230     5.079968    10.882974     0.106186
H      2.093782    10.857541    15.074211     0.121483
H      4.064688    12.770179    12.101571     0.117334
H      8.969096    -1.402455    15.366991     0.112405
H      5.156592    10.306878    12.441829     0.115793
H      1.151522     9.956168    12.826927     0.120063
H      3.275568     6.984463    11.115087     0.114499
H     -1.583996    11.551971    12.565799     0.100507
H     -0.856353    13.537263    11.605692     0.108145
H      5.316774    -0.987188    15.250934     0.110841
H     -1.587106    13.267807    16.189940     0.121110
H      9.640672     2.462828     7.617554     0.130343
H      8.915653     2.327053     9.804172     0.113427
H      6.380495    -0.642416     8.783398     0.104609
H      7.091081    -0.497424     6.602056     0.100048
H     10.051550     8.283290    16.633066     0.120930
H      8.051271     7.155736    16.269070     0.114208
H      9.752772     5.192921    13.180373     0.110444
H     11.751791     6.258468    13.581297     0.115909
H      0.586830     4.946446    15.736263     0.101267
H      2.675587     3.944968    15.277311     0.115265
H      4.314977     7.620082    14.886937     0.114524
H      2.298050     8.564951    15.493598     0.106186
H      7.340498     2.787378    11.302361     0.121483
H      5.369592     0.874740    14.275001     0.117334
H      0.465184    15.047374    11.009581     0.112405
H      4.277688     3.338041    13.934743     0.115793
H      8.282758     3.688751    13.549645     0.120063
H      6.158712     6.660456    15.261485     0.114499
H     10.476163     1.308883    25.754085     0.100507
H     12.076595     2.690716    24.793978     0.108145
H     -1.910194     5.914167     2.062648     0.110841
H     13.864382     4.488974     3.001654     0.121110
H     -1.991187     8.600719    20.805840     0.130343
H     -1.862187     7.874464    22.992458     0.113427
H     -3.745099     4.454022    21.971684     0.104609
H     -3.860379     5.170029    19.790342     0.100048
H      5.091019    13.617600     3.444780     0.120930
H      4.742472    11.348017     3.080784     0.114208
H      2.305260    12.246763    -0.007913     0.110444
H      2.596239    14.493272     0.393011     0.115909
H      5.311451     3.584313     2.547977     0.101267
H      3.636888     5.184844     2.089025     0.115265
H      6.496307     8.016414     1.698651     0.114524
H      8.092542     6.463095     2.305312     0.106186
H     -0.875282     6.563345    24.490647     0.121483
H     -0.186875     6.621089     1.086715     0.117334
H     13.022739     4.460380    24.197867     0.112405
H      2.503310     6.469402     0.746457     0.115793
H      1.417106    10.340287     0.361359     0.120063
H      4.947424     9.402489     2.073199     0.114499
H      3.606468    13.155699    23.364367     0.301413
H      2.231390    13.438952    23.852334     0.308643
H      3.467322    12.563237    25.543072     0.157374
H     10.623943    -2.449697    25.371625     0.146647
H      9.139887    -2.163564    25.896518     0.165544
H      9.019131    -1.019125    22.567795     0.162687
H      8.865039    -0.529782    24.084448     0.160677
H     10.316508    -0.853015    23.490975     0.145508
H     -2.491201     4.336564    16.200491     0.301413
H     -3.241788     5.523025    15.712524     0.308643
H     -1.986046     4.675963    14.021786     0.157374
H     -2.752210     3.281964    14.193233     0.146647
H     13.795124     4.569364    13.668340     0.165544
H     12.681774     4.278202    16.997063     0.162687
H     12.169543     4.249565    15.480410     0.160677
H     12.984511     3.005752    16.073883     0.145508
H      5.827812     0.489220     3.012205     0.301413
H      7.202890     0.205967     2.524238     0.308643
H      5.966958     1.081682     0.833500     0.157374
H      4.933327    -0.127387     1.004947     0.146647
H      0.294393    15.808483     0.480054     0.165544
H      0.415149    14.664044     3.808777     0.162687
H      0.569241    14.174701     2.292124     0.160677
H     -0.882228    14.497934     2.885597     0.145508
H     11.925481     9.308355    10.176081     0.301413
H     12.676068     8.121894    10.664048     0.308643
H     11.420326     8.968956    12.354786     0.157374
H     -5.152610    10.362955    12.183339     0.146647
H     -4.360844     9.075555    12.708232     0.165544
H     -3.247494     9.366717     9.379509     0.162687
H     -2.735263     9.395354    10.896162     0.160677
H     -3.550231    10.639167    10.302689     0.145508
C     -3.467612     9.607590    25.109705    -0.025522
C     -1.699725    11.931285     0.068052    -0.108701
C     -2.645414    11.098182     0.643588    -0.154806
C     -5.381221     7.896188    26.223588     0.083927
C     -5.352531     8.149841    24.876009    -0.142402
C     -4.420583     8.994670    24.309968    -0.085934
C     12.359617     6.693196     6.309276    -0.028526
C     11.776814     5.894919     5.336244    -0.076316
C     11.703329     6.328812     4.036671    -0.132477
C     12.212105     7.566217     3.651573     0.070978
C     12.811844     8.347359     4.637265    -0.160896
C     12.881992     7.921178     5.932619    -0.115055
C      5.597511    -0.636326    24.384613    -0.037758
C      4.938139     0.307901    23.618110    -0.094796
C      5.136532     1.660143    23.844157    -0.151327
C      5.972212     2.095400    24.856754     0.080812
C      6.580512     1.122446    25.659921    -0.143466
C      6.404978    -0.210275    25.428334    -0.114699
C      2.524157     8.772601    23.962852    -0.024238
C      4.492752     6.879107    24.569513     0.083256
C      3.882654     9.156511    24.000043    -0.110180
C      4.880382     8.212136    24.284910    -0.158448
C      3.197350     6.525262    24.498560    -0.138153
C      2.243602     7.468045    24.163578    -0.083466
C     12.050740     8.069617     2.266539     0.098005
C     10.923157     7.712729     1.527731    -0.204960
C     10.688032     8.264431     0.280910     0.093007
C      9.803518     6.617004    26.128105    -0.220269
C     12.745845     9.528863     0.446028     0.086874
C     12.961681     8.960800     1.697596    -0.211189
C      5.534238     5.874134    24.931663     0.083940
C      6.735621     6.252494    25.513794    -0.210783
C      7.655855     5.299358    25.928170     0.095052
C      7.389488     3.954633    25.724807    -0.205867
C      6.219548     3.542503    25.103111     0.086484
C      5.297080     4.511467    24.719332    -0.207259
C     -2.408776    10.449861    24.495131     0.555620
C     12.372001     6.278266     7.751811     0.575606
C      5.493794    -2.085360    24.068358     0.553254
C      1.449356     9.774530    23.693283     0.575108
C     11.104047     1.437082    11.921419    -0.025522
C     10.871907     1.334558    13.256338    -0.108701
C     10.426430     0.155601    13.831874    -0.154806
C     10.178662    -0.957590    13.035302     0.083927
C     10.405841    -0.841176    11.687723    -0.142402
C     10.867140     0.329067    11.121682    -0.085934
C      1.006487    12.638370    19.497562    -0.028526
C      0.465446    11.811217    18.524530    -0.076316
C      0.897335    11.895689    17.224957    -0.132477
C      1.875353    12.808653    16.839859     0.070978
C      2.394382    13.645600    17.825551    -0.160896
C      1.970887    13.560730    19.120905    -0.115055
C     -1.681074     6.300717    11.196327    -0.037758
C     -0.564835     6.017263    10.429824    -0.094796
C      0.630228     6.680395    10.655871    -0.151327
C      0.742337     7.615938    11.668468     0.080812
C     -0.382742     7.841466    12.471635    -0.143466
C     -1.567615     7.206615    12.240048    -0.114699
C      8.206969     6.747962    10.774566    -0.024238
C      5.740291     7.921074    11.381227     0.083256
C      8.086416     8.154507    10.811757    -0.110180
C      6.850553     8.754466    11.096624    -0.158448
C      5.866691     6.584176    11.310274    -0.138153
C      7.085533     6.024802    10.975292    -0.083466
C      2.403304    12.835451    15.454825     0.098005
C      2.467595    11.654485    14.716017    -0.204960
C      3.066782    11.629333    13.469196     0.093007
C      3.619674    12.797129    12.939819    -0.220269
C      3.523072    14.001079    13.634314     0.086874
C      2.915389    14.002408    14.885882    -0.211189
C      4.432284     8.540573    11.743377     0.083940
C      4.362021     9.798166    12.325508    -0.210783
C      3.145328    10.322530    12.739884     0.095052
C      1.981301     9.598458    12.536521    -0.205867
C      2.008867     8.358358    11.914825     0.086484
C      3.241157     7.837493    11.531046    -0.207259
C     11.518145     2.725134    11.306845     0.555619
C      0.613916    12.503431    20.940097     0.575606
C     -3.000127     5.691983    10.880072     0.553254
C      9.523894     6.096220    10.504997     0.575108
C     -1.669767    12.207837    14.455153    -0.025522
C     -1.437627    12.310361    13.120234    -0.108701
C     -0.992150    13.489318    12.544698    -0.154806
C     -0.744382    14.602509    13.341270     0.083927
C     -0.971561    14.486095    14.688849    -0.142402
C     -1.432860    13.315852    15.254890    -0.085934
C      8.427793     1.006549     6.879010    -0.028526
C      8.968834     1.833702     7.852042    -0.076316
C      8.536945     1.749230     9.151615    -0.132477
C      7.558927     0.836266     9.536713     0.070978
C      7.039898    -0.000681     8.551021    -0.160896
C      7.463393     0.084189     7.255667    -0.115055
C     11.115354     7.344202    15.180245    -0.037758
C      9.999115     7.627656    15.946748    -0.094796
C      8.804052     6.964524    15.720701    -0.151327
C      8.691943     6.028981    14.708104     0.080812
C      9.817022     5.803453    13.904937    -0.143466
C     11.001895     6.438304    14.136524    -0.114699
C      1.227311     6.896957    15.602006    -0.024238
C      3.693989     5.723845    14.995345     0.083256
C      1.347864     5.490412    15.564815    -0.110180
C      2.583727     4.890453    15.279948    -0.158448
C      3.567589     7.060743    15.066298    -0.138153
C      2.348747     7.620117    15.401280    -0.083466
C      7.030976     0.809468    10.921747     0.098005
C      6.966685     1.990434    11.660555    -0.204960
C      6.367498     2.015586    12.907376     0.093007
C      5.814606     0.847790    13.436753    -0.220269
C      5.911208    -0.356160    12.742258     0.086874
C      6.518891    -0.357489    11.490690    -0.211189
C      5.001996     5.104346    14.633195     0.083940
C      5.072259     3.846753    14.051064    -0.210783
C      6.288952     3.322389    13.636688     0.095052
C      7.452979     4.046461    13.840051    -0.205867
C      7.425413     5.286561    14.461747     0.086484
C      6.193123     5.807426    14.845526    -0.207259
C     -2.083865    10.919785    15.069727     0.555620
C      8.820364     1.141488     5.436475     0.575605
C     12.434407     7.952936    15.496500     0.553254
C     -0.089614     7.548699    15.871575     0.575108
C     12.901892     4.037329     1.266867    -0.025522
C     11.134005     1.713634    26.308520    -0.108701
C     12.079694     2.546737    25.732984    -0.154806
C     14.815501     5.748731     0.152984     0.083927
C     14.786811     5.495078     1.500563    -0.142402
C     13.854863     4.650249     2.066604    -0.085934
C     -2.925337     6.951723    20.067296    -0.028526
C     -2.342534     7.750000    21.040328    -0.076316
C     -2.269049     7.316107    22.339901    -0.132477
C     -2.777825     6.078702    22.724999     0.070978
C     -3.377564     5.297560    21.739307    -0.160896
C     -3.447712     5.723741    20.443953    -0.115055
C      3.836769    14.281245     1.991959    -0.037758
C      4.496141    13.337018     2.758462    -0.094796
C      4.297748    11.984776     2.532415    -0.151327
C      3.462068    11.549519     1.519818     0.080812
C      2.853768    12.522473     0.716651    -0.143466
C      3.029302    13.855194     0.948238    -0.114699
C      6.910123     4.872318     2.413720    -0.024238
C      4.941528     6.765812     1.807059     0.083256
C      5.551626     4.488408     2.376529    -0.110180
C      4.553898     5.432783     2.091662    -0.158448
C      6.236930     7.119657     1.878012    -0.138153
C      7.190678     6.176874     2.212994    -0.083466
C     -2.616460     5.575302    24.110033     0.098005
C     -1.488877     5.932190    24.848841    -0.204960
C     -1.253752     5.380488    26.095662     0.093007
C     -0.369238     7.027915     0.248467    -0.220269
C     -3.311565     4.116056    25.930544     0.086874
C     -3.527401     4.684119    24.678976    -0.211189
C      3.900042     7.770785     1.444909     0.083940
C      2.698659     7.392425     0.862778    -0.210783
C      1.778425     8.345561     0.448402     0.095052
C      2.044792     9.690286     0.651765    -0.205867
C      3.214732    10.102416     1.273461     0.086484
C      4.137200     9.133452     1.657240    -0.207259
C     11.843056     3.195058     1.881441     0.555619
C     -2.937721     7.366653    18.624761     0.575606
C      3.940486    15.730279     2.308214     0.553254
C      7.984924     3.870389     2.683289     0.575108
C      3.561922    13.507061    25.295396    -0.284678
C      9.371553    -1.111278    23.477787    -0.280404
C     -2.835656     4.254163    14.269462    -0.284677
C     12.892442     3.981028    16.087071    -0.280404
C      5.872358     0.137858     1.081176    -0.284678
C      0.062727    14.756197     2.898785    -0.280404
C     12.269936     9.390756    12.107110    -0.284677
C     -3.458162     9.663891    10.289501    -0.280404
O     -2.414070    10.668407    23.246200    -0.529477
O     -1.486365    10.928303    25.205188    -0.578786
O     11.848695     5.163291     8.042744    -0.533106
O     12.868488     7.031449     8.618545    -0.619552
O     -1.482615    13.688770    23.266247    -0.539801
O      0.227349    13.353204    24.587185    -0.583374
O      1.685019    11.002122    23.843630    -0.592910
O      0.311837     9.405280    23.341684    -0.545846
O     11.724480     2.797357    10.057914    -0.529477
O     11.640030     3.757071    12.016902    -0.578786
O     -0.244429    11.620106    21.231030    -0.533106
O      1.143249    13.233904    21.806831    -0.619552
O     14.221325     4.735388    10.077961    -0.539801
O     13.303535     6.216686    11.398899    -0.583375
O     10.589176     6.750201    10.655344    -0.592910
O      9.580126     4.901593    10.153398    -0.545846
O     -2.290200    10.847562    16.318658    -0.529477
O     -2.205750     9.887848    14.359670    -0.578786
O      9.678709     2.024813     5.145542    -0.533106
O      8.291031     0.411015     4.569741    -0.619552
O     -4.787045     8.909531    16.298611    -0.539801
O     -3.869255     7.428233    14.977673    -0.583375
O     -1.154896     6.894718    15.721228    -0.592910
O     -0.145846     8.743326    16.223174    -0.545846
O     11.848350     2.976512     3.130372    -0.529477
O     10.920645     2.716616     1.171384    -0.578786
O     -2.414415     8.481628    18.333828    -0.533106
O     -3.434208     6.613470    17.758027    -0.619552
O     10.916895    -0.043851     3.110325    -0.539801
O      9.206931     0.291715     1.789387    -0.583374
O      7.749261     2.642797     2.532942    -0.592910
O      9.122443     4.239639     3.034888    -0.545846
N      3.112293    13.695859    23.920913    -0.117178
N     -3.171069     4.608153    15.643945    -0.117178
N      6.321987    -0.050940     2.455659    -0.117178
N     12.605349     9.036766    10.732627    -0.117178

The following XYZ coordinates are in angstroms. Other properties are in atomic units.
The sperically averaged electron density of each atom fit to a function of the form exp(a - br)
eigen_1, eigen_2 and eigen_3 are the three eigenvalues of traceless quadrupole moment tensor
  atom number  atomic symbol              X              Y              Z     net charge C6 coefficient C8 coefficient C10 coefficient fluctuating dipole atomic polarizability isotropic forcefield polarizability              a              b squared Pearson coefficient          <r^3>          <r^4>         wp_QDO          m_QDO          q_QDO       dipole_x       dipole_y       dipole_z         dipole            Qxy            Qxz            Qyz     Q(x^2-y^2)  Q(3z^2 - R^2)        eigen_1        eigen_2        eigen_3 static polarizability      alpha(xx)      alpha(xy)      alpha(xz)      alpha(yy)      alpha(yz)      alpha(zz) atomic spin moment
            1             In      -0.403947      11.634654      23.338518       1.392849     153.978512 0.37466047E+04  0.13677154E+06                                19.075661                           16.196383       1.292305       2.117013                    0.999301      73.288583     190.363285       0.639026       0.262561      -1.317779      -0.005876      -0.005706      -0.012233       0.014722      -0.004343       0.031022      -0.003931      -0.006224       0.048650      -0.031507      -0.005672       0.037179             24.886000      19.584455       0.826399      -6.607252      31.055341      -3.249678      24.018203          -0.000001
            2             In      11.918637       5.019188      10.150232       1.392849     153.978472 0.37466037E+04  0.13677150E+06                                19.075657                           16.196380       1.292305       2.117013                    0.999301      73.288581     190.363278       0.639026       0.262561      -1.317779      -0.003264      -0.007513      -0.012233       0.014722      -0.001204      -0.014632       0.027635       0.010411       0.048650      -0.031508      -0.005672       0.037179             24.885994      29.078843       4.410053      -0.707065      21.560940      -7.329122      24.018200          -0.000000
            3             In      -2.484357       8.625731      16.226340       1.392849     153.978468 0.37466036E+04  0.13677150E+06                                19.075657                           16.196381       1.292305       2.117013                    0.999301      73.288577     190.363270       0.639026       0.262561      -1.317779       0.003264       0.007512       0.012232       0.014721      -0.001203      -0.014632       0.027635       0.010411       0.048650      -0.031507      -0.005672       0.037179             24.885995      29.078844       4.410053      -0.707065      21.560939      -7.329122      24.018200          -0.000001
            4             In       9.838227       2.010265       3.038054       1.392849     153.978490 0.37466040E+04  0.13677151E+06                                19.075661                           16.196384       1.292304       2.117013                    0.999301      73.288566     190.363246       0.639026       0.262561      -1.317779       0.005875       0.005706       0.012234       0.014722      -0.004343       0.031022      -0.003931      -0.006224       0.048651      -0.031507      -0.005672       0.037179             24.886000      19.584456       0.826400      -6.607253      31.055342      -3.249679      24.018204          -0.000001
            5              H      -1.041883      12.336036       0.622487       0.100507       1.179777 0.85194282E+01  0.84617502E+02                                 1.808507                            1.675620      -1.036188       2.368950                    0.997684       3.619089      10.056244       0.498982       1.235867      -0.718056       0.027581       0.010830       0.021160       0.036411       0.007743       0.008399      -0.002119       0.007836       0.039608      -0.016659      -0.000212       0.016871              1.914945       2.131059       0.544598       0.334631       1.862473       0.287427       1.751302          -0.000000
            6              H      -2.642315      10.954203       1.582594       0.108145       1.201945 0.89459636E+01  0.88788266E+02                                 1.751836                            1.660741      -0.979634       2.401683                    0.998199       3.377941       8.993992       0.533789       1.156133      -0.739647       0.002335      -0.005784       0.036230       0.036763       0.011131       0.004990      -0.000714       0.010015       0.042199      -0.019570       0.003824       0.015747              1.786515       1.575016       0.241367      -0.155426       1.597716      -0.204988       2.186813          -0.000001
            7              H      11.344474       7.730752      24.313924       0.110841       1.190551 0.88465903E+01  0.87616697E+02                                 1.752824                            1.661224      -0.869581       2.458284                    0.998981       3.324021       8.860742       0.528668       1.169801      -0.736976      -0.022240      -0.015997      -0.024747       0.036918       0.010634       0.006798      -0.000672       0.005840       0.037261      -0.017978       0.002541       0.015437              1.803918       2.099176       0.426859       0.173510       1.609759       0.102032       1.702821          -0.000000
            8              H      -4.430102       9.155945      23.374918       0.121110       1.269977 0.95672122E+01  0.96932478E+02                                 1.853062                            1.746437      -1.074943       2.371605                    0.997062       3.410354       9.290075       0.505674       1.195506      -0.730673      -0.002734       0.006904      -0.043057       0.043692       0.007849       0.011023      -0.002738       0.005431       0.047800      -0.018621      -0.002019       0.020639              1.907334       1.647146       0.105021      -0.136789       1.579918      -0.188620       2.494939          -0.000000
            9              H      11.425467       5.044200       5.570732       0.130343       1.089025 0.78396810E+01  0.76623275E+02                                 1.756349                            1.643026      -1.020164       2.410392                    0.997136       3.435493       9.616065       0.485313       1.291284      -0.706895      -0.016470      -0.040065       0.007337       0.043936       0.009733       0.002816      -0.001366      -0.017308      -0.013351      -0.012082      -0.003168       0.015250              1.819335       1.514711       0.374424      -0.068814       2.104592      -0.230838       1.838701           0.000001
           10              H      11.296467       5.770455       3.384114       0.113427       1.022743 0.72176286E+01  0.70343409E+02                                 1.784909                            1.649182      -1.335202       2.244127                    0.992558       3.893155      11.534108       0.444737       1.413104      -0.678929      -0.017306      -0.026344      -0.022414       0.038677       0.008416       0.005093       0.001626      -0.017042       0.025684      -0.016927       0.004986       0.011941              1.898333       1.667856       0.271312       0.338369       1.827305       0.351958       2.199838           0.000000
           11              H      13.179379       9.190897       4.404888       0.104609       1.289273 0.96186131E+01  0.97019703E+02                                 1.824768                            1.713711      -1.027962       2.377005                    0.997734       3.422211       9.127099       0.530352       1.144970      -0.742900       0.014339       0.031509      -0.005455       0.035046       0.013704       0.006184       0.000526      -0.019204       0.013221      -0.020074       0.004483       0.015592              1.865945       1.560905       0.376449      -0.127762       2.126034      -0.314882       1.910897          -0.000000
           12              H      13.294659       8.474890       6.586230       0.100048       1.355043 0.99210528E+01  0.10107417E+03                                 1.893041                            1.741526      -1.186851       2.295049                    0.996847       3.568357       9.634786       0.524433       1.146393      -0.741006       0.018550       0.021828       0.021481       0.035805       0.014172       0.005533       0.001515      -0.018547      -0.009553      -0.016663      -0.002582       0.019245              1.993747       1.642904       0.293409       0.393388       1.765471       0.384029       2.572866           0.000001
           13              H       4.343261       0.027319      22.931792       0.120930       1.262889 0.93440147E+01  0.93437795E+02                                 1.800313                            1.690596      -1.001270       2.406518                    0.997950       3.284238       8.681141       0.533998       1.147037      -0.743615      -0.027349      -0.010938      -0.030536       0.042427      -0.002723       0.017434      -0.001046      -0.001547       0.008647      -0.017400      -0.000903       0.018303              1.834182       1.746298       0.150187       0.455447       1.776539       0.264319       1.979711           0.000001
           14              H       4.691808       2.296902      23.295788       0.114208       1.192753 0.86216387E+01  0.84394498E+02                                 1.717006                            1.610082      -0.880949       2.454604                    0.998843       3.254182       8.476650       0.554938       1.127554      -0.747717      -0.018910       0.023088      -0.023370       0.037905      -0.001245       0.016460      -0.003350      -0.010833       0.002144      -0.019363       0.004003       0.015359              1.772966       1.527835      -0.327527       0.259843       2.126366      -0.258135       1.664698           0.000002
           15              H       8.910850       3.975240       0.007913       0.110444       1.009303 0.74075745E+01  0.72822624E+02                                 1.781371                            1.680771      -1.465222       2.182247                    0.991434       3.989682      11.955705       0.435656       1.430119      -0.675436       0.020688       0.008547       0.030983       0.038223       0.004354       0.010574       0.001567      -0.014312       0.007059      -0.015240       0.003827       0.011413              1.856776       1.712175       0.169158       0.365707       1.884546       0.247605       1.973606          -0.000000
           16              H       6.838041      -0.848353      25.983561       0.115909       0.973543 0.69123985E+01  0.66837430E+02                                 1.744959                            1.627368      -1.363319       2.230660                    0.992552       3.929020      11.704214       0.440901       1.436726      -0.674172       0.016779      -0.022760       0.027459       0.039415      -0.001862       0.010634      -0.002794      -0.006294       0.006498      -0.012139       0.000847       0.011291              1.843412       1.588527      -0.266840       0.195600       2.174725      -0.290073       1.766983           0.000000
           17              H       4.122829      10.060606      23.828595       0.101267       1.243308 0.91488782E+01  0.91195219E+02                                 1.778787                            1.667496      -1.005211       2.382232                    0.998154       3.433244       9.122539       0.539149       1.139706      -0.743255       0.012073       0.035490      -0.007689       0.038268       0.009511       0.000943      -0.006728      -0.001556      -0.049380      -0.018570       0.000241       0.018329              1.840412       1.555686       0.004978      -0.028034       2.542169      -0.215956       1.423383           0.000000
           18              H       5.797392       8.460075      24.287547       0.115265       1.222896 0.89896973E+01  0.89072403E+02                                 1.755514                            1.652592      -0.979020       2.408513                    0.998175       3.315678       8.737605       0.542613       1.139246      -0.744530       0.037337       0.011946      -0.001820       0.039244       0.006076      -0.000416      -0.006248       0.003780      -0.057680      -0.020631       0.004175       0.016457              1.793624       2.404749      -0.007907       0.055113       1.597523      -0.108342       1.378600          -0.000000
           19              H       2.937973       5.628505      24.677921       0.114524       1.183377 0.89737032E+01  0.90083922E+02                                 1.806118                            1.719898      -0.999721       2.399777                    0.997513       3.503682       9.713156       0.493589       1.236133      -0.719696      -0.012242      -0.033562       0.007355       0.036474       0.005867       0.005085      -0.003504      -0.004888      -0.045437      -0.017214       0.003285       0.013929              1.850415       1.747805      -0.068715      -0.037700       2.348986      -0.212229       1.454452          -0.000000
           20              H       1.341738       7.181824      24.071260       0.106186       1.160807 0.85056839E+01  0.84858058E+02                                 1.825687                            1.702422      -1.064226       2.365129                    0.996422       3.656785      10.346496       0.480470       1.277781      -0.708643      -0.035043      -0.014191      -0.007682       0.038580       0.007659       0.004363       0.001247       0.000580      -0.039251      -0.014005      -0.000784       0.014789              1.914481       2.660135       0.178870       0.103517       1.619354      -0.039741       1.463952           0.000000
           21              H      10.309562       7.081574       1.885925       0.121483       1.065491 0.77605409E+01  0.76476366E+02                                 1.787830                            1.674775      -1.336777       2.246316                    0.993268       3.782750      11.012138       0.458584       1.355352      -0.690912      -0.021325      -0.023730       0.014529       0.035057       0.006479      -0.001589      -0.003978       0.005422       0.001345      -0.008022      -0.000412       0.008434              1.879650       2.103153       0.478275      -0.061387       1.809474      -0.263065       1.726322           0.000000
           22              H       9.621155       7.023830      25.289857       0.117334       1.222897 0.93659193E+01  0.94619962E+02                                 1.811529                            1.729103      -1.153422       2.326236                    0.996255       3.520799       9.653583       0.506467       1.197078      -0.728657      -0.007364       0.015373      -0.030760       0.035168       0.003889       0.007297      -0.008780       0.003160       0.021869      -0.013944       0.000493       0.013451              1.843814       1.925579       0.144237       0.051092       1.622655      -0.359528       1.983206          -0.000000
           23              H      -3.588459       9.184539       2.178705       0.112405       1.246534 0.96349239E+01  0.98651113E+02                                 1.878081                            1.786323      -1.217744       2.292862                    0.995753       3.669205      10.339571       0.481670       1.241947      -0.717432       0.029974       0.004848       0.015962       0.034303       0.005420       0.007590      -0.004361       0.014959       0.001662      -0.013021       0.000594       0.012428              1.936636       2.200775       0.374555       0.146308       1.693220      -0.098634       1.915914          -0.000000
           24              H       6.930970       7.175517      25.630115       0.115793       1.282081 0.99361194E+01  0.10176186E+03                                 1.864277                            1.777885      -1.211425       2.297705                    0.995931       3.548728       9.761525       0.501321       1.192949      -0.730094       0.007735       0.033910       0.005056       0.035146       0.003358       0.005998       0.002675      -0.012185      -0.028739      -0.012757       0.000191       0.012566              1.889350       1.894168       0.001456       0.165371       2.319120      -0.029078       1.454763          -0.000001
           25              H       8.017174       3.304632      26.015213       0.120063       1.065283 0.79319408E+01  0.78635131E+02                                 1.796750                            1.702590      -1.236522       2.294952                    0.994718       3.749778      10.967860       0.450813       1.370478      -0.688633       0.023633      -0.025151       0.011921       0.036513      -0.006528       0.006970      -0.001422      -0.001740      -0.021202      -0.010941      -0.000984       0.011925              1.867237       1.998275      -0.281548       0.245824       2.111320      -0.104419       1.492116          -0.000000
           26              H       4.486856       4.242430      24.303373       0.114499       1.160301 0.88737195E+01  0.88920148E+02                                 1.782366                            1.707427      -1.159019       2.322483                    0.996259       3.577714       9.941982       0.496137       1.231998      -0.719578      -0.030056      -0.010428      -0.015230       0.035271       0.003412       0.010102       0.001440       0.005652      -0.018931      -0.012004      -0.000747       0.012751              1.824537       2.058774      -0.109638       0.282535       1.885576       0.117832       1.529261           0.000000
           27              H      11.018276       2.092948      13.810773       0.100507       1.179777 0.85194282E+01  0.84617497E+02                                 1.808506                            1.675619      -1.036188       2.368950                    0.997684       3.619089      10.056242       0.498982       1.235866      -0.718056       0.000393       0.029629       0.021160       0.036411       0.003223      -0.004948       0.007110      -0.016115       0.039608      -0.016659      -0.000212       0.016871              1.914944       1.536117       0.320037       0.150740       2.457415       0.414572       1.751301          -0.000000
           28              H      10.290633       0.107656      14.770880       0.108145       1.201945 0.89459621E+01  0.88788255E+02                                 1.751837                            1.660741      -0.979633       2.401683                    0.998199       3.377940       8.993992       0.533789       1.156134      -0.739647      -0.006236       0.000142       0.036230       0.036763       0.005046      -0.002430       0.004416      -0.022227       0.042199      -0.019570       0.003824       0.015747              1.786516       1.435400       0.188669      -0.136895       1.737334      -0.217801       2.186814          -0.000001
           29              H       4.117506      14.632107      11.125638       0.110841       1.190551 0.88465859E+01  0.87616641E+02                                 1.752824                            1.661224      -0.869581       2.458284                    0.998981       3.324021       8.860741       0.528668       1.169800      -0.736976      -0.007113      -0.026456      -0.024747       0.036918       0.006053      -0.003029       0.006123      -0.018437       0.037261      -0.017978       0.002541       0.015437              1.803918       1.388738       0.158705       0.034187       2.320195       0.198362       1.702821          -0.000000
           30              H      11.021386       0.377112      10.186632       0.121110       1.269977 0.95672145E+01  0.96932498E+02                                 1.853061                            1.746436      -1.074943       2.371604                    0.997062       3.410355       9.290075       0.505674       1.195505      -0.730673       0.007424      -0.000120      -0.043057       0.043692       0.004097      -0.006455       0.009346      -0.014449       0.047800      -0.018621      -0.002019       0.020639              1.907333       1.518907       0.056617      -0.128163       1.708155      -0.194583       2.494938          -0.000000
           31              H      -0.206392      11.182091      18.759018       0.130343       1.089025 0.78396750E+01  0.76623203E+02                                 1.756349                            1.643025      -1.020164       2.410392                    0.997136       3.435493       9.616065       0.485313       1.291284      -0.706895      -0.031668      -0.029558       0.007337       0.043936       0.013024      -0.002273       0.002152       0.000128      -0.013351      -0.012082      -0.003168       0.015250              1.819334       1.783627       0.475927      -0.191666       1.835675      -0.145897       1.838701           0.000001
           32              H       0.518627      11.317866      16.572400       0.113427       1.022743 0.72176285E+01  0.70343407E+02                                 1.784908                            1.649182      -1.335202       2.244127                    0.992558       3.893155      11.534108       0.444737       1.413104      -0.678929      -0.018536      -0.025494      -0.022414       0.038677       0.011947      -0.000277       0.005340       0.001669       0.025684      -0.016927       0.004986       0.011941              1.898333       1.628149       0.256325       0.209794       1.867012       0.440856       2.199837           0.000000
           33              H       3.053785      14.287335      17.593174       0.104609       1.289272 0.96186055E+01  0.97019612E+02                                 1.824768                            1.713711      -1.027962       2.377005                    0.997734       3.422211       9.127100       0.530352       1.144970      -0.742900       0.024415       0.024542      -0.005455       0.035046       0.016631      -0.001691       0.005971      -0.003696       0.013221      -0.020074       0.004483       0.015592              1.865945       1.806818       0.469269      -0.249478       1.880121      -0.230726       1.910897          -0.000000
           34              H       2.343199      14.142343      19.774516       0.100048       1.355042 0.99210492E+01  0.10107413E+03                                 1.893041                            1.741526      -1.186851       2.295049                    0.996847       3.568357       9.634786       0.524433       1.146393      -0.741006       0.013871       0.025063       0.021481       0.035805       0.016765      -0.000536       0.005711      -0.004807      -0.009553      -0.016663      -0.002582       0.019245              1.993747       1.556313       0.260725       0.220369       1.852062       0.503656       2.572866           0.000001
           35              H      -0.617270       5.361629       9.743506       0.120930       1.262889 0.93440116E+01  0.93437757E+02                                 1.800312                            1.690596      -1.001270       2.406518                    0.997950       3.284238       8.681141       0.533998       1.147037      -0.743615      -0.000575      -0.029449      -0.030536       0.042427      -0.001533      -0.007136       0.015942       0.004760       0.008647      -0.017400      -0.000903       0.018303              1.834182       1.673530       0.122720       0.086458       1.849306       0.519443       1.979711           0.000001
           36              H       1.383009       6.489183      10.107502       0.114208       1.192753 0.86216398E+01  0.84394514E+02                                 1.717006                            1.610082      -0.880949       2.454603                    0.998843       3.254182       8.476651       0.554938       1.127554      -0.747717       0.028278      -0.009539      -0.023370       0.037905       0.002645      -0.008947       0.014216       0.009776       0.002144      -0.019363       0.004003       0.015359              1.772967       2.268146      -0.048097      -0.333264       1.386056       0.151947       1.664699           0.000002
           37              H      -0.318492       8.451998      13.196199       0.110444       1.009303 0.74075820E+01  0.72822708E+02                                 1.781371                            1.680771      -1.465222       2.182247                    0.991434       3.989683      11.955705       0.435656       1.430118      -0.675436       0.000691       0.022373       0.030983       0.038223       0.007996      -0.002268       0.010446       0.004989       0.007059      -0.015240       0.003827       0.011413              1.856776       1.751278       0.183917       0.102509       1.845444       0.429583       1.973605          -0.000000
           38              H      -2.317511       7.386451      12.795275       0.115909       0.973542 0.69123902E+01  0.66837336E+02                                 1.744958                            1.627367      -1.363319       2.230660                    0.992552       3.929020      11.704216       0.440901       1.436727      -0.674172      -0.027219       0.007661       0.027459       0.039415       0.000682      -0.006369       0.008962       0.007185       0.006498      -0.012139       0.000847       0.011291              1.843411       2.277941      -0.006620      -0.340457       1.485309       0.080565       1.766983           0.000000
           39              H       8.847450       8.698473      10.640309       0.101267       1.243308 0.91488772E+01  0.91195203E+02                                 1.778786                            1.667495      -1.005211       2.382232                    0.998154       3.433244       9.122538       0.539149       1.139706      -0.743255       0.028940       0.023828      -0.007689       0.038268       0.007653      -0.006628      -0.001494      -0.011401      -0.049380      -0.018570       0.000241       0.018329              1.840412       2.415862       0.329652      -0.192143       1.681992      -0.102489       1.423382          -0.000000
           40              H       6.758693       9.699951      11.099261       0.115266       1.222895 0.89896928E+01  0.89072348E+02                                 1.755513                            1.652592      -0.979020       2.408513                    0.998175       3.315678       8.737605       0.542613       1.139246      -0.744530      -0.002008       0.039150      -0.001820       0.039244       0.003312      -0.005699      -0.002595      -0.010866      -0.057680      -0.020631       0.004175       0.016457              1.793623       1.703410      -0.272627      -0.120824       2.298860       0.013303       1.378599          -0.000000
           41              H       5.119303       6.024837      11.489635       0.114524       1.183377 0.89737008E+01  0.90083892E+02                                 1.806118                            1.719898      -0.999721       2.399777                    0.997513       3.503682       9.713156       0.493589       1.236133      -0.719696      -0.027077      -0.023305       0.007355       0.036474       0.006019      -0.005074       0.003520      -0.004085      -0.045437      -0.017214       0.003285       0.013929              1.850414       2.319422       0.147041      -0.185242       1.777369      -0.110216       1.454452          -0.000000
           42              H       7.136230       5.079968      10.882974       0.106186       1.160807 0.85056849E+01  0.84858070E+02                                 1.825687                            1.702422      -1.064226       2.365130                    0.996422       3.656785      10.346496       0.480470       1.277781      -0.708643      -0.000901      -0.037797      -0.007682       0.038580       0.005557      -0.000374       0.004522      -0.010557      -0.039251      -0.014005      -0.000784       0.014789              1.914481       1.630952      -0.209596      -0.073736       2.648537       0.082814       1.463953           0.000000
           43              H       2.093782      10.857541      15.074211       0.121483       1.065491 0.77605423E+01  0.76476383E+02                                 1.787830                            1.674775      -1.336777       2.246316                    0.993268       3.782750      11.012138       0.458584       1.355352      -0.690912      -0.014671      -0.028331       0.014529       0.035057       0.003072      -0.003160      -0.002891      -0.012632       0.001345      -0.008022      -0.000412       0.008434              1.879650       1.530071       0.261966      -0.224440       2.382556      -0.150329       1.726322          -0.000000
           44              H       4.064688      12.770179      12.101571       0.117334       1.222897 0.93659199E+01  0.94619969E+02                                 1.811529                            1.729103      -1.153422       2.326236                    0.996255       3.520799       9.653583       0.506467       1.197078      -0.728657       0.016984      -0.001461      -0.030760       0.035168       0.001875      -0.010791       0.003727      -0.007511       0.021869      -0.013944       0.000493       0.013451              1.843814       1.565125       0.008184      -0.354408       1.983110      -0.079161       1.983206          -0.000000
           45              H       8.969096      -1.402455      15.366991       0.112405       1.246535 0.96349279E+01  0.98651163E+02                                 1.878082                            1.786323      -1.217744       2.292862                    0.995753       3.669205      10.339571       0.481670       1.241947      -0.717432      -0.006049       0.029755       0.015962       0.034303      -0.000874      -0.006760       0.005561      -0.018391       0.001662      -0.013021       0.000594       0.012428              1.936637       1.509021       0.113453      -0.143945       2.384975       0.102051       1.915914          -0.000000
           46              H       5.156592      10.306878      12.441829       0.115793       1.282081 0.99361141E+01  0.10176180E+03                                 1.864277                            1.777885      -1.211425       2.297705                    0.995931       3.548728       9.761528       0.501321       1.192950      -0.730094       0.028994       0.019211       0.005056       0.035146       0.006546       0.000385       0.006556       0.004709      -0.028739      -0.012757       0.000191       0.012566              1.889350       2.265165       0.141489      -0.085602       1.948123       0.144449       1.454763          -0.000001
           47              H       1.151522       9.956168      12.826927       0.120063       1.065282 0.79319362E+01  0.78635075E+02                                 1.796749                            1.702590      -1.236522       2.294952                    0.994718       3.749778      10.967860       0.450813       1.370478      -0.688633      -0.031876       0.013229       0.011921       0.036513      -0.004325      -0.003792       0.006019       0.009933      -0.021202      -0.010941      -0.000984       0.011925              1.867237       2.283259      -0.173981      -0.184500       1.826335       0.193113       1.492116          -0.000000
           48              H       3.275568       6.984463      11.115087       0.114499       1.160302 0.88737201E+01  0.88920154E+02                                 1.782366                            1.707427      -1.159019       2.322483                    0.996259       3.577714       9.941981       0.496137       1.231998      -0.719578       0.000857      -0.031802      -0.015230       0.035271       0.000694      -0.002220       0.009960      -0.008752      -0.018931      -0.012004      -0.000747       0.012751              1.824537       1.979618      -0.139514       0.010469       1.964731       0.305942       1.529261           0.000000
           49              H      -1.583996      11.551971      12.565799       0.100507       1.179777 0.85194282E+01  0.84617497E+02                                 1.808506                            1.675619      -1.036188       2.368950                    0.997684       3.619089      10.056242       0.498982       1.235866      -0.718056      -0.000393      -0.029629      -0.021160       0.036411       0.003223      -0.004948       0.007110      -0.016115       0.039608      -0.016659      -0.000212       0.016871              1.914944       1.536117       0.320037       0.150740       2.457415       0.414572       1.751301          -0.000000
           50              H      -0.856353      13.537263      11.605692       0.108145       1.201945 0.89459632E+01  0.88788257E+02                                 1.751836                            1.660740      -0.979634       2.401683                    0.998199       3.377941       8.993991       0.533789       1.156133      -0.739647       0.006236      -0.000142      -0.036230       0.036763       0.005046      -0.002430       0.004416      -0.022227       0.042199      -0.019570       0.003824       0.015747              1.786515       1.435400       0.188669      -0.136895       1.737333      -0.217801       2.186813          -0.000001
           51              H       5.316774      -0.987188      15.250934       0.110841       1.190551 0.88465859E+01  0.87616641E+02                                 1.752824                            1.661224      -0.869581       2.458284                    0.998981       3.324021       8.860741       0.528668       1.169800      -0.736976       0.007113       0.026456       0.024747       0.036918       0.006053      -0.003029       0.006123      -0.018437       0.037261      -0.017978       0.002541       0.015437              1.803918       1.388738       0.158705       0.034187       2.320195       0.198362       1.702821          -0.000000
           52              H      -1.587106      13.267807      16.189940       0.121110       1.269977 0.95672125E+01  0.96932472E+02                                 1.853061                            1.746436      -1.074943       2.371604                    0.997062       3.410355       9.290074       0.505674       1.195505      -0.730673      -0.007424       0.000120       0.043057       0.043692       0.004097      -0.006455       0.009346      -0.014449       0.047800      -0.018621      -0.002019       0.020639              1.907333       1.518907       0.056617      -0.128163       1.708155      -0.194583       2.494938          -0.000000
           53              H       9.640672       2.462828       7.617554       0.130343       1.089025 0.78396746E+01  0.76623201E+02                                 1.756349                            1.643025      -1.020164       2.410392                    0.997136       3.435493       9.616066       0.485313       1.291284      -0.706895       0.031668       0.029558      -0.007337       0.043936       0.013024      -0.002273       0.002152       0.000128      -0.013351      -0.012082      -0.003168       0.015250              1.819335       1.783627       0.475927      -0.191666       1.835675      -0.145897       1.838701           0.000001
           54              H       8.915653       2.327053       9.804172       0.113427       1.022743 0.72176295E+01  0.70343417E+02                                 1.784908                            1.649182      -1.335202       2.244127                    0.992558       3.893155      11.534107       0.444737       1.413103      -0.678929       0.018536       0.025494       0.022414       0.038677       0.011947      -0.000277       0.005340       0.001669       0.025684      -0.016927       0.004986       0.011941              1.898333       1.628149       0.256325       0.209794       1.867012       0.440856       2.199837           0.000000
           55              H       6.380495      -0.642416       8.783398       0.104609       1.289271 0.96185993E+01  0.97019533E+02                                 1.824767                            1.713710      -1.027962       2.377005                    0.997734       3.422210       9.127096       0.530352       1.144970      -0.742900      -0.024415      -0.024542       0.005455       0.035046       0.016631      -0.001691       0.005971      -0.003696       0.013221      -0.020074       0.004483       0.015592              1.865945       1.806817       0.469269      -0.249478       1.880120      -0.230726       1.910897          -0.000000
           56              H       7.091081      -0.497424       6.602056       0.100048       1.355042 0.99210496E+01  0.10107414E+03                                 1.893041                            1.741526      -1.186851       2.295049                    0.996847       3.568357       9.634787       0.524433       1.146393      -0.741006      -0.013871      -0.025063      -0.021481       0.035805       0.016765      -0.000536       0.005711      -0.004807      -0.009553      -0.016663      -0.002582       0.019245              1.993747       1.556313       0.260725       0.220369       1.852062       0.503656       2.572867           0.000001
           57              H      10.051550       8.283290      16.633066       0.120930       1.262889 0.93440159E+01  0.93437818E+02                                 1.800313                            1.690597      -1.001270       2.406518                    0.997950       3.284238       8.681144       0.533998       1.147038      -0.743615       0.000575       0.029449       0.030536       0.042427      -0.001533      -0.007136       0.015942       0.004760       0.008647      -0.017400      -0.000903       0.018303              1.834183       1.673531       0.122721       0.086458       1.849307       0.519444       1.979712           0.000001
           58              H       8.051271       7.155736      16.269070       0.114208       1.192753 0.86216431E+01  0.84394551E+02                                 1.717006                            1.610082      -0.880949       2.454603                    0.998843       3.254183       8.476653       0.554938       1.127554      -0.747717      -0.028278       0.009539       0.023370       0.037905       0.002645      -0.008947       0.014216       0.009776       0.002144      -0.019363       0.004003       0.015359              1.772967       2.268146      -0.048097      -0.333263       1.386056       0.151947       1.664699           0.000002
           59              H       9.752772       5.192921      13.180373       0.110444       1.009303 0.74075766E+01  0.72822647E+02                                 1.781371                            1.680771      -1.465222       2.182247                    0.991434       3.989682      11.955704       0.435656       1.430119      -0.675436      -0.000691      -0.022373      -0.030983       0.038223       0.007996      -0.002268       0.010446       0.004989       0.007058      -0.015240       0.003827       0.011413              1.856775       1.751278       0.183917       0.102509       1.845443       0.429583       1.973605          -0.000000
           60              H      11.751791       6.258468      13.581297       0.115909       0.973542 0.69123912E+01  0.66837346E+02                                 1.744958                            1.627367      -1.363319       2.230660                    0.992552       3.929020      11.704215       0.440901       1.436726      -0.674172       0.027219      -0.007661      -0.027459       0.039415       0.000682      -0.006369       0.008962       0.007185       0.006498      -0.012139       0.000847       0.011291              1.843411       2.277941      -0.006620      -0.340457       1.485309       0.080565       1.766983           0.000000
           61              H       0.586830       4.946446      15.736263       0.101267       1.243308 0.91488767E+01  0.91195195E+02                                 1.778786                            1.667495      -1.005211       2.382232                    0.998154       3.433244       9.122537       0.539150       1.139705      -0.743255      -0.028940      -0.023828       0.007689       0.038268       0.007653      -0.006628      -0.001494      -0.011401      -0.049380      -0.018570       0.000241       0.018329              1.840412       2.415861       0.329652      -0.192143       1.681991      -0.102489       1.423382          -0.000000
           62              H       2.675587       3.944968      15.277311       0.115265       1.222895 0.89896945E+01  0.89072368E+02                                 1.755513                            1.652592      -0.979020       2.408513                    0.998175       3.315678       8.737605       0.542613       1.139246      -0.744530       0.002008      -0.039150       0.001820       0.039244       0.003312      -0.005699      -0.002595      -0.010866      -0.057680      -0.020631       0.004175       0.016457              1.793624       1.703411      -0.272627      -0.120825       2.298860       0.013303       1.378599          -0.000000
           63              H       4.314977       7.620082      14.886937       0.114524       1.183377 0.89737021E+01  0.90083909E+02                                 1.806118                            1.719898      -0.999721       2.399777                    0.997513       3.503682       9.713156       0.493589       1.236133      -0.719696       0.027077       0.023305      -0.007355       0.036474       0.006019      -0.005074       0.003520      -0.004085      -0.045436      -0.017214       0.003285       0.013929              1.850415       2.319422       0.147041      -0.185242       1.777369      -0.110216       1.454452          -0.000000
           64              H       2.298050       8.564951      15.493598       0.106186       1.160807 0.85056862E+01  0.84858086E+02                                 1.825687                            1.702422      -1.064226       2.365129                    0.996422       3.656785      10.346496       0.480470       1.277780      -0.708643       0.000901       0.037797       0.007682       0.038580       0.005557      -0.000374       0.004522      -0.010558      -0.039251      -0.014005      -0.000784       0.014789              1.914481       1.630952      -0.209596      -0.073736       2.648538       0.082814       1.463953           0.000000
           65              H       7.340498       2.787378      11.302361       0.121483       1.065491 0.77605431E+01  0.76476390E+02                                 1.787830                            1.674775      -1.336777       2.246316                    0.993268       3.782750      11.012137       0.458584       1.355351      -0.690913       0.014671       0.028331      -0.014529       0.035057       0.003072      -0.003160      -0.002891      -0.012632       0.001345      -0.008022      -0.000412       0.008434              1.879650       1.530071       0.261966      -0.224440       2.382556      -0.150329       1.726322          -0.000000
           66              H       5.369592       0.874740      14.275001       0.117334       1.222897 0.93659214E+01  0.94619991E+02                                 1.811529                            1.729103      -1.153422       2.326235                    0.996255       3.520799       9.653584       0.506467       1.197078      -0.728657      -0.016984       0.001461       0.030760       0.035168       0.001875      -0.010791       0.003727      -0.007511       0.021869      -0.013944       0.000493       0.013451              1.843814       1.565125       0.008184      -0.354408       1.983111      -0.079161       1.983207          -0.000000
           67              H       0.465184      15.047374      11.009581       0.112405       1.246535 0.96349280E+01  0.98651161E+02                                 1.878081                            1.786323      -1.217744       2.292862                    0.995753       3.669205      10.339570       0.481670       1.241946      -0.717432       0.006049      -0.029755      -0.015962       0.034303      -0.000874      -0.006760       0.005561      -0.018391       0.001662      -0.013021       0.000594       0.012428              1.936637       1.509021       0.113453      -0.143945       2.384975       0.102051       1.915914          -0.000000
           68              H       4.277688       3.338041      13.934743       0.115793       1.282080 0.99361120E+01  0.10176177E+03                                 1.864276                            1.777885      -1.211425       2.297705                    0.995931       3.548728       9.761526       0.501321       1.192949      -0.730094      -0.028994      -0.019211      -0.005056       0.035146       0.006546       0.000385       0.006556       0.004709      -0.028739      -0.012757       0.000191       0.012566              1.889350       2.265164       0.141489      -0.085602       1.948123       0.144449       1.454763          -0.000001
           69              H       8.282758       3.688751      13.549645       0.120063       1.065282 0.79319362E+01  0.78635075E+02                                 1.796749                            1.702590      -1.236522       2.294952                    0.994718       3.749778      10.967860       0.450813       1.370478      -0.688633       0.031876      -0.013229      -0.011921       0.036513      -0.004325      -0.003792       0.006019       0.009933      -0.021202      -0.010941      -0.000984       0.011925              1.867237       2.283259      -0.173981      -0.184500       1.826335       0.193113       1.492116          -0.000000
           70              H       6.158712       6.660456      15.261485       0.114499       1.160302 0.88737201E+01  0.88920153E+02                                 1.782366                            1.707427      -1.159019       2.322483                    0.996259       3.577714       9.941981       0.496137       1.231998      -0.719578      -0.000857       0.031802       0.015230       0.035271       0.000694      -0.002220       0.009960      -0.008752      -0.018931      -0.012004      -0.000747       0.012751              1.824537       1.979618      -0.139514       0.010469       1.964731       0.305942       1.529261           0.000000
           71              H      10.476163       1.308883      25.754085       0.100507       1.179777 0.85194286E+01  0.84617504E+02                                 1.808507                            1.675620      -1.036188       2.368950                    0.997684       3.619089      10.056243       0.498982       1.235867      -0.718056      -0.027581      -0.010830      -0.021160       0.036411       0.007743       0.008399      -0.002119       0.007836       0.039608      -0.016659      -0.000212       0.016871              1.914945       2.131059       0.544597       0.334631       1.862473       0.287427       1.751302          -0.000000
           72              H      12.076595       2.690716      24.793978       0.108145       1.201945 0.89459595E+01  0.88788215E+02                                 1.751836                            1.660740      -0.979633       2.401683                    0.998199       3.377940       8.993989       0.533789       1.156133      -0.739647      -0.002335       0.005784      -0.036230       0.036763       0.011131       0.004990      -0.000714       0.010015       0.042199      -0.019570       0.003824       0.015747              1.786515       1.575016       0.241367      -0.155426       1.597716      -0.204988       2.186813          -0.000001
           73              H      -1.910194       5.914167       2.062648       0.110841       1.190551 0.88465904E+01  0.87616697E+02                                 1.752824                            1.661224      -0.869581       2.458284                    0.998981       3.324021       8.860742       0.528668       1.169801      -0.736976       0.022240       0.015997       0.024747       0.036918       0.010634       0.006798      -0.000672       0.005840       0.037261      -0.017978       0.002541       0.015437              1.803918       2.099176       0.426859       0.173510       1.609759       0.102032       1.702821          -0.000000
           74              H      13.864382       4.488974       3.001654       0.121110       1.269977 0.95672129E+01  0.96932476E+02                                 1.853061                            1.746436      -1.074943       2.371604                    0.997062       3.410355       9.290074       0.505674       1.195505      -0.730673       0.002734      -0.006904       0.043057       0.043692       0.007849       0.011023      -0.002738       0.005431       0.047800      -0.018621      -0.002019       0.020639              1.907333       1.647145       0.105021      -0.136789       1.579917      -0.188620       2.494938          -0.000000
           75              H      -1.991187       8.600719      20.805840       0.130343       1.089025 0.78396810E+01  0.76623275E+02                                 1.756349                            1.643026      -1.020164       2.410392                    0.997136       3.435493       9.616065       0.485313       1.291284      -0.706895       0.016470       0.040065      -0.007337       0.043936       0.009733       0.002816      -0.001366      -0.017308      -0.013351      -0.012081      -0.003168       0.015250              1.819335       1.514711       0.374424      -0.068814       2.104592      -0.230838       1.838701           0.000001
           76              H      -1.862187       7.874464      22.992458       0.113427       1.022743 0.72176296E+01  0.70343418E+02                                 1.784908                            1.649182      -1.335202       2.244127                    0.992558       3.893155      11.534107       0.444737       1.413103      -0.678929       0.017306       0.026344       0.022414       0.038677       0.008416       0.005093       0.001626      -0.017042       0.025684      -0.016927       0.004986       0.011941              1.898333       1.667856       0.271312       0.338369       1.827305       0.351958       2.199838           0.000000
           77              H      -3.745099       4.454022      21.971684       0.104609       1.289272 0.96186110E+01  0.97019675E+02                                 1.824768                            1.713711      -1.027962       2.377005                    0.997734       3.422211       9.127098       0.530353       1.144970      -0.742900      -0.014339      -0.031509       0.005455       0.035046       0.013704       0.006184       0.000526      -0.019204       0.013221      -0.020074       0.004483       0.015592              1.865945       1.560905       0.376449      -0.127762       2.126034      -0.314882       1.910897          -0.000000
           78              H      -3.860379       5.170029      19.790342       0.100048       1.355043 0.99210520E+01  0.10107416E+03                                 1.893041                            1.741525      -1.186851       2.295049                    0.996847       3.568357       9.634784       0.524434       1.146392      -0.741006      -0.018550      -0.021828      -0.021481       0.035805       0.014172       0.005533       0.001515      -0.018547      -0.009553      -0.016663      -0.002582       0.019245              1.993747       1.642904       0.293409       0.393387       1.765471       0.384029       2.572865           0.000001
           79              H       5.091019      13.617600       3.444780       0.120930       1.262889 0.93440148E+01  0.93437795E+02                                 1.800313                            1.690596      -1.001270       2.406518                    0.997950       3.284238       8.681141       0.533998       1.147037      -0.743615       0.027349       0.010938       0.030536       0.042427      -0.002723       0.017434      -0.001046      -0.001547       0.008647      -0.017400      -0.000903       0.018303              1.834182       1.746298       0.150187       0.455447       1.776539       0.264319       1.979711           0.000001
           80              H       4.742472      11.348017       3.080784       0.114208       1.192753 0.86216414E+01  0.84394536E+02                                 1.717007                            1.610082      -0.880949       2.454604                    0.998843       3.254182       8.476652       0.554938       1.127554      -0.747717       0.018910      -0.023088       0.023370       0.037905      -0.001245       0.016460      -0.003350      -0.010833       0.002144      -0.019363       0.004003       0.015359              1.772967       1.527835      -0.327527       0.259843       2.126367      -0.258135       1.664699           0.000002
           81              H       2.305260      12.246763      -0.007913       0.110444       1.009303 0.74075808E+01  0.72822694E+02                                 1.781371                            1.680771      -1.465222       2.182247                    0.991434       3.989683      11.955705       0.435656       1.430118      -0.675436      -0.020688      -0.008547      -0.030983       0.038223       0.004354       0.010574       0.001567      -0.014312       0.007059      -0.015240       0.003827       0.011413              1.856776       1.712175       0.169158       0.365707       1.884546       0.247605       1.973606          -0.000000
           82              H       2.596239      14.493272       0.393011       0.115909       0.973542 0.69123976E+01  0.66837420E+02                                 1.744959                            1.627368      -1.363319       2.230660                    0.992552       3.929020      11.704215       0.440901       1.436726      -0.674172      -0.016779       0.022760      -0.027459       0.039415      -0.001862       0.010634      -0.002794      -0.006294       0.006498      -0.012139       0.000847       0.011291              1.843412       1.588527      -0.266840       0.195600       2.174725      -0.290073       1.766983           0.000000
           83              H       5.311451       3.584313       2.547977       0.101267       1.243308 0.91488782E+01  0.91195219E+02                                 1.778787                            1.667496      -1.005211       2.382232                    0.998154       3.433244       9.122539       0.539149       1.139706      -0.743255      -0.012073      -0.035490       0.007689       0.038268       0.009511       0.000943      -0.006728      -0.001556      -0.049380      -0.018570       0.000241       0.018329              1.840412       1.555686       0.004978      -0.028034       2.542169      -0.215956       1.423383           0.000000
           84              H       3.636888       5.184844       2.089025       0.115265       1.222896 0.89897001E+01  0.89072441E+02                                 1.755515                            1.652593      -0.979020       2.408513                    0.998175       3.315678       8.737607       0.542613       1.139247      -0.744530      -0.037337      -0.011946       0.001820       0.039244       0.006076      -0.000416      -0.006248       0.003780      -0.057680      -0.020631       0.004175       0.016457              1.793625       2.404750      -0.007907       0.055113       1.597524      -0.108342       1.378600          -0.000000
           85              H       6.496307       8.016414       1.698651       0.114524       1.183377 0.89737032E+01  0.90083924E+02                                 1.806118                            1.719898      -0.999721       2.399777                    0.997513       3.503682       9.713157       0.493589       1.236133      -0.719696       0.012242       0.033562      -0.007355       0.036474       0.005867       0.005085      -0.003504      -0.004888      -0.045436      -0.017214       0.003285       0.013929              1.850415       1.747806      -0.068715      -0.037700       2.348986      -0.212229       1.454453          -0.000000
           86              H       8.092542       6.463095       2.305312       0.106186       1.160807 0.85056889E+01  0.84858116E+02                                 1.825687                            1.702422      -1.064227       2.365129                    0.996422       3.656786      10.346498       0.480470       1.277780      -0.708643       0.035043       0.014191       0.007682       0.038580       0.007659       0.004363       0.001247       0.000580      -0.039251      -0.014005      -0.000784       0.014789              1.914481       2.660136       0.178870       0.103517       1.619354      -0.039741       1.463953           0.000000
           87              H      -0.875282       6.563345      24.490647       0.121483       1.065491 0.77605409E+01  0.76476366E+02                                 1.787830                            1.674775      -1.336777       2.246316                    0.993268       3.782750      11.012138       0.458584       1.355352      -0.690912       0.021325       0.023730      -0.014529       0.035057       0.006479      -0.001589      -0.003978       0.005422       0.001345      -0.008022      -0.000412       0.008434              1.879650       2.103153       0.478275      -0.061387       1.809474      -0.263065       1.726322           0.000000
           88              H      -0.186875       6.621089       1.086715       0.117334       1.222897 0.93659194E+01  0.94619967E+02                                 1.811529                            1.729103      -1.153422       2.326236                    0.996255       3.520799       9.653584       0.506467       1.197078      -0.728657       0.007364      -0.015373       0.030760       0.035168       0.003889       0.007297      -0.008780       0.003160       0.021869      -0.013944       0.000493       0.013451              1.843814       1.925580       0.144237       0.051092       1.622656      -0.359528       1.983206          -0.000000
           89              H      13.022739       4.460380      24.197867       0.112405       1.246534 0.96349192E+01  0.98651059E+02                                 1.878081                            1.786323      -1.217744       2.292862                    0.995753       3.669204      10.339570       0.481670       1.241947      -0.717432      -0.029974      -0.004848      -0.015962       0.034303       0.005420       0.007590      -0.004361       0.014959       0.001662      -0.013021       0.000594       0.012428              1.936637       2.200775       0.374556       0.146308       1.693220      -0.098634       1.915914          -0.000000
           90              H       2.503310       6.469402       0.746457       0.115793       1.282081 0.99361180E+01  0.10176184E+03                                 1.864277                            1.777885      -1.211425       2.297706                    0.995931       3.548728       9.761525       0.501321       1.192949      -0.730094      -0.007735      -0.033910      -0.005056       0.035146       0.003358       0.005998       0.002675      -0.012185      -0.028739      -0.012757       0.000191       0.012566              1.889350       1.894168       0.001456       0.165371       2.319120      -0.029078       1.454763          -0.000001
           91              H       1.417106      10.340287       0.361359       0.120063       1.065283 0.79319415E+01  0.78635137E+02                                 1.796750                            1.702590      -1.236522       2.294952                    0.994718       3.749778      10.967859       0.450813       1.370478      -0.688633      -0.023633       0.025151      -0.011921       0.036513      -0.006528       0.006970      -0.001422      -0.001740      -0.021202      -0.010941      -0.000984       0.011925              1.867237       1.998274      -0.281548       0.245824       2.111320      -0.104419       1.492116          -0.000000
           92              H       4.947424       9.402489       2.073199       0.114499       1.160302 0.88737229E+01  0.88920186E+02                                 1.782366                            1.707427      -1.159019       2.322483                    0.996259       3.577715       9.941983       0.496137       1.231997      -0.719578       0.030056       0.010428       0.015230       0.035271       0.003412       0.010102       0.001440       0.005652      -0.018931      -0.012004      -0.000747       0.012751              1.824537       2.058774      -0.109638       0.282535       1.885575       0.117832       1.529261           0.000000
           93              H       3.606468      13.155699      23.364367       0.301413       0.668409 0.44494161E+01  0.37629161E+02                                 1.293856                            1.261853      -0.951284       2.572406                    0.999340       2.308217       5.949508       0.539683       1.341980      -0.702289       0.028583      -0.024444      -0.026280       0.045882      -0.011056      -0.011367       0.006703       0.005483       0.005221      -0.012683      -0.007279       0.019962              1.314106       1.217834      -0.173751      -0.171889       1.377324       0.221508       1.347162          -0.000000
           94              H       2.231390      13.438952      23.852334       0.308643       0.523339 0.33145473E+01  0.27181684E+02                                 1.256318                            1.208849      -1.306422       2.364677                    0.997522       2.942879       8.591116       0.451755       1.653297      -0.638652      -0.025949      -0.006081       0.000821       0.026665       0.001788       0.002645      -0.004311      -0.005312      -0.003777      -0.006261       0.000371       0.005890              1.283278       1.557381       0.178347       0.071111       1.174453       0.040914       1.117999           0.000000
           95              H       3.467322      12.563237      25.543072       0.157374       1.070846 0.78262013E+01  0.75927614E+02                                 1.705188                            1.614260      -0.890145       2.472711                    0.999055       3.240182       8.832511       0.505627       1.248611      -0.717845      -0.005572      -0.023514       0.010995       0.026549       0.000561       0.005795      -0.004564      -0.013004       0.008873      -0.010842       0.001497       0.009345              1.773513       1.350292       0.102373      -0.043330       2.490167      -0.264580       1.480079          -0.000000
           96              H      10.623943      -2.449697      25.371625       0.146647       0.976737 0.70508794E+01  0.65111426E+02                                 1.468605                            1.427471      -0.665010       2.568782                    0.999976       2.888185       7.118775       0.612026       1.083734      -0.761228       0.020622       0.005836       0.009145       0.023302       0.003787       0.005403      -0.002092       0.020767       0.026685      -0.015880       0.002847       0.013033              1.473963       1.869334       0.214536       0.083084       1.331481       0.024630       1.221075          -0.000003
           97              H       9.139887      -2.163564      25.896518       0.165544       0.880730 0.63779348E+01  0.60248934E+02                                 1.632640                            1.562856      -1.176189       2.350143                    0.995191       3.509988      10.227756       0.451490       1.436114      -0.676397      -0.015952       0.011442       0.019504       0.027673      -0.010594       0.001990       0.001033       0.007223       0.026523      -0.015776       0.006381       0.009395              1.686778       1.519202      -0.261949      -0.309177       1.752123       0.357371       1.789010           0.000000
           98              H       9.019131      -1.019125      22.567795       0.162687       0.983896 0.69584894E+01  0.64465685E+02                                 1.510007                            1.443195      -0.820953       2.507284                    0.999836       2.936387       7.405312       0.589014       1.122449      -0.749673      -0.013835       0.005821      -0.023078       0.027530      -0.000335       0.005343      -0.006996      -0.015353       0.012286      -0.011803      -0.000779       0.012582              1.542775       1.276615       0.022711       0.257633       1.295892      -0.008796       2.055818           0.000001
           99              H       8.865039      -0.529782      24.084448       0.160677       0.971659 0.70877734E+01  0.67454324E+02                                 1.625347                            1.556962      -0.892711       2.475214                    0.999111       3.264252       8.974314       0.501798       1.282560      -0.709098      -0.013841       0.016855       0.012559       0.025167      -0.000191      -0.006688      -0.003486      -0.023693      -0.004868      -0.014625       0.001082       0.013543              1.676204       1.527386      -0.279173      -0.283645       1.808072       0.418938       1.693153           0.000000
          100              H      10.316508      -0.853015      23.490975       0.145508       0.948308 0.66768016E+01  0.60576255E+02                                 1.408585                            1.362634      -0.684893       2.555922                    0.999977       2.862856       6.902186       0.647367       1.042849      -0.771705       0.019439       0.010559      -0.001266       0.022157       0.002236      -0.000542      -0.006075      -0.003155      -0.042928      -0.015813       0.004633       0.011180              1.419849       1.769637       0.265746      -0.004973       1.306379       0.011075       1.183530          -0.000001
          101              H      -2.491201       4.336564      16.200491       0.301413       0.668409 0.44494146E+01  0.37629143E+02                                 1.293855                            1.261853      -0.951285       2.572406                    0.999340       2.308217       5.949507       0.539683       1.341980      -0.702289       0.032963      -0.018110       0.026280       0.045882      -0.010110       0.010285      -0.008267       0.010495       0.005221      -0.012683      -0.007279       0.019962              1.314106       1.472242      -0.077724       0.267937       1.122914      -0.082594       1.347162          -0.000000
          102              H      -3.241788       5.523025      15.712524       0.308643       0.523340 0.33145520E+01  0.27181730E+02                                 1.256318                            1.208849      -1.306422       2.364677                    0.997522       2.942880       8.591117       0.451755       1.653295      -0.638652      -0.003475       0.026424      -0.000821       0.026665       0.003097      -0.004967       0.000952       0.001625      -0.003777      -0.006261       0.000371       0.005890              1.283278       1.104360       0.007355       0.013166       1.627475       0.080978       1.118000           0.000000
          103              H      -1.986046       4.675963      14.021786       0.157374       1.070846 0.78262014E+01  0.75927619E+02                                 1.705189                            1.614260      -0.890145       2.472711                    0.999055       3.240182       8.832513       0.505627       1.248612      -0.717845       0.020031       0.013517      -0.010995       0.026549       0.004717      -0.006316       0.003810       0.009019       0.008873      -0.010842       0.001497       0.009345              1.773513       2.280379       0.453435      -0.232233       1.560082      -0.133971       1.480080          -0.000000
          104              H      -2.752210       3.281964      14.193233       0.146647       0.976736 0.70508763E+01  0.65111385E+02                                 1.468604                            1.427470      -0.665009       2.568782                    0.999976       2.888185       7.118773       0.612026       1.083733      -0.761228       0.001823      -0.021354      -0.009145       0.023302      -0.004019      -0.003866       0.004316      -0.020591       0.026686      -0.015880       0.002847       0.013033              1.473963       1.256795      -0.016666      -0.006296       1.944019       0.086429       1.221075          -0.000003
          105              H      13.795124       4.569364      13.668340       0.165544       0.880731 0.63779432E+01  0.60249030E+02                                 1.632640                            1.562856      -1.176190       2.350143                    0.995191       3.509990      10.227761       0.451490       1.436113      -0.676397      -0.016338       0.010884      -0.019504       0.027673      -0.010338       0.000264       0.002226       0.008580       0.026523      -0.015776       0.006381       0.009395              1.686779       1.896164      -0.119665       0.443528       1.375162      -0.163059       1.789011           0.000000
          106              H      12.681774       4.278202      16.997063       0.162687       0.983896 0.69584886E+01  0.64465672E+02                                 1.510006                            1.443195      -0.820953       2.507284                    0.999836       2.936387       7.405311       0.589015       1.122449      -0.749673      -0.010332       0.010888       0.023078       0.027530       0.004821      -0.008432       0.002529       0.011967       0.012286      -0.011803      -0.000779       0.012582              1.542774       1.278481       0.023415      -0.099208       1.294024       0.237928       2.055818           0.000000
          107              H      12.169543       4.249565      15.480410       0.160677       0.971660 0.70877763E+01  0.67454357E+02                                 1.625347                            1.556963      -0.892711       2.475214                    0.999111       3.264252       8.974314       0.501797       1.282560      -0.709098      -0.020657       0.006997      -0.012559       0.025167       0.007684      -0.000900      -0.007488       0.018037      -0.004868      -0.014625       0.001082       0.013543              1.676204       1.957537      -0.116813       0.492111       1.377922      -0.117431       1.693153           0.000000
          108              H      12.984511       3.005752      16.073883       0.145508       0.948308 0.66768035E+01  0.60576278E+02                                 1.408586                            1.362635      -0.684893       2.555922                    0.999977       2.862856       6.902187       0.647367       1.042849      -0.771705      -0.003014      -0.021915       0.001265       0.022157       0.002720      -0.005493      -0.002652      -0.000586      -0.042928      -0.015813       0.004633       0.011180              1.419849       1.188554       0.046417       0.012117       1.887464      -0.000742       1.183530          -0.000001
          109              H       5.827812       0.489220       3.012205       0.301413       0.668409 0.44494161E+01  0.37629161E+02                                 1.293856                            1.261853      -0.951284       2.572406                    0.999340       2.308217       5.949508       0.539683       1.341980      -0.702289      -0.028583       0.024444       0.026280       0.045882      -0.011056      -0.011367       0.006703       0.005483       0.005221      -0.012683      -0.007279       0.019962              1.314106       1.217834      -0.173751      -0.171889       1.377324       0.221508       1.347162          -0.000000
          110              H       7.202890       0.205967       2.524238       0.308643       0.523339 0.33145465E+01  0.27181677E+02                                 1.256318                            1.208849      -1.306422       2.364677                    0.997522       2.942879       8.591117       0.451755       1.653297      -0.638652       0.025949       0.006081      -0.000821       0.026665       0.001788       0.002645      -0.004311      -0.005312      -0.003777      -0.006261       0.000371       0.005890              1.283278       1.557381       0.178347       0.071111       1.174453       0.040914       1.117999           0.000000
          111              H       5.966958       1.081682       0.833500       0.157374       1.070846 0.78262013E+01  0.75927614E+02                                 1.705188                            1.614260      -0.890145       2.472711                    0.999055       3.240182       8.832511       0.505627       1.248611      -0.717845       0.005572       0.023514      -0.010995       0.026549       0.000561       0.005795      -0.004564      -0.013004       0.008873      -0.010842       0.001497       0.009345              1.773513       1.350292       0.102373      -0.043330       2.490167      -0.264580       1.480079          -0.000000
          112              H       4.933327      -0.127387       1.004947       0.146647       0.976736 0.70508760E+01  0.65111382E+02                                 1.468604                            1.427470      -0.665009       2.568782                    0.999976       2.888185       7.118773       0.612026       1.083733      -0.761228      -0.020622      -0.005836      -0.009145       0.023302       0.003787       0.005403      -0.002092       0.020767       0.026685      -0.015880       0.002847       0.013033              1.473963       1.869332       0.214536       0.083084       1.331481       0.024630       1.221075          -0.000003
          113              H       0.294393      15.808483       0.480054       0.165544       0.880730 0.63779356E+01  0.60248942E+02                                 1.632640                            1.562856      -1.176189       2.350143                    0.995191       3.509988      10.227755       0.451490       1.436114      -0.676397       0.015952      -0.011442      -0.019504       0.027673      -0.010594       0.001990       0.001033       0.007223       0.026523      -0.015776       0.006381       0.009395              1.686778       1.519202      -0.261949      -0.309177       1.752123       0.357371       1.789010           0.000000
          114              H       0.415149      14.664044       3.808777       0.162687       0.983896 0.69584919E+01  0.64465709E+02                                 1.510006                            1.443195      -0.820953       2.507284                    0.999836       2.936388       7.405313       0.589015       1.122448      -0.749673       0.013835      -0.005821       0.023078       0.027530      -0.000335       0.005343      -0.006996      -0.015353       0.012286      -0.011803      -0.000779       0.012582              1.542775       1.276615       0.022711       0.257633       1.295891      -0.008796       2.055818           0.000001
          115              H       0.569241      14.174701       2.292124       0.160677       0.971659 0.70877734E+01  0.67454324E+02                                 1.625347                            1.556962      -0.892711       2.475214                    0.999111       3.264252       8.974314       0.501798       1.282560      -0.709098       0.013841      -0.016855      -0.012559       0.025167      -0.000191      -0.006688      -0.003486      -0.023693      -0.004868      -0.014625       0.001082       0.013543              1.676204       1.527386      -0.279173      -0.283645       1.808072       0.418938       1.693153           0.000000
          116              H      -0.882228      14.497934       2.885597       0.145508       0.948308 0.66768008E+01  0.60576246E+02                                 1.408585                            1.362634      -0.684893       2.555922                    0.999977       2.862856       6.902186       0.647367       1.042849      -0.771705      -0.019439      -0.010559       0.001266       0.022157       0.002236      -0.000542      -0.006075      -0.003155      -0.042928      -0.015813       0.004633       0.011180              1.419848       1.769637       0.265746      -0.004973       1.306379       0.011075       1.183530          -0.000001
          117              H      11.925481       9.308355      10.176081       0.301413       0.668409 0.44494146E+01  0.37629143E+02                                 1.293855                            1.261853      -0.951285       2.572406                    0.999340       2.308217       5.949507       0.539683       1.341980      -0.702289      -0.032963       0.018110      -0.026280       0.045882      -0.010110       0.010285      -0.008267       0.010495       0.005221      -0.012683      -0.007279       0.019962              1.314106       1.472242      -0.077724       0.267937       1.122914      -0.082594       1.347162          -0.000000
          118              H      12.676068       8.121894      10.664048       0.308643       0.523340 0.33145520E+01  0.27181730E+02                                 1.256318                            1.208849      -1.306422       2.364677                    0.997522       2.942880       8.591117       0.451755       1.653295      -0.638652       0.003475      -0.026424       0.000821       0.026665       0.003097      -0.004967       0.000952       0.001625      -0.003777      -0.006261       0.000371       0.005890              1.283278       1.104360       0.007355       0.013166       1.627475       0.080978       1.118000           0.000000
          119              H      11.420326       8.968956      12.354786       0.157374       1.070846 0.78262001E+01  0.75927602E+02                                 1.705189                            1.614260      -0.890145       2.472711                    0.999055       3.240182       8.832512       0.505627       1.248612      -0.717845      -0.020031      -0.013517       0.010995       0.026549       0.004717      -0.006316       0.003810       0.009019       0.008873      -0.010842       0.001497       0.009345              1.773513       2.280378       0.453435      -0.232233       1.560081      -0.133971       1.480079          -0.000000
          120              H      -5.152610      10.362955      12.183339       0.146647       0.976736 0.70508763E+01  0.65111385E+02                                 1.468604                            1.427470      -0.665009       2.568782                    0.999976       2.888185       7.118773       0.612026       1.083733      -0.761228      -0.001823       0.021354       0.009145       0.023302      -0.004019      -0.003866       0.004316      -0.020591       0.026686      -0.015880       0.002847       0.013033              1.473963       1.256795      -0.016666      -0.006296       1.944019       0.086429       1.221075          -0.000003
          121              H      -4.360844       9.075555      12.708232       0.165544       0.880730 0.63779384E+01  0.60248977E+02                                 1.632640                            1.562856      -1.176189       2.350143                    0.995191       3.509989      10.227760       0.451490       1.436114      -0.676397       0.016338      -0.010884       0.019504       0.027673      -0.010338       0.000264       0.002226       0.008580       0.026523      -0.015776       0.006381       0.009395              1.686779       1.896164      -0.119665       0.443527       1.375162      -0.163059       1.789011           0.000000
          122              H      -3.247494       9.366717       9.379509       0.162687       0.983896 0.69584885E+01  0.64465672E+02                                 1.510006                            1.443195      -0.820953       2.507284                    0.999836       2.936387       7.405311       0.589015       1.122449      -0.749673       0.010332      -0.010888      -0.023078       0.027530       0.004821      -0.008432       0.002529       0.011967       0.012286      -0.011803      -0.000779       0.012582              1.542774       1.278481       0.023415      -0.099208       1.294024       0.237928       2.055818           0.000000
          123              H      -2.735263       9.395354      10.896162       0.160677       0.971659 0.70877726E+01  0.67454318E+02                                 1.625347                            1.556963      -0.892711       2.475214                    0.999111       3.264251       8.974313       0.501797       1.282561      -0.709098       0.020657      -0.006997       0.012559       0.025167       0.007684      -0.000900      -0.007488       0.018037      -0.004868      -0.014625       0.001082       0.013543              1.676204       1.957537      -0.116813       0.492111       1.377922      -0.117431       1.693153           0.000000
          124              H      -3.550231      10.639167      10.302689       0.145508       0.948308 0.66768013E+01  0.60576252E+02                                 1.408585                            1.362634      -0.684893       2.555922                    0.999977       2.862856       6.902186       0.647367       1.042849      -0.771705       0.003014       0.021915      -0.001266       0.022157       0.002720      -0.005493      -0.002652      -0.000586      -0.042928      -0.015813       0.004633       0.011180              1.419849       1.188553       0.046417       0.012117       1.887463      -0.000742       1.183530          -0.000001
          125              C      -3.467612       9.607590      25.109705      -0.025522      37.526244 0.42591506E+03  0.99161594E+04                                 9.809697                            6.891361      -0.020434       2.003291                    0.999282      27.213610      76.691053       0.629169       0.418137      -1.068019      -0.023838      -0.029817       0.012569       0.040191      -0.002222       0.003012      -0.002066      -0.002185      -0.018143      -0.007206       0.000781       0.006425             13.442507      16.589298       8.802509      -3.313490      12.246950      -2.875511      11.491273          -0.000001
          126              C      -1.699725      11.931285       0.068052      -0.108701      35.434513 0.43368570E+03  0.10222763E+05                                 9.464757                            6.987070       0.048243       1.979391                    0.999641      29.739320      86.519386       0.615555       0.422130      -1.057152      -0.014692      -0.031492      -0.016827       0.038610       0.001697       0.025862       0.009154       0.023508      -0.010492      -0.025102      -0.008192       0.033294             12.159066      14.288462       7.307998      -2.689609      11.175511      -2.410014      11.013225          -0.000001
          127              C      -2.645414      11.098182       0.643588      -0.154806      37.022912 0.44636604E+03  0.10581957E+05                                 9.745177                            7.076509       0.096862       1.994384                    0.999713      30.065054      87.291240       0.614120       0.420706      -1.059624       0.019110      -0.002282      -0.021492       0.028850      -0.003811       0.003501      -0.014580       0.002942       0.108408      -0.024242      -0.015810       0.040052             12.987149      16.411500       8.810865      -2.787132      12.353207      -2.476831      10.196739          -0.000002
          128              C      -5.381221       7.896188      26.223588       0.083927      40.121478 0.41357509E+03  0.95783209E+04                                10.445204                            6.862488      -0.154524       1.961962                    0.999341      26.664721      75.459590       0.619343       0.427012      -1.060210       0.009388      -0.003183      -0.005703       0.011437       0.004060      -0.001341      -0.012706       0.015779      -0.035420      -0.020560       0.004851       0.015709             16.067846      20.450635      11.469335      -5.639579      14.816873      -5.072670      12.936029          -0.000001
          129              C      -5.352531       8.149841      24.876009      -0.142402      35.033259 0.43072617E+03  0.10127851E+05                                 9.408056                            6.965510       0.088881       2.000548                    0.999632      29.596256      85.780908       0.616672       0.422412      -1.057788       0.026393       0.006621      -0.005113       0.027687       0.008251       0.022637       0.016917       0.019369       0.002234      -0.024674      -0.010120       0.034794             12.172551      14.391105       6.794475      -4.133044      10.312837      -3.665025      11.813711          -0.000001
          130              C      -4.420583       8.994670      24.309968      -0.085934      34.084379 0.42174612E+03  0.98814590E+04                                 9.284552                            6.941179      -0.078011       1.952515                    0.999523      29.231533      85.046108       0.610224       0.428397      -1.052275       0.000900      -0.015964       0.023577       0.028487      -0.017173       0.014216      -0.004730      -0.012361       0.060659      -0.030069       0.001392       0.028676             11.785905      14.183700       6.725367      -2.400526      10.335710      -2.082303      10.838305          -0.000001
          131              C      12.359617       6.693196       6.309276      -0.028526      42.584072 0.43322392E+03  0.10087173E+05                                10.578046                            6.864853      -0.009626       2.000739                    0.999306      27.167429      75.528425       0.644863       0.407926      -1.079131       0.002292       0.009633      -0.041413       0.042581      -0.001109       0.002583      -0.004991      -0.001519      -0.016804      -0.008167       0.001457       0.006710             15.858769       6.902021       2.080983       1.648114       9.926041      -3.433278      30.748246           0.000001
          132              C      11.776814       5.894919       5.336244      -0.076316      36.558253 0.41176976E+03  0.95789122E+04                                 9.710953                            6.834090       0.011167       1.989014                    0.999490      28.676809      82.816474       0.619022       0.425342      -1.055396       0.007243       0.016913      -0.016871       0.024963      -0.001958      -0.008223      -0.000986       0.003229      -0.092481      -0.032237       0.013231       0.019006             13.051392       6.480803       2.016764       2.080602       9.144858      -1.258381      23.528515           0.000002
          133              C      11.703329       6.328812       4.036671      -0.132477      38.558143 0.46293198E+03  0.11117057E+05                                10.146395                            7.313408      -0.168503       1.923762                    0.998242      30.061672      88.936910       0.588681       0.433265      -1.047892       0.001970      -0.002874       0.030959       0.031154      -0.001954       0.012469       0.015347       0.015194      -0.042983      -0.027435       0.007238       0.020197             13.312052       6.933439       2.358306       1.014000      11.012286      -3.231011      21.990433           0.000001
          134              C      12.212105       7.566217       3.651573       0.070978      39.448277 0.41930609E+03  0.97307626E+04                                10.200401                            6.867874      -0.105523       1.975190                    0.999363      26.713815      75.326832       0.625670       0.421837      -1.064950      -0.001607       0.000106       0.006836       0.007023       0.003153       0.001248      -0.013067       0.031138       0.038738      -0.026692       0.009428       0.017264             14.328389       6.892763       1.891444       1.845761      10.659481      -4.781024      25.432924          -0.000000
          135              C      12.811844       8.347359       4.637265      -0.160896      38.098231 0.43886429E+03  0.10360668E+05                                 9.860050                            6.983492       0.080182       1.984527                    0.999739      30.186927      87.476963       0.622590       0.416722      -1.062091      -0.005683      -0.018904       0.018010       0.026721       0.023286      -0.003619      -0.009868      -0.031555      -0.063211      -0.023187      -0.017240       0.040428             12.765561       6.491446       1.895215       1.793796       8.964407      -2.384803      22.840829           0.000000
          136              C      12.881992       7.921178       5.932619      -0.115055      37.236521 0.43365870E+03  0.10218721E+05                                 9.748272                            6.972900      -0.097027       1.927728                    0.999657      30.052665      87.325778       0.618226       0.420446      -1.058545      -0.007787      -0.015033      -0.025164       0.030329       0.013705       0.016196       0.020668      -0.000152      -0.034503      -0.026731      -0.007626       0.034356             12.516592       6.335925       2.021960       1.075063       9.347753      -3.244835      21.866098           0.000002
          137              C       5.597511      -0.636326      24.384613      -0.037758      40.950558 0.44651526E+03  0.10510747E+05                                10.362406                            7.033311       0.069974       2.026279                    0.999440      27.530463      77.805822       0.626317       0.415446      -1.070610       0.005686       0.043070       0.003605       0.043593      -0.000216       0.004209       0.005244      -0.003327       0.003625      -0.006668      -0.000638       0.007306             14.866682       7.338693      -0.324858       2.480969      27.345301       3.874777       9.916053          -0.000000
          138              C       4.938139       0.307901      23.618110      -0.094796      34.374725 0.41461943E+03  0.96419327E+04                                 9.204500                            6.798669       0.027734       1.979871                    0.999642      29.097287      83.452180       0.630031       0.418051      -1.062157       0.016408       0.013767       0.015240       0.026287       0.000613       0.018162       0.011106       0.027638       0.046814      -0.025419      -0.005799       0.031218             11.416301       6.712646      -0.637740       2.371273      19.487307       1.220667       8.048950           0.000001
          139              C       5.136532       1.660143      23.844157      -0.151327      35.576674 0.43361457E+03  0.10184174E+05                                 9.386897                            6.930475       0.097249       1.995755                    0.999733      29.679356      85.187723       0.627814       0.415387      -1.065219      -0.002209      -0.024383       0.001611       0.024535      -0.019922       0.016722      -0.018230      -0.011571       0.005082      -0.022210      -0.014866       0.037076             11.651124       6.758783       0.476219       2.590142      19.570829       2.591178       8.623761           0.000001
          140              C       5.972212       2.095400      24.856754       0.080812      38.985529 0.41626990E+03  0.96479134E+04                                10.163964                            6.858896      -0.103873       1.977017                    0.999333      26.635373      75.188391       0.623567       0.423804      -1.063145      -0.004700      -0.003160       0.004229       0.007069      -0.000087      -0.002137       0.005577      -0.007038      -0.055176      -0.019535       0.005825       0.013710             14.417374       7.342929       0.531959       2.578199      27.005476       2.597450       8.903717          -0.000000
          141              C       6.580512       1.122446      25.659921      -0.143466      39.344667 0.47816585E+03  0.11602708E+05                                10.342687                            7.458411      -0.232489       1.896927                    0.998360      30.730070      92.072416       0.578602       0.436260      -1.043700      -0.019397      -0.020632      -0.003462       0.028529       0.015527       0.007546       0.003749       0.031484       0.030737      -0.027244       0.004570       0.022674             13.855357       7.377872      -0.589529       2.400644      24.740733       1.534716       9.447467          -0.000000
          142              C       6.404978      -0.210275      25.428334      -0.114699      38.363439 0.46721305E+03  0.11273723E+05                                10.178481                            7.385463      -0.176956       1.916346                    0.998695      30.375146      90.814653       0.579805       0.437796      -1.042573      -0.020869       0.027348      -0.002026       0.034461      -0.014859       0.002662      -0.011784       0.011156       0.045496      -0.025211       0.002927       0.022284             13.547198       7.351918       0.812422       2.637612      22.966783       3.590639      10.322892          -0.000000
          143              C       2.524157       8.772601      23.962852      -0.024238      37.289510 0.43335488E+03  0.10123335E+05                                 9.746672                            6.942905      -0.048665       1.994755                    0.999058      27.223525      76.605191       0.628574       0.417129      -1.069699       0.032154      -0.023231       0.008032       0.040473       0.002693       0.007988       0.004177       0.004242       0.033473      -0.009016      -0.006691       0.015707             13.053001      15.746282      -6.833573       1.872191      17.415752      -2.913962       5.996969           0.000001
          144              C       4.492752       6.879107      24.569513       0.083256      39.509823 0.40824461E+03  0.94164705E+04                                10.289151                            6.793205      -0.116066       1.974387                    0.999323      26.527807      74.717608       0.626438       0.423897      -1.063030      -0.002067       0.011667      -0.000490       0.011859      -0.016299       0.010186       0.003872      -0.012844      -0.003018      -0.022325       0.003909       0.018416             15.522839      20.829309      -9.695397       3.592984      18.885746      -4.206951       6.853460           0.000000
          145              C       3.882654       9.156511      24.000043      -0.110180      35.300914 0.45036719E+03  0.10684215E+05                                 9.375467                            7.090521       0.024850       1.966653                    0.999591      29.922787      86.472830       0.616750       0.418621      -1.062573      -0.006803      -0.029362       0.003084       0.030297       0.024064      -0.005316      -0.006668      -0.037651      -0.038228      -0.024506      -0.013777       0.038283             11.584329      14.774062      -5.118335       1.440042      14.346637      -2.374666       5.632289           0.000001
          146              C       4.880382       8.212136      24.284910      -0.158448      36.884648 0.45732805E+03  0.10880411E+05                                 9.637098                            7.122424       0.087321       1.988304                    0.999666      30.137712      86.941030       0.618913       0.415967      -1.065303      -0.018400      -0.000450      -0.004785       0.019017       0.018664       0.003334      -0.006292       0.047498      -0.079803      -0.030310      -0.013213       0.043523             12.223944      14.680354      -5.898141       1.809700      16.018591      -3.223081       5.972886           0.000001
          147              C       3.197350       6.525262      24.498560      -0.138153      35.160607 0.42388350E+03  0.99503929E+04                                 9.497199                            6.945504      -0.020684       1.971428                    0.999221      29.539563      86.201872       0.611393       0.426768      -1.052612      -0.022732       0.022095      -0.002584       0.031806       0.008161      -0.002078       0.004901      -0.041493       0.009397      -0.024185       0.002395       0.021790             12.591376      17.827914      -6.617497       2.193513      13.968017      -2.631991       5.978198           0.000001
          148              C       2.243602       7.468045      24.163578      -0.083466      34.363440 0.41792300E+03  0.97874493E+04                                 9.387830                            6.936077      -0.050669       1.963808                    0.999570      29.214151      85.483985       0.605857       0.431681      -1.048355       0.035764      -0.005827       0.002313       0.036310       0.018239       0.003972       0.015038       0.033543       0.061467      -0.037652       0.008461       0.029191             12.096195      14.777059      -5.197081       1.969863      15.482021      -2.780359       6.029504           0.000001
          149              C      12.050740       8.069617       2.266539       0.098005      41.596606 0.41766675E+03  0.97010585E+04                                10.610314                            6.892197      -0.195290       1.946355                    0.999229      26.732429      75.866191       0.618301       0.426498      -1.060077      -0.003002       0.000509      -0.009737       0.010202       0.002880       0.004326       0.001001      -0.022975       0.020166      -0.015974       0.006408       0.009565             15.200938      12.547939       3.582741       1.112862      10.247470      -6.424487      22.807405          -0.000000
          150              C      10.923157       7.712729       1.527731      -0.204960      38.813537 0.48500761E+03  0.11765265E+05                                10.110791                            7.419096       0.013993       1.967110                    0.999080      31.019822      91.766863       0.593292       0.425583      -1.054232       0.013178       0.003350      -0.001775       0.013713      -0.000745      -0.031215       0.004741      -0.023778      -0.062545      -0.044014       0.018566       0.025447             12.846684      14.771064       2.832547       5.460621       8.183557      -2.319325      15.585430          -0.000000
          151              C      10.688032       8.264431       0.280910       0.093007      42.703113 0.41559806E+03  0.96229835E+04                                10.759527                            6.834080      -0.178517       1.951398                    0.999085      26.580123      74.856899       0.627700       0.421423      -1.065249       0.006278       0.001516       0.001462       0.006622      -0.003795       0.014446       0.007379      -0.002933      -0.052387      -0.026011       0.012030       0.013982             16.037602      24.994495       7.224595       5.784788      10.416488      -1.107022      12.701824          -0.000001
          152              C       9.803518       6.617004      26.128105      -0.220269      42.188275 0.48712719E+03  0.11813973E+05                                10.659864                            7.401319      -0.011931       1.951776                    0.999690      31.357567      92.356497       0.598888       0.421703      -1.058043       0.005058      -0.006463       0.010364       0.013220      -0.024395      -0.003221      -0.014125      -0.010465       0.085248      -0.041066       0.007372       0.033694             14.988678      23.869829       9.152366       0.345068      11.628026      -2.190536       9.468180          -0.000002
          153              C      12.745845       9.528863       0.446028       0.086874      43.351238 0.41997457E+03  0.97596206E+04                                10.923467                            6.884750      -0.149261       1.957273                    0.999233      26.861905      76.036788       0.622747       0.423238      -1.063036      -0.002823      -0.014656       0.000629       0.014939       0.015806      -0.002497      -0.002396       0.003800       0.010294      -0.017637       0.002418       0.015219             17.065997      22.764216      10.991976      -4.260692      14.808748      -6.237167      13.625026          -0.000001
          154              C      12.961681       8.960800       1.697596      -0.211189      40.852961 0.49405076E+03  0.12053242E+05                                10.501017                            7.511805      -0.055005       1.939141                    0.999202      31.514736      93.830965       0.586173       0.428300      -1.051409      -0.006319      -0.010119      -0.011029       0.016246      -0.003046       0.016814       0.029140       0.033857      -0.028272      -0.043019       0.011197       0.031822             13.975332      13.278891       5.870709      -3.612630      12.102583      -7.135905      16.544523          -0.000001
          155              C       5.534238       5.874134      24.931663       0.083940      42.831381 0.42051355E+03  0.97709476E+04                                10.819735                            6.881947      -0.167006       1.951503                    0.999229      26.845781      75.876550       0.624131       0.422351      -1.064065       0.005521      -0.007146       0.005140       0.010391      -0.002139       0.000563      -0.011803       0.000062      -0.039119      -0.018600       0.005800       0.012800             16.716418      21.882379      -9.651395       5.608783      20.402892      -2.837416       7.863982           0.000000
          156              C       6.735621       6.252494      25.513794      -0.210783      40.049826 0.47150127E+03  0.11343471E+05                                10.260941                            7.268606       0.059184       1.976062                    0.999493      31.005971      90.988493       0.605888       0.420195      -1.058871      -0.003204      -0.011141      -0.000154       0.011594       0.013665      -0.017660       0.004580      -0.053099       0.011258      -0.039441       0.011453       0.027988             13.798219      21.609809      -4.057219       6.414936      11.890681      -1.755649       7.894166          -0.000000
          157              C       7.655855       5.299358      25.928170       0.095052      42.294251 0.41275863E+03  0.95473073E+04                                10.709746                            6.826767      -0.183058       1.952244                    0.999216      26.548409      74.893502       0.625397       0.423414      -1.063277      -0.006931      -0.000627       0.001610       0.007143       0.015641      -0.000370      -0.011697       0.020582       0.029705      -0.026551       0.007591       0.018960             15.795061      24.356597       2.078869       8.259800      13.640473       0.889056       9.388113          -0.000000
          158              C       7.389488       3.954633      25.724807      -0.205867      38.727713 0.49117678E+03  0.11970501E+05                                10.131613                            7.493963      -0.087642       1.932562                    0.998812      31.339121      93.382209       0.586158       0.428762      -1.050701      -0.012344       0.004334       0.003438       0.013527      -0.029492      -0.007686      -0.016866      -0.000419       0.045353      -0.042344       0.014849       0.027495             12.765067      14.173829       3.617792       4.232583      16.680457       2.283779       7.440915          -0.000000
          159              C       6.219548       3.542503      25.103111       0.086484      41.293859 0.41887942E+03  0.97384309E+04                                10.565404                            6.893567      -0.206041       1.940353                    0.999201      26.904841      76.446773       0.619264       0.425432      -1.060506      -0.001070       0.008254       0.005587       0.010024       0.005625       0.008762      -0.002843      -0.021118       0.004674      -0.017239       0.005989       0.011250             15.308823      11.968399      -0.851233       2.975568      26.630842       2.092455       7.327229          -0.000000
          160              C       5.297080       4.511467      24.719332      -0.207259      40.481921 0.49311044E+03  0.12018891E+05                                10.463647                            7.512859      -0.075532       1.933476                    0.999110      31.403118      93.310126       0.585448       0.429237      -1.051332       0.008109       0.002712       0.009294       0.012629       0.019828       0.005464       0.008509       0.058259       0.043251      -0.043195       0.011576       0.031620             14.195904      12.629483      -6.442691       2.467565      23.228098      -0.881192       6.730129           0.000001
          161              C      -2.408776      10.449861      24.495131       0.555620      25.634008 0.26631177E+03  0.55982966E+04                                 8.056398                            5.765857      -0.067423       2.021972                    0.999513      22.968856      64.650402       0.622403       0.468132      -1.022559       0.037018       0.026678      -0.018955       0.049410      -0.077426       0.009875       0.025415      -0.069548      -0.088329      -0.080078      -0.021511       0.101589             10.677374      12.929919       6.442731      -2.226533       9.783251      -2.019168       9.318952          -0.000000
          162              C      12.372001       6.278266       7.751811       0.575606      27.234413 0.26215078E+03  0.54834140E+04                                 8.383755                            5.709553      -0.098913       2.013419                    0.999547      22.759326      63.682397       0.627945       0.466320      -1.024625       0.005167      -0.031018       0.049357       0.058523      -0.054921      -0.010102       0.017326       0.090080      -0.229629      -0.080668      -0.030099       0.110767             11.873208       5.910379       1.812515       0.936470       7.956267      -2.387027      21.752979           0.000001
          163              C       5.493794      -2.085360      24.068358       0.553254      25.678840 0.27075823E+03  0.57252609E+04                                 8.121033                            5.837259      -0.053739       2.023511                    0.999608      23.250935      66.008067       0.613797       0.471919      -1.018740       0.006683      -0.049433      -0.011858       0.051273       0.010014      -0.053055      -0.038947       0.080272       0.154928      -0.078138      -0.019786       0.097924             11.112214       6.478680      -0.009524       1.490448      19.516347       3.557826       7.341614          -0.000000
          164              C       1.449356       9.774530      23.693283       0.575108      24.200969 0.25445759E+03  0.52961676E+04                                 7.756167                            5.651027      -0.103524       2.017079                    0.999474      22.687804      63.841736       0.625301       0.470620      -1.019737      -0.029682       0.038838      -0.014372       0.050951       0.024364      -0.045728      -0.005723       0.002090       0.266217      -0.074245      -0.029887       0.104132              9.974884      11.212651      -4.018571       2.023868      13.432225      -1.089596       5.279775           0.000000
          165              C      11.104047       1.437082      11.921419      -0.025522      37.526223 0.42591487E+03  0.99161539E+04                                 9.809693                            6.891360      -0.020434       2.003291                    0.999282      27.213611      76.691058       0.629169       0.418137      -1.068019      -0.019478      -0.032832       0.012569       0.040191      -0.000946      -0.002996       0.002089       0.004576      -0.018143      -0.007206       0.000781       0.006425             13.442499       6.972085       5.172492      -1.520150      21.864141      -4.115438      11.491270          -0.000001
          166              C      10.871907       1.334558      13.256338      -0.108701      35.434510 0.43368572E+03  0.10222763E+05                                 9.464757                            6.987070       0.048243       1.979391                    0.999641      29.739318      86.519378       0.615555       0.422130      -1.057152      -0.024275      -0.024866      -0.016827       0.038610      -0.006492      -0.000569       0.027429      -0.019888      -0.010492      -0.025102      -0.008193       0.033294             12.159064       6.734857       4.456892      -1.304958      18.729110      -3.367374      11.013225          -0.000002
          167              C      10.426430       0.155601      13.831874      -0.154806      37.022903 0.44636597E+03  0.10581955E+05                                 9.745175                            7.076508       0.096862       1.994385                    0.999713      30.065053      87.291234       0.614120       0.420706      -1.059624      -0.008883       0.017073      -0.021492       0.028850      -0.003833      -0.014877      -0.001874       0.002828       0.108408      -0.024242      -0.015810       0.040052             12.987145       7.037400       5.272611      -1.333033      21.727296      -3.482214      10.196739          -0.000002
          168              C      10.178662      -0.957590      13.035302       0.083927      40.121444 0.41357500E+03  0.95783182E+04                                10.445198                            6.862487      -0.154524       1.961962                    0.999341      26.664721      75.459587       0.619343       0.427012      -1.060210      -0.006294       0.007659      -0.005703       0.011437      -0.002166      -0.011413      -0.005742      -0.017209      -0.035420      -0.020560       0.004851       0.015709             16.067830       7.940910       6.747536      -2.754335      27.326560      -7.067546      12.936020          -0.000001
          169              C      10.405841      -0.841176      11.687723      -0.142402      35.033243 0.43072620E+03  0.10127852E+05                                 9.408054                            6.965510       0.088882       2.000548                    0.999632      29.596256      85.780906       0.616672       0.422412      -1.057788      -0.003126       0.027031      -0.005113       0.027687      -0.000206       0.007833       0.027153      -0.025443       0.002234      -0.024674      -0.010120       0.034794             12.172545       6.331874       3.752518      -1.969386      18.372054      -5.160995      11.813706          -0.000001
          170              C      10.867140       0.329067      11.121682      -0.085934      34.084370 0.42174613E+03  0.98814590E+04                                 9.284551                            6.941179      -0.078011       1.952515                    0.999523      29.231534      85.046112       0.610224       0.428397      -1.052275      -0.015253      -0.004795       0.023577       0.028487      -0.008806      -0.009445       0.011630       0.031972       0.060659      -0.030069       0.001392       0.028677             11.785902       6.371695       3.776726      -1.100442      18.147707      -2.981185      10.838303          -0.000001
          171              C       1.006487      12.638370      19.497562      -0.028526      42.584070 0.43322413E+03  0.10087179E+05                                10.578045                            6.864854      -0.009626       2.000739                    0.999306      27.167430      75.528425       0.644863       0.407926      -1.079131       0.008202       0.005546      -0.041413       0.042581      -0.000330      -0.005582       0.000655       0.002606      -0.016804      -0.008167       0.001457       0.006710             15.858765       8.173906       2.561057      -3.794086       8.654158       0.329527      30.748232           0.000001
          172              C       0.465446      11.811217      18.524530      -0.076316      36.558238 0.41176973E+03  0.95789115E+04                                 9.710951                            6.834090       0.011167       1.989014                    0.999490      28.676810      82.816478       0.619022       0.425342      -1.055396       0.013266       0.012749      -0.016871       0.024963      -0.002537       0.001981      -0.008041       0.000164      -0.092481      -0.032237       0.013231       0.019006             13.051387       7.480045       2.393928      -1.912038       8.145616       1.502173      23.528501           0.000002
          173              C       0.897335      11.895689      17.224957      -0.132477      38.558140 0.46293185E+03  0.11117053E+05                                10.146393                            7.313406      -0.168503       1.923762                    0.998242      30.061673      88.936910       0.588681       0.433265      -1.047892      -0.003385       0.000829       0.030959       0.031154      -0.006486       0.009955       0.017085      -0.008823      -0.042983      -0.027435       0.007238       0.020197             13.312051       8.945368       3.117710      -3.380930       9.000358      -0.192311      21.990427           0.000001
          174              C       1.875353      12.808653      16.839859       0.070978      39.448276 0.41930611E+03  0.97307633E+04                                10.200400                            6.867874      -0.105523       1.975190                    0.999363      26.713815      75.326828       0.625671       0.421837      -1.064950       0.000666      -0.001466       0.006836       0.007023      -0.007920      -0.012666      -0.003447      -0.027539       0.038738      -0.026692       0.009428       0.017264             14.328386       8.939972       2.664164      -5.124798       8.612277       0.038508      25.432910          -0.000000
          175              C       2.394382      13.645600      17.825551      -0.160896      38.098200 0.43886398E+03  0.10360659E+05                                 9.860045                            6.983489       0.080183       1.984527                    0.999739      30.186925      87.476955       0.622590       0.416722      -1.062091      -0.015679      -0.011992       0.018010       0.026721       0.027904      -0.007954      -0.006871      -0.007088      -0.063211      -0.023187      -0.017240       0.040427             12.765553       7.403735       2.239559      -2.864605       8.052112       0.836073      22.840812           0.000000
          176              C       1.970887      13.560730      19.120905      -0.115055      37.236502 0.43365841E+03  0.10218712E+05                                 9.748268                            6.972898      -0.097027       1.927728                    0.999657      30.052663      87.325768       0.618226       0.420446      -1.058545      -0.011315      -0.012594      -0.025164       0.030329       0.010337       0.013617       0.022451      -0.017998      -0.034503      -0.026731      -0.007626       0.034356             12.516588       7.636134       2.512724      -3.415421       8.047537      -0.140058      21.866092           0.000002
          177              C      -1.681074       6.300717      11.196327      -0.037758      40.950552 0.44651546E+03  0.10510753E+05                                10.362406                            7.033313       0.069974       2.026279                    0.999440      27.530462      77.805821       0.626317       0.415446      -1.070610       0.038287       0.020529       0.003604       0.043593       0.000937       0.003419       0.005790       0.002783       0.003625      -0.006668      -0.000638       0.007306             14.866679      25.065089       6.365955       2.749019       9.618900       3.689431       9.916048          -0.000000
          178              C      -0.564835       6.017263      10.429824      -0.094796      34.374714 0.41461937E+03  0.96419310E+04                                 9.204498                            6.798669       0.027734       1.979871                    0.999642      29.097286      83.452177       0.630031       0.418051      -1.062157       0.007086       0.020213       0.015240       0.026287      -0.008671       0.003976       0.020914      -0.021555       0.046814      -0.025419      -0.005799       0.031218             11.416297      18.315664       3.741818       0.304650       7.884279       2.649556       8.048949           0.000001
          179              C       0.630228       6.680395      10.655871      -0.151327      35.576669 0.43361460E+03  0.10184175E+05                                 9.386895                            6.930475       0.097249       1.995755                    0.999733      29.679356      85.187719       0.627814       0.415387      -1.065219      -0.022031      -0.010677       0.001611       0.024535      -0.011131      -0.022961       0.009207       0.035012       0.005082      -0.022210      -0.014866       0.037076             11.651121      17.658460       4.590299       1.509571       8.671139       3.338296       8.623763           0.000001
          180              C       0.742337       7.615938      11.668468       0.080812      38.985499 0.41626982E+03  0.96479110E+04                                10.163959                            6.858895      -0.103873       1.977017                    0.999333      26.635373      75.188390       0.623567       0.423804      -1.063145      -0.001297      -0.005514       0.004229       0.007069       0.002260       0.005972      -0.000030       0.005397      -0.055176      -0.019535       0.005825       0.013710             14.417360      24.201983       6.895402       1.519650      10.146382       3.329335       8.903717          -0.000000
          181              C      -0.382742       7.841466      12.471635      -0.143466      39.344655 0.47816588E+03  0.11602709E+05                                10.342686                            7.458412      -0.232489       1.896927                    0.998360      30.730070      92.072417       0.578602       0.436260      -1.043700      -0.012453      -0.025433      -0.003462       0.028529       0.001253       0.000843       0.008384      -0.044151       0.030737      -0.027244       0.004570       0.022675             13.855352      22.965077       5.293848       0.588081       9.153512       2.787932       9.447466          -0.000000
          182              C      -1.567615       7.206615      12.240048      -0.114699      38.363418 0.46721316E+03  0.11273727E+05                                10.178479                            7.385465      -0.176955       1.916346                    0.998695      30.375146      90.814656       0.579805       0.437796      -1.042573       0.032956      -0.009867      -0.002026       0.034461      -0.014839      -0.011965      -0.001671       0.011264       0.045496      -0.025211       0.002927       0.022284             13.547192      20.482750       5.768646       2.427874       9.835937       3.735644      10.322888           0.000000
          183              C       8.206969       6.747962      10.774566      -0.024238      37.289520 0.43335512E+03  0.10123342E+05                                 9.746673                            6.942907      -0.048665       1.994755                    0.999058      27.223524      76.605186       0.628574       0.417129      -1.069699      -0.033088       0.021879       0.008032       0.040473       0.000620       0.001087       0.008949      -0.006744       0.033473      -0.009016      -0.006691       0.015707             13.053004      21.722940      -4.577690      -3.387357      11.439101       0.722559       5.996970           0.000001
          184              C       5.740291       7.921074      11.381227       0.083256      39.509824 0.40824453E+03  0.94164684E+04                                10.289151                            6.793205      -0.116065       1.974387                    0.999323      26.527806      74.717606       0.626438       0.423897      -1.063030       0.011645       0.002186      -0.000490       0.011859      -0.007990       0.000026       0.010898       0.031180      -0.003018      -0.022325       0.003909       0.018416             15.522838      25.534454      -7.919444      -5.204709      14.180601       1.875894       6.853460           0.000000
          185              C       8.086416       8.154507      10.811757      -0.110180      35.300917 0.45036751E+03  0.10684224E+05                                 9.375468                            7.090524       0.024851       1.966653                    0.999591      29.922785      86.472819       0.616750       0.418621      -1.062573      -0.025068      -0.016733       0.003084       0.030297       0.030502      -0.004362      -0.007328      -0.003541      -0.038227      -0.024506      -0.013777       0.038283             11.584329      17.781939      -3.983012      -2.730199      11.338757       0.508694       5.632290           0.000001
          186              C       6.850553       8.754466      11.096624      -0.158448      36.884644 0.45732822E+03  0.10880416E+05                                 9.637099                            7.122426       0.087321       1.988304                    0.999666      30.137711      86.941029       0.618913       0.415967      -1.065303       0.006077      -0.017373      -0.004786       0.019017      -0.001683      -0.007064       0.000898      -0.060317      -0.079803      -0.030311      -0.013213       0.043523             12.223943      19.748978      -3.984987      -3.654492      10.949965       0.554933       5.972887           0.000000
          187              C       5.866691       6.584176      11.310274      -0.138153      35.160616 0.42388348E+03  0.99503921E+04                                 9.497201                            6.945504      -0.020683       1.971428                    0.999221      29.539563      86.201874       0.611392       0.426768      -1.052612       0.028699      -0.013465      -0.002585       0.031806       0.019834       0.005319      -0.000213       0.020360       0.009397      -0.024185       0.002395       0.021790             12.591381      18.821954      -6.242305      -3.237022      12.973988       1.122753       5.978200           0.000001
          188              C       7.085533       6.024802      10.975292      -0.083466      34.363464 0.41792322E+03  0.97874553E+04                                 9.387834                            6.936079      -0.050669       1.963808                    0.999570      29.214150      85.483976       0.605857       0.431681      -1.048355      -0.018081       0.031402       0.002313       0.036310       0.002608       0.012666       0.009027      -0.049280       0.061467      -0.037652       0.008461       0.029191             12.096203      18.828164      -3.668009      -3.296855      11.430938       0.861119       6.029506           0.000001
          189              C       2.403304      12.835451      15.454825       0.098005      41.596606 0.41766681E+03  0.97010601E+04                                10.610315                            6.892198      -0.195290       1.946355                    0.999229      26.732429      75.866193       0.618301       0.426498      -1.060077       0.001536      -0.002629      -0.009736       0.010201       0.009752      -0.000592       0.004401       0.013439       0.020166      -0.015974       0.006408       0.009565             15.200938       8.167008       1.929161      -6.403571      14.628402      -1.227535      22.807403          -0.000000
          190              C       2.467595      11.654485      14.716017      -0.204960      38.813554 0.48500801E+03  0.11765277E+05                                10.110794                            7.419099       0.013994       1.967111                    0.999080      31.019831      91.766898       0.593292       0.425583      -1.054232      -0.001520       0.013512      -0.001775       0.013712       0.007296       0.015458      -0.027530       0.018833      -0.062545      -0.044014       0.018567       0.025448             12.846686       7.133398      -0.050286      -4.098222      15.821226       4.289778      15.585433          -0.000000
          191              C       3.066782      11.629333      13.469196       0.093007      42.703085 0.41559783E+03  0.96229772E+04                                10.759522                            6.834078      -0.178517       1.951398                    0.999085      26.580123      74.856899       0.627700       0.421423      -1.065249      -0.000798       0.006409       0.001462       0.006622      -0.001880       0.001802       0.016121       0.007216      -0.052387      -0.026011       0.012030       0.013982             16.037591       7.460658       0.606456      -3.078494      27.950296       5.021156      12.701819          -0.000001
          192              C       3.619674      12.797129      12.939819      -0.220269      42.188264 0.48712703E+03  0.11813968E+05                                10.659862                            7.401318      -0.011931       1.951776                    0.999690      31.357565      92.356491       0.598888       0.421703      -1.058043      -0.007833       0.002450       0.010364       0.013220      -0.014853      -0.012078      -0.008001       0.040094       0.085249      -0.041066       0.007372       0.033694             14.988673       7.107072       2.825270      -2.171264      28.390769      -0.450715       9.468180          -0.000002
          193              C       3.523072      14.001079      13.634314       0.086874      43.351229 0.41997465E+03  0.97596227E+04                                10.923465                            6.884751      -0.149261       1.957274                    0.999233      26.861905      76.036788       0.622747       0.423238      -1.063036      -0.012715      -0.007817       0.000629       0.014939       0.010609      -0.001360      -0.003182      -0.023741       0.010294      -0.017637       0.002418       0.015219             17.065992       8.537734       5.622194      -4.330742      29.035219      -6.188729      13.625024          -0.000001
          194              C       2.915389      14.002408      14.885882      -0.211189      40.852966 0.49405074E+03  0.12053241E+05                                10.501018                            7.511805      -0.055006       1.939141                    0.999202      31.514735      93.830962       0.586173       0.428300      -1.051409      -0.007235      -0.009485      -0.011029       0.016246      -0.013472       0.021325       0.026021      -0.021387      -0.028271      -0.043019       0.011197       0.031822             13.975332       8.370131       4.017899      -5.400430      17.011344      -5.899796      16.544522          -0.000001
          195              C       4.432284       8.540573      11.743377       0.083940      42.831370 0.42051330E+03  0.97709404E+04                                10.819733                            6.881944      -0.167006       1.951503                    0.999229      26.845780      75.876547       0.624131       0.422351      -1.064065      -0.008636       0.002642       0.005140       0.010391      -0.001626      -0.011241      -0.003641       0.002780      -0.039119      -0.018600       0.005800       0.012800             16.716413      26.964646      -7.733091      -4.635253      15.320613       4.245449       7.863981           0.000000
          196              C       4.362021       9.798166      12.325508      -0.210783      40.049796 0.47150091E+03  0.11343460E+05                                10.260936                            7.268603       0.059184       1.976062                    0.999493      31.005971      90.988493       0.605888       0.420195      -1.058871      -0.009292      -0.006932      -0.000154       0.011594       0.027800       0.010521      -0.014905       0.021797       0.011258      -0.039441       0.011453       0.027988             13.798210      15.783519      -6.256341      -3.907855      17.716950       5.381666       7.894162          -0.000000
          197              C       3.145328      10.322530      12.739884       0.095052      42.294274 0.41275901E+03  0.95473178E+04                                10.709751                            6.826770      -0.183058       1.952244                    0.999216      26.548409      74.893502       0.625397       0.423414      -1.063277       0.001861      -0.006706       0.001610       0.007143       0.004940      -0.010813      -0.004477      -0.036119       0.029705      -0.026552       0.007591       0.018960             15.795068      13.603162      -1.980021      -2.085026      24.393925       8.041610       9.388118          -0.000000
          198              C       1.981301       9.598458      12.536521      -0.205867      38.727678 0.49117641E+03  0.11970490E+05                                10.131607                            7.493961      -0.087642       1.932562                    0.998812      31.339121      93.382209       0.586159       0.428762      -1.050701       0.008414      -0.010018       0.003438       0.013527      -0.021998      -0.013065      -0.013147       0.039289       0.045353      -0.042344       0.014849       0.027495             12.765057      13.977362       3.543631       0.641978      16.876897       4.766365       7.440912          -0.000000
          199              C       2.008867       8.358358      11.914825       0.086484      41.293834 0.41887943E+03  0.97384314E+04                                10.565400                            6.893567      -0.206041       1.940353                    0.999201      26.904841      76.446771       0.619264       0.425432      -1.060506       0.008100       0.001914       0.005588       0.010024       0.011199      -0.005754       0.007193       0.008417       0.004674      -0.017239       0.005989       0.011250             15.308813      25.364837       4.205242       0.906869      13.234373       3.522776       7.327227          -0.000000
          200              C       3.241157       7.837493      11.531046      -0.207259      40.481928 0.49311056E+03  0.12018895E+05                                10.463649                            7.512861      -0.075532       1.933476                    0.999110      31.403116      93.310123       0.585448       0.429237      -1.051332      -0.000326       0.008544       0.009294       0.012629      -0.004365       0.006031       0.008117      -0.069932       0.043251      -0.043195       0.011575       0.031620             14.195906      26.163513      -1.334279      -1.695797       9.694073       1.997413       6.730130           0.000001
          201              C      11.518145       2.725134      11.306845       0.555619      25.634017 0.26631194E+03  0.55983008E+04                                 8.056400                            5.765859      -0.067423       2.021972                    0.999513      22.968857      64.650404       0.622403       0.468132      -1.022559       0.011887       0.044054      -0.018955       0.049410      -0.035138       0.020290       0.018214       0.154523      -0.088329      -0.080078      -0.021511       0.101589             10.677376       5.918539       3.796290      -1.102820      16.794638      -2.796118       9.318951          -0.000000
          202              C       0.613916      12.503431      20.940097       0.575606      27.234436 0.26215105E+03  0.54834217E+04                                 8.383765                            5.709560      -0.098913       2.013419                    0.999547      22.759334      63.682458       0.627944       0.466321      -1.024625      -0.030844      -0.006119       0.049357       0.058523      -0.070984       0.019777      -0.003333       0.004965      -0.229628      -0.080668      -0.030099       0.110767             11.873222       6.503507       2.036392      -2.563940       7.363157       0.033199      21.753003           0.000001
          203              C      -3.000127       5.691983      10.880072       0.553254      25.678821 0.27075814E+03  0.57252587E+04                                 8.121028                            5.837257      -0.053739       2.023511                    0.999608      23.250937      66.008074       0.613798       0.471919      -1.018740      -0.048608      -0.011204      -0.011858       0.051273      -0.019004      -0.017702      -0.063390      -0.073486       0.154928      -0.078139      -0.019786       0.097924             11.112204      17.896802       4.300237       2.802277       8.098203       2.650800       7.341608          -0.000000
          204              C       9.523894       6.096220      10.504997       0.575108      24.200955 0.25445743E+03  0.52961635E+04                                 7.756164                            5.651025      -0.103523       2.017079                    0.999474      22.687804      63.841735       0.625301       0.470620      -1.019737       0.046817      -0.014055      -0.014372       0.050951       0.017597       0.010794      -0.044803      -0.033766       0.266217      -0.074245      -0.029887       0.104131              9.974879      15.810755      -2.283004      -1.734085       8.834109       1.508703       5.279772           0.000000
          205              C      -1.669767      12.207837      14.455153      -0.025522      37.526220 0.42591484E+03  0.99161530E+04                                 9.809692                            6.891359      -0.020434       2.003291                    0.999282      27.213610      76.691051       0.629169       0.418137      -1.068019       0.019478       0.032832      -0.012569       0.040191      -0.000946      -0.002997       0.002089       0.004576      -0.018143      -0.007206       0.000781       0.006425             13.442497       6.972084       5.172491      -1.520150      21.864137      -4.115437      11.491269          -0.000001
          206              C      -1.437627      12.310361      13.120234      -0.108701      35.434510 0.43368573E+03  0.10222763E+05                                 9.464757                            6.987071       0.048243       1.979391                    0.999641      29.739318      86.519381       0.615554       0.422130      -1.057152       0.024275       0.024866       0.016827       0.038610      -0.006492      -0.000569       0.027429      -0.019888      -0.010492      -0.025102      -0.008193       0.033294             12.159064       6.734857       4.456892      -1.304957      18.729111      -3.367374      11.013225          -0.000001
          207              C      -0.992150      13.489318      12.544698      -0.154806      37.022905 0.44636600E+03  0.10581955E+05                                 9.745175                            7.076509       0.096862       1.994384                    0.999713      30.065054      87.291236       0.614120       0.420706      -1.059624       0.008883      -0.017073       0.021492       0.028850      -0.003833      -0.014877      -0.001874       0.002828       0.108408      -0.024242      -0.015810       0.040052             12.987145       7.037400       5.272612      -1.333033      21.727298      -3.482214      10.196738          -0.000002
          208              C      -0.744382      14.602509      13.341270       0.083927      40.121443 0.41357500E+03  0.95783182E+04                                10.445197                            6.862487      -0.154524       1.961962                    0.999341      26.664721      75.459586       0.619343       0.427012      -1.060210       0.006294      -0.007659       0.005703       0.011437      -0.002166      -0.011413      -0.005741      -0.017209      -0.035420      -0.020560       0.004851       0.015709             16.067829       7.940910       6.747535      -2.754335      27.326558      -7.067545      12.936019          -0.000001
          209              C      -0.971561      14.486095      14.688849      -0.142402      35.033239 0.43072615E+03  0.10127850E+05                                 9.408053                            6.965510       0.088882       2.000548                    0.999632      29.596254      85.780899       0.616672       0.422412      -1.057788       0.003126      -0.027031       0.005113       0.027687      -0.000206       0.007833       0.027153      -0.025442       0.002234      -0.024674      -0.010120       0.034794             12.172544       6.331874       3.752518      -1.969386      18.372052      -5.160994      11.813705          -0.000001
          210              C      -1.432860      13.315852      15.254890      -0.085934      34.084365 0.42174607E+03  0.98814572E+04                                 9.284549                            6.941178      -0.078011       1.952516                    0.999523      29.231532      85.046098       0.610224       0.428397      -1.052275       0.015253       0.004795      -0.023577       0.028487      -0.008806      -0.009446       0.011630       0.031972       0.060659      -0.030069       0.001392       0.028677             11.785899       6.371694       3.776725      -1.100441      18.147703      -2.981184      10.838300          -0.000001
          211              C       8.427793       1.006549       6.879010      -0.028526      42.584073 0.43322416E+03  0.10087180E+05                                10.578046                            6.864854      -0.009627       2.000739                    0.999306      27.167431      75.528430       0.644863       0.407926      -1.079131      -0.008202      -0.005546       0.041413       0.042581      -0.000330      -0.005582       0.000655       0.002606      -0.016804      -0.008167       0.001457       0.006710             15.858766       8.173906       2.561057      -3.794086       8.654159       0.329528      30.748234           0.000001
          212              C       8.968834       1.833702       7.852042      -0.076316      36.558237 0.41176972E+03  0.95789113E+04                                 9.710951                            6.834090       0.011167       1.989014                    0.999490      28.676810      82.816476       0.619022       0.425342      -1.055396      -0.013266      -0.012749       0.016871       0.024963      -0.002537       0.001981      -0.008041       0.000164      -0.092481      -0.032237       0.013231       0.019006             13.051386       7.480044       2.393928      -1.912038       8.145616       1.502173      23.528499           0.000002
          213              C       8.536945       1.749230       9.151615      -0.132477      38.558140 0.46293185E+03  0.11117053E+05                                10.146394                            7.313407      -0.168503       1.923762                    0.998242      30.061673      88.936911       0.588681       0.433265      -1.047892       0.003385      -0.000828      -0.030959       0.031154      -0.006486       0.009955       0.017085      -0.008823      -0.042983      -0.027435       0.007238       0.020197             13.312051       8.945368       3.117710      -3.380930       9.000358      -0.192311      21.990428           0.000001
          214              C       7.558927       0.836266       9.536713       0.070978      39.448273 0.41930609E+03  0.97307626E+04                                10.200400                            6.867874      -0.105523       1.975190                    0.999363      26.713814      75.326824       0.625671       0.421837      -1.064950      -0.000666       0.001466      -0.006836       0.007023      -0.007920      -0.012666      -0.003447      -0.027539       0.038738      -0.026692       0.009428       0.017264             14.328386       8.939971       2.664164      -5.124798       8.612276       0.038508      25.432909          -0.000000
          215              C       7.039898      -0.000681       8.551021      -0.160896      38.098196 0.43886392E+03  0.10360657E+05                                 9.860045                            6.983489       0.080183       1.984527                    0.999739      30.186922      87.476943       0.622590       0.416722      -1.062091       0.015679       0.011992      -0.018010       0.026721       0.027904      -0.007954      -0.006871      -0.007088      -0.063211      -0.023187      -0.017240       0.040427             12.765552       7.403734       2.239559      -2.864604       8.052111       0.836073      22.840811           0.000000
          216              C       7.463393       0.084189       7.255667      -0.115055      37.236505 0.43365844E+03  0.10218713E+05                                 9.748269                            6.972898      -0.097027       1.927728                    0.999657      30.052664      87.325775       0.618226       0.420446      -1.058545       0.011315       0.012594       0.025164       0.030330       0.010337       0.013617       0.022451      -0.017998      -0.034503      -0.026731      -0.007626       0.034356             12.516589       7.636134       2.512724      -3.415421       8.047538      -0.140058      21.866094           0.000002
          217              C      11.115354       7.344202      15.180245      -0.037758      40.950554 0.44651549E+03  0.10510753E+05                                10.362406                            7.033313       0.069974       2.026279                    0.999440      27.530463      77.805823       0.626317       0.415446      -1.070610      -0.038287      -0.020529      -0.003604       0.043593       0.000937       0.003419       0.005790       0.002783       0.003625      -0.006668      -0.000638       0.007306             14.866679      25.065089       6.365955       2.749019       9.618900       3.689431       9.916049          -0.000000
          218              C       9.999115       7.627656      15.946748      -0.094796      34.374713 0.41461935E+03  0.96419305E+04                                 9.204498                            6.798668       0.027734       1.979871                    0.999642      29.097286      83.452179       0.630031       0.418051      -1.062157      -0.007086      -0.020213      -0.015240       0.026287      -0.008671       0.003976       0.020914      -0.021555       0.046814      -0.025419      -0.005799       0.031218             11.416297      18.315662       3.741818       0.304650       7.884279       2.649557       8.048949           0.000001
          219              C       8.804052       6.964524      15.720701      -0.151327      35.576673 0.43361465E+03  0.10184176E+05                                 9.386897                            6.930476       0.097249       1.995755                    0.999733      29.679357      85.187729       0.627814       0.415387      -1.065219       0.022031       0.010677      -0.001611       0.024535      -0.011131      -0.022961       0.009207       0.035012       0.005082      -0.022210      -0.014866       0.037076             11.651123      17.658463       4.590300       1.509572       8.671141       3.338297       8.623764           0.000001
          220              C       8.691943       6.028981      14.708104       0.080812      38.985499 0.41626981E+03  0.96479108E+04                                10.163958                            6.858895      -0.103873       1.977017                    0.999333      26.635373      75.188388       0.623567       0.423804      -1.063145       0.001297       0.005514      -0.004229       0.007069       0.002260       0.005972      -0.000030       0.005397      -0.055176      -0.019535       0.005825       0.013710             14.417359      24.201981       6.895401       1.519650      10.146381       3.329335       8.903716          -0.000000
          221              C       9.817022       5.803453      13.904937      -0.143466      39.344656 0.47816592E+03  0.11602710E+05                                10.342685                            7.458411      -0.232489       1.896927                    0.998360      30.730070      92.072414       0.578602       0.436260      -1.043700       0.012453       0.025433       0.003462       0.028529       0.001253       0.000843       0.008384      -0.044151       0.030737      -0.027244       0.004570       0.022675             13.855351      22.965075       5.293848       0.588081       9.153512       2.787932       9.447466          -0.000000
          222              C      11.001895       6.438304      14.136524      -0.114699      38.363415 0.46721312E+03  0.11273726E+05                                10.178479                            7.385464      -0.176955       1.916346                    0.998695      30.375145      90.814653       0.579805       0.437796      -1.042573      -0.032956       0.009867       0.002026       0.034461      -0.014839      -0.011965      -0.001671       0.011264       0.045496      -0.025211       0.002927       0.022284             13.547191      20.482749       5.768646       2.427874       9.835937       3.735644      10.322887          -0.000000
          223              C       1.227311       6.896957      15.602006      -0.024238      37.289522 0.43335515E+03  0.10123343E+05                                 9.746674                            6.942907      -0.048665       1.994755                    0.999058      27.223525      76.605191       0.628574       0.417129      -1.069699       0.033089      -0.021879      -0.008032       0.040473       0.000620       0.001087       0.008949      -0.006744       0.033473      -0.009016      -0.006691       0.015707             13.053005      21.722942      -4.577691      -3.387357      11.439102       0.722559       5.996970           0.000001
          224              C       3.693989       5.723845      14.995345       0.083256      39.509824 0.40824453E+03  0.94164684E+04                                10.289151                            6.793205      -0.116066       1.974387                    0.999323      26.527806      74.717606       0.626438       0.423897      -1.063030      -0.011645      -0.002186       0.000490       0.011859      -0.007990       0.000026       0.010898       0.031180      -0.003018      -0.022325       0.003909       0.018416             15.522838      25.534454      -7.919444      -5.204709      14.180601       1.875894       6.853460           0.000000
          225              C       1.347864       5.490412      15.564815      -0.110180      35.300919 0.45036755E+03  0.10684225E+05                                 9.375469                            7.090524       0.024850       1.966653                    0.999591      29.922786      86.472824       0.616750       0.418621      -1.062573       0.025068       0.016733      -0.003084       0.030297       0.030502      -0.004362      -0.007328      -0.003541      -0.038228      -0.024506      -0.013777       0.038283             11.584330      17.781940      -3.983013      -2.730199      11.338758       0.508694       5.632290           0.000001
          226              C       2.583727       4.890453      15.279948      -0.158448      36.884644 0.45732823E+03  0.10880416E+05                                 9.637098                            7.122426       0.087321       1.988304                    0.999666      30.137712      86.941031       0.618913       0.415967      -1.065303      -0.006077       0.017373       0.004786       0.019017      -0.001683      -0.007064       0.000898      -0.060317      -0.079803      -0.030311      -0.013213       0.043523             12.223943      19.748977      -3.984987      -3.654492      10.949965       0.554933       5.972886           0.000000
          227              C       3.567589       7.060743      15.066298      -0.138153      35.160613 0.42388344E+03  0.99503911E+04                                 9.497200                            6.945503      -0.020683       1.971428                    0.999221      29.539562      86.201868       0.611393       0.426768      -1.052612      -0.028699       0.013465       0.002584       0.031806       0.019834       0.005319      -0.000213       0.020360       0.009397      -0.024185       0.002395       0.021790             12.591379      18.821952      -6.242304      -3.237022      12.973987       1.122753       5.978199           0.000001
          228              C       2.348747       7.620117      15.401280      -0.083466      34.363461 0.41792319E+03  0.97874543E+04                                 9.387833                            6.936078      -0.050669       1.963808                    0.999570      29.214149      85.483971       0.605857       0.431681      -1.048355       0.018081      -0.031402      -0.002313       0.036310       0.002608       0.012666       0.009027      -0.049280       0.061468      -0.037652       0.008461       0.029191             12.096202      18.828162      -3.668009      -3.296854      11.430937       0.861119       6.029506           0.000001
          229              C       7.030976       0.809468      10.921747       0.098005      41.596604 0.41766678E+03  0.97010594E+04                                10.610314                            6.892198      -0.195290       1.946355                    0.999229      26.732428      75.866189       0.618301       0.426498      -1.060077      -0.001536       0.002629       0.009736       0.010201       0.009752      -0.000592       0.004401       0.013439       0.020166      -0.015974       0.006408       0.009565             15.200937       8.167008       1.929161      -6.403571      14.628401      -1.227534      22.807402          -0.000000
          230              C       6.966685       1.990434      11.660555      -0.204960      38.813552 0.48500798E+03  0.11765276E+05                                10.110794                            7.419099       0.013994       1.967111                    0.999080      31.019830      91.766895       0.593292       0.425583      -1.054232       0.001520      -0.013512       0.001775       0.013712       0.007296       0.015458      -0.027530       0.018833      -0.062545      -0.044014       0.018567       0.025448             12.846686       7.133398      -0.050286      -4.098222      15.821226       4.289778      15.585433          -0.000000
          231              C       6.367498       2.015586      12.907376       0.093007      42.703085 0.41559783E+03  0.96229772E+04                                10.759522                            6.834078      -0.178517       1.951398                    0.999085      26.580123      74.856898       0.627700       0.421423      -1.065249       0.000798      -0.006409      -0.001462       0.006622      -0.001880       0.001802       0.016121       0.007216      -0.052388      -0.026011       0.012030       0.013982             16.037591       7.460658       0.606456      -3.078494      27.950295       5.021156      12.701819          -0.000001
          232              C       5.814606       0.847790      13.436753      -0.220269      42.188263 0.48712704E+03  0.11813968E+05                                10.659861                            7.401317      -0.011931       1.951776                    0.999690      31.357566      92.356491       0.598888       0.421703      -1.058043       0.007833      -0.002450      -0.010364       0.013220      -0.014853      -0.012078      -0.008001       0.040094       0.085249      -0.041066       0.007372       0.033694             14.988672       7.107071       2.825269      -2.171264      28.390765      -0.450715       9.468180          -0.000002
          233              C       5.911208      -0.356160      12.742258       0.086874      43.351229 0.41997465E+03  0.97596228E+04                                10.923465                            6.884751      -0.149261       1.957274                    0.999233      26.861905      76.036788       0.622747       0.423238      -1.063036       0.012715       0.007817      -0.000629       0.014939       0.010609      -0.001360      -0.003182      -0.023741       0.010294      -0.017637       0.002418       0.015219             17.065992       8.537734       5.622194      -4.330742      29.035219      -6.188729      13.625024          -0.000001
          234              C       6.518891      -0.357489      11.490690      -0.211189      40.852964 0.49405073E+03  0.12053241E+05                                10.501017                            7.511805      -0.055006       1.939141                    0.999202      31.514735      93.830958       0.586173       0.428300      -1.051409       0.007235       0.009485       0.011029       0.016246      -0.013472       0.021325       0.026021      -0.021387      -0.028271      -0.043019       0.011197       0.031822             13.975331       8.370130       4.017898      -5.400429      17.011342      -5.899796      16.544521          -0.000001
          235              C       5.001996       5.104346      14.633195       0.083940      42.831369 0.42051330E+03  0.97709403E+04                                10.819732                            6.881944      -0.167006       1.951503                    0.999229      26.845780      75.876544       0.624131       0.422351      -1.064065       0.008636      -0.002642      -0.005140       0.010391      -0.001626      -0.011241      -0.003641       0.002780      -0.039119      -0.018600       0.005800       0.012800             16.716412      26.964644      -7.733090      -4.635252      15.320612       4.245448       7.863980           0.000000
          236              C       5.072259       3.846753      14.051064      -0.210783      40.049798 0.47150093E+03  0.11343461E+05                                10.260937                            7.268603       0.059184       1.976062                    0.999493      31.005971      90.988494       0.605888       0.420195      -1.058871       0.009292       0.006932       0.000154       0.011594       0.027800       0.010521      -0.014905       0.021797       0.011258      -0.039441       0.011453       0.027988             13.798212      15.783520      -6.256342      -3.907855      17.716952       5.381667       7.894163          -0.000000
          237              C       6.288952       3.322389      13.636688       0.095052      42.294276 0.41275904E+03  0.95473186E+04                                10.709751                            6.826770      -0.183058       1.952244                    0.999216      26.548410      74.893504       0.625397       0.423414      -1.063277      -0.001861       0.006706      -0.001610       0.007143       0.004940      -0.010813      -0.004477      -0.036119       0.029705      -0.026552       0.007591       0.018960             15.795068      13.603162      -1.980021      -2.085026      24.393925       8.041610       9.388118          -0.000000
          238              C       7.452979       4.046461      13.840051      -0.205867      38.727678 0.49117640E+03  0.11970490E+05                                10.131607                            7.493960      -0.087642       1.932562                    0.998812      31.339121      93.382207       0.586159       0.428762      -1.050701      -0.008414       0.010018      -0.003438       0.013527      -0.021998      -0.013065      -0.013147       0.039289       0.045353      -0.042344       0.014849       0.027495             12.765056      13.977361       3.543630       0.641978      16.876896       4.766365       7.440912          -0.000000
          239              C       7.425413       5.286561      14.461747       0.086484      41.293832 0.41887941E+03  0.97384307E+04                                10.565399                            6.893567      -0.206041       1.940353                    0.999201      26.904840      76.446768       0.619264       0.425432      -1.060506      -0.008100      -0.001914      -0.005588       0.010024       0.011199      -0.005754       0.007193       0.008417       0.004674      -0.017239       0.005989       0.011250             15.308812      25.364836       4.205242       0.906869      13.234373       3.522776       7.327227          -0.000000
          240              C       6.193123       5.807426      14.845526      -0.207259      40.481925 0.49311053E+03  0.12018894E+05                                10.463648                            7.512860      -0.075532       1.933476                    0.999110      31.403115      93.310116       0.585448       0.429237      -1.051332       0.000326      -0.008544      -0.009294       0.012629      -0.004365       0.006031       0.008117      -0.069932       0.043251      -0.043195       0.011576       0.031620             14.195904      26.163510      -1.334279      -1.695796       9.694073       1.997412       6.730130           0.000001
          241              C      -2.083865      10.919785      15.069727       0.555620      25.634016 0.26631193E+03  0.55983006E+04                                 8.056400                            5.765859      -0.067423       2.021972                    0.999513      22.968856      64.650400       0.622403       0.468132      -1.022559      -0.011887      -0.044054       0.018955       0.049410      -0.035138       0.020290       0.018214       0.154524      -0.088329      -0.080078      -0.021511       0.101589             10.677375       5.918539       3.796289      -1.102820      16.794637      -2.796118       9.318951          -0.000000
          242              C       8.820364       1.141488       5.436475       0.575605      27.234440 0.26215108E+03  0.54834226E+04                                 8.383765                            5.709560      -0.098913       2.013419                    0.999547      22.759336      63.682463       0.627944       0.466321      -1.024625       0.030844       0.006119      -0.049357       0.058523      -0.070984       0.019777      -0.003333       0.004965      -0.229628      -0.080668      -0.030099       0.110767             11.873223       6.503508       2.036392      -2.563940       7.363157       0.033199      21.753004           0.000001
          243              C      12.434407       7.952936      15.496500       0.553254      25.678822 0.27075815E+03  0.57252589E+04                                 8.121028                            5.837257      -0.053739       2.023511                    0.999608      23.250937      66.008074       0.613798       0.471919      -1.018740       0.048608       0.011204       0.011858       0.051273      -0.019004      -0.017702      -0.063390      -0.073485       0.154928      -0.078138      -0.019786       0.097924             11.112204      17.896803       4.300237       2.802276       8.098203       2.650800       7.341608          -0.000000
          244              C      -0.089614       7.548699      15.871575       0.575108      24.200956 0.25445742E+03  0.52961635E+04                                 7.756164                            5.651025      -0.103523       2.017079                    0.999474      22.687804      63.841737       0.625301       0.470620      -1.019737      -0.046817       0.014054       0.014372       0.050951       0.017597       0.010794      -0.044803      -0.033766       0.266217      -0.074245      -0.029887       0.104131              9.974879      15.810756      -2.283005      -1.734085       8.834110       1.508703       5.279772           0.000000
          245              C      12.901892       4.037329       1.266867      -0.025522      37.526249 0.42591512E+03  0.99161610E+04                                 9.809698                            6.891362      -0.020434       2.003291                    0.999282      27.213612      76.691062       0.629169       0.418137      -1.068019       0.023838       0.029817      -0.012569       0.040191      -0.002222       0.003012      -0.002066      -0.002185      -0.018143      -0.007206       0.000781       0.006424             13.442509      16.589301       8.802511      -3.313491      12.246952      -2.875512      11.491274          -0.000001
          246              C      11.134005       1.713634      26.308520      -0.108701      35.434511 0.43368568E+03  0.10222762E+05                                 9.464757                            6.987070       0.048243       1.979391                    0.999641      29.739319      86.519383       0.615555       0.422130      -1.057152       0.014692       0.031492       0.016827       0.038610       0.001697       0.025862       0.009154       0.023508      -0.010492      -0.025102      -0.008192       0.033294             12.159066      14.288462       7.307998      -2.689609      11.175511      -2.410014      11.013224          -0.000001
          247              C      12.079694       2.546737      25.732984      -0.154806      37.022909 0.44636600E+03  0.10581955E+05                                 9.745176                            7.076509       0.096862       1.994385                    0.999713      30.065052      87.291231       0.614120       0.420706      -1.059624      -0.019110       0.002282       0.021492       0.028850      -0.003811       0.003501      -0.014580       0.002942       0.108408      -0.024242      -0.015810       0.040052             12.987148      16.411499       8.810865      -2.787132      12.353206      -2.476831      10.196738          -0.000002
          248              C      14.815501       5.748731       0.152984       0.083927      40.121478 0.41357509E+03  0.95783209E+04                                10.445204                            6.862488      -0.154524       1.961962                    0.999341      26.664721      75.459589       0.619343       0.427012      -1.060210      -0.009388       0.003183       0.005703       0.011437       0.004060      -0.001341      -0.012706       0.015779      -0.035420      -0.020560       0.004851       0.015709             16.067846      20.450635      11.469335      -5.639579      14.816873      -5.072670      12.936029          -0.000001
          249              C      14.786811       5.495078       1.500563      -0.142402      35.033258 0.43072615E+03  0.10127850E+05                                 9.408056                            6.965510       0.088882       2.000548                    0.999632      29.596255      85.780906       0.616672       0.422412      -1.057788      -0.026393      -0.006621       0.005113       0.027687       0.008251       0.022637       0.016917       0.019369       0.002234      -0.024674      -0.010120       0.034794             12.172551      14.391105       6.794475      -4.133044      10.312837      -3.665025      11.813710          -0.000001
          250              C      13.854863       4.650249       2.066604      -0.085934      34.084379 0.42174612E+03  0.98814588E+04                                 9.284552                            6.941179      -0.078011       1.952515                    0.999523      29.231533      85.046106       0.610224       0.428397      -1.052275      -0.000900       0.015964      -0.023577       0.028487      -0.017173       0.014216      -0.004730      -0.012361       0.060659      -0.030069       0.001392       0.028676             11.785905      14.183701       6.725368      -2.400526      10.335711      -2.082303      10.838304          -0.000001
          251              C      -2.925337       6.951723      20.067296      -0.028526      42.584074 0.43322395E+03  0.10087174E+05                                10.578046                            6.864853      -0.009626       2.000739                    0.999306      27.167430      75.528427       0.644863       0.407926      -1.079131      -0.002292      -0.009633       0.041413       0.042581      -0.001109       0.002583      -0.004991      -0.001519      -0.016804      -0.008167       0.001457       0.006710             15.858769       6.902021       2.080983       1.648114       9.926041      -3.433278      30.748246           0.000001
          252              C      -2.342534       7.750000      21.040328      -0.076316      36.558251 0.41176973E+03  0.95789113E+04                                 9.710953                            6.834090       0.011167       1.989014                    0.999490      28.676808      82.816469       0.619022       0.425342      -1.055396      -0.007243      -0.016913       0.016871       0.024963      -0.001958      -0.008223      -0.000986       0.003229      -0.092481      -0.032237       0.013231       0.019006             13.051391       6.480803       2.016764       2.080602       9.144857      -1.258381      23.528513           0.000002
          253              C      -2.269049       7.316107      22.339901      -0.132477      38.558142 0.46293197E+03  0.11117057E+05                                10.146394                            7.313408      -0.168502       1.923762                    0.998242      30.061672      88.936907       0.588681       0.433265      -1.047892      -0.001970       0.002874      -0.030959       0.031154      -0.001954       0.012469       0.015347       0.015194      -0.042983      -0.027435       0.007238       0.020197             13.312052       6.933439       2.358306       1.014000      11.012285      -3.231011      21.990432           0.000001
          254              C      -2.777825       6.078702      22.724999       0.070978      39.448278 0.41930611E+03  0.97307633E+04                                10.200401                            6.867874      -0.105523       1.975190                    0.999363      26.713816      75.326831       0.625671       0.421837      -1.064950       0.001607      -0.000106      -0.006836       0.007023       0.003153       0.001248      -0.013067       0.031138       0.038738      -0.026692       0.009428       0.017264             14.328388       6.892763       1.891443       1.845761      10.659480      -4.781024      25.432922          -0.000000
          255              C      -3.377564       5.297560      21.739307      -0.160896      38.098227 0.43886425E+03  0.10360667E+05                                 9.860049                            6.983491       0.080183       1.984527                    0.999739      30.186925      87.476954       0.622590       0.416722      -1.062091       0.005683       0.018904      -0.018010       0.026721       0.023286      -0.003619      -0.009868      -0.031555      -0.063211      -0.023187      -0.017240       0.040427             12.765560       6.491445       1.895215       1.793795       8.964406      -2.384803      22.840827           0.000000
          256              C      -3.447712       5.723741      20.443953      -0.115055      37.236518 0.43365867E+03  0.10218720E+05                                 9.748271                            6.972900      -0.097027       1.927728                    0.999657      30.052664      87.325770       0.618226       0.420446      -1.058545       0.007787       0.015033       0.025164       0.030329       0.013705       0.016196       0.020668      -0.000152      -0.034503      -0.026731      -0.007626       0.034356             12.516591       6.335925       2.021960       1.075063       9.347752      -3.244835      21.866095           0.000002
          257              C       3.836769      14.281245       1.991959      -0.037758      40.950558 0.44651526E+03  0.10510747E+05                                10.362406                            7.033311       0.069974       2.026279                    0.999440      27.530463      77.805822       0.626317       0.415446      -1.070610      -0.005686      -0.043070      -0.003605       0.043593      -0.000216       0.004209       0.005244      -0.003327       0.003625      -0.006668      -0.000638       0.007306             14.866683       7.338694      -0.324858       2.480969      27.345301       3.874777       9.916053          -0.000000
          258              C       4.496141      13.337018       2.758462      -0.094796      34.374720 0.41461935E+03  0.96419304E+04                                 9.204499                            6.798668       0.027734       1.979871                    0.999642      29.097284      83.452168       0.630031       0.418051      -1.062157      -0.016408      -0.013767      -0.015240       0.026287       0.000613       0.018162       0.011106       0.027638       0.046814      -0.025419      -0.005799       0.031218             11.416300       6.712645      -0.637740       2.371273      19.487304       1.220667       8.048949           0.000001
          259              C       4.297748      11.984776       2.532415      -0.151327      35.576672 0.43361455E+03  0.10184173E+05                                 9.386896                            6.930474       0.097249       1.995755                    0.999733      29.679356      85.187720       0.627814       0.415387      -1.065219       0.002209       0.024382      -0.001611       0.024535      -0.019922       0.016722      -0.018230      -0.011571       0.005082      -0.022210      -0.014866       0.037076             11.651123       6.758782       0.476219       2.590142      19.570826       2.591177       8.623760           0.000002
          260              C       3.462068      11.549519       1.519818       0.080812      38.985526 0.41626988E+03  0.96479126E+04                                10.163963                            6.858895      -0.103873       1.977017                    0.999333      26.635372      75.188385       0.623567       0.423804      -1.063145       0.004700       0.003160      -0.004229       0.007069      -0.000087      -0.002137       0.005577      -0.007038      -0.055176      -0.019535       0.005825       0.013710             14.417373       7.342929       0.531959       2.578199      27.005473       2.597449       8.903716          -0.000000
          261              C       2.853768      12.522473       0.716651      -0.143466      39.344664 0.47816579E+03  0.11602707E+05                                10.342687                            7.458411      -0.232489       1.896927                    0.998360      30.730069      92.072412       0.578602       0.436260      -1.043700       0.019397       0.020632       0.003462       0.028529       0.015527       0.007546       0.003749       0.031484       0.030737      -0.027244       0.004570       0.022674             13.855357       7.377871      -0.589529       2.400644      24.740732       1.534716       9.447467          -0.000000
          262              C       3.029302      13.855194       0.948238      -0.114699      38.363439 0.46721306E+03  0.11273724E+05                                10.178481                            7.385463      -0.176956       1.916346                    0.998695      30.375146      90.814653       0.579805       0.437796      -1.042573       0.020869      -0.027348       0.002026       0.034461      -0.014859       0.002662      -0.011784       0.011156       0.045496      -0.025211       0.002927       0.022284             13.547198       7.351918       0.812422       2.637612      22.966783       3.590639      10.322892           0.000000
          263              C       6.910123       4.872318       2.413720      -0.024238      37.289512 0.43335491E+03  0.10123336E+05                                 9.746672                            6.942905      -0.048665       1.994755                    0.999058      27.223526      76.605196       0.628574       0.417129      -1.069699      -0.032154       0.023231      -0.008032       0.040473       0.002693       0.007988       0.004177       0.004242       0.033473      -0.009016      -0.006691       0.015707             13.053002      15.746283      -6.833573       1.872191      17.415753      -2.913962       5.996969           0.000001
          264              C       4.941528       6.765812       1.807059       0.083256      39.509823 0.40824461E+03  0.94164705E+04                                10.289151                            6.793206      -0.116066       1.974387                    0.999323      26.527807      74.717609       0.626438       0.423897      -1.063030       0.002067      -0.011667       0.000490       0.011859      -0.016299       0.010186       0.003872      -0.012844      -0.003018      -0.022325       0.003909       0.018416             15.522839      20.829309      -9.695397       3.592984      18.885746      -4.206950       6.853460           0.000000
          265              C       5.551626       4.488408       2.376529      -0.110180      35.300918 0.45036725E+03  0.10684217E+05                                 9.375468                            7.090521       0.024850       1.966653                    0.999591      29.922790      86.472838       0.616750       0.418621      -1.062573       0.006803       0.029362      -0.003084       0.030297       0.024064      -0.005316      -0.006668      -0.037651      -0.038228      -0.024506      -0.013777       0.038283             11.584330      14.774063      -5.118335       1.440043      14.346637      -2.374666       5.632289           0.000001
          266              C       4.553898       5.432783       2.091662      -0.158448      36.884649 0.45732807E+03  0.10880412E+05                                 9.637098                            7.122424       0.087321       1.988304                    0.999666      30.137713      86.941036       0.618913       0.415967      -1.065303       0.018400       0.000450       0.004785       0.019017       0.018664       0.003334      -0.006292       0.047498      -0.079803      -0.030311      -0.013213       0.043523             12.223944      14.680355      -5.898141       1.809700      16.018591      -3.223080       5.972886           0.000000
          267              C       6.236930       7.119657       1.878012      -0.138153      35.160608 0.42388351E+03  0.99503932E+04                                 9.497199                            6.945504      -0.020683       1.971428                    0.999221      29.539563      86.201875       0.611392       0.426768      -1.052612       0.022732      -0.022095       0.002585       0.031806       0.008161      -0.002078       0.004901      -0.041493       0.009397      -0.024185       0.002395       0.021790             12.591377      17.827914      -6.617497       2.193513      13.968018      -2.631991       5.978198           0.000001
          268              C       7.190678       6.176874       2.212994      -0.083466      34.363439 0.41792298E+03  0.97874487E+04                                 9.387830                            6.936077      -0.050669       1.963808                    0.999570      29.214151      85.483985       0.605857       0.431681      -1.048355      -0.035764       0.005827      -0.002313       0.036310       0.018239       0.003972       0.015038       0.033543       0.061467      -0.037652       0.008461       0.029191             12.096195      14.777059      -5.197080       1.969863      15.482021      -2.780359       6.029504           0.000001
          269              C      -2.616460       5.575302      24.110033       0.098005      41.596606 0.41766675E+03  0.97010585E+04                                10.610314                            6.892197      -0.195290       1.946355                    0.999229      26.732429      75.866191       0.618301       0.426498      -1.060077       0.003002      -0.000509       0.009737       0.010202       0.002880       0.004326       0.001001      -0.022975       0.020166      -0.015974       0.006408       0.009565             15.200938      12.547939       3.582741       1.112862      10.247470      -6.424487      22.807404          -0.000000
          270              C      -1.488877       5.932190      24.848841      -0.204960      38.813535 0.48500758E+03  0.11765264E+05                                10.110791                            7.419095       0.013993       1.967110                    0.999080      31.019821      91.766860       0.593292       0.425583      -1.054232      -0.013178      -0.003350       0.001775       0.013713      -0.000745      -0.031215       0.004741      -0.023778      -0.062545      -0.044014       0.018566       0.025447             12.846683      14.771064       2.832547       5.460620       8.183557      -2.319326      15.585429          -0.000000
          271              C      -1.253752       5.380488      26.095662       0.093007      42.703112 0.41559806E+03  0.96229835E+04                                10.759526                            6.834080      -0.178517       1.951398                    0.999085      26.580123      74.856898       0.627700       0.421423      -1.065249      -0.006278      -0.001516      -0.001462       0.006622      -0.003795       0.014446       0.007379      -0.002933      -0.052387      -0.026011       0.012030       0.013982             16.037602      24.994494       7.224595       5.784787      10.416488      -1.107022      12.701824          -0.000001
          272              C      -0.369238       7.027915       0.248467      -0.220269      42.188277 0.48712722E+03  0.11813974E+05                                10.659864                            7.401319      -0.011931       1.951776                    0.999690      31.357568      92.356502       0.598888       0.421703      -1.058043      -0.005058       0.006463      -0.010364       0.013220      -0.024395      -0.003221      -0.014125      -0.010465       0.085248      -0.041066       0.007372       0.033694             14.988679      23.869830       9.152366       0.345069      11.628026      -2.190536       9.468181          -0.000001
          273              C      -3.311565       4.116056      25.930544       0.086874      43.351240 0.41997460E+03  0.97596212E+04                                10.923467                            6.884750      -0.149261       1.957273                    0.999233      26.861906      76.036790       0.622747       0.423238      -1.063036       0.002823       0.014656      -0.000629       0.014939       0.015806      -0.002497      -0.002396       0.003801       0.010294      -0.017637       0.002418       0.015219             17.065996      22.764215      10.991975      -4.260691      14.808748      -6.237167      13.625026          -0.000001
          274              C      -3.527401       4.684119      24.678976      -0.211189      40.852963 0.49405079E+03  0.12053243E+05                                10.501018                            7.511805      -0.055005       1.939141                    0.999202      31.514736      93.830968       0.586173       0.428300      -1.051409       0.006319       0.010119       0.011029       0.016246      -0.003046       0.016814       0.029140       0.033857      -0.028272      -0.043019       0.011197       0.031822             13.975333      13.278892       5.870709      -3.612630      12.102583      -7.135905      16.544523          -0.000001
          275              C       3.900042       7.770785       1.444909       0.083940      42.831378 0.42051353E+03  0.97709468E+04                                10.819735                            6.881946      -0.167006       1.951503                    0.999229      26.845780      75.876545       0.624131       0.422351      -1.064065      -0.005521       0.007146      -0.005140       0.010391      -0.002139       0.000563      -0.011803       0.000062      -0.039119      -0.018600       0.005800       0.012800             16.716416      21.882377      -9.651394       5.608783      20.402890      -2.837416       7.863981          -0.000000
          276              C       2.698659       7.392425       0.862778      -0.210783      40.049825 0.47150126E+03  0.11343471E+05                                10.260941                            7.268606       0.059184       1.976062                    0.999493      31.005970      90.988490       0.605888       0.420195      -1.058871       0.003204       0.011141       0.000154       0.011594       0.013665      -0.017660       0.004580      -0.053099       0.011258      -0.039441       0.011453       0.027988             13.798219      21.609809      -4.057220       6.414936      11.890681      -1.755649       7.894166          -0.000000
          277              C       1.778425       8.345561       0.448402       0.095052      42.294249 0.41275861E+03  0.95473066E+04                                10.709746                            6.826767      -0.183058       1.952244                    0.999216      26.548408      74.893499       0.625397       0.423414      -1.063277       0.006931       0.000627      -0.001610       0.007143       0.015641      -0.000370      -0.011697       0.020582       0.029705      -0.026551       0.007591       0.018960             15.795061      24.356596       2.078869       8.259800      13.640473       0.889056       9.388113          -0.000000
          278              C       2.044792       9.690286       0.651765      -0.205867      38.727711 0.49117677E+03  0.11970501E+05                                10.131612                            7.493963      -0.087642       1.932563                    0.998812      31.339121      93.382204       0.586158       0.428762      -1.050701       0.012344      -0.004334      -0.003438       0.013527      -0.029492      -0.007686      -0.016866      -0.000419       0.045353      -0.042344       0.014849       0.027495             12.765066      14.173827       3.617792       4.232583      16.680455       2.283778       7.440915          -0.000000
          279              C       3.214732      10.102416       1.273461       0.086484      41.293856 0.41887939E+03  0.97384302E+04                                10.565403                            6.893566      -0.206041       1.940353                    0.999201      26.904840      76.446766       0.619264       0.425432      -1.060506       0.001070      -0.008254      -0.005587       0.010024       0.005625       0.008762      -0.002843      -0.021118       0.004675      -0.017239       0.005989       0.011250             15.308821      11.968397      -0.851233       2.975568      26.630838       2.092454       7.327228          -0.000000
          280              C       4.137200       9.133452       1.657240      -0.207259      40.481917 0.49311038E+03  0.12018889E+05                                10.463647                            7.512859      -0.075532       1.933477                    0.999110      31.403116      93.310119       0.585448       0.429237      -1.051332      -0.008109      -0.002712      -0.009294       0.012629       0.019828       0.005464       0.008509       0.058259       0.043251      -0.043195       0.011576       0.031620             14.195903      12.629483      -6.442691       2.467564      23.228098      -0.881191       6.730129           0.000001
          281              C      11.843056       3.195058       1.881441       0.555619      25.634012 0.26631180E+03  0.55982975E+04                                 8.056399                            5.765858      -0.067423       2.021972                    0.999513      22.968858      64.650411       0.622403       0.468132      -1.022558      -0.037018      -0.026678       0.018955       0.049410      -0.077426       0.009875       0.025415      -0.069548      -0.088329      -0.080078      -0.021511       0.101589             10.677376      12.929921       6.442732      -2.226534       9.783253      -2.019169       9.318953          -0.000000
          282              C      -2.937721       7.366653      18.624761       0.575606      27.234412 0.26215076E+03  0.54834135E+04                                 8.383755                            5.709553      -0.098914       2.013419                    0.999547      22.759325      63.682396       0.627945       0.466320      -1.024625      -0.005167       0.031018      -0.049357       0.058523      -0.054921      -0.010102       0.017326       0.090080      -0.229628      -0.080668      -0.030099       0.110767             11.873209       5.910379       1.812515       0.936470       7.956267      -2.387027      21.752979           0.000001
          283              C       3.940486      15.730279       2.308214       0.553254      25.678842 0.27075825E+03  0.57252614E+04                                 8.121033                            5.837259      -0.053740       2.023511                    0.999608      23.250936      66.008070       0.613797       0.471919      -1.018740      -0.006683       0.049433       0.011858       0.051273       0.010014      -0.053055      -0.038947       0.080272       0.154928      -0.078138      -0.019786       0.097924             11.112214       6.478680      -0.009524       1.490448      19.516347       3.557826       7.341614          -0.000000
          284              C       7.984924       3.870389       2.683289       0.575108      24.200969 0.25445759E+03  0.52961676E+04                                 7.756167                            5.651027      -0.103524       2.017079                    0.999474      22.687804      63.841737       0.625301       0.470620      -1.019737       0.029682      -0.038838       0.014372       0.050951       0.024364      -0.045728      -0.005723       0.002090       0.266217      -0.074245      -0.029887       0.104131              9.974884      11.212651      -4.018572       2.023868      13.432225      -1.089596       5.279775           0.000000
          285              C       3.561922      13.507061      25.295396      -0.284678      22.178520 0.35096578E+03  0.78158434E+04                                 6.726467                            6.098459       0.402010       2.144256                    0.995994      27.973535      78.094593       0.692131       0.397381      -1.077461      -0.042236       0.013946      -0.094305       0.104268      -0.005791       0.061592      -0.030133       0.045314       0.346812      -0.085356      -0.056355       0.141710              7.067124       5.829313       0.103381       0.302143       7.560409      -0.121646       7.811650          -0.000002
          286              C       9.371553      -1.111278      23.477787      -0.280404      21.916205 0.34230060E+03  0.75433339E+04                                 6.613053                            5.995092       0.533659       2.184242                    0.997880      27.579432      75.538309       0.705887       0.393745      -1.084528      -0.023190      -0.102890       0.035485       0.111280       0.015740      -0.006499      -0.067594      -0.178899      -0.185694      -0.084289      -0.059862       0.144150              6.991123       5.749841       0.559129      -0.043580       8.407944       0.079866       6.815583          -0.000000
          287              C      -2.835656       4.254163      14.269462      -0.284677      22.178500 0.35096530E+03  0.78158302E+04                                 6.726462                            6.098455       0.402010       2.144256                    0.995994      27.973525      78.094556       0.692131       0.397381      -1.077461      -0.027962       0.034590       0.094305       0.104268      -0.019318      -0.049941       0.046982      -0.026360       0.346812      -0.085356      -0.056353       0.141710              7.067120       7.276222       0.649519      -0.220504       6.113490       0.239719       7.811647          -0.000002
          288              C      12.892442       3.981028      16.087071      -0.280404      21.916209 0.34230062E+03  0.75433345E+04                                 6.613054                            5.995092       0.533659       2.184242                    0.997880      27.579431      75.538306       0.705887       0.393745      -1.084528       0.088072       0.058030      -0.035485       0.111280       0.070919      -0.060945      -0.029950       0.113480      -0.185694      -0.084289      -0.059861       0.144150              6.991124       7.707023       1.297869       0.090106       6.450766      -0.012573       6.815582          -0.000000
          289              C       5.872358       0.137858       1.081176      -0.284678      22.178520 0.35096577E+03  0.78158430E+04                                 6.726467                            6.098459       0.402010       2.144256                    0.995994      27.973534      78.094588       0.692131       0.397381      -1.077461       0.042236      -0.013946       0.094305       0.104268      -0.005791       0.061592      -0.030133       0.045314       0.346812      -0.085356      -0.056355       0.141710              7.067124       5.829312       0.103381       0.302143       7.560409      -0.121646       7.811650          -0.000002
          290              C       0.062727      14.756197       2.898785      -0.280404      21.916205 0.34230061E+03  0.75433344E+04                                 6.613054                            5.995092       0.533659       2.184242                    0.997880      27.579432      75.538313       0.705887       0.393745      -1.084528       0.023190       0.102890      -0.035485       0.111280       0.015740      -0.006499      -0.067594      -0.178899      -0.185694      -0.084289      -0.059862       0.144150              6.991123       5.749842       0.559129      -0.043581       8.407945       0.079866       6.815584           0.000000
          291              C      12.269936       9.390756      12.107110      -0.284677      22.178500 0.35096530E+03  0.78158302E+04                                 6.726462                            6.098455       0.402010       2.144256                    0.995994      27.973524      78.094553       0.692131       0.397381      -1.077461       0.027962      -0.034590      -0.094305       0.104268      -0.019318      -0.049941       0.046982      -0.026360       0.346812      -0.085356      -0.056353       0.141710              7.067120       7.276222       0.649519      -0.220504       6.113490       0.239719       7.811647          -0.000002
          292              C      -3.458162       9.663891      10.289501      -0.280404      21.916210 0.34230064E+03  0.75433351E+04                                 6.613054                            5.995092       0.533659       2.184242                    0.997880      27.579431      75.538307       0.705887       0.393745      -1.084528      -0.088072      -0.058030       0.035485       0.111280       0.070919      -0.060945      -0.029950       0.113480      -0.185694      -0.084289      -0.059862       0.144150              6.991124       7.707024       1.297869       0.090107       6.450766      -0.012573       6.815582           0.000000
          293              O      -2.414070      10.668407      23.246200      -0.529477      29.182542 0.44815743E+03  0.10307185E+05                                 7.533472                            6.541127       0.468457       2.216325                    0.996528      26.766461      69.102250       0.743859       0.358019      -1.138335      -0.011523      -0.010371       0.000125       0.015504      -0.035515      -0.038876      -0.020875      -0.049536       0.145200      -0.082384       0.019093       0.063291              8.539621       7.498958       2.153748      -1.603936       7.253229      -1.670984      10.866675           0.000001
          294              O      -1.486365      10.928303      25.205188      -0.578786      38.292554 0.59349541E+03  0.14597703E+05                                 9.073168                            7.563111       0.382662       2.171963                    0.995397      27.917586      73.787733       0.689008       0.361422      -1.139152      -0.017006      -0.019562      -0.006411       0.026702       0.006121       0.040191       0.022100       0.039553      -0.193292      -0.080981       0.013521       0.067460             10.907039      13.212871       5.133593       1.473690      10.470637       1.168070       9.037609           0.000000
          295              O      11.848695       5.163291       8.042744      -0.533106      31.219540 0.45455483E+03  0.10467421E+05                                 7.866060                            6.546669       0.470210       2.216653                    0.998026      26.526028      68.013542       0.752258       0.353578      -1.144511       0.016186       0.008188      -0.024351       0.030365       0.002900      -0.026916      -0.040591      -0.023140      -0.092925      -0.060103       0.007145       0.052957              9.386844       6.274934       2.445513      -1.415593       9.255716      -3.643616      12.629882           0.000002
          296              O      12.868488       7.031449       8.618545      -0.619552      40.317149 0.59088948E+03  0.14534568E+05                                 9.426923                            7.546554       0.417452       2.162974                    0.996572      28.794984      76.399745       0.688950       0.361428      -1.137820       0.009235      -0.031583      -0.025981       0.041926      -0.033842       0.034521       0.069467       0.062171       0.003626      -0.103788       0.044743       0.059045             12.045239       7.967808       2.149485       3.920184       8.253332       3.197363      19.914578           0.000001
          297              O      -1.482615      13.688770      23.266247      -0.539801      28.461592 0.44244328E+03  0.10146253E+05                                 7.373015                            6.462578       0.448565       2.192089                    0.998271      27.188227      70.158790       0.754524       0.353985      -1.141217       0.004681       0.017147      -0.009942       0.020366       0.062085      -0.003294       0.028708       0.035803       0.133049      -0.091418       0.030969       0.060448              8.355801       6.924684       1.477471       1.815053      10.413286       2.696538       7.729433           0.000001
          298              O       0.227349      13.353204      24.587185      -0.583374      40.446222 0.64985653E+03  0.16356375E+05                                 9.471943                            7.959311       0.138772       2.098238                    0.993216      28.132621      75.303544       0.665690       0.365565      -1.135512      -0.014155       0.020686       0.004866       0.025534      -0.049272      -0.012832      -0.038445       0.005050      -0.057956      -0.068459       0.005215       0.063244             11.700042       8.747082      -2.977665       0.868176      17.756020       0.295380       8.597024           0.000001
          299              O       1.685019      11.002122      23.843630      -0.592910      38.759210 0.59666467E+03  0.14722225E+05                                 9.187107                            7.615762       0.245359       2.124497                    0.994576      28.247935      75.229248       0.680981       0.364525      -1.134634      -0.007419      -0.032383       0.002319       0.033303      -0.009582      -0.031218       0.019503      -0.118813       0.041008      -0.077049       0.012765       0.064284             11.187384       7.677581      -1.590115       0.574717      19.176661      -0.472981       6.707910           0.000001
          300              O       0.311837       9.405280      23.341684      -0.545846      32.397753 0.50357379E+03  0.11903832E+05                                 8.083299                            6.955938       0.565774       2.243446                    0.996839      27.084841      70.494407       0.719123       0.360313      -1.138467       0.010314      -0.009469      -0.010025       0.017220       0.018302       0.010211      -0.001815       0.128869       0.098075      -0.083418       0.028407       0.055011              9.121736      12.749338       0.509740       2.273767       8.246516       0.069595       6.369355           0.000002
          301              O      11.724480       2.797357      10.057914      -0.529477      29.182538 0.44815743E+03  0.10307185E+05                                 7.533472                            6.541128       0.468456       2.216325                    0.996528      26.766460      69.102249       0.743859       0.358019      -1.138335      -0.005634      -0.014443       0.000125       0.015504      -0.010291      -0.005802      -0.043743       0.084115       0.145200      -0.082384       0.019093       0.063291              8.539619       5.860756       1.535410      -0.996926       8.891428      -2.090678      10.866674           0.000001
          302              O      11.640030       3.757071      12.016902      -0.578786      38.292556 0.59349555E+03  0.14597707E+05                                 9.073169                            7.563112       0.382662       2.171963                    0.995397      27.917583      73.787726       0.689008       0.361422      -1.139152      -0.012296      -0.022819      -0.006411       0.026702      -0.008473       0.006484       0.045406      -0.037778      -0.193292      -0.080981       0.013521       0.067460             10.907040       7.420519       2.947273       0.572408      16.262991       1.791229       9.037608           0.000000
          303              O      -0.244429      11.620106      21.231030      -0.533106      31.219546 0.45455492E+03  0.10467423E+05                                 7.866060                            6.546669       0.470210       2.216653                    0.998026      26.526028      68.013541       0.752258       0.353578      -1.144511       0.001945       0.018035      -0.024351       0.030365       0.009822      -0.028471      -0.039516       0.013536      -0.092925      -0.060103       0.007145       0.052957              9.386845       7.268105       2.820386      -2.908980       8.262549      -2.611072      12.629881           0.000002
          304              O       1.143249      13.233904      21.806831      -0.619552      40.317144 0.59088944E+03  0.14534567E+05                                 9.426922                            7.546553       0.417452       2.162974                    0.996572      28.794983      76.399741       0.688950       0.361428      -1.137820      -0.032810      -0.002513      -0.025981       0.041926      -0.045942       0.052801       0.056828      -0.001942       0.003626      -0.103788       0.044743       0.059045             12.045237       6.797429       1.707726       1.607029       9.423711       4.796711      19.914570           0.000001
          305              O      14.221325       4.735388      10.077961      -0.539801      28.461587 0.44244339E+03  0.10146255E+05                                 7.373014                            6.462579       0.448565       2.192089                    0.998271      27.188227      70.158790       0.754523       0.353985      -1.141217       0.014390       0.010434      -0.009942       0.020366       0.034772       0.028021       0.007056      -0.108920       0.133049      -0.091418       0.030969       0.060448              8.355797       9.001988       2.261544       1.881851       8.335974       2.650347       7.729430           0.000001
          306              O      13.303535       6.216686      11.398899      -0.583375      40.446424 0.64986034E+03  0.16356500E+05                                 9.471988                            7.959344       0.138748       2.098230                    0.993216      28.132685      75.303866       0.665687       0.365566      -1.135511       0.024352      -0.005939       0.004866       0.025534      -0.038652      -0.031437      -0.025582       0.061324      -0.057957      -0.068459       0.005215       0.063244             11.700103      18.600216       0.741371      -0.030223       7.903026       0.916558       8.597067           0.000001
          307              O      10.589176       6.750201      10.655344      -0.592910      38.759245 0.59666485E+03  0.14722230E+05                                 9.187112                            7.615763       0.245358       2.124497                    0.994576      28.247936      75.229251       0.680982       0.364525      -1.134634      -0.027677      -0.018377       0.002319       0.033303       0.032061       0.029271      -0.022319       0.101844       0.041008      -0.077049       0.012765       0.064284             11.187393      18.793414       2.605543      -0.645459       8.060855       0.370666       6.707912           0.000001
          308              O       9.580126       4.901593      10.153398      -0.545846      32.397754 0.50357393E+03  0.11903836E+05                                 8.083299                            6.955939       0.565774       2.243446                    0.996839      27.084841      70.494406       0.719123       0.360313      -1.138467      -0.012501       0.006305      -0.010025       0.017220      -0.028839      -0.005304       0.008913      -0.120915       0.098075      -0.083418       0.028407       0.055011              9.121735       8.471208      -1.105026      -0.737826      12.524643       2.151852       6.369355           0.000001
          309              O      -2.290200      10.847562      16.318658      -0.529477      29.182534 0.44815736E+03  0.10307183E+05                                 7.533471                            6.541127       0.468457       2.216325                    0.996528      26.766461      69.102247       0.743859       0.358019      -1.138335       0.005634       0.014443      -0.000125       0.015504      -0.010292      -0.005802      -0.043743       0.084115       0.145200      -0.082384       0.019093       0.063291              8.539618       5.860756       1.535409      -0.996926       8.891426      -2.090677      10.866672           0.000001
          310              O      -2.205750       9.887848      14.359670      -0.578786      38.292553 0.59349549E+03  0.14597706E+05                                 9.073169                            7.563112       0.382662       2.171963                    0.995397      27.917582      73.787722       0.689008       0.361422      -1.139152       0.012296       0.022819       0.006411       0.026702      -0.008473       0.006484       0.045406      -0.037778      -0.193292      -0.080981       0.013521       0.067460             10.907039       7.420519       2.947273       0.572408      16.262990       1.791229       9.037608           0.000000
          311              O       9.678709       2.024813       5.145542      -0.533106      31.219540 0.45455481E+03  0.10467420E+05                                 7.866059                            6.546669       0.470210       2.216653                    0.998026      26.526025      68.013531       0.752258       0.353578      -1.144511      -0.001945      -0.018035       0.024351       0.030365       0.009822      -0.028471      -0.039516       0.013536      -0.092924      -0.060103       0.007145       0.052957              9.386844       7.268104       2.820386      -2.908979       8.262549      -2.611071      12.629879           0.000002
          312              O       8.291031       0.411015       4.569741      -0.619552      40.317146 0.59088947E+03  0.14534568E+05                                 9.426923                            7.546553       0.417452       2.162974                    0.996572      28.794983      76.399743       0.688950       0.361428      -1.137820       0.032810       0.002513       0.025981       0.041926      -0.045942       0.052801       0.056829      -0.001942       0.003626      -0.103788       0.044743       0.059045             12.045238       6.797429       1.707726       1.607029       9.423712       4.796711      19.914572           0.000001
          313              O      -4.787045       8.909531      16.298611      -0.539801      28.461584 0.44244333E+03  0.10146254E+05                                 7.373013                            6.462578       0.448565       2.192089                    0.998271      27.188227      70.158787       0.754524       0.353985      -1.141217      -0.014390      -0.010434       0.009942       0.020366       0.034772       0.028021       0.007056      -0.108921       0.133049      -0.091418       0.030969       0.060448              8.355796       9.001987       2.261544       1.881851       8.335973       2.650346       7.729429           0.000001
          314              O      -3.869255       7.428233      14.977673      -0.583375      40.446420 0.64986026E+03  0.16356497E+05                                 9.471987                            7.959344       0.138747       2.098230                    0.993216      28.132683      75.303860       0.665687       0.365566      -1.135511      -0.024352       0.005939      -0.004866       0.025534      -0.038652      -0.031437      -0.025582       0.061324      -0.057957      -0.068459       0.005215       0.063244             11.700102      18.600215       0.741371      -0.030224       7.903025       0.916558       8.597067           0.000001
          315              O      -1.154896       6.894718      15.721228      -0.592910      38.759241 0.59666475E+03  0.14722227E+05                                 9.187112                            7.615762       0.245358       2.124497                    0.994576      28.247933      75.229243       0.680981       0.364525      -1.134634       0.027677       0.018377      -0.002319       0.033303       0.032061       0.029271      -0.022319       0.101844       0.041008      -0.077049       0.012765       0.064284             11.187393      18.793413       2.605543      -0.645459       8.060854       0.370666       6.707912           0.000001
          316              O      -0.145846       8.743326      16.223174      -0.545846      32.397755 0.50357395E+03  0.11903837E+05                                 8.083300                            6.955939       0.565774       2.243446                    0.996839      27.084841      70.494407       0.719122       0.360313      -1.138467       0.012501      -0.006305       0.010025       0.017220      -0.028839      -0.005304       0.008913      -0.120915       0.098075      -0.083418       0.028407       0.055011              9.121736       8.471208      -1.105026      -0.737826      12.524643       2.151852       6.369355           0.000002
          317              O      11.848350       2.976512       3.130372      -0.529477      29.182544 0.44815746E+03  0.10307186E+05                                 7.533472                            6.541127       0.468457       2.216325                    0.996528      26.766463      69.102255       0.743859       0.358019      -1.138335       0.011523       0.010371      -0.000125       0.015504      -0.035515      -0.038876      -0.020875      -0.049536       0.145200      -0.082384       0.019093       0.063291              8.539621       7.498958       2.153748      -1.603936       7.253229      -1.670984      10.866676           0.000001
          318              O      10.920645       2.716616       1.171384      -0.578786      38.292558 0.59349550E+03  0.14597706E+05                                 9.073169                            7.563112       0.382662       2.171963                    0.995397      27.917588      73.787740       0.689008       0.361422      -1.139152       0.017006       0.019562       0.006411       0.026702       0.006121       0.040191       0.022100       0.039553      -0.193292      -0.080981       0.013521       0.067460             10.907040      13.212872       5.133594       1.473690      10.470637       1.168070       9.037609           0.000000
          319              O      -2.414415       8.481628      18.333828      -0.533106      31.219541 0.45455485E+03  0.10467422E+05                                 7.866059                            6.546669       0.470211       2.216653                    0.998026      26.526030      68.013546       0.752258       0.353578      -1.144511      -0.016186      -0.008188       0.024351       0.030365       0.002900      -0.026916      -0.040591      -0.023140      -0.092925      -0.060103       0.007145       0.052957              9.386844       6.274934       2.445513      -1.415593       9.255716      -3.643616      12.629881           0.000002
          320              O      -3.434208       6.613470      17.758027      -0.619552      40.317149 0.59088947E+03  0.14534568E+05                                 9.426924                            7.546554       0.417452       2.162974                    0.996572      28.794983      76.399744       0.688950       0.361428      -1.137820      -0.009235       0.031584       0.025981       0.041926      -0.033842       0.034521       0.069467       0.062171       0.003626      -0.103788       0.044743       0.059045             12.045240       7.967808       2.149485       3.920184       8.253332       3.197364      19.914579           0.000001
          321              O      10.916895      -0.043851       3.110325      -0.539801      28.461594 0.44244331E+03  0.10146253E+05                                 7.373015                            6.462578       0.448565       2.192089                    0.998271      27.188228      70.158793       0.754524       0.353985      -1.141217      -0.004681      -0.017147       0.009942       0.020366       0.062085      -0.003294       0.028708       0.035804       0.133049      -0.091418       0.030969       0.060448              8.355801       6.924684       1.477471       1.815053      10.413286       2.696538       7.729433           0.000001
          322              O       9.206931       0.291715       1.789387      -0.583374      40.446224 0.64985657E+03  0.16356376E+05                                 9.471944                            7.959311       0.138772       2.098238                    0.993216      28.132622      75.303548       0.665690       0.365565      -1.135512       0.014155      -0.020686      -0.004866       0.025534      -0.049272      -0.012832      -0.038445       0.005050      -0.057956      -0.068459       0.005215       0.063244             11.700042       8.747082      -2.977665       0.868176      17.756021       0.295380       8.597024           0.000001
          323              O       7.749261       2.642797       2.532942      -0.592910      38.759209 0.59666465E+03  0.14722224E+05                                 9.187107                            7.615762       0.245358       2.124497                    0.994576      28.247934      75.229246       0.680981       0.364525      -1.134634       0.007419       0.032383      -0.002319       0.033303      -0.009582      -0.031218       0.019503      -0.118812       0.041008      -0.077049       0.012765       0.064284             11.187384       7.677582      -1.590115       0.574717      19.176661      -0.472981       6.707910           0.000001
          324              O       9.122443       4.239639       3.034888      -0.545846      32.397753 0.50357379E+03  0.11903832E+05                                 8.083299                            6.955938       0.565774       2.243446                    0.996839      27.084841      70.494407       0.719123       0.360313      -1.138467      -0.010314       0.009469       0.010025       0.017220       0.018302       0.010211      -0.001815       0.128869       0.098075      -0.083418       0.028407       0.055011              9.121736      12.749338       0.509740       2.273767       8.246516       0.069595       6.369355           0.000002
          325              N       3.112293      13.695859      23.920913      -0.117178      20.925717 0.32072419E+03  0.69283392E+04                                 6.455945                            5.821395      -0.460800       1.947061                    0.995715      23.949765      64.174543       0.715575       0.396236      -1.086789       0.055114       0.109488       0.084449       0.148851      -0.023471      -0.002176      -0.034402      -0.071546       0.092520      -0.060011      -0.002107       0.062118              6.912865       5.421455       0.450853       0.591400       7.902160      -0.294604       7.414981          -0.000000
          326              N      -3.171069       4.608153      15.643945      -0.117178      20.925716 0.32072409E+03  0.69283368E+04                                 6.455946                            5.821395      -0.460800       1.947061                    0.995715      23.949766      64.174551       0.715575       0.396236      -1.086789      -0.082971      -0.090227      -0.084449       0.148851       0.006021      -0.031417      -0.014184       0.084720       0.092521      -0.060011      -0.002107       0.062118              6.912866       7.294905       1.157989      -0.484467       6.028712       0.449262       7.414983          -0.000000
          327              N       6.321987      -0.050940       2.455659      -0.117178      20.925717 0.32072419E+03  0.69283393E+04                                 6.455946                            5.821395      -0.460800       1.947061                    0.995715      23.949765      64.174544       0.715575       0.396236      -1.086789      -0.055114      -0.109488      -0.084449       0.148851      -0.023471      -0.002176      -0.034402      -0.071546       0.092520      -0.060011      -0.002107       0.062118              6.912865       5.421455       0.450853       0.591400       7.902160      -0.294604       7.414981          -0.000000
          328              N      12.605349       9.036766      10.732627      -0.117178      20.925716 0.32072409E+03  0.69283367E+04                                 6.455946                            5.821395      -0.460800       1.947061                    0.995715      23.949766      64.174550       0.715575       0.396236      -1.086789       0.082971       0.090227       0.084449       0.148851       0.006021      -0.031417      -0.014184       0.084720       0.092521      -0.060011      -0.002107       0.062118              6.912866       7.294904       1.157989      -0.484467       6.028712       0.449262       7.414982          -0.000000

******************************************************
Auxiliary information for the entire system
The total spin magnetic moment of the unit cell is   0.000003
The total net atomic charge of the unit cell is   -0.000002
Accuracy of reproducing the electrostatic potential in the unit cell:
  The inner radius (bohr) =    5.0000
  The outer radius (bohr) =   12.0000
  Valid grid points have density less than (e/(bohr^3)) =    0.0001
  The number of valid grid points were=       933462
  The rms potential error without charges in kcal/mol is=      7.88428
  The rms potential error with partial charges in kcal/mol is=      0.76490
  The RRMSE value at monopole order=      0.09702
  The rms potential error with partial charges and cloud penetration in kcal/mol is=      0.76846
  The RRMSE value at monopole order with cloud penetration is=      0.09747
  The rms potential error with partial charges and atomic dipoles in kcal/mol is=      0.28883
  The RRMSE value at dipole order=      0.03663
  The rms potential error with partial charges, atomic dipoles and cloud penetration in kcal/mol is=      0.28333
  The RRMSE value at dipole order with cloud penetration=      0.03594

******************************************************
The electron densities and ab initio electrostatic potential were computed in VASP using the PBE functional and
projector augmented wave method. See the main text of the journal article for a description of computational details.
The atomic charges, dipoles, and quadrupoles were computed with the DDEC6 method as described in
(a) T. A. Manz and N. Gabaldon Limas, RSC Adv. 6 (2016) 47771-47801 DOI: 10.1039/c6ra04656h
(b) N. Gabaldon Limas and T. A. Manz, RSC Adv. 8 (2018) 2678-2707 DOI: 10.1039/c7ra11829e.
For each atom in the material, the electron cloud parameters were fit to the spherically averaged atom-in-material
electron density using radial positions for which this density was between 10^-4 and 10^-2 electrons per cubic bohr.
The polarizabilities, dispersion coefficients, and quantum Drude oscillator (QDO) parameters were fit using the MCLF method.
The magnetic structure of the system was optimized in VASP from the default ferromagnetic initial guess using spin polarization.
The atomic spin moments (ASMs) were computed on this optimized magnetic structure using the DDEC6 partition as inputs
to the method of T. A. Manz and D. S. Sholl, J. Chem. Theory Comput. 7 (2011) 4146-4164 DOI: 10.1021/ct200539n.
The RMSE and RRMSE were computed using a uniform grid with Ewald summation.
