# Supplementary material for: A collection of forcefield precursors for metal–organic frameworks
Source: RSC Adv. 2019 Nov 13;9(63):36492–507. doi: 10.1039/c9ra07327b (PMC9075174; doi:10.1039/c9ra07327b)
Supplement: RA-009-C9RA07327B-s4129 [file RA-009-C9RA07327B-s4129.xyz]

  328
jmolscript: load "" {1 1 1} spacegroup "x,y,z" unitcell [{     17.371200     0.000000     0.000000 }, {     -6.262910    16.202918     0.000000 }, {     -1.584461    -2.311147    26.638024 }]
In    -0.298806    11.821762    23.563197     1.384558
In    11.926662     5.139012    10.244185     1.384558
In    -2.402833     8.752759    16.393839     1.384558
In     9.822635     2.070009     3.074827     1.384557
H     -1.142469    12.305043     0.628657     0.103281
H     -2.740962    10.941349     1.592954     0.107513
H     11.496119     7.925585    24.605543     0.112034
H     -4.301440     9.318909    23.654565     0.121956
H     11.383936     5.055831     5.633942     0.130951
H     11.244917     5.765228     3.452288     0.114922
H     13.077578     9.203621     4.459205     0.103508
H     13.182701     8.510661     6.656842     0.104946
H      4.550252     0.251920    23.148443     0.121526
H      4.874280     2.513435    23.526703     0.116320
H      8.867450     3.919021    -0.013319     0.113988
H      7.020658    -0.619391    26.187841     0.114245
H      3.712341    10.163323    25.463287     0.105422
H      5.254644     8.597042    26.054651     0.108315
H      3.405914     5.870019    23.777100     0.110230
H      1.800889     7.476568    23.132460     0.128812
H     10.250120     7.070981     1.941912     0.123080
H      9.762782     7.231768    25.580494     0.119745
H     -3.718775     9.175546     2.224275     0.112489
H      7.050274     7.390139    25.921461     0.118106
H      8.168693     3.543382    26.278411     0.121641
H      4.631001     4.454222    24.576241     0.115125
H     11.097148     2.215180    13.947669     0.103281
H     10.401479     0.232535    14.911966     0.107513
H      4.040046    14.735977    11.286531     0.112034
H     11.035222     0.503207    10.335553     0.121956
H     -0.180722    11.285547    18.952954     0.130951
H      0.531087    11.411639    16.771300     0.114922
H      3.077498    14.360705    17.778217     0.103508
H      2.393242    14.208922    19.975854     0.104946
H     -0.613313     5.490629     9.829431     0.121526
H      1.379283     6.608218    10.207691     0.116320
H     -0.333797     8.528446    13.305693     0.113988
H     -2.316691     7.480753    12.868829     0.114245
H      8.933604     8.282469    12.144275     0.105422
H      6.916609     9.156349    12.735639     0.108315
H      5.039519     6.448768    10.458088     0.110230
H      7.116688     5.530903     9.813448     0.128812
H      2.107681    10.954515    15.260924     0.123080
H      4.017817    12.869068    12.261482     0.119745
H      9.106969    -1.316148    15.543287     0.112489
H      5.143489    10.396086    12.602449     0.118106
H      1.152214    10.052400    12.959399     0.121641
H      3.277254     7.081020    11.257229     0.115125
H     -1.573319    11.676591    12.690355     0.103281
H     -0.877650    13.659236    11.726058     0.107513
H      5.483783    -0.844206    15.351493     0.112034
H     -1.511393    13.388564    16.302471     0.121956
H      9.704551     2.606224     7.685070     0.130950
H      8.992742     2.480132     9.866724     0.114922
H      6.446331    -0.468934     8.859807     0.103508
H      7.130587    -0.317151     6.662170     0.104946
H     10.137142     8.401142    16.808593     0.121526
H      8.144546     7.283553    16.430333     0.116320
H      9.857626     5.363325    13.332331     0.113988
H     11.840520     6.411018    13.769195     0.114245
H      0.590225     5.609302    14.493749     0.105422
H      2.607220     4.735422    13.902385     0.108315
H      4.484310     7.443003    16.179936     0.110230
H      2.407141     8.360868    16.824576     0.128812
H      7.416148     2.937256    11.377100     0.123080
H      5.506012     1.022703    14.376542     0.119745
H      6.679770    -0.994999    11.094737     0.112489
H      4.380340     3.495685    14.035575     0.118106
H      8.371615     3.839371    13.678625     0.121641
H      6.246575     6.810751    15.380795     0.115125
H     10.666298     1.586728    26.009367     0.103281
H     12.264791     2.950422    25.045070     0.107513
H     -1.972290     5.966186     2.032481     0.112034
H     13.825269     4.572862     2.983459     0.121956
H     -1.860107     8.835940    21.004082     0.130950
H     -1.721088     8.126543    23.185736     0.114922
H     -3.553749     4.688150    22.178819     0.103508
H     -3.658872     5.381110    19.981182     0.104946
H      4.973577    13.639851     3.489581     0.121526
H      4.649549    11.378336     3.111321     0.116320
H      2.240840    12.283897     0.013319     0.113988
H      2.503171    14.511162     0.450183     0.114245
H      5.811488     3.728448     1.174737     0.105422
H      4.269185     5.294729     0.583373     0.108315
H      6.117915     8.021752     2.860924     0.110230
H      7.722940     6.415203     3.505564     0.128812
H     -0.726291     6.820790    24.696112     0.123080
H     -0.238953     6.660003     1.057530     0.119745
H     -4.128596     4.716225    24.413749     0.112489
H      2.473555     6.501632     0.716563     0.118106
H      1.355136    10.348389     0.359613     0.121641
H      4.892828     9.437549     2.061783     0.115125
H      3.700536    13.358988    23.627927     0.306771
H      2.330655    13.605799    24.107412     0.309573
H      3.580301    12.854213    25.822900     0.158359
H     10.838014    -2.135833    25.588486     0.149760
H      9.362248    -1.866101    26.102600     0.167286
H      9.195363    -0.862885    22.812804     0.161603
H      9.033711    -0.363867    24.307197     0.160230
H     10.477659    -0.654673    23.718497     0.146090
H     -2.394775     4.468167    16.329109     0.306771
H     -3.118876     5.656934    15.849624     0.309573
H     -1.967296     4.762304    14.134136     0.158359
H     14.631261     3.397124    14.368550     0.149760
H     13.847607     4.676391    13.854436     0.167286
H     12.851693     4.470359    17.144232     0.161603
H     12.327955     4.441225    15.649839     0.160230
H     13.119795     3.199235    16.238539     0.146090
H      5.823293     0.532783     3.010097     0.306771
H      7.193174     0.285972     2.530612     0.309573
H      5.943528     1.037558     0.815124     0.158359
H     -1.314185    16.027604     1.049538     0.149760
H      0.161581    15.757872     0.535424     0.167286
H      0.328466    14.754656     3.825220     0.161603
H      0.490118    14.255638     2.330827     0.160230
H     -0.953830    14.546444     2.919527     0.146090
H     11.918604     9.423604    10.308915     0.306771
H     12.642705     8.234837    10.788400     0.309573
H     11.491125     9.129467    12.503888     0.158359
H     -5.107432    10.494647    12.269474     0.149760
H     -4.323778     9.215380    12.783588     0.167286
H     -3.327864     9.421412     9.493792     0.161603
H     -2.804126     9.450546    10.988185     0.160230
H     -3.595966    10.692536    10.399485     0.146090
C     -3.354347     9.803398    25.378045    -0.022016
C     -1.786864    11.892143     0.083910    -0.113888
C     -2.739549    11.068579     0.662488    -0.155597
C     -5.281950     8.115229    26.511493     0.085416
C     -5.240686     8.346703    25.158282    -0.143047
C     -4.299519     9.177790    24.582634    -0.089024
C     12.278411     6.721357     6.367553    -0.027149
C     11.714292     5.903582     5.396597    -0.082471
C     11.635833     6.327323     4.096395    -0.130724
C     12.126506     7.581725     3.710144     0.068931
C     12.717449     8.368693     4.696284    -0.160719
C     12.789139     7.955856     6.007141    -0.122412
C      5.797112    -0.414033    24.610870    -0.037169
C      5.126820     0.532947    23.834905    -0.098685
C      5.306873     1.882080    24.071184    -0.154153
C      6.129740     2.316620    25.117259     0.079204
C      6.744493     1.341332    25.902015    -0.141987
C      6.584829     0.012312    25.646823    -0.118052
C      2.638357     8.980901    24.229947    -0.025351
C      4.619091     7.095334    24.850346     0.075142
C      3.661900     9.299195    25.095682    -0.109154
C      4.596416     8.371737    25.420666    -0.142804
C      3.500964     6.758672    24.067455    -0.146797
C      2.509337     7.704179    23.702514    -0.097327
C     11.962193     8.076354     2.328696     0.098915
C     10.851043     7.699699     1.584696    -0.203762
C     10.611489     8.236102     0.319390     0.091258
C      9.934033     6.844051    26.418793    -0.223343
C     12.679198     9.499234     0.484279     0.085421
C     12.875848     8.949406     1.747454    -0.213003
C      5.658674     6.087005    25.209160     0.087617
C      6.864462     6.476024    25.803188    -0.211596
C      7.787477     5.525709    26.219807     0.099688
C      7.535822     4.180583    25.998978    -0.203660
C      6.373114     3.754062    25.375914     0.088662
C      5.429504     4.726532    24.989663    -0.209893
C     -2.296234    10.642394    24.748589     0.556743
C     12.296805     6.309837     7.833177     0.571970
C      5.714395    -1.866970    24.278694     0.548766
C      1.566400     9.977482    23.950514     0.570878
C     11.145668     1.561279    12.059033    -0.022016
C     10.944344     1.465260    13.402922    -0.113888
C     10.519644     0.279723    13.981500    -0.155597
C     10.266001    -0.845328    13.192481     0.085416
C     10.467031    -0.723385    11.839270    -0.143047
C     10.902901     0.454120    11.263622    -0.089024
C      1.050303    12.720344    19.686565    -0.027149
C      0.490911    11.899329    18.715609    -0.082471
C      0.914440    11.978920    17.415407    -0.130724
C      1.907574    12.888847    17.029156     0.068931
C      2.428561    13.723776    18.015296    -0.160719
C      2.017642    13.641802    19.326153    -0.122412
C     -1.684014     6.413534    11.291858    -0.037169
C     -0.559059     6.129741    10.515893    -0.098685
C      0.634425     6.784092    10.752172    -0.154153
C      0.743068     7.708284    11.798247     0.079204
C     -0.388267     7.930068    12.583003    -0.141987
C     -1.570341     7.301986    12.327811    -0.118052
C      8.217912     6.854411    10.910935    -0.025351
C      5.745035     8.022122    11.531334     0.075143
C      8.145778     7.923873    11.776670    -0.109154
C      6.943771     8.461159    12.101654    -0.142804
C      5.834138     6.857815    10.748443    -0.146797
C      7.073571     6.273767    10.383502    -0.097327
C      2.428178    12.913916    15.647708     0.098915
C      2.477462    11.741698    14.903708    -0.203762
C      3.064157    11.711646    13.638402     0.091258
C      3.594434    12.889017    13.099781    -0.223343
C      3.496859    14.095696    13.803291     0.085421
C      2.913110    14.080889    15.066466    -0.213003
C      4.429715     8.628252    11.890148     0.087617
C      4.357843     9.893201    12.484176    -0.211596
C      3.138662    10.411518    12.900795     0.099688
C      1.974731     9.691824    12.679966    -0.203660
C      1.996092     8.453537    12.056902     0.088662
C      3.243364     7.923998    11.670651    -0.209893
C     11.546752     2.850716    11.429577     0.556743
C      0.659827    12.589134    21.152189     0.571970
C     -3.009412     5.812547    10.959682     0.548766
C      9.533946     6.213849    10.631502     0.570878
C     -1.621839    12.330492    14.578991    -0.022016
C     -1.420515    12.426511    13.235102    -0.113888
C     -0.995815    13.612048    12.656524    -0.155597
C     -0.742172    14.737099    13.445543     0.085416
C     -0.943202    14.615156    14.798754    -0.143047
C     -1.379072    13.437651    15.374402    -0.089024
C      8.473526     1.171427     6.951459    -0.027149
C      9.032918     1.992442     7.922415    -0.082471
C      8.609389     1.912851     9.222617    -0.130724
C      7.616255     1.002924     9.608868     0.068931
C      7.095268     0.167995     8.622728    -0.160719
C      7.506187     0.249969     7.311871    -0.122412
C     11.207843     7.478237    15.346166    -0.037169
C     10.082888     7.762030    16.122131    -0.098685
C      8.889404     7.107679    15.885852    -0.154154
C      8.780761     6.183487    14.839777     0.079204
C      9.912096     5.961703    14.055021    -0.141987
C     11.094170     6.589785    14.310213    -0.118052
C      1.305917     7.037360    15.727089    -0.025351
C      3.778794     5.869649    15.106690     0.075143
C      1.378051     5.967898    14.861354    -0.109154
C      2.580058     5.430612    14.536370    -0.142804
C      3.689691     7.033956    15.889581    -0.146797
C      2.450258     7.618004    16.254522    -0.097327
C      7.095651     0.977855    10.990316     0.098915
C      7.046367     2.150073    11.734316    -0.203762
C      6.459672     2.180125    12.999622     0.091258
C      5.929395     1.002754    13.538243    -0.223343
C      6.026970    -0.203925    12.834733     0.085421
C      6.610719    -0.189118    11.571558    -0.213003
C      5.094114     5.263519    14.747876     0.087617
C      5.165986     3.998570    14.153848    -0.211596
C      6.385167     3.480253    13.737229     0.099688
C      7.549098     4.199947    13.958058    -0.203660
C      7.527737     5.438234    14.581122     0.088662
C      6.280465     5.967773    14.967373    -0.209893
C     -2.022923    11.041055    15.208447     0.556742
C      8.864002     1.302637     5.485835     0.571970
C     12.533241     8.079224    15.678342     0.548766
C     -0.010117     7.677922    16.006522     0.570878
C     12.878176     4.088373     1.259979    -0.022016
C     11.310693     1.999628    26.554114    -0.113888
C     12.263378     2.823192    25.975536    -0.155597
C     14.805779     5.776542     0.126531     0.085416
C     14.764515     5.545068     1.479742    -0.143047
C     13.823348     4.713981     2.055390    -0.089024
C     -2.754582     7.170414    20.270471    -0.027149
C     -2.190463     7.988189    21.241427    -0.082471
C     -2.112004     7.564448    22.541629    -0.130724
C     -2.602677     6.310046    22.927880     0.068931
C     -3.193620     5.523078    21.941740    -0.160719
C     -3.265310     5.935915    20.630883    -0.122412
C      3.726717    14.305804     2.027154    -0.037169
C      4.397009    13.358824     2.803119    -0.098685
C      4.216956    12.009691     2.566840    -0.154153
C      3.394089    11.575151     1.520765     0.079204
C      2.779336    12.550439     0.736009    -0.141987
C      2.939000    13.879459     0.991201    -0.118052
C      6.885472     4.910870     2.408077    -0.025351
C      4.904738     6.796437     1.787678     0.075143
C      5.861929     4.592576     1.542342    -0.109154
C      4.927413     5.520034     1.217358    -0.142804
C      6.022865     7.133099     2.570569    -0.146797
C      7.014492     6.187592     2.935510    -0.097327
C     -2.438364     5.815417    24.309328     0.098915
C     -1.327214     6.192072    25.053328    -0.203762
C     -1.087660     5.655669    26.318634     0.091258
C     -0.410204     7.047720     0.219231    -0.223343
C     -3.155369     4.392537    26.153745     0.085421
C     -3.352019     4.942365    24.890570    -0.213003
C      3.865155     7.804766     1.428864     0.087617
C      2.659367     7.415747     0.834836    -0.211596
C      1.736352     8.366062     0.418217     0.099688
C      1.988007     9.711188     0.639046    -0.203660
C      3.150715    10.137709     1.262110     0.088662
C      4.094325     9.165239     1.648361    -0.209893
C     11.820063     3.249377     1.889435     0.556743
C     -2.772976     7.581934    18.804847     0.571970
C      3.809434    15.758741     2.359330     0.548766
C      7.957429     3.914289     2.687510     0.570878
C      3.650144    13.777046    25.532546    -0.289714
C      9.549263    -0.934521    23.713169    -0.281811
C     -2.802885     4.364445    14.424490    -0.289714
C     13.046104     4.166087    16.243867    -0.281811
C      5.873685     0.114725     1.105478    -0.289714
C     -0.025434    14.826292     2.924855    -0.281811
C     12.326714     9.527326    12.213534    -0.289714
C     -3.522275     9.725684    10.394157    -0.281811
O     -2.305549    10.857357    23.512851    -0.523448
O     -1.357824    11.108137    25.453697    -0.586064
O     11.826275     5.169952     8.107815    -0.526598
O     12.757495     7.085700     8.685860    -0.612203
O     -1.392949    13.891740    23.456112    -0.540157
O      0.301179    13.553857    24.803197    -0.580288
O      1.782445    11.200733    24.130587    -0.596683
O      0.446800     9.605225    23.555472    -0.545788
O     11.750617     2.919529    10.193839    -0.523448
O     11.642843     3.893931    12.134685    -0.586064
O     -0.233754    11.739282    21.426827    -0.526598
O      1.217416    13.298566    22.004872    -0.612203
O     14.251901     4.864751    10.137100    -0.540157
O     13.325952     6.323124    11.484185    -0.580288
O     10.597038     6.856388    10.811575    -0.596683
O      9.590379     5.035335    10.236460    -0.545788
O     -2.226788    10.972242    16.444185    -0.523448
O     -2.119014     9.997840    14.503339    -0.586064
O      9.757583     2.152489     5.211197    -0.526598
O      8.306413     0.593205     4.633152    -0.612203
O     -4.728072     9.027020    16.500924    -0.540157
O     -3.802123     7.568647    15.153839    -0.580288
O     -1.073209     7.035383    15.826449    -0.596683
O     -0.066550     8.856436    16.401564    -0.545788
O     11.829378     3.034414     3.125173    -0.523448
O     10.881653     2.783634     1.184327    -0.586064
O     -2.302446     8.721819    18.530209    -0.526598
O     -3.233666     6.806071    17.952164    -0.612203
O     10.916778     0.000031     3.181912    -0.540157
O      9.222650     0.337914     1.834827    -0.580288
O      7.741384     2.691038     2.507437    -0.596683
O      9.077029     4.286546     3.082552    -0.545788
N      3.192471    13.888872    24.165216    -0.114460
N     -3.072197     4.751021    15.791820    -0.114460
N      6.331358     0.002899     2.472808    -0.114460
N     12.596026     9.140750    10.846204    -0.114460

The following XYZ coordinates are in angstroms. Other properties are in atomic units.
The sperically averaged electron density of each atom fit to a function of the form exp(a - br)
eigen_1, eigen_2 and eigen_3 are the three eigenvalues of traceless quadrupole moment tensor
  atom number  atomic symbol              X              Y              Z     net charge C6 coefficient C8 coefficient C10 coefficient fluctuating dipole atomic polarizability isotropic forcefield polarizability              a              b squared Pearson coefficient          <r^3>          <r^4>         wp_QDO          m_QDO          q_QDO       dipole_x       dipole_y       dipole_z         dipole            Qxy            Qxz            Qyz     Q(x^2-y^2)  Q(3z^2 - R^2)        eigen_1        eigen_2        eigen_3 static polarizability      alpha(xx)      alpha(xy)      alpha(xz)      alpha(yy)      alpha(yz)      alpha(zz) atomic spin moment
            1             In      -0.298806      11.821762      23.563197       1.384558     155.934042 0.38103415E+04  0.13962944E+06                                19.225377                           16.318692       1.322663       2.123321                    0.999348      73.520178     191.075581       0.637757       0.262083      -1.318914      -0.007142      -0.005514      -0.006341       0.011028      -0.007421       0.022740      -0.004297      -0.001556       0.037542      -0.022916      -0.006286       0.029202             25.247102      19.601648       0.585953      -6.667795      31.573153      -3.310722      24.566505           0.000001
            2             In      11.926662       5.139012      10.244185       1.384558     155.934064 0.38103417E+04  0.13962945E+06                                19.225378                           16.318692       1.322663       2.123321                    0.999348      73.520183     191.075593       0.637757       0.262083      -1.318915      -0.002567      -0.008650      -0.006341       0.011028      -0.004969      -0.012207       0.019662       0.011134       0.037542      -0.022916      -0.006287       0.029203             25.247106      29.622956       4.459478      -0.684090      21.551855      -7.412984      24.566507           0.000002
            3             In      -2.402833       8.752759      16.393839       1.384558     155.934045 0.38103410E+04  0.13962942E+06                                19.225378                           16.318692       1.322662       2.123320                    0.999348      73.520169     191.075561       0.637757       0.262083      -1.318914       0.002567       0.008651       0.006340       0.011029      -0.004969      -0.012207       0.019662       0.011134       0.037541      -0.022916      -0.006286       0.029202             25.247106      29.622957       4.459478      -0.684089      21.551855      -7.412984      24.566506           0.000001
            4             In       9.822635       2.070009       3.074827       1.384557     155.934071 0.38103424E+04  0.13962948E+06                                19.225377                           16.318692       1.322663       2.123321                    0.999348      73.520199     191.075631       0.637757       0.262082      -1.318915       0.007143       0.005513       0.006342       0.011028      -0.007421       0.022740      -0.004297      -0.001556       0.037542      -0.022916      -0.006286       0.029202             25.247102      19.601649       0.585953      -6.667795      31.573154      -3.310722      24.566504           0.000003
            5              H      -1.142469      12.305043       0.628657       0.103281       1.142810 0.81885649E+01  0.80492987E+02                                 1.768959                            1.642416      -1.008922       2.386193                    0.997968       3.545535       9.786312       0.504389       1.235350      -0.718460       0.027159       0.011044       0.020826       0.035963       0.007893       0.008216      -0.001425       0.007094       0.040672      -0.016572      -0.000449       0.017021              1.868194       2.071171       0.528266       0.308854       1.829252       0.273456       1.704160          -0.000000
            6              H      -2.740962      10.941349       1.592954       0.107513       1.169960 0.86582944E+01  0.85267443E+02                                 1.723310                            1.636199      -0.964015       2.411974                    0.998353       3.346796       8.887916       0.536394       1.159501      -0.738818       0.002136      -0.005266       0.036042       0.036487       0.011296       0.004836      -0.000281       0.008998       0.040343      -0.019154       0.003940       0.015214              1.755519       1.552428       0.234194      -0.158961       1.565360      -0.191410       2.148771          -0.000001
            7              H      11.496119       7.925585      24.605543       0.112034       1.145525 0.84381035E+01  0.82565340E+02                                 1.705592                            1.620505      -0.832537       2.477720                    0.999286       3.273196       8.664433       0.536372       1.167044      -0.737623      -0.022291      -0.015989      -0.024161       0.036556       0.010478       0.006138      -0.000223       0.005841       0.036250      -0.017449       0.002627       0.014823              1.750677       2.027628       0.410545       0.159902       1.570944       0.096459       1.653458           0.000000
            8              H      -4.301440       9.318909      23.654565       0.121956       1.221442 0.91069292E+01  0.91197058E+02                                 1.809374                            1.706943      -1.050889       2.385579                    0.997514       3.367294       9.138447       0.509800       1.199768      -0.729555      -0.003019       0.005593      -0.042179       0.042655       0.007943       0.010574      -0.002358       0.005451       0.046963      -0.018310      -0.001811       0.020121              1.862111       1.612380       0.104445      -0.149205       1.538900      -0.169528       2.435052          -0.000000
            9              H      11.383936       5.055831       5.633942       0.130951       1.059805 0.75422376E+01  0.73082801E+02                                 1.730943                            1.616122      -1.012157       2.415581                    0.997349       3.416307       9.553635       0.486757       1.298611      -0.705161      -0.014479      -0.040049       0.006994       0.043156       0.008685       0.002612      -0.000998      -0.017773      -0.009923      -0.011703      -0.002377       0.014080              1.798428       1.487708       0.360405      -0.067646       2.088427      -0.243191       1.819148           0.000000
           10              H      11.244917       5.765228       3.452288       0.114922       0.983707 0.68871391E+01  0.66416874E+02                                 1.747065                            1.617316      -1.329184       2.249775                    0.992904       3.857013      11.409609       0.445948       1.424236      -0.676820      -0.016556      -0.026433      -0.022294       0.038339       0.008066       0.004659       0.001405      -0.017720       0.025990      -0.016898       0.005387       0.011511              1.854320       1.619703       0.261135       0.306867       1.800038       0.341295       2.143219           0.000000
           11              H      13.077578       9.203621       4.459205       0.103508       1.251332 0.92766899E+01  0.92730316E+02                                 1.787741                            1.682291      -0.986935       2.396683                    0.998133       3.391618       9.005538       0.535596       1.144038      -0.743032       0.014443       0.031474      -0.005701       0.035096       0.013400       0.006007       0.000170      -0.018752       0.014724      -0.019929       0.005090       0.014839              1.826691       1.528192       0.359451      -0.120762       2.078082      -0.302635       1.873799          -0.000000
           12              H      13.182701       8.510661       6.656842       0.104946       1.290882 0.93286479E+01  0.93650929E+02                                 1.838903                            1.694111      -1.121974       2.332010                    0.997101       3.488686       9.371456       0.528831       1.153709      -0.739325       0.017207       0.021819       0.021674       0.035241       0.013486       0.005158       0.001307      -0.019224      -0.008094      -0.016403      -0.002106       0.018509              1.934607       1.587867       0.278332       0.367642       1.731222       0.372130       2.484732           0.000001
           13              H       4.550252       0.251920      23.148443       0.121526       1.221043 0.89243651E+01  0.88224849E+02                                 1.758852                            1.651123      -0.926433       2.443629                    0.998564       3.244344       8.527578       0.540854       1.145546      -0.743834      -0.026864      -0.011107      -0.031287       0.042707      -0.002778       0.017167      -0.001326      -0.001857       0.009956      -0.017153      -0.001048       0.018201              1.794347       1.688753       0.145177       0.432656       1.746025       0.270980       1.948263           0.000001
           14              H       4.874280       2.513435      23.526703       0.116320       1.150964 0.82309868E+01  0.79719343E+02                                 1.682568                            1.578119      -0.882062       2.459066                    0.998932       3.212985       8.351475       0.557359       1.134642      -0.745821      -0.017678       0.022475      -0.023772       0.037185      -0.001105       0.015838      -0.002681      -0.011388       0.004384      -0.018829       0.004182       0.014647              1.738441       1.491655      -0.318811       0.242454       2.085560      -0.253594       1.638107           0.000002
           15              H       8.867450       3.919021      -0.013319       0.113988       0.972074 0.70537598E+01  0.68464278E+02                                 1.735448                            1.639143      -1.341985       2.241893                    0.992787       3.896477      11.581750       0.441793       1.428381      -0.676004       0.019673       0.007991       0.031088       0.037648       0.003539       0.009508       0.001917      -0.014471       0.008178      -0.014234       0.003572       0.010662              1.809489       1.689076       0.156274       0.352945       1.820869       0.228451       1.918524          -0.000000
           16              H       7.020658      -0.619391      26.187841       0.114245       0.962542 0.67912982E+01  0.65313955E+02                                 1.726536                            1.609164      -1.322805       2.250114                    0.993188       3.878488      11.486390       0.445424       1.429813      -0.675637       0.016671      -0.021710       0.026903       0.038380      -0.001778       0.010631      -0.002339      -0.005974       0.006883      -0.012026       0.000910       0.011116              1.827547       1.582756      -0.282436       0.185112       2.170528      -0.268931       1.729358          -0.000000
           17              H       3.712341      10.163323      25.463287       0.105422       1.172137 0.85780134E+01  0.85411183E+02                                 1.807302                            1.687970      -1.080043       2.356060                    0.996781       3.603167      10.049668       0.493860       1.245587      -0.716100       0.004438       0.031928       0.017750       0.036799       0.003460       0.013105       0.010973      -0.007274      -0.012620      -0.017742      -0.000853       0.018594              1.901230       1.547626      -0.219846      -0.011004       2.618510       0.298131       1.537554          -0.000000
           18              H       5.254644       8.597042      26.054651       0.108315       1.170616 0.88240205E+01  0.87435910E+02                                 1.740536                            1.665863      -0.876308       2.456212                    0.998955       3.332797       8.919100       0.524131       1.179351      -0.734651       0.021392       0.009920       0.027736       0.036405      -0.001666       0.012147       0.009280      -0.007422      -0.007505      -0.017440       0.003542       0.013898              1.763973       2.054085      -0.134645       0.386326       1.598921       0.054334       1.638914          -0.000001
           19              H       3.405914       5.870019      23.777100       0.110230       1.124332 0.82670664E+01  0.80448181E+02                                 1.678117                            1.598335      -0.863924       2.462399                    0.999008       3.277631       8.641635       0.543158       1.158818      -0.739209      -0.008139      -0.035428      -0.009897       0.037675       0.001998       0.011408       0.007380      -0.007637      -0.028191      -0.017813       0.003299       0.014514              1.714499       1.531194      -0.205623       0.095210       2.176602       0.132557       1.435702           0.000001
           20              H       1.800889       7.476568      23.132460       0.128812       1.117543 0.80780072E+01  0.78471724E+02                                 1.703858                            1.606428      -0.899492       2.462724                    0.999076       3.221951       8.600281       0.526317       1.197981      -0.730135      -0.031292      -0.011525      -0.027028       0.042925       0.004314       0.014334       0.007106      -0.008663      -0.005932      -0.017168      -0.000089       0.017257              1.757330       2.046684       0.030000       0.456884       1.483246       0.082829       1.742061           0.000001
           21              H      10.250120       7.070981       1.941912       0.123080       1.042939 0.77003665E+01  0.75842354E+02                                 1.773383                            1.678367      -1.327078       2.255882                    0.993483       3.761857      10.998727       0.453328       1.371809      -0.687864      -0.020883      -0.024816       0.014259       0.035429       0.007350      -0.000271      -0.003854       0.005197       0.003439      -0.009259       0.001110       0.008149              1.848143       1.990914       0.442779      -0.065248       1.816979      -0.274427       1.736535          -0.000000
           22              H       9.762782       7.231768      25.580494       0.119745       1.184542 0.90295893E+01  0.90457999E+02                                 1.780168                            1.703615      -1.123931       2.344622                    0.996613       3.472058       9.502629       0.507249       1.205330      -0.726875      -0.007255       0.014465      -0.031082       0.035042       0.003797       0.006869      -0.008523       0.003441       0.022184      -0.013549       0.000408       0.013140              1.808213       1.878809       0.146712       0.040553       1.588328      -0.343788       1.957502          -0.000000
           23              H      -3.718775       9.175546       2.224275       0.112489       1.202319 0.92226869E+01  0.93424799E+02                                 1.835475                            1.749719      -1.132696       2.334840                    0.996470       3.618239      10.149058       0.485726       1.244831      -0.716853       0.029093       0.005004       0.016116       0.033633       0.005465       0.006934      -0.004251       0.015247       0.002619      -0.012872       0.000918       0.011954              1.887722       2.131756       0.361032       0.137926       1.652879      -0.094597       1.878532          -0.000000
           24              H       7.050274       7.390139      25.921461       0.118106       1.197490 0.91394989E+01  0.91846158E+02                                 1.792962                            1.713899      -1.132551       2.339486                    0.996472       3.492786       9.577650       0.505694       1.205256      -0.726809       0.008064       0.033846       0.003395       0.034959       0.003884       0.005833       0.001192      -0.012188      -0.028260      -0.012510       0.000186       0.012324              1.818892       1.883952      -0.036902       0.115697       2.206125       0.014294       1.366600          -0.000000
           25              H       8.168693       3.543382      26.278411       0.121641       1.039200 0.76958445E+01  0.75710473E+02                                 1.767573                            1.677476      -1.210341       2.310206                    0.994988       3.698162      10.770811       0.454066       1.371158      -0.688638       0.023578      -0.024313       0.012448       0.036083      -0.006087       0.006539      -0.000649      -0.001019      -0.021778      -0.010747      -0.000406       0.011152              1.835134       1.969941      -0.282177       0.251211       2.073959      -0.106021       1.461503          -0.000000
           26              H       4.631001       4.454222      24.576241       0.115125       1.109712 0.83842281E+01  0.83037564E+02                                 1.744417                            1.670654      -1.124415       2.340989                    0.996518       3.571236       9.946371       0.495397       1.248364      -0.715430      -0.030025      -0.009353      -0.013651       0.034283       0.002608       0.008471       0.002525       0.006117      -0.024990      -0.012177       0.000163       0.012014              1.786750       1.994671      -0.100484       0.298163       1.854507       0.046633       1.511071           0.000000
           27              H      11.097148       2.215180      13.947669       0.103281       1.142809 0.81885562E+01  0.80492884E+02                                 1.768958                            1.642416      -1.008922       2.386194                    0.997968       3.545535       9.786313       0.504389       1.235350      -0.718460       0.000510       0.029315       0.020826       0.035963       0.003455      -0.004292       0.007150      -0.015866       0.040672      -0.016572      -0.000449       0.017021              1.868193       1.505399       0.309578       0.143713       2.395021       0.386673       1.704159          -0.000000
           28              H      10.401479       0.232535      14.911966       0.107513       1.169961 0.86583006E+01  0.85267521E+02                                 1.723311                            1.636200      -0.964015       2.411974                    0.998353       3.346797       8.887920       0.536394       1.159501      -0.738818      -0.005681       0.000094       0.036042       0.036487       0.005334      -0.002005       0.004409      -0.021854       0.040343      -0.019154       0.003940       0.015214              1.755520       1.406167       0.177660      -0.121227       1.711622      -0.217280       2.148771          -0.000001
           29              H       4.040046      14.735977      11.286531       0.112034       1.145524 0.84380988E+01  0.82565284E+02                                 1.705592                            1.620505      -0.832537       2.477720                    0.999286       3.273196       8.664433       0.536372       1.167045      -0.737623      -0.006876      -0.026557      -0.024161       0.036556       0.005789      -0.002421       0.005645      -0.018417       0.036250      -0.017449       0.002627       0.014823              1.750676       1.354184       0.150239       0.032322       2.244387       0.183925       1.653458           0.000000
           30              H      11.035222       0.503207      10.335553       0.121956       1.221442 0.91069273E+01  0.91197030E+02                                 1.809373                            1.706942      -1.050889       2.385579                    0.997514       3.367294       9.138445       0.509801       1.199767      -0.729555       0.006305      -0.000800      -0.042179       0.042655       0.004045      -0.006012       0.009013      -0.014719       0.046963      -0.018310      -0.001811       0.020121              1.862110       1.478204       0.052582      -0.104333       1.673075      -0.200291       2.435050          -0.000000
           31              H      -0.180722      11.285547      18.952954       0.130951       1.059806 0.75422407E+01  0.73082842E+02                                 1.730944                            1.616122      -1.012157       2.415581                    0.997349       3.416306       9.553634       0.486756       1.298612      -0.705161      -0.032136      -0.027944       0.006994       0.043156       0.012404      -0.001873       0.002077       0.001470      -0.009923      -0.011703      -0.002377       0.014080              1.798429       1.767945       0.468725      -0.202447       1.808192      -0.150776       1.819149           0.000000
           32              H       0.531087      11.411639      16.771300       0.114922       0.983708 0.68871480E+01  0.66416975E+02                                 1.747066                            1.617316      -1.329184       2.249775                    0.992904       3.857014      11.409610       0.445948       1.424235      -0.676820      -0.018687      -0.024973      -0.022294       0.038339       0.011928      -0.000369       0.004852       0.002264       0.025991      -0.016898       0.005387       0.011511              1.854320       1.600965       0.253893       0.207705       1.818778       0.409278       2.143219           0.000000
           33              H       3.077498      14.360705      17.778217       0.103508       1.251333 0.92766902E+01  0.92730320E+02                                 1.787741                            1.682291      -0.986935       2.396683                    0.998133       3.391618       9.005538       0.535596       1.144038      -0.743032       0.024150       0.024820      -0.005701       0.035096       0.016222      -0.002007       0.005664      -0.004147       0.014724      -0.019929       0.005090       0.014839              1.826691       1.764848       0.450925      -0.238742       1.841427      -0.221751       1.873798          -0.000000
           34              H       2.393242      14.208922      19.975854       0.104946       1.290882 0.93286477E+01  0.93650928E+02                                 1.838904                            1.694111      -1.121974       2.332010                    0.997101       3.488685       9.371454       0.528830       1.153709      -0.739325       0.014148       0.023916       0.021674       0.035241       0.016445      -0.000641       0.005283      -0.003915      -0.008094      -0.016403      -0.002106       0.018509              1.934607       1.525389       0.254183       0.214556       1.793701       0.477083       2.484731           0.000000
           35              H      -0.613313       5.490629       9.829431       0.121526       1.221046 0.89243923E+01  0.88225186E+02                                 1.758855                            1.651125      -0.926454       2.443619                    0.998564       3.244348       8.527592       0.540853       1.145546      -0.743834      -0.000674      -0.029062      -0.031287       0.042707      -0.001431      -0.007426       0.015534       0.005111       0.009956      -0.017153      -0.001047       0.018201              1.794350       1.640940       0.126695       0.096768       1.793843       0.501256       1.948266           0.000001
           36              H       1.379283       6.608218      10.207691       0.116320       1.150964 0.82309849E+01  0.79719323E+02                                 1.682568                            1.578119      -0.882062       2.459067                    0.998932       3.212985       8.351476       0.557359       1.134643      -0.745821       0.027337      -0.008386      -0.023772       0.037185       0.003012      -0.008211       0.013806       0.009914       0.004384      -0.018829       0.004182       0.014647              1.738441       2.222786      -0.036208      -0.323952       1.354430       0.134719       1.638107           0.000002
           37              H      -0.333797       8.528446      13.305693       0.113988       0.972075 0.70537671E+01  0.68464361E+02                                 1.735449                            1.639143      -1.341985       2.241893                    0.992787       3.896478      11.581751       0.441793       1.428381      -0.676004       0.000361       0.021231       0.031088       0.037648       0.007486      -0.001640       0.009559       0.005949       0.008178      -0.014234       0.003572       0.010662              1.809490       1.698633       0.159968       0.085838       1.811313       0.411572       1.918524          -0.000000
           38              H      -2.316691       7.480753      12.868829       0.114245       0.962542 0.67912984E+01  0.65313958E+02                                 1.726536                            1.609165      -1.322805       2.250114                    0.993188       3.878488      11.486391       0.445424       1.429814      -0.675637      -0.026260       0.007723       0.026903       0.038380       0.000693      -0.006014       0.009073       0.006813       0.006883      -0.012026       0.000910       0.011116              1.827547       2.284086      -0.011351      -0.317584       1.469199       0.075703       1.729358          -0.000000
           39              H       8.933604       8.282469      12.144275       0.105422       1.172137 0.85780111E+01  0.85411156E+02                                 1.807302                            1.687970      -1.080042       2.356060                    0.996781       3.603167      10.049668       0.493860       1.245587      -0.716100       0.028181       0.015650       0.017750       0.036799       0.005006       0.005511       0.016180       0.000729      -0.012620      -0.017742      -0.000853       0.018594              1.901230       2.627174       0.197431       0.282048       1.538962       0.097222       1.537554          -0.000000
           40              H       6.916609       9.156349      12.735639       0.108315       1.170616 0.88240218E+01  0.87435923E+02                                 1.740536                            1.665863      -0.876308       2.456212                    0.998955       3.332797       8.919099       0.524131       1.179351      -0.734651       0.001541       0.023530       0.027736       0.036405       0.001263       0.004276       0.014676       0.007734      -0.007505      -0.017440       0.003542       0.013898              1.763973       1.748645      -0.252708      -0.088604       1.904362       0.379933       1.638913          -0.000001
           41              H       5.039519       6.448768      10.458088       0.110230       1.124332 0.82670650E+01  0.80448158E+02                                 1.678116                            1.598334      -0.863924       2.462399                    0.999008       3.277631       8.641633       0.543158       1.158818      -0.739210      -0.030111      -0.020365      -0.009897       0.037675       0.004047       0.002771       0.013302       0.002964      -0.028191      -0.017813       0.003299       0.014514              1.714499       2.231005       0.064875       0.089315       1.476790       0.136598       1.435702           0.000001
           42              H       7.116688       5.530903       9.813448       0.128812       1.117544 0.80780095E+01  0.78471749E+02                                 1.703858                            1.606428      -0.899492       2.462724                    0.999076       3.221951       8.600280       0.526317       1.197980      -0.730135       0.000532      -0.033343      -0.027028       0.042925       0.006105       0.001460       0.015932       0.000608      -0.005932      -0.017168      -0.000089       0.017257              1.757330       1.536307      -0.167276      -0.087464       1.993623       0.456019       1.742061           0.000001
           43              H       2.107681      10.954515      15.260924       0.123080       1.042938 0.77003606E+01  0.75842289E+02                                 1.773383                            1.678367      -1.327078       2.255882                    0.993483       3.761856      10.998727       0.453327       1.371810      -0.687863      -0.015618      -0.028425       0.014259       0.035429       0.003692      -0.003497      -0.001642      -0.013733       0.003439      -0.009259       0.001110       0.008149              1.848143       1.541787       0.269178      -0.232446       2.266107      -0.159800       1.736535          -0.000000
           44              H       4.017817      12.869068      12.261482       0.119745       1.184542 0.90295895E+01  0.90458001E+02                                 1.780168                            1.703615      -1.123931       2.344622                    0.996613       3.472058       9.502629       0.507249       1.205330      -0.726875       0.016107      -0.001552      -0.031082       0.035042       0.001652      -0.010426       0.003334      -0.007654       0.022184      -0.013549       0.000408       0.013140              1.808213       1.527411       0.010887      -0.335287       1.939726      -0.086121       1.957502          -0.000000
           45              H       9.106969      -1.316148      15.543287       0.112489       1.202319 0.92226949E+01  0.93424891E+02                                 1.835475                            1.749719      -1.132696       2.334840                    0.996470       3.618240      10.149058       0.485726       1.244829      -0.716854      -0.005822       0.028940       0.016116       0.033633      -0.001083      -0.006466       0.004935      -0.018635       0.002619      -0.012872       0.000918       0.011954              1.887722       1.472305       0.106135      -0.137962       2.312330       0.094545       1.878531          -0.000000
           46              H       5.143489      10.396086      12.602449       0.118106       1.197490 0.91394962E+01  0.91846129E+02                                 1.792963                            1.713899      -1.132551       2.339486                    0.996472       3.492785       9.577649       0.505694       1.205257      -0.726809       0.028663       0.019724       0.003395       0.034959       0.006973      -0.000991       0.005870       0.003795      -0.028260      -0.012510       0.000186       0.012324              1.818893       2.189067       0.081034      -0.028380       1.901010       0.113069       1.366600          -0.000000
           47              H       1.152214      10.052400      12.959399       0.121641       1.039200 0.76958391E+01  0.75710409E+02                                 1.767573                            1.677475      -1.210341       2.310206                    0.994988       3.698162      10.770811       0.454066       1.371158      -0.688638      -0.031179       0.013227       0.012448       0.036083      -0.004162      -0.002963       0.005865       0.008942      -0.021778      -0.010747      -0.000406       0.011152              1.835134       2.250222      -0.173840      -0.189461       1.793677       0.196092       1.461503          -0.000000
           48              H       3.277254       7.081020      11.257229       0.115125       1.109712 0.83842258E+01  0.83037540E+02                                 1.744417                            1.670654      -1.124415       2.340989                    0.996518       3.571235       9.946370       0.495397       1.248365      -0.715430       0.002101      -0.031378      -0.013651       0.034283      -0.000127      -0.000699       0.008811      -0.008035      -0.024990      -0.012177       0.000163       0.012014              1.786750       1.940310      -0.121496      -0.064001       1.908870       0.294923       1.511071           0.000000
           49              H      -1.573319      11.676591      12.690355       0.103281       1.142809 0.81885574E+01  0.80492899E+02                                 1.768958                            1.642416      -1.008922       2.386193                    0.997968       3.545535       9.786313       0.504389       1.235350      -0.718460      -0.000510      -0.029315      -0.020826       0.035963       0.003455      -0.004292       0.007150      -0.015866       0.040672      -0.016572      -0.000449       0.017021              1.868194       1.505400       0.309579       0.143713       2.395022       0.386673       1.704160          -0.000000
           50              H      -0.877650      13.659236      11.726058       0.107513       1.169961 0.86583001E+01  0.85267513E+02                                 1.723311                            1.636199      -0.964015       2.411974                    0.998353       3.346797       8.887919       0.536394       1.159501      -0.738818       0.005681      -0.000094      -0.036042       0.036487       0.005334      -0.002005       0.004409      -0.021854       0.040343      -0.019154       0.003940       0.015214              1.755520       1.406167       0.177660      -0.121227       1.711622      -0.217280       2.148770          -0.000001
           51              H       5.483783      -0.844206      15.351493       0.112034       1.145524 0.84380988E+01  0.82565284E+02                                 1.705592                            1.620505      -0.832537       2.477720                    0.999286       3.273196       8.664433       0.536372       1.167045      -0.737623       0.006876       0.026557       0.024161       0.036556       0.005789      -0.002421       0.005645      -0.018417       0.036250      -0.017449       0.002627       0.014823              1.750676       1.354184       0.150239       0.032322       2.244387       0.183925       1.653458           0.000000
           52              H      -1.511393      13.388564      16.302471       0.121956       1.221443 0.91069346E+01  0.91197121E+02                                 1.809374                            1.706943      -1.050889       2.385579                    0.997514       3.367295       9.138449       0.509800       1.199767      -0.729555      -0.006305       0.000800       0.042179       0.042655       0.004045      -0.006012       0.009013      -0.014719       0.046963      -0.018310      -0.001811       0.020121              1.862111       1.478205       0.052582      -0.104333       1.673076      -0.200292       2.435052          -0.000000
           53              H       9.704551       2.606224       7.685070       0.130950       1.059806 0.75422414E+01  0.73082850E+02                                 1.730944                            1.616123      -1.012157       2.415581                    0.997349       3.416306       9.553634       0.486756       1.298612      -0.705161       0.032136       0.027944      -0.006994       0.043156       0.012404      -0.001873       0.002077       0.001470      -0.009923      -0.011703      -0.002377       0.014080              1.798429       1.767945       0.468725      -0.202447       1.808192      -0.150776       1.819149           0.000000
           54              H       8.992742       2.480132       9.866724       0.114922       0.983708 0.68871428E+01  0.66416917E+02                                 1.747066                            1.617316      -1.329184       2.249775                    0.992904       3.857013      11.409609       0.445948       1.424236      -0.676820       0.018687       0.024973       0.022294       0.038339       0.011928      -0.000369       0.004852       0.002264       0.025990      -0.016898       0.005387       0.011511              1.854320       1.600965       0.253893       0.207705       1.818778       0.409278       2.143219           0.000000
           55              H       6.446331      -0.468934       8.859807       0.103508       1.251333 0.92766928E+01  0.92730357E+02                                 1.787742                            1.682291      -0.986935       2.396683                    0.998133       3.391618       9.005540       0.535595       1.144038      -0.743032      -0.024150      -0.024820       0.005701       0.035096       0.016222      -0.002007       0.005664      -0.004147       0.014724      -0.019929       0.005090       0.014839              1.826692       1.764848       0.450925      -0.238743       1.841428      -0.221751       1.873799          -0.000000
           56              H       7.130587      -0.317151       6.662170       0.104946       1.290882 0.93286499E+01  0.93650950E+02                                 1.838903                            1.694111      -1.121974       2.332010                    0.997101       3.488686       9.371455       0.528831       1.153708      -0.739325      -0.014148      -0.023916      -0.021674       0.035241       0.016445      -0.000641       0.005283      -0.003915      -0.008094      -0.016403      -0.002106       0.018509              1.934607       1.525389       0.254183       0.214556       1.793700       0.477083       2.484731           0.000000
           57              H      10.137142       8.401142      16.808593       0.121526       1.221046 0.89243923E+01  0.88225186E+02                                 1.758855                            1.651125      -0.926454       2.443619                    0.998564       3.244348       8.527592       0.540853       1.145546      -0.743834       0.000674       0.029062       0.031287       0.042707      -0.001431      -0.007426       0.015534       0.005111       0.009956      -0.017153      -0.001047       0.018201              1.794350       1.640940       0.126695       0.096768       1.793843       0.501256       1.948266           0.000001
           58              H       8.144546       7.283553      16.430333       0.116320       1.150963 0.82309791E+01  0.79719251E+02                                 1.682568                            1.578119      -0.882062       2.459067                    0.998932       3.212984       8.351472       0.557359       1.134642      -0.745821      -0.027337       0.008386       0.023772       0.037185       0.003012      -0.008211       0.013806       0.009914       0.004384      -0.018829       0.004182       0.014647              1.738440       2.222785      -0.036208      -0.323952       1.354429       0.134719       1.638106           0.000002
           59              H       9.857626       5.363325      13.332331       0.113988       0.972075 0.70537681E+01  0.68464370E+02                                 1.735449                            1.639143      -1.341985       2.241893                    0.992787       3.896478      11.581750       0.441793       1.428380      -0.676004      -0.000361      -0.021231      -0.031088       0.037648       0.007486      -0.001640       0.009559       0.005949       0.008178      -0.014234       0.003572       0.010662              1.809490       1.698632       0.159968       0.085838       1.811313       0.411572       1.918524          -0.000000
           60              H      11.840520       6.411018      13.769195       0.114245       0.962542 0.67912986E+01  0.65313962E+02                                 1.726537                            1.609165      -1.322805       2.250114                    0.993188       3.878488      11.486392       0.445424       1.429814      -0.675637       0.026260      -0.007723      -0.026903       0.038380       0.000693      -0.006014       0.009073       0.006813       0.006883      -0.012026       0.000910       0.011116              1.827548       2.284086      -0.011351      -0.317584       1.469199       0.075703       1.729358          -0.000000
           61              H       0.590225       5.609302      14.493749       0.105422       1.172137 0.85780108E+01  0.85411154E+02                                 1.807302                            1.687970      -1.080043       2.356060                    0.996781       3.603167      10.049669       0.493860       1.245587      -0.716099      -0.028181      -0.015650      -0.017750       0.036799       0.005006       0.005511       0.016180       0.000729      -0.012620      -0.017742      -0.000853       0.018594              1.901230       2.627175       0.197431       0.282048       1.538962       0.097222       1.537554          -0.000000
           62              H       2.607220       4.735422      13.902385       0.108315       1.170616 0.88240213E+01  0.87435915E+02                                 1.740535                            1.665862      -0.876308       2.456212                    0.998955       3.332797       8.919098       0.524131       1.179351      -0.734651      -0.001541      -0.023530      -0.027736       0.036405       0.001263       0.004276       0.014676       0.007734      -0.007505      -0.017440       0.003542       0.013898              1.763973       1.748644      -0.252708      -0.088604       1.904362       0.379933       1.638913          -0.000001
           63              H       4.484310       7.443003      16.179936       0.110230       1.124332 0.82670670E+01  0.80448188E+02                                 1.678117                            1.598335      -0.863924       2.462399                    0.999008       3.277631       8.641635       0.543158       1.158818      -0.739209       0.030111       0.020365       0.009897       0.037675       0.004047       0.002771       0.013302       0.002964      -0.028191      -0.017813       0.003299       0.014514              1.714500       2.231006       0.064875       0.089315       1.476790       0.136598       1.435702           0.000001
           64              H       2.407141       8.360868      16.824576       0.128812       1.117544 0.80780111E+01  0.78471770E+02                                 1.703859                            1.606429      -0.899492       2.462724                    0.999076       3.221951       8.600281       0.526317       1.197981      -0.730135      -0.000532       0.033343       0.027028       0.042925       0.006105       0.001460       0.015932       0.000608      -0.005932      -0.017168      -0.000089       0.017257              1.757331       1.536307      -0.167276      -0.087464       1.993624       0.456020       1.742061           0.000001
           65              H       7.416148       2.937256      11.377100       0.123080       1.042938 0.77003606E+01  0.75842289E+02                                 1.773383                            1.678367      -1.327078       2.255882                    0.993483       3.761856      10.998727       0.453327       1.371810      -0.687863       0.015618       0.028425      -0.014259       0.035429       0.003692      -0.003497      -0.001642      -0.013733       0.003439      -0.009259       0.001110       0.008149              1.848143       1.541787       0.269178      -0.232446       2.266107      -0.159800       1.736535          -0.000000
           66              H       5.506012       1.022703      14.376542       0.119745       1.184542 0.90295895E+01  0.90458001E+02                                 1.780168                            1.703615      -1.123931       2.344622                    0.996613       3.472058       9.502629       0.507249       1.205330      -0.726875      -0.016107       0.001552       0.031082       0.035042       0.001652      -0.010426       0.003334      -0.007654       0.022184      -0.013549       0.000408       0.013140              1.808213       1.527411       0.010887      -0.335287       1.939726      -0.086121       1.957502          -0.000000
           67              H       6.679770      -0.994999      11.094737       0.112489       1.202319 0.92226915E+01  0.93424856E+02                                 1.835475                            1.749719      -1.132696       2.334840                    0.996470       3.618239      10.149058       0.485726       1.244830      -0.716853       0.005822      -0.028940      -0.016116       0.033633      -0.001083      -0.006466       0.004935      -0.018635       0.002619      -0.012872       0.000918       0.011954              1.887723       1.472306       0.106135      -0.137962       2.312330       0.094545       1.878532          -0.000000
           68              H       4.380340       3.495685      14.035575       0.118106       1.197490 0.91394959E+01  0.91846120E+02                                 1.792962                            1.713899      -1.132550       2.339486                    0.996472       3.492785       9.577647       0.505694       1.205256      -0.726809      -0.028663      -0.019724      -0.003395       0.034959       0.006973      -0.000991       0.005870       0.003795      -0.028260      -0.012510       0.000186       0.012324              1.818892       2.189067       0.081034      -0.028380       1.901010       0.113069       1.366600          -0.000000
           69              H       8.371615       3.839371      13.678625       0.121641       1.039200 0.76958391E+01  0.75710409E+02                                 1.767573                            1.677475      -1.210341       2.310206                    0.994988       3.698162      10.770811       0.454066       1.371158      -0.688638       0.031179      -0.013227      -0.012448       0.036083      -0.004162      -0.002963       0.005865       0.008942      -0.021778      -0.010747      -0.000406       0.011152              1.835134       2.250222      -0.173840      -0.189461       1.793677       0.196092       1.461503          -0.000000
           70              H       6.246575       6.810751      15.380795       0.115125       1.109713 0.83842308E+01  0.83037596E+02                                 1.744417                            1.670654      -1.124415       2.340989                    0.996518       3.571236       9.946371       0.495397       1.248364      -0.715430      -0.002101       0.031378       0.013651       0.034283      -0.000127      -0.000699       0.008811      -0.008035      -0.024990      -0.012177       0.000163       0.012014              1.786750       1.940310      -0.121496      -0.064001       1.908870       0.294923       1.511071           0.000000
           71              H      10.666298       1.586728      26.009367       0.103281       1.142810 0.81885645E+01  0.80492985E+02                                 1.768959                            1.642416      -1.008921       2.386194                    0.997968       3.545535       9.786313       0.504389       1.235350      -0.718460      -0.027159      -0.011044      -0.020826       0.035963       0.007893       0.008216      -0.001425       0.007094       0.040672      -0.016572      -0.000449       0.017021              1.868195       2.071171       0.528266       0.308854       1.829253       0.273456       1.704160          -0.000000
           72              H      12.264791       2.950422      25.045070       0.107513       1.169961 0.86582984E+01  0.85267493E+02                                 1.723311                            1.636199      -0.964015       2.411974                    0.998353       3.346797       8.887919       0.536394       1.159501      -0.738818      -0.002136       0.005266      -0.036042       0.036487       0.011296       0.004836      -0.000281       0.008998       0.040343      -0.019154       0.003940       0.015214              1.755520       1.552428       0.234194      -0.158961       1.565360      -0.191411       2.148771          -0.000001
           73              H      -1.972290       5.966186       2.032481       0.112034       1.145524 0.84381018E+01  0.82565316E+02                                 1.705592                            1.620505      -0.832537       2.477720                    0.999286       3.273196       8.664432       0.536372       1.167044      -0.737624       0.022291       0.015989       0.024161       0.036556       0.010478       0.006138      -0.000223       0.005841       0.036250      -0.017449       0.002627       0.014823              1.750676       2.027628       0.410545       0.159902       1.570943       0.096459       1.653458           0.000000
           74              H      13.825269       4.572862       2.983459       0.121956       1.221442 0.91069311E+01  0.91197083E+02                                 1.809374                            1.706943      -1.050889       2.385579                    0.997514       3.367294       9.138448       0.509800       1.199768      -0.729555       0.003019      -0.005593       0.042179       0.042655       0.007943       0.010574      -0.002358       0.005451       0.046963      -0.018310      -0.001811       0.020121              1.862111       1.612380       0.104445      -0.149205       1.538900      -0.169528       2.435052          -0.000000
           75              H      -1.860107       8.835940      21.004082       0.130950       1.059805 0.75422370E+01  0.73082794E+02                                 1.730943                            1.616122      -1.012157       2.415581                    0.997349       3.416307       9.553635       0.486757       1.298611      -0.705161       0.014479       0.040049      -0.006994       0.043156       0.008685       0.002612      -0.000998      -0.017773      -0.009923      -0.011703      -0.002377       0.014080              1.798428       1.487708       0.360405      -0.067646       2.088427      -0.243191       1.819148           0.000000
           76              H      -1.721088       8.126543      23.185736       0.114922       0.983707 0.68871391E+01  0.66416874E+02                                 1.747065                            1.617316      -1.329184       2.249775                    0.992904       3.857013      11.409609       0.445948       1.424236      -0.676820       0.016556       0.026433       0.022294       0.038339       0.008066       0.004659       0.001405      -0.017720       0.025990      -0.016898       0.005387       0.011511              1.854320       1.619703       0.261135       0.306867       1.800038       0.341295       2.143219           0.000000
           77              H      -3.553749       4.688150      22.178819       0.103508       1.251332 0.92766899E+01  0.92730316E+02                                 1.787741                            1.682291      -0.986935       2.396683                    0.998133       3.391618       9.005538       0.535596       1.144038      -0.743032      -0.014443      -0.031474       0.005701       0.035096       0.013400       0.006007       0.000170      -0.018752       0.014724      -0.019929       0.005090       0.014839              1.826691       1.528192       0.359451      -0.120762       2.078082      -0.302635       1.873799          -0.000000
           78              H      -3.658872       5.381110      19.981182       0.104946       1.290881 0.93286441E+01  0.93650884E+02                                 1.838903                            1.694111      -1.121974       2.332010                    0.997101       3.488685       9.371454       0.528830       1.153709      -0.739325      -0.017207      -0.021819      -0.021674       0.035241       0.013486       0.005158       0.001307      -0.019224      -0.008094      -0.016403      -0.002106       0.018509              1.934607       1.587867       0.278332       0.367642       1.731222       0.372130       2.484732           0.000000
           79              H       4.973577      13.639851       3.489581       0.121526       1.221044 0.89243660E+01  0.88224863E+02                                 1.758852                            1.651123      -0.926433       2.443629                    0.998564       3.244344       8.527579       0.540854       1.145547      -0.743834       0.026864       0.011107       0.031287       0.042707      -0.002778       0.017167      -0.001326      -0.001857       0.009956      -0.017153      -0.001047       0.018201              1.794347       1.688754       0.145177       0.432656       1.746025       0.270980       1.948263           0.000001
           80              H       4.649549      11.378336       3.111321       0.116320       1.150964 0.82309868E+01  0.79719343E+02                                 1.682568                            1.578119      -0.882062       2.459066                    0.998932       3.212985       8.351475       0.557359       1.134642      -0.745821       0.017678      -0.022475       0.023772       0.037185      -0.001105       0.015838      -0.002681      -0.011388       0.004384      -0.018829       0.004182       0.014647              1.738441       1.491655      -0.318811       0.242454       2.085560      -0.253594       1.638107           0.000002
           81              H       2.240840      12.283897       0.013319       0.113988       0.972075 0.70537650E+01  0.68464336E+02                                 1.735448                            1.639143      -1.341985       2.241893                    0.992787       3.896478      11.581751       0.441793       1.428381      -0.676004      -0.019673      -0.007991      -0.031088       0.037648       0.003539       0.009508       0.001917      -0.014471       0.008178      -0.014234       0.003572       0.010662              1.809490       1.689076       0.156274       0.352945       1.820869       0.228451       1.918524          -0.000000
           82              H       2.503171      14.511162       0.450183       0.114245       0.962542 0.67912992E+01  0.65313965E+02                                 1.726536                            1.609164      -1.322804       2.250114                    0.993188       3.878488      11.486389       0.445424       1.429813      -0.675637      -0.016671       0.021710      -0.026903       0.038380      -0.001778       0.010631      -0.002338      -0.005974       0.006883      -0.012026       0.000910       0.011116              1.827547       1.582756      -0.282436       0.185112       2.170528      -0.268931       1.729358          -0.000000
           83              H       5.811488       3.728448       1.174737       0.105422       1.172137 0.85780131E+01  0.85411181E+02                                 1.807302                            1.687970      -1.080042       2.356060                    0.996781       3.603167      10.049669       0.493860       1.245587      -0.716100      -0.004438      -0.031928      -0.017750       0.036799       0.003460       0.013105       0.010973      -0.007274      -0.012620      -0.017742      -0.000853       0.018594              1.901230       1.547627      -0.219846      -0.011004       2.618510       0.298131       1.537555          -0.000000
           84              H       4.269185       5.294729       0.583373       0.108315       1.170616 0.88240228E+01  0.87435942E+02                                 1.740536                            1.665863      -0.876308       2.456212                    0.998955       3.332797       8.919102       0.524130       1.179352      -0.734650      -0.021392      -0.009920      -0.027736       0.036405      -0.001666       0.012147       0.009280      -0.007422      -0.007505      -0.017440       0.003542       0.013898              1.763974       2.054086      -0.134645       0.386326       1.598922       0.054334       1.638914          -0.000001
           85              H       6.117915       8.021752       2.860924       0.110230       1.124332 0.82670664E+01  0.80448181E+02                                 1.678117                            1.598335      -0.863924       2.462399                    0.999008       3.277631       8.641635       0.543158       1.158818      -0.739209       0.008139       0.035428       0.009897       0.037675       0.001998       0.011408       0.007380      -0.007637      -0.028191      -0.017813       0.003299       0.014514              1.714499       1.531194      -0.205623       0.095210       2.176602       0.132557       1.435702           0.000001
           86              H       7.722940       6.415203       3.505564       0.128812       1.117543 0.80780069E+01  0.78471717E+02                                 1.703858                            1.606428      -0.899492       2.462724                    0.999076       3.221951       8.600280       0.526317       1.197980      -0.730135       0.031292       0.011525       0.027028       0.042925       0.004314       0.014334       0.007106      -0.008663      -0.005932      -0.017168      -0.000089       0.017257              1.757330       2.046684       0.030000       0.456884       1.483246       0.082829       1.742061           0.000001
           87              H      -0.726291       6.820790      24.696112       0.123080       1.042939 0.77003644E+01  0.75842331E+02                                 1.773383                            1.678367      -1.327078       2.255882                    0.993483       3.761857      10.998728       0.453327       1.371809      -0.687864       0.020883       0.024816      -0.014259       0.035429       0.007350      -0.000271      -0.003854       0.005197       0.003439      -0.009259       0.001110       0.008149              1.848143       1.990914       0.442779      -0.065248       1.816979      -0.274427       1.736535          -0.000000
           88              H      -0.238953       6.660003       1.057530       0.119745       1.184542 0.90295932E+01  0.90458042E+02                                 1.780168                            1.703614      -1.123931       2.344622                    0.996613       3.472059       9.502630       0.507249       1.205329      -0.726875       0.007255      -0.014465       0.031082       0.035042       0.003797       0.006869      -0.008523       0.003441       0.022184      -0.013549       0.000408       0.013140              1.808213       1.878809       0.146712       0.040553       1.588328      -0.343788       1.957502          -0.000000
           89              H      -4.128596       4.716225      24.413749       0.112489       1.202319 0.92226870E+01  0.93424799E+02                                 1.835475                            1.749719      -1.132696       2.334840                    0.996470       3.618239      10.149058       0.485726       1.244831      -0.716853      -0.029093      -0.005004      -0.016116       0.033633       0.005465       0.006934      -0.004251       0.015247       0.002619      -0.012872       0.000918       0.011954              1.887722       2.131756       0.361032       0.137926       1.652879      -0.094597       1.878532          -0.000000
           90              H       2.473555       6.501632       0.716563       0.118106       1.197490 0.91394989E+01  0.91846158E+02                                 1.792962                            1.713899      -1.132550       2.339486                    0.996472       3.492786       9.577650       0.505694       1.205256      -0.726809      -0.008064      -0.033846      -0.003395       0.034959       0.003884       0.005833       0.001192      -0.012188      -0.028260      -0.012510       0.000186       0.012324              1.818892       1.883952      -0.036902       0.115697       2.206125       0.014294       1.366600          -0.000000
           91              H       1.355136      10.348389       0.359613       0.121641       1.039200 0.76958445E+01  0.75710473E+02                                 1.767573                            1.677476      -1.210341       2.310206                    0.994988       3.698162      10.770811       0.454066       1.371158      -0.688638      -0.023578       0.024313      -0.012448       0.036083      -0.006087       0.006539      -0.000649      -0.001019      -0.021778      -0.010747      -0.000406       0.011152              1.835134       1.969941      -0.282177       0.251211       2.073959      -0.106021       1.461503          -0.000000
           92              H       4.892828       9.437549       2.061783       0.115125       1.109712 0.83842278E+01  0.83037562E+02                                 1.744417                            1.670654      -1.124415       2.340989                    0.996518       3.571236       9.946372       0.495397       1.248364      -0.715430       0.030025       0.009353       0.013651       0.034283       0.002608       0.008471       0.002525       0.006117      -0.024990      -0.012177       0.000163       0.012014              1.786750       1.994672      -0.100484       0.298163       1.854508       0.046633       1.511071           0.000000
           93              H       3.700536      13.358988      23.627927       0.306771       0.649330 0.42768162E+01  0.35748784E+02                                 1.263545                            1.233282      -0.953744       2.580320                    0.999293       2.237906       5.700868       0.549452       1.333630      -0.704659       0.029566      -0.023924      -0.025765       0.045939      -0.011493      -0.010670       0.006144       0.006182       0.002748      -0.012710      -0.006788       0.019497              1.281147       1.205065      -0.173690      -0.174826       1.332100       0.214031       1.306277          -0.000000
           94              H       2.330655      13.605799      24.107412       0.309573       0.506790 0.31580078E+01  0.25537438E+02                                 1.222387                            1.174397      -1.256295       2.392691                    0.998456       2.853609       8.220520       0.462481       1.637752      -0.641395      -0.025511      -0.006834       0.000502       0.026415       0.002084       0.002690      -0.004209      -0.005311      -0.000031      -0.006279       0.000537       0.005742              1.249875       1.511025       0.197526       0.057941       1.164571       0.037741       1.074028           0.000000
           95              H       3.580301      12.854213      25.822900       0.158359       0.982684 0.69090162E+01  0.64874528E+02                                 1.598012                            1.505894      -0.821211       2.507113                    0.999563       3.131375       8.356190       0.529962       1.230846      -0.721512      -0.004526      -0.021579       0.010481       0.024413      -0.000371       0.005903      -0.003595      -0.012362       0.009741      -0.010448       0.001738       0.008710              1.669182       1.263524       0.071904      -0.035885       2.344008      -0.289634       1.400013          -0.000000
           96              H      10.838014      -2.135833      25.588486       0.149760       0.946517 0.67483790E+01  0.61614053E+02                                 1.434818                            1.393710      -0.673006       2.569140                    0.999977       2.845864       6.965682       0.621511       1.079386      -0.762296       0.019793       0.005919       0.008494       0.022338       0.004180       0.004774      -0.000865       0.020382       0.027352      -0.015705       0.003137       0.012568              1.441914       1.820398       0.228171       0.070913       1.312760       0.018789       1.192584          -0.000003
           97              H       9.362248      -1.866101      26.102600       0.167286       0.861715 0.61870430E+01  0.57873749E+02                                 1.596126                            1.529471      -1.106472       2.384388                    0.996394       3.422280       9.851021       0.461825       1.417851      -0.680085      -0.015861       0.010991       0.018557       0.026772      -0.010088       0.002359       0.001811       0.008191       0.026498      -0.015630       0.006177       0.009453              1.648862       1.498731      -0.272062      -0.294498       1.730288       0.339390       1.717568          -0.000000
           98              H       9.195363      -0.862885      22.812804       0.161603       0.951346 0.66424116E+01  0.60751979E+02                                 1.468640                            1.403853      -0.760258       2.536630                    0.999953       2.888460       7.208920       0.601898       1.112624      -0.752243      -0.014298       0.004228      -0.022567       0.027047      -0.000150       0.005338      -0.006491      -0.015415       0.011210      -0.011715      -0.000274       0.011989              1.499313       1.245244       0.020872       0.250525       1.256301      -0.003591       1.996394           0.000000
           99              H       9.033711      -0.363867      24.307197       0.160230       0.949659 0.68662062E+01  0.64742237E+02                                 1.592485                            1.526045      -0.863869       2.490286                    0.999390       3.214137       8.757296       0.510724       1.271889      -0.711532      -0.014097       0.016229       0.011936       0.024588      -0.000530      -0.006655      -0.003679      -0.023961      -0.005391      -0.014728       0.000932       0.013796              1.641271       1.512249      -0.290828      -0.286643       1.767016       0.393191       1.644549          -0.000000
          100              H      10.477659      -0.654673      23.718497       0.146090       0.918039 0.63847986E+01  0.57252567E+02                                 1.374823                            1.329459      -0.688743       2.558130                    0.999971       2.822049       6.752343       0.657998       1.038087      -0.772999       0.018714       0.009954      -0.001479       0.021248       0.001777      -0.000745      -0.006178      -0.004411      -0.042958      -0.015838       0.004399       0.011439              1.386698       1.719623       0.273082      -0.015178       1.285179       0.000896       1.155290          -0.000001
          101              H      -2.394775       4.468167      16.329109       0.306771       0.649330 0.42768155E+01  0.35748775E+02                                 1.263544                            1.233282      -0.953744       2.580320                    0.999293       2.237906       5.700867       0.549453       1.333630      -0.704659       0.032975      -0.018952       0.025765       0.045939      -0.010584       0.009578      -0.007737       0.010885       0.002748      -0.012710      -0.006788       0.019497              1.281147       1.432406      -0.085815       0.262667       1.104758      -0.085903       1.306277          -0.000000
          102              H      -3.118876       5.656934      15.849624       0.309573       0.506790 0.31580087E+01  0.25537446E+02                                 1.222387                            1.174397      -1.256295       2.392691                    0.998456       2.853609       8.220519       0.462481       1.637751      -0.641395      -0.002823       0.026259      -0.000502       0.026415       0.003328      -0.004896       0.000992       0.001127      -0.000031      -0.006279       0.000537       0.005742              1.249875       1.076754       0.029667       0.014313       1.598842       0.067651       1.074028           0.000000
          103              H      -1.967296       4.762304      14.134136       0.158359       0.982684 0.69090215E+01  0.64874589E+02                                 1.598013                            1.505894      -0.821210       2.507113                    0.999563       3.131375       8.356190       0.529961       1.230846      -0.721512       0.018495       0.012001      -0.010481       0.024413       0.003883      -0.005481       0.004210       0.009647       0.009741      -0.010448       0.001738       0.008710              1.669182       2.155202       0.416564      -0.257217       1.452332      -0.137894       1.400013          -0.000000
          104              H      14.631261       3.397124      14.368550       0.149760       0.946516 0.67483740E+01  0.61613995E+02                                 1.434817                            1.393710      -0.673006       2.569140                    0.999977       2.845864       6.965681       0.621511       1.079386      -0.762296       0.001615      -0.020596      -0.008494       0.022338      -0.003761      -0.002528       0.004142      -0.020705       0.027352      -0.015705       0.003137       0.012568              1.441913       1.225283      -0.001858      -0.008041       1.907874       0.072918       1.192583          -0.000003
          105              H      13.847607       4.676391      13.854436       0.167286       0.861716 0.61870463E+01  0.57873784E+02                                 1.596126                            1.529471      -1.106472       2.384388                    0.996394       3.422281       9.851022       0.461825       1.417850      -0.680085      -0.015970       0.010831      -0.018557       0.026772      -0.010220       0.000839       0.002853       0.007509       0.026498      -0.015630       0.006177       0.009453              1.648862       1.883170      -0.123465       0.422741       1.345849      -0.152331       1.717568          -0.000000
          106              H      12.851693       4.470359      17.144232       0.161603       0.951343 0.66423907E+01  0.60751753E+02                                 1.468639                            1.403852      -0.760258       2.536630                    0.999953       2.888454       7.208908       0.601897       1.112627      -0.752242      -0.009098       0.011812       0.022567       0.027047       0.005073      -0.007979       0.002638       0.011609       0.011210      -0.011715      -0.000274       0.011989              1.499312       1.240825       0.019164      -0.093672       1.260719       0.232381       1.996393           0.000000
          107              H      12.327955       4.441225      15.649839       0.160230       0.949655 0.68661774E+01  0.64741935E+02                                 1.592486                            1.526046      -0.863869       2.490286                    0.999390       3.214131       8.757294       0.510722       1.271895      -0.711531      -0.020220       0.007298      -0.011936       0.024588       0.007666      -0.001032      -0.007534       0.018444      -0.005391      -0.014728       0.000932       0.013796              1.641272       1.929504      -0.129546       0.470093       1.349763      -0.125606       1.644550          -0.000000
          108              H      13.119795       3.199235      16.238539       0.146090       0.918037 0.63847842E+01  0.57252408E+02                                 1.374822                            1.329457      -0.688743       2.558130                    0.999971       2.822046       6.752335       0.657998       1.038087      -0.772999      -0.002538      -0.021044       0.001479       0.021248       0.002798      -0.005494      -0.002923       0.000875      -0.042958      -0.015838       0.004399       0.011439              1.386696       1.157982       0.055991       0.006308       1.846817      -0.013835       1.155289          -0.000001
          109              H       5.823293       0.532783       3.010097       0.306771       0.649330 0.42768158E+01  0.35748778E+02                                 1.263544                            1.233282      -0.953744       2.580320                    0.999293       2.237906       5.700867       0.549453       1.333630      -0.704659      -0.029566       0.023924       0.025765       0.045939      -0.011493      -0.010670       0.006144       0.006182       0.002748      -0.012710      -0.006788       0.019497              1.281147       1.205064      -0.173690      -0.174826       1.332100       0.214031       1.306277          -0.000000
          110              H       7.193174       0.285972       2.530612       0.309573       0.506789 0.31580048E+01  0.25537409E+02                                 1.222387                            1.174397      -1.256294       2.392691                    0.998456       2.853608       8.220518       0.462481       1.637753      -0.641395       0.025511       0.006834      -0.000502       0.026415       0.002084       0.002690      -0.004209      -0.005311      -0.000031      -0.006279       0.000537       0.005742              1.249874       1.511024       0.197526       0.057941       1.164571       0.037741       1.074028           0.000000
          111              H       5.943528       1.037558       0.815124       0.158359       0.982684 0.69090163E+01  0.64874527E+02                                 1.598012                            1.505894      -0.821210       2.507113                    0.999563       3.131375       8.356189       0.529962       1.230846      -0.721512       0.004526       0.021579      -0.010481       0.024413      -0.000371       0.005903      -0.003595      -0.012362       0.009741      -0.010448       0.001738       0.008710              1.669182       1.263524       0.071904      -0.035885       2.344008      -0.289634       1.400013          -0.000000
          112              H      -1.314185      16.027604       1.049538       0.149760       0.946516 0.67483768E+01  0.61614026E+02                                 1.434817                            1.393710      -0.673006       2.569140                    0.999977       2.845864       6.965681       0.621511       1.079386      -0.762296      -0.019793      -0.005919      -0.008494       0.022338       0.004180       0.004774      -0.000865       0.020382       0.027352      -0.015705       0.003137       0.012568              1.441914       1.820398       0.228171       0.070913       1.312760       0.018789       1.192583          -0.000003
          113              H       0.161581      15.757872       0.535424       0.167286       0.861715 0.61870429E+01  0.57873749E+02                                 1.596126                            1.529471      -1.106472       2.384388                    0.996394       3.422280       9.851021       0.461825       1.417851      -0.680085       0.015861      -0.010991      -0.018557       0.026772      -0.010088       0.002359       0.001811       0.008191       0.026498      -0.015630       0.006177       0.009453              1.648862       1.498731      -0.272062      -0.294498       1.730288       0.339390       1.717568          -0.000000
          114              H       0.328466      14.754656       3.825220       0.161603       0.951343 0.66423902E+01  0.60751747E+02                                 1.468639                            1.403852      -0.760258       2.536630                    0.999953       2.888454       7.208908       0.601897       1.112627      -0.752242       0.014298      -0.004228       0.022567       0.027047      -0.000150       0.005338      -0.006491      -0.015415       0.011210      -0.011715      -0.000274       0.011989              1.499312       1.245244       0.020872       0.250524       1.256300      -0.003591       1.996393           0.000000
          115              H       0.490118      14.255638       2.330827       0.160230       0.949655 0.68661811E+01  0.64741976E+02                                 1.592486                            1.526046      -0.863869       2.490286                    0.999390       3.214131       8.757294       0.510722       1.271895      -0.711531       0.014097      -0.016229      -0.011936       0.024588      -0.000530      -0.006655      -0.003679      -0.023961      -0.005391      -0.014728       0.000932       0.013796              1.641272       1.512250      -0.290828      -0.286643       1.767017       0.393192       1.644550          -0.000000
          116              H      -0.953830      14.546444       2.919527       0.146090       0.918037 0.63847861E+01  0.57252429E+02                                 1.374822                            1.329458      -0.688743       2.558130                    0.999971       2.822046       6.752335       0.657998       1.038087      -0.772999      -0.018714      -0.009954       0.001479       0.021248       0.001777      -0.000745      -0.006178      -0.004411      -0.042958      -0.015838       0.004400       0.011439              1.386696       1.719621       0.273081      -0.015178       1.285178       0.000896       1.155290          -0.000001
          117              H      11.918604       9.423604      10.308915       0.306771       0.649330 0.42768155E+01  0.35748775E+02                                 1.263544                            1.233282      -0.953744       2.580320                    0.999293       2.237906       5.700867       0.549453       1.333630      -0.704659      -0.032975       0.018952      -0.025765       0.045939      -0.010584       0.009578      -0.007737       0.010885       0.002748      -0.012710      -0.006788       0.019497              1.281147       1.432406      -0.085815       0.262667       1.104758      -0.085903       1.306277          -0.000000
          118              H      12.642705       8.234837      10.788400       0.309573       0.506790 0.31580087E+01  0.25537446E+02                                 1.222387                            1.174397      -1.256295       2.392691                    0.998456       2.853609       8.220519       0.462481       1.637751      -0.641395       0.002823      -0.026259       0.000502       0.026415       0.003328      -0.004896       0.000992       0.001127      -0.000031      -0.006279       0.000537       0.005742              1.249875       1.076754       0.029667       0.014313       1.598842       0.067651       1.074028           0.000000
          119              H      11.491125       9.129467      12.503888       0.158359       0.982684 0.69090215E+01  0.64874589E+02                                 1.598013                            1.505894      -0.821210       2.507113                    0.999563       3.131375       8.356190       0.529961       1.230846      -0.721512      -0.018496      -0.012001       0.010481       0.024413       0.003883      -0.005481       0.004210       0.009647       0.009741      -0.010448       0.001738       0.008710              1.669182       2.155202       0.416564      -0.257217       1.452332      -0.137894       1.400013          -0.000000
          120              H      -5.107432      10.494647      12.269474       0.149760       0.946516 0.67483730E+01  0.61613984E+02                                 1.434817                            1.393710      -0.673006       2.569140                    0.999977       2.845864       6.965681       0.621511       1.079386      -0.762296      -0.001615       0.020596       0.008494       0.022338      -0.003761      -0.002528       0.004142      -0.020705       0.027352      -0.015705       0.003137       0.012568              1.441913       1.225283      -0.001858      -0.008041       1.907874       0.072918       1.192583          -0.000003
          121              H      -4.323778       9.215380      12.783588       0.167286       0.861716 0.61870463E+01  0.57873784E+02                                 1.596126                            1.529471      -1.106472       2.384388                    0.996394       3.422281       9.851022       0.461825       1.417850      -0.680085       0.015970      -0.010831       0.018557       0.026772      -0.010220       0.000839       0.002853       0.007509       0.026498      -0.015630       0.006177       0.009453              1.648862       1.883170      -0.123465       0.422741       1.345849      -0.152331       1.717568          -0.000000
          122              H      -3.327864       9.421412       9.493792       0.161603       0.951343 0.66423883E+01  0.60751722E+02                                 1.468639                            1.403851      -0.760258       2.536630                    0.999953       2.888454       7.208906       0.601897       1.112626      -0.752242       0.009098      -0.011812      -0.022567       0.027047       0.005073      -0.007979       0.002638       0.011609       0.011210      -0.011715      -0.000274       0.011989              1.499312       1.240824       0.019164      -0.093672       1.260718       0.232381       1.996392           0.000000
          123              H      -2.804126       9.450546      10.988185       0.160230       0.949655 0.68661778E+01  0.64741937E+02                                 1.592486                            1.526045      -0.863869       2.490286                    0.999390       3.214131       8.757293       0.510722       1.271895      -0.711531       0.020220      -0.007298       0.011936       0.024588       0.007666      -0.001032      -0.007534       0.018444      -0.005391      -0.014728       0.000932       0.013796              1.641272       1.929504      -0.129546       0.470093       1.349762      -0.125606       1.644549          -0.000000
          124              H      -3.595966      10.692536      10.399485       0.146090       0.918037 0.63847842E+01  0.57252408E+02                                 1.374822                            1.329457      -0.688743       2.558130                    0.999971       2.822046       6.752335       0.657998       1.038087      -0.772999       0.002538       0.021044      -0.001479       0.021248       0.002798      -0.005494      -0.002923       0.000875      -0.042958      -0.015838       0.004399       0.011439              1.386696       1.157982       0.055991       0.006308       1.846817      -0.013835       1.155289          -0.000001
          125              C      -3.354347       9.803398      25.378045      -0.022016      37.342021 0.42631909E+03  0.99263269E+04                                 9.779819                            6.895402      -0.020630       2.003698                    0.999314      27.172159      76.537065       0.628980       0.418231      -1.068130      -0.023911      -0.031758       0.014174       0.042205      -0.000786       0.003493      -0.003066       0.000582      -0.012794      -0.006542       0.001309       0.005233             13.379193      16.447834       8.667902      -3.524527      12.081112      -2.924753      11.608633          -0.000001
          126              C      -1.786864      11.892143       0.083910      -0.113888      35.255690 0.43312809E+03  0.10207206E+05                                 9.435700                            6.986590       0.027456       1.972466                    0.999628      29.787179      86.672521       0.614993       0.422616      -1.056758      -0.012482      -0.032081      -0.015096       0.037589       0.003372       0.027128       0.008794       0.022625      -0.002998      -0.024331      -0.010403       0.034734             12.092015      14.201768       7.205884      -2.835188      11.034888      -2.395824      11.039389          -0.000001
          127              C      -2.739549      11.068579       0.662488      -0.155597      36.888988 0.44589055E+03  0.10570525E+05                                 9.736404                            7.082886       0.085711       1.990887                    0.999717      30.086546      87.424744       0.612370       0.421914      -1.058598       0.020342      -0.002105      -0.020683       0.029087      -0.002396       0.003343      -0.014963       0.005378       0.117783      -0.026045      -0.016900       0.042945             12.961881      16.419059       8.783192      -2.940422      12.279594      -2.506580      10.186990          -0.000002
          128              C      -5.281950       8.115229      26.511493       0.085416      40.267793 0.41421708E+03  0.95942511E+04                                10.463416                            6.863403      -0.140625       1.966361                    0.999343      26.643693      75.336034       0.620070       0.426464      -1.060844       0.009508      -0.004678      -0.003782       0.011251       0.006112       0.001027      -0.012667       0.018986      -0.029525      -0.020772       0.004220       0.016553             16.100474      20.508379      11.450841      -5.906591      14.724976      -5.158593      13.068066          -0.000001
          129              C      -5.240686       8.346703      25.158282      -0.143047      34.829103 0.42814217E+03  0.10051543E+05                                 9.380744                            6.950760       0.094027       2.003314                    0.999644      29.530355      85.512220       0.616529       0.423163      -1.057362       0.026901       0.007123      -0.005700       0.028406       0.008068       0.023470       0.016699       0.017843      -0.000118      -0.024994      -0.009994       0.034988             12.142130      14.386921       6.742447      -4.311041      10.181663      -3.676354      11.857807          -0.000001
          130              C      -4.299519       9.177790      24.582634      -0.089024      33.880830 0.41959218E+03  0.98208689E+04                                 9.259741                            6.932874      -0.080415       1.952088                    0.999505      29.220584      85.039827       0.609190       0.429567      -1.051296      -0.001139      -0.017556       0.022661       0.028689      -0.015950       0.014259      -0.005199      -0.010493       0.062314      -0.028780      -0.000260       0.029040             11.753857      14.165179       6.687502      -2.594673      10.240656      -2.102130      10.855736          -0.000001
          131              C      12.278411       6.721357       6.367553      -0.027149      42.363430 0.43840557E+03  0.10235830E+05                                10.543764                            6.906304      -0.004286       2.000961                    0.999318      27.246115      75.793450       0.643002       0.407987      -1.079341       0.001391       0.006913      -0.045212       0.045758      -0.001401       0.002804      -0.005239      -0.007155      -0.008247      -0.006347      -0.001879       0.008225             15.745296       6.867086       2.091813       1.703729      10.015250      -3.237969      30.353551           0.000000
          132              C      11.714292       5.903582       5.396597      -0.082471      36.707174 0.41281907E+03  0.96144098E+04                                 9.748683                            6.853612      -0.012727       1.980878                    0.999499      28.790403      83.333292       0.616358       0.426688      -1.054017       0.009009       0.014119      -0.015447       0.022784      -0.000095      -0.007127       0.000445      -0.000449      -0.090247      -0.031190       0.015232       0.015959             13.115923       6.480235       2.024137       2.045574       9.286552      -1.267744      23.580982           0.000001
          133              C      11.635833       6.327323       4.096395      -0.130724      38.565208 0.46321990E+03  0.11125864E+05                                10.156281                            7.321226      -0.167131       1.924339                    0.998148      30.035800      88.872173       0.587689       0.433922      -1.047480       0.004817      -0.002079       0.030180       0.030633      -0.000284       0.012866       0.013092       0.009310      -0.040635      -0.024640       0.005922       0.018718             13.354869       6.896861       2.353733       0.908056      11.121283      -3.294874      22.046463           0.000000
          134              C      12.126506       7.581725       3.710144       0.068931      39.716428 0.42057098E+03  0.97653123E+04                                10.242114                            6.873555      -0.103943       1.975658                    0.999342      26.721461      75.314093       0.626188       0.421264      -1.065547      -0.000653       0.000081       0.004954       0.004998       0.005918       0.002160      -0.013809       0.026618       0.041713      -0.026358       0.007570       0.018788             14.451325       6.846563       1.883204       1.758867      10.734927      -4.849713      25.772486          -0.000000
          135              C      12.717449       8.368693       4.696284      -0.160719      38.169975 0.44147837E+03  0.10440253E+05                                 9.893299                            7.018666       0.071275       1.981301                    0.999760      30.252935      87.808916       0.618976       0.418438      -1.060758      -0.003913      -0.019152       0.020522       0.028341       0.025233      -0.004342      -0.011576      -0.036849      -0.054896      -0.022931      -0.019932       0.042863             12.818345       6.468868       1.873141       1.771685       8.971946      -2.315112      23.014220           0.000001
          136              C      12.789139       7.955856       6.007141      -0.122412      37.235312 0.43717872E+03  0.10324006E+05                                 9.760653                            7.010797      -0.095186       1.927087                    0.999638      30.179968      87.832359       0.615191       0.421606      -1.057662      -0.005351      -0.011927      -0.025594       0.028739       0.014620       0.015691       0.018425      -0.003619      -0.025580      -0.022615      -0.010457       0.033072             12.517069       6.303240       2.004331       1.091087       9.410586      -3.125857      21.837379           0.000001
          137              C       5.797112      -0.414033      24.610870      -0.037169      41.166257 0.44622376E+03  0.10497483E+05                                10.387493                            7.020698       0.080621       2.028076                    0.999447      27.527497      77.660411       0.628542       0.414228      -1.071875       0.002400       0.043604      -0.000365       0.043672      -0.000851       0.007440       0.003754      -0.006652       0.004375      -0.009901       0.001900       0.008001             15.085366       7.349196      -0.479600       2.397350      27.806051       4.330784      10.100851          -0.000000
          138              C       5.126820       0.532947      23.834905      -0.098685      34.222142 0.41422915E+03  0.96258476E+04                                 9.162395                            6.787450       0.011705       1.973344                    0.999648      29.118201      83.347584       0.631981       0.417065      -1.063308       0.016040       0.011387       0.013665       0.023951       0.000001       0.020754       0.008235       0.027939       0.052616      -0.025121      -0.008678       0.033799             11.379250       6.645852      -0.737926       2.296573      19.372515       1.424986       8.119383           0.000001
          139              C       5.306873       1.882080      24.071184      -0.154153      35.315855 0.43332929E+03  0.10170316E+05                                 9.326891                            6.920290       0.127749       2.005348                    0.999706      29.655428      84.939426       0.629692       0.414440      -1.066402       0.000741      -0.022278       0.001365       0.022332      -0.019330       0.017406      -0.017847      -0.010515       0.012184      -0.022817      -0.013983       0.036800             11.584118       6.635493       0.319314       2.462291      19.401733       2.684506       8.715128           0.000002
          140              C       6.129740       2.316620      25.117259       0.079204      39.078955 0.42092612E+03  0.97809384E+04                                10.173141                            6.893359      -0.139011       1.964768                    0.999287      26.715398      75.459345       0.622650       0.423338      -1.063661      -0.005945      -0.004902       0.001014       0.007772      -0.000123       0.001905       0.006025      -0.007144      -0.049804      -0.017982       0.004878       0.013103             14.490765       7.346852       0.389122       2.431635      27.200950       2.609373       8.924494          -0.000000
          141              C       6.744493       1.341332      25.902015      -0.141987      38.995261 0.46970885E+03  0.11353447E+05                                10.313743                            7.413465      -0.270811       1.888145                    0.998112      30.578307      91.616468       0.577513       0.438778      -1.041586      -0.015304      -0.024167      -0.003919       0.028873       0.014720       0.003339       0.003967       0.027698       0.031819      -0.025664       0.007758       0.017906             13.981982       7.460735      -0.805942       2.241895      25.071666       1.779864       9.413546          -0.000000
          142              C       6.584829       0.012312      25.646823      -0.118052      38.167274 0.45593134E+03  0.10939845E+05                                10.145575                            7.292884      -0.185217       1.914466                    0.998720      30.290324      90.451849       0.583531       0.437452      -1.042267      -0.017060       0.030376       0.001026       0.034854      -0.013664       0.001689      -0.012858       0.009900       0.044821      -0.024474       0.002359       0.022115             13.709957       7.320320       0.559574       2.475257      23.485121       4.018254      10.324429          -0.000000
          143              C       2.638357       8.980901      24.229947      -0.025351      36.554263 0.43897455E+03  0.10297111E+05                                 9.646201                            7.003320      -0.097500       1.976058                    0.999083      27.449872      77.633597       0.623204       0.418986      -1.067535       0.032399      -0.035255       0.014930       0.050155       0.000333       0.000648      -0.009341       0.000388      -0.002794      -0.009737       0.000702       0.009035             12.794192      14.413770      -7.323336       3.653153      16.371229      -0.796270       7.597576           0.000000
          144              C       4.619091       7.095334      24.850346       0.075142      40.982384 0.42560593E+03  0.99130549E+04                                10.562294                            6.938020      -0.125023       1.968296                    0.999290      26.837929      75.795000       0.620028       0.424126      -1.063596      -0.004333       0.003813       0.002178       0.006169      -0.004094       0.006482      -0.005869      -0.002294      -0.052286      -0.019791       0.004547       0.015244             16.350017      20.785626     -12.032205       4.849274      20.159484      -2.136753       8.104941           0.000001
          145              C       3.661900       9.299195      25.095682      -0.109154      34.790181 0.43194693E+03  0.10201925E+05                                 9.442511                            7.043851      -0.118998       1.930952                    0.999557      29.922547      87.991263       0.602051       0.430746      -1.048694      -0.002841      -0.032229       0.004551       0.032673       0.018010       0.002904       0.017344      -0.031226       0.014436      -0.027045      -0.005084       0.032129             12.101577      13.811716      -6.798451       3.181511      15.186540      -0.605966       7.306475          -0.000000
          146              C       4.596416       8.371737      25.420666      -0.142804      35.867618 0.43204069E+03  0.10176657E+05                                 9.586078                            6.987643       0.081313       1.995962                    0.999639      29.796858      86.720724       0.613561       0.423807      -1.055862      -0.029974      -0.001124       0.000334       0.029997       0.015289       0.018315       0.010776       0.035201       0.031735      -0.029050      -0.006595       0.035645             12.721073      14.385593      -8.363787       2.605307      17.000427      -0.636783       6.777199          -0.000000
          147              C       3.500964       6.758672      24.067455      -0.146797      35.867990 0.45784195E+03  0.10909132E+05                                 9.553692                            7.179023       0.106833       1.998512                    0.999675      30.014997      87.002076       0.608955       0.422130      -1.060086      -0.022569       0.021745       0.013652       0.034185       0.007428       0.001899       0.018604      -0.056777      -0.042501      -0.022367      -0.020218       0.042586             12.358483      15.642763      -6.901773       4.358699      13.763268      -1.543465       7.669418           0.000002
          148              C       2.509337       7.704179      23.702514      -0.097327      33.149200 0.42609548E+03  0.99747979E+04                                 9.033622                            6.920887       0.107770       2.008471                    0.999707      29.096339      83.675510       0.620670       0.421549      -1.060146       0.013920      -0.007690       0.015957       0.022529       0.017406       0.017852       0.002371       0.007634       0.018271      -0.024431      -0.002685       0.027115             11.197911      12.644425      -5.298277       3.187378      13.640937      -0.265483       7.308371           0.000002
          149              C      11.962193       8.076354       2.328696       0.098915      41.205845 0.41243611E+03  0.95541920E+04                                10.551128                            6.851939      -0.201988       1.944804                    0.999260      26.687900      75.762634       0.619394       0.426876      -1.059314      -0.000802      -0.000223      -0.009309       0.009346       0.005168       0.003667       0.001044      -0.022662       0.017294      -0.015862       0.005510       0.010352             15.132443      12.239434       3.562880       0.941744      10.146226      -6.414300      23.011671          -0.000000
          150              C      10.851043       7.699699       1.584696      -0.203762      38.138646 0.48338816E+03  0.11722313E+05                                10.006926                            7.416572      -0.002463       1.962765                    0.998954      31.023237      91.919626       0.591898       0.426719      -1.052979       0.012797       0.002639      -0.005690       0.014251       0.001632      -0.029484       0.001381      -0.025392      -0.063082      -0.042624       0.019285       0.023339             12.605484      14.020499       2.644998       5.365340       8.084374      -2.337252      15.711579           0.000000
          151              C      10.611489       8.236102       0.319390       0.091258      42.733722 0.42090004E+03  0.97742389E+04                                10.766009                            6.878179      -0.171422       1.953424                    0.999088      26.640968      75.076480       0.625753       0.421502      -1.065465       0.004949       0.000276       0.003070       0.005830      -0.001848       0.015053       0.003190      -0.007067      -0.048481      -0.024453       0.011946       0.012507             15.934342      24.647662       6.974755       5.985792      10.233863      -1.052366      12.921503          -0.000000
          152              C       9.934033       6.844051      26.418793      -0.223343      41.734891 0.48934725E+03  0.11883063E+05                                10.598366                            7.426254      -0.020074       1.948775                    0.999691      31.435998      92.691528       0.596817       0.422624      -1.057311       0.007711      -0.005734       0.009777       0.013709      -0.024578      -0.001336      -0.015597      -0.008729       0.087283      -0.041303       0.005698       0.035605             14.773348      23.455098       8.966902       0.317580      11.408902      -2.141338       9.456045          -0.000001
          153              C      12.679198       9.499234       0.484279       0.085421      43.424381 0.42092337E+03  0.97849624E+04                                10.927232                            6.887367      -0.143092       1.959170                    0.999250      26.864771      76.001191       0.623470       0.422605      -1.063676      -0.003211      -0.014532       0.000797       0.014904       0.015769      -0.000308      -0.003025       0.006524       0.015299      -0.018848       0.004771       0.014076             17.034188      22.513907      10.901649      -4.510089      14.671880      -6.353913      13.916777          -0.000001
          154              C      12.875848       8.949406       1.747454      -0.213003      40.668621 0.48906687E+03  0.11908121E+05                                10.492385                            7.488637      -0.066722       1.936002                    0.999125      31.498616      93.862206       0.585009       0.430000      -1.049780      -0.006778      -0.012598      -0.010903       0.017987      -0.002607       0.018227       0.029699       0.035716      -0.031226      -0.044471       0.010490       0.033981             14.006844      13.118970       5.852389      -3.829565      12.012789      -7.230763      16.888772          -0.000000
          155              C       5.658674       6.087005      25.209160       0.087617      43.264799 0.42158150E+03  0.98025934E+04                                10.900160                            6.890363      -0.143166       1.958733                    0.999240      26.872978      75.995539       0.623753       0.422313      -1.064022       0.004428      -0.005886       0.010136       0.012529      -0.007577       0.013668       0.003236      -0.006060      -0.024790      -0.019900       0.005698       0.014202             17.008987      22.399484     -10.075863       5.523367      20.844793      -2.562884       7.782685           0.000001
          156              C       6.864462       6.476024      25.803188      -0.211596      40.575896 0.47768021E+03  0.11535213E+05                                10.406575                            7.346623       0.005737       1.958834                    0.999379      31.139244      91.696591       0.598616       0.423711      -1.056153      -0.006095      -0.009637      -0.000167       0.011404       0.013350      -0.022297       0.008079      -0.049779      -0.007947      -0.041338       0.011515       0.029823             14.171432      22.589065      -4.512347       6.537329      12.036646      -1.697445       7.888584           0.000001
          157              C       7.787477       5.525709      26.219807       0.099688      42.098224 0.41134783E+03  0.95068033E+04                                10.682071                            6.816182      -0.199970       1.947484                    0.999076      26.496361      74.722664       0.625715       0.423550      -1.063161      -0.005508      -0.002593       0.002649       0.006639       0.015704       0.001411      -0.013109       0.016278       0.019855      -0.025537       0.007252       0.018285             15.703751      24.050696       1.810055       8.275142      13.720430       0.944564       9.340125          -0.000000
          158              C       7.535822       4.180583      25.998978      -0.203660      38.229480 0.48074114E+03  0.11649813E+05                                10.037724                            7.406746      -0.030273       1.953586                    0.999003      31.074713      92.237906       0.590641       0.427932      -1.051537      -0.013448       0.005878       0.006481       0.016044      -0.028607      -0.009665      -0.019929       0.003010       0.043123      -0.043611       0.015504       0.028107             12.634519      13.942657       3.529770       4.206173      16.714775       2.289592       7.246125           0.000000
          159              C       6.373114       3.754062      25.375914       0.088662      41.372596 0.41999258E+03  0.97678130E+04                                10.579665                            6.902674      -0.177474       1.950776                    0.999293      26.850662      76.230560       0.619050       0.425426      -1.060833      -0.001269       0.009577       0.009179       0.013326      -0.000009       0.010880      -0.000084      -0.022447       0.006915      -0.018161       0.008086       0.010074             15.362545      12.137349      -0.721596       2.948691      26.735467       2.003467       7.214818          -0.000000
          160              C       5.429504       4.726532      24.989663      -0.209893      41.045208 0.50139518E+03  0.12274282E+05                                10.591347                            7.595838      -0.080730       1.931440                    0.999027      31.542983      93.991797       0.579813       0.431522      -1.049728       0.007130       0.003219       0.013049       0.015214       0.015995       0.009621       0.010178       0.061386       0.052147      -0.044269       0.009852       0.034417             14.439372      12.892379      -6.606570       2.516333      23.664671      -1.056862       6.761065           0.000002
          161              C      -2.296234      10.642394      24.748589       0.556743      25.330481 0.26403885E+03  0.55390194E+04                                 7.994321                            5.740387      -0.064598       2.023828                    0.999552      22.929421      64.487154       0.623872       0.468000      -1.022560       0.039458       0.026201      -0.019181       0.051102      -0.075974       0.009346       0.027187      -0.070215      -0.090575      -0.079314      -0.021960       0.101274             10.578600      12.774522       6.274907      -2.364306       9.582397      -2.143654       9.378882          -0.000001
          162              C      12.296805       6.309837       7.833177       0.571970      26.829414 0.26213941E+03  0.54813408E+04                                 8.298380                            5.707694      -0.073122       2.022408                    0.999488      22.752038      63.584035       0.628538       0.466037      -1.025113       0.006984      -0.025980       0.048778       0.055705      -0.051347      -0.012461       0.016830       0.102842      -0.233594      -0.081943      -0.031349       0.113292             11.694698       5.752959       1.748266       0.961616       8.048219      -2.253902      21.282915           0.000000
          163              C       5.714395      -1.866970      24.278694       0.548766      26.051332 0.27279996E+03  0.57742805E+04                                 8.185066                            5.847272      -0.026761       2.031954                    0.999643      23.254246      65.864536       0.615686       0.469995      -1.020663       0.007395      -0.051647      -0.010260       0.053173       0.011638      -0.053714      -0.039607       0.080894       0.151537      -0.078225      -0.020465       0.098690             11.339244       6.496280      -0.182348       1.469185      20.025823       3.816805       7.495629          -0.000000
          164              C       1.566400       9.977482      23.950514       0.570878      24.054311 0.25349475E+03  0.52740193E+04                                 7.730899                            5.642098      -0.098455       2.017341                    0.999452      22.750262      64.119395       0.625158       0.470916      -1.019018      -0.034381       0.040954      -0.010874       0.054567       0.021324      -0.038185       0.002303      -0.008805       0.302119      -0.077855      -0.031768       0.109623              9.936286      11.117122      -3.997360       2.215427      13.299485      -1.070936       5.392252           0.000000
          165              C      11.145668       1.561279      12.059033      -0.022016      37.342026 0.42631915E+03  0.99263284E+04                                 9.779820                            6.895403      -0.020630       2.003698                    0.999314      27.172158      76.537062       0.628980       0.418231      -1.068130      -0.021002      -0.033753       0.014174       0.042205      -0.000777      -0.004119       0.002153       0.000626      -0.012794      -0.006542       0.001309       0.005233             13.379194       6.818920       4.946041      -1.457342      21.710029      -4.341963      11.608634          -0.000001
          166              C      10.944344       1.465260      13.402922      -0.113888      35.255660 0.43312786E+03  0.10207199E+05                                 9.435696                            6.986589       0.027456       1.972466                    0.999628      29.787180      86.672527       0.614993       0.422616      -1.056758      -0.025423      -0.023209      -0.015096       0.037589      -0.005113      -0.001578       0.028474      -0.021280      -0.002998      -0.024331      -0.010403       0.034734             12.092006       6.600044       4.267586      -1.212513      18.636590      -3.508281      11.039386          -0.000001
          167              C      10.519644       0.279723      13.981500      -0.155597      36.889006 0.44589093E+03  0.10570536E+05                                 9.736408                            7.082890       0.085711       1.990887                    0.999717      30.086548      87.424758       0.612370       0.421914      -1.058598      -0.009297       0.018215      -0.020683       0.029087      -0.003581      -0.015162      -0.002277      -0.000757       0.117783      -0.026045      -0.016900       0.042945             12.961888       6.910324       5.107785      -1.277881      21.788349      -3.646373      10.186991          -0.000002
          168              C      10.266001      -0.845328      13.192481       0.085416      40.267805 0.41421713E+03  0.95942525E+04                                10.463418                            6.863403      -0.140625       1.966361                    0.999343      26.643694      75.336037       0.620070       0.426464      -1.060844      -0.007792       0.007182      -0.003782       0.011251      -0.001862      -0.012186      -0.003610      -0.022272      -0.029525      -0.020772       0.004220       0.016553             16.100477       7.775201       6.529090      -2.682132      27.458158      -7.369202      13.068071          -0.000001
          169              C      10.467031      -0.723385      11.839270      -0.143047      34.829091 0.42814195E+03  0.10051537E+05                                 9.380743                            6.950758       0.094027       2.003314                    0.999644      29.530356      85.512225       0.616529       0.423163      -1.057362      -0.003054       0.027660      -0.005700       0.028406      -0.000030       0.007114       0.027912      -0.024057      -0.000118      -0.024994      -0.009995       0.034988             12.142127       6.193490       3.575441      -1.874829      18.375085      -5.346556      11.857807          -0.000001
          170              C      10.902901       0.454120      11.263622      -0.089024      33.880842 0.41959231E+03  0.98208722E+04                                 9.259743                            6.932874      -0.080415       1.952088                    0.999505      29.220583      85.039817       0.609191       0.429567      -1.051296      -0.015965      -0.007392       0.022661       0.028689      -0.008274      -0.009991       0.011426       0.029220       0.062314      -0.028780      -0.000260       0.029040             11.753861       6.252950       3.629192      -1.025286      18.152898      -3.178066      10.855735          -0.000001
          171              C       1.050303      12.720344      19.686565      -0.027149      42.363423 0.43840536E+03  0.10235824E+05                                10.543763                            6.906303      -0.004286       2.000961                    0.999318      27.246116      75.793453       0.643002       0.407987      -1.079341       0.005947       0.003790      -0.045212       0.045758       0.001370      -0.005897       0.000726       0.007180      -0.008247      -0.006347      -0.001879       0.008225             15.745294       8.199139       2.606690      -3.634458       8.683196       0.421747      30.353547           0.000000
          172              C       0.490911      11.899329      18.715609      -0.082471      36.707209 0.41281935E+03  0.96144176E+04                                 9.748689                            6.853614      -0.012727       1.980878                    0.999499      28.790403      83.333292       0.616358       0.426688      -1.054017       0.009921       0.013493      -0.015447       0.022784       0.000081       0.002985      -0.006487       0.000461      -0.090247      -0.031190       0.015232       0.015959             13.115933       7.560397       2.441651      -1.919983       8.206398       1.450938      23.581005           0.000001
          173              C       0.914440      11.978920      17.415407      -0.130724      38.565214 0.46321976E+03  0.11125859E+05                                10.156282                            7.321225      -0.167131       1.924339                    0.998148      30.035800      88.872173       0.587689       0.433922      -1.047480      -0.003676       0.003743       0.030180       0.030633      -0.003341       0.007573       0.016721      -0.006507      -0.040635      -0.024640       0.005923       0.018718             13.354872       8.989114       3.162452      -3.400666       9.029032      -0.340929      22.046469           0.000000
          174              C       1.907574      12.888847      17.029156       0.068931      39.716418 0.42057096E+03  0.97653116E+04                                10.242112                            6.873554      -0.103943       1.975658                    0.999342      26.721461      75.314091       0.626188       0.421264      -1.065547       0.000311      -0.000580       0.004954       0.004998      -0.004572      -0.013659      -0.002964      -0.027659       0.041713      -0.026358       0.007570       0.018788             14.451322       8.962908       2.701237      -5.157686       8.618584      -0.107921      25.772473          -0.000000
          175              C       2.428561      13.723776      18.015296      -0.160719      38.169966 0.44147855E+03  0.10440258E+05                                 9.893298                            7.018668       0.071275       1.981301                    0.999760      30.252933      87.808906       0.618976       0.418438      -1.060758      -0.016453      -0.010555       0.020522       0.028341       0.031065      -0.009232      -0.008224      -0.006672      -0.054896      -0.022931      -0.019932       0.042863             12.818339       7.386761       2.227936      -2.798164       8.054056       0.817848      23.014202           0.000001
          176              C       2.017642      13.641802      19.326153      -0.122412      37.235302 0.43717869E+03  0.10324005E+05                                 9.760650                            7.010796      -0.095185       1.927087                    0.999638      30.179965      87.832343       0.615191       0.421606      -1.057662      -0.009195      -0.009291      -0.025594       0.028739       0.012036       0.011529       0.021279      -0.016988      -0.025580      -0.022615      -0.010457       0.033072             12.517063       7.658619       2.528228      -3.309004       8.055208      -0.109275      21.837361           0.000002
          177              C      -1.684014       6.413534      11.291858      -0.037169      41.166276 0.44622361E+03  0.10497479E+05                                10.387496                            7.020697       0.080622       2.028076                    0.999447      27.527498      77.660421       0.628542       0.414228      -1.071875       0.039806       0.017959      -0.000365       0.043672       0.001607       0.000820       0.008293       0.006068       0.004375      -0.009901       0.001900       0.008001             15.085377      25.469564       6.524460       3.175199       9.685715       3.797514      10.100852          -0.000000
          178              C      -0.559059       6.129741      10.515893      -0.098685      34.222162 0.41422933E+03  0.96258524E+04                                 9.162398                            6.787451       0.011702       1.973343                    0.999648      29.118202      83.347586       0.631981       0.417065      -1.063308       0.004838       0.019066       0.013665       0.023951      -0.009395       0.000199       0.022327      -0.020677       0.052615      -0.025122      -0.008677       0.033799             11.379256      18.214569       3.733722       0.501156       7.803815       2.655875       8.119385           0.000001
          179              C       0.634425       6.784092      10.752172      -0.154153      35.315857 0.43332927E+03  0.10170316E+05                                 9.326892                            6.920290       0.127750       2.005348                    0.999706      29.655434      84.939455       0.629692       0.414440      -1.066402      -0.021047      -0.007341       0.001365       0.022332      -0.010769      -0.022923       0.009801       0.033783       0.012184      -0.022817      -0.013983       0.036800             11.584120      17.527560       4.529416       1.616220       8.509669       3.264547       8.715130           0.000002
          180              C       0.743068       7.708284      11.798247       0.079204      39.078937 0.42092596E+03  0.97809338E+04                                10.173138                            6.893357      -0.139011       1.964768                    0.999287      26.715397      75.459343       0.622651       0.423338      -1.063661      -0.002429      -0.007313       0.001014       0.007772       0.002311       0.004933       0.003949       0.005452      -0.049804      -0.017982       0.004878       0.013103             14.490761      24.358495       6.964626       1.557192      10.189292       3.208866       8.924495          -0.000000
          181              C      -0.388267       7.930068      12.583003      -0.141987      38.995271 0.46970877E+03  0.11353445E+05                                10.313745                            7.413464      -0.270811       1.888145                    0.998112      30.578308      91.616473       0.577513       0.438778      -1.041586      -0.017025      -0.022988      -0.003919       0.028873       0.001579       0.002497       0.004545      -0.040298       0.031819      -0.025664       0.007758       0.017906             13.981987      23.324579       5.325902       0.851884       9.207834       2.732821       9.413548          -0.000000
          182              C      -1.570341       7.301986      12.327811      -0.118052      38.167285 0.45593137E+03  0.10939845E+05                                10.145576                            7.292884      -0.185217       1.914466                    0.998720      30.290324      90.451848       0.583531       0.437452      -1.042267       0.034484      -0.004961       0.001026       0.034854      -0.013441      -0.012602      -0.003061       0.011054       0.044821      -0.024474       0.002359       0.022115             13.709961      21.007603       5.850112       2.855598       9.797852       3.757503      10.324429          -0.000000
          183              C       8.217912       6.854411      10.910935      -0.025351      36.554264 0.43897448E+03  0.10297108E+05                                 9.646201                            7.003319      -0.097500       1.976058                    0.999083      27.449872      77.633595       0.623204       0.418986      -1.067535      -0.044565       0.017509       0.014930       0.050155       0.000116      -0.008946      -0.002764      -0.000735      -0.002794      -0.009737       0.000702       0.009035             12.794192      21.042273      -4.761221      -2.059800       9.742728       3.120381       7.597576           0.000000
          184              C       5.745035       8.022122      11.531334       0.075143      40.982416 0.42560631E+03  0.99130659E+04                                10.562300                            6.938023      -0.125023       1.968296                    0.999290      26.837930      75.795003       0.620028       0.424126      -1.063596       0.005119      -0.002667       0.002178       0.006169      -0.002258      -0.007811       0.003931       0.007206      -0.052286      -0.019791       0.004547       0.015244             16.350030      28.333445      -9.114770      -3.741383      12.611701       3.752769       8.104944           0.000001
          185              C       8.145778       7.923873      11.776670      -0.109154      34.790169 0.43194674E+03  0.10201920E+05                                 9.442509                            7.043849      -0.118998       1.930952                    0.999557      29.922547      87.991264       0.602051       0.430746      -1.048694      -0.029037      -0.014270       0.004551       0.032673       0.023829       0.015130       0.008962      -0.001119       0.014436      -0.027045      -0.005084       0.032129             12.101573      19.580282      -4.568722      -1.712253       9.417964       2.749070       7.306474          -0.000000
          186              C       6.943771       8.461159      12.101654      -0.142804      35.867632 0.43204092E+03  0.10176663E+05                                 9.586080                            6.987645       0.081313       1.995962                    0.999639      29.796859      86.720726       0.613561       0.423807      -1.055862       0.009759      -0.028363       0.000334       0.029997      -0.000523       0.003449       0.020968      -0.046616       0.031735      -0.029050      -0.006595       0.035645             12.721076      22.285803      -5.310127      -1.533263       9.100225       2.200509       6.777200          -0.000000
          187              C       5.834138       6.857815      10.748443      -0.146797      35.867998 0.45784195E+03  0.10909132E+05                                 9.553693                            7.179023       0.106833       1.998512                    0.999675      30.014998      87.002077       0.608955       0.422130      -1.060086       0.028419      -0.013211       0.013652       0.034185       0.024590       0.016668       0.008478       0.032025      -0.042501      -0.022367      -0.020218       0.042586             12.358486      18.649537      -5.739574      -3.011122      10.756505       3.509084       7.669416           0.000002
          188              C       7.073571       6.273767      10.383502      -0.097327      33.149206 0.42609532E+03  0.99747931E+04                                 9.033622                            6.920886       0.107770       2.008471                    0.999707      29.096339      83.675506       0.620671       0.421549      -1.060146      -0.012192       0.010211       0.015957       0.022529       0.010313      -0.004225       0.017506      -0.029062       0.018271      -0.024431      -0.002685       0.027115             11.197914      17.074896      -3.585776      -1.396788       9.210475       2.877298       7.308370           0.000002
          189              C       2.428178      12.913916      15.647708       0.098915      41.205848 0.41243614E+03  0.95541928E+04                                10.551128                            6.851939      -0.201988       1.944804                    0.999260      26.687899      75.762631       0.619394       0.426876      -1.059314       0.000081      -0.000829      -0.009309       0.009346       0.011446      -0.000348       0.003797       0.009819       0.017294      -0.015862       0.005510       0.010352             15.132445       8.022015       1.932725      -6.322446      14.363650      -1.434175      23.011669          -0.000000
          190              C       2.477462      11.741698      14.903708      -0.203762      38.138651 0.48338831E+03  0.11722318E+05                                10.006926                            7.416573      -0.002463       1.962765                    0.998954      31.023237      91.919625       0.591898       0.426719      -1.052979      -0.002153       0.012888      -0.005690       0.014251       0.009747       0.011918      -0.027003       0.016595      -0.063082      -0.042624       0.019285       0.023339             12.605484       7.077024      -0.038862      -4.114450      15.027850       4.161841      15.711578           0.000000
          191              C       3.064157      11.711646      13.638402       0.091258      42.733715 0.42090007E+03  0.97742395E+04                                10.766008                            6.878179      -0.171422       1.953424                    0.999088      26.640968      75.076480       0.625753       0.421502      -1.065465      -0.001527       0.004715       0.003070       0.005830       0.001009      -0.002452       0.015191       0.007715      -0.048481      -0.024453       0.011946       0.012507             15.934339       7.416402       0.314359      -3.139672      27.465115       5.203812      12.921502          -0.000000
          192              C       3.594434      12.889017      13.099781      -0.223343      41.734891 0.48934734E+03  0.11883065E+05                                10.598366                            7.426255      -0.020074       1.948775                    0.999691      31.435998      92.691530       0.596817       0.422624      -1.057311      -0.008129       0.005125       0.009777       0.013709      -0.015253      -0.014066      -0.006869       0.039522       0.087283      -0.041303       0.005698       0.035605             14.773349       6.943824       2.584803      -2.111822      27.920179      -0.475800       9.456045          -0.000001
          193              C       3.496859      14.095696      13.803291       0.085421      43.424382 0.42092334E+03  0.97849615E+04                                10.927232                            6.887367      -0.143092       1.959170                    0.999250      26.864771      76.001189       0.623470       0.422605      -1.063676      -0.012397      -0.008235       0.000797       0.014904       0.009476      -0.002711      -0.001378      -0.026040       0.015299      -0.018847       0.004771       0.014076             17.034187       8.359065       5.430383      -4.300546      28.826721      -6.497570      13.916777          -0.000001
          194              C       2.913110      14.080889      15.066466      -0.213003      40.668644 0.48906710E+03  0.11908128E+05                                10.492389                            7.488639      -0.066722       1.936002                    0.999125      31.498616      93.862206       0.585009       0.430000      -1.049780      -0.009306      -0.010864      -0.010903       0.017987      -0.013940       0.021130       0.027709      -0.022923      -0.031226      -0.044471       0.010490       0.033981             14.006851       8.220418       3.958956      -5.363779      16.911357      -6.178954      16.888777          -0.000000
          195              C       4.429715       8.628252      11.890148       0.087617      43.264788 0.42158129E+03  0.98025874E+04                                10.900157                            6.890361      -0.143166       1.958733                    0.999240      26.872979      75.995541       0.623753       0.422313      -1.064022      -0.007087       0.002008       0.010136       0.012529      -0.003569      -0.001909       0.013915       0.014677      -0.024790      -0.019900       0.005698       0.014202             17.008982      27.823630      -7.979258      -4.381878      15.420635       4.227890       7.782682           0.000001
          196              C       4.357843       9.893201      12.484176      -0.211596      40.575911 0.47768046E+03  0.11535220E+05                                10.406577                            7.346625       0.005736       1.958834                    0.999379      31.139244      91.696590       0.598616       0.423711      -1.056153      -0.006792      -0.009160      -0.000167       0.011404       0.026619       0.015574      -0.017885       0.018881      -0.007947      -0.041338       0.011515       0.029823             14.171434      16.443186      -6.887910      -3.940215      18.182530       5.485682       7.888586           0.000001
          197              C       3.138662      10.411518      12.900795       0.099688      42.098210 0.41134782E+03  0.95068031E+04                                10.682068                            6.816182      -0.199970       1.947484                    0.999076      26.496361      74.722663       0.625715       0.423550      -1.063161      -0.000433      -0.006073       0.002649       0.006639       0.006147      -0.012736      -0.003410      -0.033170       0.019855      -0.025537       0.007252       0.018285             15.703744      13.845812      -2.134431      -2.102431      23.925299       8.059148       9.340122          -0.000000
          198              C       1.974731       9.691824      12.679966      -0.203660      38.229452 0.48074099E+03  0.11649809E+05                                10.037720                            7.406745      -0.030272       1.953586                    0.999003      31.074713      92.237905       0.590641       0.427932      -1.051537       0.010331      -0.010424       0.006481       0.016044      -0.022182      -0.015104      -0.016200       0.036253       0.043123      -0.043611       0.015504       0.028107             12.634512      13.980402       3.544356       0.619137      16.677011       4.748764       7.246122           0.000000
          199              C       1.996092       8.453537      12.056902       0.088662      41.372609 0.41999282E+03  0.97678198E+04                                10.579668                            6.902677      -0.177473       1.950776                    0.999293      26.850660      76.230555       0.619050       0.425426      -1.060833       0.009390       0.002270       0.009179       0.013326       0.007542      -0.004001       0.010118       0.016623       0.006915      -0.018161       0.008086       0.010074             15.362553      25.323283       4.375154       0.805622      13.549556       3.472696       7.214820          -0.000000
          200              C       3.243364       7.923998      11.670651      -0.209893      41.045214 0.50139508E+03  0.12274279E+05                                10.591347                            7.595837      -0.080730       1.931440                    0.999027      31.542983      93.991795       0.579813       0.431521      -1.049728       0.000432       0.007812       0.013049       0.015215      -0.008807       0.006025       0.012643      -0.066943       0.052147      -0.044269       0.009852       0.034417             14.439374      26.707850      -1.266472      -1.893004       9.849209       1.966064       6.761065           0.000002
          201              C      11.546752       2.850716      11.429577       0.556743      25.330489 0.26403892E+03  0.55390211E+04                                 7.994323                            5.740387      -0.064598       2.023828                    0.999552      22.929420      64.487150       0.623872       0.468000      -1.022560       0.010213       0.046251      -0.019181       0.051102      -0.032610       0.021989       0.018520       0.154157      -0.090575      -0.079314      -0.021960       0.101274             10.578603       5.776990       3.570154      -1.147075      16.579936      -2.978161       9.378883          -0.000001
          202              C       0.659827      12.589134      21.152189       0.571970      26.829414 0.26213941E+03  0.54813409E+04                                 8.298381                            5.707694      -0.073122       2.022409                    0.999488      22.752038      63.584037       0.628538       0.466037      -1.025113      -0.026751      -0.002852       0.048778       0.055705      -0.072582       0.020191      -0.005555      -0.007037      -0.233594      -0.081943      -0.031349       0.113292             11.694698       6.574035       2.065636      -2.449017       7.227146       0.084332      21.282914           0.000000
          203              C      -3.009412       5.812547      10.959682       0.548766      26.051355 0.27279999E+03  0.57742814E+04                                 8.185071                            5.847273      -0.026761       2.031954                    0.999643      23.254245      65.864534       0.615685       0.469995      -1.020663      -0.050839      -0.011722      -0.010260       0.053173      -0.018592      -0.017577      -0.064381      -0.075518       0.151537      -0.078225      -0.020465       0.098690             11.339256      18.389860       4.414876       3.030424       8.132279       2.746465       7.495629          -0.000000
          204              C       9.533946       6.213849      10.631502       0.570878      24.054333 0.25349501E+03  0.52740259E+04                                 7.730904                            5.642101      -0.098455       2.017341                    0.999452      22.750262      64.119394       0.625158       0.470916      -1.019018       0.050595      -0.017304      -0.010874       0.054567       0.018742       0.015915      -0.034787      -0.022168       0.302119      -0.077855      -0.031768       0.109623              9.936295      15.704347      -2.224273      -1.797651       8.712282       1.680323       5.392255           0.000000
          205              C      -1.621839      12.330492      14.578991      -0.022016      37.342026 0.42631915E+03  0.99263285E+04                                 9.779820                            6.895403      -0.020630       2.003698                    0.999314      27.172158      76.537062       0.628980       0.418231      -1.068130       0.021002       0.033753      -0.014174       0.042205      -0.000777      -0.004119       0.002153       0.000626      -0.012794      -0.006542       0.001309       0.005233             13.379194       6.818920       4.946041      -1.457342      21.710028      -4.341962      11.608634          -0.000001
          206              C      -1.420515      12.426511      13.235102      -0.113888      35.255659 0.43312785E+03  0.10207199E+05                                 9.435695                            6.986588       0.027456       1.972466                    0.999628      29.787180      86.672524       0.614993       0.422616      -1.056758       0.025423       0.023209       0.015096       0.037589      -0.005113      -0.001578       0.028474      -0.021280      -0.002998      -0.024331      -0.010403       0.034734             12.092005       6.600043       4.267586      -1.212513      18.636588      -3.508280      11.039385          -0.000001
          207              C      -0.995815      13.612048      12.656524      -0.155597      36.889003 0.44589089E+03  0.10570535E+05                                 9.736407                            7.082889       0.085711       1.990887                    0.999717      30.086547      87.424749       0.612370       0.421914      -1.058598       0.009297      -0.018215       0.020683       0.029087      -0.003582      -0.015162      -0.002277      -0.000757       0.117783      -0.026045      -0.016900       0.042945             12.961886       6.910323       5.107784      -1.277881      21.788346      -3.646373      10.186990          -0.000002
          208              C      -0.742172      14.737099      13.445543       0.085416      40.267802 0.41421711E+03  0.95942518E+04                                10.463417                            6.863403      -0.140625       1.966361                    0.999343      26.643693      75.336031       0.620070       0.426464      -1.060844       0.007792      -0.007182       0.003782       0.011251      -0.001862      -0.012186      -0.003610      -0.022272      -0.029525      -0.020772       0.004220       0.016553             16.100475       7.775201       6.529090      -2.682132      27.458155      -7.369202      13.068070          -0.000001
          209              C      -0.943202      14.615156      14.798754      -0.143047      34.829088 0.42814189E+03  0.10051535E+05                                 9.380742                            6.950757       0.094027       2.003314                    0.999644      29.530354      85.512215       0.616529       0.423163      -1.057362       0.003054      -0.027660       0.005700       0.028406      -0.000030       0.007114       0.027912      -0.024057      -0.000119      -0.024994      -0.009994       0.034988             12.142126       6.193490       3.575441      -1.874828      18.375083      -5.346556      11.857806          -0.000001
          210              C      -1.379072      13.437651      15.374402      -0.089024      33.880840 0.41959226E+03  0.98208708E+04                                 9.259743                            6.932874      -0.080414       1.952088                    0.999505      29.220582      85.039815       0.609191       0.429567      -1.051296       0.015965       0.007392      -0.022661       0.028689      -0.008274      -0.009991       0.011426       0.029220       0.062314      -0.028781      -0.000260       0.029040             11.753860       6.252950       3.629191      -1.025286      18.152896      -3.178066      10.855735          -0.000001
          211              C       8.473526       1.171427       6.951459      -0.027149      42.363419 0.43840533E+03  0.10235823E+05                                10.543762                            6.906302      -0.004285       2.000961                    0.999318      27.246115      75.793448       0.643002       0.407987      -1.079341      -0.005947      -0.003790       0.045212       0.045758       0.001370      -0.005897       0.000726       0.007180      -0.008247      -0.006347      -0.001879       0.008225             15.745292       8.199139       2.606690      -3.634457       8.683195       0.421747      30.353544           0.000000
          212              C       9.032918       1.992442       7.922415      -0.082471      36.707205 0.41281931E+03  0.96144164E+04                                 9.748688                            6.853613      -0.012727       1.980878                    0.999499      28.790402      83.333286       0.616358       0.426688      -1.054017      -0.009921      -0.013493       0.015447       0.022784       0.000081       0.002985      -0.006487       0.000461      -0.090247      -0.031190       0.015232       0.015959             13.115932       7.560396       2.441651      -1.919983       8.206397       1.450937      23.581001           0.000001
          213              C       8.609389       1.912851       9.222617      -0.130724      38.565215 0.46321979E+03  0.11125860E+05                                10.156282                            7.321225      -0.167131       1.924339                    0.998148      30.035800      88.872170       0.587690       0.433922      -1.047480       0.003676      -0.003743      -0.030180       0.030633      -0.003341       0.007573       0.016721      -0.006507      -0.040635      -0.024640       0.005923       0.018718             13.354871       8.989114       3.162452      -3.400666       9.029031      -0.340929      22.046468           0.000000
          214              C       7.616255       1.002924       9.608868       0.068931      39.716415 0.42057093E+03  0.97653108E+04                                10.242112                            6.873554      -0.103943       1.975658                    0.999342      26.721460      75.314088       0.626188       0.421264      -1.065547      -0.000311       0.000580      -0.004954       0.004998      -0.004572      -0.013659      -0.002964      -0.027659       0.041713      -0.026358       0.007570       0.018788             14.451321       8.962908       2.701237      -5.157685       8.618584      -0.107921      25.772471          -0.000000
          215              C       7.095268       0.167995       8.622728      -0.160719      38.169965 0.44147854E+03  0.10440257E+05                                 9.893298                            7.018667       0.071275       1.981301                    0.999760      30.252933      87.808907       0.618976       0.418438      -1.060758       0.016453       0.010555      -0.020522       0.028341       0.031065      -0.009232      -0.008224      -0.006672      -0.054896      -0.022931      -0.019932       0.042863             12.818339       7.386761       2.227936      -2.798164       8.054056       0.817847      23.014200           0.000001
          216              C       7.506187       0.249969       7.311871      -0.122412      37.235304 0.43717872E+03  0.10324006E+05                                 9.760651                            7.010797      -0.095186       1.927087                    0.999638      30.179966      87.832348       0.615191       0.421606      -1.057662       0.009195       0.009291       0.025594       0.028739       0.012036       0.011529       0.021279      -0.016988      -0.025580      -0.022615      -0.010457       0.033072             12.517064       7.658620       2.528228      -3.309005       8.055208      -0.109276      21.837364           0.000001
          217              C      11.207843       7.478237      15.346166      -0.037169      41.166276 0.44622361E+03  0.10497479E+05                                10.387497                            7.020697       0.080622       2.028076                    0.999447      27.527498      77.660422       0.628542       0.414228      -1.071875      -0.039806      -0.017959       0.000365       0.043672       0.001607       0.000820       0.008293       0.006068       0.004375      -0.009901       0.001900       0.008001             15.085377      25.469564       6.524461       3.175200       9.685715       3.797514      10.100852          -0.000000
          218              C      10.082888       7.762030      16.122131      -0.098685      34.222160 0.41422930E+03  0.96258517E+04                                 9.162398                            6.787451       0.011702       1.973343                    0.999648      29.118201      83.347582       0.631981       0.417065      -1.063308      -0.004839      -0.019066      -0.013665       0.023951      -0.009395       0.000199       0.022327      -0.020677       0.052615      -0.025122      -0.008677       0.033799             11.379256      18.214568       3.733722       0.501156       7.803815       2.655875       8.119385           0.000001
          219              C       8.889404       7.107679      15.885852      -0.154154      35.315854 0.43332925E+03  0.10170315E+05                                 9.326891                            6.920289       0.127750       2.005348                    0.999706      29.655433      84.939445       0.629692       0.414440      -1.066402       0.021047       0.007341      -0.001365       0.022332      -0.010769      -0.022923       0.009801       0.033783       0.012184      -0.022817      -0.013983       0.036800             11.584119      17.527558       4.529415       1.616220       8.509668       3.264547       8.715129           0.000002
          220              C       8.780761       6.183487      14.839777       0.079204      39.078938 0.42092599E+03  0.97809345E+04                                10.173137                            6.893357      -0.139011       1.964768                    0.999287      26.715398      75.459343       0.622651       0.423338      -1.063661       0.002429       0.007313      -0.001014       0.007772       0.002311       0.004933       0.003949       0.005452      -0.049804      -0.017982       0.004878       0.013103             14.490760      24.358495       6.964626       1.557192      10.189292       3.208866       8.924494          -0.000000
          221              C       9.912096       5.961703      14.055021      -0.141987      38.995269 0.46970873E+03  0.11353444E+05                                10.313745                            7.413464      -0.270811       1.888145                    0.998112      30.578307      91.616470       0.577513       0.438778      -1.041586       0.017025       0.022988       0.003919       0.028873       0.001579       0.002497       0.004545      -0.040298       0.031819      -0.025664       0.007758       0.017906             13.981987      23.324580       5.325902       0.851884       9.207834       2.732821       9.413548          -0.000000
          222              C      11.094170       6.589785      14.310213      -0.118052      38.167287 0.45593140E+03  0.10939846E+05                                10.145576                            7.292884      -0.185217       1.914466                    0.998720      30.290325      90.451852       0.583531       0.437452      -1.042267      -0.034484       0.004961      -0.001026       0.034854      -0.013441      -0.012602      -0.003061       0.011054       0.044821      -0.024474       0.002359       0.022115             13.709962      21.007604       5.850112       2.855599       9.797853       3.757503      10.324429          -0.000000
          223              C       1.305917       7.037360      15.727089      -0.025351      36.554266 0.43897450E+03  0.10297109E+05                                 9.646202                            7.003319      -0.097500       1.976058                    0.999083      27.449873      77.633601       0.623204       0.418986      -1.067535       0.044565      -0.017509      -0.014930       0.050155       0.000116      -0.008946      -0.002764      -0.000735      -0.002794      -0.009737       0.000702       0.009035             12.794193      21.042275      -4.761222      -2.059800       9.742729       3.120381       7.597576           0.000000
          224              C       3.778794       5.869649      15.106690       0.075143      40.982414 0.42560629E+03  0.99130653E+04                                10.562300                            6.938023      -0.125023       1.968296                    0.999290      26.837929      75.795001       0.620028       0.424126      -1.063596      -0.005119       0.002667      -0.002178       0.006169      -0.002258      -0.007811       0.003931       0.007206      -0.052286      -0.019791       0.004547       0.015244             16.350030      28.333445      -9.114771      -3.741383      12.611701       3.752769       8.104945           0.000001
          225              C       1.378051       5.967898      14.861354      -0.109154      34.790170 0.43194676E+03  0.10201921E+05                                 9.442509                            7.043849      -0.118998       1.930952                    0.999557      29.922548      87.991268       0.602051       0.430746      -1.048694       0.029037       0.014270      -0.004551       0.032673       0.023829       0.015130       0.008962      -0.001119       0.014436      -0.027045      -0.005084       0.032129             12.101573      19.580282      -4.568721      -1.712253       9.417964       2.749070       7.306474          -0.000000
          226              C       2.580058       5.430612      14.536370      -0.142804      35.867630 0.43204090E+03  0.10176663E+05                                 9.586080                            6.987645       0.081313       1.995961                    0.999639      29.796858      86.720723       0.613561       0.423807      -1.055862      -0.009759       0.028363      -0.000334       0.029997      -0.000523       0.003449       0.020968      -0.046616       0.031735      -0.029050      -0.006595       0.035645             12.721076      22.285803      -5.310127      -1.533263       9.100225       2.200509       6.777200          -0.000000
          227              C       3.689691       7.033956      15.889581      -0.146797      35.867998 0.45784196E+03  0.10909132E+05                                 9.553693                            7.179023       0.106833       1.998512                    0.999675      30.014999      87.002080       0.608955       0.422130      -1.060086      -0.028419       0.013211      -0.013652       0.034185       0.024590       0.016668       0.008478       0.032024      -0.042501      -0.022367      -0.020218       0.042586             12.358486      18.649538      -5.739574      -3.011122      10.756505       3.509084       7.669416           0.000002
          228              C       2.450258       7.618004      16.254522      -0.097327      33.149210 0.42609537E+03  0.99747946E+04                                 9.033623                            6.920886       0.107770       2.008471                    0.999707      29.096341      83.675515       0.620670       0.421549      -1.060146       0.012192      -0.010211      -0.015957       0.022529       0.010313      -0.004225       0.017506      -0.029062       0.018271      -0.024431      -0.002685       0.027115             11.197915      17.074898      -3.585776      -1.396788       9.210476       2.877298       7.308371           0.000002
          229              C       7.095651       0.977855      10.990316       0.098915      41.205848 0.41243614E+03  0.95541929E+04                                10.551128                            6.851939      -0.201988       1.944804                    0.999260      26.687899      75.762630       0.619394       0.426876      -1.059314      -0.000081       0.000829       0.009309       0.009346       0.011446      -0.000348       0.003797       0.009819       0.017294      -0.015862       0.005510       0.010352             15.132444       8.022014       1.932724      -6.322445      14.363650      -1.434174      23.011668          -0.000000
          230              C       7.046367       2.150073      11.734316      -0.203762      38.138652 0.48338832E+03  0.11722318E+05                                10.006926                            7.416573      -0.002463       1.962765                    0.998954      31.023237      91.919626       0.591898       0.426719      -1.052979       0.002153      -0.012888       0.005690       0.014251       0.009747       0.011918      -0.027003       0.016595      -0.063082      -0.042624       0.019285       0.023339             12.605485       7.077025      -0.038862      -4.114450      15.027851       4.161842      15.711579           0.000000
          231              C       6.459672       2.180125      12.999622       0.091258      42.733715 0.42090007E+03  0.97742395E+04                                10.766008                            6.878179      -0.171422       1.953424                    0.999088      26.640968      75.076479       0.625753       0.421502      -1.065465       0.001527      -0.004715      -0.003070       0.005830       0.001009      -0.002452       0.015191       0.007715      -0.048481      -0.024453       0.011946       0.012507             15.934339       7.416402       0.314359      -3.139672      27.465114       5.203812      12.921501          -0.000000
          232              C       5.929395       1.002754      13.538243      -0.223343      41.734890 0.48934733E+03  0.11883065E+05                                10.598365                            7.426255      -0.020074       1.948775                    0.999691      31.435998      92.691527       0.596817       0.422624      -1.057311       0.008129      -0.005125      -0.009777       0.013709      -0.015253      -0.014066      -0.006869       0.039522       0.087283      -0.041303       0.005698       0.035605             14.773348       6.943824       2.584803      -2.111822      27.920176      -0.475800       9.456045          -0.000001
          233              C       6.026970      -0.203925      12.834733       0.085421      43.424380 0.42092331E+03  0.97849608E+04                                10.927231                            6.887367      -0.143091       1.959170                    0.999250      26.864770      76.001186       0.623470       0.422605      -1.063676       0.012397       0.008235      -0.000797       0.014904       0.009476      -0.002711      -0.001378      -0.026040       0.015299      -0.018847       0.004771       0.014076             17.034186       8.359064       5.430382      -4.300546      28.826719      -6.497570      13.916776          -0.000001
          234              C       6.610719      -0.189118      11.571558      -0.213003      40.668641 0.48906708E+03  0.11908127E+05                                10.492388                            7.488639      -0.066722       1.936002                    0.999125      31.498615      93.862201       0.585009       0.430000      -1.049780       0.009306       0.010864       0.010903       0.017987      -0.013940       0.021130       0.027709      -0.022923      -0.031226      -0.044471       0.010490       0.033981             14.006849       8.220417       3.958955      -5.363778      16.911355      -6.178952      16.888775          -0.000000
          235              C       5.094114       5.263519      14.747876       0.087617      43.264786 0.42158127E+03  0.98025868E+04                                10.900157                            6.890361      -0.143166       1.958733                    0.999240      26.872978      75.995540       0.623753       0.422313      -1.064022       0.007087      -0.002008      -0.010136       0.012529      -0.003569      -0.001909       0.013915       0.014677      -0.024790      -0.019900       0.005698       0.014202             17.008983      27.823631      -7.979259      -4.381879      15.420635       4.227890       7.782683           0.000001
          236              C       5.165986       3.998570      14.153848      -0.211596      40.575911 0.47768046E+03  0.11535220E+05                                10.406577                            7.346625       0.005736       1.958834                    0.999379      31.139244      91.696589       0.598616       0.423711      -1.056153       0.006792       0.009160       0.000167       0.011404       0.026619       0.015574      -0.017885       0.018881      -0.007947      -0.041338       0.011515       0.029823             14.171434      16.443186      -6.887911      -3.940215      18.182530       5.485682       7.888586           0.000001
          237              C       6.385167       3.480253      13.737229       0.099688      42.098212 0.41134785E+03  0.95068039E+04                                10.682068                            6.816182      -0.199970       1.947484                    0.999076      26.496362      74.722665       0.625715       0.423550      -1.063161       0.000433       0.006073      -0.002649       0.006639       0.006147      -0.012737      -0.003410      -0.033170       0.019855      -0.025537       0.007252       0.018285             15.703745      13.845812      -2.134431      -2.102431      23.925299       8.059148       9.340122          -0.000000
          238              C       7.549098       4.199947      13.958058      -0.203660      38.229453 0.48074100E+03  0.11649809E+05                                10.037720                            7.406745      -0.030273       1.953586                    0.999003      31.074713      92.237907       0.590641       0.427932      -1.051537      -0.010331       0.010424      -0.006481       0.016044      -0.022182      -0.015104      -0.016200       0.036253       0.043123      -0.043611       0.015504       0.028107             12.634512      13.980403       3.544356       0.619137      16.677011       4.748764       7.246122           0.000000
          239              C       7.527737       5.438234      14.581122       0.088662      41.372610 0.41999282E+03  0.97678198E+04                                10.579668                            6.902677      -0.177474       1.950776                    0.999293      26.850660      76.230555       0.619050       0.425426      -1.060833      -0.009390      -0.002270      -0.009179       0.013326       0.007542      -0.004001       0.010118       0.016623       0.006915      -0.018161       0.008086       0.010074             15.362553      25.323283       4.375154       0.805622      13.549555       3.472696       7.214820          -0.000000
          240              C       6.280465       5.967773      14.967373      -0.209893      41.045211 0.50139503E+03  0.12274277E+05                                10.591347                            7.595836      -0.080730       1.931440                    0.999027      31.542982      93.991792       0.579813       0.431522      -1.049728      -0.000432      -0.007812      -0.013049       0.015215      -0.008807       0.006025       0.012643      -0.066943       0.052147      -0.044269       0.009852       0.034417             14.439374      26.707849      -1.266472      -1.893004       9.849209       1.966064       6.761064           0.000002
          241              C      -2.022923      11.041055      15.208447       0.556742      25.330488 0.26403891E+03  0.55390210E+04                                 7.994323                            5.740388      -0.064598       2.023828                    0.999552      22.929420      64.487150       0.623872       0.468000      -1.022560      -0.010213      -0.046251       0.019181       0.051102      -0.032610       0.021989       0.018519       0.154157      -0.090575      -0.079314      -0.021960       0.101274             10.578603       5.776990       3.570154      -1.147075      16.579936      -2.978161       9.378883          -0.000001
          242              C       8.864002       1.302637       5.485835       0.571970      26.829412 0.26213939E+03  0.54813405E+04                                 8.298381                            5.707694      -0.073122       2.022409                    0.999488      22.752037      63.584034       0.628538       0.466037      -1.025113       0.026751       0.002852      -0.048778       0.055705      -0.072582       0.020191      -0.005555      -0.007037      -0.233594      -0.081943      -0.031349       0.113292             11.694698       6.574034       2.065636      -2.449017       7.227146       0.084333      21.282913           0.000000
          243              C      12.533241       8.079224      15.678342       0.548766      26.051357 0.27280002E+03  0.57742822E+04                                 8.185071                            5.847273      -0.026761       2.031954                    0.999643      23.254247      65.864540       0.615686       0.469995      -1.020663       0.050839       0.011722       0.010260       0.053173      -0.018591      -0.017577      -0.064381      -0.075518       0.151537      -0.078225      -0.020466       0.098690             11.339257      18.389861       4.414876       3.030425       8.132279       2.746466       7.495630          -0.000000
          244              C      -0.010117       7.677922      16.006522       0.570878      24.054334 0.25349502E+03  0.52740262E+04                                 7.730904                            5.642101      -0.098455       2.017341                    0.999452      22.750263      64.119397       0.625158       0.470916      -1.019018      -0.050595       0.017304       0.010874       0.054567       0.018742       0.015915      -0.034787      -0.022168       0.302119      -0.077855      -0.031768       0.109623              9.936295      15.704348      -2.224273      -1.797651       8.712282       1.680323       5.392255           0.000000
          245              C      12.878176       4.088373       1.259979      -0.022016      37.342020 0.42631907E+03  0.99263264E+04                                 9.779819                            6.895403      -0.020630       2.003698                    0.999314      27.172158      76.537065       0.628980       0.418231      -1.068130       0.023911       0.031758      -0.014174       0.042205      -0.000786       0.003493      -0.003066       0.000582      -0.012794      -0.006542       0.001309       0.005233             13.379194      16.447835       8.667902      -3.524527      12.081112      -2.924754      11.608634          -0.000001
          246              C      11.310693       1.999628      26.554114      -0.113888      35.255695 0.43312815E+03  0.10207208E+05                                 9.435701                            6.986591       0.027455       1.972466                    0.999628      29.787181      86.672532       0.614993       0.422616      -1.056758       0.012482       0.032081       0.015096       0.037589       0.003373       0.027128       0.008794       0.022625      -0.002998      -0.024331      -0.010404       0.034735             12.092016      14.201770       7.205885      -2.835189      11.034889      -2.395825      11.039390          -0.000001
          247              C      12.263378       2.823192      25.975536      -0.155597      36.888993 0.44589062E+03  0.10570527E+05                                 9.736405                            7.082887       0.085711       1.990887                    0.999717      30.086549      87.424758       0.612370       0.421914      -1.058598      -0.020342       0.002105       0.020683       0.029087      -0.002396       0.003343      -0.014963       0.005378       0.117783      -0.026045      -0.016900       0.042945             12.961883      16.419061       8.783193      -2.940422      12.279596      -2.506580      10.186991          -0.000002
          248              C      14.805779       5.776542       0.126531       0.085416      40.267795 0.41421711E+03  0.95942518E+04                                10.463416                            6.863403      -0.140625       1.966361                    0.999343      26.643694      75.336036       0.620070       0.426464      -1.060844      -0.009508       0.004678       0.003782       0.011251       0.006112       0.001027      -0.012667       0.018986      -0.029525      -0.020772       0.004220       0.016553             16.100474      20.508380      11.450841      -5.906591      14.724976      -5.158593      13.068066          -0.000001
          249              C      14.764515       5.545068       1.479742      -0.143047      34.829103 0.42814218E+03  0.10051544E+05                                 9.380744                            6.950760       0.094027       2.003314                    0.999644      29.530355      85.512219       0.616529       0.423163      -1.057362      -0.026901      -0.007123       0.005700       0.028406       0.008068       0.023470       0.016699       0.017843      -0.000118      -0.024994      -0.009995       0.034988             12.142130      14.386921       6.742447      -4.311041      10.181663      -3.676354      11.857807          -0.000001
          250              C      13.823348       4.713981       2.055390      -0.089024      33.880826 0.41959213E+03  0.98208672E+04                                 9.259741                            6.932873      -0.080414       1.952088                    0.999505      29.220582      85.039821       0.609190       0.429567      -1.051296       0.001139       0.017556      -0.022661       0.028689      -0.015950       0.014259      -0.005199      -0.010493       0.062314      -0.028780      -0.000260       0.029040             11.753856      14.165178       6.687501      -2.594673      10.240655      -2.102129      10.855735          -0.000001
          251              C      -2.754582       7.170414      20.270471      -0.027149      42.363428 0.43840555E+03  0.10235830E+05                                10.543764                            6.906304      -0.004285       2.000961                    0.999318      27.246114      75.793447       0.643002       0.407987      -1.079341      -0.001391      -0.006913       0.045212       0.045758      -0.001401       0.002804      -0.005239      -0.007155      -0.008247      -0.006347      -0.001879       0.008225             15.745295       6.867086       2.091813       1.703729      10.015250      -3.237969      30.353550           0.000000
          252              C      -2.190463       7.988189      21.241427      -0.082471      36.707172 0.41281905E+03  0.96144091E+04                                 9.748683                            6.853611      -0.012727       1.980878                    0.999499      28.790402      83.333288       0.616358       0.426688      -1.054017      -0.009009      -0.014119       0.015447       0.022784      -0.000095      -0.007127       0.000445      -0.000449      -0.090247      -0.031190       0.015232       0.015959             13.115923       6.480235       2.024137       2.045574       9.286552      -1.267744      23.580981           0.000001
          253              C      -2.112004       7.564448      22.541629      -0.130724      38.565208 0.46321990E+03  0.11125864E+05                                10.156282                            7.321226      -0.167131       1.924339                    0.998148      30.035800      88.872174       0.587689       0.433922      -1.047480      -0.004817       0.002079      -0.030180       0.030633      -0.000284       0.012866       0.013092       0.009310      -0.040635      -0.024640       0.005922       0.018718             13.354869       6.896861       2.353733       0.908055      11.121283      -3.294875      22.046464           0.000000
          254              C      -2.602677       6.310046      22.927880       0.068931      39.716428 0.42057098E+03  0.97653124E+04                                10.242114                            6.873555      -0.103943       1.975658                    0.999342      26.721461      75.314093       0.626188       0.421264      -1.065547       0.000653      -0.000081      -0.004954       0.004998       0.005918       0.002160      -0.013809       0.026618       0.041713      -0.026358       0.007570       0.018788             14.451325       6.846563       1.883204       1.758867      10.734927      -4.849713      25.772485          -0.000000
          255              C      -3.193620       5.523078      21.941740      -0.160719      38.169970 0.44147831E+03  0.10440251E+05                                 9.893299                            7.018666       0.071275       1.981301                    0.999760      30.252933      87.808907       0.618976       0.418438      -1.060758       0.003913       0.019152      -0.020522       0.028341       0.025233      -0.004342      -0.011576      -0.036849      -0.054896      -0.022931      -0.019932       0.042863             12.818343       6.468867       1.873141       1.771685       8.971946      -2.315111      23.014217           0.000001
          256              C      -3.265310       5.935915      20.630883      -0.122412      37.235308 0.43717867E+03  0.10324005E+05                                 9.760651                            7.010796      -0.095186       1.927087                    0.999638      30.179966      87.832348       0.615191       0.421606      -1.057662       0.005351       0.011927       0.025594       0.028739       0.014620       0.015691       0.018425      -0.003619      -0.025580      -0.022615      -0.010457       0.033072             12.517067       6.303240       2.004330       1.091087       9.410585      -3.125857      21.837376           0.000001
          257              C       3.726717      14.305804       2.027154      -0.037169      41.166255 0.44622373E+03  0.10497483E+05                                10.387493                            7.020698       0.080621       2.028076                    0.999447      27.527496      77.660411       0.628542       0.414228      -1.071875      -0.002400      -0.043604       0.000365       0.043672      -0.000851       0.007440       0.003754      -0.006652       0.004375      -0.009901       0.001901       0.008001             15.085366       7.349196      -0.479600       2.397350      27.806051       4.330784      10.100851          -0.000000
          258              C       4.397009      13.358824       2.803119      -0.098685      34.222142 0.41422916E+03  0.96258478E+04                                 9.162395                            6.787451       0.011705       1.973344                    0.999648      29.118201      83.347587       0.631981       0.417065      -1.063308      -0.016040      -0.011387      -0.013665       0.023951       0.000001       0.020754       0.008235       0.027938       0.052616      -0.025121      -0.008678       0.033799             11.379250       6.645852      -0.737926       2.296574      19.372515       1.424986       8.119384           0.000001
          259              C       4.216956      12.009691       2.566840      -0.154153      35.315857 0.43332932E+03  0.10170317E+05                                 9.326891                            6.920290       0.127749       2.005348                    0.999706      29.655429      84.939429       0.629692       0.414440      -1.066402      -0.000741       0.022278      -0.001365       0.022332      -0.019330       0.017406      -0.017847      -0.010515       0.012184      -0.022817      -0.013983       0.036800             11.584118       6.635493       0.319314       2.462291      19.401733       2.684506       8.715128           0.000002
          260              C       3.394089      11.575151       1.520765       0.079204      39.078955 0.42092612E+03  0.97809384E+04                                10.173141                            6.893359      -0.139011       1.964767                    0.999287      26.715398      75.459346       0.622650       0.423338      -1.063661       0.005945       0.004902      -0.001014       0.007772      -0.000123       0.001905       0.006025      -0.007144      -0.049804      -0.017982       0.004878       0.013103             14.490766       7.346852       0.389122       2.431636      27.200951       2.609373       8.924494          -0.000000
          261              C       2.779336      12.550439       0.736009      -0.141987      38.995262 0.46970885E+03  0.11353447E+05                                10.313744                            7.413465      -0.270811       1.888145                    0.998112      30.578308      91.616474       0.577513       0.438778      -1.041586       0.015304       0.024167       0.003919       0.028873       0.014720       0.003339       0.003967       0.027698       0.031819      -0.025664       0.007758       0.017906             13.981983       7.460736      -0.805942       2.241895      25.071667       1.779864       9.413546          -0.000000
          262              C       2.939000      13.879459       0.991201      -0.118052      38.167274 0.45593134E+03  0.10939844E+05                                10.145575                            7.292884      -0.185217       1.914466                    0.998720      30.290324      90.451850       0.583531       0.437452      -1.042267       0.017060      -0.030376      -0.001026       0.034854      -0.013664       0.001689      -0.012858       0.009900       0.044821      -0.024474       0.002359       0.022115             13.709956       7.320320       0.559574       2.475257      23.485121       4.018254      10.324429          -0.000000
          263              C       6.885472       4.910870       2.408077      -0.025351      36.554261 0.43897452E+03  0.10297110E+05                                 9.646201                            7.003319      -0.097500       1.976058                    0.999083      27.449871      77.633593       0.623204       0.418986      -1.067535      -0.032399       0.035255      -0.014930       0.050155       0.000333       0.000648      -0.009341       0.000388      -0.002794      -0.009737       0.000702       0.009035             12.794191      14.413769      -7.323336       3.653153      16.371228      -0.796270       7.597576           0.000000
          264              C       4.904738       6.796437       1.787678       0.075143      40.982383 0.42560593E+03  0.99130549E+04                                10.562294                            6.938019      -0.125023       1.968296                    0.999290      26.837929      75.794999       0.620028       0.424126      -1.063596       0.004333      -0.003813      -0.002178       0.006169      -0.004094       0.006482      -0.005869      -0.002294      -0.052286      -0.019791       0.004547       0.015244             16.350016      20.785624     -12.032204       4.849273      20.159483      -2.136753       8.104941           0.000001
          265              C       5.861929       4.592576       1.542342      -0.109154      34.790181 0.43194693E+03  0.10201926E+05                                 9.442511                            7.043851      -0.118998       1.930952                    0.999557      29.922547      87.991264       0.602051       0.430746      -1.048694       0.002841       0.032229      -0.004551       0.032673       0.018010       0.002904       0.017344      -0.031226       0.014436      -0.027045      -0.005084       0.032129             12.101578      13.811717      -6.798451       3.181511      15.186540      -0.605967       7.306475          -0.000000
          266              C       4.927413       5.520034       1.217358      -0.142804      35.867620 0.43204073E+03  0.10176658E+05                                 9.586078                            6.987643       0.081313       1.995961                    0.999639      29.796860      86.720731       0.613561       0.423807      -1.055862       0.029974       0.001124      -0.000334       0.029997       0.015289       0.018315       0.010776       0.035201       0.031735      -0.029050      -0.006595       0.035645             12.721073      14.385594      -8.363787       2.605307      17.000427      -0.636783       6.777199          -0.000000
          267              C       6.022865       7.133099       2.570569      -0.146797      35.867990 0.45784196E+03  0.10909132E+05                                 9.553691                            7.179023       0.106833       1.998512                    0.999675      30.014998      87.002075       0.608955       0.422130      -1.060086       0.022569      -0.021745      -0.013652       0.034185       0.007428       0.001899       0.018604      -0.056777      -0.042501      -0.022367      -0.020218       0.042586             12.358482      15.642762      -6.901772       4.358698      13.763267      -1.543465       7.669417           0.000002
          268              C       7.014492       6.187592       2.935510      -0.097327      33.149198 0.42609546E+03  0.99747970E+04                                 9.033621                            6.920887       0.107770       2.008471                    0.999707      29.096338      83.675504       0.620670       0.421549      -1.060146      -0.013920       0.007690      -0.015957       0.022529       0.017406       0.017852       0.002371       0.007634       0.018271      -0.024431      -0.002685       0.027115             11.197910      12.644424      -5.298276       3.187378      13.640936      -0.265483       7.308370           0.000002
          269              C      -2.438364       5.815417      24.309328       0.098915      41.205844 0.41243611E+03  0.95541920E+04                                10.551127                            6.851939      -0.201988       1.944804                    0.999260      26.687900      75.762633       0.619394       0.426876      -1.059314       0.000802       0.000223       0.009309       0.009346       0.005168       0.003667       0.001044      -0.022662       0.017294      -0.015862       0.005510       0.010352             15.132443      12.239434       3.562880       0.941744      10.146225      -6.414300      23.011670          -0.000000
          270              C      -1.327214       6.192072      25.053328      -0.203762      38.138647 0.48338818E+03  0.11722314E+05                                10.006926                            7.416572      -0.002463       1.962765                    0.998954      31.023237      91.919627       0.591898       0.426719      -1.052979      -0.012797      -0.002639       0.005690       0.014251       0.001632      -0.029484       0.001381      -0.025392      -0.063082      -0.042624       0.019285       0.023339             12.605484      14.020500       2.644998       5.365340       8.084374      -2.337252      15.711579           0.000000
          271              C      -1.087660       5.655669      26.318634       0.091258      42.733723 0.42090007E+03  0.97742395E+04                                10.766009                            6.878178      -0.171422       1.953424                    0.999088      26.640969      75.076480       0.625753       0.421502      -1.065465      -0.004949      -0.000276      -0.003070       0.005830      -0.001848       0.015053       0.003190      -0.007067      -0.048481      -0.024453       0.011946       0.012507             15.934342      24.647660       6.974755       5.985792      10.233862      -1.052366      12.921502          -0.000000
          272              C      -0.410204       7.047720       0.219231      -0.223343      41.734891 0.48934724E+03  0.11883062E+05                                10.598366                            7.426254      -0.020074       1.948775                    0.999691      31.435998      92.691529       0.596817       0.422624      -1.057311      -0.007711       0.005734      -0.009777       0.013709      -0.024578      -0.001336      -0.015597      -0.008729       0.087283      -0.041303       0.005698       0.035605             14.773349      23.455099       8.966903       0.317580      11.408903      -2.141338       9.456046          -0.000001
          273              C      -3.155369       4.392537      26.153745       0.085421      43.424379 0.42092334E+03  0.97849616E+04                                10.927232                            6.887367      -0.143091       1.959170                    0.999250      26.864770      76.001187       0.623470       0.422605      -1.063676       0.003211       0.014532      -0.000797       0.014904       0.015769      -0.000309      -0.003025       0.006524       0.015299      -0.018847       0.004771       0.014076             17.034187      22.513906      10.901649      -4.510089      14.671880      -6.353912      13.916777          -0.000001
          274              C      -3.352019       4.942365      24.890570      -0.213003      40.668620 0.48906685E+03  0.11908120E+05                                10.492385                            7.488637      -0.066722       1.936002                    0.999125      31.498615      93.862203       0.585009       0.430000      -1.049780       0.006778       0.012598       0.010903       0.017987      -0.002607       0.018227       0.029699       0.035716      -0.031226      -0.044471       0.010490       0.033981             14.006844      13.118970       5.852390      -3.829565      12.012789      -7.230763      16.888772          -0.000000
          275              C       3.865155       7.804766       1.428864       0.087617      43.264799 0.42158150E+03  0.98025934E+04                                10.900160                            6.890363      -0.143166       1.958733                    0.999240      26.872978      75.995539       0.623753       0.422313      -1.064022      -0.004428       0.005886      -0.010136       0.012529      -0.007577       0.013668       0.003236      -0.006060      -0.024790      -0.019900       0.005698       0.014202             17.008987      22.399483     -10.075862       5.523367      20.844793      -2.562883       7.782685           0.000001
          276              C       2.659367       7.415747       0.834836      -0.211596      40.575895 0.47768021E+03  0.11535212E+05                                10.406574                            7.346623       0.005737       1.958834                    0.999379      31.139244      91.696590       0.598616       0.423711      -1.056153       0.006095       0.009637       0.000167       0.011404       0.013350      -0.022297       0.008079      -0.049779      -0.007947      -0.041338       0.011515       0.029823             14.171431      22.589064      -4.512347       6.537329      12.036646      -1.697445       7.888584           0.000001
          277              C       1.736352       8.366062       0.418217       0.099688      42.098227 0.41134785E+03  0.95068041E+04                                10.682071                            6.816182      -0.199970       1.947484                    0.999076      26.496362      74.722666       0.625715       0.423550      -1.063161       0.005508       0.002593      -0.002649       0.006639       0.015704       0.001411      -0.013109       0.016278       0.019855      -0.025537       0.007252       0.018285             15.703751      24.050696       1.810055       8.275142      13.720431       0.944564       9.340125          -0.000000
          278              C       1.988007       9.711188       0.639046      -0.203660      38.229479 0.48074112E+03  0.11649813E+05                                10.037724                            7.406746      -0.030272       1.953586                    0.999003      31.074712      92.237904       0.590641       0.427932      -1.051537       0.013448      -0.005878      -0.006481       0.016044      -0.028607      -0.009665      -0.019929       0.003010       0.043123      -0.043611       0.015504       0.028107             12.634519      13.942657       3.529771       4.206173      16.714776       2.289592       7.246125           0.000000
          279              C       3.150715      10.137709       1.262110       0.088662      41.372594 0.41999256E+03  0.97678123E+04                                10.579665                            6.902675      -0.177474       1.950776                    0.999293      26.850661      76.230560       0.619050       0.425426      -1.060833       0.001269      -0.009577      -0.009179       0.013326      -0.000009       0.010880      -0.000084      -0.022447       0.006915      -0.018161       0.008086       0.010074             15.362545      12.137349      -0.721596       2.948691      26.735469       2.003467       7.214818          -0.000000
          280              C       4.094325       9.165239       1.648361      -0.209893      41.045208 0.50139518E+03  0.12274282E+05                                10.591347                            7.595838      -0.080730       1.931440                    0.999027      31.542983      93.991798       0.579813       0.431522      -1.049728      -0.007130      -0.003219      -0.013049       0.015215       0.015995       0.009621       0.010178       0.061386       0.052146      -0.044269       0.009852       0.034417             14.439372      12.892379      -6.606570       2.516333      23.664671      -1.056862       6.761065           0.000002
          281              C      11.820063       3.249377       1.889435       0.556743      25.330480 0.26403883E+03  0.55390189E+04                                 7.994321                            5.740387      -0.064597       2.023828                    0.999552      22.929420      64.487151       0.623872       0.468000      -1.022560      -0.039458      -0.026201       0.019181       0.051102      -0.075974       0.009346       0.027187      -0.070215      -0.090575      -0.079314      -0.021960       0.101274             10.578600      12.774522       6.274907      -2.364306       9.582397      -2.143654       9.378882          -0.000000
          282              C      -2.772976       7.581934      18.804847       0.571970      26.829415 0.26213942E+03  0.54813411E+04                                 8.298380                            5.707694      -0.073122       2.022408                    0.999488      22.752039      63.584037       0.628538       0.466037      -1.025113      -0.006984       0.025980      -0.048778       0.055705      -0.051347      -0.012461       0.016830       0.102842      -0.233594      -0.081943      -0.031349       0.113292             11.694697       5.752959       1.748266       0.961616       8.048219      -2.253902      21.282914           0.000000
          283              C       3.809434      15.758741       2.359330       0.548766      26.051333 0.27279996E+03  0.57742807E+04                                 8.185066                            5.847272      -0.026760       2.031954                    0.999643      23.254246      65.864535       0.615686       0.469995      -1.020663      -0.007395       0.051647       0.010260       0.053173       0.011638      -0.053714      -0.039607       0.080894       0.151537      -0.078225      -0.020465       0.098690             11.339243       6.496280      -0.182348       1.469185      20.025822       3.816805       7.495628          -0.000000
          284              C       7.957429       3.914289       2.687510       0.570878      24.054308 0.25349471E+03  0.52740185E+04                                 7.730899                            5.642098      -0.098455       2.017341                    0.999452      22.750260      64.119390       0.625158       0.470916      -1.019018       0.034381      -0.040954       0.010874       0.054567       0.021324      -0.038185       0.002303      -0.008805       0.302119      -0.077855      -0.031768       0.109623              9.936286      11.117122      -3.997360       2.215427      13.299485      -1.070936       5.392251           0.000000
          285              C       3.650144      13.777046      25.532546      -0.289714      21.695524 0.33973854E+03  0.75023910E+04                                 6.632650                            6.009258       0.407262       2.149948                    0.996100      27.684311      76.889485       0.695862       0.398592      -1.076955      -0.041598       0.008567      -0.096397       0.105338      -0.004501       0.061448      -0.017229       0.048192       0.352155      -0.084278      -0.056252       0.140531              6.975702       5.766725       0.096103       0.323785       7.484622      -0.143950       7.675759          -0.000002
          286              C       9.549263      -0.934521      23.713169      -0.281811      21.181313 0.32647273E+03  0.71152299E+04                                 6.472833                            5.863086       0.528172       2.187018                    0.997760      27.275817      74.476541       0.711749       0.394854      -1.082951      -0.018137      -0.103366       0.036082       0.110975       0.008876      -0.006639      -0.066409      -0.175544      -0.174839      -0.081153      -0.058646       0.139798              6.834610       5.614491       0.460827      -0.073804       8.229256      -0.057526       6.660084          -0.000000
          287              C      -2.802885       4.364445      14.424490      -0.289714      21.695524 0.33973858E+03  0.75023921E+04                                 6.632651                            6.009258       0.407262       2.149948                    0.996100      27.684312      76.889489       0.695862       0.398592      -1.076955      -0.022988       0.035711       0.096397       0.105338      -0.019537      -0.038224       0.051104      -0.029609       0.352155      -0.084278      -0.056252       0.140531              6.975702       7.196685       0.648826      -0.251004       6.054663       0.250110       7.675758          -0.000002
          288              C      13.046104       4.166087      16.243867      -0.281811      21.181244 0.32647151E+03  0.71152014E+04                                 6.472845                            5.863098       0.528171       2.187017                    0.997760      27.275729      74.476454       0.711744       0.394857      -1.082948       0.089875       0.054185      -0.036082       0.110975       0.065602      -0.059550      -0.030135       0.117968      -0.174839      -0.081153      -0.058646       0.139798              6.834623       7.579452       1.220343      -0.027047       6.264322      -0.089579       6.660096          -0.000000
          289              C       5.873685       0.114725       1.105478      -0.289714      21.695525 0.33973856E+03  0.75023915E+04                                 6.632651                            6.009258       0.407262       2.149948                    0.996100      27.684311      76.889485       0.695862       0.398592      -1.076955       0.041598      -0.008567       0.096397       0.105338      -0.004501       0.061448      -0.017229       0.048192       0.352155      -0.084278      -0.056252       0.140531              6.975702       5.766725       0.096102       0.323785       7.484623      -0.143951       7.675759          -0.000002
          290              C      -0.025434      14.826292       2.924855      -0.281811      21.181252 0.32647167E+03  0.71152058E+04                                 6.472846                            5.863099       0.528171       2.187017                    0.997760      27.275729      74.476453       0.711744       0.394857      -1.082948       0.018137       0.103366      -0.036082       0.110975       0.008876      -0.006639      -0.066409      -0.175544      -0.174839      -0.081153      -0.058646       0.139798              6.834625       5.614501       0.460828      -0.073804       8.229277      -0.057527       6.660097          -0.000000
          291              C      12.326714       9.527326      12.213534      -0.289714      21.695524 0.33973858E+03  0.75023921E+04                                 6.632651                            6.009258       0.407262       2.149948                    0.996100      27.684312      76.889488       0.695862       0.398592      -1.076955       0.022988      -0.035711      -0.096397       0.105338      -0.019537      -0.038224       0.051104      -0.029609       0.352155      -0.084278      -0.056252       0.140531              6.975702       7.196685       0.648826      -0.251004       6.054663       0.250110       7.675758          -0.000002
          292              C      -3.522275       9.725684      10.394157      -0.281811      21.181243 0.32647149E+03  0.71152009E+04                                 6.472844                            5.863097       0.528172       2.187018                    0.997760      27.275728      74.476448       0.711744       0.394857      -1.082948      -0.089875      -0.054185       0.036082       0.110975       0.065601      -0.059550      -0.030135       0.117968      -0.174839      -0.081153      -0.058646       0.139798              6.834623       7.579452       1.220343      -0.027047       6.264322      -0.089579       6.660095          -0.000000
          293              O      -2.305549      10.857357      23.512851      -0.523448      29.016935 0.44227053E+03  0.10143493E+05                                 7.517772                            6.507352       0.433267       2.207602                    0.996402      26.643472      68.805697       0.743797       0.359047      -1.136927      -0.008962      -0.010901       0.001645       0.014207      -0.036593      -0.037872      -0.017008      -0.051505       0.132886      -0.080651       0.022464       0.058187              8.561248       7.476087       2.147967      -1.733644       7.264453      -1.763979      10.943204          -0.000001
          294              O      -1.357824      11.108137      25.453697      -0.586064      38.086734 0.59489865E+03  0.14633378E+05                                 9.020382                            7.557134       0.429420       2.185268                    0.995645      27.971076      73.808712       0.691675       0.360000      -1.140859      -0.013802      -0.020687      -0.006006       0.025584       0.008359       0.041212       0.021488       0.044281      -0.191899      -0.080564       0.009931       0.070633             10.792667      13.217511       4.975688       1.396953      10.233804       0.992014       8.926684          -0.000001
          295              O      11.826275       5.169952       8.107815      -0.526598      30.707139 0.44781636E+03  0.10273081E+05                                 7.773028                            6.495897       0.512778       2.232296                    0.998170      26.430954      67.625128       0.755607       0.353354      -1.144775       0.015367       0.002779      -0.028226       0.032258       0.003821      -0.023381      -0.038695      -0.026901      -0.098619      -0.057733       0.005412       0.052321              9.241214       6.097170       2.334460      -1.181272       9.349598      -3.453854      12.276875           0.000000
          296              O      12.757495       7.085700       8.685860      -0.612203      39.346104 0.57536532E+03  0.14061814E+05                                 9.265241                            7.443389       0.426213       2.168606                    0.996717      28.593755      75.674429       0.694032       0.361101      -1.137835       0.010006      -0.027109      -0.029717       0.041450      -0.029006       0.026351       0.064500       0.067143      -0.002123      -0.095302       0.044238       0.051064             11.777227       7.696039       2.105922       3.599037       8.273309       3.064066      19.362334           0.000000
          297              O      -1.392949      13.891740      23.456112      -0.540157      28.583484 0.44391219E+03  0.10185348E+05                                 7.390767                            6.468576       0.467143       2.196391                    0.998216      27.231931      70.222011       0.755224       0.353469      -1.141973       0.004407       0.016241      -0.010285       0.019722       0.063330       0.000745       0.028907       0.036929       0.133710      -0.092081       0.028198       0.063883              8.415807       6.839512       1.402901       1.825258      10.513676       2.816099       7.894234          -0.000001
          298              O       0.301179      13.553857      24.803197      -0.580288      40.133037 0.63762304E+03  0.15970500E+05                                 9.419965                            7.876496       0.172567       2.110401                    0.993348      28.005905      74.752979       0.670221       0.364866      -1.136191      -0.017166       0.018175       0.004053       0.025326      -0.048416      -0.014688      -0.039164       0.004908      -0.059699      -0.069640       0.007262       0.062378             11.753230       8.713731      -3.091185       0.808005      18.148646       0.411118       8.397314          -0.000000
          299              O       1.782445      11.200733      24.130587      -0.596683      38.325893 0.58452606E+03  0.14360584E+05                                 9.132427                            7.542574       0.245216       2.123087                    0.994671      28.300254      75.408124       0.683080       0.364978      -1.133351      -0.010052      -0.034687       0.005793       0.036575      -0.007209      -0.026401       0.012356      -0.122335       0.050968      -0.077174       0.018769       0.058405             11.192056       7.590242      -1.644808       0.713014      19.226142      -0.601735       6.759785           0.000000
          300              O       0.446800       9.605225      23.555472      -0.545788      32.850821 0.51250436E+03  0.12159149E+05                                 8.148346                            7.009171       0.579590       2.248417                    0.997018      27.051210      70.362115       0.718180       0.359474      -1.139988       0.011809      -0.007648      -0.008087       0.016228       0.017872       0.005593       0.002212       0.131584       0.087134      -0.082717       0.027749       0.054969              9.200959      12.781642       0.488308       2.348615       8.353762       0.146054       6.467471           0.000000
          301              O      11.750617       2.919529      10.193839      -0.523448      29.016929 0.44227044E+03  0.10143491E+05                                 7.517771                            6.507352       0.433267       2.207602                    0.996402      26.643468      68.805684       0.743797       0.359048      -1.136927      -0.006936      -0.012289       0.001645       0.014207      -0.009759      -0.002210      -0.041457       0.087338       0.132886      -0.080651       0.022464       0.058186              8.561247       5.847298       1.518391      -1.020310       8.893242      -2.253024      10.943202          -0.000001
          302              O      11.642843       3.893931      12.134685      -0.586064      38.086738 0.59489881E+03  0.14633382E+05                                 9.020382                            7.557135       0.429421       2.185268                    0.995645      27.971075      73.808707       0.691675       0.360000      -1.140859      -0.014320      -0.020332      -0.006006       0.025584      -0.008705       0.005184       0.046188      -0.044013      -0.191899      -0.080564       0.009931       0.070633             10.792668       7.275126       2.678779       0.421646      16.176194       1.660656       8.926683          -0.000001
          303              O      -0.233754      11.739282      21.426827      -0.526598      30.707139 0.44781628E+03  0.10273078E+05                                 7.773028                            6.495897       0.512778       2.232296                    0.998170      26.430954      67.625129       0.755607       0.353354      -1.144775      -0.002949       0.015335      -0.028226       0.032258       0.011875      -0.027663      -0.035759       0.014767      -0.098619      -0.057733       0.005412       0.052321              9.241215       7.356737       2.821320      -2.795681       8.090031      -2.347060      12.276875           0.000000
          304              O       1.217416      13.298566      22.004872      -0.612203      39.346105 0.57536546E+03  0.14061818E+05                                 9.265241                            7.443389       0.426213       2.168606                    0.996717      28.593756      75.674431       0.694032       0.361101      -1.137835      -0.028893      -0.000440      -0.029717       0.041450      -0.044045       0.050662       0.047834      -0.010670      -0.002123      -0.095302       0.044238       0.051064             11.777226       6.781885       1.752575       1.560420       9.187462       4.461687      19.362329           0.000000
          305              O      14.251901       4.864751      10.137100      -0.540157      28.583489 0.44391241E+03  0.10185354E+05                                 7.390768                            6.468578       0.467144       2.196391                    0.998216      27.231927      70.221996       0.755224       0.353469      -1.141973       0.013560       0.009966      -0.010285       0.019722       0.034447       0.026694       0.011116      -0.112516       0.133710      -0.092081       0.028198       0.063883              8.415810       9.092540       2.273766       1.968639       8.260657       2.717801       7.894232          -0.000001
          306              O      13.325952       6.323124      11.484185      -0.580288      40.133032 0.63762271E+03  0.15970490E+05                                 9.419965                            7.876494       0.172567       2.110401                    0.993348      28.005904      74.752976       0.670221       0.364866      -1.136191       0.023141      -0.009459       0.004053       0.025326      -0.037480      -0.031235      -0.027820       0.061495      -0.059699      -0.069640       0.007262       0.062378             11.753234      19.001313       0.885273       0.092156       7.861075       0.901884       8.397313          -0.000000
          307              O      10.597038       6.856388      10.811575      -0.596683      38.325912 0.58452655E+03  0.14360599E+05                                 9.132430                            7.542577       0.245216       2.123087                    0.994671      28.300254      75.408126       0.683079       0.364978      -1.133351      -0.028730      -0.021881       0.005793       0.036575       0.035804       0.021043      -0.020170       0.100229       0.050968      -0.077173       0.018769       0.058405             11.192062      18.819915       2.695791      -0.818334       7.996481       0.448114       6.759789           0.000000
          308              O       9.590379       5.035335      10.236460      -0.545788      32.850825 0.51250448E+03  0.12159152E+05                                 8.148346                            7.009171       0.579591       2.248417                    0.997018      27.051212      70.362119       0.718180       0.359474      -1.139988      -0.011392       0.008257      -0.008087       0.016228      -0.031024       0.000047       0.006014      -0.121417       0.087134      -0.082718       0.027749       0.054969              9.200960       8.600898      -1.127675      -0.710525      12.534509       2.243318       6.467472           0.000000
          309              O      -2.226788      10.972242      16.444185      -0.523448      29.016932 0.44227050E+03  0.10143492E+05                                 7.517772                            6.507352       0.433267       2.207602                    0.996402      26.643468      68.805687       0.743797       0.359048      -1.136927       0.006936       0.012289      -0.001645       0.014207      -0.009759      -0.002210      -0.041457       0.087338       0.132886      -0.080650       0.022464       0.058186              8.561248       5.847299       1.518391      -1.020310       8.893243      -2.253025      10.943203          -0.000001
          310              O      -2.119014       9.997840      14.503339      -0.586064      38.086736 0.59489878E+03  0.14633381E+05                                 9.020382                            7.557135       0.429420       2.185268                    0.995645      27.971074      73.808705       0.691675       0.360000      -1.140859       0.014320       0.020332       0.006006       0.025584      -0.008705       0.005184       0.046188      -0.044013      -0.191899      -0.080563       0.009931       0.070633             10.792668       7.275126       2.678779       0.421646      16.176194       1.660656       8.926683          -0.000001
          311              O       9.757583       2.152489       5.211197      -0.526598      30.707135 0.44781623E+03  0.10273077E+05                                 7.773028                            6.495897       0.512778       2.232296                    0.998170      26.430952      67.625123       0.755607       0.353354      -1.144775       0.002949      -0.015335       0.028226       0.032258       0.011874      -0.027663      -0.035759       0.014767      -0.098619      -0.057733       0.005412       0.052321              9.241214       7.356737       2.821319      -2.795681       8.090031      -2.347059      12.276874           0.000000
          312              O       8.306413       0.593205       4.633152      -0.612203      39.346103 0.57536544E+03  0.14061818E+05                                 9.265241                            7.443389       0.426213       2.168606                    0.996717      28.593756      75.674430       0.694032       0.361101      -1.137835       0.028893       0.000440       0.029717       0.041450      -0.044045       0.050662       0.047834      -0.010670      -0.002123      -0.095302       0.044237       0.051064             11.777225       6.781885       1.752575       1.560420       9.187462       4.461687      19.362329           0.000000
          313              O      -4.728072       9.027020      16.500924      -0.540157      28.583495 0.44391251E+03  0.10185357E+05                                 7.390769                            6.468579       0.467143       2.196391                    0.998216      27.231930      70.222006       0.755224       0.353469      -1.141973      -0.013560      -0.009966       0.010285       0.019722       0.034447       0.026694       0.011116      -0.112516       0.133710      -0.092081       0.028198       0.063883              8.415811       9.092541       2.273766       1.968639       8.260658       2.717801       7.894233          -0.000001
          314              O      -3.802123       7.568647      15.153839      -0.580288      40.133037 0.63762281E+03  0.15970493E+05                                 9.419966                            7.876495       0.172567       2.110401                    0.993348      28.005906      74.752984       0.670221       0.364866      -1.136191      -0.023141       0.009459      -0.004053       0.025326      -0.037480      -0.031235      -0.027820       0.061495      -0.059699      -0.069640       0.007262       0.062378             11.753235      19.001316       0.885274       0.092157       7.861075       0.901884       8.397313          -0.000000
          315              O      -1.073209       7.035383      15.826449      -0.596683      38.325917 0.58452664E+03  0.14360602E+05                                 9.132431                            7.542578       0.245216       2.123087                    0.994671      28.300257      75.408134       0.683079       0.364978      -1.133351       0.028730       0.021881      -0.005793       0.036575       0.035804       0.021043      -0.020170       0.100229       0.050968      -0.077174       0.018769       0.058405             11.192062      18.819917       2.695791      -0.818334       7.996481       0.448114       6.759789           0.000000
          316              O      -0.066550       8.856436      16.401564      -0.545788      32.850824 0.51250447E+03  0.12159151E+05                                 8.148346                            7.009171       0.579590       2.248417                    0.997018      27.051211      70.362117       0.718180       0.359474      -1.139988       0.011391      -0.008257       0.008087       0.016228      -0.031024       0.000047       0.006014      -0.121417       0.087134      -0.082717       0.027749       0.054969              9.200960       8.600898      -1.127675      -0.710525      12.534509       2.243318       6.467472           0.000000
          317              O      11.829378       3.034414       3.125173      -0.523448      29.016933 0.44227050E+03  0.10143492E+05                                 7.517772                            6.507352       0.433267       2.207602                    0.996402      26.643469      68.805691       0.743797       0.359048      -1.136927       0.008962       0.010901      -0.001645       0.014207      -0.036593      -0.037872      -0.017009      -0.051505       0.132886      -0.080651       0.022464       0.058187              8.561249       7.476088       2.147967      -1.733644       7.264454      -1.763979      10.943205          -0.000001
          318              O      10.881653       2.783634       1.184327      -0.586064      38.086731 0.59489859E+03  0.14633376E+05                                 9.020381                            7.557134       0.429420       2.185268                    0.995645      27.971075      73.808707       0.691675       0.360000      -1.140859       0.013802       0.020687       0.006006       0.025584       0.008359       0.041212       0.021488       0.044281      -0.191899      -0.080564       0.009931       0.070633             10.792666      13.217510       4.975688       1.396953      10.233804       0.992013       8.926683          -0.000001
          319              O      -2.302446       8.721819      18.530209      -0.526598      30.707143 0.44781644E+03  0.10273083E+05                                 7.773029                            6.495898       0.512779       2.232296                    0.998170      26.430957      67.625136       0.755607       0.353354      -1.144775      -0.015367      -0.002779       0.028226       0.032258       0.003821      -0.023381      -0.038695      -0.026901      -0.098620      -0.057733       0.005412       0.052321              9.241215       6.097171       2.334460      -1.181272       9.349598      -3.453854      12.276876           0.000000
          320              O      -3.233666       6.806071      17.952164      -0.612203      39.346108 0.57536538E+03  0.14061816E+05                                 9.265242                            7.443389       0.426214       2.168607                    0.996717      28.593757      75.674435       0.694032       0.361101      -1.137835      -0.010006       0.027109       0.029717       0.041450      -0.029006       0.026351       0.064500       0.067143      -0.002123      -0.095302       0.044238       0.051064             11.777228       7.696039       2.105922       3.599037       8.273309       3.064067      19.362334           0.000000
          321              O      10.916778       0.000031       3.181912      -0.540157      28.583479 0.44391211E+03  0.10185346E+05                                 7.390766                            6.468576       0.467143       2.196391                    0.998216      27.231928      70.222002       0.755224       0.353469      -1.141973      -0.004407      -0.016241       0.010285       0.019722       0.063330       0.000745       0.028907       0.036929       0.133709      -0.092081       0.028198       0.063883              8.415807       6.839512       1.402901       1.825258      10.513675       2.816099       7.894233          -0.000001
          322              O       9.222650       0.337914       1.834827      -0.580288      40.133034 0.63762299E+03  0.15970499E+05                                 9.419965                            7.876496       0.172567       2.110401                    0.993348      28.005904      74.752976       0.670221       0.364866      -1.136191       0.017166      -0.018175      -0.004053       0.025326      -0.048416      -0.014688      -0.039164       0.004908      -0.059699      -0.069640       0.007262       0.062378             11.753230       8.713730      -3.091184       0.808005      18.148645       0.411118       8.397314          -0.000000
          323              O       7.741384       2.691038       2.507437      -0.596683      38.325888 0.58452598E+03  0.14360582E+05                                 9.132426                            7.542573       0.245217       2.123087                    0.994671      28.300253      75.408118       0.683080       0.364978      -1.133351       0.010051       0.034687      -0.005793       0.036575      -0.007209      -0.026401       0.012356      -0.122335       0.050968      -0.077174       0.018769       0.058405             11.192055       7.590241      -1.644807       0.713013      19.226140      -0.601735       6.759784           0.000000
          324              O       9.077029       4.286546       3.082552      -0.545788      32.850820 0.51250436E+03  0.12159148E+05                                 8.148346                            7.009170       0.579590       2.248417                    0.997018      27.051210      70.362114       0.718180       0.359474      -1.139988      -0.011809       0.007648       0.008087       0.016228       0.017872       0.005593       0.002212       0.131584       0.087134      -0.082717       0.027749       0.054969              9.200958      12.781642       0.488308       2.348615       8.353762       0.146054       6.467471           0.000000
          325              N       3.192471      13.888872      24.165216      -0.114460      20.170613 0.30484753E+03  0.65003819E+04                                 6.271457                            5.651309      -0.429475       1.959788                    0.996238      23.640570      62.874931       0.731145       0.392868      -1.089434       0.051684       0.112856       0.081746       0.148627      -0.026354       0.000679      -0.032521      -0.061068       0.102576      -0.058835      -0.001658       0.060493              6.706181       5.292135       0.453843       0.552306       7.714762      -0.206979       7.111646          -0.000000
          326              N      -3.072197       4.751021      15.791820      -0.114460      20.170609 0.30484749E+03  0.65003806E+04                                 6.271456                            5.651308      -0.429475       1.959788                    0.996238      23.640566      62.874918       0.731145       0.392868      -1.089434      -0.086632      -0.088897      -0.081746       0.148627       0.001033      -0.030579      -0.011092       0.080643       0.102576      -0.058835      -0.001658       0.060493              6.706180       7.094615       1.150555      -0.392183       5.912281       0.440539       7.111644          -0.000000
          327              N       6.331358       0.002899       2.472808      -0.114460      20.170608 0.30484744E+03  0.65003793E+04                                 6.271456                            5.651307      -0.429475       1.959788                    0.996238      23.640565      62.874915       0.731145       0.392868      -1.089434      -0.051684      -0.112856      -0.081746       0.148627      -0.026354       0.000679      -0.032521      -0.061068       0.102576      -0.058835      -0.001658       0.060493              6.706180       5.292134       0.453842       0.552305       7.714762      -0.206979       7.111643          -0.000000
          328              N      12.596026       9.140750      10.846204      -0.114460      20.170609 0.30484749E+03  0.65003806E+04                                 6.271456                            5.651308      -0.429475       1.959788                    0.996238      23.640566      62.874918       0.731145       0.392868      -1.089434       0.086632       0.088897       0.081746       0.148627       0.001033      -0.030579      -0.011092       0.080643       0.102576      -0.058835      -0.001658       0.060493              6.706180       7.094615       1.150555      -0.392183       5.912281       0.440539       7.111644          -0.000000

******************************************************
Auxiliary information for the entire system
The total spin magnetic moment of the unit cell is   0.000002
The total net atomic charge of the unit cell is   -0.000006
Accuracy of reproducing the electrostatic potential in the unit cell:
  The inner radius (bohr) =    5.0000
  The outer radius (bohr) =   12.0000
  Valid grid points have density less than (e/(bohr^3)) =    0.0001
  The number of valid grid points were=       944494
  The rms potential error without charges in kcal/mol is=      7.66301
  The rms potential error with partial charges in kcal/mol is=      0.81630
  The RRMSE value at monopole order=      0.10652
  The rms potential error with partial charges and cloud penetration in kcal/mol is=      0.82066
  The RRMSE value at monopole order with cloud penetration is=      0.10709
  The rms potential error with partial charges and atomic dipoles in kcal/mol is=      0.30064
  The RRMSE value at dipole order=      0.03923
  The rms potential error with partial charges, atomic dipoles and cloud penetration in kcal/mol is=      0.29544
  The RRMSE value at dipole order with cloud penetration=      0.03855

******************************************************
The electron densities and ab initio electrostatic potential were computed in VASP using the PBE functional and
projector augmented wave method. See the main text of the journal article for a description of computational details.
The atomic charges, dipoles, and quadrupoles were computed with the DDEC6 method as described in
(a) T. A. Manz and N. Gabaldon Limas, RSC Adv. 6 (2016) 47771-47801 DOI: 10.1039/c6ra04656h
(b) N. Gabaldon Limas and T. A. Manz, RSC Adv. 8 (2018) 2678-2707 DOI: 10.1039/c7ra11829e.
For each atom in the material, the electron cloud parameters were fit to the spherically averaged atom-in-material
electron density using radial positions for which this density was between 10^-4 and 10^-2 electrons per cubic bohr.
The polarizabilities, dispersion coefficients, and quantum Drude oscillator (QDO) parameters were fit using the MCLF method.
The magnetic structure of the system was optimized in VASP from the default ferromagnetic initial guess using spin polarization.
The atomic spin moments (ASMs) were computed on this optimized magnetic structure using the DDEC6 partition as inputs
to the method of T. A. Manz and D. S. Sholl, J. Chem. Theory Comput. 7 (2011) 4146-4164 DOI: 10.1021/ct200539n.
The RMSE and RRMSE were computed using a uniform grid with Ewald summation.
