# Supplementary material for: A collection of forcefield precursors for metal–organic frameworks
Source: RSC Adv. 2019 Nov 13;9(63):36492–507. doi: 10.1039/c9ra07327b (PMC9075174; doi:10.1039/c9ra07327b)
Supplement: RA-009-C9RA07327B-s4130 [file RA-009-C9RA07327B-s4130.xyz]

  328
jmolscript: load "" {1 1 1} spacegroup "x,y,z" unitcell [{     17.401700     0.000000     0.000000 }, {     -6.450304    16.162077     0.000000 }, {     -1.302063    -1.921586    26.915095 }]
In    -0.185113    12.119131    23.783255     1.377361
In    11.975464     5.281075    10.325707     1.377360
In    -2.326131     8.959416    16.589388     1.377361
In     9.834446     2.121360     3.131840     1.377360
H     -1.400537    12.407147     0.640579     0.103250
H     -3.054564    11.126932     1.639129     0.114690
H     11.721614     8.079128    24.883005     0.122500
H     -4.095445     9.431574    23.914062     0.120045
H     11.376389     5.063137     5.665627     0.129984
H     11.159339     5.780344     3.520494     0.117897
H     12.976851     9.212528     4.502895     0.102853
H     13.065792     8.557934     6.699167     0.102938
H      4.820966     0.607107    23.370377     0.122323
H      5.052423     2.854254    23.814476     0.117018
H      8.751230     3.885477    -0.024224     0.114681
H      7.294346    -0.247202    26.417166     0.115663
H      3.840078    10.479891    25.733522     0.107607
H      5.371306     8.882326    26.355261     0.109017
H      3.674186     6.269853    23.965201     0.104320
H      2.033134     7.813201    23.378452     0.125321
H     10.137904     7.077323     1.970185     0.124153
H      9.962617     7.547987    25.870789     0.116414
H     -3.860515     9.167067     2.242027     0.116855
H      7.201458     7.715640    26.193770     0.115722
H      8.351723     3.922511    26.554433     0.122785
H      4.824839     4.783489    24.885697     0.111168
H     11.391421     2.337407    14.098127     0.103251
H     10.815504     0.326667    15.096677     0.114687
H      3.809776    14.842107    11.425458     0.122500
H     10.928804     0.653100    10.456514     0.120045
H     -0.165467    11.481948    19.123175     0.129984
H      0.581103    11.546207    16.978042     0.117897
H      3.095094    14.506459    17.960443     0.102853
H      2.454164    14.346425    20.156715     0.102938
H     -0.572100     5.663371     9.912829     0.122323
H      1.429175     6.711291    10.356929     0.117018
H     -0.286166     8.607270    13.433324     0.114681
H     -2.282362     7.643890    12.959618     0.115663
H      8.960975     8.411910    12.275975     0.107607
H      6.909632     9.241890    12.897714     0.109017
H      5.112334     6.697298    10.507653     0.104320
H      7.154031     5.745221     9.920904     0.125321
H      2.164308    11.078288    15.427732     0.124153
H      3.968480    13.011535    12.413242     0.116414
H      9.293993    -1.148337    15.699575     0.116855
H      5.147672    10.509213    12.736223     0.115722
H      1.198379    10.171536    13.096885     0.122785
H      3.305338     7.215031    11.428149     0.111168
H     -1.742088    11.903084    12.816968     0.103251
H     -1.166171    13.913824    11.818418     0.114687
H      5.839557    -0.601616    15.489637     0.122500
H     -1.279471    13.587391    16.458581     0.120045
H      9.814800     2.758543     7.791920     0.129984
H      9.068230     2.694284     9.937053     0.117897
H      6.554239    -0.265968     8.954652     0.102853
H      7.195169    -0.105934     6.758380     0.102938
H     10.221433     8.577120    17.002266     0.122323
H      8.220158     7.529200    16.558166     0.117018
H      9.935499     5.633221    13.481771     0.114681
H     11.931695     6.596601    13.955477     0.115663
H      0.688358     5.828581    14.639120     0.107607
H      2.739701     4.998601    14.017381     0.109017
H      4.536999     7.543193    16.407442     0.104320
H      2.495302     8.495270    16.994191     0.125321
H      7.485025     3.162203    11.487363     0.124153
H      5.680853     1.228956    14.501853     0.116414
H      6.805644    -0.773249    11.215520     0.116855
H      4.501661     3.731278    14.178872     0.115722
H      8.450954     4.068955    13.818210     0.122785
H      6.343995     7.025460    15.486946     0.111168
H     11.049870     1.833344    26.274516     0.103250
H     12.703897     3.113559    25.275966     0.114690
H     -2.072281     6.161363     2.032090     0.122500
H     13.744778     4.808917     3.001033     0.120045
H     -1.727056     9.177354    21.249468     0.129984
H     -1.510006     8.460147    23.394601     0.117897
H     -3.327518     5.027963    22.412200     0.102853
H     -3.416459     5.682557    20.215928     0.102938
H      4.828367    13.633384     3.544718     0.122323
H      4.596910    11.386237     3.100619     0.117018
H      2.200166    12.276600     0.024224     0.114681
H      2.354987    14.487693     0.497929     0.115663
H      5.809255     3.760600     1.181573     0.107607
H      4.278027     5.358165     0.559834     0.109017
H      5.975147     7.970638     2.949894     0.104320
H      7.616199     6.427290     3.536643     0.125321
H     -0.488571     7.163168    24.944910     0.124153
H     -0.313284     6.692504     1.044306     0.116414
H     -3.891852     5.073424    24.673068     0.116856
H      2.447875     6.524851     0.721325     0.115722
H      1.297610    10.317980     0.360662     0.122785
H      4.824494     9.457002     2.029398     0.111168
H      3.956981    13.872868    23.846774     0.310177
H      2.553620    13.861439    24.255884     0.320143
H      3.736596    13.326763    26.153398     0.164667
H     11.119992    -1.596935    25.921928     0.155369
H      9.631725    -1.384402    26.363336     0.173920
H      9.303586    -0.338055    23.071619     0.167230
H      9.078796     0.049280    24.573482     0.166675
H     10.529249     0.017209    23.981350     0.152710
H     -2.419586     4.462327    16.525868     0.310177
H     -2.929156     5.769956    16.116759     0.320143
H     -1.994074     4.869438    14.219245     0.164667
H     14.603335     3.543784    14.450715     0.155369
H     13.854284     4.847254    14.009307     0.173920
H     12.760843     4.764168    17.301023     0.167230
H     12.317777     4.829371    15.799161     0.166675
H     12.885204     3.494130    16.391293     0.152710
H      5.692352     0.367623     3.068321     0.310177
H      7.095713     0.379052     2.659211     0.320143
H      5.912737     0.913728     0.761697     0.164667
H     -1.470659    15.837426     0.993167     0.155370
H      0.017608    15.624893     0.551759     0.173920
H      0.345747    14.578546     3.843476     0.167230
H      0.570537    14.191211     2.341613     0.166675
H     -0.879916    14.223282     2.933745     0.152710
H     12.068919     9.778164    10.389227     0.310177
H     12.578489     8.470535    10.798336     0.320143
H     11.643407     9.371053    12.695850     0.164667
H     -4.954002    10.696707    12.464380     0.155369
H     -4.204951     9.393237    12.905788     0.173920
H     -3.111510     9.476323     9.614072     0.167230
H     -2.668444     9.411120    11.115934     0.166675
H     -3.235871    10.746361    10.523802     0.152710
C     -3.217535    10.109813    25.637974    -0.031942
C     -2.002858    11.934280     0.110352    -0.116128
C     -2.967350    11.147781     0.713250    -0.161293
C     -5.076539     8.553803    25.410541    -0.146115
C     -4.137851     9.363856    24.839941    -0.085089
C     -5.117447     8.452341    26.809050     0.085981
C     12.225962     6.712431     6.424633    -0.029243
C     11.675047     5.914800     5.440348    -0.076502
C     11.559451     6.334876     4.151923    -0.134780
C     12.032050     7.597330     3.764345     0.074448
C     12.622903     8.387130     4.745131    -0.163179
C     12.701510     7.989509     6.058588    -0.123598
C      6.018901    -0.053930    24.866856    -0.045038
C      5.359390     0.888084    24.075552    -0.103287
C      5.503323     2.230484    24.333937    -0.151779
C      6.329406     2.649385    25.375552     0.077836
C      6.942632     1.689911    26.160127    -0.137548
C      6.829750     0.371250    25.902011    -0.119762
C      2.780088     9.305400    24.479279    -0.020172
C      4.781761     7.425197    25.116359     0.086166
C      3.794522     9.626807    25.367477    -0.115695
C      4.740021     8.674892    25.706607    -0.148369
C      3.733220     7.132555    24.309714    -0.140113
C      2.722450     8.054915    23.954435    -0.102029
C     11.840330     8.074559     2.354533     0.095977
C     10.737215     7.689564     1.612214    -0.207397
C     10.504724     8.212431     0.323789     0.093953
C     10.118731     7.182570    26.710540    -0.216011
C     12.545745     9.461797     0.477205     0.082358
C     12.770640     8.935937     1.775858    -0.222014
C      5.816467     6.433895    25.479713     0.090668
C      7.018915     6.810885    26.082880    -0.215925
C      7.940215     5.881809    26.518636     0.103517
C      7.714204     4.543091    26.283398    -0.209276
C      6.563308     4.093743    25.654661     0.088740
C      5.617826     5.065715    25.281349    -0.212924
C     -2.142715    10.924050    25.001970     0.549974
C     12.215171     6.321557     7.869974     0.588265
C      5.973217    -1.534343    24.479279     0.539343
C      1.690304    10.279623    24.185366     0.568498
C     11.233312     1.719874    12.180426    -0.031941
C     11.175503     1.602715    13.567899    -0.116133
C     10.802540     0.415396    14.170798    -0.161270
C     10.477224    -0.583470    11.952994    -0.146118
C     10.881628     0.588613    11.382394    -0.085089
C     10.398153    -0.659072    13.351502     0.085969
C      1.051426    12.882346    19.882181    -0.029243
C      0.514823    12.075018    18.897896    -0.076502
C      0.947823    12.123367    17.609470    -0.134780
C      1.945166    13.030255    17.221893     0.074448
C      2.459692    13.871773    18.202679    -0.163179
C      2.061259    13.797394    19.516135    -0.123598
C     -1.630088     6.530942    11.409309    -0.045038
C     -0.510717     6.267589    10.618005    -0.103287
C      0.682704     6.898857    10.876390    -0.151779
C      0.765560     7.821369    11.918004     0.077836
C     -0.352871     8.035261    12.702579    -0.137548
C     -1.535753     7.441632    12.444463    -0.119762
C      8.263058     6.992080    11.021731    -0.020172
C      5.774830     8.154226    11.658812     0.086166
C      8.185548     8.053386    11.909930    -0.115695
C      6.950974     8.578685    12.249060    -0.148369
C      5.891698     7.071905    10.852166    -0.140113
C      7.123017     6.475030    10.496887    -0.102029
C      2.459465    13.029086    15.812080     0.095977
C      2.510788    11.861847    15.069762    -0.207397
C      3.082586    11.839729    13.781336     0.093953
C      3.571228    13.021078    13.252993    -0.216011
C      3.486405    14.198459    13.934752     0.082355
C      2.914643    14.212413    15.233405    -0.222013
C      4.470609     8.747777    12.022165     0.090668
C      4.375031    10.004307    12.625333    -0.215925
C      3.170640    10.515596    13.061088     0.103517
C      2.011061     9.809461    12.825850    -0.209276
C      2.020327     8.573989    12.197114     0.088740
C      3.273523     8.056141    11.823801    -0.212924
C     11.591141     3.019943    11.544423     0.549974
C      0.692396    12.727439    21.327521     0.588265
C     -2.988109     5.939767    11.021731     0.539343
C      9.571832     6.341044    10.727819     0.568498
C     -1.583979    12.520617    14.734669    -0.031941
C     -1.526170    12.637776    13.347196    -0.116133
C     -1.153207    13.825095    12.744297    -0.161270
C     -0.827891    14.823961    14.962101    -0.146118
C     -1.232295    13.651878    15.532701    -0.085089
C     -0.748820    14.899563    13.563593     0.085969
C      8.597907     1.358145     7.032914    -0.029243
C      9.134510     2.165473     8.017199    -0.076502
C      8.701510     2.117124     9.305625    -0.134780
C      7.704167     1.210236     9.693202     0.074448
C      7.189641     0.368718     8.712416    -0.163179
C      7.588074     0.443097     7.398960    -0.123598
C     11.279421     7.709549    15.505786    -0.045038
C     10.160050     7.972902    16.297090    -0.103287
C      8.966629     7.341634    16.038705    -0.151779
C      8.883773     6.419122    14.997091     0.077836
C     10.002204     6.205230    14.212516    -0.137548
C     11.185086     6.798859    14.470632    -0.119762
C      1.386275     7.248411    15.893364    -0.020172
C      3.874503     6.086265    15.256283     0.086166
C      1.463785     6.187105    15.005165    -0.115695
C      2.698359     5.661806    14.666035    -0.148369
C      3.757635     7.168586    16.062929    -0.140113
C      2.526316     7.765461    16.418208    -0.102029
C      7.189868     1.211405    11.103015     0.095977
C      7.138545     2.378644    11.845333    -0.207397
C      6.566747     2.400762    13.133759     0.093953
C      6.078105     1.219413    13.662102    -0.216011
C      6.162928     0.042032    12.980343     0.082355
C      6.734690     0.028078    11.681690    -0.222013
C      5.178724     5.492714    14.892930     0.090668
C      5.274302     4.236184    14.289762    -0.215925
C      6.478693     3.724895    13.854007     0.103517
C      7.638272     4.431030    14.089245    -0.209276
C      7.629006     5.666502    14.717981     0.088740
C      6.375810     6.184350    15.091294    -0.212924
C     -1.941808    11.220548    15.370672     0.549974
C      8.956937     1.513052     5.587574     0.588265
C     12.637442     8.300724    15.893364     0.539343
C      0.077501     7.899447    16.187276     0.568498
C     12.866868     4.130678     1.277121    -0.031942
C     11.652191     2.306211    26.804743    -0.116128
C     12.616683     3.092710    26.201845    -0.161293
C     14.725872     5.686688     1.504554    -0.146115
C     13.787184     4.876635     2.075154    -0.085089
C     14.766780     5.788150     0.106045     0.085981
C     -2.576629     7.528060    20.490462    -0.029243
C     -2.025714     8.325691    21.474747    -0.076502
C     -1.910118     7.905615    22.763172    -0.134780
C     -2.382717     6.643161    23.150750     0.074448
C     -2.973570     5.853361    22.169964    -0.163179
C     -3.052177     6.250982    20.856507    -0.123598
C      3.630432    14.294421     2.048239    -0.045038
C      4.289943    13.352407     2.839543    -0.103287
C      4.146010    12.010007     2.581158    -0.151779
C      3.319927    11.591106     1.539543     0.077836
C      2.706701    12.550580     0.754968    -0.137548
C      2.819583    13.869241     1.013084    -0.119762
C      6.869245     4.935091     2.435816    -0.020172
C      4.867572     6.815294     1.798736     0.086166
C      5.854811     4.613684     1.547618    -0.115695
C      4.909312     5.565599     1.208488    -0.148369
C      5.916113     7.107936     2.605381    -0.140113
C      6.926883     6.185576     2.960660    -0.102029
C     -2.190997     6.165932    24.560562     0.095977
C     -1.087882     6.550927    25.302881    -0.207397
C     -0.855391     6.028060    26.591306     0.093953
C     -0.469398     7.057921     0.204555    -0.216011
C     -2.896412     4.778694    26.437890     0.082358
C     -3.121307     5.304554    25.139237    -0.222014
C      3.832866     7.806596     1.435382     0.090668
C      2.630418     7.429606     0.832215    -0.215925
C      1.709118     8.358682     0.396459     0.103517
C      1.935129     9.697400     0.631697    -0.209276
C      3.086025    10.146748     1.260434     0.088740
C      4.031507     9.174776     1.633746    -0.212924
C     11.792048     3.316441     1.913125     0.549974
C     -2.565838     7.918934    19.045121     0.588265
C      3.676116    15.774834     2.435816     0.539343
C      7.959029     3.960868     2.729729     0.568498
C      3.773135    14.233312    25.838491    -0.285256
C      9.663047    -0.398235    23.959818    -0.284007
C     -2.822499     4.499471    14.534151    -0.285256
C     12.949978     4.452620    16.412825    -0.284006
C      5.876198     0.007179     1.076604    -0.285256
C     -0.013714    14.638726     2.955277    -0.284007
C     12.471832     9.741020    12.380944    -0.285256
C     -3.300645     9.787871    10.502270    -0.284006
O     -2.195539    11.175327    23.777872    -0.513474
O     -1.177297    11.353914    25.711183    -0.585276
O     11.857148     5.157313     8.154197    -0.531784
O     12.589309     7.094569     8.746329    -0.620705
O     -1.317311    14.208510    23.652716    -0.533384
O      0.350992    13.854365    25.043150    -0.574008
O      1.874414    11.493841    24.466629    -0.594672
O      0.607441     9.917323    23.682054    -0.542549
O     11.844099     3.064023    10.320324    -0.513474
O     11.632532     4.075927    12.253635    -0.585276
O     -0.256203    11.963368    21.611745    -0.531784
O      1.271661    13.361457    22.203877    -0.620705
O     14.335677     5.004003    10.195169    -0.533384
O     13.388369     6.422191    11.585603    -0.574008
O     10.631310     6.962113    11.009081    -0.594672
O      9.636727     5.201025    10.224506    -0.542549
O     -2.194766    11.176468    16.594771    -0.513474
O     -1.983199    10.164564    14.661460    -0.585276
O      9.905536     2.277123     5.303350    -0.531783
O      8.377672     0.879034     4.711218    -0.620705
O     -4.686344     9.236488    16.719926    -0.533384
O     -3.739036     7.818300    15.329492    -0.574008
O     -0.981977     7.278378    15.906014    -0.594672
O      0.012606     9.039466    16.690589    -0.542549
O     11.844872     3.065164     3.137223    -0.513474
O     10.826630     2.886577     1.203912    -0.585276
O     -2.207815     9.083178    18.760898    -0.531784
O     -2.939976     7.145922    18.168766    -0.620705
O     10.966644     0.031981     3.262379    -0.533384
O      9.298341     0.386126     1.871945    -0.574008
O      7.774919     2.746650     2.448466    -0.594672
O      9.041892     4.323168     3.233041    -0.542549
N      3.343273    14.282047    24.363544    -0.150858
N     -3.027101     4.880647    16.009099    -0.150858
N      6.306060    -0.041556     2.551551    -0.150858
N     12.676434     9.359844    10.905996    -0.150858

The following XYZ coordinates are in angstroms. Other properties are in atomic units.
The sperically averaged electron density of each atom fit to a function of the form exp(a - br)
eigen_1, eigen_2 and eigen_3 are the three eigenvalues of traceless quadrupole moment tensor
  atom number  atomic symbol              X              Y              Z     net charge C6 coefficient C8 coefficient C10 coefficient fluctuating dipole atomic polarizability isotropic forcefield polarizability              a              b squared Pearson coefficient          <r^3>          <r^4>         wp_QDO          m_QDO          q_QDO       dipole_x       dipole_y       dipole_z         dipole            Qxy            Qxz            Qyz     Q(x^2-y^2)  Q(3z^2 - R^2)        eigen_1        eigen_2        eigen_3 static polarizability      alpha(xx)      alpha(xy)      alpha(xz)      alpha(yy)      alpha(yz)      alpha(zz) atomic spin moment
            1             In      -0.185113      12.119131      23.783255       1.377361     158.516346 0.38897250E+04  0.14319204E+06                                19.416398                           16.473016       1.365866       2.133334                    0.999339      73.722180     191.675900       0.635986       0.261613      -1.320272      -0.005171      -0.003649      -0.006358       0.008971      -0.013084       0.012280      -0.002571      -0.005015       0.019366      -0.019277       0.000288       0.018989             25.557663      19.523947       0.169199      -6.868409      31.339975      -3.129245      25.809068           0.000002
            2             In      11.975464       5.281075      10.325707       1.377360     158.516393 0.38897262E+04  0.14319209E+06                                19.416400                           16.473017       1.365867       2.133334                    0.999339      73.722199     191.675949       0.635986       0.261613      -1.320272      -0.001472      -0.006155      -0.006359       0.008972      -0.007762      -0.006940       0.010453       0.021653       0.019366      -0.019277       0.000288       0.018989             25.557666      29.599996       4.190560      -0.360411      21.263936      -7.539057      25.809068           0.000002
            3             In      -2.326131       8.959416      16.589388       1.377361     158.516336 0.38897244E+04  0.14319201E+06                                19.416398                           16.473015       1.365866       2.133334                    0.999339      73.722172     191.675878       0.635986       0.261613      -1.320272       0.001470       0.006156       0.006360       0.008972      -0.007762      -0.006941       0.010452       0.021653       0.019365      -0.019277       0.000288       0.018989             25.557663      29.599992       4.190559      -0.360411      21.263934      -7.539057      25.809065           0.000002
            4             In       9.834446       2.121360       3.131840       1.377360     158.516402 0.38897268E+04  0.14319212E+06                                19.416400                           16.473018       1.365867       2.133334                    0.999339      73.722208     191.675974       0.635986       0.261613      -1.320272       0.005173       0.003648       0.006360       0.008973      -0.013083       0.012281      -0.002572      -0.005015       0.019366      -0.019277       0.000288       0.018989             25.557666      19.523949       0.169199      -6.868410      31.339980      -3.129246      25.809069           0.000002
            5              H      -1.400537      12.407147       0.640579       0.103250       1.105303 0.78458023E+01  0.76394093E+02                                 1.735673                            1.611835      -1.013750       2.386286                    0.997912       3.536147       9.751809       0.506581       1.241753      -0.716682       0.025812       0.012091       0.020648       0.035196       0.008192       0.005752       0.000580       0.005748       0.036697      -0.015112       0.000503       0.014608              1.834260       1.971541       0.542819       0.270043       1.862754       0.297248       1.668485          -0.000000
            6              H      -3.054564      11.126932       1.639129       0.114690       1.144536 0.83838775E+01  0.81894283E+02                                 1.699283                            1.611860      -0.925920       2.436908                    0.998632       3.283274       8.680775       0.539581       1.162093      -0.738483      -0.002166       0.000804       0.036295       0.036368       0.011645       0.000890       0.003992       0.006341       0.039387      -0.018853       0.004417       0.014436              1.729283       1.522068       0.210715      -0.210194       1.528296      -0.095803       2.137484          -0.000001
            7              H      11.721614       8.079128      24.883005       0.122500       1.078911 0.78273677E+01  0.75273039E+02                                 1.649848                            1.570152      -0.816807       2.496256                    0.999595       3.180767       8.386620       0.539241       1.181134      -0.734351      -0.021255      -0.017184      -0.024710       0.036847       0.010524       0.005480       0.001455       0.003675       0.036182      -0.016923       0.002092       0.014832              1.693257       1.938526       0.410018       0.113126       1.558298       0.109023       1.582947          -0.000000
            8              H      -4.095445       9.431574      23.914062       0.120045       1.176294 0.87179743E+01  0.86560207E+02                                 1.778338                            1.680223      -1.037240       2.392992                    0.997651       3.370292       9.178672       0.507988       1.214366      -0.725625      -0.002542       0.001918      -0.041973       0.042093       0.009144       0.009272      -0.000701       0.005786       0.044714      -0.018234      -0.000666       0.018900              1.834792       1.598465       0.098319      -0.222403       1.497497      -0.097495       2.408413          -0.000000
            9              H      11.376389       5.063137       5.665627       0.129984       1.031906 0.73062629E+01  0.70368283E+02                                 1.711126                            1.598453      -1.039121       2.404331                    0.997113       3.427198       9.614041       0.484941       1.311401      -0.702112      -0.012668      -0.039212       0.005921       0.041630       0.006352       0.002870      -0.000182      -0.016614      -0.008948      -0.010060      -0.001927       0.011987              1.777265       1.454552       0.340660      -0.053752       2.084250      -0.236003       1.792993           0.000000
           10              H      11.159339       5.780344       3.520494       0.117897       0.956225 0.66249015E+01  0.63275999E+02                                 1.716164                            1.587959      -1.300133       2.266519                    0.993439       3.794384      11.173387       0.449279       1.427349      -0.676396      -0.016985      -0.025170      -0.021583       0.037254       0.006792       0.004916       0.000480      -0.017710       0.025604      -0.016251       0.005777       0.010473              1.822405       1.608198       0.262201       0.309453       1.757260       0.325493       2.101758           0.000000
           11              H      12.976851       9.212528       4.502895       0.102853       1.228682 0.90597851E+01  0.90119442E+02                                 1.773527                            1.668385      -0.985830       2.400178                    0.998165       3.375662       8.970923       0.534441       1.152142      -0.740970       0.014506       0.030455      -0.006337       0.034323       0.013462       0.005581       0.000430      -0.018234       0.016017      -0.019827       0.005197       0.014630              1.813217       1.515131       0.353555      -0.117897       2.065319      -0.302500       1.859200          -0.000000
           12              H      13.065792       8.557934       6.699167       0.102938       1.264339 0.91133933E+01  0.90954948E+02                                 1.812425                            1.674159      -1.089517       2.347564                    0.997332       3.467705       9.286944       0.532127       1.153307      -0.739411       0.015513       0.023910       0.022767       0.036479       0.012799       0.004937       0.000911      -0.022169      -0.005632      -0.017119      -0.001172       0.018291              1.902000       1.554966       0.268237       0.341405       1.730335       0.375459       2.420699           0.000001
           13              H       4.820966       0.607107      23.370377       0.122323       1.197570 0.86738147E+01  0.85221796E+02                                 1.743223                            1.633289      -0.981312       2.422323                    0.998256       3.220694       8.466025       0.540528       1.153313      -0.741863      -0.024311      -0.010129      -0.032224       0.041617      -0.003421       0.016654      -0.001138      -0.003207       0.014798      -0.017077      -0.001077       0.018154              1.782316       1.642457       0.139226       0.421923       1.739615       0.288046       1.964875           0.000001
           14              H       5.052423       2.854254      23.814476       0.117018       1.112524 0.78608330E+01  0.75288251E+02                                 1.646567                            1.543846      -0.853257       2.475652                    0.999281       3.169559       8.201490       0.562441       1.137026      -0.745185      -0.020017       0.021463      -0.022102       0.036740      -0.001792       0.015804      -0.001465      -0.009759       0.002047      -0.018355       0.004020       0.014335              1.701253       1.482308      -0.328704       0.239990       2.036290      -0.232288       1.585162           0.000002
           15              H       8.751230       3.885477      -0.024224       0.114681       0.951761 0.68257086E+01  0.65698774E+02                                 1.711760                            1.613110      -1.317898       2.256248                    0.993328       3.838990      11.357632       0.445128       1.429590      -0.675963       0.017575       0.007331       0.031641       0.036929       0.001797       0.009254       0.002948      -0.015935       0.011445      -0.014544       0.003625       0.010919              1.787561       1.634343       0.138984       0.339746       1.802553       0.244049       1.925787          -0.000000
           16              H       7.294346      -0.247202      26.417166       0.115663       0.939253 0.65416694E+01  0.62273268E+02                                 1.695529                            1.577786      -1.276412       2.276950                    0.993949       3.784918      11.120791       0.450873       1.427049      -0.676546       0.018446      -0.020558       0.026654       0.038383      -0.002342       0.011339      -0.001624      -0.005635       0.005017      -0.012686       0.001241       0.011446              1.795128       1.586672      -0.303340       0.182749       2.123838      -0.249506       1.674876           0.000000
           17              H       3.840078      10.479891      25.733522       0.107607       1.149418 0.84064044E+01  0.83316174E+02                                 1.787636                            1.675079      -1.081522       2.359853                    0.997041       3.565832       9.936386       0.493737       1.251675      -0.714922       0.003362       0.032145       0.017537       0.036771       0.003892       0.013058       0.010581      -0.008628      -0.012652      -0.017596      -0.001068       0.018665              1.873864       1.539834      -0.208841      -0.010509       2.543087       0.296345       1.538672          -0.000001
           18              H       5.371306       8.882326      26.355261       0.109017       1.133231 0.84918693E+01  0.83425482E+02                                 1.708314                            1.638558      -0.842684       2.473173                    0.999290       3.310673       8.851052       0.525847       1.185636      -0.732936       0.020118       0.007483       0.027993       0.035275      -0.002014       0.012079       0.009021      -0.007452      -0.003911      -0.017131       0.003428       0.013703              1.730070       1.983541      -0.132554       0.371247       1.568792       0.057633       1.637876          -0.000002
           19              H       3.674186       6.269853      23.965201       0.104320       1.120371 0.81951888E+01  0.79468731E+02                                 1.663738                            1.583014      -0.850452       2.465709                    0.999161       3.275303       8.582842       0.550842       1.146679      -0.742148      -0.005188      -0.032994      -0.011605       0.035358       0.000109       0.011408       0.009137      -0.007172      -0.022725      -0.017978       0.003780       0.014198              1.698551       1.506973      -0.215321       0.091167       2.128246       0.175635       1.460433           0.000001
           20              H       2.033134       7.813201      23.378452       0.125321       1.108408 0.79736315E+01  0.77131361E+02                                 1.686690                            1.589703      -0.902727       2.459562                    0.999056       3.214522       8.535211       0.532751       1.188522      -0.732294      -0.029679      -0.010841      -0.025213       0.040423       0.003731       0.013602       0.008680      -0.007900      -0.004643      -0.016556      -0.001001       0.017557              1.740512       2.013285       0.030228       0.456155       1.470579       0.089170       1.737672           0.000001
           21              H      10.137904       7.077323       1.970185       0.124153       1.010738 0.73897971E+01  0.72073202E+02                                 1.741134                            1.648296      -1.284441       2.278653                    0.994200       3.706580      10.801198       0.455508       1.378698      -0.686670      -0.020908      -0.024906       0.013894       0.035362       0.007651      -0.000468      -0.003705       0.005291       0.005179      -0.009645       0.001365       0.008280              1.813390       1.965749       0.431143      -0.069874       1.770586      -0.265460       1.703835          -0.000000
           22              H       9.962617       7.547987      25.870789       0.116414       1.155535 0.87205144E+01  0.86553018E+02                                 1.747061                            1.671020      -1.084207       2.362642                    0.997173       3.434250       9.337455       0.513941       1.200750      -0.727999      -0.006178       0.013154      -0.030214       0.033527       0.003609       0.006331      -0.007665       0.003555       0.024902      -0.012804      -0.000212       0.013016              1.775300       1.840254       0.146455       0.030550       1.537275      -0.329247       1.948372          -0.000000
           23              H      -3.860515       9.167067       2.242027       0.116855       1.184197 0.90538143E+01  0.91313634E+02                                 1.819367                            1.736701      -1.132227       2.339386                    0.996518       3.579489      10.026395       0.486130       1.249252      -0.716044       0.029735       0.004452       0.016436       0.034265       0.005223       0.007138      -0.004318       0.015535       0.004181      -0.013027       0.000912       0.012115              1.868444       2.104409       0.346062       0.148095       1.644027      -0.084046       1.856896          -0.000000
           24              H       7.201458       7.715640      26.193770       0.115722       1.168446 0.88690188E+01  0.88449268E+02                                 1.763554                            1.688388      -1.094901       2.357739                    0.997068       3.457939       9.441785       0.509551       1.205314      -0.726898       0.008091       0.032976       0.003184       0.034103       0.003590       0.005799       0.001288      -0.011086      -0.027293      -0.012133       0.000537       0.011596              1.787669       1.852806      -0.032690       0.115845       2.161056       0.010933       1.349143          -0.000001
           25              H       8.351723       3.922511      26.554433       0.122785       1.028145 0.75809240E+01  0.74241706E+02                                 1.751858                            1.663191      -1.123922       2.353350                    0.996227       3.640339      10.551292       0.457074       1.368338      -0.689532       0.023051      -0.022965       0.011627       0.034553      -0.006091       0.005938       0.000106      -0.000768      -0.020985      -0.010308      -0.000279       0.010587              1.818784       1.956775      -0.283099       0.250821       2.046789      -0.101170       1.452789          -0.000000
           26              H       4.824839       4.783489      24.885697       0.111168       1.101263 0.83405984E+01  0.82434916E+02                                 1.730765                            1.662971      -1.090398       2.356096                    0.996956       3.555379       9.867380       0.498412       1.243378      -0.716692      -0.030136      -0.010403      -0.012742       0.034333       0.002537       0.007164       0.002363       0.005367      -0.026763      -0.011781       0.000780       0.011002              1.768875       1.968436      -0.079840       0.280679       1.842322       0.050554       1.495867           0.000000
           27              H      11.391421       2.337407      14.098127       0.103251       1.105302 0.78457957E+01  0.76394023E+02                                 1.735673                            1.611835      -1.013755       2.386284                    0.997912       3.536146       9.751810       0.506580       1.241754      -0.716682       0.001662       0.028455       0.020648       0.035196       0.003962      -0.001593       0.005557      -0.015450       0.036697      -0.015112       0.000503       0.014608              1.834259       1.503952       0.356203       0.175976       2.330340       0.360987       1.668485          -0.000000
           28              H      10.815504       0.326667      15.096677       0.114687       1.144544 0.83839468E+01  0.81895114E+02                                 1.699289                            1.611866      -0.925926       2.436904                    0.998632       3.283285       8.680807       0.539580       1.162092      -0.738483       0.001550      -0.001714       0.036296       0.036369       0.006263       0.003378       0.002307      -0.020635       0.039387      -0.018853       0.004417       0.014437              1.729290       1.382361       0.154956      -0.011065       1.668014      -0.230733       2.137494          -0.000001
           29              H       3.809776      14.842107      11.425458       0.122500       1.078911 0.78273621E+01  0.75272971E+02                                 1.649847                            1.570152      -0.816810       2.496255                    0.999595       3.180767       8.386619       0.539242       1.181134      -0.734351      -0.008081      -0.026110      -0.024710       0.036847       0.006367      -0.000680       0.005629      -0.017157       0.036182      -0.016923       0.002092       0.014832              1.693256       1.328229       0.166449       0.059325       2.168593       0.145479       1.582947          -0.000000
           30              H      10.928804       0.653100      10.456514       0.120045       1.176295 0.87179792E+01  0.86560271E+02                                 1.778339                            1.680224      -1.037240       2.392992                    0.997651       3.370291       9.178671       0.507988       1.214367      -0.725625       0.002724      -0.001650      -0.041973       0.042093       0.004640      -0.004088       0.008351      -0.016788       0.044714      -0.018234      -0.000666       0.018900              1.834793       1.443675       0.036541      -0.008112       1.652289      -0.242699       2.408415          -0.000000
           31              H      -0.165467      11.481948      19.123175       0.129984       1.031905 0.73062632E+01  0.70368290E+02                                 1.711126                            1.598453      -1.039121       2.404331                    0.997113       3.427198       9.614043       0.484941       1.311402      -0.702112      -0.031722      -0.026301       0.005921       0.041630       0.010326      -0.001233       0.002598       0.003302      -0.008948      -0.010060      -0.001927       0.011987              1.777265       1.763176       0.463832      -0.199266       1.775627      -0.137402       1.792993           0.000000
           32              H       0.581103      11.546207      16.978042       0.117897       0.956225 0.66249032E+01  0.63276019E+02                                 1.716164                            1.587959      -1.300132       2.266519                    0.993439       3.794384      11.173387       0.449279       1.427349      -0.676396      -0.017081      -0.025105      -0.021583       0.037254       0.011023      -0.001376       0.004744       0.003490       0.025604      -0.016251       0.005777       0.010473              1.822405       1.556246       0.241468       0.187601       1.809213       0.408059       2.101757           0.000000
           33              H       3.095094      14.506459      17.960443       0.102853       1.228684 0.90597951E+01  0.90119564E+02                                 1.773528                            1.668386      -0.985830       2.400178                    0.998165       3.375663       8.970926       0.534441       1.152142      -0.740970       0.022908       0.024762      -0.006337       0.034323       0.016040      -0.001669       0.005343      -0.005315       0.016017      -0.019827       0.005197       0.014630              1.813218       1.746292       0.445812      -0.237251       1.834161      -0.221627       1.859201          -0.000000
           34              H       2.454164      14.346425      20.156715       0.102938       1.264340 0.91133975E+01  0.90954995E+02                                 1.812426                            1.674160      -1.089516       2.347564                    0.997332       3.467704       9.286940       0.532127       1.153306      -0.739411       0.016456       0.023271       0.022767       0.036479       0.016913      -0.000984       0.004923      -0.001548      -0.005632      -0.017119      -0.001172       0.018291              1.902000       1.521551       0.254901       0.222165       1.763751       0.456256       2.420700           0.000001
           35              H      -0.572100       5.663371       9.912829       0.122323       1.197570 0.86738125E+01  0.85221765E+02                                 1.743223                            1.633288      -0.981312       2.422323                    0.998256       3.220694       8.466023       0.540529       1.153312      -0.741863      -0.000396      -0.026334      -0.032224       0.041617      -0.001377      -0.007230       0.015046       0.007036       0.014798      -0.017077      -0.001077       0.018154              1.782315       1.630403       0.134416       0.111132       1.751666       0.498637       1.964875           0.000001
           36              H       1.429175       6.711291      10.356929       0.117018       1.112524 0.78608304E+01  0.75288221E+02                                 1.646567                            1.543846      -0.853256       2.475652                    0.999281       3.169558       8.201488       0.562441       1.137026      -0.745185       0.027354      -0.010635      -0.022102       0.036740       0.002060      -0.007219       0.014135       0.009544       0.002047      -0.018355       0.004020       0.014335              1.701253       2.186498      -0.047661      -0.304698       1.332100       0.136791       1.585162           0.000002
           37              H      -0.286166       8.607270      13.433324       0.114681       0.951762 0.68257166E+01  0.65698867E+02                                 1.711761                            1.613111      -1.317899       2.256248                    0.993328       3.838990      11.357632       0.445128       1.429590      -0.675963       0.000294       0.019040       0.031641       0.036929       0.006789      -0.000692       0.009687       0.009081       0.011445      -0.014544       0.003625       0.010919              1.787562       1.683747       0.158701       0.100731       1.753151       0.406006       1.925788          -0.000000
           38              H      -2.282362       7.643890      12.959618       0.115663       0.939253 0.65416717E+01  0.62273296E+02                                 1.695529                            1.577787      -1.276413       2.276949                    0.993949       3.784918      11.120792       0.450873       1.427050      -0.676546      -0.025931       0.009512       0.026654       0.038383       0.000241      -0.005711       0.009930       0.007312       0.005017      -0.012686       0.001241       0.011446              1.795129       2.258894      -0.035056      -0.299472       1.451618       0.077247       1.674876           0.000000
           39              H       8.960975       8.411910      12.275975       0.107607       1.149418 0.84064002E+01  0.83316128E+02                                 1.787636                            1.675079      -1.081522       2.359853                    0.997041       3.565832       9.936388       0.493737       1.251675      -0.714922       0.028609       0.015037       0.017537       0.036771       0.005792       0.004987       0.016050       0.000898      -0.012652      -0.017596      -0.001068       0.018665              1.873864       2.549035       0.193933       0.279130       1.533884       0.100086       1.538672          -0.000001
           40              H       6.909632       9.241890      12.897714       0.109017       1.133230 0.84918667E+01  0.83425440E+02                                 1.708313                            1.638557      -0.842684       2.473173                    0.999290       3.310673       8.851048       0.525847       1.185635      -0.732936      -0.000507       0.021459       0.027993       0.035275       0.001105       0.003901       0.014563       0.008178      -0.003911      -0.017131       0.003428       0.013703              1.730068       1.717044      -0.238913      -0.084083       1.835287       0.366164       1.637874          -0.000002
           41              H       5.112334       6.697298      10.507653       0.104320       1.120370 0.81951835E+01  0.79468664E+02                                 1.663737                            1.583013      -0.850452       2.465710                    0.999161       3.275303       8.582840       0.550842       1.146678      -0.742148      -0.028721      -0.017048      -0.011605       0.035358       0.002548       0.004258       0.013982       0.005051      -0.022725      -0.017978       0.003780       0.014198              1.698550       2.191139       0.057731       0.129330       1.444078       0.149775       1.460432           0.000001
           42              H       7.154031       5.745221       9.920904       0.125321       1.108408 0.79736394E+01  0.77131455E+02                                 1.686691                            1.589704      -0.902727       2.459562                    0.999056       3.214523       8.535214       0.532751       1.188522      -0.732294       0.000933      -0.031583      -0.025213       0.040423       0.005425       0.003020       0.015851       0.000592      -0.004643      -0.016556      -0.001001       0.017557              1.740512       1.524332      -0.164913      -0.086265       1.959533       0.456713       1.737672           0.000001
           43              H       2.164308      11.078288      15.427732       0.124153       1.010738 0.73897962E+01  0.72073191E+02                                 1.741134                            1.648296      -1.284441       2.278653                    0.994200       3.706580      10.801198       0.455508       1.378698      -0.686670      -0.015382      -0.028650       0.013894       0.035362       0.003727      -0.003268      -0.001808      -0.014373       0.005179      -0.009645       0.001365       0.008280              1.813390       1.500545       0.245480      -0.220649       2.235791      -0.163294       1.703834          -0.000000
           44              H       3.968480      13.011535      12.413242       0.116414       1.155535 0.87205114E+01  0.86552987E+02                                 1.747061                            1.671020      -1.084207       2.362642                    0.997173       3.434250       9.337457       0.513941       1.200750      -0.727999       0.014507      -0.000862      -0.030214       0.033527       0.001393      -0.009466       0.003039      -0.007548       0.024903      -0.012804      -0.000212       0.013016              1.775301       1.478064       0.001905      -0.317117       1.899465      -0.093669       1.948373          -0.000000
           45              H       9.293993      -1.148337      15.699575       0.116855       1.184197 0.90538169E+01  0.91313668E+02                                 1.819368                            1.736702      -1.132228       2.339385                    0.996518       3.579489      10.026396       0.486130       1.249252      -0.716044      -0.006887       0.029267       0.016436       0.034265      -0.001560      -0.006656       0.005029      -0.018459       0.004181      -0.013027       0.000912       0.012115              1.868444       1.469007       0.092472      -0.132954       2.279428       0.106393       1.856897          -0.000000
           46              H       5.147672      10.509213      12.736223       0.115722       1.168446 0.88690200E+01  0.88449277E+02                                 1.763553                            1.688387      -1.094901       2.357739                    0.997068       3.457939       9.441783       0.509551       1.205313      -0.726898       0.027628       0.019738       0.003184       0.034103       0.006420      -0.000953       0.005864       0.003097      -0.027293      -0.012133       0.000537       0.011596              1.787668       2.141212       0.082413      -0.032786       1.872650       0.111645       1.349142          -0.000001
           47              H       1.198379      10.171536      13.096885       0.122785       1.028146 0.75809274E+01  0.74241739E+02                                 1.751857                            1.663191      -1.123923       2.353350                    0.996227       3.640339      10.551288       0.457075       1.368337      -0.689533      -0.029873       0.012897       0.011627       0.034553      -0.004153      -0.002103       0.005554       0.008945      -0.020985      -0.010308      -0.000279       0.010587              1.818784       2.229342      -0.174317      -0.186935       1.774220       0.195453       1.452789          -0.000000
           48              H       3.305338       7.215031      11.428149       0.111168       1.101262 0.83405888E+01  0.82434800E+02                                 1.730764                            1.662970      -1.090398       2.356096                    0.996956       3.555378       9.867377       0.498412       1.243379      -0.716692       0.001509      -0.031845      -0.012742       0.034333      -0.000008      -0.000460       0.007529      -0.007385      -0.026763      -0.011781       0.000780       0.011002              1.768874       1.914621      -0.101316      -0.057086       1.896134       0.279424       1.495867           0.000000
           49              H      -1.742088      11.903084      12.816968       0.103251       1.105301 0.78457918E+01  0.76393980E+02                                 1.735673                            1.611835      -1.013755       2.386284                    0.997912       3.536145       9.751809       0.506580       1.241755      -0.716681      -0.001662      -0.028455      -0.020648       0.035196       0.003962      -0.001593       0.005557      -0.015450       0.036697      -0.015112       0.000503       0.014608              1.834259       1.503952       0.356203       0.175976       2.330340       0.360987       1.668485          -0.000000
           50              H      -1.166171      13.913824      11.818418       0.114687       1.144544 0.83839458E+01  0.81895097E+02                                 1.699289                            1.611865      -0.925925       2.436904                    0.998632       3.283285       8.680805       0.539581       1.162091      -0.738484      -0.001550       0.001714      -0.036296       0.036369       0.006263       0.003378       0.002307      -0.020635       0.039387      -0.018853       0.004417       0.014437              1.729289       1.382360       0.154956      -0.011065       1.668013      -0.230733       2.137494          -0.000001
           51              H       5.839557      -0.601616      15.489637       0.122500       1.078911 0.78273625E+01  0.75272978E+02                                 1.649847                            1.570152      -0.816810       2.496255                    0.999595       3.180767       8.386620       0.539241       1.181134      -0.734351       0.008081       0.026110       0.024710       0.036847       0.006367      -0.000680       0.005629      -0.017157       0.036182      -0.016923       0.002092       0.014832              1.693257       1.328229       0.166449       0.059325       2.168593       0.145479       1.582947          -0.000000
           52              H      -1.279471      13.587391      16.458581       0.120045       1.176295 0.87179866E+01  0.86560369E+02                                 1.778341                            1.680226      -1.037240       2.392992                    0.997651       3.370292       9.178677       0.507987       1.214368      -0.725624      -0.002724       0.001650       0.041973       0.042093       0.004640      -0.004088       0.008351      -0.016788       0.044714      -0.018234      -0.000666       0.018900              1.834794       1.443676       0.036542      -0.008112       1.652290      -0.242699       2.408417          -0.000000
           53              H       9.814800       2.758543       7.791920       0.129984       1.031906 0.73062645E+01  0.70368305E+02                                 1.711126                            1.598453      -1.039121       2.404331                    0.997113       3.427198       9.614043       0.484941       1.311402      -0.702112       0.031722       0.026301      -0.005921       0.041630       0.010326      -0.001233       0.002598       0.003302      -0.008948      -0.010060      -0.001927       0.011987              1.777265       1.763176       0.463832      -0.199266       1.775627      -0.137402       1.792993           0.000000
           54              H       9.068230       2.694284       9.937053       0.117897       0.956225 0.66249032E+01  0.63276019E+02                                 1.716164                            1.587959      -1.300132       2.266519                    0.993439       3.794384      11.173387       0.449279       1.427349      -0.676396       0.017081       0.025105       0.021583       0.037254       0.011023      -0.001376       0.004744       0.003490       0.025604      -0.016251       0.005777       0.010473              1.822405       1.556246       0.241468       0.187601       1.809213       0.408059       2.101757           0.000000
           55              H       6.554239      -0.265968       8.954652       0.102853       1.228683 0.90597929E+01  0.90119539E+02                                 1.773528                            1.668386      -0.985830       2.400178                    0.998165       3.375662       8.970924       0.534441       1.152142      -0.740970      -0.022908      -0.024762       0.006337       0.034323       0.016040      -0.001670       0.005343      -0.005315       0.016017      -0.019827       0.005197       0.014630              1.813218       1.746293       0.445812      -0.237251       1.834161      -0.221627       1.859201          -0.000000
           56              H       7.195169      -0.105934       6.758380       0.102938       1.264340 0.91134013E+01  0.90955039E+02                                 1.812426                            1.674160      -1.089516       2.347564                    0.997332       3.467705       9.286942       0.532127       1.153306      -0.739411      -0.016456      -0.023271      -0.022767       0.036479       0.016913      -0.000984       0.004923      -0.001548      -0.005632      -0.017119      -0.001172       0.018291              1.902000       1.521551       0.254901       0.222165       1.763751       0.456256       2.420700           0.000001
           57              H      10.221433       8.577120      17.002266       0.122323       1.197571 0.86738176E+01  0.85221833E+02                                 1.743224                            1.633289      -0.981312       2.422323                    0.998256       3.220694       8.466026       0.540528       1.153313      -0.741863       0.000396       0.026334       0.032224       0.041617      -0.001377      -0.007230       0.015046       0.007036       0.014798      -0.017077      -0.001077       0.018154              1.782316       1.630405       0.134416       0.111132       1.751668       0.498638       1.964877           0.000001
           58              H       8.220158       7.529200      16.558166       0.117018       1.112524 0.78608330E+01  0.75288248E+02                                 1.646566                            1.543845      -0.853257       2.475652                    0.999281       3.169559       8.201489       0.562441       1.137026      -0.745185      -0.027354       0.010635       0.022102       0.036740       0.002060      -0.007219       0.014135       0.009544       0.002047      -0.018355       0.004020       0.014335              1.701253       2.186498      -0.047661      -0.304698       1.332100       0.136791       1.585161           0.000002
           59              H       9.935499       5.633221      13.481771       0.114681       0.951762 0.68257166E+01  0.65698867E+02                                 1.711761                            1.613111      -1.317899       2.256248                    0.993328       3.838990      11.357632       0.445128       1.429590      -0.675963      -0.000294      -0.019040      -0.031641       0.036929       0.006789      -0.000692       0.009687       0.009081       0.011445      -0.014544       0.003625       0.010919              1.787562       1.683747       0.158701       0.100731       1.753151       0.406006       1.925788          -0.000000
           60              H      11.931695       6.596601      13.955477       0.115663       0.939254 0.65416767E+01  0.62273352E+02                                 1.695530                            1.577787      -1.276413       2.276949                    0.993949       3.784919      11.120793       0.450873       1.427049      -0.676547       0.025931      -0.009512      -0.026654       0.038383       0.000241      -0.005711       0.009930       0.007312       0.005017      -0.012686       0.001241       0.011446              1.795129       2.258894      -0.035056      -0.299472       1.451618       0.077247       1.674876           0.000000
           61              H       0.688358       5.828581      14.639120       0.107607       1.149417 0.84063996E+01  0.83316126E+02                                 1.787637                            1.675079      -1.081522       2.359853                    0.997041       3.565832       9.936390       0.493736       1.251676      -0.714922      -0.028609      -0.015037      -0.017537       0.036771       0.005793       0.004987       0.016050       0.000898      -0.012652      -0.017596      -0.001068       0.018665              1.873864       2.549036       0.193933       0.279130       1.533884       0.100086       1.538673          -0.000001
           62              H       2.739701       4.998601      14.017381       0.109017       1.133231 0.84918687E+01  0.83425470E+02                                 1.708314                            1.638557      -0.842684       2.473173                    0.999290       3.310673       8.851050       0.525847       1.185636      -0.732936       0.000507      -0.021459      -0.027993       0.035275       0.001105       0.003901       0.014563       0.008178      -0.003911      -0.017131       0.003428       0.013703              1.730069       1.717044      -0.238913      -0.084083       1.835288       0.366164       1.637875          -0.000002
           63              H       4.536999       7.543193      16.407442       0.104320       1.120370 0.81951835E+01  0.79468664E+02                                 1.663737                            1.583013      -0.850452       2.465709                    0.999161       3.275303       8.582840       0.550842       1.146678      -0.742148       0.028721       0.017048       0.011605       0.035358       0.002548       0.004258       0.013982       0.005051      -0.022725      -0.017978       0.003780       0.014198              1.698550       2.191139       0.057731       0.129330       1.444078       0.149775       1.460432           0.000001
           64              H       2.495302       8.495270      16.994191       0.125321       1.108408 0.79736355E+01  0.77131409E+02                                 1.686690                            1.589704      -0.902727       2.459562                    0.999056       3.214522       8.535211       0.532751       1.188522      -0.732294      -0.000933       0.031583       0.025213       0.040423       0.005425       0.003020       0.015851       0.000592      -0.004643      -0.016556      -0.001001       0.017557              1.740512       1.524332      -0.164913      -0.086265       1.959532       0.456713       1.737672           0.000001
           65              H       7.485025       3.162203      11.487363       0.124153       1.010738 0.73897962E+01  0.72073191E+02                                 1.741134                            1.648296      -1.284441       2.278653                    0.994200       3.706580      10.801198       0.455508       1.378698      -0.686670       0.015382       0.028650      -0.013894       0.035362       0.003727      -0.003268      -0.001808      -0.014373       0.005179      -0.009645       0.001365       0.008280              1.813390       1.500545       0.245480      -0.220649       2.235791      -0.163294       1.703834          -0.000000
           66              H       5.680853       1.228956      14.501853       0.116414       1.155535 0.87205113E+01  0.86552983E+02                                 1.747061                            1.671020      -1.084207       2.362642                    0.997173       3.434250       9.337456       0.513941       1.200750      -0.727999      -0.014507       0.000862       0.030214       0.033527       0.001393      -0.009466       0.003039      -0.007548       0.024903      -0.012804      -0.000212       0.013016              1.775300       1.478064       0.001905      -0.317117       1.899465      -0.093669       1.948372          -0.000000
           67              H       6.805644      -0.773249      11.215520       0.116855       1.184197 0.90538183E+01  0.91313685E+02                                 1.819368                            1.736702      -1.132228       2.339385                    0.996518       3.579489      10.026396       0.486129       1.249252      -0.716044       0.006887      -0.029267      -0.016436       0.034265      -0.001560      -0.006656       0.005029      -0.018459       0.004181      -0.013027       0.000912       0.012115              1.868444       1.469008       0.092472      -0.132954       2.279428       0.106393       1.856897          -0.000000
           68              H       4.501661       3.731278      14.178872       0.115722       1.168446 0.88690200E+01  0.88449277E+02                                 1.763553                            1.688387      -1.094901       2.357739                    0.997068       3.457939       9.441783       0.509551       1.205313      -0.726898      -0.027628      -0.019738      -0.003184       0.034103       0.006420      -0.000953       0.005864       0.003097      -0.027293      -0.012133       0.000537       0.011596              1.787668       2.141212       0.082413      -0.032786       1.872650       0.111645       1.349142          -0.000001
           69              H       8.450954       4.068955      13.818210       0.122785       1.028146 0.75809274E+01  0.74241739E+02                                 1.751857                            1.663191      -1.123923       2.353350                    0.996227       3.640339      10.551288       0.457075       1.368337      -0.689533       0.029873      -0.012897      -0.011627       0.034553      -0.004153      -0.002103       0.005554       0.008945      -0.020985      -0.010308      -0.000279       0.010587              1.818784       2.229342      -0.174317      -0.186935       1.774220       0.195453       1.452789          -0.000000
           70              H       6.343995       7.025460      15.486946       0.111168       1.101263 0.83405931E+01  0.82434852E+02                                 1.730765                            1.662970      -1.090399       2.356096                    0.996956       3.555379       9.867380       0.498412       1.243379      -0.716692      -0.001509       0.031845       0.012742       0.034333      -0.000008      -0.000460       0.007529      -0.007385      -0.026763      -0.011781       0.000780       0.011002              1.768874       1.914622      -0.101316      -0.057086       1.896135       0.279424       1.495867           0.000000
           71              H      11.049870       1.833344      26.274516       0.103250       1.105303 0.78458031E+01  0.76394098E+02                                 1.735673                            1.611835      -1.013750       2.386286                    0.997912       3.536147       9.751807       0.506581       1.241752      -0.716682      -0.025812      -0.012091      -0.020648       0.035196       0.008192       0.005752       0.000580       0.005748       0.036697      -0.015112       0.000503       0.014608              1.834260       1.971540       0.542819       0.270043       1.862754       0.297248       1.668484          -0.000000
           72              H      12.703897       3.113559      25.275966       0.114690       1.144536 0.83838748E+01  0.81894244E+02                                 1.699282                            1.611859      -0.925920       2.436908                    0.998632       3.283274       8.680772       0.539581       1.162093      -0.738483       0.002166      -0.000804      -0.036295       0.036368       0.011645       0.000890       0.003992       0.006341       0.039387      -0.018853       0.004417       0.014436              1.729282       1.522068       0.210715      -0.210194       1.528295      -0.095803       2.137482          -0.000001
           73              H      -2.072281       6.161363       2.032090       0.122500       1.078912 0.78273707E+01  0.75273071E+02                                 1.649847                            1.570152      -0.816808       2.496255                    0.999595       3.180768       8.386621       0.539242       1.181133      -0.734351       0.021255       0.017184       0.024710       0.036847       0.010524       0.005480       0.001455       0.003675       0.036182      -0.016923       0.002092       0.014832              1.693257       1.938525       0.410018       0.113126       1.558298       0.109023       1.582947          -0.000000
           74              H      13.744778       4.808917       3.001033       0.120045       1.176294 0.87179743E+01  0.86560207E+02                                 1.778338                            1.680223      -1.037240       2.392992                    0.997651       3.370292       9.178672       0.507988       1.214366      -0.725625       0.002542      -0.001918       0.041973       0.042093       0.009144       0.009272      -0.000701       0.005786       0.044714      -0.018234      -0.000666       0.018900              1.834792       1.598465       0.098319      -0.222403       1.497497      -0.097495       2.408413          -0.000000
           75              H      -1.727056       9.177354      21.249468       0.129984       1.031906 0.73062632E+01  0.70368290E+02                                 1.711126                            1.598453      -1.039121       2.404330                    0.997113       3.427198       9.614043       0.484941       1.311402      -0.702112       0.012668       0.039211      -0.005921       0.041630       0.006352       0.002870      -0.000182      -0.016614      -0.008948      -0.010060      -0.001927       0.011987              1.777266       1.454553       0.340660      -0.053752       2.084251      -0.236003       1.792993           0.000000
           76              H      -1.510006       8.460147      23.394601       0.117897       0.956225 0.66249015E+01  0.63276000E+02                                 1.716164                            1.587959      -1.300133       2.266519                    0.993439       3.794384      11.173387       0.449279       1.427349      -0.676396       0.016985       0.025170       0.021583       0.037254       0.006792       0.004916       0.000480      -0.017710       0.025604      -0.016251       0.005777       0.010473              1.822405       1.608198       0.262201       0.309453       1.757260       0.325493       2.101758           0.000000
           77              H      -3.327518       5.027963      22.412200       0.102853       1.228682 0.90597798E+01  0.90119377E+02                                 1.773527                            1.668385      -0.985830       2.400178                    0.998165       3.375661       8.970920       0.534441       1.152142      -0.740970      -0.014506      -0.030455       0.006337       0.034323       0.013462       0.005581       0.000430      -0.018234       0.016017      -0.019827       0.005197       0.014630              1.813217       1.515131       0.353555      -0.117897       2.065319      -0.302500       1.859200          -0.000000
           78              H      -3.416459       5.682557      20.215928       0.102938       1.264340 0.91133971E+01  0.90954992E+02                                 1.812426                            1.674159      -1.089517       2.347564                    0.997332       3.467706       9.286946       0.532127       1.153306      -0.739411      -0.015513      -0.023910      -0.022767       0.036479       0.012799       0.004937       0.000911      -0.022169      -0.005632      -0.017119      -0.001172       0.018291              1.902000       1.554966       0.268237       0.341405       1.730335       0.375459       2.420699           0.000001
           79              H       4.828367      13.633384       3.544718       0.122323       1.197570 0.86738126E+01  0.85221768E+02                                 1.743223                            1.633289      -0.981312       2.422323                    0.998256       3.220694       8.466024       0.540528       1.153313      -0.741863       0.024311       0.010129       0.032224       0.041617      -0.003421       0.016654      -0.001138      -0.003207       0.014798      -0.017077      -0.001077       0.018154              1.782315       1.642457       0.139226       0.421923       1.739615       0.288046       1.964875           0.000001
           80              H       4.596910      11.386237       3.100619       0.117018       1.112524 0.78608280E+01  0.75288191E+02                                 1.646566                            1.543845      -0.853257       2.475652                    0.999281       3.169558       8.201487       0.562441       1.137026      -0.745185       0.020017      -0.021463       0.022102       0.036740      -0.001792       0.015804      -0.001465      -0.009759       0.002047      -0.018355       0.004020       0.014335              1.701253       1.482308      -0.328704       0.239990       2.036289      -0.232288       1.585161           0.000002
           81              H       2.200166      12.276600       0.024224       0.114681       0.951761 0.68257077E+01  0.65698764E+02                                 1.711760                            1.613110      -1.317899       2.256248                    0.993328       3.838990      11.357633       0.445128       1.429591      -0.675963      -0.017575      -0.007331      -0.031641       0.036929       0.001797       0.009254       0.002948      -0.015935       0.011445      -0.014544       0.003625       0.010919              1.787561       1.634343       0.138984       0.339746       1.802553       0.244049       1.925787          -0.000000
           82              H       2.354987      14.487693       0.497929       0.115663       0.939253 0.65416703E+01  0.62273277E+02                                 1.695529                            1.577786      -1.276412       2.276950                    0.993949       3.784918      11.120790       0.450873       1.427049      -0.676546      -0.018446       0.020558      -0.026654       0.038383      -0.002342       0.011339      -0.001624      -0.005635       0.005017      -0.012686       0.001241       0.011446              1.795128       1.586672      -0.303340       0.182749       2.123838      -0.249506       1.674876           0.000000
           83              H       5.809255       3.760600       1.181573       0.107607       1.149418 0.84064035E+01  0.83316170E+02                                 1.787637                            1.675079      -1.081522       2.359853                    0.997041       3.565832       9.936389       0.493736       1.251676      -0.714922      -0.003362      -0.032145      -0.017537       0.036771       0.003892       0.013058       0.010581      -0.008628      -0.012652      -0.017596      -0.001068       0.018665              1.873865       1.539834      -0.208841      -0.010509       2.543088       0.296345       1.538673          -0.000001
           84              H       4.278027       5.358165       0.559834       0.109017       1.133231 0.84918729E+01  0.83425523E+02                                 1.708314                            1.638558      -0.842684       2.473173                    0.999290       3.310674       8.851054       0.525847       1.185636      -0.732936      -0.020118      -0.007483      -0.027993       0.035275      -0.002014       0.012079       0.009021      -0.007452      -0.003911      -0.017131       0.003428       0.013703              1.730070       1.983541      -0.132554       0.371247       1.568792       0.057633       1.637876          -0.000002
           85              H       5.975147       7.970638       2.949894       0.104320       1.120371 0.81951879E+01  0.79468715E+02                                 1.663737                            1.583013      -0.850452       2.465709                    0.999161       3.275303       8.582840       0.550842       1.146678      -0.742148       0.005188       0.032994       0.011605       0.035358       0.000109       0.011408       0.009137      -0.007172      -0.022725      -0.017978       0.003780       0.014198              1.698550       1.506972      -0.215321       0.091167       2.128245       0.175635       1.460432           0.000001
           86              H       7.616199       6.427290       3.536643       0.125321       1.108408 0.79736315E+01  0.77131361E+02                                 1.686690                            1.589703      -0.902727       2.459562                    0.999056       3.214522       8.535211       0.532751       1.188522      -0.732294       0.029679       0.010841       0.025213       0.040423       0.003731       0.013602       0.008680      -0.007900      -0.004643      -0.016556      -0.001001       0.017557              1.740512       2.013285       0.030228       0.456155       1.470579       0.089170       1.737672           0.000001
           87              H      -0.488571       7.163168      24.944910       0.124153       1.010738 0.73897964E+01  0.72073195E+02                                 1.741134                            1.648296      -1.284441       2.278653                    0.994200       3.706580      10.801199       0.455507       1.378698      -0.686670       0.020908       0.024906      -0.013894       0.035362       0.007651      -0.000468      -0.003705       0.005291       0.005179      -0.009645       0.001365       0.008280              1.813390       1.965749       0.431143      -0.069874       1.770587      -0.265460       1.703835          -0.000000
           88              H      -0.313284       6.692504       1.044306       0.116414       1.155535 0.87205145E+01  0.86553022E+02                                 1.747061                            1.671020      -1.084207       2.362642                    0.997173       3.434250       9.337456       0.513941       1.200750      -0.727999       0.006178      -0.013154       0.030214       0.033527       0.003609       0.006331      -0.007665       0.003555       0.024902      -0.012804      -0.000212       0.013016              1.775301       1.840254       0.146455       0.030550       1.537275      -0.329247       1.948372          -0.000000
           89              H      -3.891852       5.073424      24.673068       0.116856       1.184196 0.90538116E+01  0.91313603E+02                                 1.819367                            1.736701      -1.132226       2.339386                    0.996518       3.579488      10.026393       0.486130       1.249252      -0.716044      -0.029735      -0.004452      -0.016436       0.034265       0.005223       0.007138      -0.004318       0.015534       0.004181      -0.013027       0.000912       0.012115              1.868443       2.104408       0.346062       0.148095       1.644027      -0.084046       1.856895          -0.000000
           90              H       2.447875       6.524851       0.721325       0.115722       1.168446 0.88690175E+01  0.88449252E+02                                 1.763553                            1.688388      -1.094901       2.357739                    0.997068       3.457939       9.441785       0.509551       1.205314      -0.726898      -0.008091      -0.032976      -0.003184       0.034103       0.003590       0.005799       0.001288      -0.011086      -0.027293      -0.012133       0.000537       0.011596              1.787668       1.852806      -0.032690       0.115845       2.161056       0.010933       1.349143          -0.000001
           91              H       1.297610      10.317980       0.360662       0.122785       1.028145 0.75809234E+01  0.74241700E+02                                 1.751858                            1.663191      -1.123922       2.353350                    0.996227       3.640339      10.551293       0.457074       1.368339      -0.689532      -0.023051       0.022965      -0.011627       0.034553      -0.006091       0.005938       0.000106      -0.000768      -0.020985      -0.010308      -0.000279       0.010587              1.818784       1.956775      -0.283099       0.250821       2.046789      -0.101170       1.452789          -0.000000
           92              H       4.824494       9.457002       2.029398       0.111168       1.101264 0.83405999E+01  0.82434932E+02                                 1.730765                            1.662971      -1.090399       2.356096                    0.996956       3.555379       9.867379       0.498412       1.243378      -0.716692       0.030136       0.010403       0.012742       0.034333       0.002536       0.007164       0.002363       0.005367      -0.026763      -0.011781       0.000780       0.011002              1.768875       1.968436      -0.079840       0.280679       1.842322       0.050554       1.495867           0.000000
           93              H       3.956981      13.872868      23.846774       0.310177       0.611087 0.39394279E+01  0.32115225E+02                                 1.189152                            1.164691      -0.859045       2.626925                    0.999708       2.157434       5.348906       0.581847       1.291277      -0.713549       0.030733      -0.019410      -0.024368       0.043762      -0.010234      -0.012098       0.005318       0.009471      -0.001112      -0.012032      -0.007889       0.019921              1.197829       1.223309      -0.152175      -0.193335       1.162849       0.148305       1.207330          -0.000001
           94              H       2.553620      13.861439      24.255884       0.320143       0.501264 0.30974195E+01  0.24848127E+02                                 1.198781                            1.152056      -1.274592       2.395760                    0.998809       2.745586       7.797201       0.475154       1.606860      -0.646487      -0.024478      -0.011907      -0.001782       0.027278       0.003468       0.002344      -0.001430      -0.000031      -0.002245      -0.004852       0.000898       0.003954              1.228405       1.397210       0.250020       0.080692       1.228556       0.061560       1.059448           0.000000
           95              H       3.736596      13.326763      26.153398       0.164667       0.952964 0.66574584E+01  0.61855501E+02                                 1.559816                            1.474633      -0.770475       2.536983                    0.999943       3.044940       8.048682       0.538202       1.224872      -0.723324      -0.003499      -0.020595       0.013404       0.024820      -0.000423       0.005752      -0.002104      -0.014054       0.009401      -0.010954       0.003370       0.007584              1.624295       1.241008       0.053393      -0.029979       2.262952      -0.278705       1.368926          -0.000001
           96              H      11.119992      -1.596935      25.921928       0.155369       0.924992 0.65235321E+01  0.59121603E+02                                 1.418617                            1.374895      -0.684764       2.568965                    0.999987       2.813532       6.884982       0.621950       1.086644      -0.760210       0.019593       0.007000       0.012254       0.024147       0.005515       0.004571      -0.000343       0.019440       0.028570      -0.016028       0.003404       0.012624              1.429814       1.777037       0.262947       0.071614       1.336866       0.033745       1.175539          -0.000004
           97              H       9.631725      -1.384402      26.363336       0.173920       0.822630 0.58368568E+01  0.53832010E+02                                 1.550061                            1.488172      -1.088520       2.398427                    0.997123       3.347588       9.581796       0.466752       1.422847      -0.679191      -0.014562       0.010413       0.019441       0.026428      -0.009582       0.001922       0.001780       0.008959       0.023645      -0.014802       0.006390       0.008411              1.596360       1.513999      -0.290939      -0.273265       1.681922       0.282644       1.593159           0.000000
           98              H       9.303586      -0.338055      23.071619       0.167230       0.927402 0.64758551E+01  0.58872606E+02                                 1.448650                            1.391180      -0.756445       2.546003                    0.999963       2.830706       7.050863       0.601159       1.120730      -0.750639      -0.013594       0.006009      -0.020270       0.025136      -0.001900       0.006958      -0.004416      -0.015239       0.011916      -0.012538       0.001420       0.011118              1.473444       1.238980       0.016026       0.240913       1.240741       0.019317       1.940612           0.000001
           99              H       9.078796       0.049280      24.573482       0.166675       0.888073 0.63172358E+01  0.58580479E+02                                 1.542705                            1.479172      -0.902896       2.475052                    0.999365       3.212323       8.798120       0.508556       1.298798      -0.704886      -0.013548       0.015199       0.011000       0.023142      -0.001781      -0.004887      -0.004200      -0.023100      -0.002652      -0.013486       0.000241       0.013246              1.583079       1.571234      -0.274756      -0.348038       1.549851       0.314075       1.628153           0.000000
          100              H      10.529249       0.017209      23.981350       0.152710       0.881244 0.60215588E+01  0.53256598E+02                                 1.340807                            1.293203      -0.684228       2.565415                    0.999984       2.775645       6.614414       0.664946       1.041491      -0.771698       0.015623       0.016286      -0.000873       0.022585       0.002636       0.001177      -0.004873      -0.005402      -0.044984      -0.016035       0.004123       0.011912              1.358288       1.618267       0.321636       0.011664       1.324589       0.020814       1.132007          -0.000001
          101              H      -2.419586       4.462327      16.525868       0.310177       0.611087 0.39394279E+01  0.32115226E+02                                 1.189152                            1.164691      -0.859045       2.626925                    0.999708       2.157434       5.348906       0.581847       1.291277      -0.713549       0.029420      -0.021349       0.024368       0.043762      -0.010682       0.009424      -0.009265       0.007225      -0.001112      -0.012032      -0.007889       0.019921              1.197829       1.275933      -0.131173       0.209404       1.110225      -0.124591       1.207329          -0.000001
          102              H      -2.929156       5.769956      16.116759       0.320143       0.501264 0.30974211E+01  0.24848143E+02                                 1.198782                            1.152056      -1.274592       2.395760                    0.998809       2.745586       7.797200       0.475154       1.606860      -0.646488       0.001985       0.027147       0.001782       0.027278       0.002526      -0.002197       0.001647      -0.004753      -0.002245      -0.004852       0.000898       0.003954              1.228405       1.079582       0.123255       0.027265       1.546184       0.097762       1.059449           0.000000
          103              H      -1.994074       4.869438      14.219245       0.164667       0.952963 0.66574497E+01  0.61855402E+02                                 1.559816                            1.474632      -0.770474       2.536983                    0.999943       3.044940       8.048682       0.538202       1.224872      -0.723324       0.017831       0.010884      -0.013404       0.024820       0.004531      -0.004086       0.004562       0.010775       0.009401      -0.010954       0.003370       0.007584              1.624294       2.085776       0.390541      -0.247738       1.418182      -0.131151       1.368925          -0.000001
          104              H      14.603335       3.543784      14.450715       0.155369       0.924993 0.65235360E+01  0.59121645E+02                                 1.418617                            1.374895      -0.684764       2.568965                    0.999987       2.813532       6.884982       0.621950       1.086644      -0.760210       0.000761      -0.020792      -0.012254       0.024147      -0.002693      -0.002013       0.004118      -0.021692       0.028570      -0.016028       0.003404       0.012624              1.429814       1.216297       0.039155       0.004796       1.897607       0.079021       1.175539          -0.000004
          105              H      13.854284       4.847254      14.009307       0.173920       0.822630 0.58368571E+01  0.53832013E+02                                 1.550061                            1.488172      -1.088520       2.398427                    0.997123       3.347588       9.581796       0.466752       1.422847      -0.679191      -0.015069       0.009665      -0.019441       0.026428      -0.010033       0.000941       0.002445       0.006698       0.023645      -0.014802       0.006390       0.008411              1.596360       1.859171      -0.153181       0.363801       1.336751      -0.149030       1.593158           0.000000
          106              H      12.760843       4.764168      17.301023       0.167230       0.927402 0.64758510E+01  0.58872559E+02                                 1.448649                            1.391180      -0.756445       2.546003                    0.999963       2.830706       7.050862       0.601159       1.120730      -0.750639      -0.010620       0.010398       0.020270       0.025136       0.003869      -0.006680       0.004825       0.013667       0.011916      -0.012538       0.001420       0.011118              1.473444       1.229465       0.012228      -0.071359       1.250256       0.230911       1.940611           0.000001
          107              H      12.317777       4.829371      15.799161       0.166675       0.888073 0.63172374E+01  0.58580498E+02                                 1.542705                            1.479172      -0.902896       2.475052                    0.999365       3.212323       8.798120       0.508556       1.298798      -0.704886      -0.019138       0.006949      -0.011000       0.023142       0.006661      -0.002090      -0.006096       0.019205      -0.002652      -0.013486       0.000241       0.013246              1.583080       1.741967      -0.206616       0.420710       1.379118      -0.206827       1.628154           0.000000
          108              H      12.885204       3.494130      16.391293       0.152710       0.881245 0.60215590E+01  0.53256602E+02                                 1.340807                            1.293203      -0.684228       2.565416                    0.999984       2.775645       6.614415       0.664945       1.041491      -0.771697      -0.009335      -0.020547       0.000873       0.022585       0.003771      -0.004962      -0.000713       0.000289      -0.044984      -0.016035       0.004123       0.011912              1.358288       1.143483       0.132149       0.015008       1.799374       0.018548       1.132007          -0.000001
          109              H       5.692352       0.367623       3.068321       0.310177       0.611087 0.39394263E+01  0.32115208E+02                                 1.189151                            1.164690      -0.859045       2.626925                    0.999708       2.157434       5.348905       0.581847       1.291276      -0.713549      -0.030733       0.019410       0.024368       0.043762      -0.010234      -0.012098       0.005318       0.009471      -0.001112      -0.012032      -0.007889       0.019921              1.197829       1.223309      -0.152175      -0.193335       1.162848       0.148305       1.207330          -0.000001
          110              H       7.095713       0.379052       2.659211       0.320143       0.501264 0.30974201E+01  0.24848133E+02                                 1.198781                            1.152056      -1.274592       2.395760                    0.998809       2.745586       7.797200       0.475154       1.606860      -0.646488       0.024478       0.011907       0.001782       0.027278       0.003468       0.002344      -0.001430      -0.000031      -0.002245      -0.004852       0.000898       0.003954              1.228405       1.397210       0.250020       0.080692       1.228556       0.061560       1.059448           0.000000
          111              H       5.912737       0.913728       0.761697       0.164667       0.952964 0.66574584E+01  0.61855499E+02                                 1.559816                            1.474633      -0.770475       2.536983                    0.999943       3.044940       8.048681       0.538202       1.224872      -0.723324       0.003499       0.020595      -0.013404       0.024820      -0.000423       0.005752      -0.002104      -0.014054       0.009401      -0.010954       0.003370       0.007584              1.624295       1.241008       0.053393      -0.029979       2.262951      -0.278705       1.368926          -0.000001
          112              H      -1.470659      15.837426       0.993167       0.155370       0.924992 0.65235326E+01  0.59121610E+02                                 1.418617                            1.374895      -0.684764       2.568965                    0.999987       2.813532       6.884983       0.621950       1.086644      -0.760210      -0.019593      -0.007000      -0.012254       0.024147       0.005515       0.004571      -0.000343       0.019439       0.028570      -0.016028       0.003404       0.012624              1.429814       1.777037       0.262947       0.071614       1.336866       0.033745       1.175539          -0.000004
          113              H       0.017608      15.624893       0.551759       0.173920       0.822630 0.58368523E+01  0.53831962E+02                                 1.550061                            1.488172      -1.088520       2.398428                    0.997123       3.347587       9.581795       0.466752       1.422848      -0.679191       0.014562      -0.010413      -0.019441       0.026428      -0.009582       0.001922       0.001780       0.008959       0.023645      -0.014802       0.006390       0.008411              1.596360       1.513999      -0.290939      -0.273265       1.681922       0.282644       1.593159           0.000000
          114              H       0.345747      14.578546       3.843476       0.167230       0.927402 0.64758543E+01  0.58872595E+02                                 1.448649                            1.391180      -0.756445       2.546003                    0.999963       2.830706       7.050862       0.601159       1.120730      -0.750639       0.013594      -0.006009       0.020270       0.025136      -0.001900       0.006958      -0.004416      -0.015239       0.011917      -0.012538       0.001420       0.011118              1.473444       1.238980       0.016026       0.240912       1.240741       0.019317       1.940611           0.000001
          115              H       0.570537      14.191211       2.341613       0.166675       0.888073 0.63172358E+01  0.58580479E+02                                 1.542705                            1.479172      -0.902896       2.475052                    0.999365       3.212323       8.798120       0.508556       1.298798      -0.704886       0.013548      -0.015199      -0.011000       0.023142      -0.001781      -0.004887      -0.004200      -0.023100      -0.002652      -0.013486       0.000241       0.013246              1.583079       1.571234      -0.274756      -0.348038       1.549851       0.314075       1.628153           0.000000
          116              H      -0.879916      14.223282       2.933745       0.152710       0.881244 0.60215588E+01  0.53256598E+02                                 1.340807                            1.293203      -0.684228       2.565415                    0.999984       2.775645       6.614414       0.664946       1.041491      -0.771698      -0.015623      -0.016286       0.000873       0.022585       0.002636       0.001177      -0.004873      -0.005402      -0.044984      -0.016035       0.004123       0.011912              1.358288       1.618267       0.321636       0.011664       1.324589       0.020814       1.132007          -0.000001
          117              H      12.068919       9.778164      10.389227       0.310177       0.611087 0.39394285E+01  0.32115233E+02                                 1.189152                            1.164691      -0.859045       2.626925                    0.999708       2.157434       5.348907       0.581847       1.291277      -0.713549      -0.029420       0.021349      -0.024368       0.043762      -0.010682       0.009424      -0.009265       0.007225      -0.001112      -0.012032      -0.007889       0.019921              1.197830       1.275934      -0.131173       0.209404       1.110225      -0.124591       1.207330          -0.000001
          118              H      12.578489       8.470535      10.798336       0.320143       0.501264 0.30974211E+01  0.24848143E+02                                 1.198782                            1.152056      -1.274592       2.395760                    0.998809       2.745586       7.797200       0.475154       1.606860      -0.646488      -0.001985      -0.027147      -0.001782       0.027278       0.002526      -0.002197       0.001647      -0.004753      -0.002245      -0.004852       0.000898       0.003954              1.228405       1.079582       0.123255       0.027265       1.546184       0.097762       1.059449           0.000000
          119              H      11.643407       9.371053      12.695850       0.164667       0.952963 0.66574497E+01  0.61855402E+02                                 1.559816                            1.474632      -0.770475       2.536983                    0.999943       3.044940       8.048682       0.538202       1.224872      -0.723324      -0.017831      -0.010884       0.013404       0.024820       0.004531      -0.004086       0.004562       0.010775       0.009401      -0.010954       0.003370       0.007584              1.624294       2.085776       0.390541      -0.247738       1.418182      -0.131151       1.368925          -0.000001
          120              H      -4.954002      10.696707      12.464380       0.155369       0.924993 0.65235371E+01  0.59121660E+02                                 1.418617                            1.374895      -0.684764       2.568965                    0.999987       2.813532       6.884983       0.621950       1.086644      -0.760210      -0.000761       0.020792       0.012254       0.024147      -0.002693      -0.002013       0.004118      -0.021692       0.028570      -0.016028       0.003404       0.012624              1.429815       1.216297       0.039155       0.004796       1.897607       0.079021       1.175540          -0.000004
          121              H      -4.204951       9.393237      12.905788       0.173920       0.822630 0.58368578E+01  0.53832020E+02                                 1.550061                            1.488172      -1.088520       2.398428                    0.997123       3.347588       9.581795       0.466752       1.422847      -0.679191       0.015069      -0.009665       0.019441       0.026428      -0.010033       0.000941       0.002445       0.006698       0.023645      -0.014802       0.006390       0.008411              1.596360       1.859171      -0.153181       0.363801       1.336750      -0.149030       1.593158           0.000000
          122              H      -3.111510       9.476323       9.614072       0.167230       0.927402 0.64758519E+01  0.58872570E+02                                 1.448649                            1.391180      -0.756445       2.546003                    0.999963       2.830706       7.050863       0.601159       1.120730      -0.750639       0.010620      -0.010398      -0.020270       0.025136       0.003869      -0.006680       0.004825       0.013667       0.011916      -0.012538       0.001420       0.011118              1.473444       1.229465       0.012228      -0.071359       1.250256       0.230911       1.940611           0.000001
          123              H      -2.668444       9.411120      11.115934       0.166675       0.888073 0.63172375E+01  0.58580498E+02                                 1.542705                            1.479172      -0.902896       2.475052                    0.999365       3.212323       8.798120       0.508556       1.298798      -0.704886       0.019138      -0.006949       0.011000       0.023142       0.006661      -0.002090      -0.006096       0.019205      -0.002652      -0.013486       0.000241       0.013246              1.583080       1.741967      -0.206616       0.420710       1.379118      -0.206827       1.628154           0.000000
          124              H      -3.235871      10.746361      10.523802       0.152710       0.881245 0.60215601E+01  0.53256616E+02                                 1.340807                            1.293203      -0.684228       2.565416                    0.999984       2.775645       6.614416       0.664945       1.041492      -0.771697       0.009335       0.020547      -0.000873       0.022585       0.003771      -0.004962      -0.000713       0.000289      -0.044984      -0.016035       0.004123       0.011912              1.358289       1.143484       0.132149       0.015008       1.799375       0.018548       1.132008          -0.000001
          125              C      -3.217535      10.109813      25.637974      -0.031942      39.339111 0.45891861E+03  0.10864569E+05                                10.093204                            7.140451      -0.022339       1.996708                    0.999209      27.639927      78.047225       0.620987       0.416626      -1.071072      -0.027349      -0.032319       0.014127       0.044633       0.007106       0.007945      -0.007389       0.003328       0.019465      -0.015747       0.003804       0.011943             13.780654      16.868282       8.851377      -4.166944      12.371434      -2.695504      12.102247          -0.000001
          126              C      -2.002858      11.934280       0.110352      -0.116128      35.931143 0.44534115E+03  0.10564887E+05                                 9.554214                            7.088218       0.016922       1.965244                    0.999642      30.062909      87.674715       0.610269       0.423070      -1.056808      -0.009742      -0.033410      -0.010747       0.036423       0.004470       0.024580       0.010755       0.023084       0.007879      -0.022210      -0.011439       0.033650             12.202760      14.255861       7.215529      -3.273913      11.092572      -2.003894      11.259846          -0.000002
          127              C      -2.967350      11.147781       0.713250      -0.161293      36.789025 0.44546059E+03  0.10553860E+05                                 9.689870                            7.068672       0.081024       1.988137                    0.999663      30.148045      87.470270       0.614620       0.420627      -1.059801       0.019185       0.000593      -0.016820       0.025521       0.004621       0.001499      -0.003470       0.007843       0.119467      -0.026188      -0.013851       0.040039             12.735243      15.674656       8.518948      -3.125651      12.267173      -1.976269      10.263900          -0.000003
          128              C      -5.076539       8.553803      25.410541      -0.146115      34.328030 0.42838706E+03  0.10054713E+05                                 9.289110                            6.953402       0.101628       2.007402                    0.999552      29.470962      85.218010       0.616571       0.423243      -1.057734       0.015381       0.002567      -0.008615       0.017815       0.006181       0.018734       0.013541       0.013958       0.021799      -0.018965      -0.010293       0.029258             11.954322      14.243108       6.526584      -4.565632       9.841879      -3.242733      11.777977          -0.000001
          129              C      -4.137851       9.363856      24.839941      -0.085089      34.123472 0.42705106E+03  0.10041247E+05                                 9.321479                            7.011047      -0.110748       1.941842                    0.999331      29.356042      85.676081       0.603505       0.431636      -1.049859       0.001085      -0.010198       0.025166       0.027175      -0.014849       0.021434      -0.001827      -0.002371       0.068632      -0.030871      -0.003601       0.034472             11.819660      14.060884       6.679627      -3.120519      10.357884      -1.876729      11.040213          -0.000001
          130              C      -5.117447       8.452341      26.809050       0.085981      40.648294 0.43230188E+03  0.10105247E+05                                10.512909                            7.003206      -0.135300       1.965648                    0.999310      26.779005      75.687699       0.615897       0.425440      -1.063104       0.021646      -0.000720      -0.005559       0.022360       0.008904      -0.002455      -0.017882       0.018072      -0.019194      -0.024579       0.004270       0.020310             16.007457      20.192797      11.404089      -5.719825      14.817996      -4.407827      13.011579          -0.000001
          131              C      12.225962       6.712431       6.424633      -0.029243      43.023495 0.43642930E+03  0.10173638E+05                                10.635988                            6.883477       0.019303       2.010734                    0.999361      27.122896      75.281248       0.645373       0.407130      -1.080391       0.002735       0.005642      -0.041816       0.042284      -0.000284       0.005329      -0.006587      -0.018760      -0.011913      -0.011922      -0.002105       0.014027             16.031252       6.805132       1.956196       1.733395      10.017272      -3.290139      31.271353           0.000001
          132              C      11.675047       5.914800       5.440348      -0.076502      36.494769 0.40363343E+03  0.93621875E+04                                 9.758921                            6.809081      -0.036178       1.977184                    0.999357      28.663987      83.216830       0.613048       0.430746      -1.049904       0.008325       0.018408      -0.018609       0.027468      -0.003946      -0.009898       0.002822       0.005498      -0.097930      -0.034562       0.011592       0.022970             13.226481       6.409425       1.884184       2.241345       9.268456      -1.238634      24.001561           0.000001
          133              C      11.559451       6.334876       4.151923      -0.134780      38.176306 0.45626077E+03  0.10923066E+05                                10.103542                            7.276669      -0.175354       1.923959                    0.998099      29.955358      88.642045       0.587884       0.435194      -1.046163       0.001328      -0.006642       0.030393       0.031139      -0.003114       0.007735       0.012260       0.011968      -0.047046      -0.023818       0.008087       0.015731             13.306326       6.884207       2.255841       1.082909      11.026947      -3.287304      22.007826           0.000001
          134              C      12.032050       7.597330       3.764345       0.074448      39.449331 0.42366261E+03  0.98502739E+04                                10.205811                            6.902744      -0.085211       1.982768                    0.999394      26.659207      75.068089       0.624631       0.421750      -1.065765       0.001275       0.001774       0.004980       0.005438       0.008142       0.000739      -0.015408       0.025683       0.039381      -0.027375       0.007661       0.019714             14.333614       6.809174       1.802165       1.929108      10.635724      -4.547431      25.555943           0.000000
          135              C      12.622903       8.387130       4.745131      -0.163179      37.759865 0.43811620E+03  0.10346986E+05                                 9.827797                            6.997870       0.058700       1.976916                    0.999750      30.295157      88.040451       0.618740       0.419154      -1.059687      -0.002379      -0.018732       0.020109       0.027585       0.026482      -0.006907      -0.009450      -0.044401      -0.052836      -0.026484      -0.018972       0.045456             12.666610       6.435740       1.871943       1.825135       8.933079      -2.090174      22.631010           0.000001
          136              C      12.701510       7.989509       6.058588      -0.123598      37.345354 0.44463807E+03  0.10541834E+05                                 9.790284                            7.080401      -0.098630       1.925250                    0.999599      30.292550      88.257324       0.611021       0.422805      -1.057196      -0.008778      -0.009615      -0.023668       0.027013       0.019550       0.015195       0.019815      -0.016356      -0.021728      -0.021401      -0.017020       0.038421             12.490073       6.239743       1.948846       1.104444       9.525823      -3.003633      21.704655           0.000002
          137              C       6.018901      -0.053930      24.866856      -0.045038      41.633034 0.46551100E+03  0.11051412E+05                                10.439223                            7.150670       0.105122       2.029288                    0.999438      27.861607      78.583167       0.626359       0.411903      -1.074965      -0.003400       0.044659       0.007907       0.045480      -0.000054       0.013221       0.002925      -0.015340      -0.001890      -0.017767       0.006487       0.011280             15.056041       7.463810      -0.506002       2.436359      27.510350       4.401472      10.193962          -0.000000
          138              C       5.359390       0.888084      24.075552      -0.103287      33.953484 0.41126368E+03  0.95450595E+04                                 9.117601                            6.766310      -0.016169       1.963678                    0.999622      29.190648      83.653915       0.632169       0.417460      -1.062469       0.013120       0.013326       0.013223       0.022903      -0.000755       0.023122       0.008234       0.026147       0.055793      -0.025425      -0.010707       0.036132             11.292762       6.549098      -0.814607       2.267951      19.087876       1.662121       8.241313           0.000001
          139              C       5.503323       2.230484      24.333937      -0.151779      34.710222 0.42359988E+03  0.98915564E+04                                 9.235023                            6.854401       0.120724       2.005929                    0.999765      29.490663      84.416728       0.630642       0.415924      -1.064817      -0.004221      -0.021412       0.003084       0.022041      -0.020650       0.017576      -0.015461      -0.007885       0.015531      -0.024407      -0.011530       0.035937             11.434272       6.650226       0.085243       2.457182      18.991327       2.801975       8.661263           0.000002
          140              C       6.329406       2.649385      25.375552       0.077836      38.737137 0.41687624E+03  0.96629303E+04                                10.108943                            6.856721      -0.131029       1.967855                    0.999347      26.640098      75.140618       0.624809       0.422919      -1.063982      -0.005086      -0.005277       0.000735       0.007366       0.000037       0.004398       0.006647      -0.010114      -0.056307      -0.020790       0.004999       0.015791             14.354646       7.328188       0.114578       2.461236      26.753960       2.674173       8.981791           0.000000
          141              C       6.942632       1.689911      26.160127      -0.137548      38.185571 0.45283191E+03  0.10858687E+05                                10.195154                            7.296697      -0.264314       1.893123                    0.998019      30.360195      90.952560       0.579321       0.440907      -1.039096      -0.018392      -0.025651      -0.001934       0.031623       0.013487       0.001062       0.004242       0.035900       0.030034      -0.027819       0.009668       0.018151             13.822986       7.320880      -1.224128       2.157303      24.710620       1.910137       9.437458          -0.000000
          142              C       6.829750       0.371250      25.902011      -0.119762      37.719775 0.45136042E+03  0.10805063E+05                                10.071381                            7.263583      -0.190159       1.914043                    0.998543      30.232813      90.233850       0.583704       0.438338      -1.041533      -0.017075       0.027093       0.006594       0.032697      -0.012393       0.003828      -0.013017       0.012774       0.051427      -0.024677       0.000415       0.024262             13.539572       7.399568       0.125246       2.390093      23.078775       3.967057      10.140373           0.000000
          143              C       2.780088       9.305400      24.479279      -0.020172      35.905609 0.42636787E+03  0.99305010E+04                                 9.530314                            6.897986      -0.067972       1.988297                    0.999171      27.207784      76.718626       0.628388       0.418496      -1.067665       0.030909      -0.027328       0.015605       0.044110       0.001742      -0.000500      -0.007240      -0.003375       0.009523      -0.006158      -0.003058       0.009216             12.690205      14.439155      -7.463666       3.658372      15.998138      -0.813164       7.633321           0.000000
          144              C       4.781761       7.425197      25.116359       0.086166      39.119506 0.39428008E+03  0.90252056E+04                                10.261373                            6.690062      -0.132699       1.973242                    0.999413      26.327098      74.127754       0.628589       0.425683      -1.060781      -0.000052       0.001150       0.005205       0.005331      -0.002424       0.001812      -0.006749      -0.000778      -0.042611      -0.016183       0.004969       0.011214             15.895053      20.402299     -11.633969       5.059243      19.056767      -2.162024       8.226092           0.000000
          145              C       3.794522       9.626807      25.367477      -0.115695      34.977454 0.44538416E+03  0.10593789E+05                                 9.483037                            7.155497      -0.126698       1.925659                    0.999455      30.146226      88.787691       0.597329       0.431098      -1.049111      -0.005178      -0.032980       0.002278       0.033461       0.012551       0.005319       0.019285      -0.034068       0.011402      -0.023112      -0.009847       0.032959             12.094762      13.709672      -6.665524       3.211997      15.065802      -0.549253       7.508813          -0.000000
          146              C       4.740021       8.674892      25.706607      -0.148369      35.589191 0.43668698E+03  0.10315903E+05                                 9.563336                            7.040408       0.054403       1.986347                    0.999596      29.908618      87.234418       0.609133       0.425654      -1.054483      -0.033123      -0.001923      -0.001032       0.033195       0.012928       0.021582       0.011832       0.037861       0.032545      -0.029229      -0.009443       0.038672             12.641773      14.234904      -8.271022       2.569844      16.756366      -0.532177       6.934050          -0.000001
          147              C       3.733220       7.132555      24.309714      -0.140113      34.874807 0.42643186E+03  0.99945475E+04                                 9.392283                            6.935885       0.108639       2.005771                    0.999704      29.481596      85.109067       0.617742       0.423044      -1.058159      -0.027947       0.025300       0.008807       0.038713       0.003966      -0.004493       0.017157      -0.059706      -0.033218      -0.027273      -0.013851       0.041124             12.311310      15.792208      -7.027665       4.578626      13.258877      -1.491716       7.882844           0.000002
          148              C       2.722450       8.054915      23.954435      -0.102029      32.936309 0.41298476E+03  0.96017200E+04                                 9.011874                            6.824068       0.097188       2.006690                    0.999734      28.965549      83.270934       0.623027       0.422848      -1.058329       0.018846      -0.010372       0.016116       0.026879       0.016920       0.016031       0.001474       0.017398       0.034977      -0.026390      -0.000974       0.027364             11.304960      13.002719      -5.667502       3.239758      13.552882      -0.301623       7.359280           0.000001
          149              C      11.840330       8.074559       2.354533       0.095977      40.784932 0.41843233E+03  0.97240098E+04                                10.474738                            6.895663      -0.208061       1.941117                    0.999231      26.800401      76.097691       0.618483       0.426146      -1.060217      -0.003094      -0.002461      -0.012101       0.012731       0.007734       0.003609      -0.001887      -0.021008       0.020746      -0.017172       0.007388       0.009784             14.888470      12.252143       3.404996       1.270056       9.803241      -6.000731      22.610024          -0.000000
          150              C      10.737215       7.689564       1.612214      -0.207397      38.086974 0.48617472E+03  0.11809645E+05                                10.012254                            7.450393      -0.020812       1.956292                    0.998916      31.133740      92.395902       0.588931       0.428151      -1.051847       0.015234       0.001139      -0.004617       0.015959       0.004641      -0.031483      -0.002812      -0.024646      -0.058973      -0.043712       0.016453       0.027259             12.585420      14.075004       2.704188       5.273213       8.018154      -2.262403      15.663102          -0.000001
          151              C      10.504724       8.212431       0.323789       0.093953      43.065434 0.42047583E+03  0.97536953E+04                                10.813889                            6.869019      -0.133166       1.967758                    0.999073      26.494285      74.416891       0.627478       0.420804      -1.066806       0.004226       0.000527       0.001535       0.004527      -0.001507       0.017426       0.002677      -0.008616      -0.042992      -0.025422       0.011720       0.013703             16.146417      25.337426       7.352419       5.841839      10.301913      -0.944218      12.799912          -0.000001
          152              C      10.118731       7.182570      26.710540      -0.216011      40.458478 0.45838586E+03  0.10969280E+05                                10.399531                            7.204066       0.011437       1.961109                    0.999513      31.021884      91.304110       0.602842       0.424576      -1.054315       0.005443      -0.006570       0.009872       0.013048      -0.029049      -0.003075      -0.013494      -0.013446       0.090671      -0.046475       0.011166       0.035310             14.555576      23.205013       8.927366       0.244229      11.112144      -2.036740       9.349572          -0.000002
          153              C      12.545745       9.461797       0.477205       0.082358      42.824063 0.42045292E+03  0.97707435E+04                                10.822047                            6.878423      -0.139665       1.959552                    0.999233      26.885490      76.033034       0.624603       0.421980      -1.064129      -0.007563      -0.017492       0.000479       0.019063       0.011650      -0.005326      -0.004066      -0.004985       0.031910      -0.017328       0.001845       0.015482             16.754706      22.617217      10.719872      -3.961375      14.153405      -5.758886      13.493496          -0.000001
          154              C      12.770640       8.935937       1.775858      -0.222014      40.440007 0.50328057E+03  0.12336241E+05                                10.456613                            7.597081      -0.129540       1.916186                    0.999300      31.776175      94.853794       0.581057       0.430046      -1.050266      -0.002582      -0.009164      -0.012106       0.015401      -0.001832       0.020580       0.027643       0.030366      -0.020695      -0.041179       0.006972       0.034207             13.768467      12.957396       5.577993      -3.508954      11.639243      -6.883760      16.708762          -0.000001
          155              C       5.816467       6.433895      25.479713       0.090668      43.271328 0.41251620E+03  0.95374203E+04                                10.901760                            6.815327      -0.113093       1.972455                    0.999302      26.592130      74.926138       0.627411       0.422244      -1.064333       0.003142      -0.003676       0.010567       0.011621      -0.005293       0.013874       0.003952      -0.004883      -0.025402      -0.019631       0.007203       0.012428             17.210214      22.855832     -10.544297       5.752017      20.869680      -2.821820       7.905130           0.000000
          156              C       7.018915       6.810885      26.082880      -0.215925      40.307109 0.46992702E+03  0.11306269E+05                                10.366738                            7.290502       0.019206       1.962996                    0.999419      31.094608      91.518639       0.600207       0.424146      -1.055451      -0.007375      -0.011981      -0.001886       0.014194       0.014418      -0.024451       0.009722      -0.055663      -0.013811      -0.045652       0.011528       0.034124             14.211460      22.748255      -4.587890       6.663318      11.930744      -1.746804       7.955381          -0.000000
          157              C       7.940215       5.881809      26.518636       0.103517      41.704073 0.40539051E+03  0.93328328E+04                                10.613592                            6.764926      -0.180276       1.956337                    0.999175      26.312216      74.003000       0.628467       0.423335      -1.063545      -0.007034      -0.002480       0.003888       0.008411       0.014769       0.002384      -0.014114       0.012429       0.018689      -0.024811       0.007015       0.017796             15.658291      24.082186       1.678645       8.255080      13.607559       0.909937       9.285128          -0.000000
          158              C       7.714204       4.543091      26.283398      -0.209276      37.743121 0.47511167E+03  0.11486797E+05                                 9.964076                            7.371829      -0.027615       1.953810                    0.999018      31.105776      92.413973       0.590632       0.428930      -1.050261      -0.015617       0.006188       0.004432       0.017373      -0.030978      -0.011066      -0.022473       0.007261       0.049939      -0.048543       0.017881       0.030662             12.513642      13.718293       3.368900       4.139166      16.612445       2.296484       7.210189          -0.000000
          159              C       6.563308       4.093743      25.654661       0.088740      41.323669 0.42058186E+03  0.97808099E+04                                10.566002                            6.903417      -0.175753       1.951499                    0.999278      26.808684      76.003559       0.619830       0.424922      -1.061596      -0.001477       0.009575       0.010926       0.014602      -0.001262       0.014328      -0.000413      -0.020846      -0.000466      -0.020477       0.009137       0.011340             15.353758      12.027187      -0.841026       2.878342      26.799115       2.182730       7.234974           0.000000
          160              C       5.617826       5.065715      25.281349      -0.212924      40.749917 0.49737274E+03  0.12153859E+05                                10.541360                            7.565354      -0.075962       1.932215                    0.999080      31.560218      94.022558       0.580853       0.431527      -1.049505       0.008059       0.004454       0.016376       0.018787       0.018993       0.012229       0.011680       0.065631       0.054513      -0.048039       0.008515       0.039523             14.390728      12.912294      -6.714123       2.441294      23.573092      -1.071256       6.686799           0.000001
          161              C      -2.142715      10.924050      25.001970       0.549974      25.435168 0.26868667E+03  0.56605275E+04                                 8.000184                            5.783045      -0.056705       2.022843                    0.999592      23.118926      65.134498       0.622869       0.466765      -1.023351       0.038764       0.023937      -0.019016       0.049368      -0.071548       0.006432       0.035224      -0.076853      -0.078529      -0.079464      -0.020731       0.100195             10.499284      12.676510       5.961236      -2.410125       9.236335      -2.299684       9.585007          -0.000001
          162              C      12.215171       6.321557       7.869974       0.588265      25.964215 0.24679655E+03  0.50933268E+04                                 8.167083                            5.561759      -0.108719       2.018587                    0.999509      22.400729      62.595186       0.631433       0.470020      -1.020919       0.003197      -0.018304       0.050055       0.053392      -0.042678      -0.009941       0.015720       0.121316      -0.230357      -0.081007      -0.032620       0.113628             11.604513       5.348987       1.423802       0.835324       7.912126      -2.259091      21.552426           0.000001
          163              C       5.973217      -1.534343      24.479279       0.539343      25.919282 0.27707165E+03  0.58796620E+04                                 8.127371                            5.876918       0.023300       2.047028                    0.999660      23.331173      65.878525       0.617458       0.467454      -1.023414       0.005826      -0.051465      -0.011140       0.052978       0.013689      -0.058110      -0.040300       0.081119       0.142984      -0.077713      -0.024449       0.102162             11.140867       6.451403      -0.270768       1.546063      19.410210       3.706848       7.560989          -0.000000
          164              C       1.690304      10.279623      24.185366       0.568498      24.163644 0.25579262E+03  0.53305281E+04                                 7.750772                            5.664372      -0.072650       2.026615                    0.999515      22.734857      63.998107       0.624852       0.470378      -1.019944      -0.035516       0.038686      -0.009334       0.053339       0.024158      -0.047587      -0.007901      -0.005717       0.276335      -0.076797      -0.031307       0.108104              9.966596      11.325569      -4.182019       2.577477      12.852710      -0.858546       5.721510           0.000000
          165              C      11.233312       1.719874      12.180426      -0.031941      39.339079 0.45891807E+03  0.10864554E+05                                10.093201                            7.140448      -0.022342       1.996707                    0.999209      27.639921      78.047220       0.620987       0.416627      -1.071072      -0.019879      -0.037381       0.014128       0.044633       0.004007      -0.009808       0.004640      -0.012198       0.019465      -0.015748       0.003804       0.011944             13.780648       6.894830       4.870961      -0.958918      22.344881      -4.869239      12.102234          -0.000001
          166              C      11.175503       1.602715      13.567899      -0.116133      35.931291 0.44534408E+03  0.10564973E+05                                 9.554234                            7.088237       0.016930       1.965245                    0.999642      30.063002      87.675015       0.610269       0.423070      -1.056809      -0.027418      -0.021428      -0.010748       0.036420      -0.004708       0.000878       0.026818      -0.022886       0.007885      -0.022215      -0.011435       0.033650             12.202782       6.559087       4.143734      -0.647601      18.789381      -3.783484      11.259877          -0.000002
          167              C      10.802540       0.415396      14.170798      -0.161270      36.788769 0.44545737E+03  0.10553765E+05                                 9.689827                            7.068648       0.081033       1.988140                    0.999663      30.147923      87.469855       0.614620       0.420628      -1.059800      -0.006572       0.018023      -0.016816       0.025511       0.000664      -0.003780       0.000103      -0.012061       0.119445      -0.026191      -0.013841       0.040032             12.735175       6.869750       5.004877      -0.676891      21.071906      -3.635509      10.263869          -0.000003
          168              C      10.477224      -0.583470      11.952994      -0.146118      34.328013 0.42838662E+03  0.10054699E+05                                 9.289102                            6.953395       0.101638       2.007405                    0.999552      29.470980      85.218034       0.616572       0.423242      -1.057735      -0.003317       0.015237      -0.008618       0.017817      -0.000323       0.005633       0.022419      -0.018633       0.021793      -0.018966      -0.010292       0.029258             11.954313       5.952829       3.217925      -1.319387      18.132138      -5.442377      11.777970          -0.000001
          169              C      10.881628       0.588613      11.382394      -0.085089      34.123525 0.42705147E+03  0.10041260E+05                                 9.321489                            7.011051      -0.110750       1.941842                    0.999331      29.356045      85.676103       0.603505       0.431636      -1.049859      -0.009874      -0.002773       0.025166       0.027175      -0.009952      -0.009641       0.019230       0.022167       0.068631      -0.030871      -0.003601       0.034472             11.819679       6.267537       3.569299      -0.586357      18.151273      -3.593886      11.040227          -0.000001
          170              C      10.398153      -0.659072      13.351502       0.085969      40.648517 0.43230494E+03  0.10105333E+05                                10.512928                            7.003219      -0.135300       1.965648                    0.999310      26.779122      75.688006       0.615899       0.425438      -1.063105      -0.008694       0.019818      -0.005588       0.022351       0.000235      -0.015700      -0.008937      -0.025352      -0.019262      -0.024588       0.004256       0.020331             16.007486       7.704410       6.419964      -1.973662      27.306440      -6.946236      13.011609          -0.000001
          171              C       1.051426      12.882346      19.882181      -0.029243      43.023517 0.43642918E+03  0.10173634E+05                                10.635991                            6.883476       0.019303       2.010734                    0.999361      27.122897      75.281253       0.645373       0.407130      -1.080391       0.004226       0.004631      -0.041816       0.042284       0.006253      -0.008093       0.002508       0.013995      -0.011913      -0.011923      -0.002105       0.014027             16.031263       8.229032       2.524473      -3.698289       8.593371       0.390352      31.271387           0.000001
          172              C       0.514823      12.075018      18.897896      -0.076502      36.494772 0.40363365E+03  0.93621939E+04                                 9.758922                            6.809083      -0.036178       1.977183                    0.999357      28.663988      83.216839       0.613048       0.430746      -1.049904       0.014011       0.014555      -0.018609       0.027468      -0.004754       0.006290      -0.008147       0.001446      -0.097930      -0.034562       0.011592       0.022970             13.226483       7.578314       2.350689      -1.981198       8.099569       1.622554      24.001568           0.000002
          173              C       0.947823      12.123367      17.609470      -0.134780      38.176303 0.45626108E+03  0.10923075E+05                                10.103541                            7.276671      -0.175354       1.923959                    0.998099      29.955359      88.642046       0.587884       0.435194      -1.046163      -0.006662      -0.001229       0.030393       0.031139      -0.006379       0.008519       0.011729      -0.004391      -0.047046      -0.023818       0.008087       0.015731             13.306323       8.904531       3.062158      -3.454527       9.006630      -0.212740      22.007808           0.000001
          174              C       1.945166      13.030255      17.221893       0.074448      39.449322 0.42366253E+03  0.98502718E+04                                10.205810                            6.902744      -0.085211       1.982768                    0.999394      26.659208      75.068092       0.624631       0.421750      -1.065765       0.001175       0.001841       0.004980       0.005438      -0.002937      -0.014584      -0.005025      -0.029838       0.039381      -0.027376       0.007661       0.019714             14.333611       8.869116       2.624289      -4.938545       8.575776       0.106100      25.555942           0.000000
          175              C       2.459692      13.871773      18.202679      -0.163179      37.759866 0.43811577E+03  0.10346974E+05                                 9.827796                            6.997866       0.058700       1.976917                    0.999750      30.295155      88.040445       0.618740       0.419154      -1.059687      -0.016516      -0.009153       0.020109       0.027585       0.034490      -0.006217      -0.009918      -0.004268      -0.052836      -0.026484      -0.018972       0.045456             12.666611       7.301059       2.217295      -2.617800       8.067760       0.920356      22.631014           0.000001
          176              C       2.061259      13.797394      19.516135      -0.123598      37.345398 0.44463841E+03  0.10541843E+05                                 9.790291                            7.080404      -0.098630       1.925250                    0.999599      30.292547      88.257313       0.611021       0.422805      -1.057196      -0.005676      -0.011717      -0.023668       0.027013       0.019809       0.012771       0.021457      -0.015061      -0.021728      -0.021401      -0.017020       0.038421             12.490087       7.732488       2.544601      -3.199057       8.033084      -0.087594      21.704689           0.000002
          177              C      -1.630088       6.530942      11.409309      -0.045038      41.633061 0.46551106E+03  0.11051414E+05                                10.439228                            7.150671       0.105122       2.029288                    0.999438      27.861607      78.583170       0.626359       0.411903      -1.074965       0.042738       0.013396       0.007907       0.045480       0.005242      -0.002184       0.013363       0.011198      -0.001890      -0.017767       0.006487       0.011280             15.056056      25.104445       6.534401       3.184858       9.869756       3.894306      10.193966          -0.000000
          178              C      -0.510717       6.267589      10.618005      -0.103287      33.953488 0.41126371E+03  0.95450602E+04                                 9.117601                            6.766310      -0.016171       1.963678                    0.999622      29.190649      83.653917       0.632169       0.417460      -1.062469       0.007513       0.017125       0.013223       0.022903      -0.009549      -0.000924       0.024527      -0.017923       0.055793      -0.025425      -0.010707       0.036132             11.292764      17.925973       3.725916       0.703056       7.711003       2.722491       8.241315           0.000001
          179              C       0.682704       6.898857      10.876390      -0.151779      34.710221 0.42359980E+03  0.98915540E+04                                 9.235022                            6.854400       0.120723       2.005929                    0.999765      29.490665      84.416731       0.630642       0.415924      -1.064817      -0.018322      -0.011857       0.003084       0.022041      -0.012261      -0.020875       0.010594       0.034154       0.015531      -0.024407      -0.011530       0.035937             11.434272      17.237011       4.310442       1.691570       8.404549       3.320752       8.661257           0.000002
          180              C       0.765560       7.821369      11.918004       0.077836      38.737151 0.41687611E+03  0.96629264E+04                                10.108945                            6.856719      -0.131033       1.967854                    0.999347      26.640095      75.140603       0.624809       0.422919      -1.063982      -0.003016      -0.006680       0.000735       0.007366       0.003509       0.004543       0.006548       0.007283      -0.056305      -0.020790       0.004999       0.015791             14.354656      24.006054       6.770738       1.571376      10.076127       3.277146       8.981787           0.000000
          181              C      -0.352871       8.035261      12.702579      -0.137548      38.185613 0.45283207E+03  0.10858691E+05                                10.195161                            7.296697      -0.264314       1.893123                    0.998019      30.360195      90.952557       0.579321       0.440907      -1.039096      -0.017006      -0.026590      -0.001934       0.031623      -0.002578       0.003546       0.002559      -0.044608       0.030034      -0.027819       0.009667       0.018151             13.823001      23.164208       5.098963       0.974427       8.867333       2.711660       9.437462          -0.000000
          182              C      -1.535753       7.441632      12.444463      -0.119762      37.719778 0.45135996E+03  0.10805050E+05                                10.071381                            7.263579      -0.190160       1.914043                    0.998543      30.232813      90.233851       0.583704       0.438338      -1.041533       0.031492      -0.005816       0.006594       0.032697      -0.013386      -0.013509      -0.001270       0.007802       0.051427      -0.024677       0.000415       0.024262             13.539577      20.838281       5.488653       2.798530       9.640081       3.690306      10.140368           0.000000
          183              C       8.263058       6.992080      11.021731      -0.020172      35.905618 0.42636770E+03  0.99304960E+04                                 9.530315                            6.897985      -0.067971       1.988297                    0.999171      27.207784      76.718626       0.628388       0.418496      -1.067665      -0.036838       0.018578       0.015605       0.044110       0.002426      -0.006539      -0.003148       0.000048       0.009523      -0.006158      -0.003058       0.009216             12.690208      20.922921      -4.875994      -2.111289       9.514380       3.096348       7.633323           0.000000
          184              C       5.774830       8.154226      11.658812       0.086166      39.119497 0.39427994E+03  0.90252019E+04                                10.261372                            6.690061      -0.132701       1.973241                    0.999413      26.327093      74.127742       0.628589       0.425683      -1.060780       0.001087       0.000377       0.005205       0.005331      -0.001490      -0.006940      -0.000818       0.003903      -0.042612      -0.016183       0.004969       0.011214             15.895052      27.252000      -8.900243      -3.883323      12.207064       3.897442       8.226092           0.000000
          185              C       8.185548       8.053386      11.909930      -0.115695      34.977447 0.44538416E+03  0.10593789E+05                                 9.483036                            7.155496      -0.126697       1.925659                    0.999455      30.146225      88.787685       0.597329       0.431098      -1.049111      -0.028711      -0.017034       0.002278       0.033461       0.020831       0.015939       0.012089       0.007423       0.011401      -0.023112      -0.009847       0.032959             12.094761      19.468893      -4.367011      -1.700720       9.306574       2.779597       7.508817          -0.000000
          186              C       6.950974       8.578685      12.249060      -0.148369      35.589227 0.43668750E+03  0.10315919E+05                                 9.563344                            7.040414       0.054404       1.986347                    0.999596      29.908624      87.234449       0.609133       0.425654      -1.054483       0.010492      -0.031476      -0.001031       0.033195      -0.003659       0.002989       0.024430      -0.045259       0.032545      -0.029229      -0.009443       0.038672             12.641786      22.104813      -5.130152      -1.446835       8.886492       2.189517       6.934055          -0.000001
          187              C       5.891698       7.071905      10.852166      -0.140113      34.874795 0.42643180E+03  0.99945456E+04                                 9.392282                            6.935885       0.108638       2.005771                    0.999704      29.481590      85.109045       0.617742       0.423044      -1.058159       0.033857      -0.016578       0.008807       0.038713       0.023431       0.017600       0.002187       0.037838      -0.033217      -0.027273      -0.013851       0.041124             12.311309      18.445720      -5.968644      -3.082616      10.605360       3.699528       7.882846           0.000002
          188              C       7.123017       6.475030      10.496887      -0.102029      32.936352 0.41298541E+03  0.96017388E+04                                 9.011882                            6.824074       0.097189       2.006691                    0.999734      28.965562      83.270987       0.623027       0.422848      -1.058329      -0.016619       0.013659       0.016115       0.026878       0.006281      -0.004573       0.015435      -0.035917       0.034971      -0.026389      -0.000974       0.027363             11.304973      17.379574      -3.920709      -1.481020       9.176058       2.897168       7.359286           0.000001
          189              C       2.459465      13.029086      15.812080       0.095977      40.784911 0.41843229E+03  0.97240091E+04                                10.474736                            6.895663      -0.208061       1.941117                    0.999231      26.800403      76.097707       0.618483       0.426146      -1.060217      -0.001138      -0.003786      -0.012101       0.012731       0.012841      -0.003090       0.002652       0.004585       0.020745      -0.017172       0.007388       0.009784             14.888464       7.795261       1.626244      -6.044032      14.260121      -1.044698      22.610010          -0.000000
          190              C       2.510788      11.861847      15.069762      -0.207397      38.086949 0.48617433E+03  0.11809634E+05                                10.012249                            7.450390      -0.020813       1.956292                    0.998916      31.133738      92.395893       0.588931       0.428151      -1.051847      -0.004589       0.014571      -0.004617       0.015959       0.011850       0.009058      -0.030282       0.011483      -0.058973      -0.043712       0.016453       0.027259             12.585413       6.988423      -0.124072      -4.055860      15.104731       4.058962      15.663086          -0.000001
          191              C       3.082586      11.839729      13.781336       0.093953      43.065457 0.42047601E+03  0.97537003E+04                                10.813893                            6.869020      -0.133166       1.967758                    0.999073      26.494286      74.416896       0.627478       0.420804      -1.066806      -0.001077       0.004120       0.001535       0.004527       0.001873      -0.003973       0.017178       0.008323      -0.042992      -0.025422       0.011719       0.013703             16.146427       7.305375       0.155804      -3.042356      28.333996       5.075698      12.799911          -0.000001
          192              C       3.571228      13.021078      13.252993      -0.216011      40.458464 0.45838533E+03  0.10969265E+05                                10.399529                            7.204063       0.011436       1.961109                    0.999513      31.021893      91.304154       0.602842       0.424576      -1.054315      -0.008120       0.002620       0.009872       0.013048      -0.016438      -0.011393      -0.007858       0.049754       0.090672      -0.046476       0.011166       0.035310             14.555576       6.626889       2.311016      -1.982179      27.690269      -0.528129       9.349570          -0.000002
          193              C       3.486405      14.198459      13.934752       0.082355      42.824068 0.42045300E+03  0.97707451E+04                                10.822044                            6.878421      -0.139662       1.959553                    0.999233      26.885503      76.033057       0.624604       0.421980      -1.064130      -0.013444      -0.013510       0.000480       0.019065       0.010164      -0.001802      -0.006452      -0.012426       0.031911      -0.017327       0.001846       0.015481             16.754700       7.935328       4.860305      -3.880277      28.835284      -5.813825      13.493487          -0.000001
          194              C       2.914643      14.212413      15.233405      -0.222013      40.439991 0.50328065E+03  0.12336244E+05                                10.456610                            7.597082      -0.129537       1.916186                    0.999300      31.776177      94.853804       0.581057       0.430046      -1.050266      -0.007554      -0.005795      -0.012106       0.015401      -0.011783       0.018045       0.029361      -0.019498      -0.020695      -0.041179       0.006972       0.034208             13.768459       7.979724       3.591390      -5.092720      16.616898      -5.810585      16.708756          -0.000001
          195              C       4.470609       8.747777      12.022165       0.090668      43.271349 0.41251633E+03  0.95374242E+04                                10.901764                            6.815329      -0.113093       1.972455                    0.999302      26.592132      74.926147       0.627411       0.422244      -1.064333      -0.004579       0.001555       0.010567       0.011621      -0.002158      -0.001472       0.014350       0.010830      -0.025402      -0.019631       0.007203       0.012428             17.210222      28.402669      -8.330557      -4.752912      15.322864       4.296304       7.905133           0.000000
          196              C       4.375031      10.004307      12.625333      -0.215925      40.307125 0.46992698E+03  0.11306268E+05                                10.366741                            7.290502       0.019206       1.962996                    0.999419      31.094608      91.518637       0.600208       0.424146      -1.055451      -0.008393      -0.011290      -0.001886       0.014194       0.029619       0.018093      -0.019106       0.020513      -0.013812      -0.045652       0.011528       0.034124             14.211467      16.575952      -7.051276      -4.092270      18.103066       5.541167       7.955383          -0.000000
          197              C       3.170640      10.515596      13.061088       0.103517      41.704084 0.40539064E+03  0.93328363E+04                                10.613594                            6.764927      -0.180276       1.956337                    0.999175      26.312216      74.003003       0.628467       0.423335      -1.063545       0.000304      -0.007452       0.003888       0.008411       0.006432      -0.013992      -0.003018      -0.029352       0.018689      -0.024811       0.007015       0.017796             15.658296      13.890951      -2.388701      -2.214803      23.798813       8.004309       9.285126          -0.000000
          198              C       2.011061       9.809461      12.825850      -0.209276      37.743145 0.47511221E+03  0.11486813E+05                                 9.964082                            7.371835      -0.027615       1.953810                    0.999018      31.105776      92.413975       0.590631       0.428930      -1.050261       0.011536      -0.012211       0.004432       0.017373      -0.024965      -0.016771      -0.018608       0.037393       0.049939      -0.048543       0.017881       0.030662             12.513649      13.895212       3.439507       0.598625      16.435546       4.695549       7.210190          -0.000000
          199              C       2.020327       8.573989      12.197114       0.088740      41.323677 0.42058187E+03  0.97808099E+04                                10.566003                            6.903416      -0.175753       1.951499                    0.999278      26.808683      76.003555       0.619831       0.424922      -1.061596       0.009440       0.002177       0.010926       0.014602       0.006261      -0.005694       0.013154       0.016855      -0.000466      -0.020477       0.009137       0.011340             15.353763      25.348585       4.475559       0.960325      13.477730       3.482373       7.234973           0.000000
          200              C       3.273523       8.056141      11.823801      -0.212924      40.749894 0.49737251E+03  0.12153852E+05                                10.541356                            7.565353      -0.075962       1.932215                    0.999080      31.560214      94.022540       0.580853       0.431527      -1.049505       0.001150       0.009136       0.016376       0.018787      -0.008821       0.006316       0.015687      -0.073750       0.054513      -0.048039       0.008515       0.039524             14.390724      26.731214      -1.198963      -1.899859       9.754161       1.870301       6.686798           0.000001
          201              C      11.591141       3.019943      11.544423       0.549974      25.435188 0.26868686E+03  0.56605322E+04                                 8.000189                            5.783048      -0.056705       2.022843                    0.999592      23.118923      65.134489       0.622869       0.466765      -1.023351       0.007863       0.044875      -0.019016       0.049368      -0.025429       0.030331       0.019030       0.154260      -0.078528      -0.079464      -0.020730       0.100195             10.499294       5.604508       3.138796      -1.242500      16.308369      -3.090867       9.585004          -0.000000
          202              C       0.692396      12.727439      21.327521       0.588265      25.964245 0.24679665E+03  0.50933295E+04                                 8.167090                            5.561760      -0.108720       2.018587                    0.999509      22.400730      62.595193       0.631433       0.470020      -1.020919      -0.018186      -0.003815       0.050055       0.053392      -0.072715       0.018285      -0.003406      -0.029210      -0.230357      -0.081007      -0.032620       0.113628             11.604528       6.579628       1.914950      -2.407798       6.681488      -0.061563      21.552468           0.000001
          203              C      -2.988109       5.939767      11.021731       0.539343      25.919275 0.27707145E+03  0.58796568E+04                                 8.127369                            5.876916       0.023300       2.047028                    0.999660      23.331174      65.878528       0.617458       0.467454      -1.023414      -0.049958      -0.013665      -0.011140       0.052978      -0.017999      -0.015890      -0.068909      -0.077679       0.142984      -0.077713      -0.024449       0.102162             11.140867      17.816140       4.264916       2.869710       8.045472       2.809950       7.560990          -0.000000
          204              C       9.571832       6.341044      10.727819       0.568498      24.163650 0.25579251E+03  0.53305254E+04                                 7.750773                            5.664371      -0.072650       2.026615                    0.999515      22.734857      63.998108       0.624852       0.470378      -1.019944       0.049095      -0.018646      -0.009334       0.053339       0.019488       0.010301      -0.047126      -0.029121       0.276335      -0.076797      -0.031307       0.108104              9.966601      15.522355      -2.507090      -1.752785       8.655937       2.075630       5.721510           0.000000
          205              C      -1.583979      12.520617      14.734669      -0.031941      39.339080 0.45891810E+03  0.10864555E+05                                10.093201                            7.140448      -0.022342       1.996707                    0.999209      27.639922      78.047221       0.620987       0.416627      -1.071072       0.019879       0.037381      -0.014128       0.044633       0.004007      -0.009808       0.004640      -0.012198       0.019465      -0.015747       0.003804       0.011944             13.780648       6.894830       4.870960      -0.958918      22.344880      -4.869238      12.102234          -0.000001
          206              C      -1.526170      12.637776      13.347196      -0.116133      35.931287 0.44534404E+03  0.10564972E+05                                 9.554233                            7.088236       0.016931       1.965245                    0.999642      30.063000      87.675004       0.610269       0.423070      -1.056809       0.027418       0.021428       0.010748       0.036420      -0.004708       0.000878       0.026818      -0.022886       0.007885      -0.022215      -0.011435       0.033650             12.202780       6.559086       4.143733      -0.647601      18.789378      -3.783483      11.259875          -0.000002
          207              C      -1.153207      13.825095      12.744297      -0.161270      36.788763 0.44545729E+03  0.10553762E+05                                 9.689826                            7.068647       0.081034       1.988141                    0.999663      30.147920      87.469840       0.614621       0.420628      -1.059800       0.006572      -0.018023       0.016816       0.025511       0.000664      -0.003780       0.000104      -0.012061       0.119445      -0.026191      -0.013841       0.040032             12.735173       6.869749       5.004876      -0.676890      21.071902      -3.635508      10.263867          -0.000003
          208              C      -0.827891      14.823961      14.962101      -0.146118      34.328011 0.42838659E+03  0.10054699E+05                                 9.289102                            6.953395       0.101638       2.007405                    0.999552      29.470979      85.218031       0.616572       0.423242      -1.057735       0.003317      -0.015237       0.008618       0.017816      -0.000323       0.005633       0.022419      -0.018633       0.021793      -0.018966      -0.010292       0.029258             11.954313       5.952829       3.217925      -1.319387      18.132138      -5.442377      11.777970          -0.000001
          209              C      -1.232295      13.651878      15.532701      -0.085089      34.123523 0.42705143E+03  0.10041258E+05                                 9.321489                            7.011051      -0.110750       1.941842                    0.999331      29.356045      85.676103       0.603505       0.431636      -1.049859       0.009874       0.002773      -0.025166       0.027175      -0.009952      -0.009641       0.019230       0.022167       0.068631      -0.030871      -0.003601       0.034472             11.819678       6.267536       3.569299      -0.586357      18.151271      -3.593886      11.040227          -0.000001
          210              C      -0.748820      14.899563      13.563593       0.085969      40.648515 0.43230494E+03  0.10105333E+05                                10.512927                            7.003218      -0.135300       1.965648                    0.999310      26.779122      75.688002       0.615899       0.425438      -1.063105       0.008694      -0.019818       0.005588       0.022351       0.000236      -0.015700      -0.008937      -0.025352      -0.019262      -0.024588       0.004256       0.020331             16.007485       7.704410       6.419963      -1.973661      27.306436      -6.946235      13.011608          -0.000001
          211              C       8.597907       1.358145       7.032914      -0.029243      43.023515 0.43642916E+03  0.10173634E+05                                10.635991                            6.883476       0.019303       2.010734                    0.999361      27.122896      75.281251       0.645373       0.407130      -1.080391      -0.004226      -0.004632       0.041816       0.042284       0.006253      -0.008093       0.002508       0.013995      -0.011913      -0.011922      -0.002105       0.014027             16.031263       8.229031       2.524473      -3.698289       8.593371       0.390353      31.271386           0.000001
          212              C       9.134510       2.165473       8.017199      -0.076502      36.494766 0.40363359E+03  0.93621920E+04                                 9.758921                            6.809083      -0.036178       1.977184                    0.999357      28.663986      83.216829       0.613048       0.430746      -1.049904      -0.014011      -0.014555       0.018609       0.027468      -0.004754       0.006290      -0.008147       0.001446      -0.097930      -0.034562       0.011592       0.022970             13.226481       7.578313       2.350689      -1.981197       8.099568       1.622554      24.001563           0.000001
          213              C       8.701510       2.117124       9.305625      -0.134780      38.176304 0.45626109E+03  0.10923076E+05                                10.103541                            7.276671      -0.175354       1.923959                    0.998099      29.955359      88.642046       0.587884       0.435194      -1.046163       0.006662       0.001229      -0.030393       0.031139      -0.006379       0.008519       0.011729      -0.004391      -0.047046      -0.023818       0.008087       0.015731             13.306323       8.904531       3.062158      -3.454527       9.006630      -0.212739      22.007808           0.000001
          214              C       7.704167       1.210236       9.693202       0.074448      39.449318 0.42366248E+03  0.98502703E+04                                10.205809                            6.902744      -0.085211       1.982768                    0.999394      26.659206      75.068085       0.624631       0.421750      -1.065765      -0.001175      -0.001841      -0.004980       0.005438      -0.002937      -0.014584      -0.005025      -0.029837       0.039381      -0.027376       0.007661       0.019714             14.333610       8.869116       2.624289      -4.938545       8.575775       0.106100      25.555939           0.000000
          215              C       7.189641       0.368718       8.712416      -0.163179      37.759864 0.43811576E+03  0.10346973E+05                                 9.827795                            6.997865       0.058700       1.976917                    0.999750      30.295155      88.040439       0.618740       0.419154      -1.059687       0.016516       0.009153      -0.020109       0.027585       0.034490      -0.006217      -0.009918      -0.004268      -0.052836      -0.026484      -0.018972       0.045456             12.666609       7.301058       2.217295      -2.617800       8.067759       0.920355      22.631011           0.000001
          216              C       7.588074       0.443097       7.398960      -0.123598      37.345401 0.44463845E+03  0.10541845E+05                                 9.790292                            7.080404      -0.098630       1.925250                    0.999599      30.292549      88.257320       0.611021       0.422805      -1.057196       0.005676       0.011717       0.023668       0.027013       0.019809       0.012771       0.021457      -0.015061      -0.021728      -0.021401      -0.017020       0.038421             12.490088       7.732488       2.544601      -3.199057       8.033085      -0.087594      21.704690           0.000002
          217              C      11.279421       7.709549      15.505786      -0.045038      41.633062 0.46551109E+03  0.11051415E+05                                10.439228                            7.150671       0.105122       2.029288                    0.999438      27.861608      78.583173       0.626359       0.411903      -1.074965      -0.042738      -0.013396      -0.007907       0.045480       0.005242      -0.002184       0.013363       0.011198      -0.001890      -0.017767       0.006487       0.011280             15.056056      25.104445       6.534400       3.184857       9.869756       3.894306      10.193966          -0.000000
          218              C      10.160050       7.972902      16.297090      -0.103287      33.953489 0.41126371E+03  0.95450606E+04                                 9.117601                            6.766311      -0.016171       1.963678                    0.999622      29.190650      83.653925       0.632169       0.417460      -1.062469      -0.007513      -0.017125      -0.013223       0.022903      -0.009549      -0.000924       0.024527      -0.017923       0.055793      -0.025425      -0.010707       0.036132             11.292764      17.925973       3.725916       0.703057       7.711003       2.722492       8.241316           0.000001
          219              C       8.966629       7.341634      16.038705      -0.151779      34.710225 0.42359983E+03  0.98915551E+04                                 9.235023                            6.854401       0.120723       2.005929                    0.999765      29.490666      84.416738       0.630642       0.415924      -1.064817       0.018322       0.011857      -0.003084       0.022041      -0.012261      -0.020875       0.010594       0.034154       0.015531      -0.024407      -0.011530       0.035937             11.434274      17.237014       4.310443       1.691571       8.404550       3.320753       8.661259           0.000002
          220              C       8.883773       6.419122      14.997091       0.077836      38.737149 0.41687608E+03  0.96629256E+04                                10.108945                            6.856719      -0.131033       1.967854                    0.999347      26.640094      75.140601       0.624809       0.422919      -1.063982       0.003016       0.006680      -0.000735       0.007366       0.003509       0.004543       0.006548       0.007283      -0.056305      -0.020790       0.004999       0.015791             14.354656      24.006055       6.770738       1.571377      10.076127       3.277146       8.981787           0.000000
          221              C      10.002204       6.205230      14.212516      -0.137548      38.185614 0.45283207E+03  0.10858691E+05                                10.195161                            7.296697      -0.264314       1.893122                    0.998019      30.360195      90.952557       0.579321       0.440907      -1.039096       0.017006       0.026590       0.001934       0.031623      -0.002578       0.003546       0.002559      -0.044608       0.030034      -0.027819       0.009667       0.018151             13.823001      23.164208       5.098963       0.974427       8.867333       2.711660       9.437462          -0.000000
          222              C      11.185086       6.798859      14.470632      -0.119762      37.719779 0.45135996E+03  0.10805050E+05                                10.071381                            7.263579      -0.190160       1.914043                    0.998543      30.232814      90.233856       0.583704       0.438338      -1.041533      -0.031492       0.005816      -0.006594       0.032697      -0.013386      -0.013509      -0.001270       0.007802       0.051427      -0.024677       0.000415       0.024262             13.539577      20.838282       5.488653       2.798529       9.640081       3.690307      10.140369           0.000000
          223              C       1.386275       7.248411      15.893364      -0.020172      35.905616 0.42636767E+03  0.99304953E+04                                 9.530315                            6.897985      -0.067971       1.988297                    0.999171      27.207783      76.718623       0.628388       0.418496      -1.067665       0.036838      -0.018578      -0.015605       0.044110       0.002426      -0.006539      -0.003148       0.000048       0.009523      -0.006158      -0.003058       0.009216             12.690208      20.922921      -4.875995      -2.111289       9.514380       3.096349       7.633323           0.000000
          224              C       3.874503       6.086265      15.256283       0.086166      39.119498 0.39427996E+03  0.90252025E+04                                10.261372                            6.690062      -0.132701       1.973241                    0.999413      26.327094      74.127745       0.628589       0.425683      -1.060780      -0.001087      -0.000377      -0.005205       0.005331      -0.001490      -0.006940      -0.000818       0.003903      -0.042612      -0.016183       0.004969       0.011214             15.895052      27.252002      -8.900243      -3.883322      12.207064       3.897442       8.226092           0.000000
          225              C       1.463785       6.187105      15.005165      -0.115695      34.977451 0.44538420E+03  0.10593790E+05                                 9.483037                            7.155497      -0.126697       1.925659                    0.999455      30.146226      88.787694       0.597329       0.431098      -1.049111       0.028711       0.017034      -0.002278       0.033461       0.020831       0.015939       0.012089       0.007423       0.011401      -0.023112      -0.009847       0.032959             12.094763      19.468896      -4.367013      -1.700721       9.306575       2.779597       7.508817          -0.000000
          226              C       2.698359       5.661806      14.666035      -0.148369      35.589232 0.43668757E+03  0.10315921E+05                                 9.563345                            7.040414       0.054403       1.986347                    0.999596      29.908627      87.234464       0.609133       0.425654      -1.054483      -0.010492       0.031476       0.001031       0.033195      -0.003659       0.002989       0.024430      -0.045259       0.032545      -0.029229      -0.009443       0.038672             12.641789      22.104817      -5.130153      -1.446835       8.886493       2.189518       6.934056          -0.000002
          227              C       3.757635       7.168586      16.062929      -0.140113      34.874795 0.42643181E+03  0.99945459E+04                                 9.392281                            6.935884       0.108638       2.005771                    0.999704      29.481591      85.109045       0.617742       0.423044      -1.058159      -0.033857       0.016578      -0.008807       0.038713       0.023431       0.017600       0.002187       0.037837      -0.033217      -0.027273      -0.013851       0.041124             12.311308      18.445719      -5.968643      -3.082616      10.605360       3.699527       7.882845           0.000002
          228              C       2.526316       7.765461      16.418208      -0.102029      32.936348 0.41298536E+03  0.96017374E+04                                 9.011881                            6.824073       0.097189       2.006691                    0.999734      28.965560      83.270976       0.623027       0.422848      -1.058329       0.016619      -0.013659      -0.016115       0.026878       0.006281      -0.004573       0.015435      -0.035917       0.034971      -0.026389      -0.000974       0.027363             11.304971      17.379572      -3.920708      -1.481020       9.176057       2.897168       7.359285           0.000001
          229              C       7.189868       1.211405      11.103015       0.095977      40.784908 0.41843227E+03  0.97240082E+04                                10.474735                            6.895663      -0.208061       1.941117                    0.999231      26.800402      76.097699       0.618483       0.426146      -1.060217       0.001138       0.003786       0.012101       0.012731       0.012841      -0.003090       0.002652       0.004585       0.020745      -0.017172       0.007388       0.009784             14.888462       7.795260       1.626244      -6.044031      14.260119      -1.044698      22.610007          -0.000000
          230              C       7.138545       2.378644      11.845333      -0.207397      38.086947 0.48617430E+03  0.11809633E+05                                10.012249                            7.450390      -0.020813       1.956292                    0.998916      31.133737      92.395889       0.588931       0.428151      -1.051847       0.004589      -0.014571       0.004617       0.015959       0.011850       0.009058      -0.030282       0.011483      -0.058973      -0.043712       0.016453       0.027259             12.585413       6.988423      -0.124072      -4.055860      15.104730       4.058961      15.663085          -0.000001
          231              C       6.566747       2.400762      13.133759       0.093953      43.065454 0.42047598E+03  0.97536996E+04                                10.813893                            6.869020      -0.133166       1.967758                    0.999073      26.494285      74.416892       0.627478       0.420804      -1.066806       0.001077      -0.004120      -0.001535       0.004527       0.001873      -0.003973       0.017178       0.008323      -0.042992      -0.025422       0.011719       0.013703             16.146426       7.305375       0.155803      -3.042356      28.333994       5.075697      12.799910          -0.000001
          232              C       6.078105       1.219413      13.662102      -0.216011      40.458459 0.45838526E+03  0.10969263E+05                                10.399528                            7.204062       0.011436       1.961109                    0.999513      31.021890      91.304144       0.602842       0.424576      -1.054315       0.008120      -0.002620      -0.009872       0.013048      -0.016438      -0.011393      -0.007858       0.049754       0.090672      -0.046476       0.011166       0.035310             14.555575       6.626888       2.311016      -1.982179      27.690267      -0.528129       9.349569          -0.000002
          233              C       6.162928       0.042032      12.980343       0.082355      42.824065 0.42045297E+03  0.97707444E+04                                10.822043                            6.878421      -0.139662       1.959553                    0.999233      26.885502      76.033053       0.624604       0.421980      -1.064130       0.013444       0.013510      -0.000480       0.019065       0.010164      -0.001802      -0.006452      -0.012426       0.031911      -0.017327       0.001846       0.015481             16.754698       7.935328       4.860305      -3.880276      28.835281      -5.813825      13.493487          -0.000001
          234              C       6.734690       0.028078      11.681690      -0.222013      40.439988 0.50328062E+03  0.12336243E+05                                10.456610                            7.597082      -0.129537       1.916186                    0.999300      31.776176      94.853800       0.581057       0.430046      -1.050266       0.007554       0.005795       0.012106       0.015401      -0.011783       0.018045       0.029361      -0.019498      -0.020696      -0.041179       0.006972       0.034208             13.768458       7.979723       3.591390      -5.092720      16.616897      -5.810584      16.708755          -0.000001
          235              C       5.178724       5.492714      14.892930       0.090668      43.271352 0.41251635E+03  0.95374249E+04                                10.901765                            6.815329      -0.113093       1.972455                    0.999302      26.592133      74.926151       0.627411       0.422244      -1.064333       0.004579      -0.001555      -0.010567       0.011621      -0.002158      -0.001472       0.014350       0.010830      -0.025402      -0.019631       0.007203       0.012428             17.210223      28.402671      -8.330557      -4.752912      15.322864       4.296304       7.905133           0.000000
          236              C       5.274302       4.236184      14.289762      -0.215925      40.307125 0.46992698E+03  0.11306268E+05                                10.366741                            7.290502       0.019206       1.962996                    0.999419      31.094608      91.518636       0.600208       0.424146      -1.055451       0.008393       0.011290       0.001886       0.014194       0.029619       0.018093      -0.019106       0.020513      -0.013812      -0.045652       0.011528       0.034124             14.211467      16.575952      -7.051276      -4.092269      18.103066       5.541166       7.955383          -0.000000
          237              C       6.478693       3.724895      13.854007       0.103517      41.704082 0.40539061E+03  0.93328356E+04                                10.613594                            6.764927      -0.180276       1.956337                    0.999175      26.312215      74.002999       0.628467       0.423335      -1.063545      -0.000304       0.007452      -0.003888       0.008411       0.006432      -0.013992      -0.003018      -0.029352       0.018689      -0.024811       0.007015       0.017796             15.658296      13.890950      -2.388701      -2.214803      23.798811       8.004308       9.285125          -0.000000
          238              C       7.638272       4.431030      14.089245      -0.209276      37.743144 0.47511220E+03  0.11486812E+05                                 9.964081                            7.371834      -0.027615       1.953810                    0.999018      31.105776      92.413972       0.590631       0.428930      -1.050261      -0.011536       0.012211      -0.004432       0.017373      -0.024965      -0.016771      -0.018608       0.037393       0.049939      -0.048543       0.017881       0.030662             12.513648      13.895211       3.439506       0.598624      16.435545       4.695548       7.210189          -0.000000
          239              C       7.629006       5.666502      14.717981       0.088740      41.323678 0.42058187E+03  0.97808100E+04                                10.566003                            6.903417      -0.175753       1.951499                    0.999278      26.808683      76.003556       0.619830       0.424922      -1.061596      -0.009440      -0.002177      -0.010926       0.014602       0.006261      -0.005694       0.013154       0.016855      -0.000466      -0.020477       0.009137       0.011340             15.353764      25.348587       4.475559       0.960325      13.477731       3.482373       7.234973           0.000000
          240              C       6.375810       6.184350      15.091294      -0.212924      40.749899 0.49737257E+03  0.12153854E+05                                10.541357                            7.565353      -0.075963       1.932215                    0.999080      31.560217      94.022552       0.580853       0.431527      -1.049505      -0.001150      -0.009136      -0.016376       0.018787      -0.008821       0.006316       0.015687      -0.073750       0.054513      -0.048039       0.008515       0.039524             14.390726      26.731217      -1.198963      -1.899859       9.754162       1.870302       6.686798           0.000001
          241              C      -1.941808      11.220548      15.370672       0.549974      25.435188 0.26868685E+03  0.56605320E+04                                 8.000189                            5.783048      -0.056705       2.022843                    0.999592      23.118923      65.134488       0.622869       0.466765      -1.023351      -0.007863      -0.044875       0.019016       0.049368      -0.025429       0.030331       0.019030       0.154260      -0.078528      -0.079464      -0.020731       0.100195             10.499293       5.604508       3.138796      -1.242500      16.308367      -3.090866       9.585004          -0.000000
          242              C       8.956937       1.513052       5.587574       0.588265      25.964244 0.24679664E+03  0.50933292E+04                                 8.167090                            5.561760      -0.108719       2.018587                    0.999509      22.400729      62.595189       0.631433       0.470020      -1.020919       0.018186       0.003815      -0.050055       0.053392      -0.072715       0.018285      -0.003406      -0.029210      -0.230357      -0.081007      -0.032620       0.113628             11.604527       6.579628       1.914950      -2.407798       6.681487      -0.061563      21.552467           0.000001
          243              C      12.637442       8.300724      15.893364       0.539343      25.919274 0.27707144E+03  0.58796565E+04                                 8.127369                            5.876916       0.023299       2.047028                    0.999660      23.331173      65.878525       0.617458       0.467454      -1.023414       0.049958       0.013665       0.011140       0.052978      -0.017999      -0.015890      -0.068909      -0.077679       0.142984      -0.077713      -0.024449       0.102162             11.140867      17.816140       4.264916       2.869710       8.045472       2.809950       7.560990          -0.000000
          244              C       0.077501       7.899447      16.187276       0.568498      24.163649 0.25579250E+03  0.53305253E+04                                 7.750773                            5.664371      -0.072650       2.026615                    0.999515      22.734857      63.998109       0.624852       0.470378      -1.019944      -0.049095       0.018646       0.009334       0.053339       0.019488       0.010301      -0.047126      -0.029122       0.276335      -0.076797      -0.031307       0.108104              9.966601      15.522355      -2.507090      -1.752785       8.655937       2.075630       5.721510           0.000000
          245              C      12.866868       4.130678       1.277121      -0.031942      39.339108 0.45891858E+03  0.10864568E+05                                10.093204                            7.140450      -0.022339       1.996708                    0.999209      27.639926      78.047219       0.620987       0.416626      -1.071072       0.027349       0.032319      -0.014127       0.044633       0.007105       0.007945      -0.007389       0.003328       0.019465      -0.015747       0.003804       0.011943             13.780653      16.868280       8.851376      -4.166944      12.371433      -2.695504      12.102246          -0.000001
          246              C      11.652191       2.306211      26.804743      -0.116128      35.931138 0.44534109E+03  0.10564886E+05                                 9.554213                            7.088217       0.016922       1.965244                    0.999642      30.062907      87.674704       0.610269       0.423070      -1.056809       0.009742       0.033410       0.010747       0.036423       0.004470       0.024580       0.010755       0.023084       0.007879      -0.022210      -0.011439       0.033650             12.202758      14.255859       7.215528      -3.273912      11.092570      -2.003894      11.259844          -0.000002
          247              C      12.616683       3.092710      26.201845      -0.161293      36.789023 0.44546057E+03  0.10553859E+05                                 9.689869                            7.068672       0.081024       1.988137                    0.999663      30.148044      87.470262       0.614620       0.420627      -1.059801      -0.019185      -0.000593       0.016820       0.025521       0.004621       0.001499      -0.003470       0.007843       0.119467      -0.026188      -0.013851       0.040039             12.735242      15.674655       8.518948      -3.125651      12.267172      -1.976269      10.263898          -0.000003
          248              C      14.725872       5.686688       1.504554      -0.146115      34.328030 0.42838706E+03  0.10054713E+05                                 9.289110                            6.953403       0.101628       2.007402                    0.999552      29.470962      85.218010       0.616571       0.423243      -1.057734      -0.015381      -0.002567       0.008615       0.017815       0.006181       0.018734       0.013541       0.013958       0.021799      -0.018965      -0.010292       0.029258             11.954322      14.243109       6.526584      -4.565632       9.841879      -3.242733      11.777978          -0.000001
          249              C      13.787184       4.876635       2.075154      -0.085089      34.123469 0.42705101E+03  0.10041246E+05                                 9.321478                            7.011047      -0.110748       1.941842                    0.999331      29.356040      85.676071       0.603505       0.431636      -1.049859      -0.001085       0.010198      -0.025166       0.027175      -0.014849       0.021434      -0.001827      -0.002371       0.068632      -0.030871      -0.003601       0.034472             11.819659      14.060883       6.679626      -3.120518      10.357883      -1.876729      11.040211          -0.000001
          250              C      14.766780       5.788150       0.106045       0.085981      40.648296 0.43230190E+03  0.10105248E+05                                10.512909                            7.003206      -0.135301       1.965648                    0.999310      26.779006      75.687700       0.615897       0.425440      -1.063104      -0.021646       0.000720       0.005559       0.022360       0.008904      -0.002455      -0.017882       0.018072      -0.019194      -0.024579       0.004269       0.020310             16.007457      20.192796      11.404089      -5.719825      14.817996      -4.407827      13.011579          -0.000001
          251              C      -2.576629       7.528060      20.490462      -0.029243      43.023503 0.43642937E+03  0.10173640E+05                                10.635990                            6.883478       0.019303       2.010734                    0.999361      27.122898      75.281260       0.645373       0.407130      -1.080391      -0.002735      -0.005642       0.041816       0.042284      -0.000284       0.005329      -0.006587      -0.018760      -0.011913      -0.011922      -0.002105       0.014027             16.031255       6.805133       1.956196       1.733395      10.017273      -3.290140      31.271360           0.000001
          252              C      -2.025714       8.325691      21.474747      -0.076502      36.494771 0.40363345E+03  0.93621882E+04                                 9.758921                            6.809081      -0.036178       1.977183                    0.999357      28.663988      83.216836       0.613048       0.430746      -1.049904      -0.008325      -0.018408       0.018609       0.027468      -0.003946      -0.009898       0.002822       0.005498      -0.097930      -0.034562       0.011592       0.022970             13.226481       6.409425       1.884184       2.241345       9.268457      -1.238634      24.001562           0.000001
          253              C      -1.910118       7.905615      22.763172      -0.134780      38.176306 0.45626077E+03  0.10923066E+05                                10.103542                            7.276669      -0.175354       1.923959                    0.998099      29.955358      88.642044       0.587884       0.435194      -1.046163      -0.001328       0.006642      -0.030393       0.031139      -0.003114       0.007735       0.012260       0.011968      -0.047046      -0.023818       0.008087       0.015731             13.306326       6.884206       2.255841       1.082909      11.026946      -3.287304      22.007827           0.000001
          254              C      -2.382717       6.643161      23.150750       0.074448      39.449332 0.42366261E+03  0.98502739E+04                                10.205811                            6.902744      -0.085211       1.982768                    0.999394      26.659207      75.068088       0.624631       0.421750      -1.065765      -0.001275      -0.001774      -0.004980       0.005438       0.008142       0.000739      -0.015408       0.025683       0.039381      -0.027375       0.007661       0.019714             14.333614       6.809174       1.802165       1.929108      10.635724      -4.547431      25.555944           0.000000
          255              C      -2.973570       5.853361      22.169964      -0.163179      37.759866 0.43811622E+03  0.10346987E+05                                 9.827797                            6.997870       0.058700       1.976917                    0.999750      30.295157      88.040450       0.618740       0.419154      -1.059687       0.002379       0.018732      -0.020109       0.027585       0.026482      -0.006907      -0.009450      -0.044401      -0.052836      -0.026484      -0.018972       0.045456             12.666610       6.435740       1.871943       1.825135       8.933079      -2.090174      22.631010           0.000001
          256              C      -3.052177       6.250982      20.856507      -0.123598      37.345359 0.44463813E+03  0.10541836E+05                                 9.790285                            7.080402      -0.098630       1.925250                    0.999599      30.292552      88.257337       0.611021       0.422805      -1.057195       0.008778       0.009615       0.023668       0.027013       0.019550       0.015195       0.019815      -0.016356      -0.021728      -0.021401      -0.017020       0.038421             12.490076       6.239744       1.948846       1.104444       9.525825      -3.003634      21.704659           0.000002
          257              C       3.630432      14.294421       2.048239      -0.045038      41.633035 0.46551101E+03  0.11051412E+05                                10.439223                            7.150671       0.105122       2.029288                    0.999438      27.861607      78.583168       0.626359       0.411903      -1.074965       0.003400      -0.044659      -0.007907       0.045480      -0.000054       0.013221       0.002925      -0.015340      -0.001890      -0.017767       0.006487       0.011280             15.056041       7.463810      -0.506002       2.436359      27.510351       4.401472      10.193962          -0.000000
          258              C       4.289943      13.352407       2.839543      -0.103287      33.953482 0.41126366E+03  0.95450587E+04                                 9.117600                            6.766310      -0.016169       1.963678                    0.999622      29.190647      83.653908       0.632169       0.417460      -1.062469      -0.013120      -0.013326      -0.013223       0.022903      -0.000755       0.023122       0.008234       0.026147       0.055793      -0.025425      -0.010707       0.036132             11.292761       6.549097      -0.814607       2.267951      19.087875       1.662121       8.241312           0.000001
          259              C       4.146010      12.010007       2.581158      -0.151779      34.710220 0.42359986E+03  0.98915557E+04                                 9.235022                            6.854401       0.120724       2.005929                    0.999765      29.490662      84.416720       0.630642       0.415924      -1.064817       0.004221       0.021412      -0.003084       0.022041      -0.020650       0.017576      -0.015461      -0.007885       0.015531      -0.024407      -0.011530       0.035937             11.434271       6.650226       0.085243       2.457181      18.991325       2.801974       8.661262           0.000002
          260              C       3.319927      11.591106       1.539543       0.077836      38.737137 0.41687624E+03  0.96629303E+04                                10.108943                            6.856721      -0.131029       1.967855                    0.999347      26.640098      75.140618       0.624809       0.422919      -1.063982       0.005086       0.005277      -0.000735       0.007366       0.000037       0.004398       0.006647      -0.010114      -0.056307      -0.020790       0.004999       0.015791             14.354646       7.328188       0.114578       2.461236      26.753960       2.674173       8.981791           0.000000
          261              C       2.706701      12.550580       0.754968      -0.137548      38.185573 0.45283194E+03  0.10858687E+05                                10.195154                            7.296697      -0.264314       1.893122                    0.998019      30.360196      90.952562       0.579321       0.440907      -1.039096       0.018392       0.025651       0.001934       0.031623       0.013487       0.001062       0.004242       0.035900       0.030034      -0.027819       0.009668       0.018151             13.822986       7.320880      -1.224127       2.157303      24.710621       1.910138       9.437458          -0.000000
          262              C       2.819583      13.869241       1.013084      -0.119762      37.719773 0.45136039E+03  0.10805062E+05                                10.071381                            7.263583      -0.190159       1.914043                    0.998543      30.232812      90.233848       0.583704       0.438339      -1.041533       0.017075      -0.027093      -0.006594       0.032697      -0.012393       0.003828      -0.013017       0.012774       0.051427      -0.024677       0.000415       0.024262             13.539572       7.399568       0.125246       2.390093      23.078776       3.967058      10.140373           0.000000
          263              C       6.869245       4.935091       2.435816      -0.020172      35.905610 0.42636787E+03  0.99305011E+04                                 9.530315                            6.897986      -0.067971       1.988297                    0.999171      27.207784      76.718627       0.628388       0.418496      -1.067665      -0.030909       0.027328      -0.015605       0.044110       0.001742      -0.000500      -0.007240      -0.003375       0.009522      -0.006158      -0.003058       0.009216             12.690205      14.439155      -7.463666       3.658372      15.998138      -0.813164       7.633321           0.000000
          264              C       4.867572       6.815294       1.798736       0.086166      39.119506 0.39428008E+03  0.90252056E+04                                10.261373                            6.690062      -0.132699       1.973242                    0.999413      26.327098      74.127753       0.628589       0.425683      -1.060781       0.000052      -0.001150      -0.005205       0.005331      -0.002424       0.001812      -0.006749      -0.000778      -0.042611      -0.016183       0.004969       0.011214             15.895052      20.402298     -11.633969       5.059242      19.056767      -2.162024       8.226092           0.000000
          265              C       5.854811       4.613684       1.547618      -0.115695      34.977456 0.44538418E+03  0.10593789E+05                                 9.483037                            7.155497      -0.126698       1.925659                    0.999455      30.146227      88.787696       0.597329       0.431098      -1.049111       0.005178       0.032980      -0.002278       0.033461       0.012551       0.005319       0.019285      -0.034069       0.011402      -0.023112      -0.009847       0.032959             12.094763      13.709673      -6.665525       3.211997      15.065802      -0.549253       7.508813          -0.000000
          266              C       4.909312       5.565599       1.208488      -0.148369      35.589195 0.43668702E+03  0.10315905E+05                                 9.563337                            7.040409       0.054403       1.986346                    0.999596      29.908620      87.234429       0.609133       0.425654      -1.054483       0.033124       0.001923       0.001032       0.033195       0.012928       0.021582       0.011832       0.037861       0.032545      -0.029229      -0.009443       0.038673             12.641775      14.234906      -8.271024       2.569845      16.756369      -0.532178       6.934051          -0.000001
          267              C       5.916113       7.107936       2.605381      -0.140113      34.874804 0.42643183E+03  0.99945464E+04                                 9.392282                            6.935884       0.108639       2.005771                    0.999704      29.481595      85.109059       0.617742       0.423044      -1.058159       0.027947      -0.025300      -0.008807       0.038713       0.003966      -0.004493       0.017157      -0.059706      -0.033218      -0.027273      -0.013851       0.041124             12.311308      15.792207      -7.027664       4.578625      13.258875      -1.491716       7.882843           0.000002
          268              C       6.926883       6.185576       2.960660      -0.102029      32.936308 0.41298475E+03  0.96017199E+04                                 9.011874                            6.824068       0.097188       2.006690                    0.999734      28.965549      83.270933       0.623027       0.422848      -1.058329      -0.018846       0.010372      -0.016116       0.026879       0.016920       0.016031       0.001474       0.017398       0.034976      -0.026389      -0.000974       0.027364             11.304960      13.002718      -5.667502       3.239758      13.552881      -0.301623       7.359280           0.000001
          269              C      -2.190997       6.165932      24.560562       0.095977      40.784930 0.41843231E+03  0.97240090E+04                                10.474738                            6.895663      -0.208061       1.941117                    0.999231      26.800400      76.097689       0.618483       0.426146      -1.060217       0.003094       0.002461       0.012101       0.012731       0.007734       0.003609      -0.001887      -0.021008       0.020746      -0.017172       0.007388       0.009784             14.888470      12.252143       3.404996       1.270056       9.803241      -6.000731      22.610025          -0.000000
          270              C      -1.087882       6.550927      25.302881      -0.207397      38.086975 0.48617474E+03  0.11809646E+05                                10.012254                            7.450394      -0.020813       1.956292                    0.998916      31.133740      92.395905       0.588931       0.428151      -1.051847      -0.015234      -0.001139       0.004617       0.015959       0.004641      -0.031483      -0.002812      -0.024646      -0.058973      -0.043712       0.016453       0.027259             12.585421      14.075005       2.704188       5.273214       8.018155      -2.262403      15.663103          -0.000001
          271              C      -0.855391       6.028060      26.591306       0.093953      43.065433 0.42047583E+03  0.97536952E+04                                10.813889                            6.869018      -0.133165       1.967758                    0.999073      26.494285      74.416889       0.627478       0.420804      -1.066806      -0.004226      -0.000527      -0.001535       0.004527      -0.001507       0.017426       0.002677      -0.008616      -0.042992      -0.025422       0.011720       0.013703             16.146416      25.337425       7.352418       5.841839      10.301912      -0.944219      12.799912          -0.000001
          272              C      -0.469398       7.057921       0.204555      -0.216011      40.458477 0.45838586E+03  0.10969280E+05                                10.399530                            7.204066       0.011437       1.961109                    0.999513      31.021884      91.304109       0.602842       0.424576      -1.054315      -0.005443       0.006570      -0.009872       0.013048      -0.029049      -0.003075      -0.013494      -0.013446       0.090671      -0.046475       0.011166       0.035310             14.555575      23.205011       8.927365       0.244229      11.112143      -2.036740       9.349572          -0.000002
          273              C      -2.896412       4.778694      26.437890       0.082358      42.824062 0.42045292E+03  0.97707434E+04                                10.822047                            6.878423      -0.139665       1.959552                    0.999233      26.885490      76.033034       0.624603       0.421980      -1.064129       0.007563       0.017492      -0.000479       0.019063       0.011650      -0.005326      -0.004066      -0.004984       0.031910      -0.017328       0.001845       0.015482             16.754706      22.617217      10.719872      -3.961375      14.153405      -5.758886      13.493496          -0.000001
          274              C      -3.121307       5.304554      25.139237      -0.222014      40.440006 0.50328057E+03  0.12336241E+05                                10.456612                            7.597081      -0.129540       1.916186                    0.999300      31.776175      94.853790       0.581057       0.430046      -1.050266       0.002582       0.009164       0.012106       0.015401      -0.001832       0.020580       0.027643       0.030366      -0.020695      -0.041179       0.006972       0.034207             13.768466      12.957395       5.577992      -3.508953      11.639242      -6.883760      16.708762          -0.000001
          275              C       3.832866       7.806596       1.435382       0.090668      43.271325 0.41251617E+03  0.95374196E+04                                10.901760                            6.815327      -0.113093       1.972455                    0.999302      26.592129      74.926134       0.627412       0.422244      -1.064333      -0.003142       0.003676      -0.010567       0.011621      -0.005293       0.013874       0.003952      -0.004883      -0.025402      -0.019631       0.007203       0.012428             17.210213      22.855831     -10.544296       5.752017      20.869679      -2.821820       7.905129           0.000000
          276              C       2.630418       7.429606       0.832215      -0.215925      40.307110 0.46992704E+03  0.11306270E+05                                10.366739                            7.290503       0.019206       1.962996                    0.999419      31.094608      91.518641       0.600207       0.424146      -1.055451       0.007375       0.011981       0.001886       0.014194       0.014418      -0.024451       0.009722      -0.055663      -0.013812      -0.045652       0.011528       0.034124             14.211461      22.748257      -4.587890       6.663318      11.930745      -1.746805       7.955381          -0.000000
          277              C       1.709118       8.358682       0.396459       0.103517      41.704073 0.40539051E+03  0.93328329E+04                                10.613592                            6.764926      -0.180276       1.956337                    0.999175      26.312216      74.003002       0.628467       0.423335      -1.063545       0.007034       0.002480      -0.003888       0.008411       0.014769       0.002384      -0.014114       0.012429       0.018689      -0.024811       0.007015       0.017796             15.658292      24.082187       1.678645       8.255081      13.607560       0.909937       9.285129          -0.000000
          278              C       1.935129       9.697400       0.631697      -0.209276      37.743121 0.47511167E+03  0.11486797E+05                                 9.964076                            7.371829      -0.027615       1.953810                    0.999018      31.105776      92.413972       0.590632       0.428930      -1.050261       0.015617      -0.006188      -0.004432       0.017373      -0.030978      -0.011066      -0.022473       0.007261       0.049939      -0.048543       0.017881       0.030662             12.513642      13.718293       3.368900       4.139166      16.612445       2.296484       7.210188           0.000000
          279              C       3.086025      10.146748       1.260434       0.088740      41.323668 0.42058186E+03  0.97808097E+04                                10.566001                            6.903416      -0.175753       1.951499                    0.999278      26.808684      76.003555       0.619831       0.424922      -1.061596       0.001477      -0.009575      -0.010926       0.014602      -0.001262       0.014328      -0.000413      -0.020846      -0.000466      -0.020477       0.009137       0.011340             15.353757      12.027186      -0.841027       2.878341      26.799112       2.182730       7.234973           0.000000
          280              C       4.031507       9.174776       1.633746      -0.212924      40.749912 0.49737268E+03  0.12153857E+05                                10.541359                            7.565354      -0.075962       1.932215                    0.999080      31.560216      94.022550       0.580853       0.431527      -1.049505      -0.008059      -0.004454      -0.016376       0.018787       0.018993       0.012229       0.011680       0.065631       0.054513      -0.048039       0.008516       0.039523             14.390727      12.912293      -6.714122       2.441294      23.573091      -1.071256       6.686798           0.000001
          281              C      11.792048       3.316441       1.913125       0.549974      25.435167 0.26868667E+03  0.56605274E+04                                 8.000185                            5.783045      -0.056705       2.022843                    0.999592      23.118926      65.134500       0.622869       0.466765      -1.023351      -0.038764      -0.023937       0.019016       0.049368      -0.071548       0.006432       0.035224      -0.076853      -0.078529      -0.079464      -0.020731       0.100195             10.499284      12.676511       5.961236      -2.410125       9.236335      -2.299684       9.585007          -0.000000
          282              C      -2.565838       7.918934      19.045121       0.588265      25.964218 0.24679657E+03  0.50933275E+04                                 8.167084                            5.561759      -0.108719       2.018587                    0.999509      22.400731      62.595192       0.631433       0.470020      -1.020919      -0.003197       0.018304      -0.050055       0.053392      -0.042678      -0.009941       0.015720       0.121316      -0.230357      -0.081007      -0.032620       0.113628             11.604513       5.348987       1.423802       0.835324       7.912126      -2.259091      21.552428           0.000001
          283              C       3.676116      15.774834       2.435816       0.539343      25.919281 0.27707164E+03  0.58796617E+04                                 8.127371                            5.876918       0.023300       2.047028                    0.999660      23.331173      65.878526       0.617458       0.467454      -1.023414      -0.005826       0.051465       0.011140       0.052978       0.013689      -0.058110      -0.040300       0.081119       0.142984      -0.077713      -0.024449       0.102162             11.140867       6.451403      -0.270768       1.546063      19.410210       3.706848       7.560989          -0.000000
          284              C       7.959029       3.960868       2.729729       0.568498      24.163644 0.25579261E+03  0.53305279E+04                                 7.750772                            5.664372      -0.072650       2.026615                    0.999515      22.734857      63.998108       0.624852       0.470378      -1.019944       0.035515      -0.038686       0.009334       0.053339       0.024158      -0.047587      -0.007901      -0.005717       0.276335      -0.076797      -0.031307       0.108104              9.966596      11.325569      -4.182019       2.577477      12.852710      -0.858546       5.721510           0.000000
          285              C       3.773135      14.233312      25.838491      -0.285256      21.532070 0.34200304E+03  0.75496846E+04                                 6.577521                            6.022410       0.465375       2.172432                    0.995637      27.505654      75.877227       0.697695       0.397687      -1.079746      -0.039050       0.001525      -0.098270       0.105756       0.000785       0.069194      -0.008838       0.048549       0.432307      -0.097025      -0.069680       0.166705              6.892717       5.802598       0.129449       0.247603       7.569824       0.016051       7.305728          -0.000002
          286              C       9.663047      -0.398235      23.959818      -0.284007      21.090247 0.33219707E+03  0.72621519E+04                                 6.447521                            5.920985       0.548887       2.195196                    0.997212      27.267855      74.255421       0.707967       0.395752      -1.083732      -0.001715      -0.105169       0.033661       0.110438      -0.017271       0.008277      -0.066482      -0.219064      -0.224278      -0.093731      -0.073079       0.166810              6.756459       5.723750       0.196016      -0.065998       7.941925       0.180413       6.603700           0.000001
          287              C      -2.822499       4.499471      14.534151      -0.285256      21.532063 0.34200296E+03  0.75496825E+04                                 6.577519                            6.022409       0.465375       2.172432                    0.995637      27.505654      75.877226       0.697695       0.397687      -1.079746      -0.015891       0.035703       0.098270       0.105756      -0.016145      -0.033856       0.060989      -0.036289       0.432307      -0.097025      -0.069680       0.166705              6.892715       7.237887       0.702274      -0.076873       6.134539       0.235911       7.305718          -0.000002
          288              C      12.949978       4.452620      16.412825      -0.284006      21.090234 0.33219671E+03  0.72621423E+04                                 6.447518                            5.920982       0.548888       2.195196                    0.997212      27.267854      74.255416       0.707967       0.395752      -1.083732       0.097041       0.040575      -0.033661       0.110438       0.062891      -0.064815      -0.016955       0.182650      -0.224278      -0.093731      -0.073079       0.166810              6.756456       7.502190       0.905794       0.192024       6.163483       0.005577       6.603695           0.000001
          289              C       5.876198       0.007179       1.076604      -0.285256      21.532072 0.34200308E+03  0.75496857E+04                                 6.577521                            6.022410       0.465375       2.172432                    0.995637      27.505655      75.877229       0.697695       0.397687      -1.079746       0.039050      -0.001525       0.098270       0.105756       0.000785       0.069194      -0.008838       0.048549       0.432307      -0.097025      -0.069680       0.166705              6.892717       5.802598       0.129450       0.247603       7.569824       0.016051       7.305728          -0.000002
          290              C      -0.013714      14.638726       2.955277      -0.284007      21.090247 0.33219706E+03  0.72621516E+04                                 6.447521                            5.920985       0.548887       2.195196                    0.997212      27.267855      74.255417       0.707967       0.395752      -1.083732       0.001715       0.105169      -0.033661       0.110438      -0.017271       0.008277      -0.066482      -0.219064      -0.224278      -0.093731      -0.073079       0.166810              6.756458       5.723750       0.196016      -0.065999       7.941925       0.180413       6.603700           0.000001
          291              C      12.471832       9.741020      12.380944      -0.285256      21.532063 0.34200298E+03  0.75496830E+04                                 6.577519                            6.022409       0.465375       2.172432                    0.995637      27.505655      75.877231       0.697695       0.397687      -1.079746       0.015891      -0.035703      -0.098270       0.105756      -0.016145      -0.033856       0.060989      -0.036289       0.432307      -0.097025      -0.069680       0.166705              6.892715       7.237887       0.702274      -0.076873       6.134539       0.235911       7.305718          -0.000002
          292              C      -3.300645       9.787871      10.502270      -0.284006      21.090235 0.33219672E+03  0.72621426E+04                                 6.447518                            5.920982       0.548887       2.195196                    0.997212      27.267855      74.255420       0.707968       0.395752      -1.083732      -0.097041      -0.040575       0.033661       0.110438       0.062891      -0.064815      -0.016955       0.182650      -0.224278      -0.093731      -0.073079       0.166810              6.756456       7.502189       0.905794       0.192023       6.163483       0.005577       6.603695           0.000001
          293              O      -2.195539      11.175327      23.777872      -0.513474      28.906678 0.43955503E+03  0.10070988E+05                                 7.515263                            6.500547       0.398730       2.198445                    0.996369      26.559797      68.672477       0.741531       0.360510      -1.135176      -0.011398      -0.010899      -0.001571       0.015848      -0.035395      -0.032854      -0.016144      -0.059228       0.135949      -0.079537       0.023477       0.056060              8.571469       7.374267       2.074414      -1.743516       7.301417      -1.981683      11.038724           0.000001
          294              O      -1.177297      11.353914      25.711183      -0.585276      37.929746 0.59928205E+03  0.14755577E+05                                 8.970281                            7.569237       0.556316       2.225953                    0.996295      27.959688      73.607420       0.693868       0.358512      -1.143023      -0.012363      -0.019319      -0.001861       0.023011       0.010912       0.042543       0.025506       0.057646      -0.181851      -0.079759       0.002530       0.077229             10.630110      13.269296       4.579702       1.415188       9.686077       0.786009       8.934956           0.000000
          295              O      11.857148       5.157313       8.154197      -0.531784      30.438309 0.44525345E+03  0.10205213E+05                                 7.736624                            6.483105       0.559951       2.246630                    0.998150      26.485100      67.854520       0.754920       0.353989      -1.143636       0.013564       0.002825      -0.022609       0.026516      -0.000322      -0.018065      -0.043571      -0.022105      -0.112357      -0.062697       0.010115       0.052581              9.162040       5.804061       2.067494      -0.927340       9.574029      -3.392079      12.108030           0.000002
          296              O      12.589309       7.094569       8.746329      -0.620705      39.093825 0.57017870E+03  0.13914992E+05                                 9.232656                            7.408302       0.439947       2.169942                    0.997311      28.679463      76.050802       0.695307       0.360959      -1.137011       0.005117      -0.034777      -0.035032       0.049627      -0.024796       0.017428       0.054459       0.088953       0.036214      -0.089174       0.041810       0.047365             11.773128       7.341969       1.894688       3.021052       8.265928       2.873154      19.711486           0.000001
          297              O      -1.317311      14.208510      23.652716      -0.533384      27.994123 0.43249525E+03  0.98584528E+04                                 7.274128                            6.379315       0.501859       2.210228                    0.998315      27.058452      69.534239       0.761519       0.352856      -1.142528      -0.001676       0.015492      -0.006425       0.016855       0.058838      -0.001445       0.026643       0.047234       0.127203      -0.088641       0.030642       0.057999              8.242666       6.682114       1.271364       1.866588      10.156666       2.768088       7.889218           0.000001
          298              O       0.350992      13.854365      25.043150      -0.574008      39.282747 0.61930701E+03  0.15391049E+05                                 9.252096                            7.740460       0.267329       2.141693                    0.993760      27.829995      73.867234       0.679337       0.362793      -1.138408      -0.021374       0.015123       0.007152       0.027142      -0.049653      -0.012008      -0.039968       0.000315      -0.045397      -0.068824       0.005665       0.063158             11.508046       8.323727      -2.927294       0.915014      17.891299       0.350537       8.309112           0.000001
          299              O       1.874414      11.493841      24.466629      -0.594672      38.096426 0.58973477E+03  0.14513432E+05                                 9.082538                            7.570590       0.276267       2.132792                    0.994822      28.292412      75.328279       0.682903       0.364447      -1.134333      -0.010839      -0.035217       0.009153       0.037967      -0.011147      -0.032762       0.011739      -0.118925       0.047416      -0.079068       0.020306       0.058762             11.051604       7.685840      -1.998058       0.800228      18.475107      -0.041395       6.993866           0.000001
          300              O       0.607441       9.917323      23.682054      -0.542549      32.564149 0.50704830E+03  0.11997313E+05                                 8.101424                            6.969972       0.586446       2.251432                    0.996925      26.998570      70.125899       0.720489       0.359289      -1.140158       0.010550      -0.006249      -0.008809       0.015098       0.021325       0.011199      -0.005531       0.130631       0.078019      -0.082197       0.023298       0.058898              9.162139      12.387329       0.373907       2.868176       8.131712       0.200727       6.967375           0.000001
          301              O      11.844099       3.064023      10.320324      -0.513474      28.906626 0.43955429E+03  0.10070966E+05                                 7.515250                            6.500539       0.398730       2.198444                    0.996369      26.559781      68.672392       0.741532       0.360510      -1.135177      -0.005897      -0.014626      -0.001571       0.015848      -0.005278      -0.002816      -0.036498       0.091694       0.135949      -0.079537       0.023477       0.056059              8.571454       5.883119       1.479294      -1.194242       8.792542      -2.353861      11.038702           0.000001
          302              O      11.632532       4.075927      12.253635      -0.585276      37.929738 0.59928175E+03  0.14755568E+05                                 8.970279                            7.569235       0.556316       2.225953                    0.996295      27.959687      73.607415       0.693868       0.358512      -1.143023      -0.013360      -0.018643      -0.001861       0.023012      -0.011932       0.007920       0.048967      -0.056832      -0.181851      -0.079759       0.002529       0.077229             10.630109       7.025131       2.087653       0.205450      15.930247       1.605723       8.934950           0.000000
          303              O      -0.256203      11.963368      21.611745      -0.531784      30.438325 0.44525370E+03  0.10205220E+05                                 7.736627                            6.483107       0.559951       2.246630                    0.998150      26.485104      67.854534       0.754920       0.353989      -1.143636      -0.002404       0.013645      -0.022609       0.026516       0.007376      -0.033771      -0.032928       0.016473      -0.112357      -0.062697       0.010115       0.052581              9.162046       7.632513       2.797231      -2.806709       7.745582      -2.118631      12.108042           0.000002
          304              O       1.271661      13.361457      22.203877      -0.620705      39.093850 0.57017917E+03  0.13915006E+05                                 9.232661                            7.408306       0.439947       2.169942                    0.997311      28.679465      76.050812       0.695307       0.360959      -1.137011      -0.034196      -0.008138      -0.035032       0.049627      -0.048606       0.044119       0.036373      -0.030364       0.036214      -0.089175       0.041810       0.047365             11.773136       6.834430       1.692126       1.548671       8.773469       3.870837      19.711508           0.000001
          305              O      14.335677       5.004003      10.195169      -0.533384      27.994122 0.43249504E+03  0.98584470E+04                                 7.274128                            6.379314       0.501859       2.210228                    0.998315      27.058453      69.534244       0.761519       0.352856      -1.142528       0.015009       0.004186      -0.006425       0.016855       0.026409       0.025281       0.008534      -0.115278       0.127203      -0.088641       0.030642       0.057999              8.242668       8.803902       2.118174       1.879014       8.034883       2.759671       7.889218           0.000001
          306              O      13.388369       6.422191      11.585603      -0.574008      39.282753 0.61930717E+03  0.15391054E+05                                 9.252097                            7.740462       0.267329       2.141692                    0.993760      27.829998      73.867246       0.679336       0.362793      -1.138408       0.021969      -0.014245       0.007152       0.027142      -0.036117      -0.032670      -0.025968       0.068147      -0.045397      -0.068824       0.005665       0.063158             11.508048      18.592281       1.170900      -0.013608       7.622748       0.979766       8.309115           0.000001
          307              O      10.631310       6.962113      11.009081      -0.594672      38.096418 0.58973436E+03  0.14513420E+05                                 9.082536                            7.570587       0.276268       2.132792                    0.994822      28.292413      75.328280       0.682903       0.364447      -1.134333      -0.028690      -0.023121       0.009153       0.037967       0.032858       0.023046      -0.026077       0.101594       0.047416      -0.079068       0.020306       0.058762             11.051604      18.368428       2.265369      -0.335070       7.792521       0.727878       6.993863           0.000001
          308              O       9.636727       5.201025      10.224506      -0.542549      32.564163 0.50704869E+03  0.11997324E+05                                 8.101426                            6.969975       0.586446       2.251432                    0.996925      26.998570      70.125901       0.720489       0.359289      -1.140158      -0.009714       0.007483      -0.008809       0.015098      -0.029507      -0.009288       0.008351      -0.124100       0.078019      -0.082197       0.023298       0.058899              9.162143       8.458978      -1.193907      -0.876722      12.060070       2.738265       6.967380           0.000001
          309              O      -2.194766      11.176468      16.594771      -0.513474      28.906628 0.43955432E+03  0.10070967E+05                                 7.515251                            6.500539       0.398729       2.198444                    0.996369      26.559780      68.672392       0.741532       0.360510      -1.135177       0.005897       0.014626       0.001571       0.015848      -0.005278      -0.002816      -0.036498       0.091694       0.135948      -0.079537       0.023477       0.056059              8.571455       5.883119       1.479294      -1.194242       8.792543      -2.353861      11.038702           0.000001
          310              O      -1.983199      10.164564      14.661460      -0.585276      37.929741 0.59928182E+03  0.14755570E+05                                 8.970279                            7.569236       0.556316       2.225953                    0.996295      27.959689      73.607420       0.693868       0.358512      -1.143023       0.013360       0.018643       0.001861       0.023012      -0.011932       0.007920       0.048967      -0.056832      -0.181851      -0.079759       0.002530       0.077229             10.630110       7.025131       2.087653       0.205450      15.930247       1.605723       8.934951           0.000000
          311              O       9.905536       2.277123       5.303350      -0.531783      30.438314 0.44525352E+03  0.10205215E+05                                 7.736625                            6.483106       0.559951       2.246630                    0.998150      26.485098      67.854516       0.754920       0.353989      -1.143636       0.002404      -0.013645       0.022609       0.026516       0.007376      -0.033771      -0.032928       0.016473      -0.112357      -0.062697       0.010115       0.052582              9.162044       7.632511       2.797230      -2.806708       7.745580      -2.118630      12.108039           0.000002
          312              O       8.377672       0.879034       4.711218      -0.620705      39.093849 0.57017916E+03  0.13915006E+05                                 9.232661                            7.408306       0.439947       2.169942                    0.997311      28.679465      76.050811       0.695307       0.360959      -1.137011       0.034196       0.008138       0.035032       0.049627      -0.048606       0.044119       0.036373      -0.030364       0.036215      -0.089175       0.041810       0.047365             11.773135       6.834430       1.692126       1.548671       8.773468       3.870836      19.711507           0.000001
          313              O      -4.686344       9.236488      16.719926      -0.533384      27.994115 0.43249490E+03  0.98584431E+04                                 7.274127                            6.379313       0.501859       2.210228                    0.998315      27.058450      69.534232       0.761519       0.352856      -1.142528      -0.015009      -0.004186       0.006425       0.016855       0.026409       0.025281       0.008534      -0.115278       0.127203      -0.088641       0.030642       0.057999              8.242666       8.803900       2.118173       1.879014       8.034881       2.759671       7.889217           0.000001
          314              O      -3.739036       7.818300      15.329492      -0.574008      39.282751 0.61930712E+03  0.15391053E+05                                 9.252097                            7.740461       0.267330       2.141693                    0.993760      27.829997      73.867243       0.679336       0.362793      -1.138408      -0.021969       0.014245      -0.007151       0.027142      -0.036118      -0.032670      -0.025968       0.068147      -0.045397      -0.068824       0.005665       0.063158             11.508047      18.592280       1.170900      -0.013608       7.622747       0.979766       8.309115           0.000001
          315              O      -0.981977       7.278378      15.906014      -0.594672      38.096424 0.58973448E+03  0.14513423E+05                                 9.082537                            7.570587       0.276268       2.132792                    0.994822      28.292416      75.328289       0.682903       0.364447      -1.134333       0.028690       0.023120      -0.009153       0.037967       0.032858       0.023046      -0.026077       0.101594       0.047416      -0.079068       0.020306       0.058762             11.051605      18.368429       2.265369      -0.335070       7.792521       0.727878       6.993863           0.000001
          316              O       0.012606       9.039466      16.690589      -0.542549      32.564168 0.50704880E+03  0.11997327E+05                                 8.101427                            6.969976       0.586446       2.251432                    0.996925      26.998573      70.125911       0.720489       0.359289      -1.140158       0.009714      -0.007483       0.008809       0.015098      -0.029507      -0.009288       0.008351      -0.124100       0.078019      -0.082197       0.023298       0.058899              9.162144       8.458979      -1.193907      -0.876723      12.060071       2.738266       6.967381           0.000001
          317              O      11.844872       3.065164       3.137223      -0.513474      28.906682 0.43955509E+03  0.10070990E+05                                 7.515264                            6.500548       0.398730       2.198445                    0.996369      26.559796      68.672479       0.741531       0.360510      -1.135176       0.011398       0.010899       0.001571       0.015848      -0.035395      -0.032854      -0.016144      -0.059228       0.135949      -0.079537       0.023477       0.056060              8.571471       7.374268       2.074414      -1.743516       7.301419      -1.981683      11.038726           0.000001
          318              O      10.826630       2.886577       1.203912      -0.585276      37.929750 0.59928213E+03  0.14755579E+05                                 8.970281                            7.569238       0.556315       2.225953                    0.996295      27.959690      73.607426       0.693868       0.358512      -1.143023       0.012363       0.019319       0.001861       0.023011       0.010912       0.042543       0.025506       0.057646      -0.181851      -0.079759       0.002530       0.077229             10.630110      13.269297       4.579702       1.415188       9.686078       0.786009       8.934956           0.000000
          319              O      -2.207815       9.083178      18.760898      -0.531784      30.438310 0.44525347E+03  0.10205214E+05                                 7.736624                            6.483105       0.559951       2.246630                    0.998150      26.485100      67.854521       0.754920       0.353989      -1.143636      -0.013564      -0.002825       0.022609       0.026516      -0.000322      -0.018065      -0.043571      -0.022105      -0.112356      -0.062697       0.010115       0.052581              9.162040       5.804062       2.067494      -0.927340       9.574029      -3.392079      12.108030           0.000002
          320              O      -2.939976       7.145922      18.168766      -0.620705      39.093833 0.57017883E+03  0.13914996E+05                                 9.232658                            7.408303       0.439947       2.169942                    0.997311      28.679465      76.050811       0.695307       0.360959      -1.137011      -0.005117       0.034777       0.035032       0.049627      -0.024796       0.017428       0.054459       0.088953       0.036214      -0.089175       0.041810       0.047365             11.773130       7.341970       1.894688       3.021052       8.265929       2.873154      19.711490           0.000001
          321              O      10.966644       0.031981       3.262379      -0.533384      27.994126 0.43249530E+03  0.98584543E+04                                 7.274129                            6.379316       0.501858       2.210228                    0.998315      27.058451      69.534240       0.761519       0.352856      -1.142527       0.001676      -0.015492       0.006425       0.016855       0.058838      -0.001446       0.026643       0.047233       0.127203      -0.088641       0.030642       0.057999              8.242667       6.682115       1.271364       1.866588      10.156668       2.768089       7.889220           0.000001
          322              O       9.298341       0.386126       1.871945      -0.574008      39.282752 0.61930711E+03  0.15391052E+05                                 9.252097                            7.740461       0.267329       2.141692                    0.993760      27.829997      73.867242       0.679337       0.362793      -1.138408       0.021374      -0.015123      -0.007152       0.027142      -0.049653      -0.012008      -0.039968       0.000315      -0.045397      -0.068824       0.005665       0.063158             11.508047       8.323728      -2.927295       0.915014      17.891302       0.350537       8.309113           0.000000
          323              O       7.774919       2.746650       2.448466      -0.594672      38.096435 0.58973494E+03  0.14513437E+05                                 9.082539                            7.570591       0.276268       2.132792                    0.994822      28.292417      75.328293       0.682903       0.364447      -1.134333       0.010839       0.035217      -0.009153       0.037967      -0.011147      -0.032762       0.011739      -0.118925       0.047417      -0.079068       0.020306       0.058762             11.051605       7.685841      -1.998058       0.800228      18.475108      -0.041395       6.993866           0.000001
          324              O       9.041892       4.323168       3.233041      -0.542549      32.564152 0.50704836E+03  0.11997315E+05                                 8.101425                            6.969973       0.586446       2.251432                    0.996925      26.998570      70.125903       0.720489       0.359289      -1.140158      -0.010550       0.006249       0.008809       0.015098       0.021325       0.011199      -0.005531       0.130631       0.078019      -0.082197       0.023298       0.058898              9.162140      12.387331       0.373907       2.868176       8.131713       0.200727       6.967376           0.000001
          325              N       3.343273      14.282047      24.363544      -0.150858      20.437116 0.32156785E+03  0.69180480E+04                                 6.304552                            5.812066      -0.386699       1.982491                    0.993646      23.591764      62.109998       0.722729       0.393931      -1.093580       0.027583       0.115629       0.087395       0.147543      -0.036544       0.007189      -0.027886      -0.077034       0.114328      -0.072279       0.007515       0.064764              6.672440       5.372004       0.285799       0.497618       7.734621       0.190504       6.910693          -0.000000
          326              N      -3.027101       4.880647      16.009099      -0.150858      20.437121 0.32156802E+03  0.69180524E+04                                 6.304553                            5.812067      -0.386699       1.982491                    0.993646      23.591764      62.109996       0.722729       0.393931      -1.093580      -0.097168      -0.068478      -0.087395       0.147543       0.000018      -0.028564      -0.003660       0.106189       0.114328      -0.072279       0.007515       0.064764              6.672440       7.213230       1.020633      -0.007523       5.893404       0.532782       6.910687          -0.000000
          327              N       6.306060      -0.041556       2.551551      -0.150858      20.437116 0.32156786E+03  0.69180481E+04                                 6.304552                            5.812066      -0.386699       1.982491                    0.993646      23.591764      62.109997       0.722729       0.393931      -1.093580      -0.027583      -0.115629      -0.087395       0.147543      -0.036544       0.007189      -0.027886      -0.077034       0.114328      -0.072279       0.007515       0.064764              6.672440       5.372004       0.285799       0.497618       7.734622       0.190504       6.910693          -0.000000
          328              N      12.676434       9.359844      10.905996      -0.150858      20.437120 0.32156802E+03  0.69180523E+04                                 6.304553                            5.812067      -0.386699       1.982491                    0.993646      23.591764      62.109999       0.722729       0.393931      -1.093580       0.097168       0.068478       0.087395       0.147543       0.000018      -0.028564      -0.003660       0.106189       0.114328      -0.072279       0.007515       0.064764              6.672441       7.213230       1.020633      -0.007523       5.893404       0.532782       6.910687          -0.000000

******************************************************
Auxiliary information for the entire system
The total spin magnetic moment of the unit cell is   0.000005
The total net atomic charge of the unit cell is   -0.000001
Accuracy of reproducing the electrostatic potential in the unit cell:
  The inner radius (bohr) =    5.0000
  The outer radius (bohr) =   12.0000
  Valid grid points have density less than (e/(bohr^3)) =    0.0001
  The number of valid grid points were=       953058
  The rms potential error without charges in kcal/mol is=      8.39593
  The rms potential error with partial charges in kcal/mol is=      0.77247
  The RRMSE value at monopole order=      0.09201
  The rms potential error with partial charges and cloud penetration in kcal/mol is=      0.77690
  The RRMSE value at monopole order with cloud penetration is=      0.09253
  The rms potential error with partial charges and atomic dipoles in kcal/mol is=      0.31050
  The RRMSE value at dipole order=      0.03698
  The rms potential error with partial charges, atomic dipoles and cloud penetration in kcal/mol is=      0.30518
  The RRMSE value at dipole order with cloud penetration=      0.03635

******************************************************
The electron densities and ab initio electrostatic potential were computed in VASP using the PBE functional and
projector augmented wave method. See the main text of the journal article for a description of computational details.
The atomic charges, dipoles, and quadrupoles were computed with the DDEC6 method as described in
(a) T. A. Manz and N. Gabaldon Limas, RSC Adv. 6 (2016) 47771-47801 DOI: 10.1039/c6ra04656h
(b) N. Gabaldon Limas and T. A. Manz, RSC Adv. 8 (2018) 2678-2707 DOI: 10.1039/c7ra11829e.
For each atom in the material, the electron cloud parameters were fit to the spherically averaged atom-in-material
electron density using radial positions for which this density was between 10^-4 and 10^-2 electrons per cubic bohr.
The polarizabilities, dispersion coefficients, and quantum Drude oscillator (QDO) parameters were fit using the MCLF method.
The magnetic structure of the system was optimized in VASP from the default ferromagnetic initial guess using spin polarization.
The atomic spin moments (ASMs) were computed on this optimized magnetic structure using the DDEC6 partition as inputs
to the method of T. A. Manz and D. S. Sholl, J. Chem. Theory Comput. 7 (2011) 4146-4164 DOI: 10.1021/ct200539n.
The RMSE and RRMSE were computed using a uniform grid with Ewald summation.
