# Supplementary material for: A collection of forcefield precursors for metal–organic frameworks
Source: RSC Adv. 2019 Nov 13;9(63):36492–507. doi: 10.1039/c9ra07327b (PMC9075174; doi:10.1039/c9ra07327b)
Supplement: RA-009-C9RA07327B-s4131 [file RA-009-C9RA07327B-s4131.xyz]

  188
jmolscript: load "" {1 1 1} spacegroup "x,y,z" unitcell [{     12.884200     0.000000     0.000000 }, {      0.000000    14.595600     0.000000 }, {      0.000000     0.000000    14.595600 }]
Zn     0.000000     7.297800     0.000000     0.786368
Zn     6.442100     0.000000     7.297800     0.786368
Zn     0.000000     0.000000     7.297800     0.786368
Zn     6.442100     7.297800     0.000000     0.786368
H     12.605901     2.797977     2.752730     0.121181
H     11.106180     1.437667     3.945191     0.133359
H      8.028145     3.556948     2.463737     0.125081
H      9.489213     4.933313     1.319442     0.115183
H      7.261535     0.843626     2.609693     0.115939
H     10.143731     1.396799     6.465851     0.193448
H      9.634805     2.847602     6.083446     0.188241
H      8.914578     2.034627     7.236498     0.200932
H     12.605901    11.797623    11.842870     0.121181
H     11.106180    13.157933    10.650409     0.133358
H      8.028145    11.038652    12.131863     0.125081
H      9.489213     9.662287    13.276158     0.115183
H      7.261535    13.751974    11.985907     0.115940
H     10.143731    13.198801     8.129749     0.193448
H      9.634805    11.747998     8.512154     0.188241
H      8.914578    12.560973     7.359102     0.200932
H      6.163801    10.095777     4.545070     0.121181
H      4.664080     8.735467     3.352609     0.133358
H      1.586045    10.854748     4.834063     0.125081
H      3.047113    12.231113     5.978358     0.115183
H      0.819435     8.141426     4.688107     0.115940
H      3.701631     8.694599     0.831949     0.193448
H      3.192705    10.145402     1.214354     0.188241
H      2.472478     9.332427     0.061302     0.200932
H      6.163801     4.499823    10.050530     0.121181
H      4.664080     5.860133    11.242991     0.133358
H      1.586045     3.740852     9.761537     0.125081
H      3.047113     2.364487     8.617242     0.115183
H      0.819435     6.454174     9.907493     0.115939
H      3.701631     5.901001    13.763651     0.193448
H      3.192705     4.450198    13.381246     0.188241
H      2.472478     5.263173    14.534298     0.200932
H     12.605901    11.842870     2.797977     0.121181
H     11.106180    10.650409     1.437667     0.133358
H      8.028145    12.131863     3.556948     0.125080
H      9.489213    13.276158     4.933313     0.115183
H      7.261535    11.985907     0.843626     0.115940
H     10.143731     8.129749     1.396799     0.193448
H      9.634805     8.512154     2.847602     0.188241
H      8.914578     7.359102     2.034627     0.200932
H     12.605901     2.752730    11.797623     0.121181
H     11.106180     3.945191    13.157933     0.133358
H      8.028145     2.463737    11.038652     0.125081
H      9.489213     1.319442     9.662287     0.115183
H      7.261535     2.609693    13.751974     0.115939
H     10.143731     6.465851    13.198801     0.193448
H      9.634805     6.083446    11.747998     0.188241
H      8.914578     7.236498    12.560973     0.200932
H      6.163801     4.545070     4.499823     0.121181
H      4.664080     3.352609     5.860133     0.133359
H      1.586045     4.834063     3.740852     0.125080
H      3.047113     5.978358     2.364487     0.115183
H      0.819435     4.688107     6.454174     0.115940
H      3.701631     0.831949     5.901001     0.193448
H      3.192705     1.214354     4.450198     0.188241
H      2.472478     0.061302     5.263173     0.200932
H      6.163801    10.050530    10.095777     0.121181
H      4.664080    11.242991     8.735467     0.133358
H      1.586045     9.761537    10.854748     0.125080
H      3.047113     8.617242    12.231113     0.115183
H      0.819435     9.907493     8.141426     0.115940
H      3.701631    13.763651     8.694599     0.193448
H      3.192705    13.381246    10.145402     0.188241
H      2.472478    14.534298     9.332427     0.200932
C     12.169127     4.893905     1.170567     0.554815
C     11.207966     3.990437     1.881373    -0.023330
C     11.680816     2.952690     2.688510    -0.089185
C     10.791806     2.138255     3.405153    -0.176018
C      9.435100     2.396598     3.292767     0.178028
C      8.954519     3.410992     2.522120    -0.183226
C      9.824203     4.219588     1.830288    -0.077396
C      7.457375     0.885953     3.527757     0.064366
C      8.443016     1.382203     5.393074     0.385771
C      9.361660     1.964568     6.378277    -0.564755
C     12.169127     9.701695    13.425033     0.554815
C     11.207966    10.605163    12.714227    -0.023330
C     11.680816    11.642910    11.907090    -0.089185
C     10.791806    12.457345    11.190447    -0.176018
C      9.435100    12.199002    11.302833     0.178028
C      8.954519    11.184608    12.073480    -0.183226
C      9.824203    10.376012    12.765312    -0.077396
C      7.457375    13.709647    11.067843     0.064366
C      8.443016    13.213397     9.202526     0.385771
C      9.361660    12.631032     8.217323    -0.564755
C      5.727027    12.191705     6.127233     0.554815
C      4.765866    11.288237     5.416427    -0.023330
C      5.238716    10.250490     4.609290    -0.089185
C      4.349706     9.436055     3.892647    -0.176018
C      2.993000     9.694398     4.005033     0.178028
C      2.512419    10.708792     4.775680    -0.183226
C      3.382103    11.517388     5.467512    -0.077396
C      1.015275     8.183753     3.770043     0.064366
C      2.000916     8.680003     1.904726     0.385771
C      2.919560     9.262368     0.919523    -0.564755
C      5.727027     2.403895     8.468367     0.554815
C      4.765866     3.307363     9.179173    -0.023330
C      5.238716     4.345110     9.986310    -0.089185
C      4.349706     5.159545    10.702953    -0.176018
C      2.993000     4.901202    10.590567     0.178028
C      2.512419     3.886808     9.819920    -0.183226
C      3.382103     3.078212     9.128088    -0.077396
C      1.015275     6.411847    10.825557     0.064366
C      2.000916     5.915597    12.690874     0.385771
C      2.919560     5.333232    13.676077    -0.564755
C     12.169127    13.425033     4.893905     0.554815
C     11.207966    12.714227     3.990437    -0.023330
C     11.680816    11.907090     2.952690    -0.089185
C     10.791806    11.190447     2.138255    -0.176018
C      9.435100    11.302833     2.396598     0.178028
C      8.954519    12.073480     3.410992    -0.183226
C      9.824203    12.765312     4.219588    -0.077396
C      7.457375    11.067843     0.885953     0.064365
C      8.443016     9.202526     1.382203     0.385771
C      9.361660     8.217323     1.964568    -0.564755
C     12.169127     1.170567     9.701695     0.554815
C     11.207966     1.881373    10.605163    -0.023330
C     11.680816     2.688510    11.642910    -0.089185
C     10.791806     3.405153    12.457345    -0.176018
C      9.435100     3.292767    12.199002     0.178028
C      8.954519     2.522120    11.184608    -0.183226
C      9.824203     1.830288    10.376012    -0.077396
C      7.457375     3.527757    13.709647     0.064365
C      8.443016     5.393074    13.213397     0.385771
C      9.361660     6.378277    12.631032    -0.564755
C      5.727027     6.127233     2.403895     0.554815
C      4.765866     5.416427     3.307363    -0.023330
C      5.238716     4.609290     4.345110    -0.089185
C      4.349706     3.892647     5.159545    -0.176019
C      2.993000     4.005033     4.901202     0.178028
C      2.512419     4.775680     3.886808    -0.183226
C      3.382103     5.467512     3.078212    -0.077396
C      1.015275     3.770043     6.411847     0.064365
C      2.000916     1.904726     5.915597     0.385771
C      2.919560     0.919523     5.333232    -0.564755
C      5.727027     8.468367    12.191705     0.554815
C      4.765866     9.179173    11.288237    -0.023330
C      5.238716     9.986310    10.250490    -0.089185
C      4.349706    10.702953     9.436055    -0.176018
C      2.993000    10.590567     9.694398     0.178028
C      2.512419     9.819920    10.708792    -0.183226
C      3.382103     9.128088    11.517388    -0.077396
C      1.015275    10.825557     8.183753     0.064365
C      2.000916    12.690874     8.680003     0.385770
C      2.919560    13.676077     9.262368    -0.564755
N      6.751321     0.288993     4.448739    -0.184905
N      7.395531     0.608637     5.636821    -0.266575
N      8.510014     1.580703     4.050279    -0.078218
N      6.751321    14.306607    10.146861    -0.184905
N      7.395531    13.986963     8.958779    -0.266575
N      8.510014    13.014897    10.545321    -0.078218
N      0.309221     7.586793     2.849061    -0.184905
N      0.953431     7.906437     1.660979    -0.266575
N      2.067914     8.878503     3.247521    -0.078218
N      0.309221     7.008807    11.746539    -0.184905
N      0.953431     6.689163    12.934621    -0.266575
N      2.067914     5.717097    11.348079    -0.078218
N      6.751321    10.146861     0.288993    -0.184905
N      7.395531     8.958779     0.608637    -0.266575
N      8.510014    10.545321     1.580703    -0.078218
N      6.751321     4.448739    14.306607    -0.184905
N      7.395531     5.636821    13.986963    -0.266575
N      8.510014     4.050279    13.014897    -0.078218
N      0.309221     2.849061     7.008807    -0.184905
N      0.953431     1.660979     6.689163    -0.266575
N      2.067914     3.247521     5.717097    -0.078218
N      0.309221    11.746539     7.586793    -0.184905
N      0.953431    12.934621     7.906437    -0.266575
N      2.067914    11.348079     8.878503    -0.078218
O     11.630567     5.901001     0.585284    -0.560293
O      0.505061     4.642860     1.167648    -0.565625
O     11.630567     8.694599    14.010316    -0.560293
O      0.505061     9.952740    13.427952    -0.565625
O      5.188467    13.198801     6.712516    -0.560293
O      6.947161    11.940660     6.130152    -0.565625
O      5.188467     1.396799     7.883084    -0.560293
O      6.947161     2.654940     8.465448    -0.565625
O     11.630567    14.010316     5.901001    -0.560293
O      0.505061    13.427952     4.642860    -0.565625
O     11.630567     0.585284     8.694599    -0.560293
O      0.505061     1.167648     9.952740    -0.565625
O      5.188467     6.712516     1.396799    -0.560293
O      6.947161     6.130152     2.654940    -0.565625
O      5.188467     7.883084    13.198801    -0.560293
O      6.947161     8.465448    11.940660    -0.565625

The following XYZ coordinates are in angstroms. Other properties are in atomic units.
The sperically averaged electron density of each atom fit to a function of the form exp(a - br)
eigen_1, eigen_2 and eigen_3 are the three eigenvalues of traceless quadrupole moment tensor
  atom number  atomic symbol              X              Y              Z     net charge C6 coefficient C8 coefficient C10 coefficient fluctuating dipole atomic polarizability isotropic forcefield polarizability              a              b squared Pearson coefficient          <r^3>          <r^4>         wp_QDO          m_QDO          q_QDO       dipole_x       dipole_y       dipole_z         dipole            Qxy            Qxz            Qyz     Q(x^2-y^2)  Q(3z^2 - R^2)        eigen_1        eigen_2        eigen_3 static polarizability      alpha(xx)      alpha(xy)      alpha(xz)      alpha(yy)      alpha(yz)      alpha(zz) atomic spin moment
            1             Zn       0.000000       7.297800       0.000000       0.786368     107.382459 0.21227296E+04  0.69818175E+05                                18.529800                           15.152623       0.197178       1.907876                    0.997097      48.680569     135.780136       0.459114       0.405613      -1.138204      -0.086859      -0.000000       0.000000       0.086859      -0.000000      -0.000000      -0.036701       0.059740      -0.007437      -0.054515       0.023406       0.031109             22.370985      17.288890       0.000000       0.000000      23.452611       0.914587      26.371455          -0.000003
            2             Zn       6.442100       0.000000       7.297800       0.786368     107.382459 0.21227296E+04  0.69818176E+05                                18.529800                           15.152623       0.197178       1.907876                    0.997097      48.680569     135.780136       0.459114       0.405613      -1.138204      -0.086859      -0.000000       0.000000       0.086859      -0.000000       0.000000       0.036701       0.059740      -0.007437      -0.054515       0.023406       0.031109             22.370985      17.288890       0.000000       0.000000      23.452611      -0.914586      26.371455          -0.000003
            3             Zn       0.000000       0.000000       7.297800       0.786368     107.382456 0.21227296E+04  0.69818173E+05                                18.529800                           15.152623       0.197178       1.907876                    0.997097      48.680568     135.780135       0.459113       0.405613      -1.138204      -0.086859       0.000000       0.000000       0.086859      -0.000000       0.000000       0.036701       0.033588      -0.085891      -0.054515       0.023406       0.031109             22.370985      17.288890      -0.000000       0.000000      26.371455      -0.914586      23.452611          -0.000003
            4             Zn       6.442100       7.297800       0.000000       0.786368     107.382456 0.21227296E+04  0.69818173E+05                                18.529800                           15.152623       0.197178       1.907876                    0.997097      48.680568     135.780134       0.459114       0.405613      -1.138204      -0.086859       0.000000      -0.000000       0.086859       0.000000      -0.000000      -0.036701       0.033588      -0.085891      -0.054515       0.023406       0.031109             22.370985      17.288890       0.000000      -0.000000      26.371455       0.914587      23.452611          -0.000003
            5              H      12.605901       2.797977       2.752730       0.121181       1.157411 0.86313398E+01  0.85838282E+02                                 1.789698                            1.696360      -0.917521       2.447642                    0.998819       3.390171       9.365108       0.492622       1.250228      -0.717411       0.040316      -0.010011       0.003475       0.041685      -0.009134       0.005822      -0.007986       0.011364      -0.027353      -0.014052      -0.004272       0.018324              1.811903       2.425971      -0.032814       0.105112       1.520806      -0.133828       1.488932          -0.000001
            6              H      11.106180       1.437667       3.945191       0.133359       0.936620 0.65571260E+01  0.62206847E+02                                 1.674683                            1.567409      -1.107750       2.369424                    0.995925       3.574081      10.346669       0.459514       1.405020      -0.681917       0.018777      -0.026726       0.020073       0.038338      -0.003018      -0.000599      -0.010032       0.014210      -0.025243      -0.016255       0.004187       0.012068              1.734476       1.514239      -0.195845       0.137746       1.990011      -0.515994       1.699177          -0.000001
            7              H       8.028145       3.556948       2.463737       0.125081       1.137174 0.85898692E+01  0.86832307E+02                                 1.870276                            1.766522      -1.367584       2.235879                    0.992651       3.828342      11.290723       0.444763       1.362331      -0.689969      -0.034404       0.013359      -0.002332       0.036981       0.000979      -0.001902      -0.009512       0.015622      -0.024149      -0.015694       0.003381       0.012313              1.905270       2.499885      -0.222024      -0.003597       1.642097      -0.172352       1.573828          -0.000000
            8              H       9.489213       4.933313       1.319442       0.115183       0.964454 0.67833273E+01  0.65116406E+02                                 1.719911                            1.602608      -1.283224       2.272219                    0.993522       3.807835      11.209383       0.449382       1.419852      -0.677876      -0.015747       0.031679      -0.015475       0.038614      -0.004726       0.002159      -0.008294       0.000278      -0.011647      -0.009901      -0.000845       0.010746              1.797596       1.600371      -0.197818       0.151039       2.017691      -0.476569       1.774727           0.000000
            9              H       7.261535       0.843626       2.609693       0.115939       1.226018 0.88724461E+01  0.87809863E+02                                 1.785698                            1.666745      -0.825396       2.494882                    0.999425       3.222385       8.546283       0.527084       1.174157      -0.737357      -0.018249      -0.006831      -0.049534       0.053228       0.015168       0.009503       0.002367       0.014164       0.047453      -0.024902       0.002516       0.022386              1.807955       1.455446       0.039839       0.198316       1.503586       0.014223       2.464833          -0.000004
           10              H      10.143731       1.396799       6.465851       0.193448       0.839828 0.59338177E+01  0.55388489E+02                                 1.614594                            1.531764      -1.291027       2.297570                    0.996241       3.546510      10.479685       0.442527       1.482795      -0.666924       0.012370      -0.010180       0.007474       0.017678      -0.003256       0.001573      -0.001183       0.000635      -0.012343      -0.004514      -0.001205       0.005719              1.660583       1.971744      -0.420492       0.106267       1.573382      -0.067547       1.436623           0.000000
           11              H       9.634805       2.847602       6.083446       0.188241       1.020776 0.77105598E+01  0.74284821E+02                                 1.645102                            1.601334      -0.856933       2.503427                    0.999720       3.031457       8.147345       0.509780       1.247122      -0.720408       0.001831       0.014765       0.001887       0.014997       0.001370       0.004507      -0.000764      -0.015472      -0.007567      -0.009552       0.000421       0.009131              1.649524       1.462688       0.224346      -0.083762       1.945863      -0.247717       1.540021          -0.000002
           12              H       8.914578       2.034627       7.236498       0.200932       0.899124 0.62330019E+01  0.58463068E+02                                 1.651128                            1.540340      -1.243384       2.328634                    0.996934       3.363935       9.724227       0.457461       1.427471      -0.678338      -0.003291       0.005389       0.016207       0.017394       0.001717       0.003488       0.004675      -0.009545       0.016717      -0.008460      -0.001187       0.009647              1.722837       1.616652      -0.050710      -0.412300       1.293133       0.058738       2.258725          -0.000001
           13              H      12.605901      11.797623      11.842870       0.121181       1.157411 0.86313384E+01  0.85838262E+02                                 1.789697                            1.696360      -0.917521       2.447642                    0.998819       3.390171       9.365107       0.492622       1.250228      -0.717411       0.040316       0.010011      -0.003475       0.041685       0.009134      -0.005822      -0.007986       0.011364      -0.027353      -0.014052      -0.004272       0.018324              1.811903       2.425971       0.032814      -0.105112       1.520806      -0.133827       1.488932          -0.000001
           14              H      11.106180      13.157933      10.650409       0.133358       0.936620 0.65571249E+01  0.62206834E+02                                 1.674683                            1.567409      -1.107750       2.369424                    0.995925       3.574081      10.346669       0.459514       1.405020      -0.681917       0.018777       0.026726      -0.020073       0.038338       0.003018       0.000599      -0.010032       0.014210      -0.025243      -0.016255       0.004187       0.012068              1.734476       1.514239       0.195845      -0.137746       1.990011      -0.515994       1.699177          -0.000001
           15              H       8.028145      11.038652      12.131863       0.125081       1.137174 0.85898692E+01  0.86832307E+02                                 1.870276                            1.766522      -1.367584       2.235879                    0.992651       3.828342      11.290723       0.444763       1.362331      -0.689969      -0.034404      -0.013359       0.002332       0.036981      -0.000979       0.001902      -0.009512       0.015622      -0.024149      -0.015694       0.003381       0.012313              1.905270       2.499885       0.222024       0.003597       1.642097      -0.172352       1.573828          -0.000000
           16              H       9.489213       9.662287      13.276158       0.115183       0.964454 0.67833273E+01  0.65116406E+02                                 1.719911                            1.602608      -1.283224       2.272219                    0.993522       3.807835      11.209383       0.449382       1.419852      -0.677876      -0.015747      -0.031679       0.015475       0.038614       0.004726      -0.002159      -0.008294       0.000278      -0.011647      -0.009901      -0.000845       0.010746              1.797596       1.600371       0.197818      -0.151039       2.017691      -0.476569       1.774727           0.000000
           17              H       7.261535      13.751974      11.985907       0.115940       1.226018 0.88724402E+01  0.87809792E+02                                 1.785697                            1.666744      -0.825396       2.494882                    0.999425       3.222384       8.546280       0.527084       1.174157      -0.737357      -0.018249       0.006831       0.049534       0.053228      -0.015168      -0.009503       0.002367       0.014164       0.047453      -0.024902       0.002516       0.022386              1.807954       1.455445      -0.039839      -0.198315       1.503585       0.014223       2.464832          -0.000004
           18              H      10.143731      13.198801       8.129749       0.193448       0.839828 0.59338177E+01  0.55388489E+02                                 1.614594                            1.531764      -1.291027       2.297570                    0.996241       3.546510      10.479685       0.442527       1.482795      -0.666924       0.012370       0.010180      -0.007474       0.017678       0.003256      -0.001573      -0.001183       0.000635      -0.012343      -0.004514      -0.001205       0.005719              1.660583       1.971744       0.420492      -0.106267       1.573382      -0.067547       1.436623           0.000000
           19              H       9.634805      11.747998       8.512154       0.188241       1.020776 0.77105558E+01  0.74284766E+02                                 1.645101                            1.601333      -0.856933       2.503428                    0.999720       3.031457       8.147342       0.509781       1.247121      -0.720408       0.001831      -0.014765      -0.001887       0.014997      -0.001370      -0.004507      -0.000764      -0.015472      -0.007567      -0.009552       0.000421       0.009131              1.649523       1.462687      -0.224345       0.083762       1.945861      -0.247716       1.540021          -0.000002
           20              H       8.914578      12.560973       7.359102       0.200932       0.899124 0.62330026E+01  0.58463074E+02                                 1.651128                            1.540340      -1.243385       2.328634                    0.996934       3.363935       9.724226       0.457461       1.427471      -0.678338      -0.003291      -0.005389      -0.016207       0.017394      -0.001717      -0.003488       0.004675      -0.009545       0.016717      -0.008460      -0.001187       0.009647              1.722837       1.616652       0.050710       0.412300       1.293133       0.058738       2.258725          -0.000001
           21              H       6.163801      10.095777       4.545070       0.121181       1.157411 0.86313357E+01  0.85838229E+02                                 1.789697                            1.696360      -0.917521       2.447642                    0.998819       3.390170       9.365104       0.492622       1.250228      -0.717411       0.040316      -0.010011      -0.003475       0.041685      -0.009134      -0.005822       0.007986       0.011364      -0.027353      -0.014052      -0.004272       0.018324              1.811903       2.425970      -0.032814      -0.105112       1.520805       0.133827       1.488932          -0.000001
           22              H       4.664080       8.735467       3.352609       0.133358       0.936620 0.65571241E+01  0.62206827E+02                                 1.674684                            1.567409      -1.107750       2.369424                    0.995925       3.574081      10.346670       0.459514       1.405020      -0.681917       0.018777      -0.026726      -0.020073       0.038338      -0.003018       0.000599       0.010032       0.014210      -0.025243      -0.016255       0.004187       0.012068              1.734476       1.514239      -0.195845      -0.137746       1.990011       0.515994       1.699177          -0.000001
           23              H       1.586045      10.854748       4.834063       0.125081       1.137174 0.85898686E+01  0.86832301E+02                                 1.870276                            1.766522      -1.367584       2.235879                    0.992651       3.828342      11.290724       0.444763       1.362332      -0.689969      -0.034404       0.013359       0.002332       0.036981       0.000979       0.001902       0.009512       0.015622      -0.024149      -0.015694       0.003381       0.012313              1.905270       2.499885      -0.222024       0.003597       1.642097       0.172352       1.573828          -0.000000
           24              H       3.047113      12.231113       5.978358       0.115183       0.964454 0.67833273E+01  0.65116406E+02                                 1.719911                            1.602608      -1.283224       2.272219                    0.993522       3.807835      11.209383       0.449382       1.419852      -0.677876      -0.015747       0.031679       0.015475       0.038614      -0.004726      -0.002159       0.008294       0.000278      -0.011647      -0.009901      -0.000845       0.010746              1.797596       1.600371      -0.197818      -0.151039       2.017691       0.476569       1.774727           0.000000
           25              H       0.819435       8.141426       4.688107       0.115940       1.226018 0.88724415E+01  0.87809808E+02                                 1.785697                            1.666744      -0.825396       2.494882                    0.999425       3.222384       8.546280       0.527084       1.174157      -0.737357      -0.018249      -0.006831       0.049534       0.053228       0.015168      -0.009503      -0.002367       0.014164       0.047453      -0.024902       0.002516       0.022386              1.807954       1.455445       0.039839      -0.198315       1.503585      -0.014223       2.464832          -0.000004
           26              H       3.701631       8.694599       0.831949       0.193448       0.839828 0.59338177E+01  0.55388489E+02                                 1.614594                            1.531764      -1.291027       2.297570                    0.996241       3.546510      10.479685       0.442527       1.482795      -0.666924       0.012370      -0.010180      -0.007474       0.017678      -0.003256      -0.001573       0.001183       0.000635      -0.012343      -0.004514      -0.001205       0.005719              1.660583       1.971744      -0.420492      -0.106267       1.573382       0.067547       1.436623           0.000000
           27              H       3.192705      10.145402       1.214354       0.188241       1.020776 0.77105580E+01  0.74284797E+02                                 1.645101                            1.601333      -0.856933       2.503427                    0.999720       3.031457       8.147344       0.509780       1.247122      -0.720408       0.001831       0.014765      -0.001887       0.014997       0.001370      -0.004507       0.000764      -0.015472      -0.007567      -0.009552       0.000421       0.009131              1.649524       1.462688       0.224346       0.083762       1.945862       0.247717       1.540021          -0.000002
           28              H       2.472478       9.332427       0.061302       0.200932       0.899124 0.62330019E+01  0.58463068E+02                                 1.651128                            1.540340      -1.243385       2.328634                    0.996934       3.363935       9.724227       0.457461       1.427471      -0.678338      -0.003291       0.005389      -0.016207       0.017394       0.001717      -0.003488      -0.004675      -0.009545       0.016717      -0.008460      -0.001187       0.009647              1.722837       1.616652      -0.050710       0.412300       1.293133      -0.058738       2.258725          -0.000001
           29              H       6.163801       4.499823      10.050530       0.121181       1.157411 0.86313398E+01  0.85838282E+02                                 1.789698                            1.696360      -0.917521       2.447642                    0.998819       3.390171       9.365108       0.492622       1.250228      -0.717411       0.040316       0.010011       0.003475       0.041685       0.009134       0.005822       0.007986       0.011364      -0.027353      -0.014052      -0.004272       0.018324              1.811903       2.425971       0.032814       0.105112       1.520806       0.133828       1.488932          -0.000001
           30              H       4.664080       5.860133      11.242991       0.133358       0.936620 0.65571234E+01  0.62206819E+02                                 1.674684                            1.567409      -1.107750       2.369424                    0.995925       3.574081      10.346671       0.459514       1.405021      -0.681917       0.018777       0.026726       0.020073       0.038338       0.003018      -0.000599       0.010032       0.014210      -0.025243      -0.016255       0.004187       0.012068              1.734476       1.514239       0.195845       0.137746       1.990012       0.515994       1.699177          -0.000001
           31              H       1.586045       3.740852       9.761537       0.125081       1.137174 0.85898692E+01  0.86832307E+02                                 1.870276                            1.766522      -1.367584       2.235879                    0.992651       3.828342      11.290723       0.444763       1.362331      -0.689969      -0.034404      -0.013359      -0.002332       0.036981      -0.000979      -0.001902       0.009512       0.015622      -0.024149      -0.015694       0.003381       0.012313              1.905270       2.499885       0.222024      -0.003597       1.642097       0.172352       1.573828          -0.000000
           32              H       3.047113       2.364487       8.617242       0.115183       0.964454 0.67833273E+01  0.65116406E+02                                 1.719911                            1.602608      -1.283224       2.272219                    0.993522       3.807835      11.209383       0.449382       1.419852      -0.677876      -0.015747      -0.031679      -0.015475       0.038614       0.004726       0.002159       0.008294       0.000278      -0.011647      -0.009901      -0.000845       0.010746              1.797596       1.600371       0.197818       0.151039       2.017691       0.476569       1.774727           0.000000
           33              H       0.819435       6.454174       9.907493       0.115939       1.226018 0.88724461E+01  0.87809863E+02                                 1.785698                            1.666745      -0.825396       2.494882                    0.999425       3.222385       8.546283       0.527084       1.174157      -0.737357      -0.018249       0.006831      -0.049534       0.053228      -0.015168       0.009503      -0.002367       0.014164       0.047453      -0.024902       0.002516       0.022386              1.807955       1.455446      -0.039839       0.198316       1.503586      -0.014223       2.464833          -0.000004
           34              H       3.701631       5.901001      13.763651       0.193448       0.839828 0.59338179E+01  0.55388494E+02                                 1.614594                            1.531765      -1.291027       2.297570                    0.996241       3.546510      10.479686       0.442527       1.482795      -0.666924       0.012370       0.010180       0.007474       0.017678       0.003256       0.001573       0.001183       0.000635      -0.012343      -0.004514      -0.001205       0.005719              1.660583       1.971744       0.420493       0.106267       1.573382       0.067547       1.436624           0.000000
           35              H       3.192705       4.450198      13.381246       0.188241       1.020776 0.77105558E+01  0.74284767E+02                                 1.645101                            1.601333      -0.856933       2.503428                    0.999720       3.031457       8.147342       0.509781       1.247121      -0.720408       0.001831      -0.014765       0.001887       0.014997      -0.001370       0.004507       0.000764      -0.015473      -0.007567      -0.009552       0.000421       0.009131              1.649523       1.462687      -0.224345      -0.083762       1.945861       0.247716       1.540021          -0.000002
           36              H       2.472478       5.263173      14.534298       0.200932       0.899124 0.62330026E+01  0.58463074E+02                                 1.651128                            1.540340      -1.243385       2.328634                    0.996934       3.363935       9.724226       0.457461       1.427471      -0.678338      -0.003291      -0.005389       0.016207       0.017394      -0.001717       0.003488      -0.004675      -0.009545       0.016717      -0.008460      -0.001187       0.009647              1.722837       1.616652       0.050710      -0.412300       1.293133      -0.058738       2.258725          -0.000001
           37              H      12.605901      11.842870       2.797977       0.121181       1.157411 0.86313413E+01  0.85838305E+02                                 1.789698                            1.696361      -0.917521       2.447642                    0.998819       3.390171       9.365110       0.492622       1.250228      -0.717410       0.040316      -0.003475      -0.010011       0.041685      -0.005822      -0.009134       0.007986       0.019358      -0.003369      -0.014052      -0.004272       0.018324              1.811904       2.425972      -0.105112      -0.032814       1.488933       0.133828       1.520806          -0.000001
           38              H      11.106180      10.650409       1.437667       0.133358       0.936620 0.65571234E+01  0.62206819E+02                                 1.674684                            1.567409      -1.107750       2.369424                    0.995925       3.574081      10.346671       0.459514       1.405021      -0.681917       0.018777      -0.020073      -0.026726       0.038338       0.000599      -0.003018       0.010032       0.019726      -0.008694      -0.016255       0.004187       0.012068              1.734476       1.514239      -0.137746      -0.195845       1.699177       0.515994       1.990011          -0.000001
           39              H       8.028145      12.131863       3.556948       0.125080       1.137174 0.85898683E+01  0.86832295E+02                                 1.870276                            1.766522      -1.367584       2.235879                    0.992651       3.828342      11.290723       0.444763       1.362332      -0.689969      -0.034404       0.002332       0.013359       0.036981       0.001902       0.000979       0.009512       0.019886      -0.011359      -0.015694       0.003381       0.012313              1.905270       2.499886       0.003597      -0.222024       1.573828       0.172352       1.642097          -0.000000
           40              H       9.489213      13.276158       4.933313       0.115183       0.964454 0.67833264E+01  0.65116396E+02                                 1.719911                            1.602608      -1.283224       2.272219                    0.993522       3.807835      11.209384       0.449382       1.419853      -0.677876      -0.015747       0.015475       0.031679       0.038614      -0.002159      -0.004726       0.008294       0.005962       0.005407      -0.009901      -0.000845       0.010746              1.797596       1.600371      -0.151039      -0.197818       1.774727       0.476569       2.017691           0.000000
           41              H       7.261535      11.985907       0.843626       0.115940       1.226018 0.88724433E+01  0.87809828E+02                                 1.785697                            1.666744      -0.825396       2.494882                    0.999425       3.222385       8.546282       0.527084       1.174156      -0.737357      -0.018249       0.049534      -0.006831       0.053228      -0.009503       0.015168      -0.002367      -0.016645      -0.044972      -0.024902       0.002516       0.022386              1.807954       1.455445      -0.198315       0.039839       2.464832      -0.014223       1.503585          -0.000004
           42              H      10.143731       8.129749       1.396799       0.193448       0.839828 0.59338177E+01  0.55388489E+02                                 1.614594                            1.531764      -1.291027       2.297570                    0.996241       3.546510      10.479685       0.442527       1.482795      -0.666924       0.012370      -0.007474      -0.010180       0.017678      -0.001573      -0.003256       0.001183       0.006489       0.005219      -0.004514      -0.001205       0.005719              1.660583       1.971744      -0.106267      -0.420492       1.436623       0.067547       1.573382           0.000000
           43              H       9.634805       8.512154       2.847602       0.188241       1.020776 0.77105542E+01  0.74284751E+02                                 1.645101                            1.601333      -0.856933       2.503428                    0.999720       3.031456       8.147341       0.509780       1.247122      -0.720408       0.001831      -0.001887       0.014765       0.014997      -0.004507       0.001370       0.000764      -0.003953       0.026992      -0.009552       0.000421       0.009131              1.649523       1.462688       0.083762       0.224346       1.540021       0.247716       1.945862          -0.000002
           44              H       8.914578       7.359102       2.034627       0.200932       0.899124 0.62330026E+01  0.58463074E+02                                 1.651128                            1.540340      -1.243385       2.328633                    0.996934       3.363935       9.724226       0.457461       1.427471      -0.678338      -0.003291      -0.016207       0.005389       0.017394      -0.003488       0.001717      -0.004675      -0.013131       0.005959      -0.008460      -0.001187       0.009647              1.722837       1.616652       0.412300      -0.050710       2.258725      -0.058738       1.293133          -0.000001
           45              H      12.605901       2.752730      11.797623       0.121181       1.157411 0.86313413E+01  0.85838302E+02                                 1.789698                            1.696361      -0.917521       2.447642                    0.998819       3.390171       9.365109       0.492622       1.250228      -0.717410       0.040316       0.003475       0.010011       0.041685       0.005822       0.009134       0.007986       0.019358      -0.003369      -0.014052      -0.004272       0.018324              1.811904       2.425972       0.105112       0.032814       1.488932       0.133828       1.520806          -0.000001
           46              H      11.106180       3.945191      13.157933       0.133358       0.936620 0.65571241E+01  0.62206827E+02                                 1.674683                            1.567409      -1.107750       2.369424                    0.995925       3.574081      10.346670       0.459514       1.405020      -0.681917       0.018777       0.020073       0.026726       0.038338      -0.000599       0.003018       0.010032       0.019726      -0.008694      -0.016255       0.004187       0.012068              1.734476       1.514239       0.137746       0.195845       1.699177       0.515994       1.990011          -0.000001
           47              H       8.028145       2.463737      11.038652       0.125081       1.137174 0.85898692E+01  0.86832307E+02                                 1.870276                            1.766522      -1.367584       2.235879                    0.992651       3.828342      11.290723       0.444763       1.362331      -0.689969      -0.034404      -0.002332      -0.013359       0.036981      -0.001902      -0.000979       0.009512       0.019886      -0.011359      -0.015694       0.003381       0.012313              1.905270       2.499885      -0.003597       0.222024       1.573828       0.172352       1.642097          -0.000000
           48              H       9.489213       1.319442       9.662287       0.115183       0.964454 0.67833264E+01  0.65116396E+02                                 1.719911                            1.602608      -1.283224       2.272219                    0.993522       3.807835      11.209384       0.449382       1.419853      -0.677876      -0.015747      -0.015475      -0.031679       0.038614       0.002159       0.004726       0.008294       0.005962       0.005407      -0.009901      -0.000845       0.010746              1.797596       1.600371       0.151039       0.197818       1.774727       0.476569       2.017691           0.000000
           49              H       7.261535       2.609693      13.751974       0.115939       1.226018 0.88724431E+01  0.87809822E+02                                 1.785697                            1.666744      -0.825396       2.494882                    0.999425       3.222385       8.546281       0.527084       1.174156      -0.737357      -0.018249      -0.049534       0.006831       0.053228       0.009503      -0.015168      -0.002367      -0.016645      -0.044972      -0.024902       0.002516       0.022386              1.807954       1.455445       0.198315      -0.039839       2.464832      -0.014223       1.503585          -0.000004
           50              H      10.143731       6.465851      13.198801       0.193448       0.839828 0.59338180E+01  0.55388494E+02                                 1.614594                            1.531765      -1.291027       2.297570                    0.996241       3.546510      10.479686       0.442527       1.482795      -0.666924       0.012370       0.007474       0.010180       0.017678       0.001573       0.003256       0.001183       0.006489       0.005219      -0.004514      -0.001205       0.005719              1.660583       1.971744       0.106267       0.420493       1.436623       0.067547       1.573382           0.000000
           51              H       9.634805       6.083446      11.747998       0.188241       1.020776 0.77105602E+01  0.74284828E+02                                 1.645102                            1.601334      -0.856933       2.503427                    0.999720       3.031457       8.147346       0.509780       1.247123      -0.720408       0.001831       0.001887      -0.014765       0.014997       0.004507      -0.001370       0.000764      -0.003953       0.026992      -0.009552       0.000421       0.009131              1.649524       1.462689      -0.083762      -0.224346       1.540022       0.247717       1.945863          -0.000002
           52              H       8.914578       7.236498      12.560973       0.200932       0.899125 0.62330068E+01  0.58463122E+02                                 1.651128                            1.540341      -1.243385       2.328633                    0.996934       3.363936       9.724229       0.457461       1.427471      -0.678338      -0.003291       0.016207      -0.005389       0.017394       0.003488      -0.001717      -0.004675      -0.013131       0.005959      -0.008460      -0.001187       0.009647              1.722837       1.616653      -0.412300       0.050710       2.258726      -0.058738       1.293133          -0.000001
           53              H       6.163801       4.545070       4.499823       0.121181       1.157411 0.86313397E+01  0.85838276E+02                                 1.789697                            1.696360      -0.917521       2.447642                    0.998819       3.390171       9.365106       0.492623       1.250227      -0.717411       0.040316      -0.003475       0.010011       0.041685      -0.005822       0.009134      -0.007986       0.019358      -0.003369      -0.014052      -0.004272       0.018324              1.811903       2.425971      -0.105112       0.032814       1.488932      -0.133827       1.520805          -0.000001
           54              H       4.664080       3.352609       5.860133       0.133359       0.936620 0.65571252E+01  0.62206839E+02                                 1.674683                            1.567409      -1.107750       2.369424                    0.995925       3.574081      10.346670       0.459514       1.405020      -0.681917       0.018777      -0.020073       0.026726       0.038338       0.000599       0.003018      -0.010032       0.019726      -0.008694      -0.016255       0.004187       0.012068              1.734476       1.514239      -0.137746       0.195845       1.699177      -0.515994       1.990011          -0.000001
           55              H       1.586045       4.834063       3.740852       0.125080       1.137173 0.85898676E+01  0.86832289E+02                                 1.870276                            1.766522      -1.367584       2.235879                    0.992651       3.828342      11.290724       0.444763       1.362332      -0.689969      -0.034404       0.002332      -0.013359       0.036981       0.001902      -0.000979      -0.009512       0.019886      -0.011359      -0.015694       0.003381       0.012313              1.905270       2.499886       0.003597       0.222024       1.573829      -0.172352       1.642097          -0.000000
           56              H       3.047113       5.978358       2.364487       0.115183       0.964454 0.67833255E+01  0.65116387E+02                                 1.719911                            1.602608      -1.283224       2.272219                    0.993522       3.807835      11.209385       0.449381       1.419853      -0.677876      -0.015747       0.015475      -0.031679       0.038614      -0.002159       0.004726      -0.008294       0.005962       0.005407      -0.009901      -0.000845       0.010746              1.797596       1.600371      -0.151040       0.197818       1.774727      -0.476569       2.017691           0.000000
           57              H       0.819435       4.688107       6.454174       0.115940       1.226018 0.88724410E+01  0.87809804E+02                                 1.785697                            1.666745      -0.825396       2.494882                    0.999425       3.222384       8.546281       0.527084       1.174157      -0.737357      -0.018249       0.049534       0.006831       0.053228      -0.009503      -0.015168       0.002367      -0.016645      -0.044972      -0.024902       0.002516       0.022386              1.807954       1.455445      -0.198316      -0.039839       2.464832       0.014223       1.503585          -0.000004
           58              H       3.701631       0.831949       5.901001       0.193448       0.839828 0.59338177E+01  0.55388490E+02                                 1.614594                            1.531764      -1.291027       2.297570                    0.996241       3.546510      10.479685       0.442527       1.482795      -0.666924       0.012370      -0.007474       0.010180       0.017678      -0.001573       0.003256      -0.001183       0.006489       0.005219      -0.004514      -0.001205       0.005719              1.660583       1.971744      -0.106267       0.420492       1.436623      -0.067547       1.573382           0.000000
           59              H       3.192705       1.214354       4.450198       0.188241       1.020776 0.77105584E+01  0.74284805E+02                                 1.645102                            1.601334      -0.856933       2.503427                    0.999720       3.031457       8.147345       0.509780       1.247122      -0.720408       0.001831      -0.001887      -0.014765       0.014997      -0.004507      -0.001370      -0.000764      -0.003953       0.026992      -0.009552       0.000421       0.009131              1.649524       1.462688       0.083762      -0.224346       1.540021      -0.247717       1.945863          -0.000002
           60              H       2.472478       0.061302       5.263173       0.200932       0.899125 0.62330075E+01  0.58463129E+02                                 1.651128                            1.540341      -1.243385       2.328634                    0.996934       3.363936       9.724228       0.457462       1.427470      -0.678339      -0.003291      -0.016207      -0.005389       0.017394      -0.003488      -0.001717       0.004675      -0.013131       0.005959      -0.008460      -0.001187       0.009647              1.722837       1.616653       0.412300       0.050710       2.258725       0.058738       1.293133          -0.000001
           61              H       6.163801      10.050530      10.095777       0.121181       1.157411 0.86313412E+01  0.85838299E+02                                 1.789698                            1.696360      -0.917521       2.447642                    0.998819       3.390171       9.365108       0.492622       1.250228      -0.717411       0.040316       0.003475      -0.010011       0.041685       0.005822      -0.009134      -0.007986       0.019358      -0.003369      -0.014052      -0.004272       0.018324              1.811903       2.425972       0.105112      -0.032814       1.488932      -0.133828       1.520806          -0.000001
           62              H       4.664080      11.242991       8.735467       0.133358       0.936620 0.65571241E+01  0.62206827E+02                                 1.674683                            1.567409      -1.107750       2.369424                    0.995925       3.574081      10.346670       0.459514       1.405020      -0.681917       0.018777       0.020073      -0.026726       0.038338      -0.000599      -0.003018      -0.010032       0.019726      -0.008694      -0.016255       0.004187       0.012068              1.734476       1.514239       0.137746      -0.195845       1.699177      -0.515994       1.990011          -0.000001
           63              H       1.586045       9.761537      10.854748       0.125080       1.137174 0.85898683E+01  0.86832295E+02                                 1.870276                            1.766522      -1.367584       2.235879                    0.992651       3.828342      11.290723       0.444763       1.362332      -0.689969      -0.034404      -0.002332       0.013359       0.036981      -0.001902       0.000979      -0.009512       0.019886      -0.011359      -0.015694       0.003381       0.012313              1.905270       2.499886      -0.003597      -0.222024       1.573828      -0.172352       1.642097          -0.000000
           64              H       3.047113       8.617242      12.231113       0.115183       0.964454 0.67833264E+01  0.65116396E+02                                 1.719911                            1.602608      -1.283224       2.272219                    0.993522       3.807835      11.209384       0.449382       1.419853      -0.677876      -0.015747      -0.015475       0.031679       0.038614       0.002159      -0.004726      -0.008294       0.005962       0.005407      -0.009901      -0.000845       0.010746              1.797596       1.600371       0.151039      -0.197818       1.774727      -0.476569       2.017691           0.000000
           65              H       0.819435       9.907493       8.141426       0.115940       1.226018 0.88724402E+01  0.87809792E+02                                 1.785697                            1.666744      -0.825396       2.494882                    0.999425       3.222384       8.546280       0.527084       1.174157      -0.737357      -0.018249      -0.049534      -0.006831       0.053228       0.009503       0.015168       0.002367      -0.016645      -0.044972      -0.024902       0.002516       0.022386              1.807954       1.455445       0.198315       0.039839       2.464832       0.014223       1.503585          -0.000004
           66              H       3.701631      13.763651       8.694599       0.193448       0.839828 0.59338180E+01  0.55388494E+02                                 1.614594                            1.531765      -1.291027       2.297570                    0.996241       3.546510      10.479686       0.442527       1.482795      -0.666924       0.012370       0.007474      -0.010180       0.017678       0.001573      -0.003256      -0.001183       0.006489       0.005219      -0.004514      -0.001205       0.005719              1.660583       1.971744       0.106267      -0.420493       1.436623      -0.067547       1.573382           0.000000
           67              H       3.192705      13.381246      10.145402       0.188241       1.020776 0.77105576E+01  0.74284790E+02                                 1.645101                            1.601333      -0.856933       2.503427                    0.999720       3.031457       8.147343       0.509780       1.247122      -0.720408       0.001831       0.001887       0.014765       0.014997       0.004507       0.001370      -0.000764      -0.003953       0.026992      -0.009552       0.000421       0.009131              1.649524       1.462688      -0.083762       0.224346       1.540021      -0.247717       1.945862          -0.000002
           68              H       2.472478      14.534298       9.332427       0.200932       0.899125 0.62330075E+01  0.58463129E+02                                 1.651128                            1.540341      -1.243385       2.328633                    0.996934       3.363936       9.724228       0.457462       1.427470      -0.678339      -0.003291       0.016207       0.005389       0.017394       0.003488       0.001717       0.004675      -0.013131       0.005959      -0.008460      -0.001187       0.009647              1.722837       1.616653      -0.412300      -0.050710       2.258725       0.058738       1.293133          -0.000001
           69              C      12.169127       4.893905       1.170567       0.554815      25.379615 0.27790180E+03  0.59146855E+04                                 7.985275                            5.916588      -0.195130       1.973159                    0.999302      23.528890      67.014527       0.609233       0.472370      -1.018498       0.022727       0.047295      -0.025967       0.058546      -0.003827       0.019131       0.055275      -0.043181       0.159747      -0.058327      -0.029804       0.088131              9.586638      11.305326       2.332909      -1.660965      10.200853      -3.847568       7.253734           0.000000
           70              C      11.207966       3.990437       1.881373      -0.023330      39.057897 0.45409041E+03  0.10725611E+05                                10.004793                            7.090329      -0.015640       1.998147                    0.999294      27.535504      77.751526       0.624604       0.415166      -1.071640      -0.023515      -0.018828       0.023829       0.038409      -0.014738      -0.001574       0.011882      -0.012739      -0.003730      -0.017540      -0.004340       0.021880             12.531689      14.195629       3.636660      -2.825389      13.057060      -6.554743      10.342376          -0.000002
           71              C      11.680816       2.952690       2.688510      -0.089185      33.752563 0.42806510E+03  0.10047225E+05                                 9.130814                            6.938724       0.033284       1.982569                    0.999581      29.268356      84.686311       0.618713       0.421775      -1.058447      -0.024486      -0.010494       0.004125       0.026957      -0.015955       0.003819       0.007900       0.012716      -0.034151      -0.020134      -0.002783       0.022917             10.625549      11.233933       2.060101      -1.522179      11.305129      -5.665723       9.337587          -0.000003
           72              C      10.791806       2.138255       3.405153      -0.176018      35.426207 0.46708024E+03  0.11196468E+05                                 9.430398                            7.254141       0.110409       2.008702                    0.999001      30.040594      87.632251       0.604790       0.422486      -1.058775       0.036488       0.018929      -0.014952       0.043741      -0.020124       0.005379      -0.014471      -0.013065       0.001007      -0.022310      -0.006530       0.028840             10.889424      12.818410       1.892319      -2.033648      10.878077      -5.092642       8.971785          -0.000002
           73              C       9.435100       2.396598       3.292767       0.178028      35.341250 0.37501736E+03  0.84805231E+04                                 9.490940                            6.562702       0.026272       2.028004                    0.999366      25.525840      71.520644       0.628911       0.430671      -1.057313      -0.035084      -0.025448       0.033461       0.054756       0.046546      -0.035613      -0.038665       0.018396      -0.045958      -0.048015      -0.034825       0.082840             12.071939      12.605893       2.675123      -3.129316      12.449715      -7.104499      11.160210           0.000000
           74              C       8.954519       3.410992       2.522120      -0.183226      37.110789 0.45227566E+03  0.10799252E+05                                 9.748450                            7.141260      -0.071827       1.945087                    0.999094      30.515803      90.054155       0.606650       0.422842      -1.054179       0.021951       0.047672      -0.005882       0.052812      -0.007580      -0.004579       0.020805       0.009887      -0.041089      -0.028123       0.004939       0.023184             11.755134      11.513426       1.365177      -1.936246      12.665104      -6.989003      11.086872          -0.000001
           75              C       9.824203       4.219588       1.830288      -0.077396      35.478540 0.45411526E+03  0.10881377E+05                                 9.695691                            7.332619      -0.220203       1.912308                    0.998502      29.760374      88.701355       0.575712       0.444000      -1.038786      -0.006586      -0.006708       0.040878       0.041945      -0.011689       0.000452       0.016849      -0.031775       0.021676      -0.024597      -0.003780       0.028377             11.442831      13.686959       2.106032      -2.180636      10.981183      -5.229087       9.660351           0.000001
           76              C       7.457375       0.885953       3.527757       0.064366      24.589769 0.32106620E+03  0.69970974E+04                                 7.305844                            5.958505       0.345156       2.118091                    0.999777      26.073293      72.158848       0.677753       0.414678      -1.065358       0.029123       0.020992       0.017192       0.039804      -0.005113       0.033070       0.019849      -0.009273       0.021835      -0.041128       0.003061       0.038067              7.953064       7.274347       2.460758      -0.417494       6.388221      -1.026525      10.196625          -0.000002
           77              C       8.443016       1.382203       5.393074       0.385771      25.836001 0.31069251E+03  0.67528128E+04                                 8.013776                            6.199035       0.154053       2.102647                    0.999637      23.379696      65.792453       0.607580       0.463819      -1.030243       0.023671       0.016034       0.022742       0.036532      -0.014934       0.022472       0.012911      -0.010026       0.013339      -0.034923       0.012991       0.021931              9.212230       9.064034       3.050913       0.720968       6.487934      -0.630844      12.084721           0.000001
           78              C       9.361660       1.964568       6.378277      -0.564755      28.875344 0.45716245E+03  0.10893189E+05                                 7.946856                            6.879067      -0.003343       1.971028                    0.995678      32.333488      93.844286       0.662219       0.388168      -1.082123      -0.027617      -0.008621      -0.008265       0.030089       0.014755       0.045367       0.023420      -0.038956       0.009617      -0.056001      -0.001315       0.057316              8.467986       8.826133       0.411789       1.071739       6.585936       0.280433       9.991890          -0.000001
           79              C      12.169127       9.701695      13.425033       0.554815      25.379613 0.27790177E+03  0.59146849E+04                                 7.985275                            5.916588      -0.195130       1.973159                    0.999302      23.528889      67.014526       0.609233       0.472370      -1.018498       0.022727      -0.047295       0.025967       0.058546       0.003827      -0.019131       0.055275      -0.043181       0.159747      -0.058327      -0.029804       0.088131              9.586638      11.305326      -2.332909       1.660965      10.200853      -3.847568       7.253734           0.000000
           80              C      11.207966      10.605163      12.714227      -0.023330      39.057897 0.45409041E+03  0.10725611E+05                                10.004793                            7.090329      -0.015640       1.998147                    0.999294      27.535504      77.751525       0.624604       0.415166      -1.071640      -0.023515       0.018828      -0.023829       0.038409       0.014738       0.001574       0.011882      -0.012739      -0.003730      -0.017540      -0.004340       0.021880             12.531688      14.195629      -3.636660       2.825389      13.057060      -6.554742      10.342376          -0.000002
           81              C      11.680816      11.642910      11.907090      -0.089185      33.752562 0.42806510E+03  0.10047225E+05                                 9.130813                            6.938724       0.033284       1.982569                    0.999581      29.268356      84.686308       0.618713       0.421775      -1.058447      -0.024486       0.010494      -0.004125       0.026957       0.015955      -0.003819       0.007901       0.012716      -0.034152      -0.020134      -0.002783       0.022917             10.625549      11.233932      -2.060101       1.522179      11.305128      -5.665723       9.337586          -0.000003
           82              C      10.791806      12.457345      11.190447      -0.176018      35.426207 0.46708024E+03  0.11196468E+05                                 9.430398                            7.254141       0.110410       2.008702                    0.999001      30.040594      87.632250       0.604790       0.422485      -1.058775       0.036488      -0.018929       0.014952       0.043741       0.020124      -0.005379      -0.014471      -0.013065       0.001007      -0.022310      -0.006530       0.028840             10.889424      12.818409      -1.892319       2.033648      10.878076      -5.092641       8.971785          -0.000002
           83              C       9.435100      12.199002      11.302833       0.178028      35.341251 0.37501736E+03  0.84805232E+04                                 9.490940                            6.562703       0.026272       2.028004                    0.999366      25.525840      71.520646       0.628911       0.430671      -1.057313      -0.035084       0.025448      -0.033461       0.054756      -0.046546       0.035613      -0.038665       0.018396      -0.045958      -0.048015      -0.034825       0.082840             12.071940      12.605894      -2.675123       3.129316      12.449716      -7.104499      11.160211           0.000000
           84              C       8.954519      11.184608      12.073480      -0.183226      37.110788 0.45227563E+03  0.10799251E+05                                 9.748450                            7.141260      -0.071827       1.945087                    0.999094      30.515802      90.054152       0.606650       0.422842      -1.054179       0.021951      -0.047672       0.005882       0.052812       0.007580       0.004579       0.020805       0.009887      -0.041089      -0.028123       0.004939       0.023184             11.755134      11.513426      -1.365177       1.936246      12.665104      -6.989003      11.086872          -0.000001
           85              C       9.824203      10.376012      12.765312      -0.077396      35.478540 0.45411526E+03  0.10881377E+05                                 9.695691                            7.332619      -0.220203       1.912308                    0.998502      29.760374      88.701355       0.575712       0.444000      -1.038786      -0.006586       0.006708      -0.040878       0.041945       0.011689      -0.000452       0.016849      -0.031775       0.021676      -0.024597      -0.003780       0.028377             11.442831      13.686959      -2.106032       2.180636      10.981183      -5.229087       9.660351           0.000001
           86              C       7.457375      13.709647      11.067843       0.064366      24.589771 0.32106624E+03  0.69970985E+04                                 7.305844                            5.958505       0.345156       2.118091                    0.999777      26.073294      72.158850       0.677753       0.414678      -1.065358       0.029123      -0.020992      -0.017192       0.039804       0.005113      -0.033070       0.019849      -0.009273       0.021835      -0.041128       0.003061       0.038067              7.953064       7.274347      -2.460758       0.417494       6.388221      -1.026525      10.196625          -0.000002
           87              C       8.443016      13.213397       9.202526       0.385771      25.836000 0.31069251E+03  0.67528128E+04                                 8.013776                            6.199035       0.154052       2.102647                    0.999637      23.379696      65.792454       0.607580       0.463819      -1.030243       0.023671      -0.016034      -0.022742       0.036532       0.014934      -0.022472       0.012911      -0.010026       0.013339      -0.034923       0.012991       0.021931              9.212230       9.064034      -3.050913      -0.720967       6.487934      -0.630845      12.084721           0.000001
           88              C       9.361660      12.631032       8.217323      -0.564755      28.875346 0.45716250E+03  0.10893190E+05                                 7.946856                            6.879068      -0.003343       1.971028                    0.995678      32.333489      93.844288       0.662219       0.388168      -1.082123      -0.027617       0.008621       0.008265       0.030089      -0.014755      -0.045367       0.023420      -0.038956       0.009617      -0.056001      -0.001315       0.057316              8.467987       8.826134      -0.411789      -1.071739       6.585936       0.280433       9.991891          -0.000001
           89              C       5.727027      12.191705       6.127233       0.554815      25.379615 0.27790179E+03  0.59146854E+04                                 7.985275                            5.916588      -0.195130       1.973159                    0.999302      23.528890      67.014529       0.609233       0.472370      -1.018498       0.022727       0.047295       0.025967       0.058546      -0.003827      -0.019131      -0.055275      -0.043181       0.159747      -0.058327      -0.029804       0.088131              9.586638      11.305327       2.332909       1.660965      10.200853       3.847569       7.253734           0.000000
           90              C       4.765866      11.288237       5.416427      -0.023330      39.057899 0.45409044E+03  0.10725612E+05                                10.004793                            7.090329      -0.015640       1.998147                    0.999294      27.535505      77.751529       0.624604       0.415166      -1.071640      -0.023515      -0.018828      -0.023829       0.038409      -0.014738       0.001574      -0.011882      -0.012739      -0.003730      -0.017540      -0.004340       0.021879             12.531689      14.195630       3.636661       2.825390      13.057061       6.554743      10.342376          -0.000002
           91              C       5.238716      10.250490       4.609290      -0.089185      33.752562 0.42806510E+03  0.10047225E+05                                 9.130813                            6.938724       0.033284       1.982568                    0.999581      29.268356      84.686306       0.618713       0.421775      -1.058447      -0.024486      -0.010494      -0.004125       0.026957      -0.015955      -0.003819      -0.007901       0.012716      -0.034152      -0.020134      -0.002783       0.022917             10.625549      11.233932       2.060100       1.522179      11.305128       5.665722       9.337586          -0.000003
           92              C       4.349706       9.436055       3.892647      -0.176018      35.426208 0.46708027E+03  0.11196468E+05                                 9.430398                            7.254141       0.110409       2.008702                    0.999001      30.040595      87.632252       0.604790       0.422485      -1.058775       0.036488       0.018929       0.014952       0.043741      -0.020124      -0.005379       0.014471      -0.013065       0.001007      -0.022310      -0.006530       0.028840             10.889423      12.818409       1.892319       2.033648      10.878076       5.092641       8.971785          -0.000002
           93              C       2.993000       9.694398       4.005033       0.178028      35.341251 0.37501736E+03  0.84805232E+04                                 9.490940                            6.562703       0.026272       2.028004                    0.999366      25.525840      71.520646       0.628911       0.430671      -1.057313      -0.035084      -0.025448      -0.033461       0.054756       0.046546       0.035613       0.038665       0.018396      -0.045958      -0.048015      -0.034825       0.082840             12.071940      12.605893       2.675123       3.129316      12.449716       7.104499      11.160211           0.000000
           94              C       2.512419      10.708792       4.775680      -0.183226      37.110789 0.45227566E+03  0.10799252E+05                                 9.748450                            7.141260      -0.071827       1.945087                    0.999094      30.515803      90.054156       0.606650       0.422842      -1.054179       0.021951       0.047672       0.005882       0.052812      -0.007580       0.004579      -0.020805       0.009887      -0.041089      -0.028123       0.004939       0.023184             11.755134      11.513426       1.365177       1.936246      12.665104       6.989003      11.086872          -0.000001
           95              C       3.382103      11.517388       5.467512      -0.077396      35.478542 0.45411529E+03  0.10881377E+05                                 9.695692                            7.332619      -0.220203       1.912308                    0.998502      29.760375      88.701362       0.575711       0.444000      -1.038786      -0.006586      -0.006708      -0.040878       0.041945      -0.011689      -0.000452      -0.016849      -0.031775       0.021676      -0.024597      -0.003780       0.028377             11.442832      13.686961       2.106032       2.180636      10.981184       5.229088       9.660351           0.000001
           96              C       1.015275       8.183753       3.770043       0.064366      24.589772 0.32106626E+03  0.69970991E+04                                 7.305844                            5.958506       0.345156       2.118091                    0.999777      26.073295      72.158856       0.677753       0.414678      -1.065358       0.029123       0.020992      -0.017192       0.039804      -0.005113      -0.033070      -0.019849      -0.009273       0.021835      -0.041128       0.003061       0.038067              7.953065       7.274348       2.460758       0.417494       6.388222       1.026525      10.196626          -0.000002
           97              C       2.000916       8.680003       1.904726       0.385771      25.836000 0.31069251E+03  0.67528128E+04                                 8.013776                            6.199035       0.154052       2.102647                    0.999637      23.379696      65.792453       0.607580       0.463819      -1.030243       0.023671       0.016034      -0.022742       0.036532      -0.014934      -0.022472      -0.012911      -0.010026       0.013339      -0.034923       0.012991       0.021931              9.212229       9.064034       3.050913      -0.720968       6.487933       0.630844      12.084721           0.000001
           98              C       2.919560       9.262368       0.919523      -0.564755      28.875345 0.45716249E+03  0.10893190E+05                                 7.946856                            6.879068      -0.003343       1.971028                    0.995678      32.333489      93.844289       0.662219       0.388168      -1.082123      -0.027617      -0.008621       0.008265       0.030089       0.014755      -0.045367      -0.023420      -0.038956       0.009617      -0.056001      -0.001315       0.057316              8.467987       8.826134       0.411789      -1.071739       6.585936      -0.280433       9.991890          -0.000001
           99              C       5.727027       2.403895       8.468367       0.554815      25.379615 0.27790179E+03  0.59146854E+04                                 7.985275                            5.916588      -0.195130       1.973159                    0.999302      23.528890      67.014527       0.609233       0.472370      -1.018498       0.022727      -0.047295      -0.025967       0.058546       0.003827       0.019131      -0.055275      -0.043181       0.159747      -0.058327      -0.029804       0.088131              9.586638      11.305326      -2.332909      -1.660965      10.200853       3.847568       7.253734           0.000000
          100              C       4.765866       3.307363       9.179173      -0.023330      39.057897 0.45409041E+03  0.10725611E+05                                10.004793                            7.090329      -0.015640       1.998147                    0.999294      27.535504      77.751526       0.624604       0.415166      -1.071640      -0.023515       0.018828       0.023829       0.038409       0.014738      -0.001574      -0.011882      -0.012739      -0.003730      -0.017540      -0.004340       0.021880             12.531689      14.195630      -3.636660      -2.825389      13.057060       6.554743      10.342376          -0.000002
          101              C       5.238716       4.345110       9.986310      -0.089185      33.752565 0.42806515E+03  0.10047226E+05                                 9.130814                            6.938724       0.033284       1.982568                    0.999581      29.268358      84.686316       0.618713       0.421775      -1.058447      -0.024486       0.010494       0.004125       0.026957       0.015955       0.003819      -0.007901       0.012716      -0.034152      -0.020134      -0.002783       0.022917             10.625550      11.233933      -2.060101      -1.522179      11.305129       5.665723       9.337587          -0.000003
          102              C       4.349706       5.159545      10.702953      -0.176018      35.426208 0.46708027E+03  0.11196469E+05                                 9.430398                            7.254141       0.110409       2.008702                    0.999001      30.040595      87.632253       0.604790       0.422485      -1.058775       0.036488      -0.018929      -0.014952       0.043741       0.020124       0.005379       0.014471      -0.013065       0.001007      -0.022310      -0.006530       0.028840             10.889424      12.818409      -1.892319      -2.033648      10.878077       5.092642       8.971785          -0.000002
          103              C       2.993000       4.901202      10.590567       0.178028      35.341251 0.37501736E+03  0.84805232E+04                                 9.490940                            6.562702       0.026272       2.028004                    0.999366      25.525840      71.520645       0.628911       0.430671      -1.057313      -0.035084       0.025448       0.033461       0.054756      -0.046546      -0.035613       0.038665       0.018396      -0.045958      -0.048015      -0.034825       0.082840             12.071940      12.605893      -2.675123      -3.129316      12.449715       7.104499      11.160210          -0.000000
          104              C       2.512419       3.886808       9.819920      -0.183226      37.110788 0.45227563E+03  0.10799251E+05                                 9.748450                            7.141260      -0.071827       1.945087                    0.999094      30.515802      90.054154       0.606649       0.422842      -1.054179       0.021951      -0.047672      -0.005882       0.052812       0.007580      -0.004579      -0.020805       0.009887      -0.041089      -0.028123       0.004939       0.023184             11.755134      11.513427      -1.365177      -1.936246      12.665104       6.989003      11.086872          -0.000001
          105              C       3.382103       3.078212       9.128088      -0.077396      35.478540 0.45411526E+03  0.10881377E+05                                 9.695691                            7.332619      -0.220203       1.912308                    0.998502      29.760374      88.701355       0.575712       0.444000      -1.038786      -0.006586       0.006708       0.040878       0.041945       0.011689       0.000452      -0.016849      -0.031775       0.021676      -0.024597      -0.003780       0.028377             11.442831      13.686959      -2.106032      -2.180636      10.981183       5.229087       9.660351           0.000001
          106              C       1.015275       6.411847      10.825557       0.064366      24.589771 0.32106622E+03  0.69970982E+04                                 7.305844                            5.958505       0.345156       2.118091                    0.999777      26.073294      72.158854       0.677753       0.414678      -1.065358       0.029123      -0.020992       0.017192       0.039804       0.005113       0.033070      -0.019849      -0.009273       0.021835      -0.041128       0.003061       0.038067              7.953065       7.274347      -2.460758      -0.417494       6.388221       1.026525      10.196626          -0.000002
          107              C       2.000916       5.915597      12.690874       0.385771      25.836001 0.31069251E+03  0.67528129E+04                                 8.013776                            6.199035       0.154052       2.102647                    0.999637      23.379696      65.792453       0.607580       0.463819      -1.030243       0.023671      -0.016034       0.022742       0.036532       0.014934       0.022472      -0.012911      -0.010026       0.013339      -0.034923       0.012991       0.021931              9.212229       9.064034      -3.050913       0.720968       6.487933       0.630845      12.084721           0.000001
          108              C       2.919560       5.333232      13.676077      -0.564755      28.875345 0.45716247E+03  0.10893190E+05                                 7.946856                            6.879068      -0.003343       1.971028                    0.995678      32.333488      93.844285       0.662219       0.388168      -1.082123      -0.027617       0.008621      -0.008265       0.030089      -0.014755       0.045367      -0.023420      -0.038956       0.009617      -0.056001      -0.001315       0.057316              8.467987       8.826134      -0.411789       1.071739       6.585936      -0.280433       9.991890          -0.000001
          109              C      12.169127      13.425033       4.893905       0.554815      25.379614 0.27790179E+03  0.59146853E+04                                 7.985275                            5.916588      -0.195130       1.973159                    0.999302      23.528890      67.014529       0.609233       0.472370      -1.018498       0.022727       0.025967       0.047295       0.058546      -0.019131      -0.003827      -0.055275      -0.101464      -0.015102      -0.058327      -0.029804       0.088131              9.586638      11.305326       1.660965       2.332909       7.253734       3.847568      10.200853           0.000000
          110              C      11.207966      12.714227       3.990437      -0.023330      39.057897 0.45409041E+03  0.10725611E+05                                10.004793                            7.090329      -0.015640       1.998147                    0.999294      27.535504      77.751526       0.624604       0.415166      -1.071640      -0.023515      -0.023829      -0.018828       0.038409       0.001574      -0.014738      -0.011882      -0.004504       0.020973      -0.017540      -0.004340       0.021880             12.531689      14.195630       2.825389       3.636660      10.342376       6.554743      13.057060          -0.000002
          111              C      11.680816      11.907090       2.952690      -0.089185      33.752561 0.42806509E+03  0.10047224E+05                                 9.130813                            6.938724       0.033284       1.982569                    0.999581      29.268356      84.686309       0.618713       0.421775      -1.058447      -0.024486      -0.004125      -0.010494       0.026957      -0.003819      -0.015955      -0.007900       0.023434      -0.001998      -0.020134      -0.002783       0.022917             10.625549      11.233933       1.522179       2.060100       9.337586       5.665722      11.305128          -0.000003
          112              C      10.791806      11.190447       2.138255      -0.176018      35.426208 0.46708028E+03  0.11196469E+05                                 9.430398                            7.254141       0.110409       2.008702                    0.999001      30.040595      87.632252       0.604790       0.422485      -1.058775       0.036488       0.014952       0.018929       0.043741      -0.005379      -0.020124       0.014471      -0.007036       0.019094      -0.022310      -0.006530       0.028840             10.889424      12.818409       2.033648       1.892319       8.971785       5.092641      10.878076          -0.000002
          113              C       9.435100      11.302833       2.396598       0.178028      35.341251 0.37501736E+03  0.84805231E+04                                 9.490940                            6.562702       0.026272       2.028004                    0.999366      25.525840      71.520643       0.628911       0.430671      -1.057313      -0.035084      -0.033461      -0.025448       0.054756       0.035613       0.046546       0.038665       0.032177      -0.004615      -0.048015      -0.034825       0.082840             12.071939      12.605893       3.129316       2.675123      11.160210       7.104499      12.449715           0.000000
          114              C       8.954519      12.073480       3.410992      -0.183226      37.110788 0.45227563E+03  0.10799251E+05                                 9.748450                            7.141260      -0.071827       1.945087                    0.999094      30.515802      90.054153       0.606650       0.422842      -1.054179       0.021951       0.005882       0.047672       0.052812       0.004579      -0.007580      -0.020805       0.025488       0.005714      -0.028123       0.004939       0.023184             11.755134      11.513426       1.936246       1.365177      11.086872       6.989003      12.665104          -0.000001
          115              C       9.824203      12.765312       4.219588      -0.077396      35.478541 0.45411527E+03  0.10881377E+05                                 9.695692                            7.332619      -0.220203       1.912308                    0.998502      29.760374      88.701357       0.575712       0.444000      -1.038786      -0.006586      -0.040878      -0.006708       0.041945      -0.000452      -0.011689      -0.016849      -0.026726       0.036824      -0.024597      -0.003780       0.028377             11.442831      13.686960       2.180636       2.106032       9.660351       5.229087      10.981183           0.000001
          116              C       7.457375      11.067843       0.885953       0.064365      24.589774 0.32106628E+03  0.69970998E+04                                 7.305845                            5.958506       0.345156       2.118091                    0.999777      26.073296      72.158862       0.677753       0.414678      -1.065358       0.029123      -0.017192       0.020992       0.039804      -0.033070      -0.005113      -0.019849      -0.015554       0.002992      -0.041128       0.003061       0.038067              7.953066       7.274349       0.417494       2.460759      10.196627       1.026525       6.388222          -0.000002
          117              C       8.443016       9.202526       1.382203       0.385771      25.836001 0.31069252E+03  0.67528129E+04                                 8.013776                            6.199035       0.154052       2.102647                    0.999637      23.379696      65.792452       0.607580       0.463819      -1.030243       0.023671      -0.022742       0.016034       0.036532      -0.022472      -0.014934      -0.012911      -0.011682       0.008370      -0.034923       0.012991       0.021931              9.212229       9.064034      -0.720968       3.050913      12.084721       0.630844       6.487933           0.000001
          118              C       9.361660       8.217323       1.964568      -0.564755      28.875346 0.45716250E+03  0.10893190E+05                                 7.946856                            6.879067      -0.003343       1.971028                    0.995678      32.333489      93.844286       0.662219       0.388168      -1.082123      -0.027617       0.008265      -0.008621       0.030089      -0.045367       0.014755      -0.023420      -0.024286       0.053625      -0.056001      -0.001315       0.057316              8.467986       8.826134      -1.071739       0.411789       9.991890      -0.280433       6.585936          -0.000001
          119              C      12.169127       1.170567       9.701695       0.554815      25.379613 0.27790177E+03  0.59146849E+04                                 7.985275                            5.916588      -0.195130       1.973159                    0.999302      23.528889      67.014526       0.609233       0.472370      -1.018498       0.022727      -0.025967      -0.047295       0.058546       0.019131       0.003827      -0.055275      -0.101464      -0.015102      -0.058327      -0.029804       0.088131              9.586638      11.305326      -1.660965      -2.332909       7.253734       3.847568      10.200853           0.000000
          120              C      11.207966       1.881373      10.605163      -0.023330      39.057897 0.45409042E+03  0.10725611E+05                                10.004793                            7.090329      -0.015640       1.998147                    0.999294      27.535504      77.751526       0.624604       0.415166      -1.071640      -0.023515       0.023829       0.018828       0.038409      -0.001574       0.014738      -0.011882      -0.004504       0.020973      -0.017540      -0.004340       0.021880             12.531689      14.195630      -2.825389      -3.636660      10.342376       6.554743      13.057061          -0.000002
          121              C      11.680816       2.688510      11.642910      -0.089185      33.752559 0.42806506E+03  0.10047223E+05                                 9.130812                            6.938723       0.033284       1.982569                    0.999581      29.268355      84.686303       0.618713       0.421775      -1.058447      -0.024486       0.004125       0.010494       0.026957       0.003819       0.015955      -0.007900       0.023434      -0.001998      -0.020134      -0.002783       0.022917             10.625548      11.233932      -1.522179      -2.060100       9.337585       5.665722      11.305127          -0.000003
          122              C      10.791806       3.405153      12.457345      -0.176018      35.426207 0.46708026E+03  0.11196468E+05                                 9.430398                            7.254141       0.110410       2.008702                    0.999001      30.040594      87.632251       0.604790       0.422485      -1.058775       0.036488      -0.014952      -0.018929       0.043741       0.005379       0.020124       0.014471      -0.007036       0.019094      -0.022310      -0.006530       0.028840             10.889424      12.818410      -2.033648      -1.892319       8.971785       5.092642      10.878076          -0.000002
          123              C       9.435100       3.292767      12.199002       0.178028      35.341249 0.37501734E+03  0.84805226E+04                                 9.490940                            6.562702       0.026272       2.028004                    0.999366      25.525839      71.520643       0.628911       0.430671      -1.057313      -0.035084       0.033461       0.025448       0.054756      -0.035613      -0.046546       0.038665       0.032177      -0.004615      -0.048015      -0.034825       0.082840             12.071940      12.605893      -3.129316      -2.675123      11.160210       7.104499      12.449715          -0.000000
          124              C       8.954519       2.522120      11.184608      -0.183226      37.110788 0.45227564E+03  0.10799251E+05                                 9.748450                            7.141260      -0.071827       1.945087                    0.999094      30.515802      90.054154       0.606649       0.422842      -1.054179       0.021951      -0.005882      -0.047672       0.052812      -0.004579       0.007580      -0.020805       0.025488       0.005714      -0.028123       0.004939       0.023184             11.755134      11.513427      -1.936246      -1.365177      11.086873       6.989003      12.665104          -0.000001
          125              C       9.824203       1.830288      10.376012      -0.077396      35.478539 0.45411524E+03  0.10881376E+05                                 9.695692                            7.332619      -0.220203       1.912308                    0.998502      29.760373      88.701354       0.575712       0.444000      -1.038786      -0.006586       0.040878       0.006708       0.041945       0.000452       0.011689      -0.016849      -0.026726       0.036824      -0.024597      -0.003780       0.028377             11.442831      13.686960      -2.180636      -2.106032       9.660351       5.229087      10.981183           0.000001
          126              C       7.457375       3.527757      13.709647       0.064365      24.589774 0.32106628E+03  0.69970997E+04                                 7.305845                            5.958506       0.345156       2.118091                    0.999777      26.073296      72.158861       0.677753       0.414678      -1.065358       0.029123       0.017192      -0.020992       0.039804       0.033070       0.005113      -0.019849      -0.015554       0.002992      -0.041128       0.003061       0.038067              7.953066       7.274348      -0.417494      -2.460759      10.196626       1.026525       6.388222          -0.000002
          127              C       8.443016       5.393074      13.213397       0.385771      25.836001 0.31069251E+03  0.67528129E+04                                 8.013776                            6.199035       0.154053       2.102647                    0.999637      23.379696      65.792454       0.607580       0.463819      -1.030243       0.023671       0.022742      -0.016034       0.036532       0.022472       0.014934      -0.012911      -0.011682       0.008370      -0.034923       0.012991       0.021931              9.212230       9.064034       0.720968      -3.050913      12.084721       0.630844       6.487934           0.000001
          128              C       9.361660       6.378277      12.631032      -0.564755      28.875344 0.45716245E+03  0.10893189E+05                                 7.946856                            6.879067      -0.003343       1.971028                    0.995678      32.333489      93.844289       0.662219       0.388168      -1.082123      -0.027617      -0.008265       0.008621       0.030089       0.045367      -0.014755      -0.023420      -0.024286       0.053625      -0.056001      -0.001315       0.057316              8.467986       8.826133       1.071738      -0.411789       9.991889      -0.280433       6.585936          -0.000001
          129              C       5.727027       6.127233       2.403895       0.554815      25.379615 0.27790180E+03  0.59146856E+04                                 7.985275                            5.916588      -0.195130       1.973159                    0.999302      23.528890      67.014528       0.609233       0.472370      -1.018498       0.022727       0.025967      -0.047295       0.058546      -0.019131       0.003827       0.055275      -0.101464      -0.015102      -0.058327      -0.029804       0.088131              9.586638      11.305326       1.660965      -2.332909       7.253734      -3.847568      10.200853           0.000000
          130              C       4.765866       5.416427       3.307363      -0.023330      39.057896 0.45409041E+03  0.10725611E+05                                10.004793                            7.090329      -0.015640       1.998147                    0.999294      27.535504      77.751524       0.624604       0.415166      -1.071640      -0.023515      -0.023829       0.018828       0.038409       0.001574       0.014738       0.011882      -0.004504       0.020973      -0.017540      -0.004340       0.021880             12.531688      14.195629       2.825389      -3.636660      10.342376      -6.554742      13.057060          -0.000002
          131              C       5.238716       4.609290       4.345110      -0.089185      33.752556 0.42806501E+03  0.10047222E+05                                 9.130812                            6.938723       0.033284       1.982569                    0.999581      29.268353      84.686295       0.618713       0.421775      -1.058447      -0.024486      -0.004125       0.010494       0.026957      -0.003819       0.015955       0.007901       0.023434      -0.001998      -0.020135      -0.002783       0.022917             10.625548      11.233931       1.522179      -2.060100       9.337585      -5.665722      11.305127          -0.000003
          132              C       4.349706       3.892647       5.159545      -0.176019      35.426210 0.46708030E+03  0.11196469E+05                                 9.430398                            7.254142       0.110409       2.008702                    0.999001      30.040596      87.632255       0.604790       0.422485      -1.058775       0.036488       0.014952      -0.018929       0.043741      -0.005379       0.020124      -0.014471      -0.007036       0.019094      -0.022310      -0.006530       0.028840             10.889424      12.818410       2.033648      -1.892319       8.971786      -5.092642      10.878077          -0.000002
          133              C       2.993000       4.005033       4.901202       0.178028      35.341249 0.37501733E+03  0.84805225E+04                                 9.490940                            6.562702       0.026272       2.028004                    0.999366      25.525839      71.520643       0.628911       0.430671      -1.057313      -0.035084      -0.033461       0.025448       0.054756       0.035613      -0.046546      -0.038665       0.032177      -0.004615      -0.048015      -0.034825       0.082840             12.071940      12.605893       3.129316      -2.675123      11.160210      -7.104499      12.449715           0.000000
          134              C       2.512419       4.775680       3.886808      -0.183226      37.110790 0.45227566E+03  0.10799252E+05                                 9.748450                            7.141260      -0.071827       1.945087                    0.999094      30.515803      90.054157       0.606650       0.422842      -1.054179       0.021951       0.005882      -0.047672       0.052812       0.004579       0.007580       0.020805       0.025488       0.005714      -0.028123       0.004939       0.023184             11.755134      11.513427       1.936246      -1.365177      11.086872      -6.989003      12.665104          -0.000001
          135              C       3.382103       5.467512       3.078212      -0.077396      35.478542 0.45411530E+03  0.10881378E+05                                 9.695692                            7.332619      -0.220203       1.912308                    0.998502      29.760375      88.701359       0.575712       0.444000      -1.038786      -0.006586      -0.040878       0.006708       0.041945      -0.000452       0.011689       0.016849      -0.026726       0.036824      -0.024597      -0.003780       0.028377             11.442831      13.686960       2.180636      -2.106032       9.660351      -5.229088      10.981183           0.000001
          136              C       1.015275       3.770043       6.411847       0.064365      24.589775 0.32106631E+03  0.69971005E+04                                 7.305845                            5.958506       0.345156       2.118091                    0.999777      26.073297      72.158866       0.677753       0.414678      -1.065358       0.029123      -0.017192      -0.020992       0.039804      -0.033070       0.005113       0.019849      -0.015554       0.002992      -0.041128       0.003061       0.038067              7.953066       7.274349       0.417494      -2.460759      10.196627      -1.026525       6.388223          -0.000002
          137              C       2.000916       1.904726       5.915597       0.385771      25.836000 0.31069251E+03  0.67528128E+04                                 8.013776                            6.199035       0.154053       2.102647                    0.999637      23.379696      65.792453       0.607580       0.463819      -1.030243       0.023671      -0.022742      -0.016034       0.036532      -0.022472       0.014934       0.012911      -0.011682       0.008370      -0.034923       0.012991       0.021931              9.212229       9.064034      -0.720968      -3.050913      12.084721      -0.630844       6.487933           0.000001
          138              C       2.919560       0.919523       5.333232      -0.564755      28.875344 0.45716246E+03  0.10893189E+05                                 7.946856                            6.879067      -0.003343       1.971028                    0.995678      32.333489      93.844290       0.662219       0.388168      -1.082123      -0.027617       0.008265       0.008621       0.030089      -0.045367      -0.014755       0.023420      -0.024286       0.053625      -0.056001      -0.001315       0.057316              8.467987       8.826134      -1.071739      -0.411789       9.991890       0.280433       6.585936          -0.000001
          139              C       5.727027       8.468367      12.191705       0.554815      25.379615 0.27790179E+03  0.59146855E+04                                 7.985275                            5.916588      -0.195130       1.973159                    0.999302      23.528890      67.014529       0.609233       0.472370      -1.018498       0.022727      -0.025967       0.047295       0.058546       0.019131      -0.003827       0.055275      -0.101464      -0.015102      -0.058327      -0.029804       0.088131              9.586638      11.305327      -1.660965       2.332909       7.253734      -3.847568      10.200853           0.000000
          140              C       4.765866       9.179173      11.288237      -0.023330      39.057899 0.45409044E+03  0.10725612E+05                                10.004793                            7.090329      -0.015640       1.998147                    0.999294      27.535505      77.751529       0.624604       0.415166      -1.071640      -0.023515       0.023829      -0.018828       0.038409      -0.001574      -0.014738       0.011882      -0.004504       0.020973      -0.017540      -0.004340       0.021879             12.531689      14.195630      -2.825389       3.636660      10.342376      -6.554743      13.057061          -0.000002
          141              C       5.238716       9.986310      10.250490      -0.089185      33.752560 0.42806506E+03  0.10047223E+05                                 9.130813                            6.938723       0.033284       1.982569                    0.999581      29.268355      84.686304       0.618713       0.421775      -1.058447      -0.024486       0.004125      -0.010494       0.026957       0.003819      -0.015955       0.007900       0.023434      -0.001998      -0.020134      -0.002783       0.022917             10.625548      11.233932      -1.522179       2.060100       9.337586      -5.665722      11.305127          -0.000003
          142              C       4.349706      10.702953       9.436055      -0.176018      35.426210 0.46708030E+03  0.11196469E+05                                 9.430398                            7.254141       0.110409       2.008702                    0.999001      30.040596      87.632255       0.604790       0.422485      -1.058775       0.036488      -0.014952       0.018929       0.043741       0.005379      -0.020124      -0.014471      -0.007036       0.019094      -0.022310      -0.006530       0.028840             10.889424      12.818409      -2.033648       1.892319       8.971785      -5.092642      10.878077          -0.000002
          143              C       2.993000      10.590567       9.694398       0.178028      35.341249 0.37501734E+03  0.84805225E+04                                 9.490940                            6.562702       0.026272       2.028004                    0.999366      25.525839      71.520641       0.628911       0.430671      -1.057313      -0.035084       0.033461      -0.025448       0.054756      -0.035613       0.046546      -0.038665       0.032177      -0.004615      -0.048015      -0.034825       0.082840             12.071939      12.605893      -3.129316       2.675123      11.160210      -7.104499      12.449715          -0.000000
          144              C       2.512419       9.819920      10.708792      -0.183226      37.110786 0.45227561E+03  0.10799250E+05                                 9.748450                            7.141260      -0.071827       1.945087                    0.999094      30.515801      90.054150       0.606650       0.422842      -1.054179       0.021951      -0.005882       0.047672       0.052812      -0.004579      -0.007580       0.020805       0.025488       0.005714      -0.028123       0.004939       0.023184             11.755134      11.513426      -1.936245       1.365177      11.086872      -6.989003      12.665103          -0.000001
          145              C       3.382103       9.128088      11.517388      -0.077396      35.478542 0.45411529E+03  0.10881378E+05                                 9.695692                            7.332619      -0.220203       1.912308                    0.998502      29.760375      88.701360       0.575712       0.444000      -1.038786      -0.006586       0.040878      -0.006708       0.041945       0.000452      -0.011689       0.016849      -0.026726       0.036824      -0.024597      -0.003780       0.028377             11.442831      13.686960      -2.180636       2.106032       9.660351      -5.229087      10.981183           0.000001
          146              C       1.015275      10.825557       8.183753       0.064365      24.589774 0.32106629E+03  0.69970999E+04                                 7.305845                            5.958506       0.345156       2.118091                    0.999777      26.073296      72.158861       0.677753       0.414678      -1.065358       0.029123       0.017192       0.020992       0.039804       0.033070      -0.005113       0.019849      -0.015554       0.002992      -0.041128       0.003061       0.038067              7.953066       7.274348      -0.417494       2.460759      10.196627      -1.026525       6.388222          -0.000002
          147              C       2.000916      12.690874       8.680003       0.385770      25.836000 0.31069251E+03  0.67528127E+04                                 8.013776                            6.199036       0.154053       2.102647                    0.999637      23.379696      65.792454       0.607580       0.463819      -1.030243       0.023671       0.022742       0.016034       0.036532       0.022472      -0.014934       0.012911      -0.011682       0.008370      -0.034923       0.012991       0.021931              9.212230       9.064034       0.720968       3.050913      12.084722      -0.630845       6.487934           0.000001
          148              C       2.919560      13.676077       9.262368      -0.564755      28.875343 0.45716243E+03  0.10893189E+05                                 7.946856                            6.879067      -0.003343       1.971028                    0.995678      32.333488      93.844285       0.662219       0.388168      -1.082123      -0.027617      -0.008265      -0.008621       0.030089       0.045367       0.014755       0.023420      -0.024286       0.053625      -0.056001      -0.001315       0.057316              8.467986       8.826134       1.071739       0.411789       9.991890       0.280433       6.585935          -0.000001
          149              N       6.751321       0.288993       4.448739      -0.184905      30.370374 0.46381344E+03  0.10843575E+05                                 7.988461                            6.872030       0.623072       2.201170                    0.999728      27.655443      73.844806       0.686150       0.381819      -1.111451       0.210944       0.130310       0.087002       0.262769      -0.098108       0.000287      -0.013678      -0.081323       0.486652      -0.187465       0.024131       0.163334              8.748926       8.750314       2.663306      -1.730716       7.425220      -1.600258      10.071245          -0.000003
          150              N       7.395531       0.608637       5.636821      -0.266575      37.534475 0.53427130E+03  0.12968159E+05                                 9.280380                            7.393766       0.234081       2.097021                    0.998356      28.181296      77.213019       0.657641       0.383708      -1.107700      -0.022750      -0.000866      -0.137621       0.139491       0.010434       0.047562       0.039824       0.024278      -0.041890      -0.062196      -0.005634       0.067830             10.976153      10.963239       3.909023      -3.420899       8.434359      -2.745830      13.530861          -0.000001
          151              N       8.510014       1.580703       4.050279      -0.078218      34.701954 0.37786137E+03  0.83997266E+04                                 8.827544                            6.168659       0.193473       2.138485                    0.998826      24.152331      63.054152       0.729614       0.377642      -1.113599       0.004115       0.013255      -0.038878       0.041281       0.049467       0.009579      -0.012812       0.046776       0.020399      -0.061825       0.010471       0.051354             11.384124      10.890224       5.622951      -4.257472      10.216600      -5.089437      13.045547           0.000001
          152              N       6.751321      14.306607      10.146861      -0.184905      30.370372 0.46381340E+03  0.10843574E+05                                 7.988460                            6.872030       0.623072       2.201170                    0.999728      27.655443      73.844803       0.686150       0.381819      -1.111451       0.210944      -0.130310      -0.087002       0.262769       0.098108      -0.000287      -0.013678      -0.081323       0.486652      -0.187465       0.024131       0.163334              8.748925       8.750313      -2.663306       1.730716       7.425220      -1.600257      10.071243          -0.000003
          153              N       7.395531      13.986963       8.958779      -0.266575      37.534474 0.53427128E+03  0.12968158E+05                                 9.280380                            7.393766       0.234081       2.097021                    0.998356      28.181295      77.213018       0.657641       0.383708      -1.107700      -0.022750       0.000866       0.137620       0.139491      -0.010434      -0.047562       0.039824       0.024278      -0.041890      -0.062196      -0.005634       0.067830             10.976153      10.963239      -3.909024       3.420899       8.434359      -2.745831      13.530861          -0.000001
          154              N       8.510014      13.014897      10.545321      -0.078218      34.701955 0.37786137E+03  0.83997266E+04                                 8.827544                            6.168659       0.193473       2.138485                    0.998826      24.152331      63.054152       0.729614       0.377642      -1.113599       0.004115      -0.013255       0.038878       0.041281      -0.049467      -0.009579      -0.012812       0.046776       0.020399      -0.061825       0.010471       0.051354             11.384124      10.890224      -5.622951       4.257473      10.216600      -5.089438      13.045547           0.000001
          155              N       0.309221       7.586793       2.849061      -0.184905      30.370373 0.46381342E+03  0.10843574E+05                                 7.988460                            6.872030       0.623072       2.201170                    0.999728      27.655443      73.844805       0.686150       0.381819      -1.111451       0.210944       0.130311      -0.087002       0.262769      -0.098108      -0.000287       0.013678      -0.081323       0.486652      -0.187465       0.024131       0.163334              8.748926       8.750314       2.663306       1.730716       7.425220       1.600257      10.071244          -0.000003
          156              N       0.953431       7.906437       1.660979      -0.266575      37.534474 0.53427127E+03  0.12968158E+05                                 9.280380                            7.393766       0.234081       2.097021                    0.998356      28.181295      77.213018       0.657641       0.383708      -1.107700      -0.022750      -0.000866       0.137620       0.139491       0.010434      -0.047562      -0.039824       0.024278      -0.041890      -0.062196      -0.005634       0.067830             10.976153      10.963239       3.909023       3.420899       8.434359       2.745830      13.530861          -0.000001
          157              N       2.067914       8.878503       3.247521      -0.078218      34.701952 0.37786134E+03  0.83997258E+04                                 8.827544                            6.168659       0.193473       2.138485                    0.998826      24.152330      63.054150       0.729614       0.377642      -1.113599       0.004115       0.013255       0.038878       0.041281       0.049467      -0.009579       0.012812       0.046776       0.020399      -0.061825       0.010471       0.051354             11.384124      10.890224       5.622951       4.257472      10.216600       5.089437      13.045547           0.000001
          158              N       0.309221       7.008807      11.746539      -0.184905      30.370376 0.46381348E+03  0.10843576E+05                                 7.988461                            6.872031       0.623072       2.201170                    0.999728      27.655444      73.844810       0.686150       0.381819      -1.111451       0.210944      -0.130311       0.087002       0.262769       0.098108       0.000287       0.013678      -0.081323       0.486652      -0.187465       0.024131       0.163334              8.748927       8.750315      -2.663306      -1.730716       7.425221       1.600258      10.071245          -0.000003
          159              N       0.953431       6.689163      12.934621      -0.266575      37.534473 0.53427127E+03  0.12968158E+05                                 9.280380                            7.393766       0.234081       2.097021                    0.998356      28.181295      77.213018       0.657641       0.383708      -1.107700      -0.022750       0.000866      -0.137620       0.139491      -0.010434       0.047562      -0.039824       0.024278      -0.041890      -0.062196      -0.005634       0.067830             10.976153      10.963239      -3.909023      -3.420899       8.434359       2.745830      13.530861          -0.000001
          160              N       2.067914       5.717097      11.348079      -0.078218      34.701953 0.37786134E+03  0.83997258E+04                                 8.827545                            6.168659       0.193473       2.138485                    0.998826      24.152330      63.054151       0.729614       0.377642      -1.113599       0.004115      -0.013255      -0.038878       0.041281      -0.049467       0.009579       0.012812       0.046776       0.020399      -0.061825       0.010471       0.051354             11.384124      10.890224      -5.622951      -4.257473      10.216600       5.089437      13.045547           0.000001
          161              N       6.751321      10.146861       0.288993      -0.184905      30.370374 0.46381343E+03  0.10843575E+05                                 7.988461                            6.872030       0.623072       2.201170                    0.999728      27.655443      73.844806       0.686150       0.381819      -1.111451       0.210944      -0.087002       0.130311       0.262769      -0.000287      -0.098108       0.013678      -0.283987      -0.121342      -0.187465       0.024131       0.163334              8.748926       8.750314       1.730716       2.663306      10.071244       1.600258       7.425220          -0.000003
          162              N       7.395531       8.958779       0.608637      -0.266575      37.534473 0.53427127E+03  0.12968158E+05                                 9.280380                            7.393766       0.234081       2.097021                    0.998356      28.181295      77.213017       0.657641       0.383708      -1.107700      -0.022750       0.137620      -0.000866       0.139491      -0.047562       0.010434      -0.039824       0.033084      -0.015473      -0.062196      -0.005634       0.067830             10.976153      10.963239       3.420899       3.909023      13.530861       2.745830       8.434359          -0.000001
          163              N       8.510014      10.545321       1.580703      -0.078218      34.701952 0.37786134E+03  0.83997257E+04                                 8.827544                            6.168659       0.193473       2.138485                    0.998826      24.152330      63.054150       0.729614       0.377642      -1.113599       0.004115       0.038878       0.013255       0.041281      -0.009579       0.049467       0.012812       0.013188      -0.080363      -0.061825       0.010471       0.051354             11.384123      10.890224       4.257473       5.622951      13.045546       5.089437      10.216600           0.000001
          164              N       6.751321       4.448739      14.306607      -0.184905      30.370371 0.46381338E+03  0.10843573E+05                                 7.988460                            6.872030       0.623072       2.201170                    0.999728      27.655442      73.844801       0.686150       0.381819      -1.111451       0.210944       0.087002      -0.130310       0.262769       0.000287       0.098108       0.013678      -0.283987      -0.121342      -0.187465       0.024131       0.163334              8.748925       8.750313      -1.730716      -2.663306      10.071243       1.600257       7.425220          -0.000003
          165              N       7.395531       5.636821      13.986963      -0.266575      37.534473 0.53427127E+03  0.12968158E+05                                 9.280380                            7.393766       0.234081       2.097021                    0.998356      28.181295      77.213017       0.657641       0.383708      -1.107700      -0.022750      -0.137620       0.000866       0.139491       0.047562      -0.010434      -0.039824       0.033084      -0.015473      -0.062196      -0.005634       0.067830             10.976153      10.963239      -3.420899      -3.909023      13.530861       2.745830       8.434359          -0.000001
          166              N       8.510014       4.050279      13.014897      -0.078218      34.701952 0.37786134E+03  0.83997257E+04                                 8.827544                            6.168659       0.193473       2.138485                    0.998826      24.152330      63.054150       0.729614       0.377642      -1.113599       0.004115      -0.038878      -0.013255       0.041281       0.009579      -0.049467       0.012812       0.013188      -0.080363      -0.061825       0.010471       0.051354             11.384123      10.890224      -4.257472      -5.622950      13.045546       5.089437      10.216600           0.000001
          167              N       0.309221       2.849061       7.008807      -0.184905      30.370373 0.46381342E+03  0.10843574E+05                                 7.988460                            6.872030       0.623072       2.201170                    0.999728      27.655443      73.844805       0.686150       0.381819      -1.111451       0.210944      -0.087002      -0.130310       0.262769      -0.000287       0.098108      -0.013678      -0.283987      -0.121342      -0.187465       0.024131       0.163334              8.748926       8.750314       1.730716      -2.663306      10.071244      -1.600258       7.425220          -0.000003
          168              N       0.953431       1.660979       6.689163      -0.266575      37.534473 0.53427127E+03  0.12968158E+05                                 9.280380                            7.393766       0.234081       2.097021                    0.998356      28.181295      77.213018       0.657641       0.383708      -1.107700      -0.022750       0.137620       0.000866       0.139491      -0.047562      -0.010434       0.039824       0.033084      -0.015473      -0.062196      -0.005634       0.067830             10.976153      10.963239       3.420899      -3.909023      13.530861      -2.745830       8.434359          -0.000001
          169              N       2.067914       3.247521       5.717097      -0.078218      34.701954 0.37786137E+03  0.83997265E+04                                 8.827544                            6.168659       0.193473       2.138485                    0.998826      24.152331      63.054151       0.729614       0.377642      -1.113599       0.004115       0.038878      -0.013255       0.041281      -0.009579      -0.049467      -0.012812       0.013188      -0.080363      -0.061825       0.010471       0.051354             11.384123      10.890224       4.257472      -5.622950      13.045546      -5.089437      10.216600           0.000001
          170              N       0.309221      11.746539       7.586793      -0.184905      30.370370 0.46381337E+03  0.10843573E+05                                 7.988460                            6.872029       0.623072       2.201170                    0.999728      27.655442      73.844800       0.686150       0.381819      -1.111451       0.210944       0.087002       0.130311       0.262769       0.000287      -0.098108      -0.013678      -0.283987      -0.121342      -0.187465       0.024131       0.163334              8.748925       8.750313      -1.730716       2.663306      10.071243      -1.600257       7.425219          -0.000003
          171              N       0.953431      12.934621       7.906437      -0.266575      37.534473 0.53427128E+03  0.12968158E+05                                 9.280380                            7.393766       0.234081       2.097021                    0.998356      28.181295      77.213018       0.657641       0.383708      -1.107700      -0.022750      -0.137620      -0.000866       0.139491       0.047562       0.010434       0.039824       0.033084      -0.015473      -0.062196      -0.005634       0.067830             10.976153      10.963239      -3.420899       3.909023      13.530861      -2.745830       8.434359          -0.000001
          172              N       2.067914      11.348079       8.878503      -0.078218      34.701952 0.37786134E+03  0.83997257E+04                                 8.827544                            6.168659       0.193473       2.138485                    0.998826      24.152330      63.054148       0.729614       0.377642      -1.113599       0.004115      -0.038878       0.013255       0.041281       0.009579       0.049467      -0.012812       0.013188      -0.080363      -0.061825       0.010471       0.051354             11.384123      10.890223      -4.257472       5.622950      13.045546      -5.089437      10.216599           0.000001
          173              O      11.630567       5.901001       0.585284      -0.560293      40.545579 0.61189115E+03  0.15179695E+05                                 9.400102                            7.662963       0.189128       2.118661                    0.993826      27.767285      73.931865       0.686067       0.359874      -1.139306       0.029336      -0.010274       0.018512       0.036178      -0.009762       0.014293      -0.033212      -0.107434      -0.023697      -0.054184      -0.019093       0.073277             10.911426       8.883530       1.021973       0.183552      14.863151      -4.624534       8.987595          -0.000001
          174              O       0.505061       4.642860       1.167648      -0.565625      31.561008 0.48953717E+03  0.11487312E+05                                 7.855324                            6.805859       0.767500       2.290489                    0.997040      27.625617      71.572752       0.735634       0.354823      -1.143165      -0.012919       0.007753       0.003852       0.015551      -0.014776       0.017444       0.077728       0.126117       0.063481      -0.119947       0.050699       0.069248              8.513685      13.222789       0.499065      -0.414344       6.016387      -0.720604       6.301880          -0.000004
          175              O      11.630567       8.694599      14.010316      -0.560293      40.545578 0.61189112E+03  0.15179694E+05                                 9.400102                            7.662963       0.189128       2.118661                    0.993826      27.767284      73.931863       0.686067       0.359874      -1.139306       0.029336       0.010274      -0.018512       0.036178       0.009762      -0.014293      -0.033212      -0.107434      -0.023697      -0.054184      -0.019093       0.073277             10.911425       8.883530      -1.021973      -0.183552      14.863151      -4.624534       8.987595          -0.000001
          176              O       0.505061       9.952740      13.427952      -0.565625      31.561010 0.48953721E+03  0.11487313E+05                                 7.855324                            6.805859       0.767500       2.290489                    0.997040      27.625618      71.572755       0.735634       0.354823      -1.143165      -0.012919      -0.007753      -0.003852       0.015551       0.014776      -0.017444       0.077728       0.126118       0.063481      -0.119947       0.050699       0.069248              8.513686      13.222790      -0.499065       0.414344       6.016387      -0.720604       6.301880          -0.000004
          177              O       5.188467      13.198801       6.712516      -0.560293      40.545577 0.61189110E+03  0.15179693E+05                                 9.400102                            7.662963       0.189128       2.118661                    0.993826      27.767284      73.931861       0.686067       0.359874      -1.139306       0.029336      -0.010274      -0.018512       0.036178      -0.009762      -0.014293       0.033212      -0.107434      -0.023697      -0.054184      -0.019093       0.073277             10.911425       8.883530       1.021973      -0.183552      14.863150       4.624534       8.987595          -0.000001
          178              O       6.947161      11.940660       6.130152      -0.565625      31.561011 0.48953722E+03  0.11487313E+05                                 7.855324                            6.805859       0.767500       2.290489                    0.997040      27.625619      71.572758       0.735634       0.354823      -1.143166      -0.012919       0.007753      -0.003852       0.015551      -0.014776      -0.017444      -0.077728       0.126118       0.063481      -0.119947       0.050699       0.069248              8.513686      13.222790       0.499065       0.414344       6.016387       0.720604       6.301880          -0.000004
          179              O       5.188467       1.396799       7.883084      -0.560293      40.545577 0.61189111E+03  0.15179693E+05                                 9.400102                            7.662963       0.189128       2.118661                    0.993826      27.767284      73.931862       0.686067       0.359874      -1.139306       0.029336       0.010274       0.018512       0.036178       0.009762       0.014293       0.033212      -0.107434      -0.023697      -0.054184      -0.019093       0.073277             10.911425       8.883530      -1.021973       0.183552      14.863150       4.624534       8.987595          -0.000001
          180              O       6.947161       2.654940       8.465448      -0.565625      31.561012 0.48953724E+03  0.11487314E+05                                 7.855324                            6.805859       0.767500       2.290489                    0.997040      27.625618      71.572757       0.735634       0.354823      -1.143165      -0.012919      -0.007753       0.003852       0.015551       0.014776       0.017444      -0.077728       0.126118       0.063481      -0.119947       0.050699       0.069248              8.513686      13.222791      -0.499065      -0.414344       6.016387       0.720604       6.301881          -0.000004
          181              O      11.630567      14.010316       5.901001      -0.560293      40.545578 0.61189112E+03  0.15179694E+05                                 9.400102                            7.662963       0.189128       2.118661                    0.993826      27.767284      73.931864       0.686067       0.359874      -1.139306       0.029336      -0.018512      -0.010274       0.036178      -0.014293      -0.009762       0.033212      -0.041868       0.173000      -0.054184      -0.019093       0.073277             10.911426       8.883530      -0.183552       1.021973       8.987595       4.624534      14.863151          -0.000001
          182              O       0.505061      13.427952       4.642860      -0.565625      31.561014 0.48953728E+03  0.11487315E+05                                 7.855325                            6.805859       0.767500       2.290489                    0.997040      27.625619      71.572760       0.735634       0.354823      -1.143165      -0.012919      -0.003852       0.007753       0.015551      -0.017444      -0.014776      -0.077728       0.031318      -0.220917      -0.119947       0.050699       0.069248              8.513687      13.222791       0.414344       0.499065       6.301881       0.720604       6.016388          -0.000004
          183              O      11.630567       0.585284       8.694599      -0.560293      40.545577 0.61189111E+03  0.15179694E+05                                 9.400102                            7.662963       0.189128       2.118661                    0.993826      27.767284      73.931863       0.686067       0.359874      -1.139306       0.029336       0.018512       0.010274       0.036178       0.014293       0.009762       0.033212      -0.041868       0.173000      -0.054184      -0.019093       0.073277             10.911425       8.883530       0.183552      -1.021973       8.987595       4.624534      14.863151          -0.000001
          184              O       0.505061       1.167648       9.952740      -0.565625      31.561010 0.48953720E+03  0.11487313E+05                                 7.855324                            6.805859       0.767500       2.290489                    0.997040      27.625618      71.572755       0.735634       0.354823      -1.143165      -0.012919       0.003852      -0.007753       0.015551       0.017444       0.014776      -0.077728       0.031318      -0.220917      -0.119947       0.050699       0.069248              8.513686      13.222790      -0.414344      -0.499065       6.301880       0.720604       6.016387          -0.000004
          185              O       5.188467       6.712516       1.396799      -0.560293      40.545577 0.61189111E+03  0.15179694E+05                                 9.400102                            7.662963       0.189128       2.118661                    0.993826      27.767284      73.931863       0.686067       0.359874      -1.139306       0.029336      -0.018512       0.010274       0.036178      -0.014293       0.009762      -0.033212      -0.041868       0.173000      -0.054184      -0.019093       0.073277             10.911425       8.883530      -0.183552      -1.021974       8.987595      -4.624534      14.863151          -0.000001
          186              O       6.947161       6.130152       2.654940      -0.565625      31.561004 0.48953709E+03  0.11487309E+05                                 7.855323                            6.805858       0.767500       2.290489                    0.997040      27.625616      71.572747       0.735634       0.354823      -1.143166      -0.012919      -0.003852      -0.007753       0.015551      -0.017444       0.014776       0.077728       0.031318      -0.220916      -0.119947       0.050699       0.069248              8.513684      13.222788       0.414344      -0.499065       6.301879      -0.720603       6.016386          -0.000004
          187              O       5.188467       7.883084      13.198801      -0.560293      40.545577 0.61189111E+03  0.15179693E+05                                 9.400102                            7.662963       0.189128       2.118661                    0.993826      27.767284      73.931862       0.686067       0.359874      -1.139306       0.029336       0.018512      -0.010274       0.036178       0.014293      -0.009762      -0.033212      -0.041868       0.173000      -0.054184      -0.019093       0.073277             10.911425       8.883530       0.183552       1.021973       8.987595      -4.624534      14.863150          -0.000001
          188              O       6.947161       8.465448      11.940660      -0.565625      31.561008 0.48953716E+03  0.11487311E+05                                 7.855324                            6.805859       0.767501       2.290489                    0.997040      27.625616      71.572750       0.735634       0.354823      -1.143165      -0.012919       0.003852       0.007753       0.015551       0.017444      -0.014776       0.077728       0.031318      -0.220916      -0.119947       0.050699       0.069248              8.513686      13.222790      -0.414344       0.499065       6.301880      -0.720604       6.016387          -0.000004

******************************************************
Auxiliary information for the entire system
The total spin magnetic moment of the unit cell is   -0.000227
The total net atomic charge of the unit cell is   0.000006
Accuracy of reproducing the electrostatic potential in the unit cell:
  The inner radius (bohr) =    5.0000
  The outer radius (bohr) =   12.0000
  Valid grid points have density less than (e/(bohr^3)) =    0.0001
  The number of valid grid points were=        74808
  The rms potential error without charges in kcal/mol is=      5.83206
  The rms potential error with partial charges in kcal/mol is=      0.80019
  The RRMSE value at monopole order=      0.13721
  The rms potential error with partial charges and cloud penetration in kcal/mol is=      0.81944
  The RRMSE value at monopole order with cloud penetration is=      0.14051
  The rms potential error with partial charges and atomic dipoles in kcal/mol is=      0.60794
  The RRMSE value at dipole order=      0.10424
  The rms potential error with partial charges, atomic dipoles and cloud penetration in kcal/mol is=      0.62174
  The RRMSE value at dipole order with cloud penetration=      0.10661

******************************************************
The electron densities and ab initio electrostatic potential were computed in VASP using the PBE functional and
projector augmented wave method. See the main text of the journal article for a description of computational details.
The atomic charges, dipoles, and quadrupoles were computed with the DDEC6 method as described in
(a) T. A. Manz and N. Gabaldon Limas, RSC Adv. 6 (2016) 47771-47801 DOI: 10.1039/c6ra04656h
(b) N. Gabaldon Limas and T. A. Manz, RSC Adv. 8 (2018) 2678-2707 DOI: 10.1039/c7ra11829e.
For each atom in the material, the electron cloud parameters were fit to the spherically averaged atom-in-material
electron density using radial positions for which this density was between 10^-4 and 10^-2 electrons per cubic bohr.
The polarizabilities, dispersion coefficients, and quantum Drude oscillator (QDO) parameters were fit using the MCLF method.
The magnetic structure of the system was optimized in VASP from the default ferromagnetic initial guess using spin polarization.
The atomic spin moments (ASMs) were computed on this optimized magnetic structure using the DDEC6 partition as inputs
to the method of T. A. Manz and D. S. Sholl, J. Chem. Theory Comput. 7 (2011) 4146-4164 DOI: 10.1021/ct200539n.
The RMSE and RRMSE were computed using a uniform grid with Ewald summation.
