# Supplementary material for: A collection of forcefield precursors for metal–organic frameworks
Source: RSC Adv. 2019 Nov 13;9(63):36492–507. doi: 10.1039/c9ra07327b (PMC9075174; doi:10.1039/c9ra07327b)
Supplement: RA-009-C9RA07327B-s4132 [file RA-009-C9RA07327B-s4132.xyz]

  128
jmolscript: load "" {1 1 1} spacegroup "x,y,z" unitcell [{     13.586800     0.000000     0.000000 }, {      0.000000    15.158100     0.000000 }, {     -2.453904    -7.579115    13.896925 }]
Nd     5.381139    10.811037     5.017068     2.057969
Nd    -1.041643     3.231969     8.879857     2.058043
Nd     5.751757    -3.232052     8.879857     2.057969
Nd    12.174539     4.347016     5.017068     2.058044
H      8.064142    10.058912     0.736537     0.121652
H      6.574025     3.133120    12.637864     0.114416
H      5.780358     6.972663    13.516149     0.117962
H      7.112383    13.880265     1.517544     0.123807
H      6.368015     8.449081     9.410998     0.135640
H      8.959632     5.444743     9.930743     0.131096
H      8.750885     7.313753     6.373130     0.131410
H      7.644242     4.865697    11.339891     0.073522
H      9.862154     2.479804    13.160388     0.122882
H     11.352271    10.712223     1.259061     0.115139
H     12.145938    14.551774     0.380776     0.118855
H     10.813913     6.301164    12.379381     0.123501
H     11.558281     0.870054     4.485927     0.135011
H      8.966664    -2.134279     3.966182     0.129872
H      9.175411    -0.265302     7.523795     0.130479
H     10.282054    12.444788     2.557034     0.073121
H      3.068754    -2.479927    13.160388     0.121652
H      4.558871     4.445865     1.259061     0.114416
H      5.352538     0.606322     0.380776     0.117962
H      4.020513    -6.301280    12.379381     0.123807
H      4.764881    -0.870096     4.485927     0.135640
H      2.173264     2.134242     3.966182     0.131096
H      2.382011     0.265232     7.523795     0.131410
H      3.488654     2.713288     2.557034     0.073522
H      1.270742     5.099181     0.736537     0.122882
H     -0.219375    -3.133238    12.637864     0.115139
H     -1.013042    -6.972789    13.516149     0.118855
H      0.318983     1.277821     1.517544     0.123501
H     -0.425385     6.708931     9.410998     0.135011
H      2.166232    -5.444836     9.930743     0.129872
H      1.957485     7.844287     6.373130     0.130479
H      0.850842    -4.865803    11.339891     0.073121
C      6.721444    11.471638     2.554255     0.584492
C      7.479124    11.908197     1.325767    -0.007212
C      8.071514    10.954757     0.494731    -0.112220
C      6.212057     3.769758    13.210417    -0.142786
C      6.273782     5.147631    12.868553     0.079743
C      5.719207     6.067723    13.716265    -0.113461
C      7.521941    13.248175     0.975564    -0.100775
C      6.875632     5.478083    11.576139     0.057265
C      6.859953     9.090280     6.878978     0.642562
C      7.460357     8.038304     7.749203    -0.016833
C      7.014414     7.879138     9.066632    -0.183715
C      7.539868     6.871121     9.853476     0.228556
C      8.570022     6.079870     9.374866    -0.182104
C      9.027211     6.231457     8.062996    -0.009382
C      8.460322     7.212190     7.249192    -0.126401
C     10.116522     5.346227     7.557148     0.662480
C     11.204852     3.892547    11.342670     0.587214
C     10.447172     4.329095    12.571158    -0.008082
C      9.854782     3.375646    13.402194    -0.111937
C     11.714239    11.348866     0.686508    -0.143848
C     11.652514    12.726736     1.028372     0.078678
C     12.207089    13.646837     0.180660    -0.114414
C     10.404355     5.669069    12.921361    -0.099997
C     11.050664    13.057176     2.320786     0.057115
C     11.066343     1.511230     7.017947     0.644785
C     10.465939     0.459262     6.147722    -0.016210
C     10.911882     0.300108     4.830293    -0.182312
C     10.386428    -0.707902     4.043449     0.226618
C      9.356274    -1.499157     4.522059    -0.180440
C      8.899085    -1.347582     5.833929    -0.010085
C      9.465974    -0.366857     6.647733    -0.126374
C      7.809774    -2.232818     6.339777     0.666131
C      4.411452    -3.892653    11.342670     0.584492
C      3.653772    -4.329212    12.571158    -0.007212
C      3.061382    -3.375772    13.402194    -0.112220
C      4.920839     3.809227     0.686508    -0.142786
C      4.859114     2.431354     1.028372     0.079743
C      5.413689     1.511262     0.180660    -0.113461
C      3.610955    -5.669190    12.921361    -0.100775
C      4.257264     2.100902     2.320786     0.057265
C      4.272943    -1.511295     7.017947     0.642562
C      3.672539    -0.459319     6.147722    -0.016833
C      4.118482    -0.300153     4.830293    -0.183715
C      3.593028     0.707864     4.043449     0.228556
C      2.562874     1.499115     4.522059    -0.182104
C      2.105685     1.347528     5.833929    -0.009382
C      2.672574     0.366795     6.647733    -0.126402
C      1.016374     2.232758     6.339777     0.662480
C     -0.071956     3.686438     2.554255     0.587214
C      0.685724     3.249890     1.325767    -0.008082
C      1.278114     4.203339     0.494731    -0.111937
C     -0.581343    -3.769881    13.210417    -0.143848
C     -0.519618    -5.147751    12.868553     0.078678
C     -1.074193    -6.067852    13.716265    -0.114414
C      0.728541     1.909916     0.975564    -0.099997
C      0.082232    -5.478191    11.576139     0.057115
C      0.066553     6.067755     6.878978     0.644785
C      0.666957     7.119723     7.749203    -0.016210
C      0.221014     7.278877     9.066632    -0.182312
C      0.746468     8.286887     9.853476     0.226618
C      1.776622     9.078142     9.374866    -0.180440
C      2.233811     8.926567     8.062996    -0.010085
C      1.666922     7.945842     7.249192    -0.126374
C      3.323122     9.811803     7.557148     0.666131
N      6.973411     6.675575    11.160898    -0.284033
N     10.952885    -0.903436     2.736027    -0.282984
N      4.159485     0.903410     2.736027    -0.284033
N      0.180011     8.482421    11.160898    -0.282983
O      6.996104    10.375705     3.084006    -0.631161
O      5.838715    12.246215     3.028974    -0.673651
O      6.881391     8.946284     5.641874    -0.584905
O      6.327164    10.113450     7.410952    -0.761363
O     10.572852     4.492822     8.381513    -0.636105
O     10.473394     5.467497     6.351729    -0.696093
O     10.930192     2.796619    10.812919    -0.633712
O     -1.499219     4.667128    10.867951    -0.673686
O     11.044905     1.367222     8.255051    -0.585421
O     11.599132     2.534404     6.485973    -0.763092
O      7.353444    12.071885     5.515412    -0.638018
O      7.452902    -2.111559     7.545196    -0.697209
O      4.136792    -2.796720    10.812919    -0.631161
O      5.294181    -4.667230    10.867951    -0.673651
O      4.251505    -1.367299     8.255051    -0.584905
O      4.805732    -2.534465     6.485973    -0.761363
O      0.560044     3.086163     5.515412    -0.636105
O      0.659502     2.111488     7.545196    -0.696093
O      0.202704     4.782366     3.084006    -0.633712
O     12.632115     2.911857     3.028974    -0.673686
O      0.087991     6.211763     5.641874    -0.585421
O     -0.466236     5.044581     7.410952    -0.763092
O      3.779452    -4.492900     8.381513    -0.638018
O      3.679994     9.690544     6.351729    -0.697209

The following XYZ coordinates are in angstroms. Other properties are in atomic units.
The sperically averaged electron density of each atom fit to a function of the form exp(a - br)
eigen_1, eigen_2 and eigen_3 are the three eigenvalues of traceless quadrupole moment tensor
  atom number  atomic symbol              X              Y              Z     net charge C6 coefficient C8 coefficient C10 coefficient fluctuating dipole atomic polarizability isotropic forcefield polarizability              a              b squared Pearson coefficient          <r^3>          <r^4>         wp_QDO          m_QDO          q_QDO       dipole_x       dipole_y       dipole_z         dipole            Qxy            Qxz            Qyz     Q(x^2-y^2)  Q(3z^2 - R^2)        eigen_1        eigen_2        eigen_3 static polarizability      alpha(xx)      alpha(xy)      alpha(xz)      alpha(yy)      alpha(yz)      alpha(zz) atomic spin moment
            1             Nd       5.381139      10.811037       5.017068       2.057969     137.609943 0.32150005E+04  0.11146275E+06                                17.529968                           15.092915       2.625471       2.474211                    0.999829      85.594473     207.423957       0.664907       0.265703      -1.331514       0.021004       0.017445       0.019170       0.033361       0.035373       0.100217       0.091058       0.010982      -0.276046      -0.166024       0.010254       0.155769             21.079983      19.366203       3.362838      -5.353121      19.939661      -6.660392      23.934084           0.000009
            2             Nd      -1.041643       3.231969       8.879857       2.058043     137.528577 0.32127405E+04  0.11136251E+06                                17.520515                           15.085382       2.625901       2.474212                    0.999818      85.591039     207.381260       0.665234       0.265625      -1.331640      -0.020486       0.018846      -0.019452       0.033959      -0.033808       0.100413      -0.091968       0.011157      -0.273501      -0.166478       0.011389       0.155089             21.067336      19.356780      -3.361900      -5.349942      19.927081       6.654268      23.918146           0.000007
            3             Nd       5.751757      -3.232052       8.879857       2.057969     137.609916 0.32149998E+04  0.11146272E+06                                17.529966                           15.092913       2.625471       2.474211                    0.999829      85.594470     207.423941       0.664907       0.265703      -1.331514      -0.021004      -0.017445      -0.019170       0.033361       0.035373       0.100217       0.091058       0.010982      -0.276046      -0.166024       0.010255       0.155769             21.079979      19.366200       3.362837      -5.353120      19.939657      -6.660390      23.934079           0.000005
            4             Nd      12.174539       4.347016       5.017068       2.058044     137.528564 0.32127402E+04  0.11136250E+06                                17.520514                           15.085381       2.625901       2.474212                    0.999818      85.591037     207.381251       0.665234       0.265625      -1.331640       0.020486      -0.018846       0.019452       0.033959      -0.033808       0.100413      -0.091968       0.011157      -0.273501      -0.166478       0.011389       0.155089             21.067334      19.356778      -3.361899      -5.349941      19.927080       6.654268      23.918144           0.000007
            5              H       8.064142      10.058912       0.736537       0.121652       1.105946 0.79150976E+01  0.75908672E+02                                 1.638384                            1.548697      -0.867820       2.471806                    0.999220       3.152910       8.153367       0.562035       1.136339      -0.745590       0.002396      -0.039296       0.010023       0.040625      -0.005004      -0.008622       0.000883      -0.025641      -0.011514      -0.017117       0.001087       0.016030              1.673985       1.356873       0.077069      -0.082885       2.163348      -0.223974       1.501733           0.000005
            6              H       6.574025       3.133120      12.637864       0.114416       1.162379 0.85594651E+01  0.83924465E+02                                 1.711038                            1.625474      -0.869541       2.465387                    0.999025       3.259052       8.592973       0.539659       1.157563      -0.740256       0.013963      -0.031458      -0.021035       0.040337      -0.004714      -0.009118       0.002658      -0.028742       0.000874      -0.019156       0.002960       0.016196              1.737752       1.550297      -0.162628      -0.254114       1.835580       0.333029       1.827379           0.000004
            7              H       5.780358       6.972663      13.516149       0.117962       1.185436 0.89733922E+01  0.90372902E+02                                 1.831076                            1.739275      -1.061818       2.379249                    0.997261       3.520762       9.880531       0.481075       1.264187      -0.713351       0.003226       0.036572      -0.003182       0.036852      -0.001115      -0.003052       0.006978      -0.019349      -0.024277      -0.011358      -0.004579       0.015937              1.847206       1.555177      -0.085995      -0.078272       2.315540      -0.272895       1.670902           0.000003
            8              H       7.112383      13.880265       1.517544       0.123807       1.082040 0.78902747E+01  0.77305963E+02                                 1.755873                            1.655473      -0.984925       2.422863                    0.998111       3.437131       9.658507       0.479957       1.302516      -0.704782      -0.017719       0.026761       0.021540       0.038653      -0.000092      -0.006249       0.002524      -0.021074       0.004157      -0.013834       0.003127       0.010707              1.795170       1.699529      -0.337613      -0.312737       1.828807       0.272248       1.857173           0.000002
            9              H       6.368015       8.449081       9.410998       0.135640       1.068676 0.76700398E+01  0.75740349E+02                                 1.831233                            1.696978      -1.375304       2.244249                    0.993160       3.750148      11.108142       0.440545       1.407947      -0.680960      -0.026672       0.020412       0.015711       0.037079      -0.007311      -0.001709       0.003524       0.011929      -0.001714      -0.009833      -0.000749       0.010581              1.906452       2.042970      -0.585216      -0.232097       1.977898       0.068237       1.698489           0.000001
           10              H       8.959632       5.444743       9.930743       0.131096       0.987081 0.71567310E+01  0.69225785E+02                                 1.711501                            1.618786      -1.313395       2.269698                    0.993744       3.672041      10.647732       0.461166       1.373078      -0.687543       0.018741      -0.023913       0.019250       0.035967      -0.005453       0.004250      -0.003564      -0.005283       0.002906      -0.007046      -0.002040       0.009086              1.759259       1.689058      -0.305260       0.079089       1.673902      -0.345345       1.914817           0.000001
           11              H       8.750885       7.313753       6.373130       0.131410       1.126619 0.84120301E+01  0.82833845E+02                                 1.727254                            1.649855      -1.140346       2.351413                    0.996690       3.351661       9.109592       0.512598       1.213450      -0.725289       0.011946       0.005339      -0.039301       0.041422       0.000687      -0.006318      -0.005895      -0.003918       0.033317      -0.009704      -0.005191       0.014895              1.746372       1.592141      -0.140541      -0.227110       1.542925      -0.132047       2.104049           0.000004
           12              H       7.644242       4.865697      11.339891       0.073522       1.636682 0.14049206E+02  0.15761435E+03                                 2.212766                            2.117944      -1.463825       2.144157                    0.994251       4.280689      12.507533       0.455988       1.197315      -0.726131       0.045712      -0.009860       0.002907       0.046853      -0.008078      -0.009883      -0.005086       0.001353      -0.009088      -0.015641       0.004262       0.011379              2.263241       2.478270      -0.387256      -0.451920       2.080643      -0.039136       2.230810           0.000002
           13              H       9.862154       2.479804      13.160388       0.122882       1.105877 0.79167019E+01  0.75960488E+02                                 1.642047                            1.551857      -0.883103       2.466788                    0.999107       3.149192       8.157130       0.559593       1.140749      -0.744549      -0.001624      -0.038591      -0.010170       0.039942       0.005415      -0.008459      -0.000995      -0.025740      -0.011991      -0.017063       0.000712       0.016350              1.677858       1.359414      -0.077392      -0.083209       2.169276       0.224963       1.504884           0.000005
           14              H      11.352271      10.712223       1.259061       0.115139       1.160721 0.85475700E+01  0.83806053E+02                                 1.712303                            1.626713      -0.880565       2.461936                    0.998932       3.255237       8.591979       0.538100       1.160941      -0.739475      -0.013253      -0.031052       0.020633       0.039567       0.004997      -0.009219      -0.002895      -0.028660       0.000447      -0.019194       0.002713       0.016481              1.739027       1.551419       0.162628      -0.254307       1.836898      -0.333145       1.828765           0.000004
           15              H      12.145938      14.551774       0.380776       0.118855       1.181713 0.89374795E+01  0.89911903E+02                                 1.826399                            1.735116      -1.057712       2.381042                    0.997327       3.514462       9.854143       0.481982       1.263204      -0.713562      -0.003684       0.036051       0.003266       0.036385       0.001428      -0.003223      -0.007145      -0.018823      -0.025207      -0.011668      -0.004310       0.015978              1.842415       1.551626       0.085596      -0.077925       2.308820       0.271777       1.666801           0.000003
           16              H      10.813913       6.301164      12.379381       0.123501       1.081285 0.78835230E+01  0.77226518E+02                                 1.755446                            1.655077      -0.987563       2.421828                    0.998039       3.436713       9.657823       0.479858       1.303009      -0.704686       0.017883       0.026549      -0.022058       0.038874       0.000283      -0.006215      -0.002363      -0.020990       0.003420      -0.013691       0.002995       0.010696              1.794730       1.699116       0.337492      -0.312603       1.828400      -0.272185       1.856674           0.000002
           17              H      11.558281       0.870054       4.485927       0.135011       1.069178 0.76760270E+01  0.75851583E+02                                 1.835915                            1.700814      -1.377369       2.243489                    0.993071       3.755179      11.144770       0.438601       1.413215      -0.679989       0.026695       0.019962      -0.015595       0.036801       0.007723      -0.001853      -0.003648       0.011895      -0.001390      -0.010173      -0.000771       0.010944              1.911595       2.048878       0.588078      -0.233205       1.983454      -0.068712       1.702454           0.000001
           18              H       8.966664      -2.134279       3.966182       0.129872       0.990062 0.71801106E+01  0.69474613E+02                                 1.711305                            1.618569      -1.299395       2.274639                    0.993879       3.673390      10.636385       0.462646       1.368241      -0.688486      -0.019770      -0.024182      -0.019184       0.036656       0.005224       0.004002       0.003717      -0.005302       0.003805      -0.006860      -0.002053       0.008913              1.759048       1.688783       0.305251       0.079204       1.673763       0.345413       1.914598           0.000001
           19              H       9.175411      -0.265302       7.523795       0.130479       1.128461 0.84290712E+01  0.83042915E+02                                 1.729117                            1.651522      -1.133637       2.354120                    0.996778       3.354956       9.120549       0.512346       1.213445      -0.725296      -0.012041       0.004969       0.039799       0.041876      -0.001065      -0.006345       0.006122      -0.003739       0.032972      -0.009500      -0.005511       0.015011              1.748301       1.593798       0.140826      -0.227497       1.544518       0.132300       2.106587           0.000004
           20              H      10.282054      12.444788       2.557034       0.073121       1.636785 0.14049763E+02  0.15761745E+03                                 2.212663                            2.117847      -1.460091       2.145561                    0.994102       4.280714      12.506260       0.456057       1.197158      -0.726177      -0.045864      -0.009958      -0.003149       0.047038       0.008015      -0.010023       0.005230       0.001080      -0.009040      -0.015815       0.004505       0.011309              2.263125       2.478126       0.387210      -0.451874       2.080567       0.039157       2.230682           0.000002
           21              H       3.068754      -2.479927      13.160388       0.121652       1.105946 0.79150976E+01  0.75908672E+02                                 1.638384                            1.548697      -0.867820       2.471806                    0.999220       3.152910       8.153367       0.562035       1.136339      -0.745590      -0.002396       0.039296      -0.010023       0.040625      -0.005004      -0.008622       0.000883      -0.025641      -0.011514      -0.017117       0.001087       0.016030              1.673985       1.356873       0.077069      -0.082885       2.163348      -0.223974       1.501733           0.000005
           22              H       4.558871       4.445865       1.259061       0.114416       1.162378 0.85594638E+01  0.83924453E+02                                 1.711038                            1.625474      -0.869541       2.465387                    0.999025       3.259051       8.592972       0.539659       1.157563      -0.740256      -0.013963       0.031458       0.021035       0.040337      -0.004714      -0.009118       0.002658      -0.028742       0.000874      -0.019156       0.002960       0.016196              1.737752       1.550298      -0.162629      -0.254114       1.835580       0.333030       1.827379           0.000004
           23              H       5.352538       0.606322       0.380776       0.117962       1.185436 0.89733951E+01  0.90372933E+02                                 1.831076                            1.739275      -1.061818       2.379249                    0.997261       3.520763       9.880532       0.481076       1.264186      -0.713351      -0.003226      -0.036572       0.003182       0.036852      -0.001115      -0.003052       0.006978      -0.019349      -0.024277      -0.011358      -0.004579       0.015937              1.847206       1.555177      -0.085995      -0.078272       2.315539      -0.272895       1.670901           0.000003
           24              H       4.020513      -6.301280      12.379381       0.123807       1.082039 0.78902713E+01  0.77305926E+02                                 1.755873                            1.655473      -0.984925       2.422863                    0.998111       3.437130       9.658506       0.479956       1.302517      -0.704782       0.017719      -0.026761      -0.021540       0.038653      -0.000092      -0.006249       0.002524      -0.021074       0.004157      -0.013834       0.003127       0.010707              1.795170       1.699530      -0.337613      -0.312737       1.828808       0.272248       1.857174           0.000002
           25              H       4.764881      -0.870096       4.485927       0.135640       1.068676 0.76700360E+01  0.75740305E+02                                 1.831233                            1.696978      -1.375304       2.244249                    0.993160       3.750147      11.108140       0.440545       1.407947      -0.680960       0.026672      -0.020412      -0.015711       0.037079      -0.007311      -0.001709       0.003524       0.011929      -0.001714      -0.009833      -0.000749       0.010581              1.906452       2.042970      -0.585216      -0.232097       1.977897       0.068237       1.698489           0.000001
           26              H       2.173264       2.134242       3.966182       0.131096       0.987081 0.71567322E+01  0.69225799E+02                                 1.711501                            1.618786      -1.313395       2.269698                    0.993744       3.672041      10.647732       0.461166       1.373078      -0.687543      -0.018741       0.023913      -0.019250       0.035967      -0.005453       0.004250      -0.003564      -0.005283       0.002906      -0.007046      -0.002040       0.009086              1.759259       1.689058      -0.305260       0.079089       1.673902      -0.345345       1.914817           0.000001
           27              H       2.382011       0.265232       7.523795       0.131410       1.126618 0.84120263E+01  0.82833800E+02                                 1.727254                            1.649855      -1.140345       2.351413                    0.996690       3.351660       9.109590       0.512598       1.213450      -0.725289      -0.011946      -0.005339       0.039301       0.041422       0.000687      -0.006318      -0.005895      -0.003918       0.033317      -0.009704      -0.005191       0.014895              1.746372       1.592141      -0.140541      -0.227110       1.542925      -0.132047       2.104049           0.000004
           28              H       3.488654       2.713288       2.557034       0.073522       1.636681 0.14049201E+02  0.15761428E+03                                 2.212766                            2.117944      -1.463825       2.144158                    0.994251       4.280688      12.507530       0.455988       1.197316      -0.726131      -0.045712       0.009860      -0.002907       0.046853      -0.008078      -0.009883      -0.005086       0.001353      -0.009088      -0.015641       0.004262       0.011379              2.263241       2.478270      -0.387256      -0.451920       2.080643      -0.039136       2.230810           0.000002
           29              H       1.270742       5.099181       0.736537       0.122882       1.105876 0.79166943E+01  0.75960394E+02                                 1.642046                            1.551856      -0.883103       2.466788                    0.999107       3.149191       8.157125       0.559594       1.140749      -0.744549       0.001624       0.038591       0.010170       0.039942       0.005415      -0.008459      -0.000995      -0.025740      -0.011991      -0.017063       0.000712       0.016350              1.677857       1.359413      -0.077392      -0.083208       2.169274       0.224963       1.504883           0.000005
           30              H      -0.219375      -3.133238      12.637864       0.115139       1.160721 0.85475719E+01  0.83806078E+02                                 1.712303                            1.626713      -0.880565       2.461936                    0.998932       3.255237       8.591980       0.538100       1.160942      -0.739475       0.013253       0.031052      -0.020633       0.039567       0.004997      -0.009219      -0.002895      -0.028660       0.000447      -0.019194       0.002713       0.016481              1.739028       1.551419       0.162628      -0.254307       1.836899      -0.333146       1.828765           0.000004
           31              H      -1.013042      -6.972789      13.516149       0.118855       1.181713 0.89374824E+01  0.89911934E+02                                 1.826398                            1.735116      -1.057712       2.381042                    0.997327       3.514463       9.854144       0.481982       1.263203      -0.713562       0.003684      -0.036051      -0.003266       0.036385       0.001428      -0.003223      -0.007145      -0.018823      -0.025207      -0.011668      -0.004310       0.015978              1.842415       1.551626       0.085596      -0.077925       2.308819       0.271777       1.666801           0.000003
           32              H       0.318983       1.277821       1.517544       0.123501       1.081286 0.78835277E+01  0.77226571E+02                                 1.755446                            1.655077      -0.987563       2.421828                    0.998039       3.436714       9.657824       0.479858       1.303009      -0.704686      -0.017883      -0.026549       0.022058       0.038874       0.000283      -0.006215      -0.002363      -0.020990       0.003420      -0.013691       0.002995       0.010696              1.794730       1.699116       0.337492      -0.312603       1.828400      -0.272185       1.856674           0.000002
           33              H      -0.425385       6.708931       9.410998       0.135011       1.069178 0.76760279E+01  0.75851589E+02                                 1.835915                            1.700813      -1.377368       2.243489                    0.993071       3.755179      11.144767       0.438601       1.413214      -0.679990      -0.026695      -0.019962       0.015595       0.036801       0.007723      -0.001853      -0.003648       0.011896      -0.001390      -0.010173      -0.000771       0.010944              1.911595       2.048877       0.588078      -0.233205       1.983454      -0.068712       1.702453           0.000001
           34              H       2.166232      -5.444836       9.930743       0.129872       0.990062 0.71801152E+01  0.69474664E+02                                 1.711305                            1.618569      -1.299395       2.274639                    0.993879       3.673391      10.636386       0.462646       1.368240      -0.688487       0.019770       0.024182       0.019184       0.036656       0.005224       0.004002       0.003717      -0.005302       0.003805      -0.006860      -0.002053       0.008913              1.759048       1.688783       0.305251       0.079204       1.673763       0.345413       1.914598           0.000001
           35              H       1.957485       7.844287       6.373130       0.130479       1.128461 0.84290712E+01  0.83042915E+02                                 1.729117                            1.651522      -1.133637       2.354120                    0.996778       3.354956       9.120549       0.512346       1.213445      -0.725296       0.012041      -0.004969      -0.039799       0.041876      -0.001065      -0.006345       0.006122      -0.003739       0.032972      -0.009500      -0.005511       0.015011              1.748301       1.593798       0.140826      -0.227497       1.544518       0.132300       2.106587           0.000004
           36              H       0.850842      -4.865803      11.339891       0.073121       1.636785 0.14049763E+02  0.15761746E+03                                 2.212664                            2.117847      -1.460091       2.145561                    0.994102       4.280714      12.506264       0.456057       1.197158      -0.726177       0.045864       0.009958       0.003149       0.047038       0.008015      -0.010023       0.005230       0.001080      -0.009040      -0.015815       0.004505       0.011309              2.263126       2.478126       0.387210      -0.451874       2.080568       0.039157       2.230683           0.000002
           37              C       6.721444      11.471638       2.554255       0.584492      24.973032 0.26683034E+03  0.56244304E+04                                 7.940847                            5.815274      -0.182168       1.984015                    0.999438      23.115009      65.625436       0.611401       0.475266      -1.016435      -0.017250       0.000416       0.037058       0.040879       0.019958       0.093335       0.062764      -0.007395      -0.054974      -0.111169      -0.008021       0.119191              9.703164       8.058727      -0.213590      -4.302379       8.243574      -2.809727      12.807192           0.000005
           38              C       7.479124      11.908197       1.325767      -0.007212      36.485996 0.43495573E+03  0.10155068E+05                                 9.586344                            6.954606       0.065783       2.035386                    0.999203      26.878428      75.248522       0.629125       0.416995      -1.071369       0.018223       0.008491      -0.037482       0.042533      -0.015225       0.005341      -0.002128       0.005923      -0.013319      -0.013663      -0.005351       0.019013             11.908944       8.759321       0.814212      -6.243333      10.420136      -2.493239      16.547374           0.000004
           39              C       8.071514      10.954757       0.494731      -0.112220      32.329767 0.42040290E+03  0.98158759E+04                                 8.867420                            6.894507       0.055747       1.990745                    0.999695      29.225061      84.142417       0.618687       0.424006      -1.057812       0.005702       0.016015      -0.006952       0.018366      -0.006324       0.000224      -0.004742      -0.035058      -0.063049      -0.021481      -0.008100       0.029581             10.152972       7.535651       0.258911      -4.604208       9.601681      -0.970607      13.321584           0.000012
           40              C       6.212057       3.769758      13.210417      -0.142786      32.687010 0.44256478E+03  0.10463862E+05                                 8.902215                            7.046351       0.045633       1.979637                    0.999625      29.871235      86.462379       0.615755       0.420710      -1.060185      -0.009323      -0.007529       0.024590       0.027355      -0.018851      -0.002715       0.022795      -0.030208      -0.030785      -0.026309      -0.012737       0.039046             10.108723       7.210120       0.901517      -3.918361      10.383270      -2.254075      12.732779           0.000010
           41              C       6.273782       5.147631      12.868553       0.079743      36.813324 0.42429655E+03  0.99018536E+04                                 9.853564                            6.996488      -0.293618       1.918488                    0.999112      26.871783      76.642840       0.606649       0.432635      -1.055451       0.001422       0.005704       0.005074       0.007766       0.005801      -0.015216      -0.016537       0.001664       0.016171      -0.018390      -0.008340       0.026730             12.563115       8.853004       0.858027      -6.551051      10.460786      -3.252441      18.375556           0.000004
           42              C       5.719207       6.067723      13.716265      -0.113461      31.856272 0.41637830E+03  0.97354804E+04                                 8.872887                            6.902921       0.045554       1.998542                    0.999237      29.183429      85.131380       0.610419       0.429150      -1.050627      -0.004980      -0.009593       0.020731       0.023379       0.005226       0.017844       0.000149       0.007428      -0.058615      -0.027454       0.004753       0.022701             10.251445       7.855594      -0.431900      -4.800401       8.950246      -1.073011      13.948495           0.000005
           43              C       7.521941      13.248175       0.975564      -0.100775      31.427831 0.41651282E+03  0.97145914E+04                                 8.728893                            6.861731       0.170996       2.037310                    0.999699      28.862244      83.392496       0.619498       0.423907      -1.056554       0.004501      -0.010611      -0.018468       0.021770       0.001396       0.004657       0.016401       0.015035      -0.020299      -0.022093       0.006874       0.015219              9.980311       7.436003       0.134896      -4.110082       9.669046      -2.243995      12.835884           0.000005
           44              C       6.875632       5.478083      11.576139       0.057265      32.242932 0.35334198E+03  0.79035653E+04                                 8.903886                            6.259503      -0.013696       1.996125                    0.999113      27.090499      76.474538       0.658510       0.415830      -1.062406      -0.036042       0.014909      -0.002216       0.039067       0.039725       0.049663       0.026355       0.099071       0.038406      -0.071078      -0.023848       0.094925             11.500853       8.345019       1.240996      -5.343639       9.082649      -5.676601      17.074892           0.000006
           45              C       6.859953       9.090280       6.878978       0.642562      23.718348 0.24038436E+03  0.49442401E+04                                 7.744322                            5.554684      -0.189735       2.003101                    0.999216      22.019179      62.070153       0.618684       0.481331      -1.011627      -0.018304       0.054426      -0.024635       0.062482       0.081850      -0.054221       0.018575       0.117417      -0.178618      -0.109894      -0.028911       0.138805              9.802200       7.058692      -4.482753       1.532275      12.264963      -3.452480      10.082944           0.000003
           46              C       7.460357       8.038304       7.749203      -0.016833      40.491229 0.42582895E+03  0.98669986E+04                                10.164997                            6.788601       0.062717       2.027750                    0.999201      26.825199      74.263305       0.651328       0.405842      -1.081105       0.011587      -0.037672       0.028219       0.048474       0.002347      -0.007852       0.009382      -0.003390       0.022614      -0.013328      -0.001548       0.014876             13.689029      11.709074      -7.310478       0.869984      15.818289      -5.672543      13.539723           0.000004
           47              C       7.014414       7.879138       9.066632      -0.183715      39.973665 0.47728714E+03  0.11551490E+05                                10.373013                            7.416494      -0.136239       1.923712                    0.999009      30.826742      91.604733       0.585597       0.432164      -1.048390      -0.006344       0.000261      -0.022355       0.023239       0.024238       0.003970       0.037354       0.040213      -0.072110      -0.056053       0.006124       0.049928             12.857898       9.532402      -4.373491      -0.173830      13.229918      -6.101893      15.811373           0.000004
           48              C       7.539868       6.871121       9.853476       0.228556      36.147475 0.36098021E+03  0.80989593E+04                                 9.695002                            6.449895      -0.215949       1.954845                    0.999385      25.222937      70.774190       0.631694       0.432169      -1.054654      -0.017886       0.000812       0.045288       0.048699       0.009152       0.009046       0.003197       0.000012       0.060303      -0.019680      -0.003885       0.023565             12.698479       9.935673      -2.729155      -2.932923      10.908885      -5.535014      17.250879           0.000004
           49              C       8.570022       6.079870       9.374866      -0.182104      36.695506 0.46919810E+03  0.11282194E+05                                 9.735470                            7.320887      -0.040382       1.955850                    0.999392      30.402787      89.400655       0.594657       0.428354      -1.053051       0.020891      -0.006705      -0.019982       0.029676       0.037489       0.037652       0.002971      -0.018313      -0.045128      -0.054495      -0.002048       0.056543             11.601317      12.104288      -3.909106      -4.535500       8.338249      -0.571312      14.361413           0.000004
           50              C       9.027211       6.231457       8.062996      -0.009382      39.131627 0.41709974E+03  0.96016095E+04                                 9.893390                            6.695309       0.119493       2.047575                    0.999286      26.533301      72.886961       0.660191       0.403026      -1.084479      -0.038964       0.026460       0.022122       0.052035       0.009168       0.005517      -0.011219      -0.009861       0.048650      -0.021587       0.000191       0.021396             13.026353      14.671352      -7.710222      -3.334936      12.443047      -0.162544      11.964660           0.000004
           51              C       8.460322       7.212190       7.249192      -0.126401      36.361571 0.43653052E+03  0.10299027E+05                                 9.646823                            7.045795      -0.103789       1.935946                    0.999439      29.732109      86.328111       0.608762       0.426458      -1.055240      -0.007881      -0.005211       0.014921       0.017661       0.038402      -0.001528       0.005996       0.007766       0.048060      -0.047083       0.015930       0.031153             11.833325      12.434563      -7.411913      -0.199644      13.418222      -2.168590       9.647189           0.000009
           52              C      10.116522       5.346227       7.557148       0.662480      22.612820 0.23922843E+03  0.49059689E+04                                 7.474321                            5.535291      -0.133490       2.026144                    0.999125      21.662534      60.628144       0.621863       0.480285      -1.013946       0.051841      -0.042499      -0.029204       0.073120       0.099856       0.039344       0.008483      -0.013594      -0.089034      -0.094145      -0.028097       0.122242              9.134415      10.356557      -4.707515      -2.514488       8.425859       0.687306       8.620828           0.000003
           53              C      11.204852       3.892547      11.342670       0.587214      24.892836 0.26582463E+03  0.55985249E+04                                 7.929369                            5.808034      -0.190074       1.982502                    0.999395      23.066488      65.482359       0.611130       0.475877      -1.016003       0.016592      -0.001805      -0.037461       0.041011      -0.019630       0.093006      -0.061437      -0.006786      -0.055235      -0.110350      -0.007617       0.117967              9.687788       8.046871       0.214655      -4.293650       8.232172       2.803666      12.784321           0.000005
           54              C      10.447172       4.329095      12.571158      -0.008082      36.525341 0.43558456E+03  0.10173058E+05                                 9.591141                            6.958170       0.071996       2.036880                    0.999236      26.899398      75.310663       0.629185       0.416820      -1.071520      -0.017396       0.009643       0.036990       0.041999       0.014538       0.005479       0.003629       0.005667      -0.012618      -0.012774      -0.006001       0.018775             11.914760       8.763483      -0.813807      -6.246751      10.424865       2.493145      16.555931           0.000004
           55              C       9.854782       3.375646      13.402194      -0.111937      32.301630 0.41996727E+03  0.98025475E+04                                 8.858014                            6.886879       0.057177       1.991364                    0.999711      29.216746      84.087682       0.619615       0.423507      -1.058189      -0.006254       0.017603       0.008040       0.020338       0.007693       0.001355       0.003698      -0.035266      -0.058547      -0.019858      -0.009449       0.029307             10.141941       7.526081      -0.258747      -4.597351       9.595393       0.970895      13.304350           0.000012
           56              C      11.714239      11.348866       0.686508      -0.143848      32.748010 0.44362256E+03  0.10495736E+05                                 8.914549                            7.055554       0.047117       1.979577                    0.999642      29.906807      86.609888       0.615215       0.420804      -1.060065       0.007880      -0.005944      -0.023626       0.025605       0.018994      -0.002978      -0.022516      -0.029823      -0.030657      -0.026003      -0.012886       0.038889             10.123323       7.219941      -0.904049      -3.924810      10.397713       2.259247      12.752316           0.000010
           57              C      11.652514      12.726736       1.028372       0.078678      36.807010 0.42423707E+03  0.98997593E+04                                 9.850662                            6.994684      -0.297939       1.917132                    0.999139      26.872647      76.633488       0.606920       0.432473      -1.055589      -0.001229       0.006567      -0.004931       0.008304      -0.006545      -0.015213       0.018165       0.001985       0.013868      -0.019615      -0.008433       0.028048             12.558914       8.849993      -0.858277      -6.548166      10.457969       3.251954      18.368781           0.000004
           58              C      12.207089      13.646837       0.180660      -0.114414      31.864959 0.41657273E+03  0.97408754E+04                                 8.874806                            6.905033       0.046075       1.998886                    0.999286      29.184760      85.130752       0.610277       0.429212      -1.050620       0.004023      -0.011564      -0.020476       0.023858      -0.003278       0.018137      -0.001069       0.007247      -0.060227      -0.027979       0.005676       0.022303             10.253381       7.858023       0.432397      -4.801855       8.949560       1.071771      13.952560           0.000005
           59              C      10.404355       5.669069      12.921361      -0.099997      31.422516 0.41647278E+03  0.97138474E+04                                 8.729621                            6.862729       0.166875       2.036077                    0.999702      28.860137      83.399088       0.619246       0.424071      -1.056406      -0.004942      -0.008723       0.019632       0.022044      -0.001500       0.004832      -0.015774       0.014953      -0.017222      -0.021150       0.006154       0.014995              9.980567       7.436766      -0.133964      -4.109920       9.668999       2.242221      12.835937           0.000005
           60              C      11.050664      13.057176       2.320786       0.057115      32.233676 0.35321595E+03  0.78998379E+04                                 8.901530                            6.257872      -0.010560       1.997284                    0.999096      27.085057      76.448337       0.658694       0.415762      -1.062477       0.035836       0.014196       0.002960       0.038659      -0.039603       0.049382      -0.026263       0.098000       0.032748      -0.069679      -0.024707       0.094386             11.497626       8.342279      -1.240977      -5.341394       9.081450       5.675964      17.069150           0.000006
           61              C      11.066343       1.511230       7.017947       0.644785      23.692620 0.24010236E+03  0.49373468E+04                                 7.741539                            5.553501      -0.195760       2.001321                    0.999276      22.004755      62.037227       0.618359       0.481691      -1.011365       0.018788       0.056024       0.023985       0.063773      -0.080982      -0.054243      -0.018758       0.116304      -0.177217      -0.109430      -0.028170       0.137600              9.797531       7.055820       4.480049       1.530738      12.258469       3.449390      10.078303           0.000003
           62              C      10.465939       0.459262       6.147722      -0.016210      40.469280 0.42563883E+03  0.98609321E+04                                10.159806                            6.785986       0.067371       2.029122                    0.999237      26.816829      74.220112       0.651649       0.405710      -1.081254      -0.012819      -0.039740      -0.028085       0.050322      -0.001277      -0.008895      -0.009992      -0.003207       0.024651      -0.013657      -0.002862       0.016519             13.680611      11.703037       7.305089       0.866510      15.806413       5.666095      13.532382           0.000004
           63              C      10.911882       0.300108       4.830293      -0.182312      39.874508 0.47592579E+03  0.11509909E+05                                10.353811                            7.403569      -0.129605       1.926177                    0.998994      30.781356      91.424920       0.586407       0.431891      -1.048593       0.006418       0.000816       0.021400       0.022356      -0.022812       0.003711      -0.037558       0.039301      -0.073765      -0.056051       0.007335       0.048716             12.832033       9.517894       4.367090      -0.176631      13.203003       6.082436      15.775201           0.000004
           64              C      10.386428      -0.707902       4.043449       0.226618      36.203942 0.36172009E+03  0.81189852E+04                                 9.700397                            6.453553      -0.209019       1.956588                    0.999364      25.251178      70.847593       0.632005       0.431774      -1.054990       0.018099       0.001070      -0.045851       0.049305      -0.009456       0.010419      -0.003718      -0.000416       0.065080      -0.020931      -0.004904       0.025835             12.705227       9.941401       2.731592      -2.934162      10.915395       5.537970      17.258886           0.000004
           65              C       9.356274      -1.499157       4.522059      -0.180440      36.644472 0.46837573E+03  0.11257698E+05                                 9.728578                            7.316212      -0.043839       1.955314                    0.999363      30.379040      89.317736       0.594623       0.428558      -1.052905      -0.020036      -0.007458       0.018437       0.028231      -0.037532       0.037702      -0.002054      -0.021238      -0.042235      -0.055403      -0.000468       0.055871             11.592150      12.093417       3.904758      -4.531112       8.331680       0.571546      14.351354           0.000004
           66              C       8.899085      -1.347582       5.833929      -0.010085      39.149859 0.41734070E+03  0.96089364E+04                                 9.898149                            6.698371       0.112726       2.045579                    0.999286      26.539246      72.919780       0.659846       0.403161      -1.084343       0.039509       0.027648      -0.023181       0.053505      -0.009787       0.005950       0.011621      -0.010855       0.051798      -0.022994       0.000417       0.022577             13.032513      14.677596       7.713271      -3.336854      12.448281       0.163067      11.971663           0.000004
           67              C       9.465974      -0.366857       6.647733      -0.126374      36.353858 0.43640187E+03  0.10295670E+05                                 9.647232                            7.045885      -0.104303       1.935813                    0.999437      29.729205      86.330284       0.608587       0.426595      -1.055111       0.006940      -0.004829      -0.013544       0.015966      -0.037785      -0.001840      -0.005332       0.006644       0.049110      -0.046541       0.016420       0.030121             11.833756      12.434222       7.411383      -0.199997      13.418070       2.169089       9.648976           0.000009
           68              C       7.809774      -2.232818       6.339777       0.666131      22.582460 0.23885336E+03  0.48968777E+04                                 7.472497                            5.534183      -0.128107       2.027646                    0.999185      21.641331      60.581231       0.621314       0.480847      -1.013541      -0.051481      -0.043679       0.029127       0.073529      -0.099717       0.038741      -0.008198      -0.013915      -0.088619      -0.093905      -0.027885       0.121790              9.131914      10.353164       4.705923      -2.513101       8.423900      -0.686465       8.618677           0.000003
           69              C       4.411452      -3.892653      11.342670       0.584492      24.973030 0.26683032E+03  0.56244299E+04                                 7.940846                            5.815274      -0.182168       1.984015                    0.999438      23.115008      65.625433       0.611401       0.475266      -1.016435       0.017250      -0.000416      -0.037058       0.040879       0.019958       0.093335       0.062764      -0.007395      -0.054974      -0.111169      -0.008021       0.119191              9.703164       8.058726      -0.213590      -4.302379       8.243573      -2.809726      12.807191           0.000005
           70              C       3.653772      -4.329212      12.571158      -0.007212      36.485993 0.43495570E+03  0.10155067E+05                                 9.586343                            6.954605       0.065783       2.035386                    0.999203      26.878427      75.248517       0.629125       0.416995      -1.071369      -0.018223      -0.008491       0.037482       0.042533      -0.015225       0.005341      -0.002128       0.005923      -0.013319      -0.013663      -0.005351       0.019013             11.908943       8.759320       0.814212      -6.243332      10.420136      -2.493238      16.547372           0.000004
           71              C       3.061382      -3.375772      13.402194      -0.112220      32.329769 0.42040294E+03  0.98158769E+04                                 8.867420                            6.894508       0.055747       1.990745                    0.999695      29.225062      84.142422       0.618687       0.424006      -1.057812      -0.005702      -0.016015       0.006952       0.018366      -0.006324       0.000224      -0.004742      -0.035058      -0.063049      -0.021481      -0.008100       0.029581             10.152972       7.535651       0.258911      -4.604208       9.601681      -0.970607      13.321585           0.000012
           72              C       4.920839       3.809227       0.686508      -0.142786      32.687009 0.44256477E+03  0.10463862E+05                                 8.902214                            7.046350       0.045633       1.979637                    0.999625      29.871235      86.462376       0.615755       0.420710      -1.060185       0.009323       0.007529      -0.024590       0.027355      -0.018851      -0.002715       0.022795      -0.030208      -0.030785      -0.026308      -0.012737       0.039046             10.108722       7.210119       0.901517      -3.918360      10.383269      -2.254074      12.732778           0.000010
           73              C       4.859114       2.431354       1.028372       0.079743      36.813319 0.42429650E+03  0.99018520E+04                                 9.853563                            6.996487      -0.293617       1.918488                    0.999112      26.871781      76.642830       0.606649       0.432635      -1.055451      -0.001422      -0.005704      -0.005074       0.007765       0.005801      -0.015216      -0.016537       0.001664       0.016171      -0.018390      -0.008340       0.026730             12.563113       8.853003       0.858027      -6.551049      10.460784      -3.252440      18.375551           0.000004
           74              C       5.413689       1.511262       0.180660      -0.113461      31.856273 0.41637832E+03  0.97354808E+04                                 8.872886                            6.902921       0.045554       1.998542                    0.999237      29.183430      85.131380       0.610419       0.429150      -1.050628       0.004980       0.009593      -0.020731       0.023379       0.005226       0.017844       0.000149       0.007428      -0.058615      -0.027454       0.004753       0.022701             10.251444       7.855594      -0.431900      -4.800400       8.950245      -1.073011      13.948494           0.000005
           75              C       3.610955      -5.669190      12.921361      -0.100775      31.427829 0.41651280E+03  0.97145909E+04                                 8.728892                            6.861730       0.170996       2.037310                    0.999699      28.862243      83.392490       0.619498       0.423907      -1.056554      -0.004501       0.010611       0.018468       0.021770       0.001396       0.004657       0.016401       0.015035      -0.020299      -0.022093       0.006874       0.015219              9.980310       7.436002       0.134896      -4.110081       9.669045      -2.243994      12.835882           0.000005
           76              C       4.257264       2.100902       2.320786       0.057265      32.242926 0.35334192E+03  0.79035636E+04                                 8.903884                            6.259502      -0.013696       1.996125                    0.999113      27.090497      76.474524       0.658510       0.415830      -1.062406       0.036042      -0.014909       0.002216       0.039067       0.039725       0.049663       0.026355       0.099071       0.038406      -0.071078      -0.023848       0.094925             11.500850       8.345017       1.240995      -5.343638       9.082647      -5.676599      17.074887           0.000006
           77              C       4.272943      -1.511295       7.017947       0.642562      23.718345 0.24038433E+03  0.49442393E+04                                 7.744321                            5.554684      -0.189735       2.003101                    0.999216      22.019177      62.070147       0.618684       0.481331      -1.011627       0.018304      -0.054426       0.024634       0.062482       0.081850      -0.054221       0.018575       0.117417      -0.178618      -0.109894      -0.028911       0.138805              9.802199       7.058692      -4.482752       1.532274      12.264962      -3.452480      10.082944           0.000003
           78              C       3.672539      -0.459319       6.147722      -0.016833      40.491225 0.42582892E+03  0.98669975E+04                                10.164996                            6.788600       0.062717       2.027750                    0.999201      26.825198      74.263298       0.651328       0.405842      -1.081105      -0.011587       0.037672      -0.028219       0.048474       0.002347      -0.007852       0.009382      -0.003390       0.022614      -0.013328      -0.001548       0.014876             13.689027      11.709073      -7.310477       0.869984      15.818287      -5.672542      13.539721           0.000004
           79              C       4.118482      -0.300153       4.830293      -0.183715      39.973657 0.47728705E+03  0.11551487E+05                                10.373011                            7.416493      -0.136238       1.923712                    0.999009      30.826738      91.604717       0.585597       0.432164      -1.048390       0.006344      -0.000261       0.022355       0.023239       0.024238       0.003970       0.037354       0.040213      -0.072110      -0.056053       0.006124       0.049929             12.857895       9.532401      -4.373490      -0.173830      13.229916      -6.101891      15.811370           0.000004
           80              C       3.593028       0.707864       4.043449       0.228556      36.147469 0.36098017E+03  0.80989581E+04                                 9.695001                            6.449895      -0.215948       1.954845                    0.999385      25.222935      70.774181       0.631695       0.432169      -1.054654       0.017886      -0.000812      -0.045288       0.048699       0.009152       0.009046       0.003197       0.000012       0.060303      -0.019680      -0.003885       0.023565             12.698477       9.935672      -2.729155      -2.932923      10.908884      -5.535013      17.250876           0.000004
           81              C       2.562874       1.499115       4.522059      -0.182104      36.695507 0.46919813E+03  0.11282194E+05                                 9.735470                            7.320887      -0.040382       1.955850                    0.999392      30.402788      89.400659       0.594657       0.428354      -1.053051      -0.020891       0.006705       0.019982       0.029676       0.037489       0.037652       0.002971      -0.018313      -0.045128      -0.054495      -0.002048       0.056543             11.601317      12.104288      -3.909106      -4.535500       8.338249      -0.571312      14.361414           0.000004
           82              C       2.105685       1.347528       5.833929      -0.009382      39.131628 0.41709976E+03  0.96016101E+04                                 9.893390                            6.695309       0.119493       2.047575                    0.999286      26.533302      72.886964       0.660191       0.403026      -1.084479       0.038964      -0.026460      -0.022122       0.052035       0.009168       0.005517      -0.011220      -0.009861       0.048650      -0.021587       0.000191       0.021396             13.026353      14.671352      -7.710222      -3.334936      12.443047      -0.162544      11.964660           0.000004
           83              C       2.672574       0.366795       6.647733      -0.126402      36.361575 0.43653058E+03  0.10299029E+05                                 9.646824                            7.045796      -0.103789       1.935946                    0.999439      29.732111      86.328118       0.608762       0.426458      -1.055240       0.007881       0.005211      -0.014921       0.017661       0.038402      -0.001528       0.005996       0.007766       0.048060      -0.047083       0.015930       0.031153             11.833326      12.434565      -7.411914      -0.199643      13.418223      -2.168590       9.647190           0.000009
           84              C       1.016374       2.232758       6.339777       0.662480      22.612822 0.23922845E+03  0.49059693E+04                                 7.474321                            5.535291      -0.133490       2.026144                    0.999125      21.662535      60.628146       0.621863       0.480285      -1.013946      -0.051841       0.042499       0.029204       0.073120       0.099856       0.039344       0.008483      -0.013594      -0.089034      -0.094145      -0.028097       0.122242              9.134414      10.356557      -4.707515      -2.514487       8.425859       0.687306       8.620828           0.000003
           85              C      -0.071956       3.686438       2.554255       0.587214      24.892836 0.26582463E+03  0.55985250E+04                                 7.929369                            5.808034      -0.190074       1.982502                    0.999395      23.066488      65.482357       0.611130       0.475877      -1.016003      -0.016592       0.001805       0.037461       0.041011      -0.019630       0.093006      -0.061437      -0.006786      -0.055235      -0.110350      -0.007617       0.117967              9.687788       8.046870       0.214655      -4.293650       8.232172       2.803665      12.784321           0.000005
           86              C       0.685724       3.249890       1.325767      -0.008082      36.525340 0.43558454E+03  0.10173058E+05                                 9.591141                            6.958169       0.071996       2.036880                    0.999236      26.899397      75.310659       0.629185       0.416820      -1.071520       0.017396      -0.009643      -0.036990       0.041999       0.014538       0.005479       0.003629       0.005667      -0.012618      -0.012774      -0.006001       0.018775             11.914760       8.763483      -0.813807      -6.246751      10.424864       2.493145      16.555931           0.000004
           87              C       1.278114       4.203339       0.494731      -0.111937      32.301630 0.41996727E+03  0.98025474E+04                                 8.858014                            6.886879       0.057178       1.991364                    0.999711      29.216745      84.087674       0.619615       0.423507      -1.058190       0.006254      -0.017603      -0.008040       0.020338       0.007693       0.001355       0.003698      -0.035266      -0.058547      -0.019858      -0.009449       0.029307             10.141941       7.526081      -0.258747      -4.597351       9.595392       0.970895      13.304350           0.000012
           88              C      -0.581343      -3.769881      13.210417      -0.143848      32.748011 0.44362258E+03  0.10495737E+05                                 8.914549                            7.055554       0.047117       1.979577                    0.999642      29.906808      86.609893       0.615215       0.420804      -1.060065      -0.007880       0.005944       0.023626       0.025605       0.018994      -0.002978      -0.022516      -0.029823      -0.030657      -0.026003      -0.012886       0.038889             10.123324       7.219942      -0.904048      -3.924810      10.397713       2.259247      12.752316           0.000010
           89              C      -0.519618      -5.147751      12.868553       0.078678      36.807010 0.42423706E+03  0.98997592E+04                                 9.850662                            6.994684      -0.297939       1.917132                    0.999139      26.872647      76.633489       0.606920       0.432473      -1.055589       0.001229      -0.006567       0.004931       0.008304      -0.006545      -0.015213       0.018165       0.001985       0.013868      -0.019615      -0.008433       0.028048             12.558914       8.849993      -0.858277      -6.548167      10.457968       3.251953      18.368781           0.000004
           90              C      -1.074193      -6.067852      13.716265      -0.114414      31.864960 0.41657273E+03  0.97408754E+04                                 8.874806                            6.905033       0.046075       1.998886                    0.999286      29.184760      85.130754       0.610277       0.429212      -1.050620      -0.004023       0.011564       0.020476       0.023858      -0.003278       0.018137      -0.001069       0.007247      -0.060227      -0.027979       0.005676       0.022303             10.253382       7.858024       0.432397      -4.801856       8.949560       1.071770      13.952561           0.000005
           91              C       0.728541       1.909916       0.975564      -0.099997      31.422513 0.41647273E+03  0.97138458E+04                                 8.729621                            6.862728       0.166875       2.036078                    0.999702      28.860136      83.399081       0.619246       0.424071      -1.056406       0.004942       0.008723      -0.019632       0.022044      -0.001500       0.004832      -0.015774       0.014953      -0.017222      -0.021150       0.006154       0.014995              9.980566       7.436766      -0.133964      -4.109920       9.668998       2.242221      12.835936           0.000005
           92              C       0.082232      -5.478191      11.576139       0.057115      32.233683 0.35321602E+03  0.78998401E+04                                 8.901532                            6.257873      -0.010560       1.997284                    0.999096      27.085059      76.448349       0.658694       0.415762      -1.062477      -0.035836      -0.014196      -0.002960       0.038659      -0.039603       0.049382      -0.026263       0.098000       0.032748      -0.069679      -0.024707       0.094386             11.497628       8.342281      -1.240978      -5.341395       9.081451       5.675965      17.069154           0.000006
           93              C       0.066553       6.067755       6.878978       0.644785      23.692619 0.24010235E+03  0.49373465E+04                                 7.741539                            5.553501      -0.195760       2.001321                    0.999276      22.004754      62.037225       0.618358       0.481691      -1.011365      -0.018788      -0.056024      -0.023985       0.063773      -0.080982      -0.054243      -0.018758       0.116304      -0.177217      -0.109430      -0.028170       0.137600              9.797531       7.055820       4.480050       1.530738      12.258469       3.449390      10.078303           0.000003
           94              C       0.666957       7.119723       7.749203      -0.016210      40.469277 0.42563880E+03  0.98609312E+04                                10.159805                            6.785985       0.067371       2.029122                    0.999237      26.816828      74.220108       0.651649       0.405710      -1.081254       0.012819       0.039740       0.028085       0.050322      -0.001277      -0.008895      -0.009992      -0.003207       0.024651      -0.013657      -0.002862       0.016519             13.680610      11.703037       7.305089       0.866510      15.806413       5.666094      13.532381           0.000004
           95              C       0.221014       7.278877       9.066632      -0.182312      39.874508 0.47592578E+03  0.11509909E+05                                10.353811                            7.403569      -0.129605       1.926177                    0.998994      30.781356      91.424919       0.586407       0.431891      -1.048593      -0.006418      -0.000816      -0.021400       0.022356      -0.022812       0.003711      -0.037558       0.039301      -0.073765      -0.056051       0.007335       0.048716             12.832032       9.517894       4.367090      -0.176631      13.203003       6.082436      15.775200           0.000004
           96              C       0.746468       8.286887       9.853476       0.226618      36.203940 0.36172006E+03  0.81189844E+04                                 9.700396                            6.453553      -0.209019       1.956588                    0.999364      25.251177      70.847589       0.632005       0.431774      -1.054990      -0.018099      -0.001070       0.045851       0.049305      -0.009456       0.010419      -0.003718      -0.000417       0.065080      -0.020931      -0.004904       0.025835             12.705227       9.941400       2.731592      -2.934162      10.915394       5.537969      17.258885           0.000004
           97              C       1.776622       9.078142       9.374866      -0.180440      36.644479 0.46837581E+03  0.11257701E+05                                 9.728580                            7.316213      -0.043839       1.955314                    0.999363      30.379043      89.317754       0.594623       0.428558      -1.052905       0.020036       0.007458      -0.018437       0.028231      -0.037532       0.037702      -0.002054      -0.021237      -0.042235      -0.055403      -0.000468       0.055871             11.592153      12.093420       3.904759      -4.531114       8.331681       0.571546      14.351358           0.000004
           98              C       2.233811       8.926567       8.062996      -0.010085      39.149864 0.41734075E+03  0.96089379E+04                                 9.898149                            6.698371       0.112726       2.045579                    0.999286      26.539248      72.919788       0.659846       0.403161      -1.084343      -0.039509      -0.027648       0.023181       0.053505      -0.009787       0.005950       0.011622      -0.010855       0.051798      -0.022994       0.000417       0.022577             13.032515      14.677597       7.713272      -3.336854      12.448282       0.163067      11.971664           0.000004
           99              C       1.666922       7.945842       7.249192      -0.126374      36.353865 0.43640196E+03  0.10295672E+05                                 9.647234                            7.045886      -0.104304       1.935813                    0.999437      29.729208      86.330299       0.608586       0.426595      -1.055111      -0.006940       0.004829       0.013544       0.015966      -0.037785      -0.001839      -0.005332       0.006644       0.049110      -0.046541       0.016420       0.030121             11.833758      12.434224       7.411385      -0.199997      13.418073       2.169090       9.648977           0.000009
          100              C       3.323122       9.811803       7.557148       0.666131      22.582461 0.23885337E+03  0.48968780E+04                                 7.472498                            5.534183      -0.128107       2.027646                    0.999185      21.641332      60.581236       0.621314       0.480847      -1.013541       0.051481       0.043679      -0.029127       0.073529      -0.099717       0.038741      -0.008198      -0.013915      -0.088619      -0.093905      -0.027885       0.121790              9.131915      10.353165       4.705924      -2.513101       8.423901      -0.686465       8.618678           0.000003
          101              N       6.973411       6.675575      11.160898      -0.284033      44.201474 0.51112497E+03  0.12246145E+05                                10.409732                            7.240027       0.383027       2.119582                    0.999781      28.554532      77.241990       0.664736       0.384578      -1.109204       0.123689      -0.142176      -0.087687       0.207851       0.124613       0.054829      -0.117126       0.136485       0.247675      -0.235518       0.097254       0.138264             13.523261       7.850616       1.604563      -4.849214      11.396023      -8.020071      21.323145           0.000004
          102              N      10.952885      -0.903436       2.736027      -0.282984      44.158626 0.51056146E+03  0.12229710E+05                                10.405592                            7.237990       0.376307       2.117970                    0.999790      28.534395      77.187316       0.664536       0.384786      -1.109015      -0.123290      -0.143725       0.088375       0.208967      -0.124357       0.054588       0.117257       0.135334       0.249887      -0.235287       0.096285       0.139002             13.516623       7.847136      -1.603706      -4.845718      11.392226       8.015976      21.310507           0.000004
          103              N       4.159485       0.903410       2.736027      -0.284033      44.201460 0.51112483E+03  0.12246140E+05                                10.409729                            7.240026       0.383027       2.119582                    0.999781      28.554530      77.241976       0.664736       0.384578      -1.109205      -0.123689       0.142176       0.087687       0.207851       0.124613       0.054829      -0.117125       0.136485       0.247675      -0.235518       0.097254       0.138264             13.523257       7.850613       1.604562      -4.849212      11.396019      -8.020067      21.323137           0.000004
          104              N       0.180011       8.482421      11.160898      -0.282983      44.158619 0.51056138E+03  0.12229707E+05                                10.405590                            7.237988       0.376307       2.117970                    0.999790      28.534394      77.187309       0.664537       0.384786      -1.109015       0.123290       0.143725      -0.088375       0.208967      -0.124357       0.054588       0.117257       0.135334       0.249887      -0.235287       0.096285       0.139002             13.516620       7.847134      -1.603706      -4.845717      11.392224       8.015974      21.310502           0.000004
          105              O       6.996104      10.375705       3.084006      -0.631161      34.272540 0.51467360E+03  0.12254908E+05                                 8.337749                            6.970631       0.438595       2.159621                    0.998212      28.851488      75.813303       0.726582       0.354033      -1.141411       0.075616       0.007703      -0.035111       0.083726      -0.004050       0.083388      -0.019793      -0.088562       0.005733      -0.108824       0.033358       0.075466              9.502734       5.997035      -0.116710      -0.871874      11.327821      -4.325794      11.183347           0.000010
          106              O       5.838715      12.246215       3.028974      -0.673651      37.318247 0.59169896E+03  0.14612948E+05                                 8.909278                            7.562744       0.451486       2.154914                    0.997407      29.909195      80.473392       0.684195       0.362484      -1.132828       0.060777       0.059817      -0.060186       0.104376      -0.034190       0.017643       0.068554       0.023044      -0.038396      -0.089966       0.025876       0.064090              9.857116      10.848073      -2.714138      -3.681490       8.236389       0.756699      10.486886           0.000008
          107              O       6.881391       8.946284       5.641874      -0.584905      30.530301 0.46692127E+03  0.10841017E+05                                 7.707080                            6.639178       0.476424       2.199889                    0.997671      27.514237      71.189910       0.745184       0.354011      -1.142428       0.078547      -0.030209       0.009390       0.084678       0.053010      -0.026137       0.009058       0.080562       0.119960      -0.089640       0.025569       0.064070              8.512634       5.624786      -1.013163       0.504893       7.450954      -2.054753      12.462163           0.000008
          108              O       6.327164      10.113450       7.410952      -0.761363      52.530202 0.84597869E+03  0.22850691E+05                                11.312361                            9.152242      -0.100643       1.946398                    0.997780      32.530233      91.595564       0.610716       0.371302      -1.125814       0.029159      -0.089869      -0.012302       0.095279       0.036807      -0.045742       0.015988       0.046895      -0.227166      -0.096017       0.007532       0.088485             13.531797      12.183264      -6.325872      -1.164473      19.308510      -0.330561       9.103616           0.000002
          109              O      10.572852       4.492822       8.381513      -0.636105      39.766333 0.64078854E+03  0.16109970E+05                                 9.341698                            7.935866       0.122622       2.070081                    0.996614      29.132059      78.544545       0.661030       0.368557      -1.130500      -0.066009       0.026169      -0.012431       0.072087       0.056956       0.043888      -0.018605      -0.036951      -0.034808      -0.084131       0.016568       0.067562             10.449057      10.760853      -4.816968       1.010088      11.515090      -1.642855       9.071229           0.000001
          110              O      10.473394       5.467497       6.351729      -0.696093      37.052107 0.58098721E+03  0.14255663E+05                                 8.815326                            7.431274       0.355537       2.120975                    0.998170      29.816407      79.464852       0.700316       0.356444      -1.139781      -0.044867       0.036809       0.078954       0.097988       0.060280      -0.002190       0.009858       0.015067       0.006040      -0.062962       0.002805       0.060157             10.095494      10.416548      -2.453889      -4.375556       7.389129       1.964471      12.480806           0.000010
          111              O      10.930192       2.796619      10.812919      -0.633712      34.335862 0.51588217E+03  0.12290657E+05                                 8.346545                            6.977630       0.437848       2.158890                    0.998205      28.884133      75.915923       0.726415       0.353913      -1.141530      -0.075886       0.004965       0.034071       0.083332       0.003915       0.084149       0.019033      -0.087856       0.002577      -0.109357       0.034197       0.075161              9.513145       6.003105       0.116842      -0.873739      11.339298       4.330625      11.197031           0.000010
          112              O      -1.499219       4.667128      10.867951      -0.673686      37.345992 0.59228009E+03  0.14631022E+05                                 8.914448                            7.566846       0.448085       2.153967                    0.997483      29.916835      80.506552       0.683950       0.362522      -1.132789      -0.061522       0.059526       0.060277       0.104698       0.035153       0.017086      -0.068921       0.023940      -0.038927      -0.090657       0.025750       0.064907              9.863223      10.854419       2.716427      -3.683840       8.241538      -0.757133      10.493712           0.000008
          113              O      11.044905       1.367222       8.255051      -0.585421      30.539872 0.46712624E+03  0.10846930E+05                                 7.708435                            6.640464       0.476018       2.199701                    0.997675      27.518745      71.204595       0.745143       0.353992      -1.142446      -0.078732      -0.030421      -0.008766       0.084859      -0.053406      -0.026052      -0.008805       0.080721       0.119591      -0.089865       0.025634       0.064231              8.513967       5.625693       1.013463       0.504659       7.452542       2.054824      12.463665           0.000008
          114              O      11.599132       2.534404       6.485973      -0.763092      52.561853 0.84672154E+03  0.22875110E+05                                11.314475                            9.154566      -0.098016       1.946841                    0.997685      32.547690      91.644730       0.610826       0.371164      -1.125951      -0.028533      -0.088867       0.012103       0.094117      -0.037884      -0.045686      -0.015502       0.047983      -0.224702      -0.095293       0.005988       0.089305             13.533332      12.185576       6.325487      -1.165956      19.308880       0.329930       9.105539           0.000002
          115              O       7.353444      12.071885       5.515412      -0.638018      39.736152 0.64023056E+03  0.16090687E+05                                 9.332063                            7.928116       0.120658       2.069435                    0.996448      29.131872      78.503335       0.661962       0.368158      -1.130929       0.065159       0.025109       0.010675       0.070640      -0.057602       0.042245       0.017046      -0.037448      -0.036081      -0.082570       0.014102       0.068468             10.437678      10.747744       4.810180       1.009943      11.502907       1.642076       9.062382           0.000001
          116              O       7.452902      -2.111559       7.545196      -0.697209      37.059789 0.58117020E+03  0.14260777E+05                                 8.814891                            7.430904       0.363613       2.123193                    0.998154      29.824453      79.478954       0.700576       0.356296      -1.139939       0.045157       0.037510      -0.078309       0.097870      -0.059556      -0.002471      -0.010386       0.014301       0.006475      -0.062438       0.003083       0.059355             10.095215      10.416560       2.454075      -4.375474       7.389233      -1.964807      12.479850           0.000010
          117              O       4.136792      -2.796720      10.812919      -0.631161      34.272540 0.51467361E+03  0.12254908E+05                                 8.337749                            6.970631       0.438595       2.159621                    0.998212      28.851489      75.813305       0.726582       0.354033      -1.141411      -0.075616      -0.007703       0.035111       0.083726      -0.004050       0.083387      -0.019793      -0.088562       0.005733      -0.108824       0.033358       0.075466              9.502734       5.997035      -0.116710      -0.871874      11.327820      -4.325794      11.183346           0.000010
          118              O       5.294181      -4.667230      10.867951      -0.673651      37.318248 0.59169898E+03  0.14612949E+05                                 8.909279                            7.562745       0.451486       2.154914                    0.997407      29.909194      80.473392       0.684195       0.362484      -1.132828      -0.060777      -0.059817       0.060186       0.104376      -0.034189       0.017643       0.068554       0.023043      -0.038396      -0.089966       0.025876       0.064090              9.857117      10.848074      -2.714139      -3.681491       8.236389       0.756700      10.486887           0.000008
          119              O       4.251505      -1.367299       8.255051      -0.584905      30.530298 0.46692122E+03  0.10841016E+05                                 7.707079                            6.639178       0.476424       2.199889                    0.997671      27.514236      71.189906       0.745184       0.354011      -1.142428      -0.078546       0.030209      -0.009390       0.084678       0.053010      -0.026137       0.009058       0.080562       0.119960      -0.089640       0.025569       0.064070              8.512634       5.624785      -1.013163       0.504893       7.450954      -2.054753      12.462162           0.000008
          120              O       4.805732      -2.534465       6.485973      -0.761363      52.530198 0.84597861E+03  0.22850689E+05                                11.312360                            9.152242      -0.100643       1.946398                    0.997780      32.530232      91.595558       0.610716       0.371302      -1.125814      -0.029159       0.089869       0.012302       0.095279       0.036807      -0.045742       0.015988       0.046895      -0.227166      -0.096017       0.007532       0.088485             13.531795      12.183263      -6.325871      -1.164473      19.308509      -0.330560       9.103615           0.000002
          121              O       0.560044       3.086163       5.515412      -0.636105      39.766335 0.64078858E+03  0.16109971E+05                                 9.341698                            7.935866       0.122622       2.070081                    0.996614      29.132060      78.544548       0.661030       0.368557      -1.130500       0.066009      -0.026169       0.012431       0.072087       0.056956       0.043888      -0.018605      -0.036951      -0.034808      -0.084131       0.016568       0.067562             10.449058      10.760854      -4.816968       1.010088      11.515090      -1.642855       9.071229           0.000001
          122              O       0.659502       2.111488       7.545196      -0.696093      37.052107 0.58098720E+03  0.14255663E+05                                 8.815327                            7.431274       0.355537       2.120975                    0.998170      29.816405      79.464848       0.700316       0.356444      -1.139781       0.044867      -0.036809      -0.078954       0.097988       0.060280      -0.002190       0.009858       0.015067       0.006040      -0.062962       0.002805       0.060157             10.095494      10.416548      -2.453889      -4.375556       7.389129       1.964471      12.480806           0.000010
          123              O       0.202704       4.782366       3.084006      -0.633712      34.335848 0.51588192E+03  0.12290649E+05                                 8.346542                            6.977628       0.437849       2.158890                    0.998205      28.884130      75.915907       0.726415       0.353913      -1.141530       0.075886      -0.004965      -0.034071       0.083332       0.003915       0.084149       0.019033      -0.087856       0.002577      -0.109357       0.034197       0.075161              9.513141       6.003103       0.116842      -0.873738      11.339294       4.330623      11.197026           0.000010
          124              O      12.632115       2.911857       3.028974      -0.673686      37.346003 0.59228031E+03  0.14631029E+05                                 8.914450                            7.566848       0.448084       2.153967                    0.997483      29.916839      80.506569       0.683950       0.362522      -1.132789       0.061522      -0.059526      -0.060277       0.104698       0.035153       0.017086      -0.068921       0.023940      -0.038927      -0.090657       0.025750       0.064907              9.863226      10.854422       2.716428      -3.683841       8.241540      -0.757133      10.493715           0.000008
          125              O       0.087991       6.211763       5.641874      -0.585421      30.539865 0.46712610E+03  0.10846926E+05                                 7.708434                            6.640462       0.476019       2.199701                    0.997675      27.518743      71.204585       0.745143       0.353992      -1.142446       0.078732       0.030421       0.008766       0.084859      -0.053406      -0.026052      -0.008805       0.080720       0.119591      -0.089865       0.025634       0.064231              8.513965       5.625692       1.013463       0.504659       7.452540       2.054823      12.463662           0.000008
          126              O      -0.466236       5.044581       7.410952      -0.763092      52.561852 0.84672151E+03  0.22875109E+05                                11.314475                            9.154566      -0.098016       1.946841                    0.997685      32.547689      91.644728       0.610826       0.371164      -1.125950       0.028533       0.088867      -0.012103       0.094117      -0.037884      -0.045686      -0.015502       0.047983      -0.224702      -0.095293       0.005988       0.089305             13.533332      12.185576       6.325487      -1.165956      19.308881       0.329930       9.105539           0.000002
          127              O       3.779452      -4.492900       8.381513      -0.638018      39.736156 0.64023063E+03  0.16090689E+05                                 9.332064                            7.928116       0.120658       2.069435                    0.996448      29.131873      78.503340       0.661962       0.368159      -1.130929      -0.065159      -0.025109      -0.010675       0.070640      -0.057602       0.042245       0.017046      -0.037448      -0.036081      -0.082570       0.014102       0.068468             10.437679      10.747745       4.810180       1.009943      11.502908       1.642076       9.062382           0.000001
          128              O       3.679994       9.690544       6.351729      -0.697209      37.059793 0.58117026E+03  0.14260779E+05                                 8.814892                            7.430905       0.363613       2.123193                    0.998154      29.824454      79.478958       0.700575       0.356296      -1.139939      -0.045157      -0.037510       0.078309       0.097870      -0.059556      -0.002471      -0.010386       0.014301       0.006475      -0.062438       0.003083       0.059355             10.095215      10.416561       2.454075      -4.375475       7.389234      -1.964807      12.479851           0.000010

******************************************************
Auxiliary information for the entire system
The total spin magnetic moment of the unit cell is   0.000629
The total net atomic charge of the unit cell is   -0.000009
Accuracy of reproducing the electrostatic potential in the unit cell:
  The inner radius (bohr) =    5.0000
  The outer radius (bohr) =   12.0000
  Valid grid points have density less than (e/(bohr^3)) =    0.0001
  The number of valid grid points were=       265774
  The rms potential error without charges in kcal/mol is=      6.61867
  The rms potential error with partial charges in kcal/mol is=      1.73310
  The RRMSE value at monopole order=      0.26185
  The rms potential error with partial charges and cloud penetration in kcal/mol is=      1.72898
  The RRMSE value at monopole order with cloud penetration is=      0.26123
  The rms potential error with partial charges and atomic dipoles in kcal/mol is=      0.55718
  The RRMSE value at dipole order=      0.08418
  The rms potential error with partial charges, atomic dipoles and cloud penetration in kcal/mol is=      0.54029
  The RRMSE value at dipole order with cloud penetration=      0.08163

******************************************************
The electron densities and ab initio electrostatic potential were computed in VASP using the PBE functional and
projector augmented wave method. See the main text of the journal article for a description of computational details.
The atomic charges, dipoles, and quadrupoles were computed with the DDEC6 method as described in
(a) T. A. Manz and N. Gabaldon Limas, RSC Adv. 6 (2016) 47771-47801 DOI: 10.1039/c6ra04656h
(b) N. Gabaldon Limas and T. A. Manz, RSC Adv. 8 (2018) 2678-2707 DOI: 10.1039/c7ra11829e.
For each atom in the material, the electron cloud parameters were fit to the spherically averaged atom-in-material
electron density using radial positions for which this density was between 10^-4 and 10^-2 electrons per cubic bohr.
The polarizabilities, dispersion coefficients, and quantum Drude oscillator (QDO) parameters were fit using the MCLF method.
The magnetic structure of the system was optimized in VASP from the default ferromagnetic initial guess using spin polarization.
The atomic spin moments (ASMs) were computed on this optimized magnetic structure using the DDEC6 partition as inputs
to the method of T. A. Manz and D. S. Sholl, J. Chem. Theory Comput. 7 (2011) 4146-4164 DOI: 10.1021/ct200539n.
The RMSE and RRMSE were computed using a uniform grid with Ewald summation.
