# Supplementary material for: A collection of forcefield precursors for metal–organic frameworks
Source: RSC Adv. 2019 Nov 13;9(63):36492–507. doi: 10.1039/c9ra07327b (PMC9075174; doi:10.1039/c9ra07327b)
Supplement: RA-009-C9RA07327B-s4133 [file RA-009-C9RA07327B-s4133.xyz]

  128
jmolscript: load "" {1 1 1} spacegroup "x,y,z" unitcell [{     13.279600     0.000000     0.000000 }, {      0.000000    14.999200     0.000000 }, {     -2.556520    -7.499587    14.039826 }]
Nd    11.789734    11.784576     5.094210     2.053728
Nd     5.573146     4.284980     8.945616     2.053750
Nd    -1.066654    -4.284963     8.945616     2.053728
Nd     5.149934     3.214633     5.094210     2.053750
H      0.321052     8.680039     1.606156     0.119288
H     -1.215713     0.608980    13.641095     0.118370
H     -0.524825     4.471273    12.902600     0.113928
H      1.057396    12.542332     0.873277     0.120844
H      0.469670     2.849859    11.568817     0.069450
H      1.858612     2.351884    10.016012     0.130078
H     -0.624581    -0.760451     9.541466     0.138864
H      1.561438     0.535477     6.455512     0.127475
H      3.762228     1.180449    12.433670     0.119975
H      5.298993     8.108568     0.398731     0.118155
H      4.608105    11.970863     1.137226     0.113694
H      3.025884     5.042743    13.166549     0.119582
H      3.613610    10.349450     2.471009     0.070391
H      2.224668     9.851478     4.023814     0.130919
H      4.707861     6.739145     4.498360     0.136328
H      2.521842     8.035078     7.584314     0.127645
H     10.402028    -1.180426    12.433670     0.119288
H     11.938793     6.890633     0.398731     0.118370
H     11.247905     3.028340     1.137226     0.113928
H      9.665684    -5.042719    13.166549     0.120844
H     10.253410     4.649754     2.471009     0.069450
H      8.864468     5.147729     4.023814     0.130078
H     11.347661     8.260064     4.498360     0.138864
H      9.161642     6.964136     7.584314     0.127475
H      6.960852     6.319164     1.606156     0.119975
H      5.424087    -0.608955    13.641095     0.118155
H      6.114975    -4.471250    12.902600     0.113694
H      7.697196     2.456870     0.873277     0.119582
H      7.109470    -2.849837    11.568817     0.070391
H      8.498412    -2.351865    10.016012     0.130919
H      6.015219     0.760468     9.541466     0.136328
H      8.201238    -0.535465     6.455512     0.127645
C     -0.227092    11.054413     2.661951     0.586903
C      0.506696    10.656933     1.418022    -0.010550
C      0.644570     9.349002     1.047371    -0.099488
C     -1.295235     1.501433    13.888196    -0.118828
C     -0.797803     2.512378    13.059846     0.082580
C     -0.877658     3.805309    13.447345    -0.146937
C      1.080738    11.652879     0.606520    -0.107020
C     -0.190568     2.185394    11.759758     0.061508
C      2.966091     2.500374     7.609586     0.669269
C      1.900044     1.583923     8.140291    -0.011876
C      1.474939     1.706918     9.468459    -0.184627
C      0.483875     0.872963     9.973892     0.229646
C     -0.021821    -0.149983     9.184854    -0.185111
C      0.378358    -0.256479     7.862303    -0.013355
C      1.315182     0.607474     7.348445    -0.123475
C     -0.208734    -1.331922     6.980601     0.644959
C      4.310372     3.554821    11.377875     0.588613
C      3.576584     3.157343    12.621804    -0.010247
C      3.438710     1.849413    12.992455    -0.099337
C      5.378515     9.001020     0.151630    -0.119991
C      4.881083    10.011967     0.979980     0.082940
C      4.960938    11.304898     0.592481    -0.147023
C      3.002542     4.153291    13.433306    -0.106506
C      4.273848     9.684986     2.280068     0.061681
C      1.117189     9.999973     6.430240     0.671228
C      2.183236     9.083521     5.899535    -0.013720
C      2.608341     9.206513     4.571367    -0.185250
C      3.599405     8.372557     4.065934     0.230715
C      4.105101     7.349612     4.854972    -0.183006
C      3.704922     7.243119     6.177523    -0.012977
C      2.768098     8.107074     6.691381    -0.122401
C      4.292014     6.167678     7.059225     0.642097
C     10.950172    -3.554800    11.377875     0.586903
C     10.216384    -3.157320    12.621804    -0.010550
C     10.078510    -1.849389    12.992455    -0.099488
C     12.018315     5.998180     0.151630    -0.118828
C     11.520883     4.987235     0.979980     0.082580
C     11.600738     3.694304     0.592481    -0.146937
C      9.642342    -4.153266    13.433306    -0.107020
C     10.913648     5.314219     2.280068     0.061508
C      7.756989     4.999239     6.430240     0.669269
C      8.823036     5.915690     5.899535    -0.011876
C      9.248141     5.792695     4.571367    -0.184627
C     10.239205     6.626650     4.065934     0.229647
C     10.744901     7.649596     4.854972    -0.185111
C     10.344722     7.756092     6.177523    -0.013355
C      9.407898     6.892139     6.691381    -0.123476
C     10.931814     8.831535     7.059225     0.644959
C      6.412708     3.944792     2.661951     0.588613
C      7.146496     4.342270     1.418022    -0.010247
C      7.284370     5.650200     1.047371    -0.099337
C      5.344565    -1.501407    13.888196    -0.119991
C      5.841997    -2.512354    13.059846     0.082940
C      5.762142    -3.805285    13.447345    -0.147023
C      7.720538     3.346322     0.606520    -0.106506
C      6.449232    -2.185373    11.759758     0.061681
C      9.605891    -2.500360     7.609586     0.671228
C      8.539844    -1.583908     8.140291    -0.013721
C      8.114739    -1.706900     9.468459    -0.185250
C      7.123675    -0.872944     9.973892     0.230715
C      6.617979     0.150001     9.184854    -0.183006
C      7.018158     0.256494     7.862303    -0.012977
C      7.954982    -0.607461     7.348445    -0.122402
C      6.431066     1.331935     6.980601     0.642097
N     -0.030204     1.022956    11.302060    -0.282117
N      4.113484     8.522548     2.737766    -0.283182
N     10.753284     6.476657     2.737766    -0.282117
N      6.609596    -1.022935    11.302060    -0.283182
O     12.358737    10.188960     3.255836    -0.656800
O     -0.120167    12.222851     3.059278    -0.639668
O      3.414942     3.368828     8.389919    -0.628893
O      3.303579     2.338381     6.397949    -0.707507
O     -0.167172    -1.211930     5.745939    -0.588274
O     -0.710246    -2.371367     7.517765    -0.762182
O      5.004143     2.689367    10.783990    -0.658220
O      4.203447     4.723258    10.980548    -0.639996
O      0.668338    10.868426     5.649907    -0.629895
O      0.779701     9.837982     7.641877    -0.707948
O      4.250452     6.287672     8.293887    -0.588438
O      4.793526     5.128233     6.522061    -0.759757
O     -1.635657    -2.689347    10.783990    -0.656800
O     10.843247    -4.723238    10.980548    -0.639668
O      7.308138     4.130785     5.649907    -0.628893
O      7.419501     5.161232     7.641877    -0.707507
O     10.890252     8.711543     8.293887    -0.588274
O     11.433326     9.870980     6.522061    -0.762182
O      5.718937     4.810246     3.255836    -0.658220
O      6.519633     2.776355     3.059278    -0.639996
O     10.054742    -3.368813     8.389919    -0.629895
O      9.943379    -2.338369     6.397949    -0.707948
O      6.472628     1.211941     5.745939    -0.588438
O      5.929554     2.371380     7.517765    -0.759757

The following XYZ coordinates are in angstroms. Other properties are in atomic units.
The sperically averaged electron density of each atom fit to a function of the form exp(a - br)
eigen_1, eigen_2 and eigen_3 are the three eigenvalues of traceless quadrupole moment tensor
  atom number  atomic symbol              X              Y              Z     net charge C6 coefficient C8 coefficient C10 coefficient fluctuating dipole atomic polarizability isotropic forcefield polarizability              a              b squared Pearson coefficient          <r^3>          <r^4>         wp_QDO          m_QDO          q_QDO       dipole_x       dipole_y       dipole_z         dipole            Qxy            Qxz            Qyz     Q(x^2-y^2)  Q(3z^2 - R^2)        eigen_1        eigen_2        eigen_3 static polarizability      alpha(xx)      alpha(xy)      alpha(xz)      alpha(yy)      alpha(yz)      alpha(zz) atomic spin moment
            1             Nd      11.789734      11.784576       5.094210       2.053728     138.319646 0.32623595E+04  0.11349734E+06                                17.591311                           15.208929       2.630656       2.474336                    0.999808      85.744858     208.019622       0.662149       0.265887      -1.331537       0.017119      -0.008538       0.015286       0.024487      -0.032635       0.113151      -0.088972       0.035103      -0.283620      -0.174966       0.011089       0.163877             21.090913      19.326161      -3.354767      -5.416002      19.529896       7.014056      24.416681           0.000004
            2             Nd       5.573146       4.284980       8.945616       2.053750     138.265672 0.32608180E+04  0.11342898E+06                                17.586428                           15.204938       2.630042       2.474471                    0.999806      85.731746     207.966353       0.662269       0.265873      -1.331570      -0.017639      -0.008814      -0.014749       0.024624       0.033309       0.113830       0.088504       0.031969      -0.285085      -0.175358       0.011095       0.164263             21.084977      19.321311       3.354152      -5.413337      19.526648      -7.015208      24.406971           0.000004
            3             Nd      -1.066654      -4.284963       8.945616       2.053728     138.319670 0.32623602E+04  0.11349737E+06                                17.591314                           15.208931       2.630656       2.474336                    0.999808      85.744860     208.019635       0.662149       0.265887      -1.331537      -0.017119       0.008538      -0.015286       0.024487      -0.032635       0.113151      -0.088972       0.035103      -0.283621      -0.174966       0.011089       0.163877             21.090916      19.326164      -3.354767      -5.416003      19.529899       7.014057      24.416685           0.000002
            4             Nd       5.149934       3.214633       5.094210       2.053750     138.265678 0.32608182E+04  0.11342899E+06                                17.586428                           15.204938       2.630042       2.474471                    0.999806      85.731747     207.966358       0.662269       0.265873      -1.331570       0.017639       0.008814       0.014749       0.024624       0.033309       0.113830       0.088504       0.031969      -0.285085      -0.175358       0.011095       0.164263             21.084977      19.321311       3.354152      -5.413337      19.526649      -7.015208      24.406971           0.000001
            5              H       0.321052       8.680039       1.606156       0.119288       1.117201 0.82797759E+01  0.82082174E+02                                 1.791377                            1.694162      -0.999054       2.412419                    0.997825       3.491919       9.861286       0.475284       1.299937      -0.705330      -0.011396      -0.027603       0.024337       0.038523      -0.002157      -0.004965      -0.003940      -0.023474       0.004027      -0.014440       0.001972       0.012468              1.823743       1.649489       0.309692      -0.270741       1.913835      -0.304194       1.907905           0.000001
            6              H      -1.215713       0.608980      13.641095       0.118370       1.210327 0.91680632E+01  0.92890660E+02                                 1.855553                            1.756772      -1.201114       2.312134                    0.995607       3.589478      10.125222       0.478881       1.262363      -0.713144       0.003468      -0.036717      -0.005101       0.037232       0.000839      -0.001518      -0.005929      -0.020618      -0.021897      -0.009425      -0.006139       0.015565              1.875674       1.570922       0.079684      -0.085566       2.336312       0.319964       1.719787           0.000002
            7              H      -0.524825       4.471273      12.902600       0.113928       1.162210 0.85153143E+01  0.83304243E+02                                 1.704489                            1.615757      -0.866058       2.465857                    0.999071       3.249323       8.531097       0.544574       1.149695      -0.742226       0.011794       0.029247      -0.018017       0.036320       0.004488      -0.008294      -0.001522      -0.028708      -0.001059      -0.018422       0.002665       0.015757              1.731166       1.524235       0.167363      -0.237391       1.886930      -0.332448       1.782332           0.000005
            8              H       1.057396      12.542332       0.873277       0.120844       1.118799 0.80048984E+01  0.77018249E+02                                 1.653025                            1.558600      -0.905507       2.453720                    0.998983       3.174840       8.234352       0.559401       1.138007      -0.745012       0.001076       0.039766       0.011496       0.041409       0.005155      -0.007788       0.000041      -0.027797      -0.011087      -0.017315       0.000547       0.016768              1.692095       1.367256      -0.088432      -0.093859       2.168388       0.250800       1.540640           0.000007
            9              H       0.469670       2.849859      11.568817       0.069450       1.444321 0.12066703E+02  0.13049036E+03                                 2.050290                            1.976879      -1.372979       2.201237                    0.994069       4.050943      11.670018       0.466351       1.214515      -0.722612       0.038927       0.014375       0.008467       0.042352       0.006370      -0.006510       0.006263       0.002254      -0.008296      -0.013002       0.004952       0.008051              2.082769       2.177365       0.350068      -0.359345       2.018256       0.027882       2.052688           0.000002
           10              H       1.858612       2.351884      10.016012       0.130078       1.024050 0.75446807E+01  0.73766767E+02                                 1.739425                            1.651758      -1.296356       2.277460                    0.993813       3.655622      10.572213       0.461958       1.356074      -0.691381       0.018373       0.024313       0.018757       0.035784       0.005406       0.003256       0.004235      -0.007110       0.004059      -0.007259      -0.002049       0.009308              1.779310       1.710188       0.317960       0.099539       1.702325       0.324250       1.925418           0.000001
           11              H      -0.624581      -0.760451       9.541466       0.138864       1.063999 0.75609594E+01  0.74496448E+02                                 1.833533                            1.690140      -1.412757       2.227236                    0.992827       3.772551      11.211165       0.438781       1.416772      -0.678983      -0.025128      -0.022500       0.015284       0.037031       0.007117      -0.001353      -0.003111       0.010841      -0.003311      -0.009027      -0.001085       0.010112              1.911806       1.970089       0.595084      -0.251775       2.045939      -0.122674       1.719390           0.000001
           12              H       1.561438       0.535477       6.455512       0.127475       1.135111 0.84948618E+01  0.83849142E+02                                 1.732750                            1.654833      -1.134721       2.349238                    0.996763       3.389334       9.220990       0.513311       1.208881      -0.726021       0.009349      -0.003409      -0.039203       0.040446      -0.000285      -0.005240       0.003888      -0.004825       0.034326      -0.009529      -0.004100       0.013628              1.751500       1.568728       0.154241      -0.198709       1.547600       0.092097       2.138173           0.000004
           13              H       3.762228       1.180449      12.433670       0.119975       1.118331 0.82923073E+01  0.82260623E+02                                 1.794761                            1.697158      -1.012130       2.407507                    0.997642       3.494217       9.880101       0.474012       1.302568      -0.704775       0.011575      -0.027721      -0.023659       0.038239       0.002244      -0.004764       0.004163      -0.023286       0.004660      -0.014351       0.001889       0.012463              1.827271       1.652467      -0.310655      -0.271610       1.917636       0.305090       1.911712           0.000001
           14              H       5.298993       8.108568       0.398731       0.118155       1.213750 0.92026761E+01  0.93358585E+02                                 1.861782                            1.762239      -1.214494       2.307071                    0.995430       3.595033      10.157691       0.477111       1.265455      -0.712484      -0.002889      -0.036580       0.005306       0.037075      -0.000617      -0.001568       0.006208      -0.020911      -0.021414      -0.009527      -0.006229       0.015756              1.882105       1.575576      -0.080148      -0.086048       2.345345      -0.321801       1.725392           0.000002
           15              H       4.608105      11.970863       1.137226       0.113694       1.160072 0.84961808E+01  0.83067044E+02                                 1.702118                            1.613733      -0.860385       2.468606                    0.999084       3.247141       8.521700       0.545042       1.149400      -0.742303      -0.012121       0.029549       0.017908       0.036616      -0.004179      -0.008196       0.001474      -0.029139      -0.000009      -0.018564       0.002909       0.015655              1.728692       1.522309      -0.166837      -0.236752       1.884035       0.331465       1.779732           0.000005
           16              H       3.025884       5.042743      13.166549       0.119582       1.121523 0.80279335E+01  0.77289358E+02                                 1.655189                            1.560432      -0.908956       2.451824                    0.998956       3.179055       8.245824       0.559336       1.137411      -0.745168      -0.001497       0.039826      -0.011814       0.041568      -0.005156      -0.008005       0.000081      -0.028060      -0.011099      -0.017577       0.000662       0.016915              1.694402       1.368755       0.088624      -0.094051       2.171933      -0.251415       1.542518           0.000007
           17              H       3.613610      10.349450       2.471009       0.070391       1.445249 0.12075751E+02  0.13061277E+03                                 2.050894                            1.977348      -1.377577       2.199602                    0.994075       4.051925      11.673972       0.466392       1.214180      -0.722661      -0.038915       0.013764      -0.008393       0.042122      -0.006615      -0.006502      -0.006183       0.002014      -0.009572      -0.013138       0.004710       0.008428              2.083390       2.178123      -0.350524      -0.359551       2.018933      -0.027743       2.053114           0.000002
           18              H       2.224668       9.851478       4.023814       0.130919       1.024383 0.75472198E+01  0.73792833E+02                                 1.739078                            1.651427      -1.305390       2.273858                    0.993729       3.655365      10.569234       0.462291       1.355075      -0.691555      -0.017698       0.024391      -0.018868       0.035555      -0.005603       0.003417      -0.004163      -0.006921       0.003071      -0.007246      -0.002190       0.009436              1.778926       1.709755      -0.317874       0.099597       1.702011      -0.324270       1.925013           0.000001
           19              H       4.707861       6.739145       4.498360       0.136328       1.065238 0.75688966E+01  0.74566343E+02                                 1.832452                            1.689172      -1.393506       2.234377                    0.993106       3.772009      11.195255       0.439794       1.413665      -0.679610       0.025816      -0.022411      -0.015649       0.037598      -0.007339      -0.001377       0.003275       0.010660      -0.003180      -0.009217      -0.001050       0.010267              1.910636       1.968942      -0.594643      -0.251669       2.044633       0.122730       1.718334           0.000001
           20              H       2.521842       8.035078       7.584314       0.127645       1.136080 0.85039900E+01  0.83965774E+02                                 1.734030                            1.655942      -1.137255       2.348131                    0.996797       3.390856       9.228021       0.513012       1.209202      -0.725938      -0.009302      -0.002499       0.039118       0.040286       0.000727      -0.005326      -0.004216      -0.005045       0.034326      -0.009611      -0.004246       0.013858              1.752816       1.569707      -0.154384      -0.198975       1.548582      -0.092290       2.140160           0.000004
           21              H      10.402028      -1.180426      12.433670       0.119288       1.117201 0.82797770E+01  0.82082190E+02                                 1.791377                            1.694162      -0.999055       2.412419                    0.997825       3.491919       9.861287       0.475284       1.299938      -0.705329       0.011396       0.027603      -0.024337       0.038523      -0.002157      -0.004965      -0.003940      -0.023474       0.004027      -0.014440       0.001972       0.012468              1.823744       1.649490       0.309692      -0.270741       1.913835      -0.304194       1.907906           0.000001
           22              H      11.938793       6.890633       0.398731       0.118370       1.210327 0.91680643E+01  0.92890680E+02                                 1.855554                            1.756772      -1.201114       2.312133                    0.995607       3.589478      10.125225       0.478880       1.262364      -0.713144      -0.003468       0.036717       0.005101       0.037232       0.000839      -0.001518      -0.005929      -0.020618      -0.021897      -0.009425      -0.006139       0.015565              1.875675       1.570922       0.079684      -0.085566       2.336313       0.319964       1.719788           0.000002
           23              H      11.247905       3.028340       1.137226       0.113928       1.162210 0.85153084E+01  0.83304170E+02                                 1.704488                            1.615756      -0.866058       2.465857                    0.999071       3.249322       8.531093       0.544574       1.149695      -0.742226      -0.011794      -0.029247       0.018017       0.036320       0.004488      -0.008294      -0.001522      -0.028708      -0.001059      -0.018422       0.002665       0.015757              1.731165       1.524235       0.167363      -0.237391       1.886929      -0.332448       1.782331           0.000005
           24              H       9.665684      -5.042719      13.166549       0.120844       1.118799 0.80048940E+01  0.77018191E+02                                 1.653024                            1.558599      -0.905507       2.453721                    0.998983       3.174840       8.234349       0.559402       1.138006      -0.745012      -0.001076      -0.039766      -0.011496       0.041409       0.005155      -0.007788       0.000041      -0.027797      -0.011087      -0.017315       0.000547       0.016768              1.692093       1.367255      -0.088432      -0.093859       2.168387       0.250800       1.540639           0.000007
           25              H      10.253410       4.649754       2.471009       0.069450       1.444322 0.12066707E+02  0.13049040E+03                                 2.050290                            1.976879      -1.372979       2.201237                    0.994069       4.050944      11.670019       0.466352       1.214515      -0.722612      -0.038927      -0.014375      -0.008467       0.042352       0.006370      -0.006510       0.006263       0.002254      -0.008296      -0.013002       0.004952       0.008051              2.082769       2.177364       0.350068      -0.359345       2.018256       0.027882       2.052687           0.000002
           26              H       8.864468       5.147729       4.023814       0.130078       1.024050 0.75446795E+01  0.73766752E+02                                 1.739425                            1.651758      -1.296356       2.277460                    0.993813       3.655622      10.572213       0.461958       1.356074      -0.691381      -0.018373      -0.024313      -0.018757       0.035784       0.005406       0.003256       0.004235      -0.007110       0.004059      -0.007259      -0.002049       0.009308              1.779310       1.710188       0.317960       0.099539       1.702325       0.324250       1.925418           0.000001
           27              H      11.347661       8.260064       4.498360       0.138864       1.063999 0.75609587E+01  0.74496441E+02                                 1.833534                            1.690140      -1.412757       2.227236                    0.992827       3.772551      11.211166       0.438781       1.416772      -0.678983       0.025128       0.022500      -0.015284       0.037031       0.007117      -0.001353      -0.003111       0.010841      -0.003311      -0.009027      -0.001085       0.010112              1.911806       1.970089       0.595085      -0.251775       2.045939      -0.122674       1.719390           0.000001
           28              H       9.161642       6.964136       7.584314       0.127475       1.135111 0.84948618E+01  0.83849142E+02                                 1.732750                            1.654833      -1.134720       2.349238                    0.996763       3.389334       9.220990       0.513311       1.208881      -0.726021      -0.009349       0.003409       0.039203       0.040446      -0.000285      -0.005240       0.003888      -0.004825       0.034326      -0.009529      -0.004100       0.013628              1.751500       1.568728       0.154241      -0.198709       1.547600       0.092097       2.138173           0.000004
           29              H       6.960852       6.319164       1.606156       0.119975       1.118331 0.82923073E+01  0.82260622E+02                                 1.794761                            1.697158      -1.012130       2.407507                    0.997642       3.494217       9.880101       0.474012       1.302568      -0.704775      -0.011575       0.027721       0.023659       0.038239       0.002244      -0.004764       0.004163      -0.023286       0.004660      -0.014351       0.001889       0.012463              1.827271       1.652467      -0.310655      -0.271610       1.917636       0.305090       1.911712           0.000001
           30              H       5.424087      -0.608955      13.641095       0.118155       1.213750 0.92026805E+01  0.93358637E+02                                 1.861783                            1.762239      -1.214494       2.307071                    0.995430       3.595034      10.157693       0.477111       1.265454      -0.712484       0.002889       0.036580      -0.005306       0.037075      -0.000617      -0.001568       0.006208      -0.020911      -0.021414      -0.009527      -0.006229       0.015756              1.882105       1.575576      -0.080148      -0.086048       2.345346      -0.321801       1.725392           0.000002
           31              H       6.114975      -4.471250      12.902600       0.113694       1.160072 0.84961808E+01  0.83067044E+02                                 1.702118                            1.613733      -0.860384       2.468606                    0.999084       3.247141       8.521700       0.545042       1.149400      -0.742303       0.012121      -0.029549      -0.017908       0.036616      -0.004179      -0.008196       0.001474      -0.029139      -0.000009      -0.018564       0.002909       0.015655              1.728692       1.522309      -0.166837      -0.236752       1.884035       0.331465       1.779732           0.000005
           32              H       7.697196       2.456870       0.873277       0.119582       1.121522 0.80279303E+01  0.77289322E+02                                 1.655189                            1.560432      -0.908956       2.451824                    0.998956       3.179054       8.245822       0.559336       1.137411      -0.745167       0.001497      -0.039826       0.011814       0.041568      -0.005156      -0.008005       0.000081      -0.028060      -0.011099      -0.017577       0.000662       0.016915              1.694402       1.368755       0.088624      -0.094051       2.171933      -0.251415       1.542518           0.000007
           33              H       7.109470      -2.849837      11.568817       0.070391       1.445248 0.12075750E+02  0.13061275E+03                                 2.050893                            1.977347      -1.377577       2.199602                    0.994075       4.051925      11.673971       0.466392       1.214180      -0.722661       0.038915      -0.013764       0.008393       0.042122      -0.006615      -0.006502      -0.006183       0.002014      -0.009572      -0.013138       0.004710       0.008428              2.083390       2.178122      -0.350524      -0.359551       2.018933      -0.027743       2.053114           0.000002
           34              H       8.498412      -2.351865      10.016012       0.130919       1.024383 0.75472205E+01  0.73792839E+02                                 1.739078                            1.651427      -1.305390       2.273858                    0.993729       3.655365      10.569233       0.462291       1.355074      -0.691556       0.017698      -0.024391       0.018868       0.035555      -0.005603       0.003417      -0.004163      -0.006921       0.003071      -0.007246      -0.002190       0.009436              1.778926       1.709755      -0.317874       0.099597       1.702011      -0.324270       1.925013           0.000001
           35              H       6.015219       0.760468       9.541466       0.136328       1.065238 0.75688959E+01  0.74566336E+02                                 1.832452                            1.689172      -1.393506       2.234377                    0.993106       3.772009      11.195256       0.439794       1.413666      -0.679610      -0.025816       0.022411       0.015649       0.037598      -0.007339      -0.001377       0.003275       0.010660      -0.003180      -0.009217      -0.001050       0.010267              1.910636       1.968942      -0.594643      -0.251669       2.044633       0.122730       1.718335           0.000001
           36              H       8.201238      -0.535465       6.455512       0.127645       1.136079 0.85039875E+01  0.83965748E+02                                 1.734030                            1.655942      -1.137255       2.348131                    0.996797       3.390855       9.228020       0.513012       1.209203      -0.725938       0.009302       0.002499      -0.039118       0.040286       0.000727      -0.005326      -0.004216      -0.005045       0.034326      -0.009611      -0.004246       0.013858              1.752816       1.569707      -0.154384      -0.198975       1.548582      -0.092290       2.140160           0.000004
           37              C      -0.227092      11.054413       2.661951       0.586903      24.408534 0.25869644E+03  0.54118233E+04                                 7.811204                            5.719829      -0.165341       1.991331                    0.999475      22.933640      64.898986       0.617371       0.474250      -1.016813      -0.011609       0.004686       0.037048       0.039106      -0.007959       0.100582      -0.042259       0.034617      -0.082636      -0.111178      -0.004111       0.115289              9.498376       7.353064      -0.020641      -4.390772       8.541115       2.144679      12.600949           0.000004
           38              C       0.506696      10.656933       1.418022      -0.010550      36.053622 0.42623775E+03  0.99026086E+04                                 9.505027                            6.878713       0.080416       2.040716                    0.999323      26.782417      74.827982       0.633307       0.416288      -1.071680       0.011595      -0.012640      -0.036305       0.040152       0.012557       0.003401      -0.001991      -0.007147      -0.011497      -0.012841      -0.002142       0.014983             11.790377       8.544093      -0.920244      -6.179138      10.294318       2.461524      16.532721           0.000004
           39              C       0.644570       9.349002       1.047371      -0.099488      31.275752 0.41485753E+03  0.96769078E+04                                 8.716518                            6.860313       0.125690       2.022005                    0.999669      28.960939      83.980395       0.617232       0.425422      -1.054461       0.008677       0.009613      -0.014592       0.019509       0.003378       0.006389      -0.019174       0.017276      -0.020534      -0.026478       0.011287       0.015191              9.925173       7.053429      -0.282533      -3.938106       9.684842       2.123739      13.037247           0.000003
           40              C      -1.295235       1.501433      13.888196      -0.118828      32.445991 0.43309748E+03  0.10217172E+05                                 8.981857                            7.041660       0.022032       1.989202                    0.999079      29.393768      85.870554       0.604735       0.429334      -1.051479      -0.003210       0.008907       0.017885       0.020236      -0.003325       0.015402      -0.000049       0.002790      -0.048485      -0.023444       0.005899       0.017545             10.301811       7.579126       0.528007      -4.528229       9.246589       1.011762      14.079719           0.000003
           41              C      -0.797803       2.512378      13.059846       0.082580      35.574870 0.40665089E+03  0.93912991E+04                                 9.625683                            6.842582      -0.242821       1.938740                    0.999306      26.527723      75.305830       0.614261       0.431767      -1.055814       0.001087      -0.004066       0.005981       0.007314      -0.003206      -0.017812       0.005775       0.019565       0.035612      -0.016891      -0.010216       0.027108             12.201971       8.324907      -0.904820      -6.113298      10.515882       3.234264      17.765125           0.000003
           42              C      -0.877658       3.805309      13.447345      -0.146937      32.216589 0.41869777E+03  0.97764400E+04                                 8.818999                            6.854834       0.049806       1.984565                    0.999726      29.603062      85.526478       0.623306       0.420847      -1.058674      -0.011483       0.005656       0.026457       0.029391       0.013948      -0.000171      -0.021171      -0.020988      -0.021621      -0.023881      -0.007142       0.031023             10.084539       7.019478      -0.915782      -3.925920      10.379068       2.370369      12.855070           0.000011
           43              C       1.080738      11.652879       0.606520      -0.107020      32.682191 0.42224032E+03  0.98584348E+04                                 8.913997                            6.891811       0.091963       2.001637                    0.999737      29.111373      83.506205       0.621898       0.421831      -1.060365       0.006834      -0.018963      -0.011820       0.023367       0.003392      -0.001316       0.008618      -0.039475      -0.045664      -0.017613      -0.011643       0.029256             10.244829       7.434549      -0.257996      -4.616873       9.624602       0.988498      13.675337           0.000013
           44              C      -0.190568       2.185394      11.759758       0.061508      30.973039 0.33386837E+03  0.73761062E+04                                 8.710797                            6.112926      -0.039097       1.993665                    0.999010      26.789241      75.599178       0.660541       0.419715      -1.058039      -0.029249      -0.016544      -0.001786       0.033652      -0.032717       0.053179      -0.028383       0.112381       0.032649      -0.073595      -0.025556       0.099152             11.234115       7.872368      -1.266357      -5.149735       8.904119       5.563210      16.925857           0.000005
           45              C       2.966091       2.500374       7.609586       0.669269      22.085165 0.23726894E+03  0.48579086E+04                                 7.369671                            5.522165      -0.163593       2.016349                    0.999117      21.631607      60.578821       0.620710       0.481958      -1.012623       0.044005       0.044090      -0.034978       0.071441      -0.100878       0.041404      -0.011581      -0.019293      -0.083207      -0.095907      -0.028180       0.124087              8.913729       9.911685       4.512090      -2.403463       8.390536      -0.683378       8.438966           0.000003
           46              C       1.900044       1.583923       8.140291      -0.011876      38.795994 0.41919628E+03  0.96624788E+04                                 9.842919                            6.717688       0.135122       2.052921                    0.999315      26.568685      73.044253       0.658236       0.403695      -1.083972      -0.034725      -0.028472       0.022134       0.050064      -0.011076       0.005011       0.010859      -0.007563       0.052613      -0.023213       0.001285       0.021928             12.856628      14.187322       7.630460      -3.348378      12.394751      -0.240161      11.987813           0.000004
           47              C       1.474939       1.706918       9.468459      -0.184627      36.156647 0.47031353E+03  0.11313251E+05                                 9.628599                            7.320153      -0.035493       1.956807                    0.999268      30.455569      89.508563       0.595967       0.427252      -1.053960       0.020166       0.005485      -0.018595       0.027974      -0.036843       0.034886       0.004309      -0.016301      -0.043056      -0.054744       0.003575       0.051168             11.376292      11.504849       3.936803      -4.316548       8.315834       0.169650      14.308192           0.000003
           48              C       0.483875       0.872963       9.973892       0.229646      36.033735 0.36177024E+03  0.81176941E+04                                 9.666401                            6.452090      -0.196398       1.961377                    0.999443      25.184694      70.573890       0.632568       0.431518      -1.055497      -0.016821      -0.002837       0.047424       0.050399      -0.007489       0.008680       0.000360       0.000593       0.062683      -0.018989      -0.004241       0.023230             12.600631       9.554593       2.675487      -3.089078      10.649051       5.101842      17.598249           0.000003
           49              C      -0.021821      -0.149983       9.184854      -0.185111      39.824525 0.47758473E+03  0.11565771E+05                                10.360114                            7.430462      -0.191540       1.907115                    0.998728      30.870713      91.900392       0.583404       0.433523      -1.047089      -0.004366       0.000720      -0.023475       0.023889      -0.026179       0.004430      -0.034325       0.047233      -0.095365      -0.057615       0.002177       0.055438             12.722822       9.115979       4.291057      -0.409599      13.145527       5.535448      15.906958           0.000003
           50              C       0.378358      -0.256479       7.862303      -0.013355      39.356866 0.41726551E+03  0.96212655E+04                                 9.969028                            6.717615       0.092227       2.038977                    0.999194      26.682505      73.729191       0.654994       0.405554      -1.081109       0.012411       0.035742       0.029511       0.047983      -0.001950      -0.007094      -0.012151      -0.002446       0.017670      -0.014218      -0.001704       0.015922             13.220688      10.889391       6.919533       0.497000      15.463960       4.987580      13.308712           0.000003
           51              C       1.315182       0.607474       7.348445      -0.123475      35.707867 0.42711224E+03  0.10030352E+05                                 9.538478                            6.977721      -0.124899       1.930820                    0.999418      29.609760      86.007435       0.610120       0.427481      -1.053733      -0.004582       0.006286       0.017972       0.019583      -0.042925      -0.000515      -0.007482       0.012772       0.042877      -0.051097       0.013945       0.037152             11.608677      11.841819       7.293122      -0.305651      13.395308       1.684824       9.588905           0.000008
           52              C      -0.208734      -1.331922       6.980601       0.644959      23.500440 0.24224574E+03  0.49904368E+04                                 7.697024                            5.578548      -0.195434       2.001218                    0.999194      22.025512      62.067949       0.617172       0.481745      -1.011755      -0.020273      -0.054638      -0.023239       0.062740      -0.075448      -0.049458      -0.024262       0.135722      -0.176891      -0.110532      -0.027054       0.137587              9.626415       6.687124       4.166744       1.343221      12.254339       3.348144       9.937782           0.000002
           53              C       4.310372       3.554821      11.377875       0.588613      24.383270 0.25839211E+03  0.54041115E+04                                 7.807929                            5.717930      -0.162713       1.992328                    0.999464      22.917555      64.855009       0.617208       0.474493      -1.016636       0.012600       0.004993      -0.036810       0.039226       0.007582       0.100992       0.041711       0.032683      -0.080147      -0.111269      -0.003640       0.114908              9.493872       7.349494       0.020688      -4.387644       8.538429      -2.144144      12.593695           0.000004
           54              C       3.576584       3.157343      12.621804      -0.010247      36.050150 0.42620063E+03  0.99018299E+04                                 9.506208                            6.879647       0.079703       2.040570                    0.999306      26.778938      74.825963       0.633075       0.416437      -1.071551      -0.014405      -0.012972       0.035901       0.040800      -0.013440       0.002845       0.001884      -0.006158      -0.008842      -0.013418      -0.001849       0.015267             11.791440       8.544458       0.919477      -6.178961      10.297450      -2.460698      16.532413           0.000004
           55              C       3.438710       1.849413      12.992455      -0.099337      31.271750 0.41477656E+03  0.96744331E+04                                 8.714364                            6.858101       0.134064       2.024490                    0.999696      28.960395      83.973050       0.617547       0.425231      -1.054592      -0.008957       0.009431       0.015557       0.020278      -0.000874       0.005499       0.018831       0.019020      -0.013763      -0.025302       0.009234       0.016068              9.922863       7.051200       0.281810      -3.937200       9.683923      -2.122535      13.033467           0.000003
           56              C       5.378515       9.001020       0.151630      -0.119991      32.446917 0.43309467E+03  0.10216478E+05                                 8.977344                            7.037409       0.027938       1.990893                    0.999071      29.402116      85.875548       0.605499       0.428819      -1.051858       0.001401       0.007928      -0.016568       0.018420       0.003128       0.015827       0.000329       0.002912      -0.054704      -0.025260       0.006854       0.018406             10.296384       7.573474      -0.527801      -4.524092       9.246989      -1.012709      14.068690           0.000003
           57              C       4.881083      10.011967       0.979980       0.082940      35.565187 0.40654164E+03  0.93882260E+04                                 9.624548                            6.842137      -0.250277       1.936434                    0.999289      26.523711      75.294347       0.614211       0.431827      -1.055768      -0.000417      -0.002860      -0.007210       0.007767       0.002841      -0.017370      -0.006784       0.019259       0.034046      -0.017085      -0.009519       0.026604             12.199756       8.323455       0.903462      -6.111478      10.516031      -3.231811      17.759781           0.000003
           58              C       4.960938      11.304898       0.592481      -0.147023      32.264245 0.41948888E+03  0.98002575E+04                                 8.830840                            6.863925       0.050658       1.984200                    0.999700      29.627455      85.640916       0.622491       0.421169      -1.058394       0.012070       0.007151      -0.026999       0.030427      -0.013985      -0.000082       0.021632      -0.023021      -0.019685      -0.024080      -0.007794       0.031875             10.098228       7.028693       0.918707      -3.931179      10.393169      -2.376615      12.872823           0.000011
           59              C       3.002542       4.153291      13.433306      -0.106506      32.656081 0.42179017E+03  0.98455798E+04                                 8.910020                            6.888516       0.092047       2.002127                    0.999755      29.098897      83.468258       0.621978       0.421877      -1.060305      -0.004340      -0.017614       0.010950       0.021190      -0.004618      -0.001266      -0.008889      -0.041080      -0.052862      -0.019806      -0.011603       0.031409             10.239813       7.430019       0.257915      -4.612754       9.623998      -0.989050      13.665423           0.000013
           60              C       4.273848       9.684986       2.280068       0.061681      30.921580 0.33328408E+03  0.73595829E+04                                 8.699330                            6.106199      -0.036290       1.994674                    0.998971      26.766894      75.504464       0.661164       0.419526      -1.058214       0.031137      -0.017266      -0.000213       0.035605       0.032957       0.054042       0.028441       0.109369       0.033235      -0.072361      -0.026835       0.099196             11.217337       7.862559       1.262411      -5.140955       8.892412      -5.552179      16.897041           0.000005
           61              C       1.117189       9.999973       6.430240       0.671228      22.043340 0.23672588E+03  0.48441338E+04                                 7.362095                            5.516879      -0.169789       2.015375                    0.999139      21.604560      60.491377       0.620816       0.482139      -1.012503      -0.044933       0.045044       0.035057       0.072642       0.100365       0.041974       0.013330      -0.018552      -0.088766      -0.094388      -0.030739       0.125127              8.904182       9.900805      -4.506340      -2.400374       8.381409       0.682281       8.430333           0.000003
           62              C       2.183236       9.083521       5.899535      -0.013720      38.927143 0.42074849E+03  0.97085123E+04                                 9.868069                            6.732703       0.127518       2.049800                    0.999281      26.621633      73.260294       0.657035       0.404006      -1.083620       0.035370      -0.027997      -0.022439       0.050382       0.011650       0.005521      -0.010889      -0.007011       0.047493      -0.023225       0.002643       0.020583             12.891867      14.229133      -7.654991      -3.359357      12.428460       0.242474      12.018008           0.000003
           63              C       2.608341       9.206513       4.571367      -0.185250      36.135957 0.46997908E+03  0.11302685E+05                                 9.622223                            7.315477      -0.032145       1.958028                    0.999275      30.450695      89.471034       0.596437       0.427010      -1.054157      -0.021271       0.004192       0.019724       0.029310       0.036837       0.034146      -0.003406      -0.015072      -0.045165      -0.053552       0.002068       0.051483             11.368242      11.496299      -3.933043      -4.314125       8.309364      -0.169005      14.299065           0.000003
           64              C       3.599405       8.372557       4.065934       0.230715      36.033822 0.36175616E+03  0.81177634E+04                                 9.668897                            6.453690      -0.197467       1.960942                    0.999384      25.182201      70.581764       0.632199       0.431749      -1.055295       0.017146      -0.002476      -0.047376       0.050444       0.006798       0.008026       0.000186       0.001091       0.065084      -0.018416      -0.005269       0.023685             12.603825       9.558094      -2.675784      -3.092731      10.649359      -5.100556      17.604022           0.000003
           65              C       4.105101       7.349612       4.854972      -0.183006      39.766523 0.47674548E+03  0.11540231E+05                                10.351037                            7.424692      -0.187849       1.908465                    0.998735      30.840534      91.786146       0.583548       0.433612      -1.047048       0.006648      -0.002664       0.021431       0.022596       0.024149       0.003755       0.034705       0.046282      -0.094293      -0.057484       0.004249       0.053235             12.710750       9.108188      -4.286297      -0.410672      13.131453      -5.527877      15.892611           0.000003
           66              C       3.704922       7.243119       6.177523      -0.012977      39.321156 0.41679059E+03  0.96079916E+04                                 9.966610                            6.716121       0.087330       2.037712                    0.999217      26.661810      73.673430       0.654698       0.405836      -1.080875      -0.011963       0.035355      -0.029516       0.047584       0.002120      -0.006576       0.010951      -0.002880       0.022251      -0.013269      -0.002251       0.015519             13.217597      10.887120      -6.917881       0.497262      15.459759      -4.986653      13.305911           0.000003
           67              C       2.768098       8.107074       6.691381      -0.122401      35.665287 0.42650844E+03  0.10012577E+05                                 9.530053                            6.971907      -0.128450       1.930186                    0.999437      29.590778      85.935378       0.610493       0.427373      -1.053805       0.005222       0.004855      -0.018580       0.019901       0.041254      -0.000902       0.006677       0.013427       0.040178      -0.049010       0.013306       0.035704             11.597689      11.829194      -7.284217      -0.304748      13.381469      -1.684534       9.582405           0.000008
           68              C       4.292014       6.167678       7.059225       0.642097      23.529438 0.24259342E+03  0.49994066E+04                                 7.703346                            5.582580      -0.200246       1.999557                    0.999163      22.043036      62.129175       0.616942       0.481750      -1.011750       0.021242      -0.054037       0.023840       0.062766       0.075493      -0.047718       0.023625       0.136353      -0.177859      -0.109246      -0.028247       0.137493              9.634770       6.692944      -4.171744       1.344354      12.266512      -3.350877       9.944853           0.000002
           69              C      10.950172      -3.554800      11.377875       0.586903      24.408533 0.25869642E+03  0.54118227E+04                                 7.811204                            5.719829      -0.165341       1.991331                    0.999475      22.933639      64.898983       0.617371       0.474250      -1.016813       0.011609      -0.004686      -0.037048       0.039106      -0.007959       0.100582      -0.042259       0.034617      -0.082636      -0.111178      -0.004111       0.115289              9.498376       7.353064      -0.020641      -4.390772       8.541115       2.144679      12.600949           0.000004
           70              C      10.216384      -3.157320      12.621804      -0.010550      36.053625 0.42623778E+03  0.99026094E+04                                 9.505028                            6.878713       0.080416       2.040716                    0.999323      26.782418      74.827986       0.633307       0.416288      -1.071680      -0.011595       0.012640       0.036305       0.040152       0.012557       0.003401      -0.001991      -0.007147      -0.011497      -0.012841      -0.002142       0.014983             11.790378       8.544093      -0.920244      -6.179139      10.294318       2.461525      16.532723           0.000004
           71              C      10.078510      -1.849389      12.992455      -0.099488      31.275750 0.41485750E+03  0.96769067E+04                                 8.716517                            6.860312       0.125690       2.022005                    0.999669      28.960938      83.980390       0.617232       0.425422      -1.054461      -0.008677      -0.009613       0.014592       0.019509       0.003378       0.006389      -0.019174       0.017276      -0.020533      -0.026478       0.011287       0.015191              9.925172       7.053428      -0.282533      -3.938106       9.684842       2.123739      13.037247           0.000003
           72              C      12.018315       5.998180       0.151630      -0.118828      32.445991 0.43309748E+03  0.10217172E+05                                 8.981857                            7.041659       0.022032       1.989202                    0.999079      29.393768      85.870556       0.604735       0.429334      -1.051479       0.003210      -0.008907      -0.017885       0.020236      -0.003325       0.015402      -0.000049       0.002790      -0.048485      -0.023444       0.005899       0.017545             10.301811       7.579126       0.528006      -4.528229       9.246589       1.011762      14.079719           0.000003
           73              C      11.520883       4.987235       0.979980       0.082580      35.574872 0.40665091E+03  0.93912998E+04                                 9.625683                            6.842582      -0.242821       1.938740                    0.999306      26.527724      75.305834       0.614261       0.431767      -1.055814      -0.001087       0.004066      -0.005981       0.007314      -0.003206      -0.017812       0.005775       0.019564       0.035612      -0.016891      -0.010217       0.027108             12.201972       8.324907      -0.904820      -6.113299      10.515882       3.234264      17.765126           0.000003
           74              C      11.600738       3.694304       0.592481      -0.146937      32.216590 0.41869780E+03  0.97764406E+04                                 8.818999                            6.854835       0.049806       1.984565                    0.999726      29.603062      85.526477       0.623306       0.420847      -1.058674       0.011483      -0.005656      -0.026457       0.029391       0.013948      -0.000171      -0.021171      -0.020988      -0.021621      -0.023881      -0.007142       0.031023             10.084539       7.019478      -0.915782      -3.925920      10.379068       2.370369      12.855071           0.000011
           75              C       9.642342      -4.153266      13.433306      -0.107020      32.682192 0.42224034E+03  0.98584354E+04                                 8.913997                            6.891812       0.091963       2.001637                    0.999737      29.111373      83.506204       0.621898       0.421831      -1.060365      -0.006834       0.018963       0.011820       0.023367       0.003392      -0.001316       0.008618      -0.039475      -0.045664      -0.017613      -0.011643       0.029256             10.244830       7.434549      -0.257996      -4.616873       9.624602       0.988498      13.675338           0.000013
           76              C      10.913648       5.314219       2.280068       0.061508      30.973048 0.33386846E+03  0.73761087E+04                                 8.710799                            6.112928      -0.039097       1.993664                    0.999010      26.789245      75.599196       0.660541       0.419715      -1.058039       0.029249       0.016544       0.001786       0.033652      -0.032717       0.053179      -0.028383       0.112381       0.032649      -0.073595      -0.025556       0.099152             11.234118       7.872370      -1.266358      -5.149737       8.904121       5.563212      16.925863           0.000005
           77              C       7.756989       4.999239       6.430240       0.669269      22.085165 0.23726894E+03  0.48579086E+04                                 7.369672                            5.522165      -0.163593       2.016349                    0.999117      21.631607      60.578823       0.620710       0.481958      -1.012623      -0.044005      -0.044090       0.034978       0.071441      -0.100878       0.041404      -0.011581      -0.019293      -0.083207      -0.095907      -0.028180       0.124087              8.913729       9.911685       4.512090      -2.403463       8.390536      -0.683378       8.438967           0.000003
           78              C       8.823036       5.915690       5.899535      -0.011876      38.795996 0.41919631E+03  0.96624796E+04                                 9.842919                            6.717688       0.135122       2.052921                    0.999315      26.568686      73.044257       0.658236       0.403695      -1.083972       0.034725       0.028472      -0.022134       0.050064      -0.011076       0.005011       0.010859      -0.007563       0.052613      -0.023213       0.001285       0.021928             12.856629      14.187322       7.630461      -3.348379      12.394752      -0.240161      11.987814           0.000003
           79              C       9.248141       5.792695       4.571367      -0.184627      36.156648 0.47031355E+03  0.11313252E+05                                 9.628600                            7.320153      -0.035493       1.956807                    0.999268      30.455569      89.508564       0.595967       0.427252      -1.053960      -0.020166      -0.005485       0.018595       0.027974      -0.036843       0.034886       0.004309      -0.016301      -0.043056      -0.054744       0.003575       0.051168             11.376292      11.504850       3.936803      -4.316549       8.315834       0.169650      14.308193           0.000003
           80              C      10.239205       6.626650       4.065934       0.229647      36.033733 0.36177022E+03  0.81176935E+04                                 9.666400                            6.452089      -0.196398       1.961377                    0.999443      25.184693      70.573886       0.632568       0.431518      -1.055497       0.016821       0.002837      -0.047424       0.050399      -0.007489       0.008680       0.000360       0.000593       0.062683      -0.018989      -0.004241       0.023230             12.600630       9.554593       2.675486      -3.089078      10.649050       5.101842      17.598248           0.000003
           81              C      10.744901       7.649596       4.854972      -0.185111      39.824525 0.47758474E+03  0.11565772E+05                                10.360114                            7.430462      -0.191540       1.907115                    0.998728      30.870713      91.900393       0.583404       0.433523      -1.047089       0.004366      -0.000720       0.023475       0.023889      -0.026179       0.004430      -0.034325       0.047233      -0.095365      -0.057615       0.002177       0.055438             12.722822       9.115980       4.291057      -0.409599      13.145527       5.535448      15.906959           0.000003
           82              C      10.344722       7.756092       6.177523      -0.013355      39.356866 0.41726551E+03  0.96212655E+04                                 9.969028                            6.717615       0.092227       2.038977                    0.999194      26.682505      73.729191       0.654994       0.405554      -1.081109      -0.012411      -0.035742      -0.029511       0.047983      -0.001950      -0.007094      -0.012151      -0.002446       0.017670      -0.014218      -0.001704       0.015922             13.220688      10.889391       6.919533       0.497000      15.463960       4.987580      13.308712           0.000003
           83              C       9.407898       6.892139       6.691381      -0.123476      35.707871 0.42711229E+03  0.10030353E+05                                 9.538479                            6.977722      -0.124899       1.930820                    0.999418      29.609762      86.007443       0.610120       0.427481      -1.053733       0.004582      -0.006286      -0.017972       0.019583      -0.042925      -0.000515      -0.007482       0.012772       0.042877      -0.051097       0.013945       0.037152             11.608679      11.841821       7.293123      -0.305651      13.395310       1.684824       9.588906           0.000008
           84              C      10.931814       8.831535       7.059225       0.644959      23.500440 0.24224574E+03  0.49904367E+04                                 7.697024                            5.578548      -0.195434       2.001218                    0.999194      22.025512      62.067947       0.617172       0.481745      -1.011755       0.020273       0.054638       0.023239       0.062740      -0.075448      -0.049458      -0.024262       0.135722      -0.176891      -0.110532      -0.027054       0.137587              9.626414       6.687123       4.166744       1.343221      12.254338       3.348144       9.937781           0.000002
           85              C       6.412708       3.944792       2.661951       0.588613      24.383271 0.25839212E+03  0.54041118E+04                                 7.807929                            5.717931      -0.162713       1.992328                    0.999464      22.917555      64.855008       0.617208       0.474493      -1.016636      -0.012600      -0.004993       0.036810       0.039226       0.007582       0.100992       0.041711       0.032683      -0.080147      -0.111269      -0.003640       0.114908              9.493872       7.349494       0.020688      -4.387645       8.538429      -2.144144      12.593695           0.000004
           86              C       7.146496       4.342270       1.418022      -0.010247      36.050152 0.42620066E+03  0.99018306E+04                                 9.506209                            6.879647       0.079703       2.040570                    0.999306      26.778939      74.825966       0.633075       0.416437      -1.071551       0.014405       0.012972      -0.035901       0.040800      -0.013440       0.002845       0.001884      -0.006158      -0.008842      -0.013418      -0.001849       0.015267             11.791440       8.544459       0.919477      -6.178961      10.297450      -2.460698      16.532413           0.000004
           87              C       7.284370       5.650200       1.047371      -0.099337      31.271749 0.41477655E+03  0.96744328E+04                                 8.714363                            6.858101       0.134064       2.024490                    0.999696      28.960395      83.973046       0.617547       0.425231      -1.054592       0.008957      -0.009431      -0.015557       0.020278      -0.000874       0.005499       0.018831       0.019020      -0.013763      -0.025302       0.009234       0.016068              9.922863       7.051200       0.281810      -3.937200       9.683922      -2.122535      13.033466           0.000003
           88              C       5.344565      -1.501407      13.888196      -0.119991      32.446917 0.43309465E+03  0.10216478E+05                                 8.977344                            7.037409       0.027938       1.990893                    0.999071      29.402116      85.875548       0.605499       0.428819      -1.051858      -0.001401      -0.007928       0.016568       0.018420       0.003128       0.015827       0.000329       0.002912      -0.054704      -0.025260       0.006854       0.018406             10.296384       7.573474      -0.527801      -4.524092       9.246989      -1.012709      14.068690           0.000003
           89              C       5.841997      -2.512354      13.059846       0.082940      35.565185 0.40654161E+03  0.93882252E+04                                 9.624547                            6.842137      -0.250277       1.936434                    0.999289      26.523710      75.294343       0.614211       0.431827      -1.055768       0.000417       0.002860       0.007210       0.007767       0.002841      -0.017370      -0.006784       0.019259       0.034046      -0.017085      -0.009519       0.026604             12.199755       8.323455       0.903462      -6.111478      10.516031      -3.231811      17.759780           0.000003
           90              C       5.762142      -3.805285      13.447345      -0.147023      32.264246 0.41948890E+03  0.98002582E+04                                 8.830840                            6.863926       0.050658       1.984200                    0.999700      29.627456      85.640920       0.622491       0.421169      -1.058394      -0.012070      -0.007151       0.026999       0.030427      -0.013985      -0.000082       0.021632      -0.023021      -0.019685      -0.024080      -0.007794       0.031875             10.098229       7.028693       0.918707      -3.931179      10.393170      -2.376615      12.872824           0.000011
           91              C       7.720538       3.346322       0.606520      -0.106506      32.656083 0.42179021E+03  0.98455811E+04                                 8.910021                            6.888517       0.092047       2.002127                    0.999755      29.098898      83.468264       0.621978       0.421877      -1.060305       0.004340       0.017614      -0.010950       0.021190      -0.004618      -0.001267      -0.008889      -0.041080      -0.052862      -0.019806      -0.011603       0.031409             10.239814       7.430019       0.257915      -4.612754       9.623999      -0.989050      13.665424           0.000013
           92              C       6.449232      -2.185373      11.759758       0.061681      30.921583 0.33328411E+03  0.73595837E+04                                 8.699331                            6.106199      -0.036290       1.994674                    0.998971      26.766895      75.504468       0.661163       0.419526      -1.058214      -0.031137       0.017266       0.000213       0.035605       0.032957       0.054042       0.028441       0.109369       0.033235      -0.072361      -0.026835       0.099196             11.217338       7.862559       1.262411      -5.140956       8.892413      -5.552179      16.897042           0.000005
           93              C       9.605891      -2.500360       7.609586       0.671228      22.043340 0.23672588E+03  0.48441339E+04                                 7.362095                            5.516879      -0.169789       2.015375                    0.999139      21.604560      60.491377       0.620816       0.482139      -1.012503       0.044933      -0.045044      -0.035057       0.072642       0.100365       0.041974       0.013330      -0.018552      -0.088766      -0.094388      -0.030739       0.125127              8.904182       9.900805      -4.506341      -2.400374       8.381409       0.682281       8.430333           0.000003
           94              C       8.539844      -1.583908       8.140291      -0.013721      38.927145 0.42074851E+03  0.97085129E+04                                 9.868070                            6.732703       0.127518       2.049799                    0.999281      26.621634      73.260298       0.657035       0.404006      -1.083620      -0.035370       0.027997       0.022439       0.050382       0.011650       0.005521      -0.010889      -0.007011       0.047493      -0.023225       0.002643       0.020583             12.891868      14.229134      -7.654992      -3.359357      12.428461       0.242474      12.018009           0.000003
           95              C       8.114739      -1.706900       9.468459      -0.185250      36.135956 0.46997907E+03  0.11302684E+05                                 9.622223                            7.315477      -0.032145       1.958028                    0.999275      30.450695      89.471032       0.596438       0.427010      -1.054157       0.021271      -0.004192      -0.019724       0.029310       0.036837       0.034146      -0.003406      -0.015072      -0.045165      -0.053552       0.002068       0.051483             11.368242      11.496298      -3.933043      -4.314124       8.309363      -0.169005      14.299064           0.000003
           96              C       7.123675      -0.872944       9.973892       0.230715      36.033820 0.36175613E+03  0.81177627E+04                                 9.668897                            6.453690      -0.197467       1.960942                    0.999384      25.182200      70.581761       0.632199       0.431749      -1.055295      -0.017146       0.002476       0.047376       0.050444       0.006798       0.008026       0.000186       0.001091       0.065084      -0.018416      -0.005269       0.023685             12.603825       9.558094      -2.675784      -3.092731      10.649358      -5.100556      17.604022           0.000003
           97              C       6.617979       0.150001       9.184854      -0.183006      39.766525 0.47674551E+03  0.11540231E+05                                10.351038                            7.424692      -0.187849       1.908465                    0.998735      30.840535      91.786149       0.583548       0.433612      -1.047048      -0.006648       0.002664      -0.021431       0.022596       0.024150       0.003755       0.034705       0.046282      -0.094293      -0.057484       0.004249       0.053235             12.710750       9.108188      -4.286297      -0.410672      13.131453      -5.527877      15.892611           0.000003
           98              C       7.018158       0.256494       7.862303      -0.012977      39.321154 0.41679056E+03  0.96079907E+04                                 9.966609                            6.716121       0.087330       2.037712                    0.999217      26.661809      73.673427       0.654698       0.405836      -1.080875       0.011963      -0.035355       0.029516       0.047584       0.002120      -0.006576       0.010951      -0.002880       0.022251      -0.013269      -0.002251       0.015519             13.217597      10.887120      -6.917881       0.497262      15.459759      -4.986653      13.305911           0.000003
           99              C       7.954982      -0.607461       7.348445      -0.122402      35.665295 0.42650855E+03  0.10012580E+05                                 9.530054                            6.971908      -0.128450       1.930185                    0.999437      29.590782      85.935392       0.610493       0.427373      -1.053805      -0.005222      -0.004855       0.018580       0.019901       0.041254      -0.000902       0.006677       0.013427       0.040178      -0.049010       0.013306       0.035704             11.597691      11.829195      -7.284218      -0.304748      13.381471      -1.684534       9.582406           0.000008
          100              C       6.431066       1.331935       6.980601       0.642097      23.529440 0.24259345E+03  0.49994071E+04                                 7.703346                            5.582580      -0.200246       1.999557                    0.999163      22.043037      62.129176       0.616942       0.481750      -1.011750      -0.021242       0.054037      -0.023840       0.062766       0.075493      -0.047718       0.023625       0.136353      -0.177859      -0.109246      -0.028247       0.137493              9.634769       6.692944      -4.171744       1.344354      12.266512      -3.350877       9.944853           0.000002
          101              N      -0.030204       1.022956      11.302060      -0.282117      44.725069 0.50460923E+03  0.12055316E+05                                10.486890                            7.200579       0.395648       2.125463                    0.999796      28.444959      76.918358       0.665383       0.385311      -1.108309       0.113058       0.152707      -0.088280       0.209512      -0.112546       0.048420       0.119837       0.166799       0.241409      -0.233258       0.097206       0.136051             13.655006       7.865540      -1.705762      -5.064507      11.050976       7.829132      22.048501           0.000002
          102              N       4.113484       8.522548       2.737766      -0.283182      44.781949 0.50536042E+03  0.12078122E+05                                10.496906                            7.206942       0.389738       2.123574                    0.999804      28.461706      76.986802       0.664930       0.385418      -1.108198      -0.113402       0.153050       0.088254       0.209936       0.111666       0.048967      -0.118807       0.166425       0.238449      -0.231804       0.097334       0.134470             13.668668       7.873691       1.707246      -5.071583      11.059511      -7.835802      22.072801           0.000003
          103              N      10.753284       6.476657       2.737766      -0.282117      44.725073 0.50460927E+03  0.12055318E+05                                10.486890                            7.200579       0.395648       2.125463                    0.999796      28.444961      76.918363       0.665383       0.385310      -1.108309      -0.113058      -0.152707       0.088280       0.209512      -0.112546       0.048420       0.119837       0.166799       0.241409      -0.233258       0.097206       0.136051             13.655006       7.865540      -1.705762      -5.064507      11.050976       7.829133      22.048502           0.000002
          104              N       6.609596      -1.022935      11.302060      -0.283182      44.781949 0.50536041E+03  0.12078122E+05                                10.496905                            7.206942       0.389738       2.123573                    0.999804      28.461706      76.986802       0.664930       0.385418      -1.108198       0.113402      -0.153050      -0.088254       0.209936       0.111666       0.048967      -0.118807       0.166426       0.238449      -0.231804       0.097334       0.134470             13.668668       7.873691       1.707246      -5.071583      11.059511      -7.835802      22.072801           0.000003
          105              O      12.358737      10.188960       3.255836      -0.656800      37.633452 0.58759672E+03  0.14478294E+05                                 8.978406                            7.550144       0.425878       2.155920                    0.996821      29.487262      79.101866       0.683291       0.363800      -1.132438       0.060798      -0.057017      -0.057724       0.101387       0.035785       0.025193      -0.070798       0.013241      -0.019546      -0.093701       0.026397       0.067304              9.972167       9.716825       2.798822      -3.854303       9.004039      -1.535917      11.195638           0.000005
          106              O      -0.120167      12.222851       3.059278      -0.639668      33.441154 0.50190334E+03  0.11878657E+05                                 8.189773                            6.876739       0.432221       2.160116                    0.998169      28.727557      75.314321       0.732458       0.353326      -1.141726       0.080270      -0.003589      -0.048292       0.093746       0.003743       0.072809       0.023282      -0.061887      -0.040088      -0.093162       0.025624       0.067538              9.245924       5.836509      -0.563178      -1.293730      11.628907       3.683448      10.272356           0.000014
          107              O       3.414942       3.368828       8.389919      -0.628893      37.430813 0.60404483E+03  0.14982744E+05                                 8.976793                            7.710383       0.102137       2.066316                    0.996322      28.921371      77.775562       0.669067       0.369074      -1.128665      -0.073578      -0.008898      -0.016106       0.075844      -0.057988       0.045875       0.012381      -0.048961      -0.050538      -0.084984       0.010619       0.074365              9.938758      10.261408       4.477936       0.959585      11.121376       1.280846       8.433490           0.000001
          108              O       3.303579       2.338381       6.397949      -0.707507      36.864975 0.58695788E+03  0.14435014E+05                                 8.764424                            7.455565       0.365042       2.120236                    0.998384      29.990599      79.947603       0.701311       0.355128      -1.141152      -0.057512      -0.029394       0.075639       0.099463      -0.061183       0.001845      -0.006648       0.016732       0.019071      -0.065133       0.005930       0.059203              9.948146      10.319098       2.188639      -4.217183       7.123212      -1.802242      12.402129           0.000010
          109              O      -0.167172      -1.211930       5.745939      -0.588274      29.833560 0.45905877E+03  0.10612194E+05                                 7.562120                            6.567286       0.504026       2.207751                    0.997815      27.496584      70.965272       0.752029       0.352318      -1.143918       0.071298       0.033899       0.016155       0.080582      -0.050414      -0.024571      -0.006301       0.087296       0.108335      -0.086856       0.023174       0.063682              8.264758       5.435866       0.858276       0.407381       7.476255       1.863246      11.882154           0.000010
          110              O      -0.710246      -2.371367       7.517765      -0.762182      52.684198 0.86415361E+03  0.23456242E+05                                11.320127                            9.250714      -0.200541       1.920435                    0.998057      32.581012      91.838881       0.607642       0.371356      -1.126240       0.013717       0.097720      -0.006160       0.098870      -0.032410      -0.042311      -0.020678       0.061091      -0.216552      -0.092762       0.005694       0.087068             13.366367      11.762520       5.942853      -1.181572      19.102509       0.228262       9.234073           0.000002
          111              O       5.004143       2.689367      10.783990      -0.658220      37.686644 0.58864312E+03  0.14510953E+05                                 8.987986                            7.558016       0.422534       2.155018                    0.996871      29.503657      79.172139       0.682759       0.363911      -1.132319      -0.059669      -0.058074       0.056766       0.100774      -0.035108       0.025988       0.070364       0.013056      -0.019425      -0.093353       0.026754       0.066600              9.983175       9.727157      -2.800951      -3.859189       9.012995       1.535785      11.209373           0.000005
          112              O       4.203447       4.723258      10.980548      -0.639996      33.409294 0.50133066E+03  0.11861153E+05                                 8.182718                            6.871143       0.431454       2.159919                    0.998156      28.720165      75.270704       0.733058       0.353155      -1.141919      -0.080550      -0.003513       0.048782       0.094235      -0.004538       0.072475      -0.023428      -0.062949      -0.040670      -0.093049       0.025146       0.067903              9.237600       5.831508       0.562145      -1.291573      11.619862      -3.679973      10.261431           0.000014
          113              O       0.668338      10.868426       5.649907      -0.629895      37.463387 0.60469523E+03  0.15002682E+05                                 8.981262                            7.713762       0.101862       2.065896                    0.996341      28.936637      77.822582       0.669032       0.369001      -1.128738       0.074214      -0.008669       0.015154       0.076239       0.058814       0.045951      -0.011842      -0.048764      -0.052851      -0.085228       0.009596       0.075631              9.944668      10.269253      -4.482227       0.959422      11.127791      -1.280811       8.436959           0.000001
          114              O       0.779701       9.837982       7.641877      -0.707948      36.861151 0.58688861E+03  0.14432190E+05                                 8.761585                            7.453153       0.366568       2.120769                    0.998349      29.996279      79.947068       0.701736       0.354941      -1.141358       0.057875      -0.030906      -0.074822       0.099515       0.061009       0.001343       0.007086       0.017348       0.019187      -0.065101       0.006066       0.059035              9.945291      10.316283      -2.188312      -4.216262       7.121016       1.802233      12.398576           0.000010
          115              O       4.250452       6.287672       8.293887      -0.588438      29.873935 0.45984817E+03  0.10635451E+05                                 7.570258                            6.574102       0.510242       2.209276                    0.997871      27.511587      71.030346       0.751407       0.352444      -1.143768      -0.072261       0.034068      -0.016110       0.081497       0.050899      -0.024418       0.006671       0.087637       0.109144      -0.087531       0.023815       0.063715              8.274003       5.441583      -0.859856       0.408557       7.485448      -1.866886      11.894977           0.000010
          116              O       4.793526       5.128233       6.522061      -0.759757      52.516225 0.86075770E+03  0.23339340E+05                                11.293934                            9.230501      -0.100736       1.947039                    0.997400      32.523586      91.606217       0.608552       0.371194      -1.126447      -0.015146       0.100518       0.006906       0.101887       0.030897      -0.043131       0.021894       0.060155      -0.218667      -0.094111       0.007802       0.086309             13.332647      11.734161      -5.925890      -1.181197      19.051893      -0.221137       9.211887           0.000002
          117              O      -1.635657      -2.689347      10.783990      -0.656800      37.633448 0.58759666E+03  0.14478292E+05                                 8.978405                            7.550143       0.425878       2.155920                    0.996821      29.487261      79.101861       0.683291       0.363800      -1.132438      -0.060798       0.057017       0.057724       0.101387       0.035785       0.025193      -0.070798       0.013241      -0.019546      -0.093701       0.026397       0.067304              9.972167       9.716824       2.798822      -3.854303       9.004039      -1.535917      11.195637           0.000005
          118              O      10.843247      -4.723238      10.980548      -0.639668      33.441157 0.50190339E+03  0.11878659E+05                                 8.189774                            6.876739       0.432221       2.160116                    0.998169      28.727557      75.314323       0.732458       0.353327      -1.141726      -0.080270       0.003588       0.048292       0.093746       0.003743       0.072809       0.023282      -0.061887      -0.040087      -0.093162       0.025624       0.067538              9.245925       5.836510      -0.563178      -1.293730      11.628908       3.683449      10.272358           0.000014
          119              O       7.308138       4.130785       5.649907      -0.628893      37.430812 0.60404480E+03  0.14982743E+05                                 8.976792                            7.710383       0.102137       2.066316                    0.996322      28.921371      77.775560       0.669067       0.369074      -1.128665       0.073578       0.008898       0.016106       0.075844      -0.057988       0.045875       0.012381      -0.048961      -0.050538      -0.084984       0.010619       0.074365              9.938757      10.261407       4.477935       0.959585      11.121375       1.280846       8.433489           0.000001
          120              O       7.419501       5.161232       7.641877      -0.707507      36.864976 0.58695790E+03  0.14435015E+05                                 8.764424                            7.455565       0.365042       2.120236                    0.998384      29.990599      79.947604       0.701311       0.355128      -1.141152       0.057512       0.029394      -0.075639       0.099463      -0.061183       0.001845      -0.006648       0.016731       0.019071      -0.065133       0.005930       0.059203              9.948147      10.319099       2.188639      -4.217183       7.123212      -1.802242      12.402129           0.000010
          121              O      10.890252       8.711543       8.293887      -0.588274      29.833565 0.45905886E+03  0.10612197E+05                                 7.562121                            6.567287       0.504025       2.207751                    0.997815      27.496585      70.965278       0.752028       0.352318      -1.143918      -0.071298      -0.033899      -0.016155       0.080582      -0.050414      -0.024571      -0.006301       0.087296       0.108335      -0.086856       0.023174       0.063682              8.264760       5.435867       0.858277       0.407382       7.476256       1.863247      11.882155           0.000010
          122              O      11.433326       9.870980       6.522061      -0.762182      52.684197 0.86415358E+03  0.23456240E+05                                11.320127                            9.250713      -0.200541       1.920435                    0.998057      32.581012      91.838878       0.607642       0.371356      -1.126240      -0.013717      -0.097720       0.006160       0.098870      -0.032410      -0.042311      -0.020678       0.061091      -0.216552      -0.092762       0.005694       0.087068             13.366367      11.762519       5.942852      -1.181572      19.102507       0.228262       9.234073           0.000002
          123              O       5.718937       4.810246       3.255836      -0.658220      37.686639 0.58864303E+03  0.14510951E+05                                 8.987985                            7.558016       0.422534       2.155018                    0.996871      29.503655      79.172132       0.682759       0.363911      -1.132319       0.059669       0.058074      -0.056766       0.100774      -0.035108       0.025988       0.070364       0.013056      -0.019425      -0.093353       0.026754       0.066600              9.983174       9.727156      -2.800951      -3.859189       9.012995       1.535785      11.209372           0.000005
          124              O       6.519633       2.776355       3.059278      -0.639996      33.409284 0.50133049E+03  0.11861148E+05                                 8.182716                            6.871142       0.431454       2.159919                    0.998156      28.720163      75.270693       0.733058       0.353155      -1.141919       0.080550       0.003513      -0.048782       0.094235      -0.004538       0.072475      -0.023427      -0.062949      -0.040670      -0.093049       0.025146       0.067903              9.237598       5.831507       0.562145      -1.291573      11.619859      -3.679971      10.261428           0.000014
          125              O      10.054742      -3.368813       8.389919      -0.629895      37.463385 0.60469520E+03  0.15002681E+05                                 8.981262                            7.713761       0.101862       2.065896                    0.996341      28.936636      77.822579       0.669032       0.369001      -1.128738      -0.074214       0.008669      -0.015154       0.076239       0.058814       0.045951      -0.011842      -0.048764      -0.052851      -0.085228       0.009596       0.075631              9.944668      10.269253      -4.482227       0.959422      11.127791      -1.280811       8.436959           0.000001
          126              O       9.943379      -2.338369       6.397949      -0.707948      36.861145 0.58688850E+03  0.14432186E+05                                 8.761584                            7.453153       0.366568       2.120769                    0.998349      29.996278      79.947062       0.701736       0.354941      -1.141358      -0.057875       0.030906       0.074822       0.099515       0.061009       0.001343       0.007086       0.017348       0.019187      -0.065101       0.006066       0.059035              9.945290      10.316281      -2.188312      -4.216262       7.121015       1.802233      12.398574           0.000010
          127              O       6.472628       1.211941       5.745939      -0.588438      29.873933 0.45984814E+03  0.10635450E+05                                 7.570258                            6.574102       0.510242       2.209276                    0.997871      27.511587      71.030345       0.751407       0.352444      -1.143768       0.072261      -0.034068       0.016110       0.081497       0.050899      -0.024418       0.006671       0.087637       0.109144      -0.087531       0.023815       0.063715              8.274002       5.441582      -0.859856       0.408557       7.485448      -1.866885      11.894977           0.000010
          128              O       5.929554       2.371380       7.517765      -0.759757      52.516227 0.86075773E+03  0.23339341E+05                                11.293934                            9.230501      -0.100736       1.947039                    0.997400      32.523587      91.606219       0.608552       0.371194      -1.126447       0.015146      -0.100518      -0.006906       0.101887       0.030897      -0.043131       0.021894       0.060155      -0.218667      -0.094111       0.007802       0.086309             13.332647      11.734161      -5.925890      -1.181197      19.051894      -0.221137       9.211887           0.000002

******************************************************
Auxiliary information for the entire system
The total spin magnetic moment of the unit cell is   0.000580
The total net atomic charge of the unit cell is   0.000000
Accuracy of reproducing the electrostatic potential in the unit cell:
  The inner radius (bohr) =    5.0000
  The outer radius (bohr) =   12.0000
  Valid grid points have density less than (e/(bohr^3)) =    0.0001
  The number of valid grid points were=       245914
  The rms potential error without charges in kcal/mol is=      6.54390
  The rms potential error with partial charges in kcal/mol is=      1.75579
  The RRMSE value at monopole order=      0.26831
  The rms potential error with partial charges and cloud penetration in kcal/mol is=      1.75235
  The RRMSE value at monopole order with cloud penetration is=      0.26778
  The rms potential error with partial charges and atomic dipoles in kcal/mol is=      0.59391
  The RRMSE value at dipole order=      0.09076
  The rms potential error with partial charges, atomic dipoles and cloud penetration in kcal/mol is=      0.57505
  The RRMSE value at dipole order with cloud penetration=      0.08788

******************************************************
The electron densities and ab initio electrostatic potential were computed in VASP using the PBE functional and
projector augmented wave method. See the main text of the journal article for a description of computational details.
The atomic charges, dipoles, and quadrupoles were computed with the DDEC6 method as described in
(a) T. A. Manz and N. Gabaldon Limas, RSC Adv. 6 (2016) 47771-47801 DOI: 10.1039/c6ra04656h
(b) N. Gabaldon Limas and T. A. Manz, RSC Adv. 8 (2018) 2678-2707 DOI: 10.1039/c7ra11829e.
For each atom in the material, the electron cloud parameters were fit to the spherically averaged atom-in-material
electron density using radial positions for which this density was between 10^-4 and 10^-2 electrons per cubic bohr.
The polarizabilities, dispersion coefficients, and quantum Drude oscillator (QDO) parameters were fit using the MCLF method.
The magnetic structure of the system was optimized in VASP from the default ferromagnetic initial guess using spin polarization.
The atomic spin moments (ASMs) were computed on this optimized magnetic structure using the DDEC6 partition as inputs
to the method of T. A. Manz and D. S. Sholl, J. Chem. Theory Comput. 7 (2011) 4146-4164 DOI: 10.1021/ct200539n.
The RMSE and RRMSE were computed using a uniform grid with Ewald summation.
