# Supplementary material for: A collection of forcefield precursors for metal–organic frameworks
Source: RSC Adv. 2019 Nov 13;9(63):36492–507. doi: 10.1039/c9ra07327b (PMC9075174; doi:10.1039/c9ra07327b)
Supplement: RA-009-C9RA07327B-s4134 [file RA-009-C9RA07327B-s4134.xyz]

  128
jmolscript: load "" {1 1 1} spacegroup "x,y,z" unitcell [{     12.628400     0.000000     0.000000 }, {      0.000000    14.826500     0.000000 }, {     -3.310681    -7.413203    13.942605 }]
Nd     4.400925    11.638375     5.016549     2.060703
Nd    -1.397340     4.225138     8.925777     2.061216
Nd     4.916794    -4.225078     8.926056     2.060704
Nd    10.715092     3.188085     5.016689     2.061211
H      7.083789    12.531361     0.870019     0.121354
H      4.843674     4.591810    12.835562     0.116366
H      4.328859     0.682065    13.599617     0.118941
H      6.502289     8.643855     1.611765     0.123630
H      5.000736    -0.628611     9.525588     0.136974
H      7.360642     2.585775     9.957808     0.128670
H      7.172341     0.725037     6.416387     0.128284
H      5.414381     3.024644    11.181969     0.081748
H      8.548130     5.118152    13.072586     0.121927
H     10.788245    12.005021     1.107043     0.116786
H     11.303060     8.095270     0.342988     0.118525
H      9.129630     1.230641    12.330840     0.123883
H     10.631183     6.784621     4.417017     0.138795
H      8.271277     9.999005     3.984797     0.126528
H      8.459578     8.138291     7.526218     0.129573
H     10.217538    10.437865     2.760636     0.081849
H      2.233930    -5.118064    13.072586     0.121355
H      4.474045     2.821487     1.107043     0.116366
H      4.988860     6.731232     0.342988     0.118941
H      2.815430    -1.230558    12.330840     0.123630
H      4.316983     8.041908     4.417017     0.136974
H      1.957077     4.827522     3.984797     0.128667
H      2.145378     6.688260     7.526218     0.128285
H      3.903338     4.388653     2.760636     0.081748
H      0.769589     2.295145     0.870019     0.121928
H     -1.470526    -4.591724    12.835562     0.116788
H     -1.985341    -0.681973    13.599617     0.118527
H      0.188089     6.182656     1.611765     0.123884
H     -1.313464     0.628676     9.525588     0.138797
H      1.046442    -2.585708     9.957808     0.126529
H      0.858141    -0.724994     6.416387     0.129573
H     -0.899819    -3.024568    11.181969     0.081850
C      5.823004    10.979032     2.632364     0.583893
C      6.642812    10.638018     1.408203    -0.010153
C      7.169361    11.641770     0.610686    -0.101938
C      4.513165     3.912758    13.376535    -0.153518
C      4.677723     2.588751    12.997296     0.081419
C      4.197531     1.574621    13.828276    -0.120788
C      6.829132     9.316976     1.059638    -0.101224
C      5.317082     2.301112    11.703423     0.058323
C      5.477426    -1.233541     6.948994     0.641508
C      6.026495    -0.130447     7.832955    -0.019490
C      5.601991    -0.014796     9.168657    -0.184843
C      6.090287     1.030475     9.952231     0.224914
C      7.018597     1.905237     9.425201    -0.189455
C      7.452358     1.788103     8.109019    -0.009837
C      6.921910     0.782864     7.311502    -0.124829
C      8.456145     2.741445     7.551315     0.670067
C      9.808915     3.565811    11.310241     0.581453
C      8.989107     3.224806    12.534402    -0.008749
C      8.462558     4.228563    13.331919    -0.104662
C     11.118754    11.325965     0.566070    -0.152010
C     10.954196    10.001960     0.945309     0.081197
C     11.434388     8.987825     0.114329    -0.119641
C      8.802787     1.903766    12.882967    -0.103101
C     10.314837     9.714330     2.239182     0.059659
C     10.154493     6.179709     6.993611     0.638789
C      9.605424     7.282797     6.109650    -0.017275
C     10.029928     7.398440     4.773948    -0.188308
C      9.541632     8.443705     3.990374     0.224460
C      8.613322     9.318470     4.517404    -0.185081
C      8.179561     9.201346     5.833586    -0.010673
C      8.710009     8.196112     6.631103    -0.126832
C      7.175774    10.154691     6.391290     0.670487
C      3.494715    -3.565735    11.310241     0.583891
C      2.674907    -3.224721    12.534402    -0.010153
C      2.148358    -4.228473    13.331919    -0.101938
C      4.804554     3.500539     0.566070    -0.153520
C      4.639996     4.824546     0.945309     0.081418
C      5.120188     5.838676     0.114329    -0.120788
C      2.488587    -1.903679    12.882967    -0.101224
C      4.000637     5.112185     2.239182     0.058321
C      3.840293     8.646838     6.993611     0.641508
C      3.291224     7.543744     6.109650    -0.019488
C      3.715728     7.428093     4.773948    -0.184840
C      3.227432     6.382822     3.990374     0.224914
C      2.299122     5.508060     4.517404    -0.189457
C      1.865361     5.625194     5.833586    -0.009838
C      2.395809     6.630433     6.631103    -0.124826
C      0.861574     4.671852     6.391290     0.670063
C     -0.491196     3.847486     2.632364     0.581444
C      0.328612     4.188491     1.408203    -0.008755
C      0.855161     3.184734     0.610686    -0.104660
C     -1.801035    -3.912668    13.376535    -0.152007
C     -1.636477    -2.588663    12.997296     0.081201
C     -2.116669    -1.574528    13.828276    -0.119637
C      0.514932     5.509531     1.059638    -0.103098
C     -0.997118    -2.301033    11.703423     0.059658
C     -0.836774     1.233588     6.948994     0.638798
C     -0.287705     0.130500     7.832955    -0.017278
C     -0.712209     0.014857     9.168657    -0.188303
C     -0.223913    -1.030408     9.952231     0.224460
C      0.704397    -1.905173     9.425201    -0.185078
C      1.138158    -1.788049     8.109019    -0.010671
C      0.607710    -0.782815     7.311502    -0.126831
C      2.141945    -2.741394     7.551315     0.670487
N      5.561416     1.134265    11.270086    -0.270904
N     10.070503     8.547486     2.672519    -0.271761
N      3.756303     6.279032     2.672519    -0.270903
N     -0.752784    -1.134189    11.270086    -0.271755
O      5.197569    10.074618     3.224088    -0.647174
O      5.793154    12.187393     2.992083    -0.651627
O      5.482682    -1.071937     5.703641    -0.595908
O      5.023693    -2.280290     7.493035    -0.748230
O      8.760903     2.625794     6.315721    -0.718976
O      8.959723     3.585076     8.329033    -0.628400
O     -2.194050     2.661393    10.718517    -0.646200
O      9.838765     4.774170    10.950522    -0.650911
O     10.149237     6.341322     8.238964    -0.595272
O     10.608226     5.132956     6.449570    -0.746609
O      6.871016    10.039049     7.626884    -0.719393
O      6.672196    10.998317     5.613572    -0.628180
O      4.120150    -2.661321    10.718517    -0.647173
O      3.524565    -4.774096    10.950522    -0.651626
O      3.835037     8.485234     8.238964    -0.595907
O      4.294026     9.693587     6.449570    -0.748229
O      0.556816     4.787503     7.626884    -0.718957
O      0.357996     3.828221     5.613572    -0.628401
O     11.511769     4.751904     3.224088    -0.646177
O     -0.521046     2.639127     2.992083    -0.650899
O     -0.831518     1.071975     5.703641    -0.595273
O     -1.290507     2.280341     7.493035    -0.746629
O      2.446703    -2.625752     6.315721    -0.719392
O      2.645523    -3.585020     8.329033    -0.628179

The following XYZ coordinates are in angstroms. Other properties are in atomic units.
The sperically averaged electron density of each atom fit to a function of the form exp(a - br)
eigen_1, eigen_2 and eigen_3 are the three eigenvalues of traceless quadrupole moment tensor
  atom number  atomic symbol              X              Y              Z     net charge C6 coefficient C8 coefficient C10 coefficient fluctuating dipole atomic polarizability isotropic forcefield polarizability              a              b squared Pearson coefficient          <r^3>          <r^4>         wp_QDO          m_QDO          q_QDO       dipole_x       dipole_y       dipole_z         dipole            Qxy            Qxz            Qyz     Q(x^2-y^2)  Q(3z^2 - R^2)        eigen_1        eigen_2        eigen_3 static polarizability      alpha(xx)      alpha(xy)      alpha(xz)      alpha(yy)      alpha(yz)      alpha(zz) atomic spin moment
            1             Nd       4.400925      11.638375       5.016549       2.060703     134.434304 0.32266151E+04  0.11196278E+06                                17.236522                           15.126742       2.616102       2.470490                    0.999808      85.619917     207.554469       0.663750       0.265935      -1.331266       0.014105      -0.004383       0.017496       0.022897      -0.035450       0.135357      -0.076291       0.051266      -0.249059      -0.175634      -0.002124       0.177758             20.185415      19.167646      -3.128710      -5.473827      18.271641       6.066525      23.116959          -0.000004
            2             Nd      -1.397340       4.225138       8.925777       2.061216     134.342031 0.32236454E+04  0.11183130E+06                                17.227156                           15.118312       2.618553       2.471524                    0.999804      85.598933     207.460929       0.664048       0.265883      -1.331363      -0.013843      -0.005643      -0.017780       0.023229       0.036635       0.134649       0.075435       0.051862      -0.248159      -0.174226      -0.003447       0.177673             20.175241      19.161886       3.128410      -5.472402      18.261597      -6.063850      23.102240          -0.000007
            3             Nd       4.916794      -4.225078       8.926056       2.060704     134.433968 0.32266047E+04  0.11196232E+06                                17.236489                           15.126714       2.616103       2.470490                    0.999808      85.619861     207.554213       0.663751       0.265934      -1.331266      -0.014104       0.004383      -0.017496       0.022897      -0.035451       0.135359      -0.076291       0.051265      -0.249059      -0.175635      -0.002124       0.177759             20.185377      19.167603      -3.128704      -5.473826      18.271600       6.066500      23.116929          -0.000005
            4             Nd      10.715092       3.188085       5.016689       2.061211     134.341737 0.32236320E+04  0.11183075E+06                                17.227161                           15.118296       2.618301       2.471449                    0.999803      85.599220     207.461771       0.664047       0.265884      -1.331361       0.013809       0.005627       0.017787       0.023211       0.036688       0.134629       0.075410       0.051929      -0.248179      -0.174188      -0.003507       0.177695             20.175262      19.161494       3.128521      -5.472541      18.260867      -6.064171      23.103425          -0.000006
            5              H       7.083789      12.531361       0.870019       0.121354       1.112043 0.79417783E+01  0.76305320E+02                                 1.649685                            1.554756      -0.899052       2.456854                    0.998963       3.176913       8.250072       0.558510       1.141401      -0.744014      -0.002170       0.039082       0.011669       0.040845       0.003370      -0.008018      -0.000799      -0.028351      -0.010804      -0.017316       0.000779       0.016537              1.687586       1.372497      -0.131349      -0.107009       2.172967       0.231840       1.517293           0.000005
            6              H       4.843674       4.591810      12.835562       0.116366       1.109234 0.80408717E+01  0.77503181E+02                                 1.647922                            1.566595      -0.822779       2.488759                    0.999384       3.189070       8.296863       0.555198       1.144568      -0.743442       0.012427       0.030178      -0.018354       0.037443       0.002229      -0.010096      -0.001029      -0.028408       0.003184      -0.019728       0.005543       0.014185              1.671196       1.466487       0.153257      -0.210014       1.830645      -0.319655       1.716457           0.000005
            7              H       4.328859       0.682065      13.599617       0.118941       1.182965 0.90145966E+01  0.91322499E+02                                 1.858360                            1.766347      -1.106506       2.358511                    0.996424       3.615915      10.335731       0.465841       1.297887      -0.705333       0.005382      -0.036593      -0.004243       0.037229       0.000821      -0.000970      -0.005238      -0.022673      -0.016927      -0.008849      -0.006653       0.015502              1.873134       1.583520       0.016763      -0.097754       2.331983       0.290126       1.703898          -0.000001
            8              H       6.502289       8.643855       1.611765       0.123630       1.058937 0.77764004E+01  0.76056860E+02                                 1.743035                            1.653447      -0.970182       2.429800                    0.998116       3.451133       9.749104       0.475021       1.318358      -0.701334      -0.011852      -0.028324       0.024369       0.039199      -0.001086      -0.005856      -0.005495      -0.023272       0.001602      -0.014600       0.000864       0.013736              1.772643       1.606359       0.285151      -0.260461       1.866049      -0.290775       1.845520          -0.000000
            9              H       5.000736      -0.628611       9.525588       0.136974       1.056622 0.75585332E+01  0.74392835E+02                                 1.818919                            1.685775      -1.397870       2.235241                    0.992927       3.747225      11.093984       0.441387       1.409916      -0.680481      -0.027313      -0.023167       0.016158       0.039291       0.008163      -0.002506      -0.000957       0.009392      -0.000222      -0.009400      -0.000741       0.010142              1.886857       1.925614       0.568243      -0.247353       2.039583      -0.130579       1.695374          -0.000000
           10              H       7.360642       2.585775       9.957808       0.128670       1.087784 0.81939626E+01  0.81636415E+02                                 1.798227                            1.711888      -1.356507       2.247604                    0.993048       3.705708      10.753995       0.458383       1.341183      -0.694560       0.016539       0.026227       0.017817       0.035761       0.005419       0.001724       0.004964      -0.011216      -0.000268      -0.007765      -0.002691       0.010456              1.831981       1.741902       0.328601       0.104954       1.803614       0.336769       1.950426           0.000001
           11              H       7.172341       0.725037       6.416387       0.128284       1.145603 0.86547192E+01  0.86037368E+02                                 1.760457                            1.683881      -1.189425       2.325315                    0.996101       3.434725       9.453411       0.501500       1.228573      -0.721319       0.008725      -0.001988      -0.039443       0.040445      -0.001168      -0.004226       0.004451      -0.004836       0.034932      -0.009115      -0.004622       0.013737              1.776927       1.583637       0.152116      -0.207035       1.579796       0.072376       2.167349           0.000001
           12              H       5.414381       3.024644      11.181969       0.081748       1.135697 0.88752673E+01  0.88383333E+02                                 1.721266                            1.681137      -0.904327       2.436729                    0.998932       3.467842       9.411838       0.515064       1.194143      -0.729778      -0.001015       0.027905      -0.022556       0.035896      -0.002025       0.001771      -0.003293      -0.010839       0.007916      -0.007257      -0.000002       0.007259              1.733414       1.474033       0.009213      -0.209647       1.812238      -0.217823       1.913972           0.000001
           13              H       8.548130       5.118152      13.072586       0.121927       1.107736 0.79048013E+01  0.75854259E+02                                 1.644594                            1.550521      -0.893104       2.459308                    0.998982       3.171604       8.228531       0.559657       1.140500      -0.744232       0.002864       0.038697      -0.011590       0.040497      -0.003849      -0.007887       0.000814      -0.028663      -0.011006      -0.017376       0.000520       0.016856              1.682123       1.368990       0.130561      -0.106470       2.164326      -0.230368       1.513053           0.000005
           14              H      10.788245      12.005021       1.107043       0.116786       1.114421 0.80900052E+01  0.78135645E+02                                 1.657519                            1.574955      -0.843811       2.480679                    0.999254       3.192347       8.327776       0.551553       1.149791      -0.742216      -0.011806       0.029921       0.017941       0.036831      -0.002380      -0.010321       0.000973      -0.028666       0.002414      -0.019969       0.005515       0.014454              1.681183       1.474269      -0.155063      -0.212275       1.842363       0.323273       1.726918           0.000005
           15              H      11.303060       8.095270       0.342988       0.118525       1.185646 0.90373506E+01  0.91595790E+02                                 1.859781                            1.767437      -1.105847       2.358404                    0.996373       3.618722      10.340662       0.466223       1.296219      -0.705675      -0.005302      -0.036622       0.004426       0.037268      -0.000746      -0.000891       0.005258      -0.023045      -0.017079      -0.008952      -0.006748       0.015699              1.874645       1.584404      -0.016684      -0.097862       2.334568      -0.290645       1.704964          -0.000001
           16              H       9.129630       1.230641      12.330840       0.123883       1.055448 0.77439230E+01  0.75643833E+02                                 1.737752                            1.648892      -0.965154       2.432025                    0.998164       3.443637       9.715012       0.476254       1.316603      -0.701718       0.012448      -0.028479      -0.024513       0.039584       0.001220      -0.005672       0.005392      -0.023029       0.001166      -0.014350       0.000773       0.013577              1.767113       1.601779      -0.283544      -0.258922       1.859981       0.288937       1.839578          -0.000000
           17              H      10.631183       6.784621       4.417017       0.138795       1.051327 0.75117599E+01  0.73788129E+02                                 1.809682                            1.678157      -1.382932       2.241800                    0.993141       3.732895      11.026256       0.443513       1.405901      -0.681240       0.026811      -0.022852      -0.015721       0.038577      -0.008052      -0.002566       0.001116       0.009320      -0.000365      -0.009253      -0.000865       0.010119              1.876818       1.915081      -0.562924      -0.245065       2.028023       0.129163       1.687349          -0.000000
           18              H       8.271277       9.999005       3.984797       0.126528       1.091796 0.82241552E+01  0.81935779E+02                                 1.795065                            1.709060      -1.334818       2.254942                    0.993406       3.707533      10.726312       0.461604       1.331847      -0.696426      -0.016612       0.026507      -0.018226       0.036204      -0.005806       0.001766      -0.005203      -0.011292      -0.000006      -0.008123      -0.002743       0.010866              1.828620       1.738744      -0.327630       0.104780       1.800372      -0.336001       1.946742           0.000001
           19              H       8.459578       8.138291       7.526218       0.129573       1.141720 0.86191393E+01  0.85599510E+02                                 1.756827                            1.680711      -1.188800       2.325763                    0.996117       3.428465       9.433002       0.501817       1.229005      -0.721221      -0.008556      -0.001805       0.039212       0.040175       0.001070      -0.004119      -0.004521      -0.005221       0.033950      -0.009104      -0.004350       0.013454              1.773173       1.580635      -0.151607      -0.206123       1.576895      -0.072159       2.161988           0.000001
           20              H      10.217538      10.437865       2.760636       0.081849       1.139941 0.89188755E+01  0.88941124E+02                                 1.726846                            1.686304      -0.913697       2.433016                    0.998834       3.473417       9.438590       0.513713       1.195619      -0.729432       0.001272       0.027610       0.022571       0.035684       0.001997       0.001715       0.003449      -0.011245       0.007790      -0.007403      -0.000093       0.007495              1.739059       1.478148      -0.009307      -0.210748       1.818469       0.219184       1.920559           0.000001
           21              H       2.233930      -5.118064      13.072586       0.121355       1.112037 0.79417270E+01  0.76304702E+02                                 1.649679                            1.554752      -0.899049       2.456857                    0.998963       3.176903       8.250039       0.558511       1.141401      -0.744014       0.002170      -0.039083      -0.011669       0.040845       0.003370      -0.008018      -0.000799      -0.028351      -0.010804      -0.017316       0.000779       0.016537              1.687580       1.372493      -0.131348      -0.107008       2.172959       0.231839       1.517288           0.000005
           22              H       4.474045       2.821487       1.107043       0.116366       1.109236 0.80408863E+01  0.77503357E+02                                 1.647923                            1.566596      -0.822780       2.488758                    0.999384       3.189073       8.296873       0.555198       1.144568      -0.743442      -0.012427      -0.030178       0.018354       0.037443       0.002229      -0.010096      -0.001028      -0.028408       0.003184      -0.019728       0.005543       0.014185              1.671198       1.466488       0.153257      -0.210014       1.830647      -0.319656       1.716459           0.000005
           23              H       4.988860       6.731232       0.342988       0.118941       1.182960 0.90145478E+01  0.91321870E+02                                 1.858355                            1.766342      -1.106503       2.358513                    0.996424       3.615905      10.335691       0.465842       1.297887      -0.705333      -0.005381       0.036593       0.004243       0.037229       0.000820      -0.000970      -0.005238      -0.022673      -0.016927      -0.008849      -0.006653       0.015502              1.873128       1.583516       0.016763      -0.097753       2.331975       0.290125       1.703892          -0.000001
           24              H       2.815430      -1.230558      12.330840       0.123630       1.058936 0.77763877E+01  0.76056709E+02                                 1.743034                            1.653447      -0.970183       2.429800                    0.998116       3.451130       9.749096       0.475021       1.318359      -0.701334       0.011852       0.028324      -0.024369       0.039199      -0.001086      -0.005856      -0.005495      -0.023272       0.001602      -0.014600       0.000864       0.013736              1.772642       1.606359       0.285151      -0.260461       1.866048      -0.290775       1.845519          -0.000000
           25              H       4.316983       8.041908       4.417017       0.136974       1.056618 0.75584906E+01  0.74392302E+02                                 1.818913                            1.685770      -1.397866       2.235244                    0.992927       3.747212      11.093932       0.441388       1.409915      -0.680481       0.027313       0.023167      -0.016158       0.039291       0.008162      -0.002506      -0.000958       0.009392      -0.000223      -0.009400      -0.000741       0.010142              1.886851       1.925608       0.568241      -0.247352       2.039577      -0.130578       1.695368          -0.000000
           26              H       1.957077       4.827522       3.984797       0.128667       1.087796 0.81940692E+01  0.81637667E+02                                 1.798232                            1.711893      -1.356513       2.247599                    0.993048       3.705726      10.754027       0.458385       1.341173      -0.694562      -0.016539      -0.026227      -0.017817       0.035760       0.005419       0.001724       0.004964      -0.011216      -0.000268      -0.007765      -0.002691       0.010456              1.831985       1.741907       0.328603       0.104954       1.803620       0.336770       1.950430           0.000001
           27              H       2.145378       6.688260       7.526218       0.128285       1.145579 0.86544841E+01  0.86034379E+02                                 1.760428                            1.683855      -1.189402       2.325328                    0.996101       3.434676       9.453216       0.501506       1.228569      -0.721320      -0.008726       0.001988       0.039443       0.040446      -0.001167      -0.004227       0.004450      -0.004835       0.034933      -0.009115      -0.004622       0.013737              1.776898       1.583613       0.152112      -0.207029       1.579772       0.072374       2.167310           0.000001
           28              H       3.903338       4.388653       2.760636       0.081748       1.135700 0.88752970E+01  0.88383708E+02                                 1.721269                            1.681140      -0.904332       2.436727                    0.998932       3.467848       9.411860       0.515063       1.194143      -0.729778       0.001015      -0.027905       0.022556       0.035896      -0.002025       0.001771      -0.003293      -0.010839       0.007916      -0.007257      -0.000002       0.007259              1.733418       1.474036       0.009213      -0.209648       1.812242      -0.217823       1.913975           0.000001
           29              H       0.769589       2.295145       0.870019       0.121928       1.107712 0.79045771E+01  0.75851495E+02                                 1.644563                            1.550494      -0.893075       2.459322                    0.998983       3.171565       8.228370       0.559665       1.140493      -0.744234      -0.002864      -0.038698       0.011590       0.040497      -0.003848      -0.007887       0.000813      -0.028663      -0.011005      -0.017376       0.000521       0.016856              1.682091       1.368968       0.130558      -0.106467       2.164280      -0.230362       1.513027           0.000005
           30              H      -1.470526      -4.591724      12.835562       0.116788       1.114402 0.80898259E+01  0.78133452E+02                                 1.657498                            1.574936      -0.843795       2.480689                    0.999254       3.192313       8.327653       0.551557       1.149789      -0.742217       0.011806      -0.029922      -0.017942       0.036832      -0.002381      -0.010321       0.000974      -0.028666       0.002414      -0.019969       0.005515       0.014454              1.681162       1.474252      -0.155061      -0.212271       1.842339       0.323267       1.726896           0.000005
           31              H      -1.985341      -0.681973      13.599617       0.118527       1.185631 0.90372113E+01  0.91594034E+02                                 1.859768                            1.767425      -1.105840       2.358410                    0.996373       3.618694      10.340566       0.466224       1.296221      -0.705674       0.005302       0.036623      -0.004427       0.037268      -0.000746      -0.000891       0.005258      -0.023045      -0.017079      -0.008952      -0.006748       0.015699              1.874632       1.584394      -0.016683      -0.097861       2.334550      -0.290642       1.704952          -0.000001
           32              H       0.188089       6.182656       1.611765       0.123884       1.055440 0.77438452E+01  0.75642872E+02                                 1.737743                            1.648884      -0.965142       2.432032                    0.998164       3.443618       9.714941       0.476255       1.316603      -0.701718      -0.012448       0.028479       0.024513       0.039584       0.001220      -0.005672       0.005392      -0.023029       0.001167      -0.014350       0.000773       0.013577              1.767102       1.601770      -0.283541      -0.258919       1.859971       0.288934       1.839566          -0.000000
           33              H      -1.313464       0.628676       9.525588       0.138797       1.051315 0.75116587E+01  0.73786979E+02                                 1.809679                            1.678154      -1.382934       2.241802                    0.993141       3.732884      11.026257       0.443510       1.405914      -0.681238      -0.026811       0.022852       0.015722       0.038578      -0.008051      -0.002565       0.001115       0.009321      -0.000364      -0.009254      -0.000864       0.010118              1.876815       1.915078      -0.562923      -0.245065       2.028019       0.129162       1.687347          -0.000000
           34              H       1.046442      -2.585708       9.957808       0.126529       1.091792 0.82241185E+01  0.81935299E+02                                 1.795060                            1.709055      -1.334814       2.254944                    0.993407       3.707520      10.726257       0.461605       1.331845      -0.696427       0.016612      -0.026507       0.018226       0.036204      -0.005806       0.001766      -0.005204      -0.011292      -0.000007      -0.008123      -0.002743       0.010866              1.828614       1.738739      -0.327629       0.104780       1.800368      -0.336001       1.946736           0.000001
           35              H       0.858141      -0.724994       6.416387       0.129573       1.141714 0.86190827E+01  0.85598781E+02                                 1.756820                            1.680704      -1.188794       2.325767                    0.996117       3.428454       9.432953       0.501819       1.229002      -0.721222       0.008556       0.001805      -0.039212       0.040176       0.001070      -0.004118      -0.004522      -0.005221       0.033950      -0.009104      -0.004350       0.013454              1.773165       1.580628      -0.151606      -0.206121       1.576888      -0.072159       2.161978           0.000001
           36              H      -0.899819      -3.024568      11.181969       0.081850       1.139930 0.89187633E+01  0.88939683E+02                                 1.726833                            1.686291      -0.913687       2.433022                    0.998835       3.473394       9.438496       0.513716       1.195616      -0.729433      -0.001272      -0.027610      -0.022571       0.035685       0.001997       0.001715       0.003449      -0.011245       0.007790      -0.007403      -0.000093       0.007496              1.739045       1.478137      -0.009308      -0.210745       1.818455       0.219182       1.920543           0.000001
           37              C       5.823004      10.979032       2.632364       0.583893      24.472895 0.26604714E+03  0.56021506E+04                                 7.817371                            5.798968      -0.170770       1.986663                    0.999405      23.101039      65.488934       0.613671       0.473995      -1.017415      -0.013961       0.005175       0.036500       0.039420       0.003725       0.107100      -0.029560       0.030765      -0.058930      -0.112676      -0.001646       0.114322              9.352811       7.485899      -0.231558      -4.516731       8.599715       1.584937      11.972818           0.000000
           38              C       6.642812      10.638018       1.408203      -0.010153      35.572218 0.42878018E+03  0.99780758E+04                                 9.415917                            6.898461       0.072946       2.037833                    0.999236      26.854960      75.131208       0.632402       0.416199      -1.071568       0.017826      -0.006983      -0.035178       0.040050       0.009005       0.006414       0.001380      -0.011979      -0.015531      -0.012191      -0.002189       0.014380             11.468216       8.744312      -0.870886      -6.201747      10.105110       1.605574      15.555226           0.000000
           39              C       7.169361      11.641770       0.610686      -0.101938      32.219815 0.41501235E+03  0.96562205E+04                                 8.832871                            6.841312       0.059227       1.992563                    0.999688      29.040630      83.392694       0.622459       0.422911      -1.058779       0.007185      -0.019274      -0.010900       0.023279      -0.000366      -0.001471       0.009443      -0.032545      -0.049795      -0.018831      -0.007816       0.026647             10.049332       7.511997      -0.307431      -4.646329       9.609532       0.543609      13.026466           0.000008
           40              C       4.513165       3.912758      13.376535      -0.153518      32.583535 0.43413975E+03  0.10210805E+05                                 8.859807                            6.963926       0.084330       1.992039                    0.999678      29.758527      85.782090       0.621678       0.418900      -1.061812      -0.008142       0.004305       0.026206       0.027777       0.016368      -0.005859      -0.020083      -0.035288      -0.008329      -0.022994      -0.013526       0.036520             10.022828       7.333084      -1.108084      -4.095911      10.257577       2.002852      12.477821           0.000006
           41              C       4.677723       2.588751      12.997296       0.081419      35.722698 0.41723092E+03  0.96846958E+04                                 9.620160                            6.907644      -0.234543       1.939240                    0.999252      26.601829      75.376861       0.615293       0.428859      -1.059020       0.003378      -0.004555       0.004416       0.007187      -0.002771      -0.022614       0.004260      -0.005580       0.065565      -0.024727      -0.008724       0.033451             12.075802       8.380513      -1.021378      -6.129821      10.152312       2.718332      17.694580          -0.000001
           42              C       4.197531       1.574621      13.828276      -0.120788      32.658596 0.44317581E+03  0.10528781E+05                                 9.052833                            7.148223      -0.074175       1.957093                    0.998553      29.722270      87.503785       0.596283       0.432366      -1.048280      -0.003513       0.008452       0.019260       0.021325      -0.002019       0.017775       0.001350      -0.004912      -0.041014      -0.024725       0.009264       0.015460             10.307512       7.848716       0.281689      -4.703292       9.208244       0.704599      13.865576           0.000001
           43              C       6.829132       9.316976       1.059638      -0.101224      31.634819 0.42863101E+03  0.10083814E+05                                 8.816028                            6.998822       0.056885       1.998483                    0.999561      29.223351      85.204280       0.607529       0.428546      -1.052152       0.009601       0.009248      -0.014500       0.019697       0.003552       0.005679      -0.019074       0.010865      -0.011521      -0.024110       0.008411       0.015699              9.957922       7.442088      -0.521776      -4.200577       9.674195       1.841676      12.757484           0.000000
           44              C       5.317082       2.301112      11.703423       0.058323      30.252251 0.33205593E+03  0.73396716E+04                                 8.722253                            6.196751      -0.108795       1.976659                    0.998371      26.703413      75.832979       0.638988       0.433659      -1.047487       0.004098      -0.008276       0.013478       0.016338       0.022584       0.050570      -0.011840       0.123208      -0.035718      -0.069733      -0.023971       0.093704             11.156335       7.463816      -2.110996      -5.452375       8.691631       4.566245      17.313557           0.000001
           45              C       5.477426      -1.233541       6.948994       0.641508      23.369066 0.24682666E+03  0.51121945E+04                                 7.672651                            5.639161      -0.186505       2.001118                    0.999191      22.244189      62.994236       0.612100       0.483135      -1.010332      -0.020589      -0.050803      -0.025402       0.060416      -0.067042      -0.051636      -0.027061       0.152381      -0.177597      -0.112299      -0.026726       0.139025              9.404702       6.226263       3.732288       1.111860      12.366395       2.989615       9.621448           0.000001
           46              C       6.026495      -0.130447       7.832955      -0.019490      39.696092 0.43415385E+03  0.10109214E+05                                10.031799                            6.860312       0.074106       2.029102                    0.999263      27.004641      74.955370       0.647079       0.406514      -1.080604       0.009833       0.036159       0.028640       0.047163      -0.001003      -0.005641      -0.010817       0.001359       0.027989      -0.012648      -0.003453       0.016102             13.053797      10.259993       6.537957       0.180248      15.895045       4.842248      13.006352           0.000001
           47              C       5.601991      -0.014796       9.168657      -0.184843      39.235097 0.48729298E+03  0.11846047E+05                                10.230606                            7.487330      -0.156165       1.916778                    0.998658      30.916213      91.847871       0.584020       0.431415      -1.049636      -0.009682      -0.000503      -0.019563       0.021833      -0.016218      -0.001301      -0.031768       0.049042      -0.070738      -0.051905       0.009472       0.042433             12.313543       8.730443       3.903887      -0.767610      12.960983       5.188807      15.249202          -0.000000
           48              C       6.090287       1.030475       9.952231       0.224914      35.196070 0.36057644E+03  0.80847615E+04                                 9.516484                            6.437669      -0.210731       1.955719                    0.999386      25.207759      70.627044       0.633789       0.431014      -1.055735      -0.009947      -0.004654       0.045831       0.047129      -0.006867       0.004883       0.005868       0.011254       0.040880      -0.017460       0.001822       0.015638             12.226372       9.447375       2.517924      -3.586652      10.358434       4.380694      16.873307           0.000001
           49              C       7.018597       1.905237       9.425201      -0.189455      35.966222 0.46493720E+03  0.11161219E+05                                 9.587728                            7.273306      -0.074466       1.943668                    0.999129      30.551851      89.947390       0.597982       0.426678      -1.053427       0.022895      -0.003244      -0.022682       0.032391      -0.030611       0.031431       0.006356      -0.009085      -0.052006      -0.049170       0.004634       0.044536             11.287905      11.154633       3.885738      -4.444807       8.476022      -0.039620      14.233058           0.000002
           50              C       7.452358       1.788103       8.109019      -0.009837      38.167134 0.41724217E+03  0.96156889E+04                                 9.754143                            6.718235       0.124786       2.050945                    0.999272      26.568113      73.271743       0.655180       0.405652      -1.081595      -0.032557      -0.032801       0.028954       0.054536      -0.011813       0.010275       0.008502      -0.002285       0.041624      -0.023550       0.004908       0.018642             12.545643      13.204484       7.099277      -3.538149      12.289273      -0.398759      12.143171           0.000000
           51              C       6.921910       0.782864       7.311502      -0.124829      35.347497 0.43335767E+03  0.10213958E+05                                 9.465680                            7.020815      -0.108164       1.934430                    0.999468      29.736424      86.530213       0.609254       0.426540      -1.054320      -0.009208       0.003701       0.015895       0.018739      -0.038173       0.003163      -0.007525       0.022123       0.043276      -0.047233       0.012260       0.034973             11.328570      10.979965       6.853243      -0.453683      13.534855       1.540333       9.470889           0.000002
           52              C       8.456145       2.741445       7.551315       0.670067      22.007806 0.23908212E+03  0.49065994E+04                                 7.362714                            5.549735      -0.201996       2.003610                    0.999054      21.695293      60.919802       0.617794       0.483091      -1.011566       0.037243       0.051408      -0.039177       0.074597      -0.099936       0.036448      -0.009360      -0.026493      -0.098892      -0.092538      -0.031005       0.123543              8.827056       9.581034       4.454866      -2.282077       8.386772      -0.943350       8.513362          -0.000001
           53              C       9.808915       3.565811      11.310241       0.581453      24.496724 0.26633659E+03  0.56094137E+04                                 7.819630                            5.800103      -0.172152       1.986317                    0.999403      23.116555      65.526135       0.613971       0.473666      -1.017657       0.013727       0.004789      -0.036615       0.039395      -0.002613       0.106990       0.029653       0.032105      -0.056923      -0.111840      -0.003068       0.114907              9.356043       7.488446       0.232113      -4.518824       8.601890      -1.585842      11.977794           0.000000
           54              C       8.989107       3.224806      12.534402      -0.008749      35.526323 0.42805824E+03  0.99576799E+04                                 9.410168                            6.894127       0.067472       2.036344                    0.999238      26.833650      75.072811       0.632359       0.416377      -1.071388      -0.017626      -0.007040       0.035033       0.039844      -0.008277       0.006331      -0.002676      -0.013395      -0.017862      -0.011904      -0.003043       0.014947             11.460952       8.739358       0.870145      -6.197569      10.097524      -1.603956      15.545975           0.000000
           55              C       8.462558       4.228563      13.331919      -0.104662      32.321549 0.41667276E+03  0.97049104E+04                                 8.853905                            6.857515       0.054068       1.990517                    0.999702      29.092005      83.594067       0.621355       0.423223      -1.058542      -0.007093      -0.019107       0.009604       0.022531      -0.001673      -0.000574      -0.009408      -0.032669      -0.053141      -0.019753      -0.007477       0.027230             10.073678       7.532108       0.305716      -4.662293       9.623145      -0.539352      13.065780           0.000008
           56              C      11.118754      11.325965       0.566070      -0.152010      32.484729 0.43250047E+03  0.10161697E+05                                 8.835237                            6.944648       0.085470       1.992927                    0.999716      29.714880      85.586049       0.623421       0.418163      -1.062378       0.008889       0.004433      -0.028156       0.029857      -0.016352      -0.007087       0.020524      -0.032148      -0.008688      -0.021708      -0.014642       0.036351              9.993454       7.311690       1.097657      -4.083348      10.228894      -1.984636      12.439778           0.000006
           57              C      10.954196      10.001960       0.945309       0.081197      35.735781 0.41753338E+03  0.96928938E+04                                 9.621079                            6.909687      -0.233634       1.939289                    0.999225      26.606451      75.379840       0.615300       0.428802      -1.059119      -0.003013      -0.004970      -0.005478       0.007987       0.003317      -0.022202      -0.003774      -0.006344       0.069982      -0.025156      -0.008909       0.034066             12.075286       8.379580       1.019971      -6.128212      10.154116      -2.716090      17.692162          -0.000001
           58              C      11.434388       8.987825       0.114329      -0.119641      32.598649 0.44212865E+03  0.10497078E+05                                 9.039222                            7.137725      -0.073134       1.957642                    0.998554      29.691846      87.369093       0.597013       0.432118      -1.048492       0.004109       0.007771      -0.019937       0.021789       0.002637       0.017265      -0.001299      -0.004756      -0.040179      -0.024127       0.008852       0.015276             10.290795       7.834996      -0.280109      -4.692522       9.198885      -0.705573      13.838505           0.000001
           59              C       8.802787       1.903766      12.882967      -0.103101      31.714476 0.43001897E+03  0.10124983E+05                                 8.832976                            7.012599       0.053060       1.996896                    0.999530      29.265576      85.372575       0.606593       0.428846      -1.051933      -0.009733       0.009352       0.013569       0.019139      -0.002801       0.006912       0.018450       0.010635      -0.014772      -0.023901       0.008204       0.015696              9.977289       7.456362       0.525950      -4.208554       9.691884      -1.851597      12.783623           0.000000
           60              C      10.314837       9.714330       2.239182       0.059659      30.168603 0.33116203E+03  0.73145634E+04                                 8.701562                            6.185190      -0.103316       1.978647                    0.998385      26.674578      75.709264       0.640120       0.433208      -1.047819      -0.004097      -0.008995      -0.014532       0.017575      -0.023392       0.050195       0.011392       0.122689      -0.036913      -0.069468      -0.024035       0.093503             11.124694       7.442875       2.102522      -5.431887       8.673661      -4.546298      17.257546           0.000001
           61              C      10.154493       6.179709       6.993611       0.638789      23.408964 0.24729875E+03  0.51242603E+04                                 7.680836                            5.644304      -0.194290       1.998480                    0.999190      22.263822      63.057515       0.611881       0.483092      -1.010385       0.021351      -0.050347       0.026452       0.060749       0.067948      -0.051643       0.026237       0.153182      -0.176320      -0.112045      -0.027725       0.139769              9.415820       6.233291      -3.738272       1.113312      12.382861      -2.993960       9.631308           0.000001
           62              C       9.605424       7.282797       6.109650      -0.017275      39.552970 0.43240054E+03  0.10057166E+05                                10.005007                            6.844183       0.081863       2.032240                    0.999252      26.949272      74.734665       0.648229       0.406245      -1.080895      -0.008603       0.036437      -0.028821       0.047248       0.000908      -0.006642       0.010511      -0.001202       0.028292      -0.012448      -0.004084       0.016533             13.016345      10.232505      -6.517047       0.179180      15.847355      -4.825943      12.969176           0.000001
           63              C      10.029928       7.398440       4.773948      -0.188308      39.383183 0.48953503E+03  0.11914285E+05                                10.258533                            7.507988      -0.158690       1.915223                    0.998739      30.978481      92.087669       0.582810       0.431812      -1.049389       0.008531       0.000311       0.019589       0.021368       0.017835      -0.001853       0.031307       0.050103      -0.069366      -0.051947       0.008472       0.043475             12.348382       8.749966      -3.910002      -0.767288      12.995387      -5.212680      15.299793          -0.000000
           64              C       9.541632       8.443705       3.990374       0.224460      35.158396 0.36026038E+03  0.80750773E+04                                 9.504904                            6.431652      -0.201867       1.958901                    0.999372      25.197442      70.563172       0.634623       0.430586      -1.056105       0.010636      -0.005609      -0.045733       0.047288       0.006572       0.005347      -0.005445       0.009808       0.038833      -0.016484       0.001360       0.015123             12.208895       9.435462      -2.512952      -3.582852      10.341307      -4.371352      16.849915           0.000001
           65              C       8.613322       9.318470       4.517404      -0.185081      35.862367 0.46328666E+03  0.11112481E+05                                 9.576393                            7.266505      -0.078407       1.943194                    0.999087      30.491032      89.751787       0.597465       0.427398      -1.052910      -0.023903      -0.002264       0.022796       0.033108       0.029390       0.031494      -0.007647      -0.011119      -0.049217      -0.049379       0.006851       0.042528             11.272717      11.139945      -3.879542      -4.438783       8.464337       0.040690      14.213869           0.000002
           66              C       8.179561       9.201346       5.833586      -0.010673      38.178013 0.41739120E+03  0.96204731E+04                                 9.757413                            6.720565       0.117211       2.048708                    0.999299      26.572621      73.301534       0.654867       0.405788      -1.081449       0.031510      -0.032424      -0.026444       0.052378       0.012299       0.010272      -0.008258      -0.001809       0.044199      -0.024147       0.004913       0.019234             12.549478      13.211221      -7.102946      -3.540475      12.292793       0.401575      12.144419           0.000000
           67              C       8.710009       8.196112       6.631103      -0.126832      35.417630 0.43441942E+03  0.10245090E+05                                 9.477794                            7.029734      -0.109401       1.933806                    0.999490      29.767734      86.642776       0.608835       0.426579      -1.054312       0.009268       0.002775      -0.018503       0.020879       0.039288       0.004626       0.007489       0.021268       0.043791      -0.048159       0.011651       0.036507             11.343914      10.997896      -6.866626      -0.452890      13.556251      -1.541699       9.477596           0.000002
           68              C       7.175774      10.154691       6.391290       0.670487      22.040354 0.23949539E+03  0.49173291E+04                                 7.369978                            5.554449      -0.194655       2.005234                    0.999125      21.716035      60.997077       0.617530       0.483077      -1.011548      -0.038272       0.051895       0.039239       0.075482       0.099594       0.036337       0.009657      -0.025027      -0.093187      -0.092513      -0.029861       0.122374              8.836396       9.592458      -4.461260      -2.284563       8.395976       0.944827       8.520754          -0.000001
           69              C       3.494715      -3.565735      11.310241       0.583891      24.472929 0.26604750E+03  0.56021597E+04                                 7.817377                            5.798971      -0.170768       1.986664                    0.999405      23.101054      65.488978       0.613671       0.473995      -1.017415       0.013961      -0.005175      -0.036500       0.039420       0.003725       0.107100      -0.029560       0.030765      -0.058930      -0.112676      -0.001646       0.114322              9.352820       7.485905      -0.231557      -4.516737       8.599721       1.584935      11.972834           0.000000
           70              C       2.674907      -3.224721      12.534402      -0.010153      35.572246 0.42878046E+03  0.99780843E+04                                 9.415922                            6.898463       0.072943       2.037832                    0.999236      26.854971      75.131252       0.632402       0.416199      -1.071568      -0.017826       0.006983       0.035178       0.040050       0.009005       0.006414       0.001380      -0.011979      -0.015531      -0.012191      -0.002189       0.014381             11.468225       8.744319      -0.870884      -6.201755      10.105112       1.605569      15.555245           0.000000
           71              C       2.148358      -4.228473      13.331919      -0.101938      32.219829 0.41501250E+03  0.96562249E+04                                 8.832874                            6.841313       0.059226       1.992562                    0.999688      29.040630      83.392693       0.622459       0.422911      -1.058779      -0.007186       0.019274       0.010899       0.023279      -0.000365      -0.001471       0.009443      -0.032546      -0.049794      -0.018831      -0.007816       0.026647             10.049337       7.512002      -0.307428      -4.646334       9.609531       0.543602      13.026479           0.000008
           72              C       4.804554       3.500539       0.566070      -0.153520      32.583608 0.43414086E+03  0.10210839E+05                                 8.859821                            6.963936       0.084330       1.992038                    0.999678      29.758573      85.782270       0.621678       0.418900      -1.061812       0.008142      -0.004306      -0.026206       0.027778       0.016369      -0.005859      -0.020083      -0.035291      -0.008328      -0.022995      -0.013526       0.036521             10.022844       7.333097      -1.108084      -4.095921      10.257592       2.002850      12.477843           0.000006
           73              C       4.639996       4.824546       0.945309       0.081418      35.722739 0.41723148E+03  0.96847118E+04                                 9.620165                            6.907647      -0.234541       1.939240                    0.999252      26.601853      75.376940       0.615293       0.428859      -1.059020      -0.003377       0.004555      -0.004415       0.007187      -0.002771      -0.022614       0.004260      -0.005582       0.065566      -0.024728      -0.008724       0.033451             12.075806       8.380520      -1.021377      -6.129826      10.152315       2.718326      17.694583          -0.000001
           74              C       5.120188       5.838676       0.114329      -0.120788      32.658571 0.44317540E+03  0.10528768E+05                                 9.052828                            7.148219      -0.074174       1.957094                    0.998553      29.722247      87.503688       0.596284       0.432366      -1.048280       0.003514      -0.008452      -0.019260       0.021324      -0.002019       0.017775       0.001350      -0.004912      -0.041013      -0.024724       0.009265       0.015460             10.307506       7.848714       0.281692      -4.703291       9.208239       0.704591      13.865566           0.000001
           75              C       2.488587      -1.903679      12.882967      -0.101224      31.634812 0.42863090E+03  0.10083811E+05                                 8.816027                            6.998822       0.056884       1.998483                    0.999561      29.223344      85.204257       0.607529       0.428546      -1.052152      -0.009600      -0.009248       0.014500       0.019696       0.003552       0.005679      -0.019073       0.010864      -0.011521      -0.024109       0.008410       0.015699              9.957921       7.442088      -0.521774      -4.200578       9.674193       1.841669      12.757484           0.000000
           76              C       4.000637       5.112185       2.239182       0.058321      30.252295 0.33205654E+03  0.73396885E+04                                 8.722261                            6.196756      -0.108793       1.976659                    0.998371      26.703443      75.833084       0.638988       0.433659      -1.047487      -0.004096       0.008277      -0.013477       0.016337       0.022584       0.050570      -0.011841       0.123207      -0.035717      -0.069733      -0.023971       0.093704             11.156339       7.463824      -2.110997      -5.452380       8.691638       4.566243      17.313557           0.000001
           77              C       3.840293       8.646838       6.993611       0.641508      23.369054 0.24682655E+03  0.51121907E+04                                 7.672645                            5.639158      -0.186500       2.001120                    0.999191      22.244165      62.994116       0.612101       0.483134      -1.010332       0.020589       0.050802       0.025401       0.060415      -0.067042      -0.051636      -0.027061       0.152381      -0.177598      -0.112299      -0.026726       0.139025              9.404693       6.226258       3.732284       1.111858      12.366382       2.989608       9.621438           0.000001
           78              C       3.291224       7.543744       6.109650      -0.019488      39.695911 0.43415192E+03  0.10109156E+05                                10.031765                            6.860294       0.074112       2.029105                    0.999263      27.004567      74.955057       0.647080       0.406514      -1.080605      -0.009833      -0.036159      -0.028639       0.047163      -0.001004      -0.005641      -0.010818       0.001360       0.027988      -0.012649      -0.003452       0.016102             13.053748      10.259959       6.537936       0.180258      15.894998       4.842232      13.006288           0.000001
           79              C       3.715728       7.428093       4.773948      -0.184840      39.234884 0.48729015E+03  0.11845960E+05                                10.230568                            7.487308      -0.156160       1.916781                    0.998658      30.916099      91.847411       0.584021       0.431415      -1.049636       0.009682       0.000503       0.019563       0.021834      -0.016219      -0.001301      -0.031768       0.049042      -0.070739      -0.051905       0.009471       0.042434             12.313490       8.730415       3.903881      -0.767599      12.960944       5.188779      15.249110          -0.000000
           80              C       3.227432       6.382822       3.990374       0.224914      35.196017 0.36057604E+03  0.80847495E+04                                 9.516471                            6.437664      -0.210727       1.955721                    0.999386      25.207737      70.626939       0.633790       0.431014      -1.055735       0.009947       0.004654      -0.045831       0.047129      -0.006867       0.004882       0.005868       0.011254       0.040879      -0.017460       0.001823       0.015637             12.226347       9.447368       2.517930      -3.586643      10.358427       4.380675      16.873247           0.000001
           81              C       2.299122       5.508060       4.517404      -0.189457      35.966265 0.46493806E+03  0.11161245E+05                                 9.587731                            7.273311      -0.074461       1.943668                    0.999129      30.551908      89.947567       0.597982       0.426678      -1.053427      -0.022894       0.003244       0.022683       0.032391      -0.030611       0.031430       0.006357      -0.009085      -0.052005      -0.049170       0.004634       0.044536             11.287900      11.154639       3.885748      -4.444802       8.476036      -0.039626      14.233027           0.000002
           82              C       1.865361       5.625194       5.833586      -0.009838      38.167211 0.41724294E+03  0.96157110E+04                                 9.754157                            6.718243       0.124785       2.050944                    0.999272      26.568137      73.271832       0.655179       0.405652      -1.081595       0.032557       0.032802      -0.028954       0.054536      -0.011813       0.010274       0.008502      -0.002284       0.041622      -0.023549       0.004908       0.018641             12.545661      13.204513       7.099303      -3.538149      12.289314      -0.398763      12.143156           0.000000
           83              C       2.395809       6.630433       6.631103      -0.124826      35.347301 0.43335482E+03  0.10213870E+05                                 9.465638                            7.020788      -0.108149       1.934436                    0.999468      29.736282      86.529581       0.609256       0.426540      -1.054321       0.009208      -0.003701      -0.015895       0.018739      -0.038173       0.003162      -0.007525       0.022125       0.043277      -0.047234       0.012261       0.034973             11.328520      10.979921       6.853218      -0.453665      13.534814       1.540334       9.470827           0.000002
           84              C       0.861574       4.671852       6.391290       0.670063      22.007843 0.23908231E+03  0.49066012E+04                                 7.362700                            5.549722      -0.201939       2.003627                    0.999055      21.695292      60.919654       0.617798       0.483088      -1.011568      -0.037243      -0.051407       0.039176       0.074596      -0.099936       0.036450      -0.009359      -0.026494      -0.098887      -0.092540      -0.031003       0.123542              8.827041       9.581009       4.454853      -2.282099       8.386757      -0.943359       8.513358          -0.000001
           85              C      -0.491196       3.847486       2.632364       0.581444      24.496881 0.26633788E+03  0.56094414E+04                                 7.819640                            5.800098      -0.172067       1.986344                    0.999403      23.116543      65.525871       0.613975       0.473663      -1.017660      -0.013723      -0.004789       0.036613       0.039392      -0.002615       0.106993       0.029654       0.032096      -0.056942      -0.111847      -0.003060       0.114907              9.356092       7.488478       0.232184      -4.518894       8.601882      -1.585946      11.977916           0.000000
           86              C       0.328612       4.188491       1.408203      -0.008755      35.526401 0.42805879E+03  0.99576914E+04                                 9.410165                            6.894121       0.067484       2.036347                    0.999238      26.833672      75.072752       0.632361       0.416376      -1.071390       0.017626       0.007041      -0.035033       0.039844      -0.008277       0.006327      -0.002676      -0.013398      -0.017856      -0.011901      -0.003046       0.014947             11.460964       8.739366       0.870183      -6.197581      10.097524      -1.604020      15.546003           0.000000
           87              C       0.855161       3.184734       0.610686      -0.104660      32.321371 0.41667030E+03  0.97048326E+04                                 8.853858                            6.857486       0.054088       1.990525                    0.999702      29.091881      83.593441       0.621358       0.423222      -1.058544       0.007094       0.019107      -0.009606       0.022532      -0.001673      -0.000573      -0.009407      -0.032672      -0.053142      -0.019753      -0.007479       0.027232             10.073626       7.532080       0.305719      -4.662274       9.623071      -0.539355      13.065726           0.000007
           88              C      -1.801035      -3.912668      13.376535      -0.152007      32.484506 0.43249717E+03  0.10161596E+05                                 8.835193                            6.944621       0.085478       1.992931                    0.999716      29.714715      85.585369       0.623422       0.418163      -1.062378      -0.008889      -0.004434       0.028155       0.029856      -0.016351      -0.007086       0.020524      -0.032147      -0.008686      -0.021708      -0.014641       0.036349              9.993404       7.311659       1.097652      -4.083324      10.228839      -1.984629      12.439715           0.000006
           89              C      -1.636477      -2.588663      12.997296       0.081201      35.735580 0.41753129E+03  0.96928307E+04                                 9.621039                            6.909669      -0.233629       1.939292                    0.999225      26.606358      75.379464       0.615301       0.428802      -1.059119       0.003013       0.004970       0.005477       0.007986       0.003317      -0.022200      -0.003773      -0.006343       0.069979      -0.025155      -0.008909       0.034063             12.075230       8.379547       1.019966      -6.128176      10.154073      -2.716079      17.692072          -0.000001
           90              C      -2.116669      -1.574528      13.828276      -0.119637      32.598449 0.44212569E+03  0.10496988E+05                                 9.039186                            7.137703      -0.073132       1.957645                    0.998553      29.691696      87.368514       0.597014       0.432118      -1.048492      -0.004109      -0.007770       0.019936       0.021788       0.002636       0.017266      -0.001299      -0.004753      -0.040177      -0.024127       0.008850       0.015277             10.290752       7.834966      -0.280105      -4.692495       9.198852      -0.705579      13.838437           0.000001
           91              C       0.514932       5.509531       1.059638      -0.103098      31.714343 0.43001683E+03  0.10124918E+05                                 8.832951                            7.012583       0.053065       1.996899                    0.999530      29.265472      85.372161       0.606594       0.428846      -1.051933       0.009733      -0.009352      -0.013570       0.019140      -0.002801       0.006912       0.018449       0.010633      -0.014773      -0.023900       0.008204       0.015696              9.977262       7.456339       0.525958      -4.208531       9.691873      -1.851613      12.783573           0.000000
           92              C      -0.997118      -2.301033      11.703423       0.059658      30.168490 0.33116100E+03  0.73145318E+04                                 8.701532                            6.185176      -0.103306       1.978651                    0.998385      26.674501      75.708887       0.640122       0.433208      -1.047820       0.004096       0.008995       0.014532       0.017575      -0.023392       0.050195       0.011392       0.122688      -0.036914      -0.069468      -0.024035       0.093503             11.124650       7.442847       2.102513      -5.431855       8.673639      -4.546282      17.257465           0.000001
           93              C      -0.836774       1.233588       6.948994       0.638798      23.408882 0.24729603E+03  0.51241932E+04                                 7.680832                            5.644285      -0.194263       1.998491                    0.999190      22.263741      63.057354       0.611879       0.483094      -1.010383      -0.021354       0.050346      -0.026454       0.060750       0.067953      -0.051645       0.026237       0.153191      -0.176325      -0.112050      -0.027727       0.139777              9.415818       6.233259      -3.738235       1.113292      12.382826      -2.993921       9.631368           0.000001
           94              C      -0.287705       0.130500       7.832955      -0.017278      39.553047 0.43240087E+03  0.10057174E+05                                10.005019                            6.844184       0.081884       2.032247                    0.999252      26.949271      74.734642       0.648229       0.406245      -1.080895       0.008602      -0.036437       0.028821       0.047248       0.000906      -0.006642       0.010511      -0.001201       0.028291      -0.012447      -0.004086       0.016533             13.016379      10.232511      -6.517068       0.179182      15.847430      -4.825962      12.969196           0.000001
           95              C      -0.712209       0.014857       9.168657      -0.188303      39.382945 0.48953148E+03  0.11914176E+05                                10.258496                            7.507962      -0.158693       1.915225                    0.998739      30.978326      92.087103       0.582811       0.431812      -1.049389      -0.008531      -0.000311      -0.019589       0.021368       0.017836      -0.001852       0.031307       0.050105      -0.069364      -0.051947       0.008471       0.043477             12.348347       8.749937      -3.909991      -0.767286      12.995367      -5.212670      15.299736          -0.000000
           96              C      -0.223913      -1.030408       9.952231       0.224460      35.158269 0.36025924E+03  0.80750426E+04                                 9.504876                            6.431639      -0.201855       1.958906                    0.999372      25.197375      70.562872       0.634625       0.430586      -1.056106      -0.010636       0.005610       0.045734       0.047288       0.006571       0.005347      -0.005444       0.009808       0.038831      -0.016483       0.001360       0.015123             12.208859       9.435434      -2.512951      -3.582828      10.341291      -4.371344      16.849852           0.000001
           97              C       0.704397      -1.905173       9.425201      -0.185078      35.862170 0.46328390E+03  0.11112395E+05                                 9.576355                            7.266482      -0.078400       1.943197                    0.999087      30.490917      89.751305       0.597466       0.427398      -1.052911       0.023903       0.002264      -0.022796       0.033108       0.029392       0.031495      -0.007645      -0.011119      -0.049221      -0.049380       0.006849       0.042531             11.272667      11.139891      -3.879527      -4.438744       8.464314       0.040680      14.213797           0.000002
           98              C       1.138158      -1.788049       8.109019      -0.010671      38.177866 0.41738952E+03  0.96204228E+04                                 9.757386                            6.720550       0.117215       2.048711                    0.999299      26.572554      73.301262       0.654868       0.405788      -1.081449      -0.031510       0.032423       0.026444       0.052377       0.012300       0.010273      -0.008258      -0.001809       0.044198      -0.024148       0.004914       0.019235             12.549442      13.211179      -7.102929      -3.540449      12.292772       0.401564      12.144375           0.000000
           99              C       0.607710      -0.782815       7.311502      -0.126831      35.417530 0.43441759E+03  0.10245033E+05                                 9.477771                            7.029715      -0.109390       1.933810                    0.999490      29.767658      86.642421       0.608837       0.426579      -1.054312      -0.009269      -0.002775       0.018503       0.020879       0.039288       0.004627       0.007490       0.021269       0.043792      -0.048159       0.011651       0.036508             11.343893      10.997868      -6.866619      -0.452878      13.556243      -1.541702       9.477568           0.000002
          100              C       2.141945      -2.741394       7.551315       0.670487      22.040335 0.23949525E+03  0.49173248E+04                                 7.369972                            5.554447      -0.194651       2.005235                    0.999125      21.716019      60.997001       0.617530       0.483077      -1.011548       0.038272      -0.051895      -0.039239       0.075482       0.099594       0.036336       0.009658      -0.025026      -0.093188      -0.092512      -0.029862       0.122374              8.836387       9.592446      -4.461255      -2.284553       8.395971       0.944821       8.520744          -0.000001
          101              N       5.561416       1.134265      11.270086      -0.270904      42.304972 0.49435703E+03  0.11737193E+05                                10.073592                            7.098819       0.438626       2.143863                    0.999812      28.087595      75.448382       0.674869       0.382263      -1.111717       0.037938       0.162998      -0.118038       0.204794      -0.033610       0.012666       0.154004       0.208495       0.134867      -0.221331       0.085172       0.136160             12.865758       8.170004      -2.194336      -5.520240      10.229352       6.659645      20.197920           0.000001
          102              N      10.070503       8.547486       2.672519      -0.271761      42.369164 0.49527354E+03  0.11764713E+05                                10.084975                            7.106534       0.431176       2.141469                    0.999828      28.109747      75.532941       0.674323       0.382386      -1.111598      -0.038557       0.162390       0.118934       0.204945       0.033085       0.012819      -0.152695       0.209303       0.135149      -0.220424       0.085544       0.134880             12.880120       8.178008       2.196695      -5.525530      10.242148      -6.668242      20.220203           0.000000
          103              N       3.756303       6.279032       2.672519      -0.270903      42.304790 0.49435504E+03  0.11737133E+05                                10.073560                            7.098803       0.438632       2.143866                    0.999812      28.087547      75.448190       0.674871       0.382263      -1.111717      -0.037937      -0.162997       0.118038       0.204793      -0.033610       0.012665       0.154003       0.208494       0.134867      -0.221330       0.085171       0.136159             12.865704       8.169980      -2.194328      -5.520215      10.229322       6.659609      20.197809           0.000001
          104              N      -0.752784      -1.134189      11.270086      -0.271755      42.368663 0.49526745E+03  0.11764529E+05                                10.084891                            7.106488       0.431193       2.141477                    0.999828      28.109580      75.532298       0.674326       0.382386      -1.111599       0.038556      -0.162388      -0.118934       0.204943       0.033085       0.012819      -0.152694       0.209302       0.135142      -0.220423       0.085544       0.134878             12.880005       8.177940       2.196673      -5.525465      10.242075      -6.668180      20.220001           0.000001
          105              O       5.197569      10.074618       3.224088      -0.647174      37.087508 0.58315187E+03  0.14343679E+05                                 8.889864                            7.530983       0.412892       2.155029                    0.996844      29.315484      78.610940       0.682770       0.364714      -1.131557       0.064410      -0.052709      -0.054458       0.099461       0.035705       0.036288      -0.061558       0.002778       0.000305      -0.090459       0.029552       0.060907              9.781950       9.247475       2.639542      -3.657571       9.229860      -1.766590      10.868515          -0.000001
          106              O       5.793154      12.187393       2.992083      -0.651627      33.861870 0.52107737E+03  0.12439526E+05                                 8.233056                            6.993270       0.451304       2.159102                    0.998268      29.097509      76.432674       0.728979       0.351957      -1.143668       0.086755       0.006535      -0.046568       0.098680       0.000987       0.068978       0.032959      -0.090662      -0.041322      -0.099021       0.023269       0.075752              9.147146       6.002685      -1.158169      -1.534376      11.728760       3.204051       9.709993           0.000010
          107              O       5.482682      -1.071937       5.703641      -0.595908      30.097622 0.47400225E+03  0.11043401E+05                                 7.599300                            6.676268       0.508457       2.205489                    0.997808      27.727310      71.790275       0.745530       0.352629      -1.143909       0.067241       0.049443       0.014632       0.084735      -0.044034      -0.027430      -0.012627       0.089126       0.123911      -0.087201       0.023274       0.063927              8.182409       5.367206       0.645208       0.421321       7.562094       1.525217      11.617925           0.000005
          108              O       5.023693      -2.280290       7.493035      -0.748230      52.494163 0.87019552E+03  0.23680531E+05                                11.322209                            9.320076      -0.166848       1.928672                    0.997139      32.512062      92.003730       0.601282       0.374329      -1.123090      -0.005348       0.097088      -0.002122       0.097259      -0.030189      -0.043109      -0.023177       0.070571      -0.216061      -0.094057       0.004518       0.089539             13.174074      11.108229       5.344760      -1.244867      19.300234      -0.098655       9.113760          -0.000001
          109              O       8.760903       2.625794       6.315721      -0.718976      37.695481 0.61175401E+03  0.15202032E+05                                 8.895636                            7.616012       0.346143       2.107594                    0.998537      30.394228      81.459313       0.693221       0.355557      -1.140749      -0.068319      -0.012282       0.080475       0.106276      -0.061689      -0.002350      -0.007784       0.014640       0.020126      -0.066224       0.007232       0.058992             10.005073      10.154456       2.043933      -3.996703       7.140208      -2.050305      12.720555           0.000001
          110              O       8.959723       3.585076       8.329033      -0.628400      36.791993 0.60266202E+03  0.14945077E+05                                 8.878573                            7.706993       0.098766       2.065119                    0.995948      28.969028      77.983440       0.668274       0.369596      -1.127874      -0.076126       0.002164      -0.018735       0.078427      -0.055907       0.044516       0.015554      -0.049262      -0.057560      -0.084170       0.011777       0.072393              9.716511      10.207901       4.240689       1.033736      10.637553       1.170034       8.304078           0.000000
          111              O      -2.194050       2.661393      10.718517      -0.646200      37.107133 0.58352904E+03  0.14355891E+05                                 8.894642                            7.535085       0.410804       2.154228                    0.996797      29.318437      78.637886       0.682328       0.364876      -1.131384      -0.065331      -0.051853       0.055540       0.100207      -0.036518       0.036408       0.062329       0.002285       0.001245      -0.091553       0.029683       0.061870              9.787240       9.253038      -2.640347      -3.659639       9.233735       1.766746      10.874948          -0.000001
          112              O       9.838765       4.774170      10.950522      -0.650911      33.861592 0.52104599E+03  0.12438580E+05                                 8.232913                            6.992987       0.451694       2.159244                    0.998269      29.098071      76.433353       0.729005       0.351950      -1.143674      -0.087080       0.006297       0.046932       0.099122      -0.001004       0.069118      -0.033120      -0.090072      -0.040142      -0.098969       0.023186       0.075783              9.147056       6.002591       1.158445      -1.534064      11.729160      -3.204201       9.709416           0.000010
          113              O      10.149237       6.341322       8.238964      -0.595272      30.073215 0.47352836E+03  0.11029597E+05                                 7.594934                            6.672818       0.502217       2.203616                    0.997832      27.718291      71.757832       0.745742       0.352617      -1.143919      -0.067929       0.049466      -0.015584       0.085464       0.044109      -0.026621       0.012302       0.088831       0.126957      -0.087412       0.023936       0.063476              8.177258       5.364745      -0.644385       0.420587       7.557066      -1.523134      11.609962           0.000005
          114              O      10.608226       5.132956       6.449570      -0.746609      52.394311 0.86812383E+03  0.23608304E+05                                11.304629                            9.306285      -0.164861       1.929512                    0.997216      32.480207      91.860159       0.602034       0.374113      -1.123337       0.004703       0.098775       0.002794       0.098926       0.028852      -0.043355       0.023630       0.070083      -0.216844      -0.094385       0.005535       0.088851             13.152078      11.090830      -5.334247      -1.244430      19.265447       0.101534       9.099956          -0.000001
          115              O       6.871016      10.039049       7.626884      -0.719393      37.677021 0.61138501E+03  0.15190436E+05                                 8.892197                            7.613304       0.344753       2.107225                    0.998483      30.388501      81.435101       0.693406       0.355519      -1.140790       0.068186      -0.012738      -0.079228       0.105302       0.061664      -0.002253       0.008510       0.014583       0.016435      -0.065701       0.006054       0.059647             10.000728      10.149714      -2.042743      -3.994368       7.137326       2.049692      12.715143           0.000001
          116              O       6.672196      10.998317       5.613572      -0.628180      36.748793 0.60176894E+03  0.14917319E+05                                 8.871829                            7.701346       0.106559       2.067922                    0.996030      28.949874      77.915883       0.668514       0.369602      -1.127875       0.075743       0.002686       0.018424       0.077998       0.056348       0.044672      -0.015374      -0.047789      -0.058145      -0.084227       0.011469       0.072758              9.708570      10.199177      -4.236372       1.034332      10.629266      -1.170432       8.297266           0.000000
          117              O       4.120150      -2.661321      10.718517      -0.647173      37.087526 0.58315201E+03  0.14343684E+05                                 8.889870                            7.530986       0.412890       2.155028                    0.996844      29.315482      78.610948       0.682769       0.364715      -1.131557      -0.064409       0.052709       0.054458       0.099461       0.035705       0.036288      -0.061558       0.002778       0.000305      -0.090459       0.029552       0.060907              9.781959       9.247480       2.639545      -3.657578       9.229866      -1.766597      10.868530          -0.000001
          118              O       3.524565      -4.774096      10.950522      -0.651626      33.861767 0.52107539E+03  0.12439466E+05                                 8.233037                            6.993255       0.451307       2.159103                    0.998268      29.097477      76.432536       0.728980       0.351957      -1.143668      -0.086755      -0.006536       0.046568       0.098680       0.000987       0.068978       0.032960      -0.090662      -0.041325      -0.099021       0.023268       0.075753              9.147124       6.002671      -1.158165      -1.534370      11.728733       3.204038       9.709968           0.000010
          119              O       3.835037       8.485234       8.238964      -0.595907      30.097424 0.47399835E+03  0.11043286E+05                                 7.599260                            6.676236       0.508464       2.205493                    0.997808      27.727248      71.789995       0.745533       0.352629      -1.143909      -0.067240      -0.049443      -0.014631       0.084735      -0.044034      -0.027430      -0.012627       0.089126       0.123912      -0.087202       0.023275       0.063927              8.182363       5.367180       0.645201       0.421316       7.562047       1.525198      11.617861           0.000005
          120              O       4.294026       9.693587       6.449570      -0.748229      52.494077 0.87019400E+03  0.23680478E+05                                11.322195                            9.320068      -0.166847       1.928673                    0.997139      32.512037      92.003623       0.601282       0.374329      -1.123090       0.005349      -0.097088       0.002122       0.097259      -0.030189      -0.043109      -0.023177       0.070571      -0.216062      -0.094058       0.004519       0.089539             13.174057      11.108219       5.344752      -1.244866      19.300205      -0.098657       9.113746          -0.000001
          121              O       0.556816       4.787503       7.626884      -0.718957      37.694730 0.61173570E+03  0.15201463E+05                                 8.895525                            7.615900       0.346036       2.107562                    0.998540      30.393829      81.457949       0.693226       0.355558      -1.140749       0.068315       0.012286      -0.080464       0.106266      -0.061686      -0.002354      -0.007786       0.014634       0.020124      -0.066221       0.007232       0.058989             10.004969      10.154454       2.044006      -3.996693       7.140155      -2.050320      12.720296           0.000001
          122              O       0.357996       3.828221       5.613572      -0.628401      36.792461 0.60267235E+03  0.14945404E+05                                 8.878668                            7.707078       0.098765       2.065115                    0.995950      28.969175      77.984135       0.668267       0.369598      -1.127872       0.076117      -0.002156       0.018746       0.078421      -0.055914       0.044511       0.015541      -0.049245      -0.057597      -0.084160       0.011756       0.072405              9.716598      10.207887       4.240737       1.033807      10.637703       1.170094       8.304204           0.000000
          123              O      11.511769       4.751904       3.224088      -0.646177      37.105170 0.58349352E+03  0.14354790E+05                                 8.894318                            7.534847       0.410913       2.154275                    0.996796      29.317673      78.635059       0.682341       0.364875      -1.131385       0.065323       0.051867      -0.055538       0.100209      -0.036509       0.036400       0.062333       0.002311       0.001239      -0.091548       0.029681       0.061867              9.786849       9.252642      -2.640198      -3.659403       9.233505       1.766581      10.874399          -0.000001
          124              O      -0.521046       2.639127       2.992083      -0.650899      33.861215 0.52103740E+03  0.12438330E+05                                 8.232885                            6.992951       0.451430       2.159166                    0.998270      29.097741      76.432470       0.729003       0.351952      -1.143672       0.087080      -0.006296      -0.046922       0.099117      -0.001004       0.069089      -0.033125      -0.090061      -0.040082      -0.098936       0.023163       0.075773              9.147052       6.002631       1.158463      -1.534195      11.728986      -3.204193       9.709541           0.000009
          125              O      -0.831518       1.071975       5.703641      -0.595273      30.073706 0.47353508E+03  0.11029797E+05                                 7.595032                            6.672875       0.502063       2.203563                    0.997832      27.718385      71.758298       0.745737       0.352619      -1.143917       0.067926      -0.049463       0.015588       0.085460       0.044108      -0.026622       0.012299       0.088824       0.126953      -0.087408       0.023932       0.063476              8.177394       5.364786      -0.644398       0.420636       7.557178      -1.523245      11.610218           0.000005
          126              O      -1.290507       2.280341       7.493035      -0.746629      52.396799 0.86816317E+03  0.23609655E+05                                11.304953                            9.306479      -0.164877       1.929485                    0.997216      32.481021      91.863183       0.602029       0.374111      -1.123337      -0.004712      -0.098791      -0.002784       0.098942       0.028857      -0.043362       0.023644       0.070109      -0.216865      -0.094403       0.005535       0.088868             13.152466      11.091033      -5.334406      -1.244551      19.266229       0.101835       9.100137          -0.000001
          127              O       2.446703      -2.625752       6.315721      -0.719392      37.676986 0.61138453E+03  0.15190420E+05                                 8.892190                            7.613300       0.344752       2.107225                    0.998483      30.388492      81.435062       0.693407       0.355519      -1.140790      -0.068184       0.012736       0.079227       0.105301       0.061664      -0.002253       0.008511       0.014583       0.016436      -0.065702       0.006054       0.059648             10.000716      10.149706      -2.042741      -3.994356       7.137321       2.049688      12.715122           0.000001
          128              O       2.645523      -3.585020       8.329033      -0.628179      36.748694 0.60176694E+03  0.14917256E+05                                 8.871811                            7.701331       0.106561       2.067923                    0.996030      28.949844      77.915749       0.668515       0.369602      -1.127875      -0.075742      -0.002687      -0.018425       0.077997       0.056348       0.044673      -0.015374      -0.047789      -0.058146      -0.084227       0.011469       0.072759              9.708548      10.199150      -4.236357       1.034335      10.629242      -1.170437       8.297253           0.000000

******************************************************
Auxiliary information for the entire system
The total spin magnetic moment of the unit cell is   0.000160
The total net atomic charge of the unit cell is   -0.000001
Accuracy of reproducing the electrostatic potential in the unit cell:
  The inner radius (bohr) =    5.0000
  The outer radius (bohr) =   12.0000
  Valid grid points have density less than (e/(bohr^3)) =    0.0001
  The number of valid grid points were=       180528
  The rms potential error without charges in kcal/mol is=      7.35623
  The rms potential error with partial charges in kcal/mol is=      2.47093
  The RRMSE value at monopole order=      0.33590
  The rms potential error with partial charges and cloud penetration in kcal/mol is=      2.46965
  The RRMSE value at monopole order with cloud penetration is=      0.33572
  The rms potential error with partial charges and atomic dipoles in kcal/mol is=      0.61040
  The RRMSE value at dipole order=      0.08298
  The rms potential error with partial charges, atomic dipoles and cloud penetration in kcal/mol is=      0.59175
  The RRMSE value at dipole order with cloud penetration=      0.08044

******************************************************
The electron densities and ab initio electrostatic potential were computed in VASP using the PBE functional and
projector augmented wave method. See the main text of the journal article for a description of computational details.
The atomic charges, dipoles, and quadrupoles were computed with the DDEC6 method as described in
(a) T. A. Manz and N. Gabaldon Limas, RSC Adv. 6 (2016) 47771-47801 DOI: 10.1039/c6ra04656h
(b) N. Gabaldon Limas and T. A. Manz, RSC Adv. 8 (2018) 2678-2707 DOI: 10.1039/c7ra11829e.
For each atom in the material, the electron cloud parameters were fit to the spherically averaged atom-in-material
electron density using radial positions for which this density was between 10^-4 and 10^-2 electrons per cubic bohr.
The polarizabilities, dispersion coefficients, and quantum Drude oscillator (QDO) parameters were fit using the MCLF method.
The magnetic structure of the system was optimized in VASP from the default ferromagnetic initial guess using spin polarization.
The atomic spin moments (ASMs) were computed on this optimized magnetic structure using the DDEC6 partition as inputs
to the method of T. A. Manz and D. S. Sholl, J. Chem. Theory Comput. 7 (2011) 4146-4164 DOI: 10.1021/ct200539n.
The RMSE and RRMSE were computed using a uniform grid with Ewald summation.
