# Supplementary material for: A collection of forcefield precursors for metal–organic frameworks
Source: RSC Adv. 2019 Nov 13;9(63):36492–507. doi: 10.1039/c9ra07327b (PMC9075174; doi:10.1039/c9ra07327b)
Supplement: RA-009-C9RA07327B-s4135 [file RA-009-C9RA07327B-s4135.xyz]

  160
jmolscript: load "" {1 1 1} spacegroup "x,y,z" unitcell [{     12.584300     0.000000     0.000000 }, {      0.000000    14.118000     0.000000 }, {     -6.292044    -1.463224    14.851049 }]
Nd     3.792004     5.968490     5.518501     1.996347
Nd    -2.500119    -0.372714     9.332548     1.995659
Nd     2.500252     6.686286     9.332548     1.996347
Nd     8.792375    13.027490     5.518501     1.995658
H      1.181679     8.183234     1.829649     0.124706
H     -5.485392     7.552630    14.577790     0.116525
H     -1.613209     7.145313    13.725339     0.110082
H      5.084064     7.785748     0.992050     0.117467
H      6.068222     6.895732    10.211581     0.142248
H     -3.794091     9.835415    10.609589     0.130608
H      7.288876     8.989003     6.991874     0.128699
H      6.745229     4.069454     6.255262     0.096558
H      7.051002     2.532723     2.622695     0.111696
H      5.442728     4.385108     2.592993     0.101919
H     -3.045315     7.926751    11.969945     0.085269
H     -5.110391    11.530542    13.021400     0.125465
H      0.806656    12.161146     0.273259     0.118046
H      4.678851    12.568463     1.125710     0.109722
H     -1.207994    11.928028    13.858999     0.120436
H     -0.223967    12.818044     4.639468     0.139827
H      2.498014     9.878361     4.241460     0.128631
H      0.996733    10.724773     7.859175     0.130420
H      0.453096     1.526322     8.595787     0.097638
H      0.758921     3.063053    12.228354     0.112164
H     -0.849353     1.210668    12.258056     0.099711
H      3.246770    11.787025     2.881104     0.086473
H      5.110577     4.471542    13.021400     0.124706
H     11.777648     5.102146     0.273259     0.116525
H      7.905465     5.509463     1.125710     0.110082
H      1.208192     4.869028    13.858999     0.117468
H      0.224034     5.759044     4.639468     0.142248
H     10.086347     2.819361     4.241460     0.130608
H     -0.996620     3.665773     7.859175     0.128699
H     -0.452973     8.585322     8.595787     0.096561
H     -0.758746    10.122053    12.228354     0.111698
H      0.849528     8.269668    12.258056     0.101924
H      9.337571     4.728025     2.881104     0.085268
H     11.402647     1.124234     1.829649     0.125465
H      5.485600     0.493630    14.577790     0.118046
H      1.613405     0.086313    13.725339     0.109724
H      7.500250     0.726748     0.992050     0.120436
H      6.516223    -0.163268    10.211581     0.139827
H      3.794242     2.776415    10.609589     0.128631
H      5.295523     1.930003     6.991874     0.130420
H      5.839160    11.128454     6.255262     0.097635
H      5.533335     9.591723     2.622695     0.112162
H      7.141609    11.444108     2.592993     0.099707
H      3.045486     0.867751    11.969945     0.086474
C      3.373872     7.292203     2.992189     0.564026
C      3.154896     7.887863     1.632130    -0.003615
C      1.891429     8.261528     1.235607    -0.096472
C      1.664903     8.751851    -0.029702    -0.115964
C     -3.592718     7.393465    13.900582     0.081192
C     -2.322960     7.047546    14.316411    -0.145700
C      4.220779     8.021127     0.738097    -0.115801
C     -3.805403     7.796134    12.507553     0.075963
C      5.627753     7.037989     7.592747     0.623694
C      6.546413     7.818211     8.471929    -0.007977
C      6.615637     7.547031     9.834365    -0.193651
C      7.516678     8.264330    10.635727     0.229439
C      8.240272     9.315544    10.068417    -0.188780
C      8.155947     9.595942     8.727070     0.001236
C      7.324119     8.828308     7.906401    -0.117777
C      8.908484    10.743071     8.103326     0.642584
C      6.615605     3.920409     5.346378     0.198250
C      6.799321     3.059921     3.347426    -0.018031
C      5.907094     4.088209     3.342377    -0.003669
C     -2.918215    12.421573    11.858860     0.561254
C     -3.137172    11.825913    13.218919    -0.000298
C     -4.400633    11.452248    13.615442    -0.098075
C      1.664903    12.425149     0.029702    -0.118613
C      2.699339    12.320311     0.950467     0.079229
C      3.969092    12.666230     0.534638    -0.142067
C     -2.071275    11.692649    14.112952    -0.121391
C      2.486674    11.917642     2.343496     0.075200
C     -0.664399    12.675787     7.258302     0.622274
C      0.254248    11.895565     6.379120    -0.007155
C      0.323452    12.166745     5.016684    -0.190711
C      1.224482    11.449446     4.215322     0.227444
C      1.948084    10.398232     4.782632    -0.184229
C      1.863779    10.117834     6.123979    -0.001442
C      1.031962    10.885468     6.944648    -0.119268
C      2.616324     8.970705     6.747723     0.643068
C      0.323484     1.675367     9.504671     0.197984
C      0.507229     2.535855    11.503623    -0.022063
C     -0.384997     1.507567    11.508672     0.002995
C      2.918384     5.362573    11.858860     0.564026
C      3.137360     4.766913    13.218919    -0.003615
C      4.400827     4.393248    13.615442    -0.096472
C     10.919397     5.366149     0.029702    -0.115964
C      9.884974     5.261311     0.950467     0.081193
C      8.615216     5.607230     0.534638    -0.145701
C      2.071477     4.633649    14.112952    -0.115801
C     10.097659     4.858642     2.343496     0.075961
C      0.664503     5.616787     7.258302     0.623694
C     -0.254157     4.836565     6.379120    -0.007978
C     -0.323381     5.107745     5.016684    -0.193650
C     -1.224422     4.390446     4.215322     0.229439
C     -1.948016     3.339232     4.782632    -0.188778
C     -1.863691     3.058834     6.123979     0.001236
C     -1.031863     3.826468     6.944648    -0.117775
C     -2.616228     1.911705     6.747723     0.642583
C     -0.323349     8.734367     9.504671     0.198235
C     -0.507065     9.594855    11.503623    -0.018040
C      0.385162     8.566567    11.508672    -0.003687
C      9.210471     0.233203     2.992189     0.561254
C      9.429428     0.828863     1.632130    -0.000298
C     10.692889     1.202528     1.235607    -0.098075
C     10.919397     1.692851    -0.029702    -0.118613
C      3.592917     0.334465    13.900582     0.079229
C      2.323164    -0.011454    14.316411    -0.142067
C      8.363531     0.962127     0.738097    -0.121392
C      3.805582     0.737134    12.507553     0.075202
C      6.956655    -0.021011     7.592747     0.622274
C      6.038008     0.759211     8.471929    -0.007155
C      5.968804     0.488031     9.834365    -0.190712
C      5.067774     1.205330    10.635727     0.227444
C      4.344172     2.256544    10.068417    -0.184231
C      4.428477     2.536942     8.727070    -0.001442
C      5.260294     1.769308     7.906401    -0.119270
C      3.675932     3.684071     8.103326     0.643069
C      5.968772    10.979409     5.346378     0.197997
C      5.785027    10.118921     3.347426    -0.022055
C      6.677253    11.147209     3.342377     0.003012
N     -4.965679     7.902941    11.996677    -0.254952
N      5.790069     4.616577     4.585410    -0.418599
N      7.246073     2.960176     4.632042    -0.186238
N      1.326406    11.810835     2.854372    -0.255112
N     -0.502040     0.979199    10.265639    -0.421980
N      0.953963     2.635600    10.219007    -0.184748
N     11.257935     4.751835     2.854372    -0.254949
N      0.502187     8.038199    10.265639    -0.418587
N     -0.953817     9.694600    10.219007    -0.186222
N      4.965850     0.843941    11.996677    -0.255113
N      6.794296    11.675577     4.585410    -0.421990
N      5.338293    10.019176     4.632042    -0.184760
O      4.546732     7.142297     3.424652    -0.607121
O      2.362099     6.930297     3.670585    -0.644014
O      4.560608     6.534416     8.061149    -0.735424
O      5.939835     6.899058     6.380605    -0.573504
O      8.685733    11.034958     6.917619    -0.651349
O     -2.836438    11.344107     8.852413    -0.599710
O     -1.745361    12.571479    11.426397    -0.606955
O     -3.929997    12.783479    11.180464    -0.641400
O     -1.731551    13.179360     6.789900    -0.734428
O     -0.352300    12.814718     8.470444    -0.573244
O      2.393590     8.678818     7.933430    -0.650723
O      3.455692     8.369669     5.998636    -0.599895
O      1.745524     5.512479    11.426397    -0.607120
O      3.930157     5.724479    11.180464    -0.644013
O      1.731648     6.120360     6.789900    -0.735425
O      0.352421     5.755718     8.470444    -0.573505
O     -2.393477     1.619818     7.933430    -0.651349
O      9.128694     1.310669     5.998636    -0.599710
O      8.037617     0.083297     3.424652    -0.606955
O     10.222253    -0.128703     3.670585    -0.641401
O      8.023807    -0.524584     8.061149    -0.734428
O      6.644556    -0.159942     6.380605    -0.573244
O      3.898666     3.975958     6.917619    -0.650723
O      2.836564     4.285107     8.852413    -0.599896

The following XYZ coordinates are in angstroms. Other properties are in atomic units.
The sperically averaged electron density of each atom fit to a function of the form exp(a - br)
eigen_1, eigen_2 and eigen_3 are the three eigenvalues of traceless quadrupole moment tensor
  atom number  atomic symbol              X              Y              Z     net charge C6 coefficient C8 coefficient C10 coefficient fluctuating dipole atomic polarizability isotropic forcefield polarizability              a              b squared Pearson coefficient          <r^3>          <r^4>         wp_QDO          m_QDO          q_QDO       dipole_x       dipole_y       dipole_z         dipole            Qxy            Qxz            Qyz     Q(x^2-y^2)  Q(3z^2 - R^2)        eigen_1        eigen_2        eigen_3 static polarizability      alpha(xx)      alpha(xy)      alpha(xz)      alpha(yy)      alpha(yz)      alpha(zz) atomic spin moment
            1             Nd       3.792004       5.968490       5.518501       1.996347     163.064776 0.41642126E+04  0.15378691E+06                                19.616710                           17.309428       2.750691       2.486066                    0.999465      88.704108     220.776069       0.614690       0.269814      -1.328401      -0.032968       0.036145       0.022377       0.053796       0.100227       0.055499       0.055457      -0.144952      -0.077326      -0.118991      -0.046961       0.165952             22.459082      21.003776      -3.930643       0.192003      23.608083      -4.062864      22.765387           0.002307
            2             Nd      -2.500119      -0.372714       9.332548       1.995659     163.268154 0.41701386E+04  0.15406242E+06                                19.634704                           17.322508       2.751039       2.485924                    0.999456      88.741786     220.919361       0.614409       0.269838      -1.328355      -0.032256      -0.035242      -0.021728       0.052484      -0.099384      -0.054403       0.055036      -0.146805      -0.073728      -0.118994      -0.045799       0.164793             22.483233      21.031926       3.938423      -0.190387      23.631899      -4.063561      22.785873           0.002313
            3             Nd       2.500252       6.686286       9.332548       1.996347     163.064822 0.41642136E+04  0.15378695E+06                                19.616711                           17.309428       2.750692       2.486066                    0.999465      88.704124     220.776105       0.614690       0.269814      -1.328401       0.032968      -0.036145      -0.022377       0.053796       0.100228       0.055500       0.055457      -0.144953      -0.077326      -0.118992      -0.046961       0.165953             22.459085      21.003786      -3.930655       0.191997      23.608100      -4.062851      22.765367           0.002307
            4             Nd       8.792375      13.027490       5.518501       1.995658     163.268334 0.41701444E+04  0.15406270E+06                                19.634728                           17.322527       2.751036       2.485924                    0.999456      88.741772     220.919413       0.614408       0.269838      -1.328354       0.032254       0.035242       0.021727       0.052483      -0.099383      -0.054401       0.055036      -0.146803      -0.073730      -0.118991      -0.045800       0.164791             22.483261      21.031954       3.938428      -0.190388      23.631916      -4.063568      22.785912           0.002314
            5              H       1.181679       8.183234       1.829649       0.124706       1.110651 0.81806560E+01  0.80094462E+02                                 1.731479                            1.645080      -0.848926       2.486937                    0.999424       3.263543       8.880372       0.504283       1.240558      -0.720405      -0.032367      -0.003266       0.025243       0.041177      -0.004866      -0.004994      -0.002434       0.029496       0.000675      -0.016286      -0.000409       0.016696              1.755461       1.889286       0.102023      -0.389549       1.443716      -0.120360       1.933381           0.000005
            6              H      -5.485392       7.552630      14.577790       0.116525       1.264764 0.97219184E+01  0.99163765E+02                                 1.865603                            1.776032      -1.064887       2.375913                    0.997421       3.464837       9.554343       0.493542       1.216693      -0.725504      -0.036152       0.010852      -0.003273       0.037887      -0.006478      -0.009875      -0.003483       0.026033      -0.023301      -0.016000      -0.005202       0.021202              1.876235       2.273034      -0.178775       0.280120       1.587925      -0.124496       1.767748           0.000197
            7              H      -1.613209       7.145313      13.725339       0.110082       1.040947 0.74232455E+01  0.71183119E+02                                 1.660085                            1.564636      -0.987433       2.407432                    0.998008       3.409014       9.285634       0.516487       1.236699      -0.718452       0.029375       0.001199      -0.019417       0.035233      -0.003555      -0.000053      -0.003669       0.025786       0.009839      -0.015713       0.003954       0.011758              1.694953       1.873114       0.004581      -0.418623       1.342440      -0.120803       1.869306           0.000768
            8              H       5.084064       7.785748       0.992050       0.117467       1.036005 0.73349788E+01  0.70039601E+02                                 1.652241                            1.553575      -0.881999       2.461642                    0.999078       3.325950       9.003608       0.519834       1.233948      -0.719746       0.038160      -0.009844       0.009968       0.040651      -0.003825      -0.002456      -0.004553       0.027326      -0.007742      -0.014831      -0.000837       0.015668              1.693741       2.062129      -0.262160       0.221218       1.440009      -0.069917       1.579083          -0.000085
            9              H       6.068222       6.895732      10.211581       0.142248       1.113140 0.80583547E+01  0.80098738E+02                                 1.843719                            1.711246      -1.384250       2.245527                    0.993052       3.653524      10.654241       0.452186       1.362730      -0.690523      -0.019509      -0.029352       0.014165       0.037984       0.008087      -0.000655      -0.002460      -0.015044      -0.001352      -0.010833      -0.000954       0.011788              1.910913       2.006043       0.597612      -0.148854       1.998967      -0.248565       1.727729          -0.000002
           10              H      -3.794091       9.835415      10.609589       0.130608       0.937139 0.68168014E+01  0.65761497E+02                                 1.709709                            1.624009      -1.433697       2.210617                    0.992286       3.855040      11.514888       0.437610       1.450867      -0.671731       0.018303       0.025649       0.018784       0.036684       0.008694       0.006426       0.005125      -0.010607       0.019528      -0.013979      -0.000526       0.014506              1.754572       1.695389       0.322840       0.300167       1.755672       0.198492       1.812654          -0.000142
           11              H       7.288876       8.989003       6.991874       0.128699       1.112111 0.83758816E+01  0.83178828E+02                                 1.766099                            1.686628      -1.324708       2.260874                    0.994466       3.561069      10.027423       0.484267       1.273618      -0.709764       0.002137       0.002883      -0.041456       0.041611       0.001469      -0.003486       0.000115       0.009393       0.040304      -0.011655      -0.002531       0.014186              1.789693       1.502125       0.105935       0.149833       1.617527      -0.200525       2.249429           0.000664
           12              H       6.745229       4.069454       6.255262       0.096558       1.194059 0.86499629E+01  0.86126253E+02                                 1.832818                            1.704045      -0.844333       2.482433                    0.999020       3.419716       9.472613       0.488658       1.258866      -0.715708       0.009058       0.009393       0.055424       0.056939      -0.009800       0.009372       0.005053      -0.003185       0.055493      -0.021877       0.000470       0.021408              1.869150       1.505632      -0.020239       0.026378       1.551700       0.171637       2.550117           0.000119
           13              H       7.051002       2.532723       2.622695       0.111696       1.151091 0.77963415E+01  0.76224304E+02                                 1.819850                            1.635203      -1.143591       2.333596                    0.996861       3.601459      10.138676       0.487102       1.286126      -0.706395       0.006818      -0.025739      -0.032276       0.041841      -0.011109       0.008909       0.004411      -0.003961       0.037780      -0.020427       0.004542       0.015885              1.921516       1.603750      -0.320484      -0.375068       1.958856       0.631750       2.201943           0.000366
           14              H       5.442728       4.385108       2.592993       0.101919       1.285750 0.92388211E+01  0.92604196E+02                                 1.854278                            1.708844      -0.876757       2.457707                    0.998907       3.360158       9.044362       0.515552       1.185275      -0.733725      -0.017796       0.013554      -0.040679       0.046424      -0.012460       0.010037       0.003916      -0.004897       0.056226      -0.024516       0.002771       0.021745              1.896187       1.815597      -0.296511       0.437845       1.678278      -0.323721       2.194686           0.001393
           15              H      -3.045315       7.926751      11.969945       0.085269       1.211181 0.95686477E+01  0.98188174E+02                                 1.866330                            1.797362      -1.155214       2.313741                    0.995893       3.791129      10.832876       0.471461       1.266053      -0.711196       0.028698       0.001625      -0.027857       0.040028      -0.005783      -0.004830       0.002296       0.006251       0.015063      -0.009105      -0.000790       0.009895              1.892149       2.122608       0.092275      -0.321915       1.496389      -0.216735       2.057450           0.001597
           16              H      -5.110391      11.530542      13.021400       0.125465       1.106622 0.81408650E+01  0.79569542E+02                                 1.723043                            1.637677      -0.837144       2.490910                    0.999486       3.258550       8.845362       0.507239       1.235427      -0.721498      -0.031881       0.003723      -0.024442       0.040345       0.005129       0.005541      -0.001945       0.030413       0.001316      -0.016752      -0.000663       0.017415              1.746702       1.879312      -0.101182       0.386108       1.437689      -0.119386       1.923106           0.000005
           17              H       0.806656      12.161146       0.273259       0.118046       1.264831 0.97262440E+01  0.99261185E+02                                 1.869637                            1.779564      -1.079397       2.370788                    0.997301       3.462582       9.563985       0.491539       1.220994      -0.724556      -0.035626      -0.010338       0.003581       0.037268       0.006584       0.010047      -0.003479       0.026133      -0.023076      -0.016123      -0.005226       0.021349              1.880373       2.278712       0.179463      -0.281023       1.590961      -0.124948       1.771447           0.000196
           18              H       4.678851      12.568463       1.125710       0.109722       1.042953 0.74390800E+01  0.71362661E+02                                 1.661003                            1.565349      -0.985479       2.407864                    0.998107       3.411655       9.290248       0.516916       1.235192      -0.718775       0.029266      -0.001366       0.019495       0.035191       0.003466       0.000274      -0.003352       0.026010       0.009151      -0.015589       0.003653       0.011937              1.695924       1.874326      -0.004630       0.419234       1.342938      -0.120917       1.870507           0.000769
           19              H      -1.207994      11.928028      13.858999       0.120436       1.028181 0.72700154E+01  0.69288756E+02                                 1.646596                            1.548826      -0.886335       2.461569                    0.999135       3.312684       8.969274       0.519371       1.237374      -0.719001       0.037063       0.009493      -0.009418       0.039402       0.003770       0.002419      -0.004600       0.026505      -0.008901      -0.014405      -0.001034       0.015438              1.687720       2.053384       0.260392      -0.219715       1.435721      -0.069404       1.574055          -0.000084
           20              H      -0.223967      12.818044       4.639468       0.139827       1.117758 0.80964148E+01  0.80547743E+02                                 1.846537                            1.713544      -1.377928       2.247206                    0.993120       3.659924      10.667135       0.452706       1.359969      -0.691080      -0.020156       0.029962      -0.014676       0.038979      -0.007792       0.000695      -0.002206      -0.015235      -0.001385      -0.010671      -0.000898       0.011569              1.913984       2.009461      -0.599376       0.149361       2.002378      -0.249292       1.730111          -0.000001
           21              H       2.498014       9.878361       4.241460       0.128631       0.946092 0.68995456E+01  0.66789733E+02                                 1.722943                            1.635538      -1.520753       2.170377                    0.991525       3.885177      11.641408       0.435196       1.453892      -0.671091       0.018220      -0.026014      -0.019031       0.037025      -0.008669      -0.006555       0.005109      -0.010730       0.019954      -0.014105      -0.000496       0.014601              1.768631       1.708766      -0.327613      -0.304638       1.769716       0.201676       1.827410          -0.000139
           22              H       0.996733      10.724773       7.859175       0.130420       1.110108 0.83605677E+01  0.83024257E+02                                 1.767360                            1.687755      -1.332098       2.258957                    0.994387       3.558482      10.033989       0.482751       1.277657      -0.708899       0.001881      -0.003014       0.040791       0.040945      -0.001698       0.003586      -0.000108       0.009215       0.039591      -0.011521      -0.002489       0.014010              1.791018       1.503097      -0.106090      -0.150045       1.618656      -0.200725       2.251302           0.000661
           23              H       0.453096       1.526322       8.595787       0.097638       1.190883 0.86216105E+01  0.85772534E+02                                 1.829540                            1.701224      -0.840624       2.484401                    0.999130       3.414014       9.452528       0.489080       1.258827      -0.715721       0.009695      -0.009524      -0.055302       0.056947       0.009685      -0.009173       0.004915      -0.002719       0.054599      -0.021490       0.000449       0.021041              1.865706       1.503161       0.020127      -0.026284       1.549126       0.171197       2.544831           0.000101
           24              H       0.758921       3.063053      12.228354       0.112164       1.149267 0.77841672E+01  0.76086532E+02                                 1.819080                            1.634813      -1.140467       2.334800                    0.996857       3.600088      10.138348       0.486693       1.287524      -0.706101       0.006170       0.025645       0.032270       0.041678       0.011316      -0.008698       0.004202      -0.003535       0.037227      -0.020341       0.004724       0.015616              1.920560       1.603313       0.320007       0.374421       1.957838       0.630735       2.200528           0.000365
           25              H      -0.849353       1.210668      12.258056       0.099711       1.286932 0.92414883E+01  0.92557029E+02                                 1.847257                            1.702678      -0.852429       2.465458                    0.999079       3.366013       9.030798       0.519857       1.176399      -0.735746      -0.017908      -0.013643       0.041677       0.047369       0.012697      -0.010166       0.003755      -0.004779       0.056521      -0.024762       0.002856       0.021906              1.888884       1.808771       0.294819      -0.435762       1.671968      -0.322162       2.185914           0.001445
           26              H       3.246770      11.787025       2.881104       0.086473       1.215311 0.96153821E+01  0.98852136E+02                                 1.875826                            1.805882      -1.177338       2.304886                    0.995660       3.800097      10.891712       0.468428       1.271872      -0.709920       0.028132      -0.001347       0.027472       0.039343       0.005414       0.004723       0.002399       0.006599       0.015519      -0.008930      -0.000874       0.009804              1.902004       2.134445      -0.093083       0.324854       1.502755      -0.218635       2.068812           0.001598
           27              H       5.110577       4.471542      13.021400       0.124706       1.110651 0.81806589E+01  0.80094503E+02                                 1.731479                            1.645081      -0.848926       2.486937                    0.999424       3.263544       8.880377       0.504283       1.240559      -0.720405       0.032367       0.003266      -0.025243       0.041177      -0.004866      -0.004994      -0.002434       0.029496       0.000675      -0.016286      -0.000409       0.016696              1.755462       1.889287       0.102023      -0.389550       1.443717      -0.120360       1.933381           0.000005
           28              H      11.777648       5.102146       0.273259       0.116525       1.264764 0.97219149E+01  0.99163735E+02                                 1.865604                            1.776033      -1.064885       2.375914                    0.997421       3.464836       9.554345       0.493541       1.216695      -0.725504       0.036152      -0.010852       0.003273       0.037887      -0.006478      -0.009874      -0.003483       0.026033      -0.023300      -0.016000      -0.005202       0.021202              1.876236       2.273035      -0.178776       0.280120       1.587925      -0.124496       1.767749           0.000196
           29              H       7.905465       5.509463       1.125710       0.110082       1.040946 0.74232382E+01  0.71183029E+02                                 1.660084                            1.564635      -0.987427       2.407435                    0.998008       3.409011       9.285624       0.516487       1.236699      -0.718452      -0.029375      -0.001199       0.019417       0.035233      -0.003555      -0.000053      -0.003669       0.025786       0.009839      -0.015713       0.003955       0.011758              1.694953       1.873114       0.004581      -0.418623       1.342439      -0.120803       1.869305           0.000768
           30              H       1.208192       4.869028      13.858999       0.117468       1.036002 0.73349503E+01  0.70039256E+02                                 1.652237                            1.553571      -0.881996       2.461644                    0.999078       3.325944       9.003585       0.519835       1.233947      -0.719746      -0.038160       0.009844      -0.009968       0.040651      -0.003825      -0.002456      -0.004553       0.027326      -0.007742      -0.014831      -0.000837       0.015668              1.693737       2.062124      -0.262159       0.221217       1.440006      -0.069917       1.579079          -0.000085
           31              H       0.224034       5.759044       4.639468       0.142248       1.113141 0.80583602E+01  0.80098795E+02                                 1.843718                            1.711246      -1.384249       2.245528                    0.993052       3.653524      10.654236       0.452186       1.362728      -0.690523       0.019509       0.029352      -0.014165       0.037984       0.008087      -0.000655      -0.002460      -0.015044      -0.001352      -0.010833      -0.000954       0.011788              1.910912       2.006042       0.597611      -0.148854       1.998967      -0.248565       1.727728          -0.000002
           32              H      10.086347       2.819361       4.241460       0.130608       0.937136 0.68167738E+01  0.65761153E+02                                 1.709705                            1.624005      -1.433688       2.210621                    0.992286       3.855029      11.514842       0.437611       1.450866      -0.671731      -0.018304      -0.025649      -0.018784       0.036684       0.008694       0.006426       0.005125      -0.010607       0.019527      -0.013979      -0.000527       0.014506              1.754567       1.695385       0.322839       0.300166       1.755667       0.198492       1.812649          -0.000141
           33              H      -0.996620       3.665773       7.859175       0.128699       1.112110 0.83758735E+01  0.83178739E+02                                 1.766099                            1.686628      -1.324704       2.260876                    0.994466       3.561068      10.027424       0.484266       1.273619      -0.709764      -0.002137      -0.002883       0.041455       0.041611       0.001469      -0.003486       0.000115       0.009393       0.040303      -0.011655      -0.002531       0.014186              1.789693       1.502125       0.105935       0.149833       1.617527      -0.200526       2.249429           0.000665
           34              H      -0.452973       8.585322       8.595787       0.096561       1.194063 0.86500070E+01  0.86126861E+02                                 1.832827                            1.704053      -0.844350       2.482426                    0.999020       3.419726       9.472671       0.488655       1.258871      -0.715706      -0.009058      -0.009393      -0.055424       0.056939      -0.009801       0.009372       0.005053      -0.003186       0.055493      -0.021878       0.000470       0.021408              1.869159       1.505639      -0.020239       0.026377       1.551708       0.171637       2.550129           0.000117
           35              H      -0.758746      10.122053      12.228354       0.111698       1.151088 0.77963260E+01  0.76224175E+02                                 1.819852                            1.635205      -1.143603       2.333592                    0.996861       3.601466      10.138724       0.487099       1.286133      -0.706393      -0.006818       0.025739       0.032276       0.041842      -0.011110       0.008909       0.004410      -0.003962       0.037782      -0.020427       0.004542       0.015885              1.921518       1.603753      -0.320484      -0.375067       1.958859       0.631748       2.201944           0.000365
           36              H       0.849528       8.269668      12.258056       0.101924       1.285747 0.92388050E+01  0.92604040E+02                                 1.854278                            1.708844      -0.876771       2.457701                    0.998907       3.360161       9.044385       0.515551       1.185278      -0.733725       0.017796      -0.013554       0.040679       0.046424      -0.012461       0.010037       0.003917      -0.004897       0.056227      -0.024517       0.002771       0.021745              1.896186       1.815597      -0.296510       0.437842       1.678278      -0.323720       2.194683           0.001392
           37              H       9.337571       4.728025       2.881104       0.085268       1.211179 0.95686231E+01  0.98187840E+02                                 1.866327                            1.797359      -1.155215       2.313740                    0.995893       3.791122      10.832845       0.471461       1.266052      -0.711196      -0.028698      -0.001625       0.027857       0.040028      -0.005783      -0.004830       0.002296       0.006251       0.015064      -0.009105      -0.000790       0.009895              1.892146       2.122604       0.092274      -0.321914       1.496387      -0.216734       2.057446           0.001597
           38              H      11.402647       1.124234       1.829649       0.125465       1.106622 0.81408682E+01  0.79569588E+02                                 1.723044                            1.637677      -0.837145       2.490910                    0.999486       3.258550       8.845365       0.507239       1.235428      -0.721498       0.031881      -0.003723       0.024442       0.040345       0.005129       0.005541      -0.001945       0.030413       0.001315      -0.016752      -0.000663       0.017415              1.746704       1.879313      -0.101182       0.386108       1.437689      -0.119386       1.923108           0.000005
           39              H       5.485600       0.493630      14.577790       0.118046       1.264833 0.97262599E+01  0.99261390E+02                                 1.869638                            1.779566      -1.079398       2.370788                    0.997301       3.462585       9.563996       0.491539       1.220994      -0.724556       0.035626       0.010338      -0.003581       0.037268       0.006584       0.010047      -0.003479       0.026133      -0.023077      -0.016123      -0.005226       0.021349              1.880375       2.278714       0.179463      -0.281023       1.590962      -0.124949       1.771448           0.000196
           40              H       1.613405       0.086313      13.725339       0.109724       1.042951 0.74390613E+01  0.71362437E+02                                 1.661001                            1.565347      -0.985477       2.407865                    0.998107       3.411652       9.290237       0.516917       1.235191      -0.718775      -0.029265       0.001366      -0.019495       0.035191       0.003466       0.000274      -0.003352       0.026010       0.009150      -0.015589       0.003652       0.011937              1.695921       1.874323      -0.004630       0.419232       1.342936      -0.120917       1.870504           0.000770
           41              H       7.500250       0.726748       0.992050       0.120436       1.028182 0.72700248E+01  0.69288859E+02                                 1.646597                            1.548826      -0.886336       2.461569                    0.999135       3.312685       8.969274       0.519371       1.237373      -0.719001      -0.037063      -0.009493       0.009418       0.039402       0.003770       0.002419      -0.004600       0.026505      -0.008901      -0.014405      -0.001034       0.015438              1.687720       2.053384       0.260392      -0.219714       1.435721      -0.069404       1.574055          -0.000084
           42              H       6.516223      -0.163268      10.211581       0.139827       1.117758 0.80964170E+01  0.80547768E+02                                 1.846537                            1.713544      -1.377929       2.247206                    0.993120       3.659925      10.667137       0.452706       1.359969      -0.691080       0.020156      -0.029962       0.014676       0.038979      -0.007792       0.000695      -0.002206      -0.015235      -0.001385      -0.010671      -0.000898       0.011569              1.913984       2.009461      -0.599376       0.149361       2.002378      -0.249292       1.730111          -0.000002
           43              H       3.794242       2.776415      10.609589       0.128631       0.946096 0.68995787E+01  0.66790142E+02                                 1.722947                            1.635542      -1.520761       2.170373                    0.991525       3.885189      11.641456       0.435195       1.453892      -0.671091      -0.018220       0.026014       0.019031       0.037025      -0.008669      -0.006555       0.005109      -0.010730       0.019955      -0.014105      -0.000496       0.014601              1.768635       1.708771      -0.327614      -0.304639       1.769720       0.201676       1.827414          -0.000139
           44              H       5.295523       1.930003       6.991874       0.130420       1.110106 0.83605553E+01  0.83024104E+02                                 1.767359                            1.687754      -1.332098       2.258957                    0.994387       3.558479      10.033979       0.482751       1.277657      -0.708899      -0.001881       0.003014      -0.040791       0.040945      -0.001698       0.003585      -0.000108       0.009215       0.039591      -0.011521      -0.002489       0.014010              1.791017       1.503096      -0.106090      -0.150045       1.618655      -0.200725       2.251300           0.000662
           45              H       5.839160      11.128454       6.255262       0.097635       1.190885 0.86216156E+01  0.85772556E+02                                 1.829538                            1.701222      -0.840617       2.484403                    0.999130       3.414012       9.452506       0.489082       1.258823      -0.715722      -0.009695       0.009524       0.055302       0.056948       0.009685      -0.009173       0.004915      -0.002719       0.054599      -0.021490       0.000449       0.021041              1.865705       1.503159       0.020127      -0.026284       1.549124       0.171198       2.544832           0.000102
           46              H       5.533335       9.591723       2.622695       0.112162       1.149278 0.77842476E+01  0.76087468E+02                                 1.819087                            1.634818      -1.140475       2.334795                    0.996857       3.600096      10.138360       0.486694       1.287518      -0.706102      -0.006170      -0.025645      -0.032270       0.041678       0.011316      -0.008698       0.004202      -0.003535       0.037227      -0.020341       0.004725       0.015616              1.920568       1.603318       0.320010       0.374425       1.957846       0.630742       2.200541           0.000366
           47              H       7.141609      11.444108       2.592993       0.099707       1.286943 0.92415762E+01  0.92558088E+02                                 1.847265                            1.702685      -0.852434       2.465455                    0.999079       3.366020       9.030812       0.519857       1.176396      -0.735746       0.017909       0.013643      -0.041678       0.047370       0.012697      -0.010166       0.003755      -0.004779       0.056521      -0.024762       0.002856       0.021906              1.888893       1.808779       0.294822      -0.435767       1.671974      -0.322166       2.185927           0.001444
           48              H       3.045486       0.867751      11.969945       0.086474       1.215309 0.96153688E+01  0.98851984E+02                                 1.875826                            1.805882      -1.177334       2.304888                    0.995660       3.800096      10.891715       0.468428       1.271874      -0.709920      -0.028132       0.001347      -0.027472       0.039344       0.005413       0.004723       0.002399       0.006599       0.015519      -0.008930      -0.000874       0.009804              1.902004       2.134445      -0.093083       0.324854       1.502755      -0.218635       2.068811           0.001598
           49              C       3.373872       7.292203       2.992189       0.564026      24.585134 0.26844743E+03  0.56700823E+04                                 7.845922                            5.827541      -0.049307       2.027994                    0.999621      23.240308      66.163304       0.611270       0.474398      -1.016359      -0.000222       0.001916       0.051695       0.051731      -0.005520      -0.011258       0.085175      -0.073056      -0.138399      -0.094155      -0.013698       0.107853              9.358280       8.668905      -0.177759       0.903459       6.345616      -3.702592      13.060320          -0.000631
           50              C       3.154896       7.887863       1.632130      -0.003615      36.343746 0.43265812E+03  0.10100498E+05                                 9.581977                            6.954145       0.044162       2.026639                    0.999327      26.974852      75.819611       0.625942       0.419154      -1.068669      -0.009693       0.013305      -0.036875       0.040382       0.008790      -0.001612       0.010882       0.005332      -0.009067      -0.015727       0.002693       0.013034             11.730527      10.109791      -1.268470       1.232586       7.001508      -4.699911      18.080283           0.003162
           51              C       1.891429       8.261528       1.235607      -0.096472      31.330057 0.40675460E+03  0.94302233E+04                                 8.699481                            6.775388       0.111995       2.017864                    0.999728      28.721142      82.715801       0.624237       0.423221      -1.057061       0.008676      -0.002742      -0.015631       0.018087       0.002637      -0.017635       0.009982       0.005197      -0.026736      -0.024043       0.004925       0.019118              9.904425       9.212233      -1.072912       1.464275       6.141186      -3.319103      14.359856          -0.000152
           52              C       1.664903       8.751851      -0.029702      -0.115964      32.293862 0.42327412E+03  0.99287149E+04                                 8.929392                            6.946635      -0.038472       1.967537                    0.999297      29.347190      85.501778       0.610768       0.427522      -1.052550       0.009954      -0.012361       0.018531       0.024398      -0.004884      -0.003654       0.015463       0.010639      -0.072577      -0.030639       0.009036       0.021603             10.223917       8.782448      -0.646153       0.242771       6.115250      -3.267656      15.774052           0.001793
           53              C      -3.592718       7.393465      13.900582       0.081192      36.394404 0.40963302E+03  0.94638314E+04                                 9.733513                            6.844435      -0.186553       1.956023                    0.999343      26.463461      74.785441       0.618191       0.428856      -1.059125      -0.005437      -0.006182       0.000515       0.008249      -0.001363       0.004432      -0.015986       0.001738       0.064852      -0.018130      -0.010474       0.028604             12.419918      10.199332      -1.488502       2.508490       6.408844      -4.228676      20.651577           0.002181
           54              C      -2.322960       7.047546      14.316411      -0.145700      33.895476 0.43328723E+03  0.10187282E+05                                 9.095732                            6.943833       0.124399       2.005859                    0.999752      29.649411      85.495025       0.624266       0.417305      -1.062665      -0.001665      -0.016130       0.029735       0.033869       0.007813      -0.025354       0.009296       0.027508      -0.003816      -0.029146      -0.003963       0.033109             10.572132      10.377083      -1.633533       1.816162       6.110044      -3.306014      15.229270           0.001580
           55              C       4.220779       8.021127       0.738097      -0.115801      33.706056 0.43375381E+03  0.10201631E+05                                 9.100880                            6.982639       0.074743       1.993257                    0.999717      29.390357      84.779304       0.617807       0.421529      -1.059927      -0.015518       0.004461      -0.015051       0.022073      -0.004289       0.007676       0.002170       0.041684      -0.048691      -0.018879      -0.011696       0.030574             10.525925       9.690303      -1.073256       0.318857       6.127243      -3.052108      15.760230          -0.000041
           56              C      -3.805403       7.796134      12.507553       0.075963      31.378815 0.33457864E+03  0.73890623E+04                                 8.833268                            6.156326       0.051058       2.032929                    0.998918      26.268931      73.899219       0.652888       0.424792      -1.055815      -0.009901      -0.006785       0.008533       0.014727      -0.008046      -0.018940       0.032337      -0.147060      -0.073284      -0.069507      -0.026074       0.095581             11.474030       9.264339      -1.003702       4.634327       5.740901      -3.698045      19.416851           0.003028
           57              C       5.627753       7.037989       7.592747       0.623694      23.264118 0.24626952E+03  0.50983918E+04                                 7.617347                            5.614251      -0.099556       2.026753                    0.999390      22.339696      63.275696       0.616424       0.479959      -1.011876      -0.040021      -0.039397      -0.019734       0.059525      -0.068419      -0.006539      -0.067995      -0.119632      -0.140778      -0.099494      -0.034826       0.134319              9.261028      10.880938       4.180775       1.696643       7.533712       2.163105       9.368433          -0.000006
           58              C       6.546413       7.818211       8.471929      -0.007977      38.279358 0.42500123E+03  0.98487618E+04                                 9.795733                            6.795884       0.049809       2.025090                    0.999191      26.776249      74.272432       0.648607       0.407505      -1.079372       0.035239       0.016947       0.026204       0.047070      -0.009736      -0.013614      -0.006795       0.002037       0.002697      -0.020226       0.005517       0.014708             12.490771      12.535904       6.700144       4.161662      11.595809       1.385415      13.340601          -0.000110
           59              C       6.615637       7.547031       9.834365      -0.193651      38.986790 0.47670981E+03  0.11515623E+05                                10.137457                            7.369813      -0.104020       1.932582                    0.998899      30.801240      90.966345       0.593448       0.427258      -1.053067       0.007996      -0.010881      -0.020382       0.024449      -0.023817      -0.021561      -0.009138      -0.038415      -0.094466      -0.048008       0.001650       0.046358             12.248882      11.841277       4.764225       4.890464       9.269155       0.843283      15.636213           0.010868
           60              C       7.516678       8.264330      10.635727       0.229439      35.796144 0.36289547E+03  0.81490882E+04                                 9.625932                            6.466313      -0.183695       1.965503                    0.999307      25.179229      70.580121       0.631270       0.432079      -1.055177      -0.004031      -0.007775       0.041705       0.042615      -0.010095      -0.000056       0.006865      -0.009199       0.029200      -0.016503       0.002170       0.014333             12.372356       9.926788       3.112085       4.936972       9.311988      -1.825407      17.878293           0.011188
           61              C       8.240272       9.315544      10.068417      -0.188780      37.065573 0.49270487E+03  0.12023469E+05                                 9.859952                            7.555534      -0.253833       1.883862                    0.998833      31.130009      92.981348       0.577681       0.434485      -1.046667      -0.009161       0.018650      -0.024661       0.032248      -0.034374      -0.001113       0.030969      -0.005775      -0.051907      -0.044897      -0.006929       0.051826             11.380823       8.233681       3.684350       0.725227      11.309430      -3.555259      14.599357           0.008403
           62              C       8.155947       9.595942       8.727070       0.001236      37.021667 0.41870369E+03  0.96704991E+04                                 9.577028                            6.756103       0.077378       2.037313                    0.999303      26.586520      73.718241       0.648705       0.408806      -1.078087      -0.018104      -0.033389       0.027740       0.047033      -0.011860       0.006016       0.017900       0.014303       0.013551      -0.027099       0.009954       0.017145             11.902516       9.824942       5.948739       0.889503      13.484539      -2.559391      12.398068           0.000758
           63              C       7.324119       8.828308       7.906401      -0.117777      35.239600 0.44219504E+03  0.10475202E+05                                 9.468865                            7.108268      -0.114864       1.935837                    0.999461      29.684038      86.602850       0.603410       0.428494      -1.053094       0.003454      -0.011393       0.012973       0.017607      -0.048664      -0.014369       0.007222       0.018496       0.008918      -0.051272      -0.001703       0.052975             11.246324      11.048659       6.521335       1.958330      12.470299       0.013774      10.220013           0.022184
           64              C       8.908484      10.743071       8.103326       0.642584      21.996161 0.23827908E+03  0.48929077E+04                                 7.331909                            5.539132      -0.126553       2.027756                    0.999243      21.933218      61.890088       0.617726       0.482868      -1.010256       0.040729       0.043752      -0.037814       0.070732      -0.086477      -0.027936       0.047902       0.062792      -0.092169      -0.088610      -0.035433       0.124043              8.600814       7.344360       3.288116       0.727622       9.766800      -2.300767       8.691282          -0.002163
           65              C       6.615605       3.920409       5.346378       0.198250      22.952114 0.29542489E+03  0.63476365E+04                                 7.123674                            5.816560       0.165343       2.074495                    0.999815      25.207752      70.786625       0.663780       0.429454      -1.049098      -0.006987       0.006894      -0.032475       0.033926       0.065386       0.002086      -0.015801      -0.022954       0.018439      -0.071265       0.005961       0.065304              7.716116       6.299267      -2.351640      -0.150123       6.638928       1.115001      10.210153           0.157385
           66              C       6.799321       3.059921       3.347426      -0.018031      28.691302 0.37232733E+03  0.84388402E+04                                 8.199729                            6.461340       0.257079       2.073566                    0.999768      27.678682      78.680268       0.642683       0.420486      -1.059336       0.009519      -0.029753       0.044548       0.054409       0.008172      -0.003601       0.005526      -0.030138       0.014306      -0.020480       0.003926       0.016553              9.176232       7.738891      -3.746281      -1.499380       9.242286       2.944582      10.547519           0.117387
           67              C       5.907094       4.088209       3.342377      -0.003669      27.660503 0.35864791E+03  0.80602119E+04                                 7.905949                            6.291637       0.214247       2.045971                    0.999704      27.925016      79.273828       0.658472       0.413895      -1.062587       0.007615       0.036569       0.055202       0.066652       0.029937       0.024093      -0.013362      -0.044095       0.068371      -0.057962       0.025633       0.032329              8.636980       7.827365      -3.579364       0.866754       7.994603       0.132635      10.088972           0.165344
           68              C      -2.918215      12.421573      11.858860       0.561254      24.621393 0.26887250E+03  0.56808770E+04                                 7.851562                            5.830568      -0.047048       2.028548                    0.999588      23.257046      66.205154       0.611407       0.474140      -1.016575       0.001011      -0.003183      -0.050620       0.050730       0.006980       0.010893       0.084953      -0.074188      -0.137956      -0.093576      -0.014684       0.108261              9.366311       8.674879       0.177768      -0.904912       6.349974      -3.707561      13.074081          -0.000629
           69              C      -3.137172      11.825913      13.218919      -0.000298      36.246498 0.43123520E+03  0.10059820E+05                                 9.569405                            6.945517       0.044268       2.027332                    0.999291      26.927858      75.679813       0.625899       0.419494      -1.068364      -0.011089      -0.013249       0.037988       0.041733      -0.009762       0.002103       0.010853       0.008314      -0.010161      -0.016963       0.003229       0.013734             11.714633      10.094516       1.266826      -1.232744       6.993586      -4.694361      18.055797           0.003163
           70              C      -4.400633      11.452248      13.615442      -0.098075      31.390612 0.40771425E+03  0.94586827E+04                                 8.716016                            6.788475       0.106356       2.016076                    0.999721      28.746842      82.835326       0.622890       0.423858      -1.056592       0.007751       0.000690       0.017543       0.019192      -0.003162       0.018443       0.010380       0.004639      -0.025206      -0.024891       0.005266       0.019625              9.923746       9.227266       1.077534      -1.476271       6.154268      -3.328121      14.389703          -0.000151
           71              C       1.664903      12.425149       0.029702      -0.118613      32.327751 0.42387081E+03  0.99454307E+04                                 8.928699                            6.945873      -0.030832       1.969448                    0.999272      29.378462      85.582575       0.611596       0.426827      -1.053061       0.010803       0.011776      -0.018439       0.024401       0.004647       0.004161       0.015832       0.008840      -0.077446      -0.032103       0.010055       0.022049             10.222179       8.785696       0.647869      -0.245641       6.114594      -3.266484      15.766247           0.001797
           72              C       2.699339      12.320311       0.950467       0.079229      36.438236 0.41026102E+03  0.94815657E+04                                 9.739070                            6.848609      -0.188160       1.955360                    0.999241      26.484887      74.848276       0.618174       0.428722      -1.059253      -0.007441       0.005079      -0.000260       0.009013      -0.001108      -0.005236      -0.016503      -0.001620       0.066925      -0.018693      -0.010972       0.029665             12.426598      10.202790       1.488471      -2.506683       6.411848      -4.231858      20.665157           0.002180
           73              C       3.969092      12.666230       0.534638      -0.142067      33.807650 0.43191129E+03  0.10147419E+05                                 9.082401                            6.934694       0.122902       2.005874                    0.999784      29.602689      85.344098       0.624387       0.417534      -1.062461      -0.003607       0.016461      -0.029746       0.034188      -0.007883       0.023453       0.009306       0.030209      -0.002315      -0.028328      -0.003877       0.032206             10.554871      10.360957       1.629375      -1.808653       6.100753      -3.299475      15.202901           0.001576
           74              C      -2.071275      11.692649      14.112952      -0.121391      33.852349 0.43622131E+03  0.10274158E+05                                 9.126192                            7.002315       0.067827       1.990591                    0.999707      29.467184      85.059139       0.616963       0.421510      -1.059946      -0.017139      -0.004166       0.015952       0.023782       0.002945      -0.007157       0.002000       0.039785      -0.043161      -0.017032      -0.011416       0.028448             10.555490       9.709597       1.074114      -0.317292       6.143961      -3.062365      15.812913          -0.000040
           75              C       2.486674      11.917642       2.343496       0.075200      31.323552 0.33401559E+03  0.73726771E+04                                 8.814187                            6.144786       0.054468       2.033984                    0.998943      26.256331      73.816361       0.654590       0.423914      -1.056482      -0.011685       0.007706      -0.009334       0.016824       0.007875       0.018364       0.032687      -0.147900      -0.077553      -0.069097      -0.027553       0.096651             11.445271       9.246743       0.998575      -4.612585       5.727337      -3.686834      19.361734           0.003029
           76              C      -0.664399      12.675787       7.258302       0.622274      23.323090 0.24696956E+03  0.51165016E+04                                 7.628335                            5.620913      -0.096594       2.026805                    0.999393      22.377075      63.403479       0.616275       0.479735      -1.011997      -0.040469       0.038027       0.021046       0.059386       0.069909       0.005815      -0.068185      -0.119655      -0.140894      -0.099863      -0.035651       0.135514              9.276124      10.900332      -4.189889      -1.700958       7.546075       2.167749       9.381964          -0.000005
           77              C       0.254248      11.895565       6.379120      -0.007155      38.300889 0.42510448E+03  0.98526360E+04                                 9.803087                            6.799221       0.047459       2.024216                    0.999210      26.778794      74.306839       0.648030       0.407806      -1.079076       0.035075      -0.016782      -0.025063       0.046260       0.008590       0.013719      -0.005531       0.001568       0.006710      -0.018848       0.003900       0.014948             12.502386      12.547881      -6.707919      -4.167036      11.606426       1.388173      13.352849          -0.000109
           78              C       0.323452      12.166745       5.016684      -0.190711      38.895492 0.47522726E+03  0.11471470E+05                                10.124643                            7.360163      -0.111045       1.931240                    0.998915      30.756951      90.817952       0.593586       0.427469      -1.052882       0.006762       0.013700       0.019032       0.024406       0.022615       0.022482      -0.010652      -0.038265      -0.092005      -0.048669       0.003712       0.044957             12.232996      11.825250      -4.758244      -4.881622       9.258342       0.840838      15.615396           0.010871
           79              C       1.224482      11.449446       4.215322       0.227444      35.911672 0.36430233E+03  0.81882675E+04                                 9.642732                            6.477008      -0.179545       1.965646                    0.999325      25.229069      70.743308       0.631041       0.431835      -1.055369      -0.005268       0.008305      -0.041316       0.042470       0.011865      -0.001278       0.007244      -0.009373       0.031252      -0.018898       0.003934       0.014964             12.393781       9.946387      -3.120964      -4.947282       9.329748      -1.826473      17.905207           0.011188
           80              C       1.948084      10.398232       4.782632      -0.184229      36.859614 0.48927230E+03  0.11918454E+05                                 9.819262                            7.524468      -0.246139       1.887162                    0.998817      31.035828      92.607363       0.579435       0.433943      -1.047029      -0.007957      -0.019111       0.024251       0.031885       0.033483      -0.000171       0.030880      -0.006416      -0.051420      -0.044987      -0.005569       0.050556             11.331656       8.203753      -3.671439      -0.730650      11.258538      -3.524285      14.532677           0.008394
           81              C       1.863779      10.117834       6.123979      -0.001442      37.114592 0.41988243E+03  0.97043052E+04                                 9.591091                            6.764568       0.079501       2.037556                    0.999297      26.625851      73.846460       0.648464       0.408680      -1.078196      -0.018812       0.034235      -0.028517       0.048364       0.013919      -0.006346       0.017423       0.014390       0.012902      -0.028117       0.010855       0.017262             11.921162       9.839641      -5.958930      -0.893659      13.504312      -2.561527      12.419535           0.000761
           82              C       1.031962      10.885468       6.944648      -0.119268      35.260785 0.44244648E+03  0.10482408E+05                                 9.470260                            7.108029      -0.116350       1.935415                    0.999431      29.694452      86.631939       0.603722       0.428222      -1.053285       0.003905       0.011611      -0.014269       0.018807       0.048221       0.015448       0.007274       0.020757      -0.000139      -0.049652      -0.004764       0.054416             11.249348      11.052041      -6.524649      -1.959396      12.474569       0.014952      10.221434           0.022175
           83              C       2.616324       8.970705       6.747723       0.643068      22.010630 0.23846952E+03  0.48980613E+04                                 7.335712                            5.542053      -0.122560       2.028627                    0.999239      21.945563      61.943727       0.617412       0.482992      -1.010137       0.040021      -0.041034       0.036361       0.067879       0.087142       0.028366       0.047136       0.062328      -0.088544      -0.088494      -0.035573       0.124067              8.605056       7.347654      -3.290248      -0.728017       9.772427      -2.301733       8.695088          -0.002153
           84              C       0.323484       1.675367       9.504671       0.197984      22.944456 0.29534954E+03  0.63450108E+04                                 7.118570                            5.813270       0.168678       2.075586                    0.999806      25.203934      70.748358       0.664468       0.429078      -1.049427      -0.009177      -0.007827       0.034458       0.036508      -0.063822      -0.001907      -0.017233      -0.019671       0.014751      -0.069229       0.004712       0.064517              7.710481       6.295917       2.350595       0.152642       6.635920       1.115967      10.199605           0.157376
           85              C       0.507229       2.535855      11.503623      -0.022063      28.798849 0.37413139E+03  0.84907386E+04                                 8.222628                            6.479079       0.245356       2.069359                    0.999776      27.745262      78.943666       0.641433       0.420759      -1.059070       0.011317       0.032560      -0.044367       0.056184      -0.009291       0.003873       0.003806      -0.028941       0.014880      -0.020580       0.005193       0.015388              9.202849       7.762579       3.758537       1.505985       9.269122       2.954441      10.576844           0.117434
           86              C      -0.384997       1.507567      11.508672       0.002995      27.516309 0.35624429E+03  0.79928058E+04                                 7.881787                            6.274170       0.219303       2.048981                    0.999704      27.821578      78.916083       0.658808       0.414377      -1.062270       0.008113      -0.035540      -0.055923       0.066756      -0.027410      -0.025303      -0.014253      -0.043367       0.071850      -0.057273       0.022729       0.034544              8.610042       7.804352       3.567214      -0.862252       7.970989       0.133434      10.054784           0.165212
           87              C       2.918384       5.362573      11.858860       0.564026      24.585137 0.26844750E+03  0.56700843E+04                                 7.845923                            5.827542      -0.049307       2.027994                    0.999621      23.240313      66.163327       0.611270       0.474398      -1.016359       0.000222      -0.001916      -0.051695       0.051731      -0.005520      -0.011258       0.085175      -0.073056      -0.138399      -0.094155      -0.013699       0.107853              9.358280       8.668908      -0.177760       0.903459       6.345617      -3.702591      13.060315          -0.000631
           88              C       3.137360       4.766913      13.218919      -0.003615      36.343728 0.43265795E+03  0.10100493E+05                                 9.581972                            6.954143       0.044163       2.026639                    0.999327      26.974846      75.819580       0.625942       0.419154      -1.068669       0.009693      -0.013305       0.036875       0.040383       0.008790      -0.001612       0.010882       0.005332      -0.009067      -0.015727       0.002693       0.013034             11.730520      10.109788      -1.268470       1.232588       7.001506      -4.699907      18.080266           0.003162
           89              C       4.400827       4.393248      13.615442      -0.096472      31.330046 0.40675448E+03  0.94302194E+04                                 8.699478                            6.775386       0.111996       2.017865                    0.999728      28.721137      82.715773       0.624237       0.423221      -1.057061      -0.008676       0.002742       0.015631       0.018087       0.002637      -0.017635       0.009982       0.005197      -0.026735      -0.024043       0.004925       0.019118              9.904420       9.212231      -1.072912       1.464275       6.141184      -3.319100      14.359846          -0.000152
           90              C      10.919397       5.366149       0.029702      -0.115964      32.293836 0.42327378E+03  0.99287048E+04                                 8.929386                            6.946631      -0.038471       1.967537                    0.999297      29.347176      85.501719       0.610768       0.427522      -1.052550      -0.009954       0.012360      -0.018531       0.024398      -0.004884      -0.003654       0.015463       0.010639      -0.072576      -0.030639       0.009036       0.021603             10.223909       8.782444      -0.646153       0.242772       6.115246      -3.267652      15.774035           0.001793
           91              C       9.884974       5.261311       0.950467       0.081193      36.394377 0.40963279E+03  0.94638247E+04                                 9.733507                            6.844433      -0.186553       1.956023                    0.999343      26.463451      74.785401       0.618191       0.428856      -1.059125       0.005437       0.006182      -0.000515       0.008249      -0.001363       0.004432      -0.015986       0.001738       0.064851      -0.018130      -0.010474       0.028604             12.419908      10.199327      -1.488501       2.508488       6.408840      -4.228670      20.651556           0.002180
           92              C       8.615216       5.607230       0.534638      -0.145701      33.895463 0.43328712E+03  0.10187278E+05                                 9.095727                            6.943830       0.124401       2.005859                    0.999752      29.649409      85.494993       0.624267       0.417305      -1.062665       0.001665       0.016130      -0.029735       0.033869       0.007813      -0.025354       0.009296       0.027508      -0.003815      -0.029146      -0.003963       0.033109             10.572124      10.377078      -1.633532       1.816161       6.110040      -3.306010      15.229255           0.001579
           93              C       2.071477       4.633649      14.112952      -0.115801      33.706038 0.43375365E+03  0.10201625E+05                                 9.100875                            6.982636       0.074745       1.993257                    0.999717      29.390347      84.779243       0.617807       0.421528      -1.059927       0.015518      -0.004461       0.015050       0.022073      -0.004289       0.007676       0.002170       0.041684      -0.048691      -0.018879      -0.011696       0.030574             10.525917       9.690297      -1.073255       0.318856       6.127240      -3.052104      15.760215          -0.000041
           94              C      10.097659       4.858642       2.343496       0.075961      31.378796 0.33457854E+03  0.73890583E+04                                 8.833260                            6.156322       0.051061       2.032930                    0.998918      26.268923      73.899153       0.652889       0.424792      -1.055815       0.009901       0.006786      -0.008533       0.014727      -0.008046      -0.018941       0.032337      -0.147059      -0.073283      -0.069506      -0.026074       0.095580             11.474017       9.264330      -1.003700       4.634322       5.740895      -3.698038      19.416827           0.003026
           95              C       0.664503       5.616787       7.258302       0.623694      23.264113 0.24626952E+03  0.50983921E+04                                 7.617347                            5.614252      -0.099555       2.026753                    0.999390      22.339701      63.275721       0.616423       0.479959      -1.011876       0.040021       0.039397       0.019734       0.059525      -0.068419      -0.006539      -0.067995      -0.119632      -0.140779      -0.099494      -0.034826       0.134319              9.261026      10.880936       4.180772       1.696641       7.533711       2.163105       9.368433          -0.000006
           96              C      -0.254157       4.836565       6.379120      -0.007978      38.279302 0.42500063E+03  0.98487438E+04                                 9.795722                            6.795878       0.049813       2.025092                    0.999191      26.776225      74.272334       0.648608       0.407505      -1.079372      -0.035239      -0.016947      -0.026203       0.047070      -0.009736      -0.013614      -0.006795       0.002037       0.002697      -0.020226       0.005518       0.014709             12.490756      12.535883       6.700132       4.161655      11.595793       1.385411      13.340591          -0.000110
           97              C      -0.323381       5.107745       5.016684      -0.193650      38.986734 0.47670903E+03  0.11515600E+05                                10.137450                            7.369809      -0.104021       1.932582                    0.998899      30.801207      90.966229       0.593448       0.427258      -1.053067      -0.007996       0.010880       0.020381       0.024448      -0.023818      -0.021562      -0.009138      -0.038415      -0.094469      -0.048008       0.001649       0.046359             12.248872      11.841263       4.764218       4.890458       9.269146       0.843281      15.636206           0.010867
           98              C      -1.224422       4.390446       4.215322       0.229439      35.796053 0.36289452E+03  0.81490616E+04                                 9.625921                            6.466308      -0.183700       1.965502                    0.999307      25.179182      70.579972       0.631270       0.432079      -1.055177       0.004032       0.007774      -0.041704       0.042614      -0.010096      -0.000057       0.006866      -0.009197       0.029197      -0.016503       0.002170       0.014334             12.372341       9.926775       3.112081       4.936965       9.311976      -1.825402      17.878271           0.011188
           99              C      -1.948016       3.339232       4.782632      -0.188778      37.065421 0.49270256E+03  0.12023397E+05                                 9.859925                            7.555517      -0.253827       1.883865                    0.998833      31.129914      92.980971       0.577682       0.434485      -1.046667       0.009160      -0.018649       0.024661       0.032247      -0.034375      -0.001114       0.030969      -0.005774      -0.051912      -0.044897      -0.006930       0.051827             11.380789       8.233658       3.684337       0.725226      11.309394      -3.555243      14.599316           0.008404
          100              C      -1.863691       3.058834       6.123979       0.001236      37.021566 0.41870262E+03  0.96704666E+04                                 9.577008                            6.756092       0.077386       2.037316                    0.999303      26.586477      73.718052       0.648706       0.408805      -1.078087       0.018104       0.033389      -0.027740       0.047033      -0.011861       0.006017       0.017899       0.014303       0.013551      -0.027100       0.009955       0.017145             11.902487       9.824917       5.948720       0.889503      13.484501      -2.559381      12.398043           0.000759
          101              C      -1.031863       3.826468       6.944648      -0.117775      35.239525 0.44219394E+03  0.10475171E+05                                 9.468864                            7.108267      -0.114871       1.935836                    0.999461      29.683981      86.602713       0.603409       0.428495      -1.053093      -0.003454       0.011393      -0.012972       0.017607      -0.048667      -0.014370       0.007223       0.018496       0.008912      -0.051273      -0.001705       0.052978             11.246321      11.048655       6.521333       1.958328      12.470297       0.013772      10.220011           0.022185
          102              C      -2.616228       1.911705       6.747723       0.642583      21.996132 0.23827878E+03  0.48928992E+04                                 7.331900                            5.539127      -0.126550       2.027757                    0.999243      21.933193      61.889976       0.617727       0.482868      -1.010256      -0.040729      -0.043752       0.037814       0.070732      -0.086477      -0.027935       0.047902       0.062791      -0.092169      -0.088610      -0.035432       0.124042              8.600802       7.344352       3.288110       0.727624       9.766783      -2.300759       8.691271          -0.002163
          103              C      -0.323349       8.734367       9.504671       0.198235      22.952517 0.29543137E+03  0.63478084E+04                                 7.123737                            5.816608       0.165348       2.074491                    0.999815      25.208080      70.787654       0.663781       0.429452      -1.049099       0.006987      -0.006895       0.032475       0.033927       0.065381       0.002088      -0.015799      -0.022957       0.018457      -0.071263       0.005968       0.065296              7.716185       6.299320      -2.351663      -0.150127       6.638983       1.115014      10.210251           0.157360
          104              C      -0.507065       9.594855      11.503623      -0.018040      28.691897 0.37233695E+03  0.84391155E+04                                 8.199841                            6.461422       0.257061       2.073554                    0.999768      27.679099      78.681805       0.642679       0.420486      -1.059336      -0.009522       0.029755      -0.044551       0.054414       0.008167      -0.003600       0.005528      -0.030144       0.014324      -0.020482       0.003928       0.016554              9.176361       7.739004      -3.746345      -1.499408       9.242419       2.944627      10.547661           0.117373
          105              C       0.385162       8.566567      11.508672      -0.003687      27.661091 0.35865746E+03  0.80604813E+04                                 7.906046                            6.291711       0.214245       2.045965                    0.999704      27.925474      79.275427       0.658470       0.413894      -1.062588      -0.007615      -0.036573      -0.055204       0.066656       0.029929       0.024096      -0.013361      -0.044096       0.068392      -0.057960       0.025623       0.032336              8.637088       7.827463      -3.579417       0.866750       7.994706       0.132651      10.089095           0.165319
          106              C       9.210471       0.233203       2.992189       0.561254      24.621393 0.26887247E+03  0.56808758E+04                                 7.851561                            5.830567      -0.047048       2.028548                    0.999588      23.257041      66.205124       0.611407       0.474140      -1.016575      -0.001011       0.003183       0.050620       0.050730       0.006980       0.010892       0.084953      -0.074188      -0.137956      -0.093576      -0.014684       0.108261              9.366311       8.674876       0.177769      -0.904913       6.349972      -3.707561      13.074084          -0.000629
          107              C       9.429428       0.828863       1.632130      -0.000298      36.246505 0.43123525E+03  0.10059821E+05                                 9.569405                            6.945516       0.044265       2.027332                    0.999291      26.927861      75.679820       0.625899       0.419494      -1.068364       0.011089       0.013249      -0.037988       0.041733      -0.009762       0.002104       0.010853       0.008313      -0.010161      -0.016963       0.003229       0.013733             11.714635      10.094515       1.266826      -1.232742       6.993586      -4.694363      18.055803           0.003163
          108              C      10.692889       1.202528       1.235607      -0.098075      31.390612 0.40771423E+03  0.94586820E+04                                 8.716015                            6.788475       0.106356       2.016076                    0.999721      28.746842      82.835325       0.622890       0.423857      -1.056593      -0.007751      -0.000690      -0.017543       0.019192      -0.003162       0.018443       0.010380       0.004639      -0.025207      -0.024891       0.005266       0.019625              9.923746       9.227265       1.077534      -1.476269       6.154268      -3.328122      14.389704          -0.000151
          109              C      10.919397       1.692851      -0.029702      -0.118613      32.327748 0.42387072E+03  0.99454282E+04                                 8.928699                            6.945873      -0.030832       1.969448                    0.999272      29.378461      85.582575       0.611596       0.426827      -1.053061      -0.010803      -0.011776       0.018440       0.024401       0.004647       0.004161       0.015832       0.008840      -0.077446      -0.032103       0.010055       0.022049             10.222179       8.785696       0.647870      -0.245641       6.114594      -3.266485      15.766247           0.001797
          110              C       3.592917       0.334465      13.900582       0.079229      36.438243 0.41026107E+03  0.94815674E+04                                 9.739070                            6.848609      -0.188161       1.955360                    0.999241      26.484890      74.848286       0.618174       0.428722      -1.059253       0.007441      -0.005079       0.000260       0.009013      -0.001108      -0.005236      -0.016503      -0.001620       0.066925      -0.018693      -0.010972       0.029665             12.426600      10.202790       1.488472      -2.506682       6.411849      -4.231861      20.665160           0.002181
          111              C       2.323164      -0.011454      14.316411      -0.142067      33.807676 0.43191168E+03  0.10147431E+05                                 9.082407                            6.934699       0.122901       2.005874                    0.999784      29.602699      85.344148       0.624386       0.417534      -1.062461       0.003607      -0.016461       0.029746       0.034188      -0.007883       0.023453       0.009305       0.030209      -0.002315      -0.028328      -0.003877       0.032206             10.554879      10.360963       1.629377      -1.808656       6.100759      -3.299480      15.202914           0.001578
          112              C       8.363531       0.962127       0.738097      -0.121392      33.852381 0.43622176E+03  0.10274172E+05                                 9.126199                            7.002319       0.067824       1.990589                    0.999707      29.467203      85.059219       0.616963       0.421510      -1.059946       0.017139       0.004166      -0.015953       0.023782       0.002945      -0.007156       0.002000       0.039785      -0.043161      -0.017032      -0.011416       0.028448             10.555499       9.709604       1.074115      -0.317291       6.143966      -3.062369      15.812927          -0.000040
          113              C       3.805582       0.737134      12.507553       0.075202      31.323551 0.33401555E+03  0.73726764E+04                                 8.814189                            6.144787       0.054468       2.033984                    0.998943      26.256328      73.816365       0.654590       0.423914      -1.056482       0.011685      -0.007705       0.009333       0.016824       0.007875       0.018364       0.032687      -0.147901      -0.077553      -0.069098      -0.027554       0.096651             11.445273       9.246743       0.998576      -4.612585       5.727339      -3.686837      19.361737           0.003030
          114              C       6.956655      -0.021011       7.592747       0.622274      23.323096 0.24696958E+03  0.51165020E+04                                 7.628336                            5.620913      -0.096595       2.026805                    0.999393      22.377073      63.403467       0.616276       0.479735      -1.011997       0.040470      -0.038027      -0.021045       0.059386       0.069909       0.005815      -0.068185      -0.119654      -0.140894      -0.099863      -0.035651       0.135514              9.276126      10.900335      -4.189892      -1.700960       7.546078       2.167750       9.381965          -0.000006
          115              C       6.038008       0.759211       8.471929      -0.007155      38.300905 0.42510460E+03  0.98526399E+04                                 9.803090                            6.799222       0.047457       2.024215                    0.999210      26.778800      74.306865       0.648030       0.407806      -1.079076      -0.035075       0.016782       0.025063       0.046261       0.008590       0.013719      -0.005531       0.001568       0.006710      -0.018848       0.003900       0.014948             12.502392      12.547891      -6.707928      -4.167039      11.606435       1.388177      13.352849          -0.000109
          116              C       5.968804       0.488031       9.834365      -0.190712      38.895518 0.47522761E+03  0.11471481E+05                                10.124647                            7.360166      -0.111044       1.931239                    0.998915      30.756966      90.818007       0.593586       0.427469      -1.052882      -0.006762      -0.013700      -0.019033       0.024406       0.022615       0.022482      -0.010652      -0.038265      -0.092004      -0.048669       0.003712       0.044957             12.233001      11.825259      -4.758250      -4.881624       9.258350       0.840839      15.615395           0.010871
          117              C       5.067774       1.205330      10.635727       0.227444      35.911714 0.36430276E+03  0.81882795E+04                                 9.642736                            6.477009      -0.179542       1.965646                    0.999325      25.229092      70.743380       0.631042       0.431835      -1.055369       0.005268      -0.008305       0.041316       0.042471       0.011865      -0.001279       0.007244      -0.009374       0.031254      -0.018898       0.003934       0.014964             12.393787       9.946393      -3.120968      -4.947282       9.329757      -1.826477      17.905211           0.011188
          118              C       4.344172       2.256544      10.068417      -0.184231      36.859749 0.48927430E+03  0.11918516E+05                                 9.819288                            7.524485      -0.246148       1.887158                    0.998817      31.035910      92.607707       0.579434       0.433943      -1.047028       0.007958       0.019112      -0.024251       0.031886       0.033483      -0.000171       0.030880      -0.006418      -0.051417      -0.044986      -0.005569       0.050556             11.331689       8.203775      -3.671453      -0.730650      11.258576      -3.524301      14.532716           0.008393
          119              C       4.428477       2.536942       8.727070      -0.001442      37.114682 0.41988332E+03  0.97043323E+04                                 9.591110                            6.764577       0.079493       2.037553                    0.999297      26.625887      73.846624       0.648463       0.408681      -1.078195       0.018812      -0.034234       0.028517       0.048364       0.013919      -0.006345       0.017423       0.014390       0.012902      -0.028117       0.010855       0.017262             11.921190       9.839664      -5.958951      -0.893658      13.504352      -2.561535      12.419555           0.000760
          120              C       5.260294       1.769308       7.906401      -0.119270      35.260834 0.44244715E+03  0.10482427E+05                                 9.470264                            7.108030      -0.116346       1.935416                    0.999431      29.694482      86.632019       0.603722       0.428221      -1.053285      -0.003905      -0.011611       0.014270       0.018807       0.048220       0.015448       0.007273       0.020757      -0.000136      -0.049651      -0.004763       0.054414             11.249355      11.052050      -6.524657      -1.959398      12.474579       0.014956      10.221435           0.022175
          121              C       3.675932       3.684071       8.103326       0.643069      22.010674 0.23847000E+03  0.48980747E+04                                 7.335725                            5.542061      -0.122564       2.028625                    0.999239      21.945605      61.943911       0.617411       0.482992      -1.010136      -0.040021       0.041034      -0.036360       0.067879       0.087142       0.028367       0.047136       0.062330      -0.088544      -0.088494      -0.035573       0.124068              8.605074       7.347666      -3.290257      -0.728014       9.772453      -2.301742       8.695103          -0.002152
          122              C       5.968772      10.979409       5.346378       0.197997      22.944131 0.29534423E+03  0.63448674E+04                                 7.118499                            5.813214       0.168697       2.075597                    0.999806      25.203684      70.747459       0.664472       0.429077      -1.049428       0.009178       0.007828      -0.034458       0.036508      -0.063821      -0.001907      -0.017234      -0.019671       0.014744      -0.069228       0.004709       0.064518              7.710404       6.295854       2.350566       0.152637       6.635855       1.115955      10.199503           0.157410
          123              C       5.785027      10.118921       3.347426      -0.022055      28.798377 0.37412352E+03  0.84905095E+04                                 8.222516                            6.478992       0.245391       2.069375                    0.999776      27.744957      78.942384       0.641440       0.420757      -1.059072      -0.011315      -0.032558       0.044365       0.056182      -0.009289       0.003873       0.003805      -0.028940       0.014874      -0.020578       0.005191       0.015387              9.202723       7.762467       3.758477       1.505962       9.268994       2.954402      10.576707           0.117456
          124              C       6.677253      11.147209       3.342377       0.003012      27.515899 0.35623744E+03  0.79926097E+04                                 7.881698                            6.274100       0.219315       2.048988                    0.999704      27.821282      78.914897       0.658813       0.414376      -1.062271      -0.008114       0.035539       0.055922       0.066754      -0.027411      -0.025302      -0.014253      -0.043367       0.071844      -0.057272       0.022731       0.034542              8.609944       7.804264       3.567169      -0.862259       7.970895       0.133416      10.054673           0.165247
          125              N      -4.965679       7.902941      11.996677      -0.254952      42.559367 0.47866329E+03  0.11275770E+05                                10.116352                            6.984999       0.410918       2.137180                    0.999801      27.858773      74.594111       0.680231       0.382238      -1.111492       0.150926       0.040274      -0.107717       0.189746      -0.036329       0.136446       0.026263      -0.207316       0.166827      -0.210242       0.081889       0.128353             13.091433      10.912922      -1.080353       7.577853       6.477001      -3.382627      21.884375           0.031848
          126              N       5.790069       4.616577       4.585410      -0.418599      42.134353 0.63717764E+03  0.16182243E+05                                10.049980                            8.129665       0.097419       2.006062                    0.999399      31.210954      87.825726       0.620029       0.388970      -1.102570       0.163178      -0.121306      -0.082365       0.219376       0.069939       0.042174      -0.035543      -0.025752       0.227634      -0.124252       0.033173       0.091079             11.392408      10.392851      -5.253385      -0.957726      11.330669       1.943777      12.453703           0.028632
          127              N       7.246073       2.960176       4.632042      -0.186238      31.922051 0.49447235E+03  0.11720515E+05                                 8.302173                            7.141337       0.678976       2.249362                    0.999465      26.797837      71.522843       0.668118       0.386766      -1.110368      -0.103830       0.071873      -0.066934       0.142921       0.004614      -0.009218       0.055775      -0.027882       0.196813      -0.055034      -0.038573       0.093607              8.996187       8.573168      -3.442445      -0.147446       8.475206       0.869842       9.940187           0.233118
          128              N       1.326406      11.810835       2.854372      -0.255112      42.572218 0.47889391E+03  0.11282740E+05                                10.118022                            6.987415       0.408475       2.136065                    0.999794      27.865756      74.621752       0.679995       0.382318      -1.111416       0.150526      -0.041425       0.108078       0.189881       0.035446      -0.136881       0.027004      -0.206840       0.165098      -0.210188       0.081535       0.128652             13.091532      10.917523       1.080455      -7.578398       6.476965      -3.381513      21.880108           0.031844
          129              N      -0.502040       0.979199      10.265639      -0.421980      42.323999 0.64063515E+03  0.16295093E+05                                10.087226                            8.157495       0.084434       2.001194                    0.999426      31.287026      88.160757       0.618196       0.389524      -1.101974       0.162660       0.119048       0.082848       0.217932      -0.071044      -0.042234      -0.035499      -0.024574       0.229630      -0.125441       0.033827       0.091613             11.438233      10.440293       5.283804       0.971067      11.382521       1.958136      12.491886           0.028710
          130              N       0.953963       2.635600      10.219007      -0.184748      31.887834 0.49376267E+03  0.11699403E+05                                 8.295856                            7.135880       0.677001       2.249180                    0.999497      26.780298      71.461169       0.668425       0.386730      -1.110402      -0.104720      -0.072871       0.067124       0.144161      -0.003928       0.010176       0.055092      -0.028270       0.197813      -0.054771      -0.038681       0.093452              8.989722       8.568149       3.440261       0.148765       8.469651       0.870001       9.931367           0.233169
          131              N      11.257935       4.751835       2.854372      -0.254949      42.559210 0.47866127E+03  0.11275711E+05                                10.116336                            6.984990       0.410918       2.137181                    0.999801      27.858694      74.593886       0.680230       0.382239      -1.111491      -0.150922      -0.040275       0.107712       0.189741      -0.036329       0.136442       0.026264      -0.207311       0.166828      -0.210238       0.081887       0.128351             13.091410      10.912905      -1.080350       7.577839       6.476991      -3.382617      21.884335           0.031850
          132              N       0.502187       8.038199      10.265639      -0.418587      42.134226 0.63717475E+03  0.16182152E+05                                10.049954                            8.129641       0.097424       2.006064                    0.999399      31.210928      87.825610       0.620030       0.388969      -1.102570      -0.163179       0.121308       0.082368       0.219380       0.069940       0.042173      -0.035543      -0.025750       0.227640      -0.124254       0.033173       0.091081             11.392378      10.392816      -5.253365      -0.957726      11.330635       1.943779      12.453684           0.028644
          133              N      -0.953817       9.694600      10.219007      -0.186222      31.921949 0.49447012E+03  0.11720430E+05                                 8.302081                            7.141260       0.679034       2.249381                    0.999465      26.797901      71.522562       0.668131       0.386759      -1.110375       0.103847      -0.071882       0.066943       0.142943       0.004619      -0.009221       0.055780      -0.027891       0.196839      -0.055044      -0.038573       0.093617              8.996084       8.573062      -3.442393      -0.147443       8.475104       0.869836       9.940087           0.233169
          134              N       4.965850       0.843941      11.996677      -0.255113      42.572308 0.47889511E+03  0.11282774E+05                                10.118032                            6.987421       0.408476       2.136064                    0.999794      27.865800      74.621881       0.679995       0.382318      -1.111416      -0.150528       0.041425      -0.108080       0.189884       0.035446      -0.136883       0.027003      -0.206842       0.165098      -0.210190       0.081536       0.128654             13.091544      10.917531       1.080457      -7.578404       6.476972      -3.381520      21.880130           0.031842
          135              N       6.794296      11.675577       4.585410      -0.421990      42.324307 0.64064097E+03  0.16295282E+05                                10.087293                            8.157547       0.084413       2.001186                    0.999426      31.287126      88.161231       0.618192       0.389525      -1.101973      -0.162657      -0.119044      -0.082847       0.217928      -0.071040      -0.042234      -0.035500      -0.024578       0.229622      -0.125436       0.033825       0.091611             11.438314      10.440379       5.283856       0.971078      11.382608       1.958147      12.491956           0.028697
          136              N       5.338293      10.019176       4.632042      -0.184760      31.887911 0.49376426E+03  0.11699480E+05                                 8.295988                            7.135988       0.676903       2.249148                    0.999497      26.780164      71.461515       0.668404       0.386741      -1.110392       0.104694       0.072848      -0.067111       0.144123      -0.003915       0.010169       0.055082      -0.028266       0.197775      -0.054747      -0.038688       0.093435              8.989872       8.568302       3.440337       0.148769       8.469797       0.870011       9.931517           0.233114
          137              O       4.546732       7.142297       3.424652      -0.607121      37.697083 0.60149014E+03  0.14900069E+05                                 9.023158                            7.689469       0.216572       2.106368                    0.994472      28.816274      77.383233       0.670735       0.368634      -1.129267       0.011008       0.054605      -0.023354       0.060401      -0.022541       0.052706       0.050530       0.012973      -0.147887      -0.101027       0.043514       0.057514             10.005842      11.656859      -1.795789       3.055900       8.236029      -1.819398      10.124638           0.008559
          138              O       2.362099       6.930297       3.670585      -0.644014      36.852886 0.58783963E+03  0.14441368E+05                                 8.760768                            7.488743       0.534994       2.193958                    0.997832      29.060385      77.064394       0.696893       0.357759      -1.140686      -0.026353       0.068062      -0.037958       0.082266       0.025795      -0.069875       0.027991       0.002949      -0.043807      -0.089012       0.021030       0.067982              9.637634      10.142968       2.286183      -2.902053       7.767656      -2.881900      11.002279           0.005773
          139              O       4.560608       6.534416       8.061149      -0.735424      51.722528 0.83184462E+03  0.22360838E+05                                11.163427                            9.072561      -0.092734       1.958558                    0.997328      31.941167      89.541881       0.614061       0.371064      -1.126680       0.093830      -0.022887       0.003812       0.096656      -0.023747      -0.010263      -0.056273      -0.025057      -0.201414      -0.093404       0.017888       0.075516             13.169458      18.805041       6.209428      -1.831697      11.704690      -1.206447       8.998644           0.001970
          140              O       5.939835       6.899058       6.380605      -0.573504      32.704708 0.53268954E+03  0.12789601E+05                                 8.141506                            7.180114       0.227578       2.120252                    0.995542      27.912698      73.578984       0.702916       0.362927      -1.134695       0.042381       0.031487       0.007079       0.053270      -0.059659      -0.022651      -0.019606      -0.081946       0.123787      -0.099084       0.042526       0.056557              8.763623       7.032133       0.303273      -0.187036       7.364447       2.299109      11.894288           0.003956
          141              O       8.685733      11.034958       6.917619      -0.651349      37.189265 0.58227679E+03  0.14316268E+05                                 8.872141                            7.508480       0.244929       2.097131                    0.998018      29.308517      78.566934       0.686120       0.363083      -1.132867       0.001450      -0.056054       0.057702       0.080459      -0.064686      -0.002857       0.014646       0.020505       0.008535      -0.068147       0.001901       0.066246              9.819168       6.900501       0.438017       1.393389       9.563198      -4.014999      12.993804           0.033364
          142              O      -2.836438      11.344107       8.852413      -0.599710      44.247520 0.73962608E+03  0.19276636E+05                                10.088508                            8.597207      -0.086798       1.996382                    0.996509      29.618857      81.347446       0.627124       0.374743      -1.125638       0.002081      -0.066325      -0.013858       0.067789      -0.012060      -0.002937       0.055797       0.061819      -0.005281      -0.074021       0.026250       0.047770             11.301737      11.986347       4.074474       2.545657      12.641908       1.040888       9.276956           0.083537
          143              O      -1.745361      12.571479      11.426397      -0.606955      37.669519 0.60090701E+03  0.14881274E+05                                 9.016277                            7.683502       0.217100       2.106604                    0.994457      28.814725      77.355182       0.671322       0.368419      -1.129488       0.011454      -0.054970       0.023381       0.060824       0.023543      -0.053317       0.050522       0.011420      -0.148107      -0.101780       0.044520       0.057260              9.998372      11.648392       1.794203      -3.055122       8.228811      -1.818341      10.117913           0.008562
          144              O      -3.929997      12.783479      11.180464      -0.641400      36.790283 0.58653558E+03  0.14401405E+05                                 8.751912                            7.481067       0.536909       2.194847                    0.997859      29.030613      76.965500       0.697159       0.357819      -1.140632      -0.023964      -0.068294       0.039376       0.082394      -0.025392       0.071241       0.027695       0.005322      -0.043220      -0.089524       0.019485       0.070039              9.628019      10.134205      -2.284104       2.900019       7.759382      -2.878590      10.990471           0.005774
          145              O      -1.731551      13.179360       6.789900      -0.734428      51.652980 0.83028221E+03  0.22308098E+05                                11.153734                            9.063891      -0.090188       1.959900                    0.997305      31.913893      89.440563       0.614376       0.371052      -1.126702       0.093892       0.023421      -0.004687       0.096883       0.024424       0.009614      -0.055171      -0.024896      -0.203276      -0.092985       0.017398       0.075588             13.159005      18.792452      -6.204949       1.831664      11.694110      -1.205568       8.990453           0.001970
          146              O      -0.352300      12.814718       8.470444      -0.573244      32.712883 0.53279863E+03  0.12793073E+05                                 8.143649                            7.181434       0.228032       2.120278                    0.995522      27.911517      73.582039       0.702755       0.362987      -1.134631       0.042228      -0.030395      -0.006252       0.052404       0.058612       0.022033      -0.020491      -0.081391       0.122538      -0.097868       0.040902       0.056966              8.766602       7.033527      -0.303470       0.186610       7.367376       2.301664      11.898904           0.003939
          147              O       2.393590       8.678818       7.933430      -0.650723      37.176002 0.58201407E+03  0.14308200E+05                                 8.869779                            7.506671       0.243899       2.096646                    0.997957      29.303238      78.548472       0.686218       0.363072      -1.132875       0.001217       0.055656      -0.058657       0.080869       0.065071       0.003028       0.014599       0.020780       0.010835      -0.068871       0.002547       0.066324              9.816218       6.897738      -0.438367      -1.391786       9.561176      -4.014260      12.989740           0.033398
          148              O       3.455692       8.369669       5.998636      -0.599895      44.247777 0.73965593E+03  0.19277241E+05                                10.086768                            8.596200      -0.082476       1.997631                    0.996391      29.623383      81.354439       0.627302       0.374640      -1.125737       0.002468       0.065101       0.014766       0.066800       0.013309       0.003215       0.055566       0.062550      -0.001510      -0.074099       0.025415       0.048684             11.299218      11.982959      -4.073661      -2.545450      12.639566       1.041357       9.275130           0.083526
          149              O       1.745524       5.512479      11.426397      -0.607120      37.697150 0.60149141E+03  0.14900109E+05                                 9.023170                            7.689479       0.216566       2.106366                    0.994472      28.816290      77.383309       0.670734       0.368634      -1.129267      -0.011008      -0.054605       0.023354       0.060401      -0.022541       0.052706       0.050529       0.012975      -0.147888      -0.101027       0.043513       0.057514             10.005856      11.656876      -1.795795       3.055902       8.236044      -1.819401      10.124647           0.008561
          150              O       3.930157       5.724479      11.180464      -0.644013      36.852853 0.58783907E+03  0.14441351E+05                                 8.760762                            7.488739       0.534995       2.193959                    0.997832      29.060372      77.064345       0.696894       0.357759      -1.140686       0.026353      -0.068062       0.037958       0.082266       0.025794      -0.069875       0.027991       0.002949      -0.043807      -0.089012       0.021030       0.067982              9.637626      10.142964       2.286181      -2.902050       7.767651      -2.881895      11.002264           0.005773
          151              O       1.731648       6.120360       6.789900      -0.735425      51.722523 0.83184473E+03  0.22360842E+05                                11.163427                            9.072561      -0.092734       1.958558                    0.997328      31.941171      89.541895       0.614061       0.371064      -1.126680      -0.093830       0.022887      -0.003812       0.096656      -0.023747      -0.010263      -0.056273      -0.025057      -0.201414      -0.093404       0.017888       0.075516             13.169456      18.805035       6.209421      -1.831700      11.704685      -1.206448       8.998647           0.001970
          152              O       0.352421       5.755718       8.470444      -0.573505      32.704816 0.53269177E+03  0.12789669E+05                                 8.141528                            7.180132       0.227565       2.120247                    0.995542      27.912735      73.579150       0.702915       0.362928      -1.134694      -0.042382      -0.031486      -0.007079       0.053270      -0.059659      -0.022651      -0.019605      -0.081944       0.123786      -0.099083       0.042527       0.056556              8.763648       7.032155       0.303273      -0.187037       7.364470       2.299119      11.894319           0.003957
          153              O      -2.393477       1.619818       7.933430      -0.651349      37.189286 0.58227733E+03  0.14316285E+05                                 8.872148                            7.508487       0.244930       2.097131                    0.998018      29.308516      78.566959       0.686119       0.363083      -1.132866      -0.001449       0.056054      -0.057702       0.080459      -0.064685      -0.002857       0.014647       0.020505       0.008533      -0.068147       0.001901       0.066246              9.819175       6.900509       0.438019       1.393391       9.563206      -4.015000      12.993811           0.033365
          154              O       9.128694       1.310669       5.998636      -0.599710      44.247298 0.73962153E+03  0.19276488E+05                                10.088479                            8.597185      -0.086792       1.996386                    0.996508      29.618764      81.347133       0.627124       0.374744      -1.125638      -0.002081       0.066326       0.013857       0.067790      -0.012061      -0.002935       0.055793       0.061816      -0.005276      -0.074016       0.026249       0.047767             11.301703      11.986312       4.074456       2.545654      12.641863       1.040888       9.276935           0.083531
          155              O       8.037617       0.083297       3.424652      -0.606955      37.669437 0.60090540E+03  0.14881223E+05                                 9.016262                            7.683489       0.217105       2.106606                    0.994457      28.814703      77.355082       0.671323       0.368419      -1.129488      -0.011454       0.054970      -0.023381       0.060824       0.023544      -0.053318       0.050522       0.011419      -0.148107      -0.101781       0.044521       0.057260              9.998355      11.648372       1.794200      -3.055119       8.228794      -1.818337      10.117900           0.008560
          156              O      10.222253      -0.128703       3.670585      -0.641401      36.790290 0.58653570E+03  0.14401409E+05                                 8.751913                            7.481068       0.536909       2.194846                    0.997859      29.030619      76.965518       0.697159       0.357819      -1.140632       0.023964       0.068294      -0.039376       0.082394      -0.025392       0.071242       0.027695       0.005322      -0.043220      -0.089524       0.019485       0.070039              9.628021      10.134203      -2.284103       2.900019       7.759382      -2.878591      10.990478           0.005774
          157              O       8.023807      -0.524584       8.061149      -0.734428      51.652992 0.83028236E+03  0.22308103E+05                                11.153736                            9.063892      -0.090188       1.959900                    0.997305      31.913894      89.440568       0.614376       0.371052      -1.126702      -0.093892      -0.023421       0.004687       0.096883       0.024424       0.009614      -0.055171      -0.024896      -0.203276      -0.092985       0.017398       0.075588             13.159009      18.792457      -6.204955       1.831663      11.694116      -1.205567       8.990452           0.001970
          158              O       6.644556      -0.159942       6.380605      -0.573244      32.712816 0.53279722E+03  0.12793029E+05                                 8.143636                            7.181423       0.228039       2.120281                    0.995522      27.911490      73.581928       0.702755       0.362986      -1.134631      -0.042228       0.030395       0.006252       0.052404       0.058612       0.022033      -0.020491      -0.081392       0.122539      -0.097868       0.040902       0.056967              8.766588       7.033514      -0.303470       0.186610       7.367364       2.301660      11.898886           0.003939
          159              O       3.898666       3.975958       6.917619      -0.650723      37.176021 0.58201430E+03  0.14308206E+05                                 8.869778                            7.506670       0.243902       2.096646                    0.997957      29.303257      78.548514       0.686218       0.363072      -1.132875      -0.001217      -0.055656       0.058658       0.080869       0.065072       0.003029       0.014597       0.020782       0.010834      -0.068871       0.002546       0.066325              9.816217       6.897735      -0.438367      -1.391784       9.561175      -4.014262      12.989742           0.033400
          160              O       2.836564       4.285107       8.852413      -0.599896      44.248185 0.73966434E+03  0.19277513E+05                                10.086819                            8.596240      -0.082486       1.997625                    0.996391      29.623559      81.355019       0.627301       0.374640      -1.125738      -0.002468      -0.065098      -0.014768       0.066798       0.013307       0.003219       0.055573       0.062554      -0.001515      -0.074106       0.025417       0.048690             11.299279      11.983020      -4.073694      -2.545458      12.639646       1.041360       9.275170           0.083533

******************************************************
Auxiliary information for the entire system
The total spin magnetic moment of the unit cell is   3.760608
The total net atomic charge of the unit cell is   0.000009
Accuracy of reproducing the electrostatic potential in the unit cell:
  The inner radius (bohr) =    5.0000
  The outer radius (bohr) =   12.0000
  Valid grid points have density less than (e/(bohr^3)) =    0.0001
  The number of valid grid points were=        98672
  The rms potential error without charges in kcal/mol is=      5.08864
  The rms potential error with partial charges in kcal/mol is=      2.38708
  The RRMSE value at monopole order=      0.46910
  The rms potential error with partial charges and cloud penetration in kcal/mol is=      2.37679
  The RRMSE value at monopole order with cloud penetration is=      0.46708
  The rms potential error with partial charges and atomic dipoles in kcal/mol is=      0.66483
  The RRMSE value at dipole order=      0.13065
  The rms potential error with partial charges, atomic dipoles and cloud penetration in kcal/mol is=      0.65185
  The RRMSE value at dipole order with cloud penetration=      0.12810

******************************************************
The electron densities and ab initio electrostatic potential were computed in VASP using the PBE functional and
projector augmented wave method. See the main text of the journal article for a description of computational details.
The atomic charges, dipoles, and quadrupoles were computed with the DDEC6 method as described in
(a) T. A. Manz and N. Gabaldon Limas, RSC Adv. 6 (2016) 47771-47801 DOI: 10.1039/c6ra04656h
(b) N. Gabaldon Limas and T. A. Manz, RSC Adv. 8 (2018) 2678-2707 DOI: 10.1039/c7ra11829e.
For each atom in the material, the electron cloud parameters were fit to the spherically averaged atom-in-material
electron density using radial positions for which this density was between 10^-4 and 10^-2 electrons per cubic bohr.
The polarizabilities, dispersion coefficients, and quantum Drude oscillator (QDO) parameters were fit using the MCLF method.
The magnetic structure of the system was optimized in VASP from the default ferromagnetic initial guess using spin polarization.
The atomic spin moments (ASMs) were computed on this optimized magnetic structure using the DDEC6 partition as inputs
to the method of T. A. Manz and D. S. Sholl, J. Chem. Theory Comput. 7 (2011) 4146-4164 DOI: 10.1021/ct200539n.
The RMSE and RRMSE were computed using a uniform grid with Ewald summation.
