# Supplementary material for: A collection of forcefield precursors for metal–organic frameworks
Source: RSC Adv. 2019 Nov 13;9(63):36492–507. doi: 10.1039/c9ra07327b (PMC9075174; doi:10.1039/c9ra07327b)
Supplement: RA-009-C9RA07327B-s4136 [file RA-009-C9RA07327B-s4136.xyz]

  192
jmolscript: load "" {1 1 1} spacegroup "x,y,z" unitcell [{     13.279600     0.000000     0.000000 }, {      0.000000    14.068700     0.000000 }, {     -3.149930    -7.034390    13.957993 }]
Nd     5.434571    -4.171817     8.873654     1.951575
Nd    11.334962     2.862544     5.084059     1.953180
Nd     4.695131    11.206057     5.084199     1.951577
Nd    -1.205292     4.171766     8.873934     1.953167
H      2.753654    -5.171691    13.042349     0.118459
H      4.770028     2.381828     1.035683     0.108841
H      5.290434     6.273233     0.259619     0.122178
H      3.419895    -1.314052    12.355615     0.120223
H      2.093606     4.538552     3.768658     0.123851
H      4.625913     7.584424     4.304645     0.140975
H      2.309617     6.343556     7.330738     0.123342
H      7.462454    -2.650577    11.830795     0.088753
H      8.680350    -2.895362     8.299423     0.073576
H     10.230569    -1.373132     9.321148     0.130588
H      8.679195     8.453854     9.840385     0.077865
H      7.228551     4.966220    10.725322     0.092195
H      5.389557     6.464538    10.253542     0.109812
H      3.982975     3.854816     2.652019     0.052106
H      0.736216     1.862693     0.915644     0.117929
H     -1.280158    -4.652556    12.922310     0.110276
H     -1.800564    -0.761156    13.698374     0.121136
H      0.069975     5.720329     1.602378     0.121071
H      1.396264    -2.495817    10.189335     0.124285
H     -1.136043     0.550059     9.653348     0.144161
H      1.180253    -0.690792     6.627255     0.124222
H      9.307016     4.383801     2.127198     0.088306
H      8.089120     4.138995     5.658570     0.072377
H      6.538901     5.661232     4.636845     0.129512
H      8.090275     1.419520     4.117608     0.077572
H      9.540919    12.000592     3.232671     0.094202
H     11.379913    -0.569793     3.704451     0.111831
H     -0.493105    -3.179559    11.305974     0.052278
H      7.376016    12.206001     0.915644     0.118464
H      5.359642     4.652482    12.922310     0.108846
H      4.839236     0.761077    13.698374     0.122174
H      6.709775     8.348362     1.602378     0.120227
H      8.036064     2.495758    10.189335     0.123853
H      5.503757    -0.550114     9.653348     0.140976
H      7.820053     0.690754     6.627255     0.123339
H      2.667216     9.684887     2.127198     0.088736
H      1.449320     9.929672     5.658570     0.073562
H     -0.100899     8.407442     4.636845     0.130578
H      1.450475    -1.419544     4.117608     0.077810
H      2.901119     2.068090     3.232671     0.092146
H      4.740113     0.569772     3.704451     0.109745
H      6.146695     3.179494    11.305974     0.052112
H      9.393454     5.171617    13.042349     0.117932
H     11.409828    11.686866     1.035683     0.110271
H     11.930234     7.795466     0.259619     0.121133
H     10.059695     1.313981    12.355615     0.121070
H      8.733406     9.530127     3.768658     0.124291
H     11.265713     6.484251     4.304645     0.144166
H      8.949417     7.725102     7.330738     0.124230
H      0.822654     2.650509    11.830795     0.088293
H      2.040550     2.895315     8.299423     0.072366
H      3.590769     1.373078     9.321148     0.129504
H      2.039395     5.614790     9.840385     0.077556
H      0.588751    -4.966282    10.725322     0.094189
H     -1.250243     7.604103    10.253542     0.111813
H     10.622775    10.213869     2.652019     0.052271
C      4.101414    -3.663522    11.342265     0.570612
C      3.218689    -3.303367    12.517528    -0.004908
C      2.657116    -4.281144    13.293593    -0.107463
C      5.099340     3.059941     0.488530    -0.149011
C      4.888221     4.389432     0.817938     0.067931
C      5.427848     5.379871     0.039082    -0.109219
C      3.035100    -1.987944    12.872061    -0.098478
C      4.203820     4.700347     2.085324     0.095509
C      0.906566     4.434437     6.180599     0.634428
C      2.008681     5.312325     5.627863    -0.005346
C      2.469578     5.180083     4.326978    -0.195341
C      3.477662     5.990441     3.849614     0.228948
C      3.993337     6.994944     4.648012    -0.192965
C      3.565708     7.117338     5.954480    -0.007186
C      2.582361     6.267587     6.445801    -0.133652
C      4.173452     8.116213     6.898040     0.619729
C      7.920872    -2.518329    11.035189     0.273920
C      8.578215    -2.630873     9.181568     0.102971
C      9.494327    -1.786753     9.711972     0.022962
C      8.078273     7.761673    10.002298     0.249157
C      7.312643     5.866618    10.488036     0.026172
C      6.284892     6.699486    10.222834     0.091943
C     -0.611544     3.370853     2.615728     0.572750
C      0.271181     3.731015     1.440465    -0.004720
C      0.832754     2.753243     0.664400    -0.107734
C     -1.609470    -3.974446    13.469463    -0.151468
C     -1.398351    -2.644953    13.140055     0.069115
C     -1.937978    -1.654519    13.918911    -0.108127
C      0.454770     5.046440     1.085932    -0.098954
C     -0.713950    -2.334031    11.872669     0.095821
C      2.583304    -2.599918     7.777394     0.634434
C      1.481189    -1.722033     8.330130    -0.007846
C      1.020292    -1.854282     9.631015    -0.193758
C      0.012208    -1.043927    10.108379     0.228254
C     -0.503467    -0.039419     9.309981    -0.196976
C     -0.075838     0.082982     8.003513    -0.003304
C      0.907509    -0.766766     7.512192    -0.136851
C     -0.683582     1.081863     7.059953     0.615625
C      8.848598     4.516044     2.922804     0.271277
C      8.191255     4.403489     4.776425     0.107883
C      7.275143     5.247613     4.246021     0.021782
C      8.691197     0.727340     3.955695     0.248188
C      9.456827    -1.167712     3.469957     0.023048
C     10.484578    -0.334846     3.735159     0.087973
C      6.028256    10.697832     2.615728     0.570616
C      6.910981    10.337677     1.440465    -0.004893
C      7.472554    11.315454     0.664400    -0.107458
C      5.030330     3.974369    13.469463    -0.149012
C      5.241449     2.644878    13.140055     0.067929
C      4.701822     1.654439    13.918911    -0.109215
C      7.094570     9.022254     1.085932    -0.098480
C      5.925850     2.333963    11.872669     0.095515
C      9.223104     2.599873     7.777394     0.634430
C      8.120989     1.721985     8.330130    -0.005346
C      7.660092     1.854227     9.631015    -0.195340
C      6.652008     1.043869    10.108379     0.228949
C      6.136333     0.039366     9.309981    -0.192962
C      6.563962    -0.083028     8.003513    -0.007186
C      7.547309     0.766723     7.512192    -0.133660
C      5.956218    -1.081903     7.059953     0.619730
C      2.208798     9.552639     2.922804     0.273954
C      1.551455     9.665183     4.776425     0.103014
C      0.635343     8.821063     4.246021     0.022980
C      2.051397    -0.727363     3.955695     0.249399
C      2.817027     1.167692     3.469957     0.026359
C      3.844778     0.334824     3.735159     0.092164
C     -2.538386     3.663457    11.342265     0.572712
C      9.858489     3.303295    12.517528    -0.004724
C      9.296916     4.281067    13.293593    -0.107728
C     11.739140    11.008756     0.488530    -0.151471
C     11.528021     9.679263     0.817938     0.069108
C     12.067648     8.688829     0.039082    -0.108130
C      9.674900     1.987870    12.872061    -0.098950
C     10.843620     9.368341     2.085324     0.095845
C      7.546366     9.634228     6.180599     0.634453
C      8.648481     8.756343     5.627863    -0.007844
C      9.109378     8.888592     4.326978    -0.193765
C     10.117462     8.078237     3.849614     0.228254
C     10.633137     7.073729     4.648012    -0.196980
C     10.205508     6.951328     5.954480    -0.003292
C      9.222161     7.801076     6.445801    -0.136871
C     10.813252     5.952447     6.898040     0.615627
C      1.281072     2.518266    11.035189     0.271306
C      1.938415     2.630821     9.181568     0.107916
C      2.854527     1.786697     9.711972     0.021795
C      1.438473     6.306970    10.002298     0.248153
C      0.672843     8.202022    10.488036     0.023024
C     -0.354908     7.369156    10.222834     0.087962
N      4.072615     5.834283     2.543146    -0.258350
N      7.515050    -3.089515     9.879467    -0.425207
N      9.019045    -1.729075    10.976566    -0.317537
N      6.753839     7.926277     9.910175    -0.441902
N      8.480246     6.525033    10.351248    -0.251322
N     -0.582745    -1.200093    11.414847    -0.258436
N      9.254420     3.944852     4.078526    -0.426487
N      7.750425     5.305298     2.981427    -0.314827
N     10.015631     0.891944     4.047818    -0.439530
N      8.289224    -0.509297     3.606745    -0.249217
N      6.057055     1.200027    11.414847    -0.258355
N      2.614620    10.123825     4.078526    -0.425247
N      1.110625     8.763385     2.981427    -0.317546
N      3.375831    -0.891967     4.047818    -0.442001
N      1.649424     0.509277     3.606745    -0.251517
N     10.712415     8.234403     2.543146    -0.258476
N      0.875250     3.089458     9.879467    -0.426512
N      2.379245     1.729012    10.976566    -0.314833
N      0.114039     6.142366     9.910175    -0.439521
N      1.840446     7.543607    10.351248    -0.249155
O      4.105737    -4.841071    10.922967    -0.564658
O      4.786397    -2.774379    10.831403    -0.593482
O      0.367559     3.626895     5.385552    -0.616933
O      0.624292     4.587782     7.384337    -0.644725
O      4.631751     9.198098     6.408952    -0.723620
O      4.221089     7.870008     8.110990    -0.578193
O     -0.615867     2.193302     3.035026    -0.564760
O     11.983073     4.259993     3.126590    -0.595733
O      3.122311    -3.407464     8.572441    -0.615840
O      2.865578    -2.446566     6.573656    -0.644052
O     -1.141881     2.163744     7.549041    -0.721645
O     -0.731219     0.835664     5.847003    -0.577401
O      6.023933    11.875381     3.035026    -0.564745
O      5.343273     9.808689     3.126590    -0.593546
O      9.762111     3.407415     8.572441    -0.616937
O      9.505378     2.446528     6.573656    -0.644723
O      5.497919    -2.163788     7.549041    -0.723609
O      5.908581    -0.835698     5.847003    -0.578183
O     10.745537     4.841008    10.922967    -0.564667
O     -1.853403     2.774317    10.831403    -0.595706
O      7.007359    10.441774     5.385552    -0.615840
O      7.264092     9.480876     7.384337    -0.644073
O     11.271551     4.870566     6.408952    -0.721644
O     10.860889     6.198646     8.110990    -0.577394

The following XYZ coordinates are in angstroms. Other properties are in atomic units.
The sperically averaged electron density of each atom fit to a function of the form exp(a - br)
eigen_1, eigen_2 and eigen_3 are the three eigenvalues of traceless quadrupole moment tensor
  atom number  atomic symbol              X              Y              Z     net charge C6 coefficient C8 coefficient C10 coefficient fluctuating dipole atomic polarizability isotropic forcefield polarizability              a              b squared Pearson coefficient          <r^3>          <r^4>         wp_QDO          m_QDO          q_QDO       dipole_x       dipole_y       dipole_z         dipole            Qxy            Qxz            Qyz     Q(x^2-y^2)  Q(3z^2 - R^2)        eigen_1        eigen_2        eigen_3 static polarizability      alpha(xx)      alpha(xy)      alpha(xz)      alpha(yy)      alpha(yz)      alpha(zz) atomic spin moment
            1             Nd       5.434571      -4.171817       8.873654       1.951575     206.919809 0.53447099E+04  0.20915349E+06                                23.603195                           20.297244       2.785112       2.481901                    0.999152      90.635304     228.841667       0.541482       0.289056      -1.311575      -0.051777       0.027117      -0.040163       0.070917      -0.000828      -0.066745      -0.001139      -0.032634      -0.034055      -0.077762       0.022011       0.055751             27.299293      29.692257      -2.965274      -0.317620      25.279001       3.481372      26.926621          -0.002436
            2             Nd      11.334962       2.862544       5.084059       1.953180     206.820009 0.53416591E+04  0.20895800E+06                                23.557126                           20.258960       2.781560       2.481945                    0.999195      90.521234     228.346879       0.543418       0.288131      -1.312917       0.051662       0.028240       0.040445       0.071430      -0.000284      -0.064774       0.001809      -0.031542      -0.029670      -0.075146       0.020663       0.054483             27.244962      29.638536       2.954387      -0.318499      25.227479      -3.481507      26.868872          -0.002394
            3             Nd       4.695131      11.206057       5.084199       1.951577     206.918168 0.53447281E+04  0.20915344E+06                                23.602237                           20.296604       2.785638       2.482059                    0.999156      90.633752     228.834009       0.541520       0.289036      -1.311602       0.051824      -0.027205       0.040117       0.070960      -0.000846      -0.066798      -0.001151      -0.032633      -0.033835      -0.077796       0.021974       0.055822             27.297897      29.690801      -2.964926      -0.318724      25.276563       3.481045      26.926326          -0.002433
            4             Nd      -1.205292       4.171766       8.873934       1.953167     206.821113 0.53417217E+04  0.20896095E+06                                23.557062                           20.258962       2.781495       2.481928                    0.999195      90.520968     228.346076       0.543423       0.288127      -1.312921      -0.051669      -0.028244      -0.040424       0.071425      -0.000307      -0.064796       0.001822      -0.031540      -0.029583      -0.075160       0.020645       0.054515             27.244819      29.638581       2.954154      -0.318493      25.227199      -3.481471      26.868675          -0.002409
            5              H       2.753654      -5.171691      13.042349       0.118459       1.126103 0.82506573E+01  0.80979349E+02                                 1.732822                            1.637855      -1.083297       2.368430                    0.997031       3.411647       9.305064       0.511831       1.219252      -0.723288       0.004093      -0.037411      -0.009283       0.038762       0.000796      -0.008383      -0.005701      -0.024236      -0.014360      -0.016257      -0.000190       0.016448              1.762352       1.427258      -0.100376      -0.079679       2.223785       0.285620       1.636014          -0.000139
            6              H       4.770028       2.381828       1.035683       0.108841       1.078021 0.77963381E+01  0.75714337E+02                                 1.703626                            1.607813      -0.973446       2.411779                    0.998121       3.449558       9.468617       0.507232       1.243402      -0.717184      -0.008465      -0.031191       0.017159       0.036592      -0.000245      -0.007647      -0.000612      -0.026804      -0.000318      -0.016850       0.003367       0.013483              1.735802       1.498424       0.196019      -0.263630       1.865279      -0.387611       1.843704           0.001009
            7              H       5.290434       6.273233       0.259619       0.122178       1.096607 0.82496262E+01  0.82245784E+02                                 1.810250                            1.723779      -1.065639       2.383489                    0.996606       3.607910      10.438626       0.454848       1.350705      -0.694045      -0.004180       0.036973       0.004952       0.037537       0.001405      -0.003580      -0.002312      -0.021455      -0.032578      -0.012687      -0.003803       0.016490              1.826891       1.515847      -0.025879      -0.077778       2.292330       0.219697       1.672498           0.000075
            8              H       3.419895      -1.314052      12.355615       0.120223       1.017185 0.73913093E+01  0.72076952E+02                                 1.749416                            1.650001      -1.211495       2.311883                    0.994882       3.681868      10.721230       0.454729       1.381268      -0.686490       0.015871       0.026699      -0.020556       0.037246       0.005186      -0.006385      -0.001760      -0.013381       0.009114      -0.012067       0.002395       0.009672              1.787457       1.605950       0.283651      -0.262189       1.944936      -0.328156       1.811484          -0.000034
            9              H       2.093606       4.538552       3.768658       0.123851       0.945388 0.69301879E+01  0.67129962E+02                                 1.718693                            1.636670      -1.413144       2.214242                    0.992713       3.899634      11.671045       0.436241       1.449468      -0.671910      -0.020799      -0.021299      -0.018639       0.035123       0.007064       0.001663       0.005087      -0.006795       0.004076      -0.008720      -0.001509       0.010229              1.753230       1.640780       0.266852       0.115425       1.792746       0.356610       1.826164           0.000044
           10              H       4.625913       7.584424       4.304645       0.140975       0.939672 0.67544064E+01  0.64886568E+02                                 1.708698                            1.614840      -1.355605       2.258232                    0.993556       3.693702      10.941728       0.440388       1.447781      -0.673367       0.023174       0.026050      -0.014908       0.037919       0.008143      -0.002972      -0.000974       0.010595      -0.001983      -0.009422      -0.001445       0.010867              1.753770       1.843225       0.391405      -0.197262       1.877592      -0.107602       1.540493           0.000018
           11              H       2.309617       6.343556       7.330738       0.123342       0.969792 0.71104337E+01  0.68565411E+02                                 1.677533                            1.603673      -1.362341       2.238861                    0.994146       3.688679      10.628189       0.468307       1.356335      -0.690672      -0.011106       0.004628       0.035729       0.037701      -0.003578      -0.004215       0.004007      -0.002915       0.017936      -0.007031      -0.002688       0.009719              1.696057       1.501133       0.120405      -0.273878       1.435744       0.071316       2.151293           0.001756
           12              H       7.462454      -2.650577      11.830795       0.088753       1.141059 0.81370091E+01  0.79210573E+02                                 1.730434                            1.617991      -0.740497       2.530590                    0.999717       3.255848       8.707672       0.521518       1.206476      -0.728646      -0.030271      -0.007373       0.048701       0.057814       0.008294      -0.010420      -0.000986       0.003010       0.045008      -0.017180      -0.002726       0.019906              1.746033       1.688474       0.073925      -0.407478       1.387806      -0.089777       2.161820           0.002804
           13              H       8.680350      -2.895362       8.299423       0.073576       1.123835 0.82292412E+01  0.80935145E+02                                 1.747843                            1.649277      -0.765065       2.497222                    0.999645       3.529985       9.723177       0.502424       1.239534      -0.718367       0.007442      -0.011721      -0.045672       0.047736       0.002295      -0.009578       0.000868       0.008688       0.042229      -0.012484      -0.005938       0.018422              1.776170       1.402420       0.027168       0.007979       1.600515       0.431008       2.325573           0.003869
           14              H      10.230569      -1.373132       9.321148       0.130588       0.987646 0.66491468E+01  0.62224607E+02                                 1.626714                            1.501751      -0.834417       2.494351                    0.999696       3.248965       8.833026       0.514575       1.271924      -0.711178       0.031727       0.020972      -0.018057       0.042100       0.010521      -0.008151       0.005041       0.001231       0.030346      -0.018608       0.004837       0.013771              1.669884       2.133057       0.440105      -0.256204       1.512682      -0.163877       1.363913          -0.000540
           15              H       8.679195       8.453854       9.840385       0.077865       1.178600 0.83443847E+01  0.82801821E+02                                 1.845484                            1.691700      -0.921405       2.435342                    0.997981       3.592084      10.116340       0.479929       1.286126      -0.707914       0.039004       0.038083      -0.010969       0.055605       0.012077      -0.001519      -0.004085       0.011970      -0.038740      -0.014247      -0.006049       0.020296              1.900684       1.899136       0.544122      -0.107953       2.300928      -0.148522       1.501988           0.002501
           16              H       7.228551       4.966220      10.725322       0.092195       1.120567 0.74145242E+01  0.71938580E+02                                 1.820965                            1.615719      -1.010823       2.384699                    0.997139       3.720687      10.602651       0.478132       1.320322      -0.698346       0.003423      -0.036989       0.006969       0.037795      -0.002370       0.000264      -0.005011       0.000506      -0.045362      -0.016192       0.005706       0.010485              1.937875       1.443311       0.081397      -0.042265       2.835262      -0.466920       1.535051           0.001042
           17              H       5.389557       6.464538      10.253542       0.109812       1.070822 0.74205039E+01  0.71320176E+02                                 1.717772                            1.587874      -0.803337       2.507196                    0.999531       3.331643       9.156363       0.500146       1.274178      -0.711410      -0.048810      -0.007988       0.000968       0.049469       0.006787      -0.001481      -0.003146       0.012635      -0.053891      -0.018440      -0.000003       0.018443              1.753341       2.417417       0.157609       0.009083       1.468210      -0.071697       1.374396           0.001385
           18              H       3.982975       3.854816       2.652019       0.052106       1.554903 0.13144662E+02  0.14589507E+03                                 2.184648                            2.083682      -1.297925       2.205142                    0.995176       4.412482      13.074303       0.445523       1.238639      -0.715745      -0.003679      -0.031101       0.023607       0.039219      -0.001811      -0.003127      -0.005992      -0.018129       0.003573      -0.011121      -0.000720       0.011840              2.230842       1.871455       0.227347      -0.339084       2.564825      -0.384694       2.256246           0.000753
           19              H       0.736216       1.862693       0.915644       0.117929       1.129066 0.82796323E+01  0.81362945E+02                                 1.738622                            1.642900      -1.096562       2.363022                    0.996914       3.417569       9.337380       0.509857       1.222482      -0.722562      -0.003971      -0.037688       0.009649       0.039105      -0.000808      -0.008599       0.006071      -0.024142      -0.014299      -0.016480      -0.000157       0.016637              1.768435       1.431405       0.100927      -0.080132       2.232534      -0.287275       1.641366          -0.000139
           20              H      -1.280158      -4.652556      12.922310       0.110276       1.073687 0.77586062E+01  0.75256690E+02                                 1.698987                            1.603884      -0.967674       2.414670                    0.998193       3.442523       9.443634       0.507868       1.243351      -0.717190       0.008391      -0.030430      -0.016599       0.035664      -0.000491      -0.007691       0.000940      -0.026798      -0.000645      -0.016848       0.003232       0.013616              1.730903       1.494744      -0.194875      -0.262288       1.859655       0.385479       1.838310           0.001002
           21              H      -1.800564      -0.761156      13.698374       0.121136       1.101917 0.82995950E+01  0.82878199E+02                                 1.816799                            1.729501      -1.075721       2.378685                    0.996492       3.618530      10.481655       0.453844       1.351501      -0.693865       0.003341       0.037597      -0.005019       0.038077      -0.001089      -0.003522       0.002393      -0.021499      -0.031405      -0.012391      -0.003898       0.016290              1.833641       1.520511       0.026111      -0.078217       2.302290      -0.221135       1.678122           0.000079
           22              H       0.069975       5.720329       1.602378       0.121071       1.014422 0.73659425E+01  0.71758754E+02                                 1.745428                            1.646548      -1.203740       2.315672                    0.994972       3.674007      10.688624       0.455520       1.380231      -0.686706      -0.016222       0.026930       0.020185       0.037361      -0.004561      -0.006134       0.001748      -0.013503       0.010221      -0.011819       0.002591       0.009228              1.783258       1.602494      -0.282557      -0.261121       1.940126       0.326778       1.807154          -0.000025
           23              H       1.396264      -2.495817      10.189335       0.124285       0.943692 0.69163910E+01  0.66979414E+02                                 1.718462                            1.636502      -1.420654       2.211600                    0.992599       3.898988      11.677014       0.435571       1.452061      -0.671444       0.020203      -0.021159       0.018633       0.034685      -0.007433       0.001788      -0.004881      -0.006462       0.003683      -0.008882      -0.001447       0.010329              1.752955       1.640553      -0.266782       0.115419       1.792365      -0.356515       1.825947           0.000041
           24              H      -1.136043       0.550059       9.653348       0.144161       0.934514 0.67098693E+01  0.64361914E+02                                 1.703489                            1.610305      -1.355954       2.259325                    0.993635       3.681952      10.904103       0.440614       1.449217      -0.673098      -0.022615       0.025105       0.014539       0.036784      -0.008657      -0.003021       0.001330       0.010725      -0.002172      -0.009833      -0.001601       0.011434              1.748229       1.837252      -0.389303      -0.196242       1.871334       0.107049       1.536102           0.000020
           25              H       1.180253      -0.690792       6.627255       0.124222       0.966047 0.70756828E+01  0.68137554E+02                                 1.672352                            1.599104      -1.349923       2.244368                    0.994380       3.679436      10.589658       0.469323       1.355240      -0.690905       0.010720       0.004021      -0.035449       0.037252       0.003724      -0.004335      -0.004196      -0.003197       0.017675      -0.007191      -0.002734       0.009925              1.690689       1.496780      -0.119791      -0.272309       1.431824      -0.070940       2.143464           0.001756
           26              H       9.307016       4.383801       2.127198       0.088306       1.141751 0.81423432E+01  0.79258733E+02                                 1.729270                            1.617027      -0.740916       2.529337                    0.999723       3.257893       8.706922       0.522507       1.204250      -0.729136       0.030848      -0.007485      -0.049083       0.058453      -0.008342      -0.010400       0.001081       0.002309       0.044306      -0.017106      -0.002600       0.019706              1.744846       1.687409      -0.073851      -0.406914       1.387079       0.089657       2.160049           0.002813
           27              H       8.089120       4.138995       5.658570       0.072377       1.128664 0.82705133E+01  0.81437181E+02                                 1.752260                            1.652933      -0.763586       2.497282                    0.999641       3.536820       9.745540       0.502119       1.238823      -0.718520      -0.007573      -0.011844       0.045786       0.047896      -0.002309      -0.009435      -0.000901       0.008911       0.043135      -0.012704      -0.005856       0.018560              1.780829       1.405140      -0.027255       0.007984       1.604126      -0.433250       2.333221           0.003881
           28              H       6.538901       5.661232       4.636845       0.129512       0.989059 0.66647277E+01  0.62456240E+02                                 1.634250                            1.508134      -0.846366       2.490373                    0.999623       3.256377       8.882155       0.510722       1.279760      -0.709526      -0.032163       0.020326       0.018387       0.042257      -0.010685      -0.007935      -0.004718       0.001319       0.030131      -0.018510       0.004953       0.013557              1.677866       2.144629      -0.443477      -0.258068       1.519435       0.165041       1.369535          -0.000574
           29              H       8.090275       1.419520       4.117608       0.077572       1.178603 0.83412732E+01  0.82700265E+02                                 1.839052                            1.686438      -0.895446       2.444873                    0.998374       3.588625      10.077200       0.483161       1.278615      -0.709491      -0.039590       0.038367       0.011102       0.056238      -0.012392      -0.001537       0.004153       0.012115      -0.038535      -0.014265      -0.006320       0.020586              1.893765       1.892280      -0.540801      -0.107330       2.291396       0.147593       1.497620           0.002539
           30              H       9.540919      12.000592       3.232671       0.094202       1.113835 0.73616845E+01  0.71282185E+02                                 1.812104                            1.608819      -0.993550       2.392379                    0.997370       3.705116      10.539859       0.479771       1.318465      -0.698750      -0.002404      -0.036069      -0.006815       0.036786       0.002663       0.000446       0.005179       0.000504      -0.046265      -0.016540       0.005555       0.010985              1.927839       1.437314      -0.080709      -0.041925       2.817946       0.463092       1.528256           0.001044
           31              H      11.379913      -0.569793       3.704451       0.111831       1.063347 0.73601859E+01  0.70616760E+02                                 1.712124                            1.583268      -0.801636       2.509243                    0.999551       3.320685       9.126920       0.499846       1.277177      -0.710786       0.047568      -0.008301      -0.001055       0.048299      -0.006536      -0.001669       0.003194       0.012974      -0.055307      -0.018922       0.000287       0.018635              1.747389       2.407289      -0.156610       0.009021       1.464092       0.071357       1.370785           0.001388
           32              H      -0.493105      -3.179559      11.305974       0.052278       1.554237 0.13139380E+02  0.14583618E+03                                 2.184980                            2.084053      -1.305197       2.202322                    0.995236       4.412172      13.077586       0.445186       1.239579      -0.715539       0.003894      -0.030804      -0.023433       0.038899       0.001886      -0.002980       0.006043      -0.018633       0.003581      -0.011275      -0.000803       0.012078              2.231106       1.871721      -0.227198      -0.339095       2.565016       0.384715       2.256580           0.000767
           33              H       7.376016      12.206001       0.915644       0.118464       1.126063 0.82503006E+01  0.80975040E+02                                 1.732789                            1.637826      -1.083233       2.368463                    0.997032       3.411588       9.304882       0.511832       1.219262      -0.723286      -0.004094       0.037411       0.009285       0.038762       0.000796      -0.008383      -0.005699      -0.024236      -0.014352      -0.016258      -0.000188       0.016446              1.762318       1.427233      -0.100372      -0.079677       2.223733       0.285612       1.635986          -0.000127
           34              H       5.359642       4.652482      12.922310       0.108846       1.078136 0.77973772E+01  0.75727212E+02                                 1.703758                            1.607927      -0.973665       2.411667                    0.998119       3.449818       9.469611       0.507209       1.243413      -0.717180       0.008461       0.031188      -0.017158       0.036587      -0.000251      -0.007643      -0.000607      -0.026799      -0.000308      -0.016846       0.003368       0.013478              1.735943       1.498530       0.196047      -0.263666       1.865437      -0.387665       1.843862           0.001015
           35              H       4.839236       0.761077      13.698374       0.122174       1.096617 0.82497193E+01  0.82246981E+02                                 1.810264                            1.723792      -1.065658       2.383479                    0.996606       3.607937      10.438737       0.454845       1.350709      -0.694044       0.004180      -0.036974      -0.004952       0.037537       0.001405      -0.003580      -0.002312      -0.021456      -0.032580      -0.012688      -0.003803       0.016490              1.826906       1.515856      -0.025879      -0.077779       2.292352       0.219698       1.672511           0.000074
           36              H       6.709775       8.348362       1.602378       0.120227       1.017180 0.73912584E+01  0.72076321E+02                                 1.749409                            1.649994      -1.211487       2.311887                    0.994882       3.681852      10.721168       0.454731       1.381266      -0.686490      -0.015872      -0.026699       0.020556       0.037246       0.005185      -0.006386      -0.001760      -0.013382       0.009113      -0.012067       0.002396       0.009671              1.787450       1.605944       0.283650      -0.262188       1.944927      -0.328155       1.811479          -0.000029
           37              H       8.036064       2.495758      10.189335       0.123853       0.945363 0.69299573E+01  0.67127195E+02                                 1.718667                            1.636647      -1.413120       2.214256                    0.992713       3.899585      11.670866       0.436242       1.449475      -0.671909       0.020799       0.021299       0.018639       0.035124       0.007065       0.001662       0.005089      -0.006797       0.004074      -0.008721      -0.001510       0.010231              1.753204       1.640752       0.266842       0.115419       1.792726       0.356601       1.826135           0.000044
           38              H       5.503757      -0.550114       9.653348       0.140976       0.939662 0.67543233E+01  0.64885578E+02                                 1.708690                            1.614832      -1.355598       2.258238                    0.993556       3.693675      10.941636       0.440388       1.447785      -0.673366      -0.023174      -0.026050       0.014907       0.037920       0.008143      -0.002972      -0.000973       0.010594      -0.001985      -0.009422      -0.001445       0.010867              1.753761       1.843215       0.391401      -0.197262       1.877582      -0.107602       1.540487           0.000015
           39              H       7.820053       0.690754       6.627255       0.123339       0.969834 0.71108250E+01  0.68570079E+02                                 1.677571                            1.603708      -1.362416       2.238816                    0.994146       3.688784      10.628536       0.468306       1.356320      -0.690674       0.011105      -0.004627      -0.035727       0.037698      -0.003579      -0.004214       0.004007      -0.002915       0.017928      -0.007030      -0.002687       0.009717              1.696096       1.501164       0.120410      -0.273890       1.435775       0.071318       2.151349           0.001768
           40              H       2.667216       9.684887       2.127198       0.088736       1.141005 0.81364913E+01  0.79203846E+02                                 1.730345                            1.617912      -0.740470       2.530603                    0.999717       3.255739       8.707135       0.521546       1.206436      -0.728656       0.030270       0.007372      -0.048700       0.057813       0.008287      -0.010420      -0.000989       0.003006       0.044994      -0.017171      -0.002732       0.019902              1.745941       1.688388       0.073920      -0.407447       1.387742      -0.089774       2.161695           0.002803
           41              H       1.449320       9.929672       5.658570       0.073562       1.123773 0.82286228E+01  0.80927153E+02                                 1.747748                            1.649193      -0.764923       2.497289                    0.999646       3.529833       9.722491       0.502449       1.239501      -0.718375      -0.007442       0.011719       0.045671       0.047734       0.002289      -0.009575       0.000866       0.008683       0.042228      -0.012477      -0.005942       0.018419              1.776071       1.402354       0.027162       0.007974       1.600427       0.430971       2.325432           0.003862
           42              H      -0.100899       8.407442       4.636845       0.130578       0.987630 0.66489727E+01  0.62222272E+02                                 1.626666                            1.501708      -0.834337       2.494384                    0.999696       3.248889       8.832631       0.514597       1.271885      -0.711187      -0.031725      -0.020969       0.018058       0.042099       0.010519      -0.008150       0.005038       0.001231       0.030333      -0.018604       0.004836       0.013767              1.669833       2.132989       0.440085      -0.256197       1.512635      -0.163871       1.363876          -0.000543
           43              H       1.450475      -1.419544       4.117608       0.077810       1.178388 0.83424433E+01  0.82776552E+02                                 1.845172                            1.691441      -0.920928       2.435576                    0.997986       3.591585      10.114093       0.479999       1.286032      -0.707937      -0.039002      -0.038085       0.010965       0.055605       0.012087      -0.001524      -0.004074       0.011959      -0.038652      -0.014216      -0.006072       0.020288              1.900352       1.898812       0.543978      -0.107926       2.300478      -0.148482       1.501765           0.002500
           44              H       2.901119       2.068090       3.232671       0.092146       1.120392 0.74130200E+01  0.71919103E+02                                 1.820671                            1.615484      -1.010101       2.385034                    0.997146       3.720098      10.600018       0.478207       1.320205      -0.698373      -0.003410       0.036982      -0.006966       0.037787      -0.002373       0.000266      -0.005004       0.000474      -0.045278      -0.016162       0.005687       0.010475              1.937543       1.443099       0.081388      -0.042256       2.834716      -0.466801       1.534815           0.001045
           45              H       4.740113       0.569772       3.704451       0.109745       1.070679 0.74190242E+01  0.71300540E+02                                 1.717447                            1.587588      -0.802855       2.507404                    0.999533       3.331162       9.153913       0.500265       1.273973      -0.711457       0.048799       0.007994      -0.000969       0.049459       0.006784      -0.001483      -0.003129       0.012659      -0.053805      -0.018407      -0.000027       0.018434              1.753005       2.416916       0.157583       0.009078       1.467942      -0.071673       1.374158           0.001393
           46              H       6.146695       3.179494      11.305974       0.052112       1.554841 0.13144011E+02  0.14588674E+03                                 2.184636                            2.083666      -1.297890       2.205164                    0.995175       4.412467      13.074415       0.445511       1.238681      -0.715735       0.003678       0.031102      -0.023608       0.039220      -0.001812      -0.003127      -0.005992      -0.018127       0.003565      -0.011119      -0.000722       0.011840              2.230836       1.871440       0.227353      -0.339084       2.564834      -0.384698       2.256234           0.000761
           47              H       9.393454       5.171617      13.042349       0.117932       1.129000 0.82790235E+01  0.81355638E+02                                 1.738574                            1.642857      -1.096419       2.363098                    0.996915       3.417465       9.337084       0.509854       1.222507      -0.722556       0.003972       0.037687      -0.009654       0.039106      -0.000808      -0.008600       0.006067      -0.024141      -0.014281      -0.016480      -0.000153       0.016633              1.768388       1.431370       0.100922      -0.080126       2.232469      -0.287269       1.641324          -0.000138
           48              H      11.409828      11.686866       1.035683       0.110271       1.073742 0.77590957E+01  0.75262611E+02                                 1.699038                            1.603930      -0.967760       2.414623                    0.998192       3.442627       9.443987       0.507863       1.243343      -0.717192      -0.008390       0.030429       0.016598       0.035662      -0.000489      -0.007689       0.000939      -0.026796      -0.000644      -0.016846       0.003232       0.013614              1.730956       1.494783      -0.194884      -0.262299       1.859717       0.385497       1.838368           0.001007
           49              H      11.930234       7.795466       0.259619       0.121133       1.101938 0.82998020E+01  0.82880860E+02                                 1.816827                            1.729527      -1.075761       2.378664                    0.996491       3.618589      10.481895       0.453839       1.351506      -0.693864      -0.003341      -0.037598       0.005018       0.038078      -0.001089      -0.003521       0.002393      -0.021501      -0.031411      -0.012392      -0.003900       0.016292              1.833670       1.520531       0.026110      -0.078219       2.302332      -0.221139       1.678148           0.000081
           50              H      10.059695       1.313981      12.355615       0.121070       1.014379 0.73655345E+01  0.71753663E+02                                 1.745372                            1.646498      -1.203645       2.315721                    0.994974       3.673881      10.688114       0.455530       1.380224      -0.686708       0.016224      -0.026929      -0.020187       0.037362      -0.004560      -0.006137       0.001748      -0.013504       0.010227      -0.011821       0.002593       0.009228              1.783200       1.602446      -0.282544      -0.261108       1.940060       0.326763       1.807095          -0.000026
           51              H       8.733406       9.530127       3.768658       0.124291       0.943682 0.69163070E+01  0.66978438E+02                                 1.718454                            1.636496      -1.420661       2.211599                    0.992599       3.898971      11.676972       0.435571       1.452068      -0.671443      -0.020203       0.021159      -0.018634       0.034686      -0.007434       0.001787      -0.004881      -0.006464       0.003686      -0.008884      -0.001445       0.010330              1.752947       1.640542      -0.266777       0.115417       1.792359      -0.356513       1.825940           0.000049
           52              H      11.265713       6.484251       4.304645       0.144166       0.934537 0.67100781E+01  0.64364489E+02                                 1.703520                            1.610332      -1.356013       2.259295                    0.993635       3.682023      10.904401       0.440608       1.449221      -0.673097       0.022614      -0.025104      -0.014537       0.036782      -0.008656      -0.003019       0.001328       0.010724      -0.002172      -0.009831      -0.001600       0.011432              1.748262       1.837285      -0.389315      -0.196248       1.871369       0.107051       1.536130           0.000022
           53              H       8.949417       7.725102       7.330738       0.124230       0.966119 0.70763418E+01  0.68145496E+02                                 1.672423                            1.599167      -1.350114       2.244262                    0.994379       3.679634      10.590357       0.469318       1.355221      -0.690907      -0.010718      -0.004021       0.035445       0.037247       0.003723      -0.004332      -0.004195      -0.003198       0.017650      -0.007186      -0.002732       0.009918              1.690764       1.496841      -0.119800      -0.272332       1.431880      -0.070944       2.143571           0.001760
           54              H       0.822654       2.650509      11.830795       0.088293       1.141751 0.81423189E+01  0.79258317E+02                                 1.729260                            1.617018      -0.740906       2.529341                    0.999723       3.257880       8.706834       0.522512       1.204240      -0.729139      -0.030847       0.007485       0.049082       0.058452      -0.008338      -0.010400       0.001083       0.002304       0.044300      -0.017101      -0.002603       0.019704              1.744836       1.687400      -0.073851      -0.406912       1.387071       0.089657       2.160037           0.002803
           55              H       2.040550       2.895315       8.299423       0.072366       1.128637 0.82702238E+01  0.81433369E+02                                 1.752212                            1.652890      -0.763504       2.497321                    0.999642       3.536738       9.745159       0.502133       1.238803      -0.718525       0.007573       0.011843      -0.045786       0.047895      -0.002306      -0.009434      -0.000901       0.008908       0.043135      -0.012701      -0.005858       0.018558              1.780780       1.405106      -0.027252       0.007982       1.604082      -0.433232       2.333151           0.003870
           56              H       3.590769       1.373078       9.321148       0.129504       0.989049 0.66646234E+01  0.62454830E+02                                 1.634221                            1.508108      -0.846322       2.490392                    0.999623       3.256328       8.881903       0.510735       1.279736      -0.709531       0.032162      -0.020325      -0.018388       0.042257      -0.010684      -0.007935      -0.004716       0.001319       0.030124      -0.018508       0.004952       0.013555              1.677837       2.144588      -0.443466      -0.258064       1.519409       0.165038       1.369513          -0.000585
           57              H       2.039395       5.614790       9.840385       0.077556       1.178526 0.83405840E+01  0.82691233E+02                                 1.838929                            1.686338      -0.895261       2.444957                    0.998376       3.588470      10.076435       0.483191       1.278568      -0.709502       0.039586      -0.038365      -0.011100       0.056233      -0.012394      -0.001538       0.004149       0.012111      -0.038501      -0.014254      -0.006327       0.020581              1.893634       1.892157      -0.540738      -0.107318       2.291210       0.147574       1.497535           0.002513
           58              H       0.588751      -4.966282      10.725322       0.094189       1.113757 0.73610627E+01  0.71274220E+02                                 1.811979                            1.608724      -0.993230       2.392524                    0.997373       3.704906      10.538906       0.479800       1.318421      -0.698760       0.002397       0.036064       0.006813       0.036780       0.002664       0.000446       0.005176       0.000493      -0.046233      -0.016529       0.005548       0.010980              1.927697       1.437233      -0.080701      -0.041920       2.817695       0.463036       1.528162           0.001017
           59              H      -1.250243       7.604103      10.253542       0.111813       1.063279 0.73595501E+01  0.70608424E+02                                 1.711978                            1.583144      -0.801420       2.509330                    0.999552       3.320538       9.126072       0.499897       1.277088      -0.710805      -0.047562       0.008302       0.001055       0.048293      -0.006535      -0.001669       0.003189       0.012984      -0.055280      -0.018912       0.000279       0.018632              1.747237       2.407046      -0.156589       0.009020       1.463979       0.071348       1.370686           0.001372
           60              H      10.622775      10.213869       2.652019       0.052271       1.554233 0.13139320E+02  0.14583535E+03                                 2.184977                            2.084049      -1.305131       2.202350                    0.995235       4.412179      13.077600       0.445186       1.239579      -0.715539      -0.003891       0.030803       0.023434       0.038899       0.001886      -0.002978       0.006043      -0.018630       0.003574      -0.011272      -0.000805       0.012076              2.231103       1.871715      -0.227200      -0.339094       2.565018       0.384713       2.256575           0.000765
           61              C       4.101414      -3.663522      11.342265       0.570612      23.120722 0.24812411E+03  0.51391129E+04                                 7.502589                            5.585362      -0.017171       2.046688                    0.999581      22.692187      63.990553       0.627223       0.471482      -1.017841       0.025102      -0.006800      -0.033195       0.042170      -0.012580       0.095316      -0.032646       0.050067      -0.036141      -0.092722      -0.021437       0.114160              8.840367       7.830817       0.227185      -4.203021       8.270110       1.509385      10.420176          -0.002446
           62              C       3.218689      -3.303367      12.517528      -0.004908      35.153287 0.42233374E+03  0.98032787E+04                                 9.370305                            6.868739       0.102201       2.049682                    0.999417      26.721907      74.973144       0.629885       0.418918      -1.068475      -0.018915       0.008343       0.029433       0.035967       0.010517       0.015690       0.000751       0.000082       0.001260      -0.018527      -0.000738       0.019266             11.267395       8.927105      -0.710950      -6.097917      10.193025       1.600932      14.682054           0.007958
           63              C       2.657116      -4.281144      13.293593      -0.107463      32.423859 0.42065197E+03  0.98464693E+04                                 8.930789                            6.920409       0.036015       1.986389                    0.999722      29.314122      85.162392       0.612882       0.426945      -1.053485      -0.003986       0.022692       0.012970       0.026439      -0.004528       0.009276       0.003146      -0.025087      -0.046106      -0.021379       0.000290       0.021088             10.122115       7.500599      -0.031683      -4.583209       9.514198       0.824731      13.351548           0.001835
           64              C       5.099340       3.059941       0.488530      -0.149011      33.410217 0.44681095E+03  0.10597318E+05                                 9.027802                            7.069932       0.135383       2.007638                    0.999767      29.946322      87.024609       0.615596       0.419506      -1.060163       0.021324      -0.008012      -0.024630       0.033549       0.014454       0.002739      -0.019070      -0.030064      -0.030614      -0.025350      -0.007378       0.032729             10.188309       7.294386      -0.845968      -4.171716      10.307867       1.658990      12.962675           0.002736
           65              C       4.888221       4.389432       0.817938       0.067931      36.387852 0.43231480E+03  0.10167575E+05                                 9.827520                            7.094616      -0.386233       1.886716                    0.999089      27.314995      79.000645       0.596486       0.436605      -1.049805       0.005131       0.005469      -0.005812       0.009488      -0.014545      -0.019657       0.010611       0.000815       0.040149      -0.022980      -0.009699       0.032679             12.127687       8.480218      -0.892016      -5.929851      10.491403       2.458489      17.411439           0.005867
           66              C       5.427848       5.379871       0.039082      -0.109219      32.762321 0.44529516E+03  0.10630760E+05                                 9.194791                            7.249531      -0.211550       1.916594                    0.998004      29.920085      89.367406       0.579678       0.442592      -1.038348       0.013804      -0.010310      -0.014549       0.022550      -0.006043       0.011395       0.001557      -0.006881      -0.055062      -0.023276       0.006445       0.016831             10.392635       7.821368       0.237841      -4.574867       9.412557       0.290393      13.943982           0.004535
           67              C       3.035100      -1.987944      12.872061      -0.098478      32.275132 0.43628271E+03  0.10327461E+05                                 8.994167                            7.101288       0.005972       1.985830                    0.999064      29.350790      86.334889       0.596957       0.433449      -1.047322      -0.006698      -0.011965       0.021447       0.025456       0.005447       0.015689      -0.009973       0.022103       0.007305      -0.022431       0.000058       0.022373             10.093069       7.518204      -0.493857      -4.190707      10.183707       1.541792      12.577297           0.000872
           68              C       4.203820       4.700347       2.085324       0.095509      33.184044 0.36662207E+03  0.83091140E+04                                 9.228526                            6.512164      -0.092988       1.981162                    0.998400      27.018801      77.764456       0.623027       0.433774      -1.047131      -0.005127       0.016108      -0.018195       0.024836       0.004639       0.045648      -0.018308       0.130100      -0.038972      -0.068404      -0.023150       0.091554             11.631562       7.743178      -1.805102      -5.320174       9.893170       4.752046      17.258337           0.001867
           69              C       0.906566       4.434437       6.180599       0.634428      21.793932 0.23411284E+03  0.47819271E+04                                 7.220019                            5.443501      -0.036123       2.053277                    0.999304      21.950609      61.595016       0.631780       0.474638      -1.015515      -0.048902      -0.039164       0.028503       0.068831      -0.086779       0.033263      -0.018449      -0.038232      -0.089429      -0.078843      -0.033702       0.112545              8.432369       8.852880       3.750401      -1.689463       7.414403      -0.216269       9.029824          -0.000600
           70              C       2.008681       5.312325       5.627863      -0.005346      36.921313 0.42605862E+03  0.98880137E+04                                 9.570110                            6.815536       0.083682       2.033688                    0.999308      26.859402      74.771251       0.645512       0.408848      -1.077545       0.029202       0.028145      -0.029440       0.050116      -0.015827       0.017104       0.008317       0.004719       0.043861      -0.030326       0.005765       0.024561             11.784695      12.666455       6.044856      -3.673307      10.766891      -0.029940      11.920739           0.002130
           71              C       2.469578       5.180083       4.326978      -0.195341      36.273861 0.49069460E+03  0.11969559E+05                                 9.722312                            7.533810      -0.159687       1.913594                    0.998881      31.193438      93.339775       0.578882       0.433760      -1.046458      -0.033071       0.009644       0.018129       0.038928      -0.023054       0.036107      -0.000236      -0.001597      -0.041086      -0.045182       0.001485       0.043698             11.147597      11.259320       3.415633      -4.281162       8.575255       0.766445      13.608217           0.015114
           72              C       3.477662       5.990441       3.849614       0.228948      34.720346 0.37473619E+03  0.85233738E+04                                 9.573175                            6.658598      -0.235850       1.946833                    0.999581      25.724572      73.711769       0.606944       0.443681      -1.043220       0.004640       0.011975      -0.048291       0.049969      -0.005791      -0.000600       0.005465       0.002845       0.076121      -0.019008      -0.007160       0.026168             11.966817       9.783609       1.860540      -3.558549      10.570899       4.875076      15.545944           0.013220
           73              C       3.993337       6.994944       4.648012      -0.192965      36.696969 0.48685398E+03  0.11855435E+05                                 9.848203                            7.528057      -0.223819       1.901178                    0.997908      30.891329      92.429186       0.576221       0.436514      -1.044551      -0.009240       0.017822       0.014688       0.024874      -0.018368       0.002696      -0.034775       0.031039      -0.083111      -0.052686       0.009356       0.043330             11.487710       8.495245       2.740086      -0.981927      12.041289       4.816426      13.926596           0.003308
           74              C       3.565708       7.117338       5.954480      -0.007186      36.736701 0.43251835E+03  0.10091713E+05                                 9.590482                            6.900313       0.011239       2.011268                    0.999200      27.029489      75.836820       0.635889       0.412823      -1.073243      -0.014027      -0.026134      -0.034536       0.045525      -0.004195      -0.003907      -0.022112      -0.015937       0.008007      -0.020473      -0.006385       0.026858             11.789292       9.888060       5.314854       0.177232      12.785730       4.191690      12.694087           0.004343
           75              C       2.582361       6.267587       6.445801      -0.133652      35.146155 0.46243917E+03  0.11097438E+05                                 9.481291                            7.296218      -0.144006       1.917683                    0.999495      30.378000      89.713685       0.591243       0.431690      -1.049303       0.007877      -0.002230      -0.013977       0.016198      -0.045313       0.000378      -0.009402       0.017149       0.012774      -0.049170       0.004198       0.044972             10.914253      11.021207       6.147747      -0.934967      11.874092       1.380718       9.847461           0.032851
           76              C       4.173452       8.116213       6.898040       0.619729      21.907279 0.23900185E+03  0.49187593E+04                                 7.317110                            5.535920      -0.116189       2.025583                    0.999269      22.306592      63.320359       0.618931       0.480850      -1.009815       0.022561       0.049832       0.026536       0.060798      -0.062094      -0.054474      -0.011374       0.133557      -0.172267      -0.095591      -0.036060       0.131651              8.560302       5.942144       3.103926       1.639732      10.150004       1.984290       9.588757          -0.000136
           77              C       7.920872      -2.518329      11.035189       0.273920      21.363665 0.28385846E+03  0.60521162E+04                                 6.882220                            5.795437       0.000296       2.037487                    0.999509      24.450909      68.900585       0.647439       0.443713      -1.038228       0.005899       0.009049      -0.038524       0.040010      -0.083214      -0.014470      -0.034082      -0.036847      -0.066854      -0.090154      -0.008881       0.099036              7.200062       7.383545       1.943188      -0.808180       5.435879       0.728293       8.780763           0.310755
           78              C       8.578215      -2.630873       9.181568       0.102971      23.675699 0.32512580E+03  0.71504719E+04                                 7.244324                            6.076337       0.176312       2.066177                    0.999839      26.219677      74.332696       0.653972       0.425857      -1.051991      -0.045280      -0.013811       0.048435       0.067727      -0.069250       0.006088      -0.024664      -0.052191       0.028983      -0.079785       0.002241       0.077545              7.715487       7.659825       2.474095       0.374183       6.673932       2.174999       8.812706           0.306979
           79              C       9.494327      -1.786753       9.711972       0.022962      24.724269 0.34183816E+03  0.75725212E+04                                 7.414454                            6.220233       0.267184       2.104484                    0.999125      26.188628      73.232266       0.651422       0.424448      -1.058467       0.009290       0.030418       0.033119       0.045917      -0.024445       0.009574      -0.000603      -0.031256      -0.042737      -0.027153      -0.009511       0.036665              7.862120      10.358020       3.638513      -0.620390       6.656339       0.255052       6.572002           0.160423
           80              C       8.078273       7.761673      10.002298       0.249157      23.358591 0.29219398E+03  0.62688850E+04                                 7.281389                            5.826751      -0.040596       2.011675                    0.999645      24.913026      70.195739       0.655200       0.435725      -1.043984      -0.026967      -0.025097      -0.003034       0.036963       0.040762      -0.025221       0.043011       0.012634       0.253201      -0.096798      -0.001628       0.098425              7.937499       8.541580       0.881471      -0.106445      10.650804      -1.811992       4.620112           0.280506
           81              C       7.312643       5.866618      10.488036       0.026172      27.559784 0.34647131E+03  0.77049699E+04                                 8.004392                            6.220960       0.321562       2.109775                    0.999747      26.564005      74.550473       0.657542       0.418870      -1.061431       0.048764       0.011253      -0.011000       0.051240      -0.016016      -0.006112       0.017148      -0.032087       0.110879      -0.041161      -0.003897       0.045058              9.006771       8.094868      -0.728105       0.225414      13.596129      -3.203834       5.329316           0.197196
           82              C       6.284892       6.699486      10.222834       0.091943      24.828137 0.31756416E+03  0.69228140E+04                                 7.446641                            5.984045       0.189194       2.078554                    0.999774      25.729465      71.927612       0.664455       0.422853      -1.056958       0.012471       0.062534      -0.015010       0.065508       0.011462      -0.012903       0.034910       0.027985       0.166123      -0.057993      -0.009601       0.067594              8.075240      10.481623      -0.552491       0.424409       9.118561      -1.820612       4.625535           0.263152
           83              C      -0.611544       3.370853       2.615728       0.572750      23.077343 0.24762104E+03  0.51256359E+04                                 7.490667                            5.577921      -0.013432       2.048283                    0.999544      22.666030      63.879181       0.627997       0.471182      -1.018094      -0.026433      -0.004866       0.033854       0.043226       0.012331       0.094792       0.031662       0.050039      -0.035411      -0.091850      -0.021478       0.113328              8.824936       7.817804      -0.228143      -4.193308       8.257521      -1.505363      10.399482          -0.002446
           84              C       0.271181       3.731015       1.440465      -0.004720      35.141903 0.42224740E+03  0.97999759E+04                                 9.365133                            6.865984       0.106545       2.050933                    0.999422      26.718935      74.939914       0.630345       0.418668      -1.068722       0.020289       0.006775      -0.030735       0.037446      -0.010080       0.016456       0.001156      -0.000987       0.003373      -0.019971       0.001280       0.018692             11.259740       8.921118       0.708684      -6.091852      10.188855      -1.597397      14.669248           0.007955
           85              C       0.832754       2.753243       0.664400      -0.107734      32.420875 0.42058458E+03  0.98446685E+04                                 8.928497                            6.918078       0.031789       1.985220                    0.999723      29.320035      85.183435       0.613210       0.426726      -1.053602       0.005360       0.019840      -0.014855       0.025358       0.007222       0.009880      -0.004166      -0.024846      -0.041813      -0.021816       0.000410       0.021406             10.119190       7.496494       0.033335      -4.578940       9.517917      -0.828440      13.343160           0.001837
           86              C      -1.609470      -3.974446      13.469463      -0.151468      33.481022 0.44801636E+03  0.10633373E+05                                 9.042488                            7.081373       0.129081       2.005393                    0.999789      29.982021      87.167144       0.614832       0.419732      -1.059989      -0.021654      -0.006848       0.025050       0.033812      -0.014917       0.003947       0.019490      -0.031482      -0.028011      -0.026738      -0.006504       0.033242             10.205380       7.306066       0.851866      -4.178542      10.324498      -1.669874      12.985576           0.002750
           87              C      -1.398351      -2.644953      13.140055       0.069115      36.352737 0.43185170E+03  0.10153698E+05                                 9.821089                            7.090731      -0.381766       1.888150                    0.999120      27.296534      78.928935       0.596675       0.436595      -1.049839      -0.005655       0.005864       0.006419       0.010371       0.014241      -0.019994      -0.010604       0.001691       0.037018      -0.022327      -0.010193       0.032519             12.118592       8.473693       0.891330      -5.923386      10.486932      -2.456770      17.395150           0.005862
           88              C      -1.937978      -1.654519      13.918911      -0.108127      32.702259 0.44429265E+03  0.10600152E+05                                 9.179485                            7.237899      -0.208934       1.917758                    0.997939      29.890591      89.231963       0.580599       0.442168      -1.038666      -0.014575      -0.010394       0.014370       0.022955       0.009184       0.010109      -0.003825      -0.003782      -0.063757      -0.025447       0.005120       0.020328             10.373779       7.805402      -0.235979      -4.562112       9.405408      -0.292774      13.910528           0.004541
           89              C       0.454770       5.046440       1.085932      -0.098954      32.284639 0.43650604E+03  0.10333549E+05                                 8.995767                            7.103438       0.008084       1.986433                    0.999051      29.350888      86.324338       0.596855       0.433489      -1.047351       0.007259      -0.013369      -0.019476       0.024713      -0.002062       0.014758       0.008138       0.022075      -0.004046      -0.018700      -0.002865       0.021565             10.094376       7.518904       0.496307      -4.189982      10.186193      -1.546141      12.578030           0.000886
           90              C      -0.713950      -2.334031      11.872669       0.095821      33.165060 0.36640689E+03  0.83029793E+04                                 9.224783                            6.510260      -0.093856       1.980947                    0.998419      27.008671      77.728208       0.623120       0.433775      -1.047135       0.004534       0.016442       0.017569       0.024486      -0.004999       0.045309       0.018411       0.130387      -0.040442      -0.068543      -0.022997       0.091540             11.625857       7.739916       1.804513      -5.316812       9.889452      -4.749461      17.248202           0.001882
           91              C       2.583304      -2.599918       7.777394       0.634434      21.779378 0.23391259E+03  0.47767891E+04                                 7.217423                            5.441547      -0.039707       2.052577                    0.999261      21.938565      61.553379       0.631831       0.474704      -1.015485       0.047763      -0.037007      -0.027779       0.066502       0.084699       0.032808       0.017803      -0.038139      -0.094217      -0.076570      -0.034334       0.110904              8.429501       8.849849      -3.749079      -1.688991       7.411795       0.216277       9.026857          -0.000612
           92              C       1.481189      -1.722033       8.330130      -0.007846      36.963417 0.42665553E+03  0.99049399E+04                                 9.574393                            6.818267       0.081531       2.032852                    0.999242      26.883136      74.839221       0.645699       0.408603      -1.077749      -0.029359       0.029447       0.028172       0.050227       0.014453       0.017452      -0.008337       0.003719       0.041964      -0.029172       0.004844       0.024328             11.790209      12.673609      -6.048584      -3.675637      10.771880       0.031034      11.925137           0.002129
           93              C       1.020292      -1.854282       9.631015      -0.193758      36.255662 0.49044124E+03  0.11962441E+05                                 9.721383                            7.533563      -0.158284       1.913931                    0.998873      31.181581      93.316099       0.578666       0.433955      -1.046287       0.033638       0.010383      -0.020059       0.040517       0.023347       0.035743       0.001861      -0.000952      -0.037491      -0.043871      -0.000423       0.044294             11.145950      11.257422      -3.414375      -4.280397       8.573232      -0.766648      13.607196           0.015096
           94              C       0.012208      -1.043927      10.108379       0.228254      34.729919 0.37489250E+03  0.85269998E+04                                 9.570230                            6.656960      -0.229183       1.948654                    0.999576      25.731632      73.709192       0.607491       0.443278      -1.043557      -0.004755       0.012482       0.047928       0.049755       0.006161      -0.001514      -0.003564       0.002245       0.072919      -0.018490      -0.006276       0.024766             11.962448       9.780241      -1.858472      -3.558663      10.565348      -4.872551      15.541755           0.013218
           95              C      -0.503467      -0.039419       9.309981      -0.196976      36.769908 0.48813177E+03  0.11892067E+05                                 9.853231                            7.532541      -0.213557       1.903716                    0.997969      30.922016      92.484658       0.576778       0.435890      -1.045124       0.011425       0.016129      -0.015954       0.025401       0.022967       0.004282       0.034236       0.030534      -0.083332      -0.052457       0.004643       0.047814             11.493368       8.496765      -2.739004      -0.981093      12.046557      -4.822348      13.936780           0.003302
           96              C      -0.075838       0.082982       8.003513      -0.003304      36.671180 0.43151958E+03  0.10063109E+05                                 9.581667                            6.894120       0.004964       2.009683                    0.999197      26.998174      75.741726       0.635896       0.413036      -1.073049       0.015353      -0.027383       0.033325       0.045783       0.001152      -0.005073       0.021716      -0.014731       0.006651      -0.019461      -0.006778       0.026239             11.778428       9.878633      -5.309827       0.180379      12.774749      -4.190327      12.681904           0.004344
           97              C       0.907509      -0.766766       7.512192      -0.136851      35.192438 0.46321004E+03  0.11120492E+05                                 9.491032                            7.303854      -0.158055       1.913560                    0.999485      30.397349      89.787267       0.590748       0.431874      -1.049198      -0.006512      -0.003242       0.013405       0.015252       0.047833       0.001704       0.007592       0.017414       0.009731      -0.050660       0.002805       0.047855             10.926220      11.035527      -6.158512      -0.932446      11.891149      -1.383438       9.851983           0.032842
           98              C      -0.683582       1.081863       7.059953       0.615625      21.991763 0.24005142E+03  0.49456049E+04                                 7.333068                            5.546203      -0.118793       2.024156                    0.999294      22.361679      63.503296       0.618689       0.480528      -1.010019      -0.021918       0.048703      -0.026526       0.059632       0.064079      -0.053653       0.010754       0.134396      -0.168021      -0.095214      -0.037065       0.132279              8.580442       5.955812      -3.114179       1.644562      10.176232      -1.991000       9.609280          -0.000130
           99              C       8.848598       4.516044       2.922804       0.271277      21.399325 0.28442923E+03  0.60672490E+04                                 6.889207                            5.801013      -0.002491       2.036381                    0.999521      24.479697      68.995482       0.647178       0.443675      -1.038265      -0.004853       0.007624       0.037142       0.038226       0.085258      -0.014113       0.034068      -0.038091      -0.060586      -0.092125      -0.008087       0.100212              7.207645       7.393260      -1.946738      -0.808053       5.442152      -0.728935       8.787522           0.310667
          100              C       8.191255       4.403489       4.776425       0.107883      23.559337 0.32298666E+03  0.70911485E+04                                 7.219735                            6.054981       0.182430       2.069111                    0.999859      26.128234      73.990176       0.655393       0.425669      -1.052190       0.044926      -0.013197      -0.048511       0.067423       0.066827       0.004193       0.025236      -0.054261       0.030629      -0.078555       0.003133       0.075422              7.689558       7.631679      -2.463597       0.370515       6.649986      -2.167670       8.787008           0.306650
          101              C       7.275143       5.247613       4.246021       0.021782      24.753923 0.34235212E+03  0.75860370E+04                                 7.416606                            6.220034       0.272396       2.105575                    0.999141      26.211066      73.282630       0.652260       0.423783      -1.058982      -0.011144       0.033237      -0.033462       0.048462       0.022638       0.008267       0.000820      -0.031031      -0.049435      -0.025048      -0.011042       0.036090              7.865423      10.365362      -3.642627      -0.623242       6.658351      -0.253426       6.572557           0.160542
          102              C       8.691197       0.727340       3.955695       0.248188      23.379712 0.29256269E+03  0.62791693E+04                                 7.289536                            5.835077      -0.043191       2.010541                    0.999593      24.923966      70.254263       0.653909       0.436421      -1.043502       0.027674      -0.023581       0.003776       0.036554      -0.039256      -0.024749      -0.044604       0.011176       0.258608      -0.096478      -0.004358       0.100836              7.945191       8.551491      -0.878063      -0.105753      10.658436       1.813257       4.625646           0.280331
          103              C       9.456827      -1.167712       3.469957       0.023048      27.571416 0.34681858E+03  0.77147141E+04                                 8.008204                            6.226608       0.313073       2.107430                    0.999740      26.569132      74.577457       0.656836       0.419210      -1.061203      -0.048210       0.013428       0.010681       0.051172       0.020044      -0.006930      -0.019986      -0.031615       0.116557      -0.045035      -0.004129       0.049165              9.009170       8.101233       0.729712       0.225814      13.594302       3.202825       5.331976           0.197141
          104              C      10.484578      -0.334846       3.735159       0.087973      24.902836 0.31890834E+03  0.69605898E+04                                 7.467241                            6.001635       0.179432       2.075110                    0.999779      25.776697      72.141721       0.662554       0.423550      -1.056351      -0.013396       0.060831       0.015390       0.064162      -0.008390      -0.013131      -0.036496       0.027610       0.171370      -0.057762      -0.012475       0.070237              8.097101      10.505069       0.555448       0.425760       9.147247       1.827549       4.638987           0.263191
          105              C       6.028256      10.697832       2.615728       0.570616      23.120608 0.24812232E+03  0.51390677E+04                                 7.502558                            5.585330      -0.017097       2.046713                    0.999581      22.692233      63.990682       0.627227       0.471480      -1.017842      -0.025099       0.006794       0.033185       0.042159      -0.012570       0.095323      -0.032649       0.050052      -0.036168      -0.092738      -0.021421       0.114160              8.840351       7.830814       0.227212      -4.203077       8.269976       1.509341      10.420263          -0.002443
          106              C       6.910981      10.337677       1.440465      -0.004893      35.152945 0.42232621E+03  0.98030602E+04                                 9.370267                            6.868691       0.102223       2.049694                    0.999417      26.721610      74.972143       0.629885       0.418920      -1.068474       0.018909      -0.008341      -0.029430       0.035962       0.010519       0.015693       0.000753       0.000080       0.001257      -0.018531      -0.000739       0.019270             11.267384       8.927085      -0.710902      -6.097948      10.192936       1.600876      14.682130           0.007966
          107              C       7.472554      11.315454       0.664400      -0.107458      32.423621 0.42064639E+03  0.98462980E+04                                 8.930731                            6.920346       0.036073       1.986411                    0.999722      29.313851      85.161202       0.612887       0.426943      -1.053487       0.003981      -0.022690      -0.012969       0.026437      -0.004531       0.009275       0.003151      -0.025087      -0.046081      -0.021375       0.000289       0.021086             10.122081       7.500564      -0.031632      -4.583237       9.514074       0.824653      13.351605           0.001857
          108              C       5.030330       3.974369      13.469463      -0.149012      33.410776 0.44681689E+03  0.10597517E+05                                 9.027950                            7.070009       0.135333       2.007620                    0.999767      29.946695      87.026525       0.615588       0.419509      -1.060158      -0.021330       0.008011       0.024627       0.033550       0.014446       0.002746      -0.019068      -0.030055      -0.030606      -0.025349      -0.007370       0.032719             10.188510       7.294483      -0.845893      -4.171829      10.308064       1.658874      12.962982           0.002749
          109              C       5.241449       2.644878      13.140055       0.067929      36.387933 0.43231511E+03  0.10167584E+05                                 9.827525                            7.094611      -0.386233       1.886716                    0.999089      27.315031      79.000754       0.596487       0.436604      -1.049806      -0.005135      -0.005467       0.005812       0.009489      -0.014547      -0.019657       0.010609       0.000815       0.040149      -0.022982      -0.009697       0.032679             12.127707       8.480189      -0.891974      -5.929843      10.491486       2.458421      17.411446           0.005865
          110              C       4.701822       1.654439      13.918911      -0.109215      32.762417 0.44529531E+03  0.10630765E+05                                 9.194808                            7.249529      -0.211554       1.916592                    0.998004      29.920104      89.367477       0.579678       0.442591      -1.038349      -0.013808       0.010310       0.014547       0.022551      -0.006043       0.011394       0.001556      -0.006883      -0.055068      -0.023277       0.006445       0.016832             10.392673       7.821369       0.237868      -4.574887       9.412611       0.290348      13.944041           0.004537
          111              C       7.094570       9.022254       1.085932      -0.098480      32.275092 0.43628146E+03  0.10327418E+05                                 8.994144                            7.101266       0.005996       1.985838                    0.999064      29.350718      86.334474       0.596960       0.433447      -1.047324       0.006692       0.011965      -0.021449       0.025456       0.005445       0.015685      -0.009972       0.022104       0.007306      -0.022428       0.000058       0.022370             10.093053       7.518183      -0.493839      -4.190714      10.183656       1.541767      12.577319           0.000882
          112              C       5.925850       2.333963      11.872669       0.095515      33.184267 0.36662345E+03  0.83091588E+04                                 9.228592                            6.512193      -0.092992       1.981160                    0.998400      27.018827      77.764764       0.623023       0.433776      -1.047129       0.005127      -0.016107       0.018192       0.024833       0.004638       0.045651      -0.018308       0.130108      -0.038977      -0.068407      -0.023153       0.091560             11.631676       7.743213      -1.805113      -5.320230       9.893314       4.752088      17.258501           0.001870
          113              C       9.223104       2.599873       7.777394       0.634430      21.793953 0.23411311E+03  0.47819363E+04                                 7.220034                            5.443510      -0.036120       2.053278                    0.999304      21.950655      61.595267       0.631778       0.474639      -1.015514       0.048903       0.039162      -0.028505       0.068831      -0.086779       0.033264      -0.018450      -0.038231      -0.089424      -0.078844      -0.033702       0.112546              8.432387       8.852858       3.750396      -1.689484       7.414442      -0.216271       9.029859          -0.000600
          114              C       8.120989       1.721985       8.330130      -0.005346      36.921638 0.42606279E+03  0.98881447E+04                                 9.570191                            6.815587       0.083671       2.033683                    0.999309      26.859560      74.772067       0.645507       0.408850      -1.077543      -0.029203      -0.028145       0.029442       0.050118      -0.015826       0.017106       0.008316       0.004723       0.043864      -0.030326       0.005762       0.024564             11.784797      12.666491       6.044890      -3.673382      10.767038      -0.029953      11.920861           0.002128
          115              C       7.660092       1.854227       9.631015      -0.195340      36.274110 0.49069859E+03  0.11969688E+05                                 9.722383                            7.533862      -0.159686       1.913594                    0.998881      31.193535      93.340369       0.578877       0.433762      -1.046456       0.033075      -0.009646      -0.018129       0.038931      -0.023050       0.036108      -0.000233      -0.001593      -0.041081      -0.045182       0.001487       0.043695             11.147691      11.259335       3.415624      -4.281248       8.575388       0.766451      13.608351           0.015118
          116              C       6.652008       1.043869      10.108379       0.228949      34.720645 0.37473945E+03  0.85234701E+04                                 9.573232                            6.658629      -0.235859       1.946828                    0.999581      25.724731      73.712419       0.606942       0.443682      -1.043220      -0.004642      -0.011973       0.048291       0.049969      -0.005791      -0.000601       0.005468       0.002852       0.076122      -0.019009      -0.007160       0.026169             11.966908       9.783619       1.860507      -3.558625      10.571028       4.875131      15.546077           0.013223
          117              C       6.136333       0.039366       9.309981      -0.192962      36.697011 0.48685483E+03  0.11855463E+05                                 9.848212                            7.528065      -0.223853       1.901168                    0.997908      30.891370      92.429382       0.576220       0.436514      -1.044551       0.009236      -0.017821      -0.014691       0.024874      -0.018365       0.002698      -0.034773       0.031034      -0.083119      -0.052684       0.009356       0.043328             11.487728       8.495228       2.740046      -0.981992      12.041369       4.816432      13.926587           0.003304
          118              C       6.563962      -0.083028       8.003513      -0.007186      36.736970 0.43252287E+03  0.10091849E+05                                 9.590527                            6.900350       0.011189       2.011248                    0.999200      27.029679      75.837563       0.635887       0.412824      -1.073242       0.014021       0.026137       0.034536       0.045524      -0.004192      -0.003907      -0.022115      -0.015939       0.007997      -0.020474      -0.006387       0.026861             11.789339       9.888041       5.314849       0.177138      12.785884       4.191668      12.694093           0.004340
          119              C       7.547309       0.766723       7.512192      -0.133660      35.146821 0.46245005E+03  0.11097773E+05                                 9.481414                            7.296306      -0.144082       1.917653                    0.999495      30.378509      89.715738       0.591238       0.431691      -1.049302      -0.007880       0.002234       0.013976       0.016199      -0.045312       0.000378      -0.009401       0.017157       0.012775      -0.049170       0.004198       0.044972             10.914391      11.021251       6.147797      -0.935053      11.874303       1.380703       9.847619           0.032861
          120              C       5.956218      -1.081903       7.059953       0.619730      21.907368 0.23900241E+03  0.49187715E+04                                 7.317138                            5.535936      -0.116351       2.025536                    0.999269      22.306510      63.320047       0.618929       0.480852      -1.009815      -0.022571      -0.049834      -0.026533       0.060802      -0.062088      -0.054471      -0.011363       0.133547      -0.172253      -0.095575      -0.036067       0.131642              8.560320       5.942101       3.103908       1.639650      10.150119       1.984222       9.588741          -0.000137
          121              C       2.208798       9.552639       2.922804       0.273954      21.361875 0.28382980E+03  0.60513628E+04                                 6.882004                            5.795294       0.000242       2.037493                    0.999509      24.449204      68.895352       0.647421       0.443735      -1.038213      -0.005906      -0.009049       0.038512       0.039999      -0.083268      -0.014450      -0.034099      -0.036898      -0.066980      -0.090188      -0.008932       0.099120              7.199819       7.383355       1.943124      -0.808094       5.435678       0.728242       8.780424           0.310763
          122              C       1.551455       9.665183       4.776425       0.103014      23.673666 0.32509171E+03  0.71495574E+04                                 7.244143                            6.076220       0.176121       2.066144                    0.999839      26.217770      74.327202       0.653944       0.425885      -1.051970       0.045263       0.013804      -0.048425       0.067708      -0.069300       0.006107      -0.024703      -0.052222       0.028856      -0.079818       0.002186       0.077632              7.715272       7.659723       2.473996       0.374131       6.673681       2.174879       8.812413           0.306985
          123              C       0.635343       8.821063       4.246021       0.022980      24.722448 0.34180731E+03  0.75716703E+04                                 7.414186                            6.220040       0.267177       2.104507                    0.999125      26.187053      73.227153       0.651418       0.424459      -1.058459      -0.009289      -0.030400      -0.033090       0.045885      -0.024490       0.009588      -0.000622      -0.031283      -0.042800      -0.027187      -0.009537       0.036724              7.861818      10.357638       3.638305      -0.620387       6.656030       0.255026       6.571785           0.160424
          124              C       2.051397      -0.727363       3.955695       0.249399      23.352362 0.29209955E+03  0.62664443E+04                                 7.280989                            5.826558      -0.041216       2.011543                    0.999646      24.907288      70.180595       0.655075       0.435837      -1.043902       0.026936       0.025087       0.003012       0.036932       0.040737      -0.025216       0.043147       0.012581       0.254088      -0.096939      -0.001817       0.098757              7.936997       8.541144       0.881140      -0.106378      10.649954      -1.811810       4.619893           0.280699
          125              C       2.817027       1.167692       3.469957       0.026359      27.549773 0.34632173E+03  0.77008757E+04                                 8.003221                            6.220255       0.321328       2.109814                    0.999747      26.556163      74.526752       0.657473       0.418956      -1.061368      -0.048649      -0.011252       0.011002       0.051131      -0.015997      -0.006130       0.017297      -0.032065       0.111847      -0.041302      -0.004103       0.045405              9.005311       8.093738      -0.727845       0.225339      13.593650      -3.203131       5.328546           0.197353
          126              C       3.844778       0.334824       3.735159       0.092164      24.817456 0.31739761E+03  0.69183336E+04                                 7.445305                            5.983141       0.188965       2.078619                    0.999773      25.720459      71.899977       0.664388       0.422947      -1.056890      -0.012480      -0.062427       0.014984       0.065402       0.011452      -0.012919       0.035053       0.027867       0.167213      -0.058157      -0.009834       0.067991              8.073709      10.479581      -0.552256       0.424289       9.116787      -1.820156       4.624758           0.263332
          127              C      -2.538386       3.663457      11.342265       0.572712      23.076011 0.24760516E+03  0.51252202E+04                                 7.490393                            5.577749      -0.013570       2.048267                    0.999544      22.664992      63.875511       0.628006       0.471183      -1.018094       0.026428       0.004857      -0.033849       0.043218       0.012325       0.094746       0.031653       0.050028      -0.035485      -0.091819      -0.021458       0.113276              8.824589       7.817496      -0.228208      -4.193056       8.257278      -1.505276      10.398992          -0.002448
          128              C       9.858489       3.303295      12.517528      -0.004724      35.140971 0.42223689E+03  0.97996638E+04                                 9.364982                            6.865907       0.106631       2.050965                    0.999422      26.718484      74.938210       0.630348       0.418669      -1.068722      -0.020294      -0.006774       0.030726       0.037440      -0.010091       0.016456       0.001150      -0.001010       0.003399      -0.019979       0.001283       0.018696             11.259534       8.920930       0.708635      -6.091667      10.188736      -1.597385      14.668935           0.007951
          129              C       9.296916       4.281067      13.293593      -0.107728      32.420133 0.42057380E+03  0.98443423E+04                                 8.928350                            6.917979       0.031859       1.985250                    0.999723      29.319493      85.181243       0.613217       0.426724      -1.053604      -0.005362      -0.019838       0.014846       0.025352       0.007227       0.009882      -0.004178      -0.024849      -0.041755      -0.021813       0.000413       0.021400             10.119027       7.496342       0.033321      -4.578812       9.517789      -0.828489      13.342950           0.001826
          130              C      11.739140      11.008756       0.488530      -0.151471      33.481236 0.44801915E+03  0.10633459E+05                                 9.042524                            7.081391       0.129069       2.005386                    0.999789      29.982209      87.167846       0.614832       0.419732      -1.059989       0.021656       0.006846      -0.025048       0.033812      -0.014913       0.003950       0.019492      -0.031480      -0.028008      -0.026739      -0.006501       0.033240             10.205432       7.306046       0.851848      -4.178530      10.324609      -1.669907      12.985642           0.002741
          131              C      11.528021       9.679263       0.817938       0.069108      36.353028 0.43185439E+03  0.10153775E+05                                 9.821122                            7.090738      -0.381793       1.888142                    0.999120      27.296656      78.929296       0.596677       0.436593      -1.049840       0.005662      -0.005862      -0.006421       0.010375       0.014242      -0.019992      -0.010602       0.001691       0.037028      -0.022328      -0.010190       0.032518             12.118655       8.473678       0.891327      -5.923391      10.487045      -2.456827      17.395243           0.005861
          132              C      12.067648       8.688829       0.039082      -0.108130      32.702569 0.44429750E+03  0.10600300E+05                                 9.179543                            7.237938      -0.208953       1.917748                    0.997939      29.890810      89.232855       0.580597       0.442168      -1.038665       0.014578       0.010395      -0.014369       0.022957       0.009183       0.010107      -0.003822      -0.003786      -0.063774      -0.025450       0.005120       0.020329             10.373852       7.805422      -0.235993      -4.562129       9.405511      -0.292787      13.910623           0.004539
          133              C       9.674900       1.987870      12.872061      -0.098950      32.284260 0.43650009E+03  0.10333367E+05                                 8.995705                            7.103398       0.008108       1.986445                    0.999051      29.350560      86.323038       0.596856       0.433490      -1.047350      -0.007250       0.013371       0.019475       0.024711      -0.002061       0.014750       0.008139       0.022076      -0.004027      -0.018696      -0.002862       0.021558             10.094311       7.518838       0.496297      -4.189933      10.186145      -1.546162      12.577949           0.000879
          134              C      10.843620       9.368341       2.085324       0.095845      33.165264 0.36640717E+03  0.83030012E+04                                 9.224884                            6.510307      -0.093932       1.980920                    0.998419      27.008775      77.729009       0.623110       0.433781      -1.047130      -0.004541      -0.016444      -0.017562       0.024484      -0.004993       0.045319       0.018409       0.130421      -0.040446      -0.068553      -0.023009       0.091563             11.626025       7.739975       1.804545      -5.316894       9.889593      -4.749589      17.248506           0.001879
          135              C       7.546366       9.634228       6.180599       0.634453      21.779432 0.23391203E+03  0.47767820E+04                                 7.217509                            5.441597      -0.039723       2.052577                    0.999262      21.938476      61.553466       0.631818       0.474713      -1.015478      -0.047762       0.037009       0.027789       0.066507       0.084702       0.032807       0.017801      -0.038140      -0.094204      -0.076573      -0.034330       0.110903              8.429603       8.849910      -3.749094      -1.689035       7.411858       0.216249       9.027041          -0.000601
          136              C       8.648481       8.756343       5.627863      -0.007844      36.963948 0.42666252E+03  0.99051508E+04                                 9.574491                            6.818330       0.081519       2.032843                    0.999242      26.883427      74.840414       0.645694       0.408604      -1.077748       0.029363      -0.029445      -0.028178       0.050231       0.014449       0.017452      -0.008334       0.003713       0.041975      -0.029169       0.004840       0.024329             11.790317      12.673658      -6.048549      -3.675772      10.771898       0.031042      11.925394           0.002139
          137              C       9.109378       8.888592       4.326978      -0.193765      36.256305 0.49045092E+03  0.11962732E+05                                 9.721456                            7.533606      -0.158265       1.913933                    0.998873      31.181986      93.317408       0.578668       0.433952      -1.046290      -0.033649      -0.010386       0.020061       0.040529       0.023335       0.035738       0.001857      -0.000963      -0.037452      -0.043863      -0.000414       0.044277             11.146043      11.257431      -3.414336      -4.280483       8.573273      -0.766685      13.607425           0.015106
          138              C      10.117462       8.078237       3.849614       0.228254      34.731038 0.37490518E+03  0.85273572E+04                                 9.570376                            6.657034      -0.229165       1.948650                    0.999576      25.732217      73.711082       0.607494       0.443273      -1.043561       0.004766      -0.012475      -0.047936       0.049762       0.006152      -0.001524      -0.003581       0.002263       0.072930      -0.018486      -0.006288       0.024774             11.962663       9.780338      -1.858451      -3.558774      10.565518      -4.872685      15.542131           0.013219
          139              C      10.633137       7.073729       4.648012      -0.196980      36.770545 0.48814048E+03  0.11892337E+05                                 9.853326                            7.532593      -0.213591       1.903702                    0.997969      30.922439      92.486260       0.576777       0.435889      -1.045125      -0.011418      -0.016130       0.015961       0.025403       0.022962       0.004279       0.034230       0.030528      -0.083321      -0.052448       0.004645       0.047803             11.493494       8.496827      -2.739018      -0.981155      12.046670      -4.822400      13.936986           0.003308
          140              C      10.205508       6.951328       5.954480      -0.003292      36.671372 0.43152194E+03  0.10063188E+05                                 9.581725                            6.894158       0.004916       2.009665                    0.999197      26.998302      75.742424       0.635891       0.413039      -1.073047      -0.015347       0.027385      -0.033326       0.045783       0.001153      -0.005072       0.021716      -0.014730       0.006647      -0.019462      -0.006777       0.026239             11.778489       9.878674      -5.309830       0.180293      12.774780      -4.190299      12.682013           0.004349
          141              C       9.222161       7.801076       6.445801      -0.136871      35.193613 0.46322879E+03  0.11121057E+05                                 9.491191                            7.303963      -0.158120       1.913531                    0.999485      30.398237      89.790425       0.590749       0.431870      -1.049200       0.006515       0.003243      -0.013406       0.015254       0.047815       0.001699       0.007585       0.017419       0.009752      -0.050646       0.002813       0.047833             10.926396      11.035667      -6.158558      -0.932580      11.891267      -1.383418       9.852253           0.032855
          142              C      10.813252       5.952447       6.898040       0.615627      21.991713 0.24005101E+03  0.49455939E+04                                 7.333057                            5.546200      -0.118797       2.024156                    0.999294      22.361627      63.503107       0.618689       0.480528      -1.010019       0.021922      -0.048701       0.026525       0.059632       0.064079      -0.053655       0.010754       0.134393      -0.168021      -0.095214      -0.037065       0.132279              8.580419       5.955797      -3.114172       1.644531      10.176203      -1.990972       9.609258          -0.000127
          143              C       1.281072       2.518266      11.035189       0.271306      21.398318 0.28441216E+03  0.60668058E+04                                 6.889108                            5.800935      -0.002579       2.036367                    0.999521      24.478739      68.992777       0.647165       0.443690      -1.038254       0.004857      -0.007625      -0.037134       0.038218       0.085291      -0.014101       0.034078      -0.038124      -0.060661      -0.092145      -0.008118       0.100263              7.207542       7.393171      -1.946705      -0.808027       5.442068      -0.728922       8.787388           0.310703
          144              C       1.938415       2.630821       9.181568       0.107916      23.558031 0.32296458E+03  0.70905533E+04                                 7.219588                            6.054877       0.182352       2.069103                    0.999859      26.127047      73.986606       0.655381       0.425684      -1.052180      -0.044915       0.013192       0.048504       0.067409       0.066856       0.004204       0.025255      -0.054280       0.030553      -0.078573       0.003101       0.075471              7.689394       7.631554      -2.463524       0.370499       6.649828      -2.167604       8.786799           0.306692
          145              C       2.854527       1.786697       9.711972       0.021795      24.752855 0.34233359E+03  0.75855234E+04                                 7.416441                            6.219909       0.272390       2.105588                    0.999141      26.210124      73.279478       0.652259       0.423789      -1.058979       0.011142      -0.033227       0.033444       0.048443       0.022664       0.008275       0.000831      -0.031048      -0.049475      -0.025067      -0.011058       0.036124              7.865244      10.365130      -3.642510      -0.623237       6.658188      -0.253416       6.572416           0.160563
          146              C       1.438473       6.306970      10.002298       0.248153      23.378653 0.29254761E+03  0.62787974E+04                                 7.289636                            5.835200      -0.043360       2.010493                    0.999594      24.922720      70.251672       0.653853       0.436462      -1.043472      -0.027669       0.023577      -0.003768       0.036546      -0.039259      -0.024752      -0.044653       0.011160       0.258925      -0.096542      -0.004413       0.100955              7.945278       8.551687      -0.878000      -0.105733      10.658441       1.813255       4.625707           0.280152
          147              C       0.672843       8.202022      10.488036       0.023024      27.569844 0.34679554E+03  0.77141295E+04                                 8.008296                            6.226732       0.312832       2.107376                    0.999740      26.567528      74.574373       0.656772       0.419255      -1.061167       0.048155      -0.013430      -0.010686       0.051122       0.020036      -0.006939      -0.020040      -0.031628       0.116928      -0.045095      -0.004199       0.049295              9.009241       8.101409       0.729703       0.225814      13.594276       3.202816       5.332039           0.197015
          148              C      -0.354908       7.369156      10.222834       0.087962      24.901195 0.31888289E+03  0.69599553E+04                                 7.467356                            6.001763       0.179110       2.075032                    0.999779      25.774987      72.138564       0.662480       0.423602      -1.056310       0.013409      -0.060786      -0.015379       0.064119      -0.008390      -0.013137      -0.036546       0.027578       0.171748      -0.057824      -0.012550       0.070374              8.097218      10.505144       0.555459       0.425770       9.147430       1.827603       4.639082           0.263017
          149              N       4.072615       5.834283       2.543146      -0.258350      43.414569 0.50299723E+03  0.12048835E+05                                10.397544                            7.288043       0.357949       2.129248                    0.999450      28.132664      77.041466       0.645712       0.395993      -1.096954      -0.058849      -0.127075       0.093005       0.168110      -0.054406       0.027053       0.120568       0.201677       0.177778      -0.202506       0.084687       0.117819             13.118136       8.459388      -2.655487      -5.321895      11.582838       7.466370      19.312182           0.019686
          150              N       7.515050      -3.089515       9.879467      -0.425207      40.521009 0.68009680E+03  0.17568264E+05                                 9.865664                            8.497036      -0.096969       1.955744                    0.996972      31.132051      88.552355       0.595597       0.398103      -1.095428       0.133477       0.102790       0.031046       0.171307      -0.058541      -0.059418      -0.010781      -0.003528       0.230604      -0.111031       0.007950       0.103081             10.685853      12.015395       3.736202       1.289654       9.562746       2.381916      10.479419          -0.049018
          151              N       9.019045      -1.729075      10.976566      -0.317537      31.147363 0.53866009E+03  0.13033922E+05                                 7.990159                            7.334925       0.782760       2.238849                    0.999074      28.821444      77.523986       0.675831       0.374548      -1.120185      -0.082217      -0.117701      -0.205149       0.250399      -0.019265      -0.109044      -0.138306       0.075929      -0.236925      -0.216826       0.060987       0.155839              8.156871       9.040973       2.308719       0.388708       6.736814       1.100588       8.692828           0.075419
          152              N       6.753839       7.926277       9.910175      -0.441902      41.558005 0.65225973E+03  0.16655518E+05                                 9.941034                            8.223295       0.094718       1.999518                    0.999161      31.434633      88.575323       0.616973       0.388779      -1.103164       0.085937      -0.177772       0.054473       0.204830       0.093008      -0.028806       0.020347       0.120710       0.071925      -0.129429       0.027243       0.102187             10.990982      12.058465      -1.948238       0.843289      14.224074      -2.842730       6.690407          -0.012388
          153              N       8.480246       6.525033      10.351248      -0.251322      31.814982 0.47997052E+03  0.11282185E+05                                 8.210880                            6.965800       0.716711       2.249853                    0.999696      27.247254      72.204991       0.687335       0.379104      -1.116950      -0.163888       0.028466      -0.038774       0.170801       0.054155      -0.039428      -0.015604      -0.180426       0.011009      -0.116794       0.006933       0.109862              8.859524       9.575398      -1.095071       0.202193      11.380264      -2.182862       5.622912           0.079857
          154              N      -0.582745      -1.200093      11.414847      -0.258436      43.441955 0.50334623E+03  0.12059278E+05                                10.401092                            7.290445       0.356529       2.128684                    0.999436      28.142815      77.075745       0.645623       0.395979      -1.096964       0.059617      -0.126848      -0.093091       0.168258       0.053532       0.027395      -0.120757       0.202398       0.178185      -0.202671       0.084638       0.118033             13.122427       8.462690       2.656634      -5.324412      11.586056      -7.468497      19.318534           0.019683
          155              N       9.254420       3.944852       4.078526      -0.426487      40.612354 0.68205969E+03  0.17633666E+05                                 9.885622                            8.513453      -0.103918       1.953498                    0.996840      31.173228      88.739287       0.594519       0.398493      -1.095036      -0.132084       0.102902      -0.032725       0.170605       0.061093      -0.058836       0.009496      -0.003729       0.237995      -0.113723       0.008819       0.104904             10.708188      12.042363      -3.745727       1.293028       9.582383      -2.387522      10.499819          -0.048966
          156              N       7.750425       5.305298       2.981427      -0.314827      31.065487 0.53672623E+03  0.12974353E+05                                 7.974217                            7.319876       0.795199       2.243128                    0.999107      28.777179      77.345329       0.676842       0.374357      -1.120423       0.083485      -0.119345       0.205133       0.251580       0.019502      -0.109843       0.137730       0.076027      -0.243156      -0.217741       0.061655       0.156085              8.140608       9.024154      -2.304106       0.383325       6.723098      -1.095338       8.674570           0.075368
          157              N      10.015631       0.891944       4.047818      -0.439530      41.450809 0.65024335E+03  0.16590550E+05                                 9.921979                            8.208908       0.039735       1.986175                    0.999514      31.388901      88.399549       0.617725       0.388621      -1.103318      -0.086544      -0.180587      -0.054989       0.207666      -0.093191      -0.027756      -0.019382       0.118675       0.070597      -0.128347       0.026595       0.101752             10.968396      12.033436       1.940988       0.839946      14.193742       2.835273       6.678012          -0.012428
          158              N       8.289224      -0.509297       3.606745      -0.249217      31.736884 0.47859089E+03  0.11241062E+05                                 8.194988                            6.954010       0.723471       2.252202                    0.999688      27.213916      72.076211       0.688218       0.378911      -1.117152       0.165250       0.028660       0.038881       0.172165      -0.056852      -0.039991       0.016222      -0.179664       0.007871      -0.117452       0.005592       0.111860              8.840924       9.558220       1.093258       0.202156      11.351816       2.176313       5.612735           0.079798
          159              N       6.057055       1.200027      11.414847      -0.258355      43.415181 0.50300402E+03  0.12049032E+05                                10.397600                            7.288062       0.357937       2.129243                    0.999450      28.132915      77.042129       0.645716       0.395990      -1.096957       0.058849       0.127090      -0.093019       0.168130      -0.054407       0.027053       0.120579       0.201686       0.177776      -0.202517       0.084691       0.117826             13.118237       8.459423      -2.655523      -5.321957      11.582972       7.466444      19.312316           0.019691
          160              N       2.614620      10.123825       4.078526      -0.425247      40.518983 0.68005666E+03  0.17566868E+05                                 9.865118                            8.496615      -0.096779       1.955814                    0.996973      31.130972      88.546742       0.595633       0.398087      -1.095446      -0.133477      -0.102782      -0.031044       0.171301      -0.058543      -0.059410      -0.010788      -0.003535       0.230622      -0.111034       0.007957       0.103078             10.685209      12.014997       3.735914       1.289510       9.561925       2.381602      10.478704          -0.049025
          161              N       1.110625       8.763385       2.981427      -0.317546      31.145781 0.53862658E+03  0.13032886E+05                                 7.989863                            7.334682       0.782870       2.238899                    0.999074      28.820451      77.520205       0.675845       0.374547      -1.120188       0.082236       0.117721       0.205132       0.250400      -0.019291      -0.109041      -0.138325       0.075925      -0.236966      -0.216855       0.061025       0.155830              8.156549       9.040662       2.308577       0.388663       6.736508       1.100490       8.692476           0.075421
          162              N       3.375831      -0.891967       4.047818      -0.442001      41.550548 0.65213470E+03  0.16651308E+05                                 9.939400                            8.222166       0.095244       1.999739                    0.999161      31.431149      88.559007       0.617062       0.388746      -1.103202      -0.086005       0.177740      -0.054463       0.204828       0.093056      -0.028815       0.020367       0.120645       0.072076      -0.129483       0.027300       0.102183             10.988984      12.056572      -1.947668       0.842993      14.221110      -2.841870       6.689268          -0.012449
          163              N       1.649424       0.509277       3.606745      -0.251517      31.811784 0.47991988E+03  0.11280462E+05                                 8.209485                            6.964757       0.717422       2.250117                    0.999696      27.247025      72.197764       0.687501       0.379031      -1.117027       0.164117      -0.028625       0.038829       0.171060       0.054246      -0.039469      -0.015569      -0.180678       0.011414      -0.117014       0.007071       0.109943              8.857921       9.573579      -1.094691       0.202117      11.378134      -2.182379       5.622050           0.079635
          164              N      10.712415       8.234403       2.543146      -0.258476      43.444481 0.50337914E+03  0.12060235E+05                                10.401316                            7.290556       0.356522       2.128672                    0.999436      28.144037      77.079044       0.645637       0.395966      -1.096976      -0.059617       0.126917       0.093156       0.168345       0.053532       0.027389      -0.120812       0.202453       0.178171      -0.202730       0.084663       0.118067             13.122769       8.462848       2.656705      -5.324584      11.586329      -7.468750      19.319129           0.019676
          165              N       0.875250       3.089458       9.879467      -0.426512      40.611897 0.68205133E+03  0.17633370E+05                                 9.885501                            8.513363      -0.103880       1.953514                    0.996840      31.172921      88.737774       0.594527       0.398489      -1.095040       0.132082      -0.102897       0.032726       0.170600       0.061100      -0.058832       0.009500      -0.003733       0.238001      -0.113731       0.008829       0.104902             10.708052      12.042256      -3.745640       1.293032       9.582199      -2.387481      10.499701          -0.048987
          166              N       2.379245       1.729012      10.976566      -0.314833      31.064529 0.53670524E+03  0.12973703E+05                                 7.974036                            7.319719       0.795275       2.243161                    0.999107      28.776572      77.342983       0.676852       0.374356      -1.120426      -0.083496       0.119355      -0.205122       0.251579       0.019519      -0.109841       0.137741       0.076021      -0.243178      -0.217757       0.061679       0.156078              8.140420       9.023973      -2.304030       0.383295       6.722940      -1.095289       8.674348           0.075378
          167              N       0.114039       6.142366       9.910175      -0.439521      41.446393 0.65016295E+03  0.16587922E+05                                 9.921146                            8.208290       0.039897       1.986258                    0.999514      31.386862      88.391158       0.617763       0.388610      -1.103330       0.086563       0.180578       0.054988       0.207666      -0.093190      -0.027750      -0.019383       0.118668       0.070604      -0.128345       0.026599       0.101745             10.967410      12.032471       1.940624       0.839820      14.192287       2.834939       6.677472          -0.012387
          168              N       1.840446       7.543607      10.351248      -0.249155      31.732092 0.47850416E+03  0.11238452E+05                                 8.193985                            6.953232       0.723747       2.252328                    0.999688      27.211665      72.067077       0.688282       0.378895      -1.117170      -0.165210      -0.028677      -0.038880       0.172129      -0.056846      -0.039985       0.016227      -0.179622       0.007793      -0.117419       0.005566       0.111853              8.839791       9.557069       1.092934       0.202089      11.350211       2.175964       5.612092           0.080102
          169              O       4.105737      -4.841071      10.922967      -0.564658      37.819625 0.59554223E+03  0.14723974E+05                                 9.041301                            7.662681       0.056393       2.048614                    0.996662      28.694465      77.115257       0.670060       0.369726      -1.127831      -0.045481       0.003453       0.032650       0.056093      -0.026672       0.048418       0.026492      -0.029493      -0.024646      -0.073209       0.034182       0.039027              9.951129       7.580665      -0.674450      -1.464004      12.626535       3.416711       9.646186           0.099656
          170              O       4.786397      -2.774379      10.831403      -0.593482      37.898797 0.59044463E+03  0.14533161E+05                                 8.998282                            7.582686       0.329050       2.150027                    0.995757      28.204616      75.064730       0.681439       0.365173      -1.133934      -0.033287       0.018426       0.043415       0.057727       0.019975       0.032807      -0.059676       0.035580      -0.062269      -0.086601       0.036141       0.050460              9.932259      11.038963       3.074019      -3.724219       9.288504      -1.619531       9.469308           0.042044
          171              O       0.367559       3.626895       5.385552      -0.616933      40.551822 0.65775633E+03  0.16652698E+05                                 9.465773                            8.071726       0.037734       2.049512                    0.995267      28.969065      78.498074       0.651310       0.371449      -1.127769       0.046198       0.004668       0.008657       0.047233      -0.038887       0.048273       0.016768      -0.055606      -0.027271      -0.079711       0.025953       0.053759             10.396463      11.109525       4.230511       2.066882      10.387061       2.418208       9.692804           0.011140
          172              O       0.624292       4.587782       7.384337      -0.644725      44.624093 0.71857320E+03  0.18615991E+05                                10.124202                            8.457031      -0.160062       1.973045                    0.995049      29.800598      81.928409       0.633425       0.373247      -1.125387       0.038978      -0.001479      -0.046779       0.060907      -0.060421       0.016570      -0.017304      -0.029196       0.037944      -0.068553       0.002135       0.066418             11.290637       9.692610       1.429750      -3.512621       7.920602      -1.461664      16.258700           0.024574
          173              O       4.631751       9.198098       6.408952      -0.723620      49.960604 0.86308905E+03  0.23435415E+05                                10.924530                            9.274619      -0.254284       1.913367                    0.995999      31.920008      90.183171       0.603561       0.373738      -1.123707      -0.003334      -0.074951       0.001152       0.075034      -0.023157      -0.045409      -0.020092       0.036851      -0.200374      -0.089014       0.017219       0.071795             12.284335      10.249976       4.358750      -0.023963      17.663515      -0.859218       8.939515           0.002588
          174              O       4.221089       7.870008       8.110990      -0.578193      36.112120 0.58785824E+03  0.14472094E+05                                 8.726272                            7.595553       0.115449       2.083442                    0.995008      28.210076      75.399793       0.676036       0.368025      -1.130286      -0.040394      -0.016234      -0.006838       0.044068      -0.050988      -0.005481      -0.013810       0.095692       0.127456      -0.092795       0.044071       0.048724              9.319966       6.961354       0.848389       1.629903       7.344883       0.347813      13.653661           0.008252
          175              O      -0.615867       2.193302       3.035026      -0.564760      37.827488 0.59573380E+03  0.14729448E+05                                 9.041280                            7.663099       0.106327       2.064383                    0.996782      28.700582      77.125997       0.670168       0.369648      -1.127925       0.046166       0.003700      -0.033563       0.057196       0.028138       0.048712      -0.027485      -0.030072      -0.022425      -0.074689       0.035306       0.039383              9.950640       7.581125       0.672267      -1.463537      12.625706      -3.414762       9.645090           0.099258
          176              O      11.983073       4.259993       3.126590      -0.595733      37.983880 0.59214035E+03  0.14586001E+05                                 9.013382                            7.595099       0.322887       2.147793                    0.995761      28.238506      75.194468       0.680645       0.365320      -1.133769       0.031681       0.019834      -0.041931       0.056172      -0.018363       0.034478       0.058094       0.035895      -0.059886      -0.085149       0.033403       0.051746              9.949318      11.059012      -3.078730      -3.731454       9.303147       1.620475       9.485795           0.041919
          177              O       3.122311      -3.407464       8.572441      -0.615840      40.534003 0.65740699E+03  0.16641892E+05                                 9.463982                            8.070332       0.034570       2.048633                    0.995335      28.958445      78.468506       0.651265       0.371518      -1.127700      -0.046443       0.005322      -0.009574       0.047717       0.038024       0.048809      -0.017960      -0.055940      -0.026317      -0.080282       0.027616       0.052666             10.394663      11.107796      -4.229814       2.065750      10.384994      -2.417384       9.691199           0.011107
          178              O       2.865578      -2.446566       6.573656      -0.644052      44.591138 0.71790308E+03  0.18594527E+05                                10.120537                            8.453948      -0.153678       1.975338                    0.995037      29.783849      81.876703       0.633435       0.373323      -1.125315      -0.039171      -0.002282       0.046877       0.061131       0.061978       0.016000       0.017137      -0.028836       0.036418      -0.069747       0.002304       0.067443             11.286845       9.689417      -1.429596      -3.511160       7.917648       1.461241      16.253469           0.024537
          179              O      -1.141881       2.163744       7.549041      -0.721645      49.838028 0.86027385E+03  0.23336678E+05                                10.900597                            9.254596      -0.248197       1.915618                    0.996058      31.879124      89.984046       0.604776       0.373344      -1.124159       0.003641      -0.076861      -0.002320       0.076982       0.023163      -0.046221       0.021017       0.035779      -0.201138      -0.090147       0.018405       0.071742             12.256171      10.228369      -4.348787      -0.027143      17.622441       0.861456       8.917703           0.002591
          180              O      -0.731219       0.835664       5.847003      -0.577401      36.107318 0.58771065E+03  0.14468264E+05                                 8.727860                            7.596720       0.113549       2.083004                    0.994968      28.201130      75.387482       0.675668       0.368231      -1.130073       0.040579      -0.015995       0.007760       0.044303       0.051089      -0.005542       0.014019       0.095891       0.126373      -0.092808       0.043763       0.049046              9.321594       6.962990      -0.848369       1.630292       7.345345      -0.348616      13.656447           0.008269
          181              O       6.023933      11.875381       3.035026      -0.564745      37.821504 0.59558273E+03  0.14725232E+05                                 9.041564                            7.662912       0.056464       2.048609                    0.996663      28.695654      77.119241       0.670053       0.369723      -1.127832       0.045506      -0.003435      -0.032673       0.056126      -0.026660       0.048438       0.026488      -0.029477      -0.024676      -0.073218       0.034170       0.039048              9.951393       7.580889      -0.674220      -1.464077      12.626786       3.416645       9.646505           0.099359
          182              O       5.343273       9.808689       3.126590      -0.593546      37.900786 0.59048269E+03  0.14534340E+05                                 8.998575                            7.582905       0.329169       2.150040                    0.995761      28.205648      75.068231       0.681432       0.365170      -1.133935       0.033288      -0.018435      -0.043428       0.057740       0.019982       0.032804      -0.059668       0.035590      -0.062251      -0.086595       0.036145       0.050451              9.932617      11.039275       3.074073      -3.724444       9.288779      -1.619484       9.469797           0.041915
          183              O       9.762111       3.407415       8.572441      -0.616937      40.551993 0.65776054E+03  0.16652828E+05                                 9.465791                            8.071747       0.037768       2.049521                    0.995268      28.969089      78.498137       0.651309       0.371448      -1.127770      -0.046199      -0.004666      -0.008655       0.047234      -0.038894       0.048265       0.016769      -0.055618      -0.027292      -0.079710       0.025943       0.053768             10.396477      11.109496       4.230470       2.066849      10.387127       2.418236       9.692807           0.011138
          184              O       9.505378       2.446528       6.573656      -0.644723      44.624447 0.71857904E+03  0.18616181E+05                                10.124256                            8.457065      -0.160073       1.973043                    0.995049      29.800671      81.928711       0.633423       0.373247      -1.125387      -0.038974       0.001481       0.046779       0.060905      -0.060430       0.016566      -0.017303      -0.029190       0.037970      -0.068566       0.002145       0.066420             11.290712       9.692608       1.429744      -3.512660       7.920669      -1.461671      16.258859           0.024577
          185              O       5.497919      -2.163788       7.549041      -0.723609      49.959646 0.86305736E+03  0.23434299E+05                                10.924338                            9.274401      -0.253825       1.913516                    0.996002      31.919447      90.180577       0.603574       0.373735      -1.123712       0.003321       0.074961      -0.001153       0.075043      -0.023157      -0.045418      -0.020092       0.036863      -0.200269      -0.088993       0.017203       0.071790             12.284166      10.249735       4.358653      -0.024062      17.663734      -0.859221       8.939028           0.002586
          186              O       5.908581      -0.835698       5.847003      -0.578183      36.110603 0.58782827E+03  0.14471146E+05                                 8.725964                            7.595309       0.115433       2.083436                    0.995010      28.209665      75.397723       0.676055       0.368020      -1.130292       0.040383       0.016206       0.006850       0.044049      -0.050976      -0.005494      -0.013800       0.095630       0.127424      -0.092759       0.044063       0.048696              9.319598       6.960991       0.848285       1.629709       7.344576       0.347809      13.653228           0.008263
          187              O      10.745537       4.841008      10.922967      -0.564667      37.823157 0.59564800E+03  0.14726937E+05                                 9.041206                            7.663046       0.106262       2.064392                    0.996783      28.696937      77.117591       0.670099       0.369696      -1.127877      -0.046283      -0.003712       0.033636       0.057335       0.027943       0.048506      -0.027420      -0.029752      -0.022782      -0.074349       0.035125       0.039224              9.950560       7.581116       0.672101      -1.463449      12.625607      -3.414685       9.644958           0.099413
          188              O      -1.853403       2.774317      10.831403      -0.595706      37.982078 0.59210607E+03  0.14585010E+05                                 9.013365                            7.595092       0.322808       2.147778                    0.995761      28.237158      75.191573       0.680614       0.365341      -1.133748      -0.031722      -0.019894       0.041946       0.056227      -0.018288       0.034447       0.058057       0.035687      -0.060168      -0.085069       0.033358       0.051710              9.949304      11.058998      -3.078755      -3.731405       9.303171       1.620455       9.485745           0.041982
          189              O       7.007359      10.441774       5.385552      -0.615840      40.530383 0.65733312E+03  0.16639459E+05                                 9.463162                            8.069669       0.035065       2.048790                    0.995345      28.957449      78.462991       0.651321       0.371499      -1.127721       0.046446      -0.005310       0.009572       0.047719       0.038020       0.048812      -0.017968      -0.055947      -0.026317      -0.080287       0.027625       0.052662             10.393696      11.106582      -4.229222       2.065727      10.384017      -2.417308       9.690490           0.011117
          190              O       7.264092       9.480876       7.384337      -0.644073      44.592853 0.71793208E+03  0.18595478E+05                                10.120776                            8.454099      -0.153999       1.975233                    0.995032      29.784441      81.878938       0.633431       0.373321      -1.125316       0.039174       0.002282      -0.046878       0.061134       0.062004       0.016014       0.017135      -0.028824       0.036377      -0.069765       0.002293       0.067473             11.287161       9.689796      -1.429639      -3.511435       7.917797       1.461261      16.253891           0.024524
          191              O      11.271551       4.870566       6.408952      -0.721644      49.838060 0.86027373E+03  0.23336673E+05                                10.900599                            9.254594      -0.248185       1.915623                    0.996058      31.879117      89.984005       0.604776       0.373344      -1.124159      -0.003639       0.076862       0.002322       0.076983       0.023163      -0.046221       0.021018       0.035774      -0.201140      -0.090148       0.018407       0.071740             12.256176      10.228381      -4.348799      -0.027150      17.622445       0.861466       8.917701           0.002596
          192              O      10.860889       6.198646       8.110990      -0.577394      36.106488 0.58769464E+03  0.14467761E+05                                 8.727706                            7.596600       0.113582       2.083019                    0.994968      28.200802      75.386148       0.675676       0.368229      -1.130075      -0.040584       0.015999      -0.007755       0.044307       0.051094      -0.005556       0.014020       0.095895       0.126376      -0.092815       0.043767       0.049048              9.321418       6.962884      -0.848362       1.630179       7.345187      -0.348567      13.656183           0.008267

******************************************************
Auxiliary information for the entire system
The total spin magnetic moment of the unit cell is   7.703439
The total net atomic charge of the unit cell is   -0.000001
Accuracy of reproducing the electrostatic potential in the unit cell:
  The inner radius (bohr) =    5.0000
  The outer radius (bohr) =   12.0000
  Valid grid points have density less than (e/(bohr^3)) =    0.0001
  The number of valid grid points were=        26595
  The rms potential error without charges in kcal/mol is=      4.17800
  The rms potential error with partial charges in kcal/mol is=      1.48756
  The RRMSE value at monopole order=      0.35605
  The rms potential error with partial charges and cloud penetration in kcal/mol is=      1.47841
  The RRMSE value at monopole order with cloud penetration is=      0.35386
  The rms potential error with partial charges and atomic dipoles in kcal/mol is=      0.45518
  The RRMSE value at dipole order=      0.10895
  The rms potential error with partial charges, atomic dipoles and cloud penetration in kcal/mol is=      0.44477
  The RRMSE value at dipole order with cloud penetration=      0.10646

******************************************************
The electron densities and ab initio electrostatic potential were computed in VASP using the PBE functional and
projector augmented wave method. See the main text of the journal article for a description of computational details.
The atomic charges, dipoles, and quadrupoles were computed with the DDEC6 method as described in
(a) T. A. Manz and N. Gabaldon Limas, RSC Adv. 6 (2016) 47771-47801 DOI: 10.1039/c6ra04656h
(b) N. Gabaldon Limas and T. A. Manz, RSC Adv. 8 (2018) 2678-2707 DOI: 10.1039/c7ra11829e.
For each atom in the material, the electron cloud parameters were fit to the spherically averaged atom-in-material
electron density using radial positions for which this density was between 10^-4 and 10^-2 electrons per cubic bohr.
The polarizabilities, dispersion coefficients, and quantum Drude oscillator (QDO) parameters were fit using the MCLF method.
The magnetic structure of the system was optimized in VASP from the default ferromagnetic initial guess using spin polarization.
The atomic spin moments (ASMs) were computed on this optimized magnetic structure using the DDEC6 partition as inputs
to the method of T. A. Manz and D. S. Sholl, J. Chem. Theory Comput. 7 (2011) 4146-4164 DOI: 10.1021/ct200539n.
The RMSE and RRMSE were computed using a uniform grid with Ewald summation.
