# Supplementary material for: A collection of forcefield precursors for metal–organic frameworks
Source: RSC Adv. 2019 Nov 13;9(63):36492–507. doi: 10.1039/c9ra07327b (PMC9075174; doi:10.1039/c9ra07327b)
Supplement: RA-009-C9RA07327B-s4137 [file RA-009-C9RA07327B-s4137.xyz]

  128
jmolscript: load "" {1 1 1} spacegroup "x,y,z" unitcell [{     12.300200     0.000000     0.000000 }, {      0.000000    14.523200     0.000000 }, {     -4.107829    -7.261718    13.636180 }]
Nd     9.972207    10.421806     4.853389     2.057173
Nd     4.370264     3.160172     8.782791     2.056210
Nd    -1.779836    -3.160324     8.782791     2.057175
Nd     3.822107     4.101310     4.853389     2.056211
H      0.013499    13.200124     1.494525     0.123161
H     -2.805427     6.445282    13.248912     0.122575
H     -2.307709     2.497882    12.580740     0.120274
H      0.522697     9.297745     0.829080     0.120182
H     -1.929460     7.778545     9.308056     0.136877
H      0.361403     4.506465     9.755323     0.129161
H      0.241643     6.398868     6.220825     0.127873
H     -1.892209     4.037356    10.854399     0.084097
H      2.028772     5.938431    12.141655     0.123237
H      4.847698    13.706993     0.387268     0.122931
H      4.349980     9.759581     1.055440     0.121645
H      1.519574     2.036042    12.807100     0.121674
H      3.971731     0.516988     4.328124     0.137121
H      1.680868    11.768115     3.880857     0.129278
H      1.800628    -0.862742     7.415355     0.129203
H      3.934480    11.299026     2.781781     0.084788
H      8.178872    -5.938642    12.141655     0.123161
H     10.997798     0.816200     0.387268     0.122575
H     10.500080     4.763600     1.055440     0.120275
H      7.669674    -2.036263    12.807100     0.120185
H     10.121831    -0.517063     4.328124     0.136877
H      7.830968     2.755017     3.880857     0.129161
H      7.950728     0.862614     7.415355     0.127873
H     10.084580     3.224126     2.781781     0.084097
H      6.163599     1.323051     1.494525     0.123238
H      3.344673    -6.445511    13.248912     0.122931
H      3.842391    -2.498099    12.580740     0.121646
H      6.672797     5.225440     0.829080     0.121677
H      4.220640     6.744494     9.308056     0.137121
H      6.511503    -4.506633     9.755323     0.129278
H      6.391743     8.124224     6.220825     0.129203
H      4.257891    -4.037544    10.854399     0.084788
C     -0.737803    10.930139     2.514512     0.575602
C      0.154219    11.188662     1.341800    -0.009105
C      0.372959    12.514633     0.979078    -0.099814
C     -2.975301     5.559364    13.478000    -0.125110
C     -2.484902     4.526772    12.703465     0.079881
C     -2.677821     3.189182    13.082551    -0.156758
C      0.674950    10.180758     0.580901    -0.096586
C     -1.773224     4.766415    11.427119     0.056702
C     -1.418375     8.372566     6.766273     0.636010
C     -0.915786     7.264439     7.625352    -0.014118
C     -1.352784     7.145337     8.945334    -0.190842
C     -0.919025     6.070614     9.714415     0.224596
C      0.030835     5.187607     9.215330    -0.189618
C      0.487100     5.324137     7.900803    -0.008470
C     -0.020038     6.337863     7.109904    -0.124858
C      1.543178     4.391752     7.355355     0.667150
C      2.780074     3.668464    11.121668     0.577370
C      1.888052     3.926967    12.294380    -0.009775
C      1.669312     5.252932    12.657102    -0.099323
C      5.017572    12.821080     0.158180    -0.124976
C      4.527173    11.788473     0.932715     0.079575
C      4.720092    10.450890     0.553629    -0.158044
C      1.367321     2.919050    13.055279    -0.098458
C      3.815495    12.028095     2.209061     0.057845
C      3.460646     1.110965     6.869907     0.632557
C      2.958057     0.002853     6.010828    -0.012802
C      3.395055    -0.116226     4.690846    -0.190319
C      2.961296    -1.190936     3.921765     0.224317
C      2.011436    -2.073951     4.420850    -0.189393
C      1.555171    -1.937445     5.735377    -0.008348
C      2.062309    -0.923732     6.526276    -0.127717
C      0.499093    -2.869839     6.280825     0.667557
C     -3.370026    -3.668657    11.121668     0.575602
C      8.038152    -3.927180    12.294380    -0.009105
C      7.819412    -5.253151    12.657102    -0.099815
C     11.167672     1.702118     0.158180    -0.125111
C     10.677273     2.734710     0.932715     0.079881
C     10.870192     4.072300     0.553629    -0.156758
C      7.517421    -2.919276    13.055279    -0.096587
C      9.965595     2.495067     2.209061     0.056702
C      9.610746    -1.111084     6.869907     0.636010
C      9.108157    -0.002957     6.010828    -0.014117
C      9.545155     0.116145     4.690846    -0.190842
C      9.111396     1.190868     3.921765     0.224596
C      8.161536     2.073875     4.420850    -0.189618
C      7.705271     1.937345     5.735377    -0.008471
C      8.212409     0.923619     6.526276    -0.124858
C      6.649193     2.869730     6.280825     0.667150
C      5.412297     3.593018     2.514512     0.577370
C      6.304319     3.334515     1.341800    -0.009774
C      6.523059     2.008550     0.979078    -0.099323
C      3.174799    -5.559598    13.478000    -0.124976
C      3.665198    -4.526991    12.703465     0.079575
C      3.472279    -3.189408    13.082551    -0.158044
C      6.825050     4.342432     0.580901    -0.098459
C      4.376876    -4.766613    11.427119     0.057845
C      4.731725     6.150517     6.766273     0.632557
C      5.234314     7.258629     7.625352    -0.012802
C      4.797316     7.377708     8.945334    -0.190319
C      5.231075     8.452418     9.714415     0.224317
C      6.180935     9.335433     9.215330    -0.189393
C      6.637200     9.198927     7.900803    -0.008348
C      6.130062     8.185214     7.109904    -0.127717
C      7.693278    10.131321     7.355355     0.667557
N     -1.486396     5.944250    11.018033    -0.265908
N      3.528667    -1.317277     2.618147    -0.267664
N      9.678767     1.317232     2.618147    -0.265908
N      4.663704     8.578759    11.018033    -0.267664
O     11.391627     9.704377     2.877234    -0.654972
O     10.956084    11.871237     3.081777    -0.647499
O     -1.443079     8.207013     5.509017    -0.594174
O     -1.831560     9.442921     7.308992    -0.747899
O      1.818176     4.494877     6.119918    -0.710612
O      2.059743     3.571184     8.151708    -0.624878
O      2.950844     2.442709    10.758946    -0.656016
O      3.386387     4.609572    10.554403    -0.648016
O      3.485350     0.945390     8.127163    -0.593023
O      3.873831     2.181330     6.327188    -0.745873
O      0.224095    -2.766735     7.516262    -0.711384
O     -0.017472    10.832807     5.484472    -0.624277
O     -3.199256    -2.442895    10.758946    -0.654972
O     -2.763713    -4.609755    10.554403    -0.647499
O      9.635450    -0.945531     8.127163    -0.594174
O     10.023931    -2.181439     6.327188    -0.747899
O      6.374195     2.766605     7.516262    -0.710613
O      6.132628     3.690298     5.484472    -0.624878
O      5.241527     4.818773     2.877234    -0.656016
O      4.805984     2.651910     3.081777    -0.648016
O      4.707021     6.316092     5.509017    -0.593023
O      4.318540     5.080152     7.308992    -0.745873
O      7.968276    10.028217     6.119918    -0.711384
O      8.209843    -3.571325     8.151708    -0.624277

The following XYZ coordinates are in angstroms. Other properties are in atomic units.
The sperically averaged electron density of each atom fit to a function of the form exp(a - br)
eigen_1, eigen_2 and eigen_3 are the three eigenvalues of traceless quadrupole moment tensor
  atom number  atomic symbol              X              Y              Z     net charge C6 coefficient C8 coefficient C10 coefficient fluctuating dipole atomic polarizability isotropic forcefield polarizability              a              b squared Pearson coefficient          <r^3>          <r^4>         wp_QDO          m_QDO          q_QDO       dipole_x       dipole_y       dipole_z         dipole            Qxy            Qxz            Qyz     Q(x^2-y^2)  Q(3z^2 - R^2)        eigen_1        eigen_2        eigen_3 static polarizability      alpha(xx)      alpha(xy)      alpha(xz)      alpha(yy)      alpha(yz)      alpha(zz) atomic spin moment
            1             Nd       9.972207      10.421806       4.853389       2.057173     132.754179 0.32414033E+04  0.11262314E+06                                17.074984                           15.169485       2.621136       2.472335                    0.999814      85.698330     207.992396       0.662173       0.266219      -1.330690       0.012911       0.003203       0.015842       0.020686       0.032898       0.149205       0.060074       0.058100      -0.216258      -0.174042      -0.007725       0.181766             19.578977      19.387390       2.737611      -5.512770      17.233120      -5.031260      22.116422          -0.000075
            2             Nd       4.370264       3.160172       8.782791       2.056210     132.898904 0.32459218E+04  0.11282110E+06                                17.087371                           15.180183       2.614201       2.470047                    0.999791      85.746704     208.157712       0.661922       0.266224      -1.330665      -0.013296       0.002883      -0.015651       0.020738      -0.032997       0.149839      -0.060410       0.059328      -0.215961      -0.174478      -0.008282       0.182761             19.593072      19.402243      -2.738643      -5.515494      17.244389       5.034789      22.132583          -0.000073
            3             Nd      -1.779836      -3.160324       8.782791       2.057175     132.753841 0.32413929E+04  0.11262268E+06                                17.074949                           15.169454       2.621137       2.472336                    0.999814      85.698291     207.992172       0.662174       0.266219      -1.330691      -0.012911      -0.003203      -0.015841       0.020686       0.032898       0.149205       0.060074       0.058100      -0.216258      -0.174041      -0.007725       0.181766             19.578935      19.387349       2.737605      -5.512757      17.233082      -5.031247      22.116373          -0.000078
            4             Nd       3.822107       4.101310       4.853389       2.056211     132.898857 0.32459203E+04  0.11282103E+06                                17.087366                           15.180179       2.614201       2.470048                    0.999791      85.746693     208.157667       0.661922       0.266224      -1.330665       0.013296      -0.002883       0.015651       0.020738      -0.032997       0.149839      -0.060410       0.059328      -0.215961      -0.174478      -0.008282       0.182761             19.593067      19.402238      -2.738642      -5.515493      17.244385       5.034788      22.132578          -0.000070
            5              H       0.013499      13.200124       1.494525       0.123161       1.028492 0.75037969E+01  0.72794237E+02                                 1.712835                            1.626552      -0.965970       2.431632                    0.998187       3.442879       9.710297       0.477534       1.322167      -0.700295      -0.014703       0.029826       0.022292       0.040033       0.000105      -0.005720       0.004817      -0.020851      -0.004345      -0.012858      -0.000067       0.012925              1.740474       1.598060      -0.290288      -0.258588       1.863839       0.265397       1.759525          -0.000014
            6              H      -2.805427       6.445282      13.248912       0.122575       1.135262 0.85613923E+01  0.85763778E+02                                 1.819221                            1.729859      -1.097165       2.365651                    0.996717       3.587045      10.251878       0.466485       1.310716      -0.702421       0.006910       0.036137      -0.003757       0.036983      -0.001818      -0.000997       0.004911      -0.023802      -0.019719      -0.009023      -0.007380       0.016402              1.833862       1.557529       0.035085      -0.110699       2.287546      -0.270899       1.656510          -0.000016
            7              H      -2.307709       2.497882      12.580740       0.120274       1.105151 0.80099221E+01  0.77362901E+02                                 1.663891                            1.579462      -0.855556       2.477434                    0.999191       3.204796       8.428743       0.542976       1.167942      -0.737472       0.015161      -0.032274      -0.016686       0.039369      -0.003045      -0.011734       0.000924      -0.027254      -0.006126      -0.020314       0.004947       0.015367              1.688973       1.509608      -0.183631      -0.215476       1.872535       0.309554       1.684774          -0.000023
            8              H       0.522697       9.297745       0.829080       0.120182       1.095916 0.77998029E+01  0.74729035E+02                                 1.643671                            1.548310      -0.894005       2.459584                    0.998959       3.183915       8.301827       0.554672       1.152560      -0.740965      -0.007107      -0.038274       0.010449       0.040306      -0.001585      -0.008129       0.001608      -0.026284      -0.015932      -0.016434       0.000311       0.016123              1.682526       1.389549       0.181187      -0.117082       2.172406      -0.203357       1.485623          -0.000020
            9              H      -1.929460       7.778545       9.308056       0.136877       1.045278 0.75273019E+01  0.73913365E+02                                 1.797248                            1.676029      -1.365627       2.249573                    0.993259       3.716410      10.943743       0.445726       1.399442      -0.682631      -0.025519       0.023787       0.016264       0.038491      -0.008456      -0.002800       0.001285       0.007061       0.002845      -0.009661      -0.000082       0.009743              1.853350       1.849810      -0.529217      -0.236543       2.039340       0.132341       1.670899          -0.000009
           10              H       0.361403       4.506465       9.755323       0.129161       1.122493 0.85546690E+01  0.86249505E+02                                 1.843885                            1.755697      -1.381573       2.234210                    0.993020       3.763638      11.027478       0.449599       1.351223      -0.692491       0.017287      -0.026580       0.017887       0.036404      -0.006761       0.001816      -0.004303      -0.014173      -0.001724      -0.009508      -0.002330       0.011838              1.875168       1.772971      -0.327131       0.124989       1.855822      -0.363338       1.996710          -0.000003
           11              H       0.241643       6.398868       6.220825       0.127873       1.123861 0.84882213E+01  0.84045255E+02                                 1.743426                            1.671907      -1.162637       2.336671                    0.996546       3.428367       9.443400       0.500923       1.234920      -0.719774       0.008830       0.002347      -0.039470       0.040513       0.001064      -0.004522      -0.004556      -0.004998       0.033963      -0.009159      -0.004465       0.013624              1.756418       1.570503      -0.138019      -0.210068       1.564074      -0.067105       2.134678          -0.000014
           12              H      -1.892209       4.037356      10.854399       0.084097       1.249531 0.10100583E+02  0.10386235E+03                                 1.833491                            1.792586      -1.009342       2.381400                    0.997683       3.597770       9.913406       0.499286       1.193011      -0.730150      -0.019758      -0.027117      -0.024442       0.041510       0.007001       0.006169       0.002611      -0.011059       0.013133      -0.012373       0.001286       0.011087              1.840211       1.539286       0.125305      -0.096198       1.941342       0.287011       2.040006          -0.000026
           13              H       2.028772       5.938431      12.141655       0.123237       1.030666 0.75242622E+01  0.73054114E+02                                 1.716262                            1.629514      -0.964981       2.432019                    0.998189       3.448162       9.734342       0.476696       1.323377      -0.700023       0.014482       0.029859      -0.022448       0.040065       0.000111      -0.005719      -0.004641      -0.020680      -0.004502      -0.012733      -0.000057       0.012790              1.744052       1.601124       0.291327      -0.259554       1.867902      -0.266516       1.763129          -0.000014
           14              H       4.847698      13.706993       0.387268       0.122931       1.131645 0.85235846E+01  0.85247624E+02                                 1.811327                            1.722871      -1.079045       2.373044                    0.996991       3.578011      10.201012       0.468955       1.305915      -0.703421      -0.006695       0.036168       0.003912       0.036990       0.001611      -0.001014      -0.004721      -0.023723      -0.019784      -0.009001      -0.007266       0.016267              1.825758       1.551523      -0.034861      -0.109895       2.276103       0.268965       1.649650          -0.000016
           15              H       4.349980       9.759581       1.055440       0.121645       1.102275 0.79857441E+01  0.77085149E+02                                 1.662363                            1.578176      -0.857668       2.477261                    0.999203       3.200267       8.419425       0.542530       1.169572      -0.737081      -0.015023      -0.031689       0.016116       0.038595       0.003174      -0.011590      -0.001257      -0.027266      -0.005751      -0.020189       0.004718       0.015471              1.687369       1.508368       0.183179      -0.215066       1.870522      -0.308864       1.683216          -0.000023
           16              H       1.519574       2.036042      12.807100       0.121674       1.091512 0.77633021E+01  0.74316734E+02                                 1.642058                            1.546919      -0.902305       2.457827                    0.998937       3.176062       8.286815       0.553536       1.155900      -0.740184       0.007028      -0.038110      -0.010356       0.040112       0.001834      -0.008142      -0.001720      -0.025771      -0.015291      -0.016277       0.000430       0.015847              1.680831       1.388406      -0.180875      -0.116928       2.169754       0.203017       1.484333          -0.000020
           17              H       3.971731       0.516988       4.328124       0.137121       1.046189 0.75361435E+01  0.74038577E+02                                 1.800013                            1.678313      -1.377866       2.244866                    0.993178       3.719472      10.963663       0.444805       1.401612      -0.682213       0.024961       0.023539      -0.016183       0.037935       0.008670      -0.002918      -0.001425       0.006987       0.002394      -0.009767      -0.000299       0.010066              1.856347       1.852825       0.530768      -0.237198       2.042931      -0.132785       1.673286          -0.000009
           18              H       1.680868      11.768115       3.880857       0.129278       1.125298 0.85884466E+01  0.86752505E+02                                 1.854170                            1.764841      -1.397613       2.228199                    0.992748       3.774988      11.103305       0.445873       1.359965      -0.690761      -0.017067      -0.026491      -0.017630       0.036109       0.006878       0.001728       0.004490      -0.013394      -0.002204      -0.009235      -0.002575       0.011810              1.885895       1.782723       0.330197       0.126151       1.866291       0.366693       2.008673          -0.000003
           19              H       1.800628      -0.862742       7.415355       0.129203       1.122255 0.84790671E+01  0.83986346E+02                                 1.747131                            1.675301      -1.182147       2.329403                    0.996268       3.426516       9.460076       0.498169       1.241278      -0.718385      -0.008674       0.002190       0.039313       0.040318      -0.001165      -0.004471       0.004600      -0.005295       0.032827      -0.009119      -0.004213       0.013332              1.760229       1.573750       0.138634      -0.210665       1.567418       0.067359       2.139519          -0.000014
           20              H       3.934480      11.299026       2.781781       0.084788       1.247605 0.10080306E+02  0.10359953E+03                                 1.831240                            1.790470      -1.006946       2.382344                    0.997674       3.595379       9.903518       0.499724       1.192591      -0.730230       0.019691      -0.027002       0.024291       0.041314      -0.007069       0.006243      -0.002628      -0.011296       0.013209      -0.012539       0.001333       0.011206              1.837933       1.537606      -0.125093      -0.096021       1.938870      -0.286526       2.037323          -0.000026
           21              H       8.178872      -5.938642      12.141655       0.123161       1.028492 0.75037924E+01  0.72794179E+02                                 1.712835                            1.626552      -0.965969       2.431632                    0.998187       3.442878       9.710292       0.477534       1.322166      -0.700295       0.014703      -0.029826      -0.022292       0.040033       0.000105      -0.005720       0.004817      -0.020851      -0.004345      -0.012858      -0.000067       0.012925              1.740474       1.598059      -0.290287      -0.258588       1.863838       0.265397       1.759524          -0.000014
           22              H      10.997798       0.816200       0.387268       0.122575       1.135262 0.85613959E+01  0.85763818E+02                                 1.819221                            1.729859      -1.097165       2.365651                    0.996717       3.587046      10.251879       0.466486       1.310715      -0.702422      -0.006910      -0.036137       0.003757       0.036983      -0.001818      -0.000997       0.004911      -0.023802      -0.019719      -0.009023      -0.007380       0.016402              1.833861       1.557529       0.035085      -0.110699       2.287545      -0.270899       1.656510          -0.000016
           23              H      10.500080       4.763600       1.055440       0.120275       1.105150 0.80099117E+01  0.77362777E+02                                 1.663890                            1.579461      -0.855555       2.477435                    0.999191       3.204794       8.428737       0.542976       1.167942      -0.737472      -0.015161       0.032274       0.016686       0.039369      -0.003045      -0.011734       0.000924      -0.027254      -0.006126      -0.020314       0.004947       0.015367              1.688972       1.509607      -0.183631      -0.215476       1.872534       0.309554       1.684773          -0.000023
           24              H       7.669674      -2.036263      12.807100       0.120185       1.095912 0.77997655E+01  0.74728584E+02                                 1.643666                            1.548306      -0.894001       2.459587                    0.998959       3.183909       8.301805       0.554674       1.152559      -0.740965       0.007107       0.038273      -0.010449       0.040306      -0.001585      -0.008129       0.001608      -0.026284      -0.015932      -0.016434       0.000311       0.016123              1.682520       1.389545       0.181186      -0.117082       2.172398      -0.203355       1.485618          -0.000020
           25              H      10.121831      -0.517063       4.328124       0.136877       1.045278 0.75273041E+01  0.73913386E+02                                 1.797248                            1.676029      -1.365627       2.249573                    0.993259       3.716410      10.943740       0.445726       1.399441      -0.682631       0.025519      -0.023787      -0.016264       0.038491      -0.008456      -0.002800       0.001285       0.007061       0.002845      -0.009661      -0.000082       0.009743              1.853349       1.849810      -0.529217      -0.236543       2.039340       0.132341       1.670898          -0.000009
           26              H       7.830968       2.755017       3.880857       0.129161       1.122493 0.85546651E+01  0.86249456E+02                                 1.843884                            1.755696      -1.381573       2.234210                    0.993020       3.763637      11.027474       0.449599       1.351223      -0.692491      -0.017287       0.026580      -0.017887       0.036404      -0.006761       0.001816      -0.004303      -0.014173      -0.001724      -0.009508      -0.002330       0.011838              1.875167       1.772971      -0.327131       0.124989       1.855821      -0.363338       1.996710          -0.000003
           27              H       7.950728       0.862614       7.415355       0.127873       1.123861 0.84882200E+01  0.84045232E+02                                 1.743425                            1.671906      -1.162637       2.336671                    0.996546       3.428367       9.443397       0.500923       1.234919      -0.719774      -0.008830      -0.002347       0.039470       0.040513       0.001064      -0.004522      -0.004556      -0.004998       0.033963      -0.009159      -0.004465       0.013624              1.756418       1.570502      -0.138019      -0.210067       1.564074      -0.067105       2.134677          -0.000014
           28              H      10.084580       3.224126       2.781781       0.084097       1.249531 0.10100585E+02  0.10386238E+03                                 1.833491                            1.792586      -1.009343       2.381400                    0.997683       3.597770       9.913407       0.499286       1.193012      -0.730150       0.019758       0.027117       0.024442       0.041510       0.007001       0.006169       0.002611      -0.011059       0.013133      -0.012373       0.001286       0.011087              1.840212       1.539286       0.125305      -0.096198       1.941343       0.287011       2.040006          -0.000026
           29              H       6.163599       1.323051       1.494525       0.123238       1.030665 0.75242574E+01  0.73054051E+02                                 1.716260                            1.629513      -0.964980       2.432019                    0.998189       3.448161       9.734336       0.476697       1.323376      -0.700024      -0.014483      -0.029859       0.022448       0.040065       0.000111      -0.005719      -0.004641      -0.020680      -0.004502      -0.012733      -0.000057       0.012790              1.744050       1.601123       0.291326      -0.259553       1.867900      -0.266515       1.763127          -0.000014
           30              H       3.344673      -6.445511      13.248912       0.122931       1.131645 0.85235857E+01  0.85247639E+02                                 1.811327                            1.722872      -1.079045       2.373044                    0.996991       3.578011      10.201013       0.468955       1.305915      -0.703421       0.006695      -0.036168      -0.003912       0.036990       0.001611      -0.001014      -0.004721      -0.023723      -0.019783      -0.009001      -0.007266       0.016267              1.825759       1.551523      -0.034861      -0.109895       2.276103       0.268965       1.649650          -0.000016
           31              H       3.842391      -2.498099      12.580740       0.121646       1.102273 0.79857299E+01  0.77084973E+02                                 1.662361                            1.578174      -0.857667       2.477262                    0.999203       3.200265       8.419416       0.542531       1.169571      -0.737081       0.015023       0.031689      -0.016116       0.038595       0.003174      -0.011590      -0.001257      -0.027266      -0.005751      -0.020189       0.004718       0.015471              1.687366       1.508366       0.183179      -0.215066       1.870519      -0.308863       1.683214          -0.000023
           32              H       6.672797       5.225440       0.829080       0.121677       1.091507 0.77632611E+01  0.74316233E+02                                 1.642051                            1.546914      -0.902300       2.457829                    0.998937       3.176056       8.286790       0.553538       1.155898      -0.740184      -0.007028       0.038110       0.010356       0.040112       0.001834      -0.008142      -0.001720      -0.025771      -0.015291      -0.016277       0.000430       0.015847              1.680824       1.388401      -0.180874      -0.116927       2.169744       0.203016       1.484328          -0.000020
           33              H       4.220640       6.744494       9.308056       0.137121       1.046189 0.75361451E+01  0.74038589E+02                                 1.800013                            1.678312      -1.377865       2.244866                    0.993178       3.719472      10.963659       0.444805       1.401611      -0.682213      -0.024961      -0.023539       0.016183       0.037935       0.008670      -0.002918      -0.001425       0.006987       0.002394      -0.009767      -0.000299       0.010066              1.856347       1.852825       0.530768      -0.237198       2.042930      -0.132785       1.673286          -0.000009
           34              H       6.511503      -4.506633       9.755323       0.129278       1.125299 0.85884503E+01  0.86752548E+02                                 1.854170                            1.764841      -1.397613       2.228199                    0.992748       3.774989      11.103307       0.445873       1.359964      -0.690761       0.017067       0.026491       0.017630       0.036109       0.006878       0.001728       0.004490      -0.013394      -0.002204      -0.009235      -0.002575       0.011810              1.885895       1.782723       0.330197       0.126151       1.866291       0.366693       2.008673          -0.000003
           35              H       6.391743       8.124224       6.220825       0.129203       1.122255 0.84790700E+01  0.83986376E+02                                 1.747131                            1.675301      -1.182147       2.329403                    0.996268       3.426517       9.460077       0.498169       1.241277      -0.718385       0.008674      -0.002190      -0.039313       0.040318      -0.001165      -0.004471       0.004600      -0.005295       0.032827      -0.009119      -0.004213       0.013332              1.760229       1.573749       0.138634      -0.210665       1.567418       0.067359       2.139519          -0.000014
           36              H       4.257891      -4.037544      10.854399       0.084788       1.247605 0.10080308E+02  0.10359956E+03                                 1.831241                            1.790470      -1.006946       2.382343                    0.997674       3.595379       9.903519       0.499724       1.192592      -0.730230      -0.019691       0.027001      -0.024291       0.041314      -0.007069       0.006243      -0.002628      -0.011296       0.013209      -0.012539       0.001333       0.011206              1.837933       1.537606      -0.125093      -0.096021       1.938871      -0.286526       2.037323          -0.000026
           37              C      -0.737803      10.930139       2.514512       0.575602      25.110161 0.27572050E+03  0.58544165E+04                                 7.944026                            5.898116      -0.185496       1.979032                    0.999464      23.296053      66.188291       0.609681       0.473139      -1.018483      -0.016205      -0.001215       0.037281       0.040669      -0.008759       0.109107       0.018088       0.014096      -0.020942      -0.111123      -0.000413       0.111536              9.447912       8.072001       0.443330      -4.884115       8.509940      -1.222937      11.761795          -0.000009
           38              C       0.154219      11.188662       1.341800      -0.009105      35.366967 0.42358193E+03  0.98351920E+04                                 9.380893                            6.863146       0.030592       2.025998                    0.999194      26.814584      75.136640       0.632587       0.417004      -1.070168       0.020260       0.001350      -0.032535       0.038351      -0.002244       0.008209      -0.005064      -0.016485      -0.019849      -0.014237       0.000276       0.013961             11.326233       9.284046       0.691931      -6.418101       9.891534      -0.931250      14.803119          -0.000001
           39              C       0.372959      12.514633       0.979078      -0.099814      31.979741 0.43782630E+03  0.10350721E+05                                 8.889323                            7.080321       0.045636       1.993727                    0.999476      29.316100      85.570302       0.603395       0.429374      -1.052074       0.010269      -0.010167      -0.011914       0.018729      -0.004638       0.009025       0.018556       0.009288      -0.016739      -0.025316       0.009266       0.016051              9.991485       8.010220       0.632761      -4.509499       9.662497      -1.670617      12.301739          -0.000024
           40              C      -2.975301       5.559364      13.478000      -0.125110      32.556848 0.44434594E+03  0.10568305E+05                                 9.038838                            7.164182      -0.098440       1.948057                    0.998484      29.839424      88.027000       0.594537       0.433155      -1.047330      -0.003452      -0.006040       0.020766       0.021900       0.001331       0.015877      -0.001904      -0.003132      -0.029422      -0.020617       0.006669       0.013949             10.210032       8.239342      -0.160962      -4.873245       9.226935      -0.493000      13.163819          -0.000025
           41              C      -2.484902       4.526772      12.703465       0.079881      35.550366 0.42517705E+03  0.99225861E+04                                 9.601444                            6.983893      -0.262892       1.926582                    0.999260      26.864495      76.497801       0.610091       0.430186      -1.057478       0.001217       0.005941       0.007297       0.009488       0.007169      -0.017731      -0.006275       0.000514       0.067273      -0.020754      -0.011054       0.031808             11.893333       8.734170       1.004716      -6.247098      10.115518      -2.241298      16.830312          -0.000007
           42              C      -2.677821       3.189182      13.082551      -0.156758      33.036166 0.44567501E+03  0.10544738E+05                                 8.929804                            7.048719       0.097389       1.995165                    0.999665      29.888635      86.245242       0.619235       0.418055      -1.062985      -0.005597      -0.006971       0.028272       0.029652      -0.016265      -0.009222       0.016962      -0.040052      -0.020000      -0.023394      -0.014017       0.037411             10.044776       7.937248       1.085389      -4.358005      10.304046      -1.677317      11.893033          -0.000026
           43              C       0.674950      10.180758       0.580901      -0.096586      32.021023 0.40997894E+03  0.95172928E+04                                 8.809833                            6.811647       0.041221       1.988436                    0.999671      28.957261      83.264940       0.621699       0.424399      -1.057045       0.006550       0.018344      -0.010421       0.022090       0.001645       0.001180      -0.010573      -0.027449      -0.060776      -0.022782      -0.003536       0.026317              9.975137       7.977323       0.317680      -4.830867       9.655450      -0.099873      12.292638          -0.000027
           44              C      -1.773224       4.766415      11.427119       0.056702      30.712326 0.35031825E+03  0.78280260E+04                                 8.723573                            6.312854      -0.041670       1.994530                    0.998507      26.855767      76.056182       0.642535       0.426599      -1.054434       0.019168       0.007162       0.018622       0.027667      -0.037390       0.048638      -0.002631       0.115774      -0.050086      -0.064511      -0.032623       0.097134             10.971013       7.896204       2.659115      -5.378185       8.710702      -4.118753      16.306131          -0.000022
           45              C      -1.418375       8.372566       6.766273       0.636010      23.584164 0.24898027E+03  0.51684433E+04                                 7.714286                            5.660459      -0.189407       1.998418                    0.999277      22.323909      63.308616       0.611423       0.482580      -1.010537      -0.021391       0.049870      -0.025141       0.059805       0.058796      -0.051165       0.027477       0.161331      -0.169830      -0.109620      -0.027213       0.136833              9.400419       5.942456      -3.481424       1.052959      12.732822      -2.987930       9.525978          -0.000006
           46              C      -0.915786       7.264439       7.625352      -0.014118      38.901529 0.42477102E+03  0.98429951E+04                                 9.899816                            6.789226       0.065772       2.029173                    0.999219      26.829746      74.441456       0.649556       0.406927      -1.079656       0.008522      -0.040441       0.026130       0.048896       0.002181      -0.004851       0.012051       0.004223       0.025683      -0.014602      -0.001246       0.015848             12.724374       9.681374      -6.046682      -0.031313      15.850983      -4.850129      12.640765          -0.000014
           47              C      -1.352784       7.145337       8.945334      -0.190842      38.559942 0.48202550E+03  0.11686208E+05                                10.099683                            7.438560      -0.129043       1.925033                    0.998876      30.882825      91.624364       0.586899       0.430466      -1.050213      -0.009370      -0.001351      -0.017075       0.019524       0.013734       0.000579       0.031760       0.055775      -0.058892      -0.051581       0.009393       0.042189             12.035955       8.213335      -3.389037      -1.061339      13.069692      -5.236812      14.824837          -0.000047
           48              C      -0.919025       6.070614       9.714415       0.224596      35.159028 0.36527798E+03  0.82179294E+04                                 9.511361                            6.483489      -0.219957       1.951310                    0.999396      25.318451      71.090671       0.630873       0.431544      -1.055259      -0.011072       0.006016       0.042324       0.044160       0.004875       0.002130      -0.003614       0.014458       0.047083      -0.017075       0.000811       0.016264             12.076593       9.491357      -2.170433      -3.821596      10.579618      -4.562516      16.158804          -0.000016
           49              C       0.030835       5.187607       9.215330      -0.189618      35.924179 0.47694857E+03  0.11527780E+05                                 9.591823                            7.376445      -0.131409       1.923321                    0.998884      30.830228      91.204965       0.592349       0.427813      -1.052273       0.027945       0.003045      -0.022304       0.035884       0.025802       0.031515      -0.001376      -0.018147      -0.049512      -0.046106       0.004261       0.041845             11.117002      11.141028      -3.705647      -4.236772       8.467578      -0.302879      13.742401          -0.000022
           50              C       0.487100       5.324137       7.900803      -0.008470      37.470552 0.42228878E+03  0.97612157E+04                                 9.639042                            6.764807       0.123080       2.049919                    0.999320      26.637182      73.570690       0.652047       0.406380      -1.081118      -0.033991       0.028269       0.026266       0.051424       0.011300       0.010979      -0.006007      -0.009994       0.051421      -0.024654       0.003739       0.020915             12.134780      12.900433      -6.589771      -3.389286      11.780843       0.034427      11.723064          -0.000009
           51              C      -0.020038       6.337863       7.109904      -0.124858      34.845473 0.43376531E+03  0.10227021E+05                                 9.382746                            7.031865      -0.101234       1.937609                    0.999423      29.692481      86.445978       0.607707       0.427482      -1.053630      -0.012149      -0.001410       0.015946       0.020096       0.037612       0.002781       0.008662       0.025812       0.044203      -0.047610       0.012546       0.035064             11.076178      10.585540      -6.516699      -0.501759      13.361522      -1.532374       9.281474          -0.000030
           52              C       1.543178       4.391752       7.355355       0.667150      21.679714 0.24124548E+03  0.49614370E+04                                 7.279622                            5.573636      -0.180693       2.009109                    0.999073      21.774402      61.177270       0.616749       0.482891      -1.011818       0.037690      -0.053202      -0.039043       0.075995       0.099721       0.033743       0.009761      -0.044531      -0.103973      -0.092440      -0.032303       0.124743              8.560786       9.404109      -4.110414      -2.002473       7.890170       0.675799       8.388080          -0.000008
           53              C       2.780074       3.668464      11.121668       0.577370      25.059780 0.27508262E+03  0.58373990E+04                                 7.933693                            5.891421      -0.181069       1.980815                    0.999424      23.266472      66.081177       0.610017       0.473160      -1.018488       0.016936      -0.002215      -0.037060       0.040807       0.008447       0.109259      -0.017869       0.014277      -0.022667      -0.111274      -0.000359       0.111633              9.434676       8.060612      -0.441475      -4.875869       8.499616       1.220124      11.743801          -0.000009
           54              C       1.888052       3.926967      12.294380      -0.009775      35.369579 0.42367341E+03  0.98372469E+04                                 9.378848                            6.862237       0.037111       2.027895                    0.999193      26.818826      75.133285       0.632896       0.416804      -1.070362      -0.021001       0.001083       0.032408       0.038633       0.001807       0.007735       0.005641      -0.015500      -0.019567      -0.013709       0.000078       0.013631             11.323242       9.282017      -0.691040      -6.416642       9.889073       0.930084      14.798638          -0.000001
           55              C       1.669312       5.252932      12.657102      -0.099323      31.948203 0.43732983E+03  0.10335930E+05                                 8.882027                            7.074993       0.042396       1.992855                    0.999515      29.302903      85.515865       0.603798       0.429214      -1.052184      -0.009920      -0.011255       0.012305       0.019403       0.003720       0.008448      -0.018566       0.009850      -0.016671      -0.024862       0.008725       0.016137              9.982337       8.003606      -0.628313      -4.505005       9.654805       1.662365      12.288600          -0.000024
           56              C       5.017572      12.821080       0.158180      -0.124976      32.561111 0.44448160E+03  0.10572161E+05                                 9.041943                            7.167906      -0.102982       1.946965                    0.998549      29.834985      88.011697       0.594065       0.433473      -1.047156       0.003716      -0.007057      -0.020107       0.021630      -0.001196       0.016077       0.000310      -0.003268      -0.028815      -0.020550       0.006382       0.014168             10.213419       8.244609       0.162856      -4.876931       9.224029       0.489589      13.171619          -0.000026
           57              C       4.527173      11.788473       0.932715       0.079575      35.554224 0.42521037E+03  0.99238908E+04                                 9.603081                            6.984683      -0.264145       1.926300                    0.999226      26.867433      76.516576       0.609968       0.430250      -1.057404      -0.002045       0.005031      -0.007260       0.009066      -0.008141      -0.017536       0.005599      -0.000563       0.067219      -0.021861      -0.009644       0.031505             11.896197       8.737238      -1.007076      -6.249982      10.115557       2.244722      16.835797          -0.000006
           58              C       4.720092      10.450890       0.553629      -0.158044      33.094960 0.44667951E+03  0.10575106E+05                                 8.942023                            7.058048       0.089887       1.992408                    0.999699      29.921867      86.385481       0.618604       0.418220      -1.062814       0.006457      -0.006223      -0.029337       0.030677       0.015608      -0.009184      -0.016462      -0.041209      -0.019431      -0.023726      -0.013292       0.037018             10.059008       7.948904      -1.088891      -4.365218      10.316828       1.681969      11.911291          -0.000026
           59              C       1.367321       2.919050      13.055279      -0.098458      32.067878 0.41076358E+03  0.95397080E+04                                 8.815707                            6.815931       0.048792       1.990354                    0.999689      28.986638      83.357532       0.621832       0.424121      -1.057257      -0.005900       0.020229       0.010162       0.023394      -0.001531       0.002426       0.009631      -0.024262      -0.059207      -0.022216      -0.001934       0.024150              9.982125       7.983681      -0.318118      -4.835682       9.659684       0.100366      12.303010          -0.000027
           60              C       3.815495      12.028095       2.209061       0.057845      30.697151 0.35007130E+03  0.78210595E+04                                 8.721554                            6.311018      -0.042458       1.994480                    0.998530      26.842770      76.010139       0.642574       0.426652      -1.054411      -0.019688       0.010149      -0.017851       0.028448       0.037566       0.048171       0.004057       0.115633      -0.052140      -0.063440      -0.033847       0.097287             10.969223       7.895527      -2.659438      -5.378411       8.708709       4.119378      16.303431          -0.000022
           61              C       3.460646       1.110965       6.869907       0.632557      23.649494 0.24976774E+03  0.51887238E+04                                 7.726116                            5.667993      -0.187351       1.998097                    0.999283      22.362437      63.435511       0.611263       0.482340      -1.010694       0.021403       0.049191       0.025491       0.059394      -0.058658      -0.051779      -0.027218       0.163323      -0.170341      -0.109961      -0.027969       0.137930              9.416230       5.951714       3.489365       1.055143      12.757519       2.994397       9.539458          -0.000006
           62              C       2.958057       0.002853       6.010828      -0.012802      38.844187 0.42396379E+03  0.98197531E+04                                 9.892166                            6.784084       0.063671       2.028879                    0.999200      26.801918      74.350400       0.649605       0.407085      -1.079537      -0.009062      -0.039923      -0.024203       0.047558      -0.001724      -0.004374      -0.011129       0.002319       0.021801      -0.012802      -0.001599       0.014401             12.714416       9.674494       6.041809      -0.032845      15.837483       4.844170      12.631271          -0.000014
           63              C       3.395055      -0.116226       4.690846      -0.190319      38.518441 0.48138564E+03  0.11666513E+05                                10.091479                            7.432181      -0.126523       1.926039                    0.998936      30.861465      91.536731       0.587337       0.430299      -1.050343       0.008888      -0.000837       0.018546       0.020583      -0.013272      -0.000034      -0.032029       0.056573      -0.058353      -0.052023       0.010008       0.042015             12.026072       8.208086       3.388055      -1.061414      13.059221       5.229249      14.810910          -0.000047
           64              C       2.961296      -1.190936       3.921765       0.224317      35.176172 0.36550284E+03  0.82240114E+04                                 9.513071                            6.484566      -0.222295       1.950701                    0.999361      25.327684      71.114187       0.630973       0.431422      -1.055364       0.011577       0.006724      -0.042184       0.044257      -0.004467       0.002188       0.003751       0.015974       0.047546      -0.017599       0.001139       0.016460             12.078595       9.494259       2.173710      -3.821027      10.583469       4.562155      16.158057          -0.000016
           65              C       2.011436      -2.073951       4.420850      -0.189393      35.916914 0.47680699E+03  0.11524116E+05                                 9.588908                            7.372720      -0.133386       1.922796                    0.998875      30.832564      91.226790       0.592785       0.427508      -1.052405      -0.028035       0.002569       0.022092       0.035785      -0.026106       0.031695       0.000737      -0.017698      -0.048351      -0.045958       0.003598       0.042360             11.113737      11.133786       3.704810      -4.230318       8.467721       0.308459      13.739704          -0.000022
           66              C       1.555171      -1.937445       5.735377      -0.008348      37.471208 0.42223374E+03  0.97598215E+04                                 9.639685                            6.764780       0.125252       2.050633                    0.999332      26.637916      73.577082       0.651976       0.406430      -1.081063       0.034179       0.029777      -0.025600       0.052060      -0.011835       0.010626       0.005320      -0.009642       0.051680      -0.024712       0.004043       0.020668             12.135579      12.897536       6.587310      -3.389153      11.779960      -0.031314      11.729240          -0.000009
           67              C       2.062309      -0.923732       6.526276      -0.127717      34.931805 0.43505287E+03  0.10264481E+05                                 9.392727                            7.037679      -0.095706       1.938561                    0.999445      29.743281      86.610064       0.608083       0.426922      -1.054027       0.012350      -0.001763      -0.017050       0.021127      -0.038551       0.003289      -0.008277       0.025995       0.040602      -0.047830       0.011426       0.036405             11.089452      10.597286       6.525704      -0.501889      13.378421       1.535624       9.292648          -0.000030
           68              C       0.499093      -2.869839       6.280825       0.667557      21.714917 0.24169635E+03  0.49732536E+04                                 7.287929                            5.579469      -0.176017       2.009961                    0.999120      21.796150      61.263016       0.616295       0.483000      -1.011716      -0.037818      -0.052414       0.039474       0.075734      -0.099769       0.033311      -0.009367      -0.042965      -0.102855      -0.092308      -0.031973       0.124281              8.571204       9.416472       4.116793      -2.005793       7.899612      -0.677343       8.397529          -0.000008
           69              C      -3.370026      -3.668657      11.121668       0.575602      25.110165 0.27572053E+03  0.58544175E+04                                 7.944027                            5.898116      -0.185496       1.979032                    0.999464      23.296056      66.188306       0.609681       0.473139      -1.018483       0.016205       0.001215      -0.037281       0.040669      -0.008759       0.109107       0.018088       0.014095      -0.020942      -0.111123      -0.000413       0.111537              9.447914       8.072003       0.443331      -4.884116       8.509942      -1.222938      11.761797          -0.000009
           70              C       8.038152      -3.927180      12.294380      -0.009105      35.366957 0.42358176E+03  0.98351872E+04                                 9.380892                            6.863145       0.030592       2.025998                    0.999194      26.814579      75.136629       0.632587       0.417004      -1.070168      -0.020260      -0.001350       0.032535       0.038351      -0.002244       0.008209      -0.005064      -0.016485      -0.019849      -0.014237       0.000276       0.013961             11.326232       9.284046       0.691932      -6.418102       9.891531      -0.931251      14.803120          -0.000001
           71              C       7.819412      -5.253151      12.657102      -0.099815      31.979744 0.43782637E+03  0.10350723E+05                                 8.889324                            7.080323       0.045636       1.993727                    0.999476      29.316101      85.570310       0.603395       0.429374      -1.052074      -0.010269       0.010167       0.011914       0.018729      -0.004638       0.009025       0.018556       0.009289      -0.016739      -0.025316       0.009266       0.016051              9.991487       8.010221       0.632761      -4.509500       9.662498      -1.670618      12.301741          -0.000024
           72              C      11.167672       1.702118       0.158180      -0.125111      32.556849 0.44434595E+03  0.10568306E+05                                 9.038839                            7.164182      -0.098440       1.948057                    0.998484      29.839425      88.027006       0.594537       0.433155      -1.047330       0.003453       0.006040      -0.020766       0.021900       0.001331       0.015877      -0.001904      -0.003132      -0.029422      -0.020617       0.006669       0.013949             10.210033       8.239342      -0.160962      -4.873245       9.226936      -0.493001      13.163820          -0.000026
           73              C      10.677273       2.734710       0.932715       0.079881      35.550361 0.42517700E+03  0.99225847E+04                                 9.601444                            6.983893      -0.262892       1.926582                    0.999260      26.864493      76.497795       0.610091       0.430186      -1.057478      -0.001217      -0.005941      -0.007297       0.009488       0.007169      -0.017731      -0.006275       0.000514       0.067273      -0.020754      -0.011054       0.031808             11.893333       8.734170       1.004716      -6.247098      10.115517      -2.241298      16.830312          -0.000007
           74              C      10.870192       4.072300       0.553629      -0.156758      33.036166 0.44567502E+03  0.10544739E+05                                 8.929805                            7.048720       0.097388       1.995165                    0.999665      29.888634      86.245247       0.619234       0.418055      -1.062985       0.005598       0.006971      -0.028272       0.029652      -0.016265      -0.009222       0.016962      -0.040052      -0.020001      -0.023394      -0.014017       0.037411             10.044777       7.937249       1.085388      -4.358005      10.304046      -1.677316      11.893034          -0.000026
           75              C       7.517421      -2.919276      13.055279      -0.096587      32.021068 0.40997970E+03  0.95173150E+04                                 8.809843                            6.811655       0.041220       1.988435                    0.999671      28.957282      83.265027       0.621698       0.424399      -1.057044      -0.006550      -0.018344       0.010421       0.022091       0.001645       0.001180      -0.010573      -0.027449      -0.060776      -0.022782      -0.003535       0.026317              9.975149       7.977334       0.317679      -4.830875       9.655456      -0.099871      12.292656          -0.000027
           76              C       9.965595       2.495067       2.209061       0.056702      30.712313 0.35031809E+03  0.78280213E+04                                 8.723569                            6.312852      -0.041670       1.994531                    0.998507      26.855761      76.056152       0.642535       0.426599      -1.054434      -0.019168      -0.007162      -0.018622       0.027667      -0.037390       0.048638      -0.002631       0.115774      -0.050086      -0.064511      -0.032623       0.097134             10.971007       7.896200       2.659114      -5.378182       8.710699      -4.118750      16.306123          -0.000022
           77              C       9.610746      -1.111084       6.869907       0.636010      23.584165 0.24898028E+03  0.51684436E+04                                 7.714286                            5.660459      -0.189407       1.998418                    0.999277      22.323909      63.308615       0.611423       0.482580      -1.010537       0.021391      -0.049870       0.025141       0.059805       0.058796      -0.051164       0.027477       0.161331      -0.169830      -0.109620      -0.027213       0.136833              9.400419       5.942456      -3.481424       1.052959      12.732822      -2.987930       9.525978          -0.000006
           78              C       9.108157      -0.002957       6.010828      -0.014117      38.901526 0.42477099E+03  0.98429942E+04                                 9.899815                            6.789226       0.065772       2.029173                    0.999219      26.829745      74.441451       0.649556       0.406927      -1.079656      -0.008522       0.040441      -0.026130       0.048896       0.002181      -0.004851       0.012051       0.004223       0.025683      -0.014602      -0.001246       0.015848             12.724372       9.681373      -6.046682      -0.031313      15.850981      -4.850128      12.640763          -0.000014
           79              C       9.545155       0.116145       4.690846      -0.190842      38.559943 0.48202552E+03  0.11686208E+05                                10.099684                            7.438560      -0.129043       1.925033                    0.998876      30.882826      91.624368       0.586899       0.430466      -1.050213       0.009370       0.001351       0.017075       0.019524       0.013734       0.000579       0.031760       0.055775      -0.058892      -0.051581       0.009393       0.042189             12.035955       8.213336      -3.389037      -1.061339      13.069693      -5.236812      14.824838          -0.000047
           80              C       9.111396       1.190868       3.921765       0.224596      35.159030 0.36527800E+03  0.82179300E+04                                 9.511361                            6.483489      -0.219957       1.951310                    0.999396      25.318452      71.090678       0.630873       0.431544      -1.055259       0.011072      -0.006016      -0.042324       0.044160       0.004875       0.002130      -0.003614       0.014458       0.047083      -0.017075       0.000811       0.016264             12.076593       9.491357      -2.170434      -3.821597      10.579618      -4.562516      16.158805          -0.000016
           81              C       8.161536       2.073875       4.420850      -0.189618      35.924178 0.47694856E+03  0.11527779E+05                                 9.591823                            7.376445      -0.131409       1.923321                    0.998884      30.830227      91.204962       0.592349       0.427813      -1.052273      -0.027945      -0.003045       0.022304       0.035884       0.025802       0.031515      -0.001376      -0.018147      -0.049512      -0.046106       0.004261       0.041845             11.117002      11.141028      -3.705647      -4.236773       8.467577      -0.302878      13.742401          -0.000022
           82              C       7.705271       1.937345       5.735377      -0.008471      37.470552 0.42228878E+03  0.97612158E+04                                 9.639043                            6.764807       0.123080       2.049919                    0.999320      26.637182      73.570693       0.652047       0.406380      -1.081118       0.033990      -0.028269      -0.026266       0.051424       0.011300       0.010979      -0.006007      -0.009994       0.051421      -0.024654       0.003739       0.020915             12.134781      12.900434      -6.589771      -3.389286      11.780844       0.034427      11.723064          -0.000009
           83              C       8.212409       0.923619       6.526276      -0.124858      34.845473 0.43376530E+03  0.10227021E+05                                 9.382746                            7.031865      -0.101234       1.937609                    0.999423      29.692481      86.445973       0.607707       0.427482      -1.053630       0.012149       0.001410      -0.015946       0.020096       0.037612       0.002781       0.008662       0.025812       0.044203      -0.047610       0.012546       0.035064             11.076178      10.585539      -6.516698      -0.501759      13.361521      -1.532374       9.281473          -0.000030
           84              C       6.649193       2.869730       6.280825       0.667150      21.679715 0.24124548E+03  0.49614372E+04                                 7.279622                            5.573636      -0.180693       2.009109                    0.999073      21.774402      61.177269       0.616749       0.482891      -1.011818      -0.037690       0.053202       0.039043       0.075995       0.099721       0.033743       0.009761      -0.044531      -0.103973      -0.092440      -0.032303       0.124743              8.560786       9.404109      -4.110414      -2.002473       7.890170       0.675799       8.388080          -0.000008
           85              C       5.412297       3.593018       2.514512       0.577370      25.059782 0.27508262E+03  0.58373991E+04                                 7.933694                            5.891422      -0.181069       1.980815                    0.999424      23.266473      66.081185       0.610016       0.473160      -1.018488      -0.016936       0.002215       0.037060       0.040807       0.008447       0.109259      -0.017869       0.014277      -0.022667      -0.111274      -0.000359       0.111633              9.434678       8.060613      -0.441475      -4.875871       8.499617       1.220125      11.743804          -0.000009
           86              C       6.304319       3.334515       1.341800      -0.009774      35.369568 0.42367323E+03  0.98372417E+04                                 9.378847                            6.862237       0.037111       2.027895                    0.999193      26.818820      75.133273       0.632896       0.416804      -1.070362       0.021001      -0.001083      -0.032408       0.038633       0.001807       0.007735       0.005641      -0.015500      -0.019567      -0.013709       0.000078       0.013631             11.323242       9.282017      -0.691041      -6.416643       9.889070       0.930086      14.798640          -0.000002
           87              C       6.523059       2.008550       0.979078      -0.099323      31.948202 0.43732981E+03  0.10335930E+05                                 8.882027                            7.074993       0.042396       1.992855                    0.999515      29.302901      85.515857       0.603798       0.429214      -1.052184       0.009920       0.011255      -0.012305       0.019403       0.003720       0.008448      -0.018566       0.009850      -0.016671      -0.024862       0.008725       0.016137              9.982337       8.003606      -0.628313      -4.505005       9.654805       1.662366      12.288601          -0.000024
           88              C       3.174799      -5.559598      13.478000      -0.124976      32.561112 0.44448163E+03  0.10572162E+05                                 9.041943                            7.167906      -0.102982       1.946965                    0.998549      29.834986      88.011702       0.594065       0.433473      -1.047156      -0.003716       0.007057       0.020107       0.021630      -0.001196       0.016077       0.000310      -0.003268      -0.028815      -0.020550       0.006382       0.014168             10.213419       8.244609       0.162855      -4.876931       9.224029       0.489589      13.171619          -0.000026
           89              C       3.665198      -4.526991      12.703465       0.079575      35.554220 0.42521029E+03  0.99238887E+04                                 9.603081                            6.984682      -0.264145       1.926300                    0.999226      26.867431      76.516571       0.609968       0.430250      -1.057404       0.002045      -0.005031       0.007260       0.009066      -0.008141      -0.017536       0.005599      -0.000563       0.067219      -0.021861      -0.009645       0.031505             11.896197       8.737238      -1.007076      -6.249982      10.115555       2.244723      16.835798          -0.000007
           90              C       3.472279      -3.189408      13.082551      -0.158044      33.094970 0.44667969E+03  0.10575112E+05                                 8.942026                            7.058050       0.089886       1.992408                    0.999699      29.921872      86.385503       0.618604       0.418220      -1.062814      -0.006457       0.006223       0.029337       0.030677       0.015608      -0.009184      -0.016462      -0.041209      -0.019431      -0.023726      -0.013292       0.037018             10.059010       7.948906      -1.088892      -4.365220      10.316830       1.681970      11.911295          -0.000026
           91              C       6.825050       4.342432       0.580901      -0.098459      32.067927 0.41076439E+03  0.95397319E+04                                 8.815719                            6.815940       0.048791       1.990353                    0.999689      28.986660      83.357625       0.621832       0.424121      -1.057257       0.005900      -0.020229      -0.010162       0.023394      -0.001531       0.002426       0.009631      -0.024261      -0.059206      -0.022216      -0.001934       0.024150              9.982138       7.983693      -0.318117      -4.835691       9.659690       0.100364      12.303031          -0.000027
           92              C       4.376876      -4.766613      11.427119       0.057845      30.697163 0.35007143E+03  0.78210634E+04                                 8.721557                            6.311020      -0.042459       1.994479                    0.998530      26.842776      76.010166       0.642574       0.426652      -1.054411       0.019688      -0.010149       0.017851       0.028448       0.037566       0.048171       0.004057       0.115634      -0.052140      -0.063440      -0.033847       0.097287             10.969227       7.895530      -2.659439      -5.378414       8.708712       4.119380      16.303439          -0.000022
           93              C       4.731725       6.150517       6.766273       0.632557      23.649496 0.24976776E+03  0.51887244E+04                                 7.726116                            5.667993      -0.187351       1.998097                    0.999283      22.362439      63.435520       0.611263       0.482340      -1.010694      -0.021403      -0.049191      -0.025491       0.059394      -0.058658      -0.051779      -0.027218       0.163323      -0.170341      -0.109961      -0.027969       0.137930              9.416231       5.951715       3.489365       1.055143      12.757520       2.994397       9.539459          -0.000006
           94              C       5.234314       7.258629       7.625352      -0.012802      38.844190 0.42396382E+03  0.98197541E+04                                 9.892166                            6.784084       0.063671       2.028879                    0.999200      26.801919      74.350405       0.649605       0.407085      -1.079537       0.009061       0.039923       0.024204       0.047558      -0.001724      -0.004374      -0.011129       0.002319       0.021801      -0.012802      -0.001599       0.014401             12.714417       9.674494       6.041809      -0.032845      15.837485       4.844171      12.631273          -0.000014
           95              C       4.797316       7.377708       8.945334      -0.190319      38.518446 0.48138569E+03  0.11666515E+05                                10.091481                            7.432182      -0.126523       1.926039                    0.998936      30.861467      91.536741       0.587337       0.430299      -1.050342      -0.008888       0.000837      -0.018546       0.020583      -0.013272      -0.000034      -0.032029       0.056573      -0.058353      -0.052023       0.010008       0.042015             12.026074       8.208086       3.388055      -1.061413      13.059223       5.229251      14.810913          -0.000047
           96              C       5.231075       8.452418       9.714415       0.224317      35.176179 0.36550290E+03  0.82240133E+04                                 9.513073                            6.484567      -0.222296       1.950701                    0.999361      25.327687      71.114203       0.630973       0.431422      -1.055364      -0.011577      -0.006724       0.042184       0.044257      -0.004467       0.002188       0.003751       0.015975       0.047546      -0.017599       0.001140       0.016460             12.078598       9.494261       2.173710      -3.821028      10.583471       4.562157      16.158062          -0.000016
           97              C       6.180935       9.335433       9.215330      -0.189393      35.916923 0.47680711E+03  0.11524120E+05                                 9.588910                            7.372722      -0.133387       1.922795                    0.998875      30.832569      91.226814       0.592784       0.427508      -1.052405       0.028035      -0.002570      -0.022092       0.035785      -0.026106       0.031695       0.000737      -0.017698      -0.048351      -0.045958       0.003598       0.042360             11.113740      11.133789       3.704811      -4.230320       8.467723       0.308459      13.739708          -0.000022
           98              C       6.637200       9.198927       7.900803      -0.008348      37.471211 0.42223377E+03  0.97598225E+04                                 9.639685                            6.764780       0.125252       2.050633                    0.999332      26.637917      73.577087       0.651976       0.406430      -1.081063      -0.034179      -0.029777       0.025600       0.052060      -0.011835       0.010626       0.005320      -0.009642       0.051680      -0.024712       0.004043       0.020668             12.135580      12.897537       6.587310      -3.389153      11.779960      -0.031314      11.729241          -0.000009
           99              C       6.130062       8.185214       7.109904      -0.127717      34.931795 0.43505271E+03  0.10264477E+05                                 9.392725                            7.037678      -0.095706       1.938561                    0.999445      29.743275      86.610045       0.608083       0.426922      -1.054027      -0.012350       0.001763       0.017050       0.021127      -0.038551       0.003289      -0.008277       0.025995       0.040602      -0.047830       0.011425       0.036405             11.089450      10.597284       6.525703      -0.501888      13.378419       1.535624       9.292647          -0.000030
          100              C       7.693278      10.131321       7.355355       0.667557      21.714918 0.24169637E+03  0.49732539E+04                                 7.287929                            5.579469      -0.176017       2.009961                    0.999119      21.796150      61.263013       0.616295       0.483000      -1.011716       0.037818       0.052414      -0.039474       0.075734      -0.099769       0.033311      -0.009367      -0.042965      -0.102855      -0.092308      -0.031973       0.124281              8.571205       9.416472       4.116792      -2.005794       7.899612      -0.677343       8.397530          -0.000008
          101              N      -1.486396       5.944250      11.018033      -0.265908      42.711646 0.50259708E+03  0.11978829E+05                                10.140907                            7.163252       0.426919       2.139981                    0.999810      28.117837      75.604532       0.671243       0.382853      -1.111606       0.020253      -0.153301      -0.122498       0.197274       0.013282       0.003392      -0.159358       0.206189       0.083470      -0.220178       0.089273       0.130905             12.872696       8.822927       2.780841      -6.097685      10.296352      -6.564159      19.498810          -0.000030
          102              N       3.528667      -1.317277       2.618147      -0.267664      42.744121 0.50305845E+03  0.11992436E+05                                10.144543                            7.165904       0.424238       2.139066                    0.999802      28.133054      75.650816       0.671216       0.382785      -1.111668      -0.020596      -0.151279       0.122881       0.195983      -0.013611       0.003648       0.158966       0.208039       0.086139      -0.220567       0.089799       0.130769             12.877414       8.826804      -2.781784      -6.100715      10.299138       6.566071      19.506299          -0.000030
          103              N       9.678767       1.317232       2.618147      -0.265908      42.711659 0.50259727E+03  0.11978834E+05                                10.140909                            7.163253       0.426919       2.139981                    0.999810      28.117842      75.604549       0.671243       0.382853      -1.111606      -0.020252       0.153301       0.122498       0.197274       0.013282       0.003392      -0.159358       0.206189       0.083470      -0.220178       0.089273       0.130905             12.872699       8.822928       2.780841      -6.097686      10.296354      -6.564160      19.498815          -0.000030
          104              N       4.663704       8.578759      11.018033      -0.267664      42.744129 0.50305854E+03  0.11992439E+05                                10.144544                            7.165904       0.424237       2.139066                    0.999802      28.133057      75.650827       0.671216       0.382785      -1.111668       0.020596       0.151279      -0.122881       0.195983      -0.013611       0.003648       0.158966       0.208040       0.086139      -0.220568       0.089799       0.130769             12.877416       8.826805      -2.781784      -6.100716      10.299140       6.566072      19.506303          -0.000030
          105              O      11.391627       9.704377       2.877234      -0.654972      34.473519 0.54101210E+03  0.13022505E+05                                 8.315140                            7.112996       0.466655       2.159381                    0.998269      29.332292      77.083381       0.725586       0.350695      -1.145988       0.085524      -0.017177      -0.040410       0.096138       0.015692       0.063152      -0.046227      -0.113643      -0.020258      -0.106997       0.021127       0.085871              9.161772       6.356004       1.750540      -1.779008      11.616392      -2.927733       9.512919          -0.000055
          106              O      10.956084      11.871237       3.081777      -0.647499      36.831049 0.58788513E+03  0.14482846E+05                                 8.830449                            7.550748       0.413565       2.153719                    0.997073      29.346157      78.639533       0.683637       0.363679      -1.132871       0.067920       0.040104      -0.055634       0.096523      -0.040704       0.037153       0.055463      -0.006583       0.022219      -0.089094       0.029987       0.059107              9.639232       9.131691      -2.518845      -3.511614       9.252237       1.823387      10.533767          -0.000044
          107              O      -1.443079       8.207013       5.509017      -0.594174      30.321816 0.48301098E+03  0.11300704E+05                                 7.634916                            6.740239       0.514115       2.206437                    0.997923      27.771885      71.938923       0.742220       0.352716      -1.144413       0.061889      -0.056299       0.011362       0.084433       0.041587      -0.026977       0.013845       0.095537       0.144116      -0.091054       0.024471       0.066584              8.166055       5.324466      -0.449389       0.435475       7.583343      -1.372313      11.590358          -0.000045
          108              O      -1.831560       9.442921       7.308992      -0.747899      52.660284 0.87905266E+03  0.23971589E+05                                11.335107                            9.358954      -0.165108       1.929785                    0.997168      32.494639      91.917581       0.601109       0.373655      -1.124093      -0.014261      -0.096650      -0.005001       0.097824       0.021674      -0.040948       0.025144       0.060648      -0.222746      -0.094190       0.012757       0.081433             13.112430      10.643038      -4.965937      -1.200474      19.755423       0.294810       8.938829           0.000000
          109              O       1.818176       4.494877       6.119918      -0.710612      36.778860 0.60141399E+03  0.14877035E+05                                 8.727466                            7.544753       0.342201       2.109722                    0.998510      30.141901      80.519495       0.697614       0.354934      -1.141594      -0.072839       0.006383       0.074854       0.104639       0.063235       0.000604       0.007272       0.003857       0.017739      -0.066540       0.005680       0.060860              9.655117       9.836114      -1.676894      -3.615973       6.791858       1.787566      12.337379          -0.000057
          110              O       2.059743       3.571184       8.151708      -0.624878      36.587729 0.60545816E+03  0.15035006E+05                                 8.851302                            7.738523       0.090607       2.064773                    0.995910      28.932653      77.993188       0.665003       0.370906      -1.126637      -0.079005      -0.016336      -0.015878       0.082224       0.053608       0.042185      -0.018068      -0.054927      -0.050057      -0.083088       0.013882       0.069206              9.585360      10.173779      -3.976161       1.180864      10.152774      -1.321951       8.429528          -0.000010
          111              O       2.950844       2.442709      10.758946      -0.656016      34.523703 0.54200136E+03  0.13052465E+05                                 8.323573                            7.119958       0.463103       2.157962                    0.998276      29.352456      77.158183       0.725151       0.350740      -1.145934      -0.085574      -0.018023       0.039865       0.096109      -0.016191       0.063465       0.045756      -0.113383      -0.021176      -0.107271       0.021942       0.085330              9.171258       6.361872      -1.751700      -1.781660      11.627370       2.930628       9.524532          -0.000055
          112              O       3.386387       4.609572      10.554403      -0.648016      36.858711 0.58845847E+03  0.14500519E+05                                 8.835137                            7.554584       0.414406       2.153935                    0.997093      29.356588      78.677398       0.683442       0.363694      -1.132858      -0.067735       0.040947       0.055151       0.096469       0.040199       0.037324      -0.054887      -0.005296       0.022424      -0.088504       0.030257       0.058247              9.644579       9.135615       2.520570      -3.513719       9.258303      -1.824180      10.539819          -0.000044
          113              O       3.485350       0.945390       8.127163      -0.593023      30.294804 0.48245793E+03  0.11284625E+05                                 7.630768                            6.736798       0.510131       2.205445                    0.997882      27.756647      71.891366       0.742334       0.352760      -1.144368      -0.061639      -0.056030      -0.012030       0.084163      -0.042038      -0.027147      -0.013897       0.095421       0.146774      -0.091763       0.024589       0.067175              8.161457       5.321843       0.449017       0.435505       7.579031       1.371520      11.583498          -0.000045
          114              O       3.873831       2.181330       6.327188      -0.745873      52.575951 0.87719308E+03  0.23908668E+05                                11.324537                            9.350163      -0.168125       1.929333                    0.997044      32.462691      91.809419       0.601273       0.373744      -1.124005       0.013636      -0.097176       0.006122       0.098318      -0.021545      -0.041424      -0.025871       0.060123      -0.219886      -0.094068       0.013184       0.080884             13.099774      10.632802       4.961889      -1.200344      19.736270      -0.296943       8.930249          -0.000000
          115              O       0.224095      -2.766735       7.516262      -0.711384      36.792837 0.60167665E+03  0.14885269E+05                                 8.729707                            7.546439       0.336089       2.107840                    0.998506      30.147811      80.541947       0.697526       0.354938      -1.141583       0.072774       0.006328      -0.074032       0.104004      -0.062944       0.001185      -0.007181       0.003993       0.014170      -0.065605       0.004384       0.061221              9.658137       9.839869       1.678487      -3.618111       6.794088      -1.789517      12.340455          -0.000057
          116              O      -0.017472      10.832807       5.484472      -0.624277      36.501914 0.60362961E+03  0.14977041E+05                                 8.833985                            7.724018       0.094471       2.066260                    0.995976      28.902482      77.858375       0.666045       0.370636      -1.126934       0.079668      -0.016487       0.016092       0.082932      -0.053336       0.043127       0.017482      -0.054247      -0.050742      -0.083303       0.014157       0.069146              9.565801      10.151676       3.966438       1.179026      10.132170       1.320299       8.413558          -0.000010
          117              O      -3.199256      -2.442895      10.758946      -0.654972      34.473544 0.54101256E+03  0.13022519E+05                                 8.315145                            7.113000       0.466655       2.159381                    0.998269      29.332299      77.083415       0.725586       0.350695      -1.145988      -0.085524       0.017177       0.040410       0.096137       0.015693       0.063153      -0.046227      -0.113643      -0.020258      -0.106998       0.021127       0.085871              9.161778       6.356007       1.750542      -1.779009      11.616400      -2.927735       9.512925          -0.000055
          118              O      -2.763713      -4.609755      10.554403      -0.647499      36.831061 0.58788537E+03  0.14482853E+05                                 8.830451                            7.550751       0.413565       2.153719                    0.997073      29.346160      78.639551       0.683637       0.363680      -1.132870      -0.067920      -0.040104       0.055634       0.096523      -0.040704       0.037153       0.055463      -0.006583       0.022219      -0.089094       0.029987       0.059107              9.639235       9.131694      -2.518846      -3.511616       9.252241       1.823388      10.533770          -0.000044
          119              O       9.635450      -0.945531       8.127163      -0.594174      30.321809 0.48301085E+03  0.11300700E+05                                 7.634914                            6.740238       0.514115       2.206437                    0.997923      27.771885      71.938918       0.742220       0.352716      -1.144413      -0.061889       0.056299      -0.011362       0.084433       0.041587      -0.026977       0.013845       0.095537       0.144116      -0.091054       0.024471       0.066584              8.166053       5.324465      -0.449388       0.435475       7.583340      -1.372312      11.590355          -0.000045
          120              O      10.023931      -2.181439       6.327188      -0.747899      52.660280 0.87905256E+03  0.23971586E+05                                11.335107                            9.358953      -0.165108       1.929785                    0.997168      32.494637      91.917574       0.601109       0.373655      -1.124093       0.014261       0.096649       0.005001       0.097824       0.021673      -0.040948       0.025144       0.060648      -0.222745      -0.094190       0.012757       0.081432             13.112429      10.643038      -4.965937      -1.200474      19.755422       0.294811       8.938828           0.000000
          121              O       6.374195       2.766605       7.516262      -0.710613      36.778857 0.60141391E+03  0.14877033E+05                                 8.727465                            7.544752       0.342201       2.109722                    0.998510      30.141901      80.519491       0.697614       0.354934      -1.141594       0.072839      -0.006383      -0.074854       0.104639       0.063235       0.000604       0.007272       0.003857       0.017739      -0.066540       0.005680       0.060860              9.655116       9.836113      -1.676893      -3.615972       6.791857       1.787566      12.337377          -0.000057
          122              O       6.132628       3.690298       5.484472      -0.624878      36.587723 0.60545802E+03  0.15035002E+05                                 8.851300                            7.738522       0.090607       2.064774                    0.995910      28.932651      77.993177       0.665003       0.370905      -1.126637       0.079005       0.016336       0.015878       0.082224       0.053608       0.042185      -0.018069      -0.054927      -0.050057      -0.083088       0.013882       0.069206              9.585359      10.173777      -3.976160       1.180864      10.152772      -1.321951       8.429527          -0.000010
          123              O       5.241527       4.818773       2.877234      -0.656016      34.523726 0.54200179E+03  0.13052478E+05                                 8.323578                            7.119961       0.463102       2.157962                    0.998276      29.352460      77.158208       0.725150       0.350740      -1.145934       0.085574       0.018023      -0.039865       0.096109      -0.016191       0.063465       0.045756      -0.113383      -0.021176      -0.107271       0.021942       0.085330              9.171264       6.361876      -1.751701      -1.781662      11.627378       2.930631       9.524539          -0.000055
          124              O       4.805984       2.651910       3.081777      -0.648016      36.858714 0.58845852E+03  0.14500521E+05                                 8.835138                            7.554585       0.414406       2.153935                    0.997093      29.356588      78.677400       0.683442       0.363694      -1.132858       0.067735      -0.040947      -0.055151       0.096469       0.040199       0.037324      -0.054887      -0.005297       0.022424      -0.088503       0.030257       0.058247              9.644580       9.135616       2.520570      -3.513720       9.258304      -1.824181      10.539820          -0.000044
          125              O       4.707021       6.316092       5.509017      -0.593023      30.294813 0.48245810E+03  0.11284630E+05                                 7.630770                            6.736799       0.510130       2.205445                    0.997882      27.756648      71.891375       0.742334       0.352760      -1.144368       0.061639       0.056030       0.012030       0.084163      -0.042038      -0.027147      -0.013897       0.095421       0.146774      -0.091763       0.024589       0.067175              8.161460       5.321845       0.449017       0.435505       7.579033       1.371521      11.583502          -0.000045
          126              O       4.318540       5.080152       7.308992      -0.745873      52.575962 0.87719330E+03  0.23908676E+05                                11.324539                            9.350164      -0.168125       1.929333                    0.997044      32.462695      91.809434       0.601273       0.373744      -1.124005      -0.013636       0.097176      -0.006122       0.098318      -0.021545      -0.041424      -0.025871       0.060123      -0.219887      -0.094068       0.013184       0.080884             13.099776      10.632804       4.961890      -1.200344      19.736273      -0.296943       8.930250          -0.000000
          127              O       7.968276      10.028217       6.119918      -0.711384      36.792822 0.60167631E+03  0.14885258E+05                                 8.729704                            7.546436       0.336090       2.107840                    0.998506      30.147804      80.541915       0.697526       0.354938      -1.141583      -0.072774      -0.006328       0.074032       0.104004      -0.062944       0.001185      -0.007181       0.003993       0.014170      -0.065605       0.004384       0.061221              9.658134       9.839865       1.678486      -3.618111       6.794085      -1.789516      12.340451          -0.000057
          128              O       8.209843      -3.571325       8.151708      -0.624277      36.501913 0.60362960E+03  0.14977041E+05                                 8.833985                            7.724018       0.094471       2.066260                    0.995976      28.902482      77.858374       0.666045       0.370636      -1.126934      -0.079668       0.016487      -0.016092       0.082932      -0.053336       0.043127       0.017482      -0.054247      -0.050742      -0.083303       0.014157       0.069146              9.565801      10.151675       3.966438       1.179026      10.132170       1.320298       8.413558          -0.000010

******************************************************
Auxiliary information for the entire system
The total spin magnetic moment of the unit cell is   -0.002937
The total net atomic charge of the unit cell is   -0.000006
Accuracy of reproducing the electrostatic potential in the unit cell:
  The inner radius (bohr) =    5.0000
  The outer radius (bohr) =   12.0000
  Valid grid points have density less than (e/(bohr^3)) =    0.0001
  The number of valid grid points were=       120944
  The rms potential error without charges in kcal/mol is=      8.49837
  The rms potential error with partial charges in kcal/mol is=      2.82075
  The RRMSE value at monopole order=      0.33192
  The rms potential error with partial charges and cloud penetration in kcal/mol is=      2.81887
  The RRMSE value at monopole order with cloud penetration is=      0.33170
  The rms potential error with partial charges and atomic dipoles in kcal/mol is=      0.68876
  The RRMSE value at dipole order=      0.08105
  The rms potential error with partial charges, atomic dipoles and cloud penetration in kcal/mol is=      0.66701
  The RRMSE value at dipole order with cloud penetration=      0.07849

******************************************************
The electron densities and ab initio electrostatic potential were computed in VASP using the PBE functional and
projector augmented wave method. See the main text of the journal article for a description of computational details.
The atomic charges, dipoles, and quadrupoles were computed with the DDEC6 method as described in
(a) T. A. Manz and N. Gabaldon Limas, RSC Adv. 6 (2016) 47771-47801 DOI: 10.1039/c6ra04656h
(b) N. Gabaldon Limas and T. A. Manz, RSC Adv. 8 (2018) 2678-2707 DOI: 10.1039/c7ra11829e.
For each atom in the material, the electron cloud parameters were fit to the spherically averaged atom-in-material
electron density using radial positions for which this density was between 10^-4 and 10^-2 electrons per cubic bohr.
The polarizabilities, dispersion coefficients, and quantum Drude oscillator (QDO) parameters were fit using the MCLF method.
The magnetic structure of the system was optimized in VASP from the default ferromagnetic initial guess using spin polarization.
The atomic spin moments (ASMs) were computed on this optimized magnetic structure using the DDEC6 partition as inputs
to the method of T. A. Manz and D. S. Sholl, J. Chem. Theory Comput. 7 (2011) 4146-4164 DOI: 10.1021/ct200539n.
The RMSE and RRMSE were computed using a uniform grid with Ewald summation.
