# Supplementary material for: A collection of forcefield precursors for metal–organic frameworks
Source: RSC Adv. 2019 Nov 13;9(63):36492–507. doi: 10.1039/c9ra07327b (PMC9075174; doi:10.1039/c9ra07327b)
Supplement: RA-009-C9RA07327B-s4138 [file RA-009-C9RA07327B-s4138.xyz]

  128
jmolscript: load "" {1 1 1} spacegroup "x,y,z" unitcell [{     13.247400     0.000000     0.000000 }, {      0.000000    14.376900     0.000000 }, {     -2.657277    -7.188466    14.168919 }]
Nd     5.041039     4.130046     5.141617     2.053399
Nd    -1.074616    -3.058408     9.027302     2.053758
Nd     5.549084     3.058388     9.027302     2.053399
Nd    11.664739    10.246842     5.141617     2.053759
H      7.586271     5.036227     0.935149     0.119913
H      5.939284    -2.646802    13.100583     0.112882
H      5.441315    -6.557320    13.820364     0.116232
H      7.009373     1.127147     1.609589     0.123185
H      6.572328    -4.140560    11.505162     0.078994
H      5.806055     6.601862     9.657535     0.137388
H      8.367853    -4.727136    10.110941     0.129044
H      7.981931     7.904412     6.546041     0.128024
H      9.627552    -2.152237    13.233770     0.119793
H     11.274539     4.541662     1.068336     0.114613
H     11.772508     0.631146     0.348555     0.118968
H     10.204450    -6.061315    12.559330     0.120697
H     10.641495     3.047900     2.663757     0.077281
H     11.407768    -0.586583     4.511384     0.137707
H      8.845970     2.461321     4.057978     0.130154
H      9.231892     0.715961     7.622878     0.128916
H      3.003852     2.152207    13.233770     0.119913
H      4.650839     9.835236     1.068336     0.112883
H      5.148808    13.745754     0.348555     0.116232
H      3.580750     6.061287    12.559330     0.123185
H      4.017795    11.328994     2.663757     0.078994
H      4.784068     0.586572     4.511384     0.137388
H      2.222270    11.915570     4.057978     0.129044
H      2.608192    -0.715978     7.622878     0.128024
H      0.962571     9.340671     0.935149     0.119793
H     -0.684416     2.646772    13.100583     0.114613
H     -1.182385     6.557288    13.820364     0.118968
H      0.385673    13.249749     1.609589     0.120697
H     -0.051372     4.140534    11.505162     0.077281
H     -0.817645     7.775017     9.657535     0.137707
H      1.744153     4.727113    10.110941     0.130154
H      1.358231     6.472473     6.546041     0.128916
C      6.388255     3.463392     2.717599     0.585498
C      7.156228     3.135600     1.476401    -0.014495
C      7.664579     4.149173     0.665939    -0.101349
C      5.623168    -3.335456    13.641835    -0.144899
C      5.778650    -4.646629    13.236604     0.082423
C      5.314270    -5.668828    14.066903    -0.117926
C      7.331050     1.815801     1.074004    -0.099686
C      6.359342    -4.914038    11.927396     0.059455
C      6.174951     6.036852     7.090127     0.638922
C      6.789416     7.093553     7.960099    -0.014673
C      6.415900     7.202816     9.294811    -0.192979
C      6.956751     8.213512    10.091104     0.224853
C      7.952712     9.020056     9.569688    -0.187996
C      8.339206     8.896416     8.243477    -0.006614
C      7.744573     7.960481     7.444350    -0.127121
C      9.422886     9.807913     7.685222     0.669819
C     10.825568    -3.725068    11.451320     0.581024
C     10.057595    -4.052862    12.692518    -0.013958
C      9.549244    -3.039292    13.502980    -0.100930
C     11.590655     3.853009     0.527084    -0.146855
C     11.435173     2.541835     0.932315     0.082950
C     11.899553     1.519638     0.102016    -0.125111
C      9.882773    -5.372662    13.094915    -0.093677
C     10.854481     2.274423     2.241523     0.063599
C     11.038872    -1.151598     7.078792     0.640291
C     10.424407    -0.094895     6.208820    -0.011676
C     10.797923     0.014371     4.874108    -0.195613
C     10.257072     1.025068     4.077815     0.228908
C      9.261111     1.831612     4.599231    -0.192497
C      8.874617     1.707969     5.925442    -0.006908
C      9.469250     0.772032     6.724569    -0.129240
C      7.790937     2.619464     6.483697     0.673106
C      4.201868     3.725042    11.451320     0.585498
C      3.433895     4.052834    12.692518    -0.014495
C      2.925544     3.039261    13.502980    -0.101349
C      4.966955    10.523890     0.527084    -0.144899
C      4.811473    11.835063     0.932315     0.082423
C      5.275853    12.857262     0.102016    -0.117926
C      3.259073     5.372633    13.094915    -0.099686
C      4.230781    12.102472     2.241523     0.059455
C      4.415172     1.151582     7.078792     0.638922
C      3.800707     0.094881     6.208820    -0.014673
C      4.174223    -0.014382     4.874108    -0.192979
C      3.633372    -1.025078     4.077815     0.224853
C      2.637411    -1.831622     4.599231    -0.187996
C      2.250917    -1.707982     5.925442    -0.006614
C      2.845550    -0.772047     6.724569    -0.127122
C      1.167237    -2.619479     6.483697     0.669819
C     -0.235445    10.913502     2.717599     0.581024
C      0.532528    11.241296     1.476401    -0.013958
C      1.040879    10.227726     0.665939    -0.100930
C     -1.000532     3.335425    13.641835    -0.146855
C     -0.845050     4.646599    13.236604     0.082950
C     -1.309430     5.668796    14.066903    -0.125111
C      0.707350    12.561096     1.074004    -0.093677
C     -0.264358     4.914011    11.927396     0.063599
C     -0.448749     8.340032     7.090127     0.640291
C      0.165716     7.283329     7.960099    -0.011675
C     -0.207800     7.174063     9.294811    -0.195613
C      0.333051     6.163366    10.091104     0.228908
C      1.329012     5.356822     9.569688    -0.192497
C      1.715506     5.480465     8.243477    -0.006908
C      1.120873     6.416402     7.444350    -0.129240
C      2.799186     4.568970     7.685222     0.673106
N      6.469257     8.309835    11.419015    -0.271614
N     10.744566     1.121395     2.749904    -0.274028
N      4.120866    -1.121401     2.749904    -0.271614
N     -0.154443     6.067039    11.419015    -0.274028
O      5.842161     2.549021     3.362001    -0.642156
O      6.328975     4.681115     3.076072    -0.660298
O      6.134946     6.236693     5.834194    -0.606320
O      5.702212     4.995964     7.604742    -0.737434
O      9.919872    -3.726502     8.461112    -0.630406
O      9.738571     9.635391     6.482280    -0.704158
O     -1.875738    -4.639438    10.806918    -0.639477
O     10.884848    -2.507344    11.092847    -0.659511
O     11.078877    -0.951760     8.334725    -0.606460
O     11.511611    -2.192485     6.564177    -0.739274
O      7.293951     3.461951     5.707807    -0.631421
O      7.475252     2.446940     7.686639    -0.705034
O      4.747962     4.639413    10.806918    -0.642156
O      4.261148     2.507319    11.092847    -0.660298
O      4.455177     0.951741     8.334725    -0.606320
O      4.887911     2.192470     6.564177    -0.737434
O      0.670251    10.914936     5.707807    -0.630406
O      0.851552    -2.446957     7.686639    -0.704158
O     12.465861    11.827872     3.362001    -0.639477
O     -0.294725     9.695778     3.076072    -0.659511
O     -0.488754     8.140194     5.834194    -0.606460
O     -0.921488     9.380919     7.604742    -0.739274
O      3.296172     3.726483     8.461112    -0.631421
O      3.114871     4.741494     6.482280    -0.705034

The following XYZ coordinates are in angstroms. Other properties are in atomic units.
The sperically averaged electron density of each atom fit to a function of the form exp(a - br)
eigen_1, eigen_2 and eigen_3 are the three eigenvalues of traceless quadrupole moment tensor
  atom number  atomic symbol              X              Y              Z     net charge C6 coefficient C8 coefficient C10 coefficient fluctuating dipole atomic polarizability isotropic forcefield polarizability              a              b squared Pearson coefficient          <r^3>          <r^4>         wp_QDO          m_QDO          q_QDO       dipole_x       dipole_y       dipole_z         dipole            Qxy            Qxz            Qyz     Q(x^2-y^2)  Q(3z^2 - R^2)        eigen_1        eigen_2        eigen_3 static polarizability      alpha(xx)      alpha(xy)      alpha(xz)      alpha(yy)      alpha(yz)      alpha(zz) atomic spin moment
            1             Nd       5.041039       4.130046       5.141617       2.053399     135.921343 0.32442048E+04  0.11273281E+06                                17.368762                           15.168405       2.627120       2.473465                    0.999810      85.760240     208.081548       0.662767       0.265952      -1.331167       0.020695      -0.000258       0.014927       0.025518      -0.034571       0.127928      -0.071481       0.055936      -0.264267      -0.171015      -0.000154       0.171169             20.473242      19.301036      -2.803616      -5.531089      18.265808       6.021177      23.852880           0.000001
            2             Nd      -1.074616      -3.058408       9.027302       2.053758     135.727302 0.32385832E+04  0.11248487E+06                                17.348558                           15.151848       2.628420       2.473623                    0.999808      85.739735     207.960206       0.663376       0.265832      -1.331362      -0.019623       0.000108      -0.014637       0.024480       0.035721       0.126611       0.071488       0.055714      -0.265597      -0.170103      -0.000798       0.170901             20.447891      19.278756       2.799907      -5.525415      18.242209      -6.011329      23.822709          -0.000002
            3             Nd       5.549084       3.058388       9.027302       2.053399     135.921333 0.32442045E+04  0.11273279E+06                                17.368761                           15.168405       2.627120       2.473465                    0.999810      85.760236     208.081535       0.662767       0.265952      -1.331167      -0.020695       0.000258      -0.014927       0.025518      -0.034571       0.127928      -0.071481       0.055936      -0.264267      -0.171015      -0.000154       0.171169             20.473241      19.301036      -2.803616      -5.531089      18.265807       6.021177      23.852880          -0.000001
            4             Nd      11.664739      10.246842       5.141617       2.053759     135.727268 0.32385821E+04  0.11248482E+06                                17.348554                           15.151844       2.628420       2.473623                    0.999808      85.739727     207.960172       0.663376       0.265832      -1.331362       0.019623      -0.000108       0.014636       0.024480       0.035721       0.126611       0.071488       0.055714      -0.265597      -0.170103      -0.000798       0.170901             20.447888      19.278754       2.799906      -5.525415      18.242205      -6.011328      23.822705           0.000001
            5              H       7.586271       5.036227       0.935149       0.119913       1.118019 0.79997757E+01  0.77029891E+02                                 1.659211                            1.563341      -0.907022       2.453925                    0.998922       3.181719       8.281153       0.555218       1.145673      -0.743055      -0.002585       0.039509       0.011598       0.041257       0.003381      -0.007293      -0.000859      -0.027857      -0.009003      -0.016605       0.000600       0.016005              1.699178       1.376572      -0.131577      -0.108117       2.179033       0.246715       1.541928           0.000007
            6              H       5.939284      -2.646802      13.100583       0.112882       1.125089 0.81737738E+01  0.79061440E+02                                 1.659695                            1.576194      -0.826798       2.484464                    0.999363       3.206673       8.341366       0.555566       1.139799      -0.744654       0.010575       0.030795      -0.018709       0.037553       0.002441      -0.009593      -0.000769      -0.028527       0.003649      -0.019455       0.005338       0.014117              1.684675       1.461960       0.145191      -0.205209       1.859070      -0.322186       1.732996           0.000007
            7              H       5.441315      -6.557320      13.820364       0.116232       1.235826 0.94919880E+01  0.96950234E+02                                 1.882361                            1.789050      -1.107436       2.356623                    0.996578       3.583496      10.128337       0.474237       1.264500      -0.713290       0.004958      -0.036566      -0.004160       0.037134      -0.000647      -0.001940      -0.006677      -0.022699      -0.022432      -0.010669      -0.006247       0.016916              1.896683       1.596624       0.010347      -0.101811       2.339063       0.316249       1.754362          -0.000002
            8              H       7.009373       1.127147       1.609589       0.123185       1.099719 0.81089153E+01  0.79855379E+02                                 1.766181                            1.672223      -0.964169       2.432207                    0.998220       3.417493       9.573955       0.480959       1.293174      -0.707267      -0.012134      -0.029835       0.022329       0.039191      -0.001325      -0.005297      -0.004541      -0.023686      -0.000243      -0.014168       0.000748       0.013420              1.796967       1.625775       0.306037      -0.266693       1.896767      -0.304062       1.868358          -0.000001
            9              H       6.572328      -4.140560      11.505162       0.078994       1.194041 0.94320409E+01  0.95407304E+02                                 1.783052                            1.735289      -0.955722       2.410842                    0.998310       3.543912       9.706947       0.505779       1.197207      -0.729007       0.004579       0.032241      -0.014510       0.035651       0.000179      -0.000361      -0.002041      -0.013553       0.000910      -0.006946      -0.000286       0.007232              1.797855       1.548016       0.099043      -0.247640       1.925904      -0.166726       1.919646           0.000003
           10              H       5.806055       6.601862       9.657535       0.137388       1.077900 0.77145764E+01  0.76268798E+02                                 1.837861                            1.698474      -1.416118       2.225196                    0.992690       3.767082      11.154428       0.441809       1.402287      -0.681840      -0.026828      -0.020957       0.015191       0.037279       0.008425      -0.001819      -0.001543       0.011328      -0.002232      -0.009809      -0.001179       0.010988              1.912184       1.972172       0.592024      -0.254396       2.036924      -0.127383       1.727455           0.000000
           11              H       8.367853      -4.727136      10.110941       0.129044       1.062036 0.78833433E+01  0.77888036E+02                                 1.777938                            1.685236      -1.337574       2.257017                    0.993404       3.695639      10.725635       0.458884       1.350960      -0.692397       0.019511       0.023158       0.018143       0.035301       0.006002       0.003063       0.004933      -0.006571       0.002747      -0.007303      -0.002765       0.010068              1.819079       1.782788       0.351842       0.151210       1.728135       0.325587       1.946313           0.000001
           12              H       7.981931       7.904412       6.546041       0.128024       1.145616 0.86104783E+01  0.85397448E+02                                 1.753573                            1.674109      -1.168719       2.334312                    0.996446       3.415322       9.356579       0.505961       1.220594      -0.723260       0.008599      -0.001778      -0.039004       0.039980      -0.000252      -0.004215       0.004022      -0.005104       0.036497      -0.009508      -0.004395       0.013904              1.773050       1.588522       0.156918      -0.193320       1.553917       0.079609       2.176711           0.000002
           13              H       9.627552      -2.152237      13.233770       0.119793       1.117739 0.79950664E+01  0.76946354E+02                                 1.655784                            1.560345      -0.894934       2.458124                    0.999068       3.183338       8.273874       0.557301       1.141959      -0.743918       0.002265       0.039518      -0.011711       0.041279      -0.003309      -0.007162       0.000960      -0.028636      -0.008433      -0.016819       0.000539       0.016280              1.695534       1.374028       0.131124      -0.107703       2.173798      -0.245851       1.538775           0.000007
           14              H      11.274539       4.541662       1.068336       0.114613       1.122493 0.81534995E+01  0.78848486E+02                                 1.660586                            1.576994      -0.839693       2.480406                    0.999263       3.200642       8.335869       0.553745       1.143793      -0.743701      -0.010973       0.030444       0.018008       0.037034      -0.002589      -0.009309       0.000641      -0.027888       0.004133      -0.019040       0.005310       0.013731              1.685611       1.462706      -0.145304      -0.205373       1.860138       0.322447       1.733988           0.000007
           15              H      11.772508       0.631146       0.348555       0.118968       1.226036 0.94054584E+01  0.95892555E+02                                 1.876790                            1.784384      -1.114338       2.355575                    0.996535       3.569187      10.094507       0.473231       1.269485      -0.712248      -0.005377      -0.035484       0.004131       0.036126       0.000308      -0.001969       0.006726      -0.022141      -0.023013      -0.010667      -0.006093       0.016760              1.890939       1.592887      -0.010571      -0.101330       2.330216      -0.314251       1.749715          -0.000002
           16              H      10.204450      -6.061315      12.559330       0.120697       1.107925 0.81774671E+01  0.80653832E+02                                 1.770123                            1.675428      -0.955075       2.434133                    0.998358       3.428914       9.595302       0.482432       1.287253      -0.708485       0.012117      -0.029689      -0.022588       0.039223       0.000902      -0.005466       0.004892      -0.024736       0.000045      -0.014697       0.000597       0.014100              1.801136       1.629076      -0.307562      -0.267997       1.901550       0.305917       1.872782          -0.000001
           17              H      10.641495       3.047900       2.663757       0.077281       1.199689 0.94855301E+01  0.96067132E+02                                 1.787194                            1.738998      -0.957878       2.408857                    0.998224       3.552337       9.730428       0.505854       1.195551      -0.729388      -0.004910       0.032891       0.014653       0.036340      -0.000349      -0.000308       0.002193      -0.013335       0.002053      -0.007027      -0.000064       0.007091              1.802087       1.551113      -0.099645      -0.248581       1.930879       0.167698       1.924268           0.000003
           18              H      11.407768      -0.586583       4.511384       0.137707       1.079640 0.77297225E+01  0.76443470E+02                                 1.838268                            1.698915      -1.425722       2.221171                    0.992625       3.769065      11.156137       0.442302       1.400266      -0.682197       0.026566      -0.020728      -0.015100       0.036924      -0.008468      -0.001536       0.001545       0.011630      -0.001765      -0.010024      -0.000918       0.010942              1.912595       1.972515      -0.591983      -0.254341       2.037296       0.127204       1.727972           0.000000
           19              H       8.845970       2.461321       4.057978       0.130154       1.057267 0.78371039E+01  0.77277726E+02                                 1.768757                            1.677304      -1.339824       2.256081                    0.993343       3.681968      10.657483       0.461432       1.346168      -0.693368      -0.019468       0.022891      -0.018267       0.035166      -0.005629       0.002585      -0.004960      -0.006977       0.002168      -0.006988      -0.002743       0.009731              1.809386       1.773552      -0.348451       0.149414       1.719017      -0.322330       1.935591           0.000001
           20              H       9.231892       0.715961       7.622878       0.128916       1.139833 0.85546616E+01  0.84687483E+02                                 1.745849                            1.667232      -1.155456       2.339768                    0.996563       3.406598       9.317406       0.507772       1.218486      -0.723731      -0.008485      -0.001859       0.038708       0.039671       0.000420      -0.004327      -0.003960      -0.005648       0.036481      -0.009780      -0.004150       0.013930              1.765079       1.581932      -0.155690      -0.191829       1.547595      -0.079038       2.165711           0.000002
           21              H       3.003852       2.152207      13.233770       0.119913       1.118019 0.79997733E+01  0.77029858E+02                                 1.659211                            1.563340      -0.907022       2.453925                    0.998922       3.181719       8.281151       0.555219       1.145672      -0.743055       0.002585      -0.039509      -0.011598       0.041257       0.003381      -0.007293      -0.000859      -0.027857      -0.009003      -0.016605       0.000600       0.016005              1.699177       1.376572      -0.131577      -0.108116       2.179032       0.246715       1.541928           0.000007
           22              H       4.650839       9.835236       1.068336       0.112883       1.125088 0.81737670E+01  0.79061353E+02                                 1.659693                            1.576193      -0.826798       2.484464                    0.999363       3.206672       8.341361       0.555567       1.139798      -0.744655      -0.010575      -0.030795       0.018709       0.037553       0.002441      -0.009593      -0.000769      -0.028527       0.003649      -0.019455       0.005338       0.014117              1.684674       1.461959       0.145190      -0.205209       1.859068      -0.322186       1.732995           0.000007
           23              H       5.148808      13.745754       0.348555       0.116232       1.235825 0.94919837E+01  0.96950185E+02                                 1.882361                            1.789050      -1.107435       2.356623                    0.996578       3.583495      10.128336       0.474237       1.264501      -0.713290      -0.004958       0.036566       0.004160       0.037134      -0.000647      -0.001940      -0.006677      -0.022699      -0.022432      -0.010669      -0.006247       0.016916              1.896683       1.596624       0.010347      -0.101811       2.339063       0.316249       1.754362          -0.000002
           24              H       3.580750       6.061287      12.559330       0.123185       1.099719 0.81089164E+01  0.79855395E+02                                 1.766181                            1.672223      -0.964169       2.432207                    0.998220       3.417493       9.573956       0.480959       1.293174      -0.707267       0.012134       0.029835      -0.022329       0.039191      -0.001325      -0.005297      -0.004541      -0.023686      -0.000243      -0.014168       0.000748       0.013420              1.796967       1.625775       0.306037      -0.266694       1.896768      -0.304062       1.868358          -0.000001
           25              H       4.017795      11.328994       2.663757       0.078994       1.194041 0.94320404E+01  0.95407292E+02                                 1.783051                            1.735289      -0.955722       2.410842                    0.998310       3.543912       9.706945       0.505779       1.197206      -0.729007      -0.004579      -0.032241       0.014510       0.035651       0.000179      -0.000361      -0.002041      -0.013553       0.000910      -0.006947      -0.000286       0.007232              1.797855       1.548016       0.099043      -0.247640       1.925903      -0.166726       1.919645           0.000003
           26              H       4.784068       0.586572       4.511384       0.137388       1.077900 0.77145815E+01  0.76268858E+02                                 1.837861                            1.698474      -1.416118       2.225196                    0.992690       3.767083      11.154430       0.441809       1.402286      -0.681840       0.026828       0.020957      -0.015191       0.037279       0.008425      -0.001819      -0.001543       0.011328      -0.002232      -0.009809      -0.001179       0.010988              1.912184       1.972172       0.592024      -0.254396       2.036924      -0.127383       1.727455           0.000000
           27              H       2.222270      11.915570       4.057978       0.129044       1.062036 0.78833433E+01  0.77888036E+02                                 1.777938                            1.685236      -1.337574       2.257017                    0.993404       3.695639      10.725635       0.458884       1.350960      -0.692397      -0.019511      -0.023158      -0.018143       0.035301       0.006002       0.003063       0.004933      -0.006571       0.002747      -0.007303      -0.002765       0.010068              1.819079       1.782788       0.351842       0.151210       1.728135       0.325587       1.946313           0.000001
           28              H       2.608192      -0.715978       7.622878       0.128024       1.145616 0.86104741E+01  0.85397395E+02                                 1.753573                            1.674108      -1.168719       2.334312                    0.996446       3.415321       9.356575       0.505961       1.220594      -0.723260      -0.008599       0.001778       0.039004       0.039980      -0.000252      -0.004215       0.004022      -0.005104       0.036497      -0.009508      -0.004395       0.013904              1.773050       1.588522       0.156918      -0.193320       1.553916       0.079609       2.176711           0.000002
           29              H       0.962571       9.340671       0.935149       0.119793       1.117739 0.79950670E+01  0.76946364E+02                                 1.655784                            1.560345      -0.894934       2.458124                    0.999068       3.183338       8.273875       0.557301       1.141959      -0.743918      -0.002265      -0.039518       0.011711       0.041279      -0.003309      -0.007162       0.000960      -0.028636      -0.008433      -0.016819       0.000539       0.016280              1.695534       1.374029       0.131124      -0.107703       2.173798      -0.245851       1.538775           0.000007
           30              H      -0.684416       2.646772      13.100583       0.114613       1.122493 0.81535002E+01  0.78848496E+02                                 1.660586                            1.576994      -0.839693       2.480406                    0.999263       3.200642       8.335870       0.553744       1.143793      -0.743701       0.010973      -0.030444      -0.018008       0.037034      -0.002589      -0.009309       0.000641      -0.027888       0.004133      -0.019040       0.005310       0.013731              1.685611       1.462706      -0.145304      -0.205373       1.860138       0.322447       1.733988           0.000007
           31              H      -1.182385       6.557288      13.820364       0.118968       1.226036 0.94054598E+01  0.95892574E+02                                 1.876790                            1.784384      -1.114338       2.355575                    0.996535       3.569187      10.094507       0.473231       1.269485      -0.712248       0.005377       0.035484      -0.004131       0.036126       0.000308      -0.001969       0.006726      -0.022141      -0.023013      -0.010667      -0.006093       0.016760              1.890940       1.592887      -0.010571      -0.101330       2.330217      -0.314251       1.749715          -0.000002
           32              H       0.385673      13.249749       1.609589       0.120697       1.107926 0.81774683E+01  0.80653848E+02                                 1.770123                            1.675428      -0.955075       2.434132                    0.998358       3.428914       9.595303       0.482432       1.287253      -0.708485      -0.012117       0.029689       0.022588       0.039223       0.000902      -0.005466       0.004892      -0.024736       0.000045      -0.014697       0.000597       0.014100              1.801137       1.629077      -0.307563      -0.267997       1.901551       0.305917       1.872782          -0.000001
           33              H      -0.051372       4.140534      11.505162       0.077281       1.199689 0.94855317E+01  0.96067154E+02                                 1.787195                            1.738999      -0.957878       2.408857                    0.998224       3.552337       9.730429       0.505853       1.195551      -0.729388       0.004910      -0.032891      -0.014653       0.036340      -0.000349      -0.000308       0.002193      -0.013335       0.002053      -0.007027      -0.000064       0.007091              1.802087       1.551113      -0.099645      -0.248581       1.930879       0.167698       1.924268           0.000003
           34              H      -0.817645       7.775017       9.657535       0.137707       1.079640 0.77297240E+01  0.76443484E+02                                 1.838267                            1.698915      -1.425722       2.221171                    0.992625       3.769065      11.156135       0.442302       1.400266      -0.682198      -0.026566       0.020728       0.015100       0.036924      -0.008468      -0.001536       0.001545       0.011630      -0.001765      -0.010024      -0.000918       0.010942              1.912594       1.972515      -0.591983      -0.254341       2.037296       0.127204       1.727972           0.000000
           35              H       1.744153       4.727113      10.110941       0.130154       1.057267 0.78371039E+01  0.77277726E+02                                 1.768757                            1.677304      -1.339824       2.256081                    0.993343       3.681968      10.657483       0.461432       1.346168      -0.693368       0.019468      -0.022891       0.018267       0.035166      -0.005629       0.002585      -0.004960      -0.006977       0.002168      -0.006988      -0.002743       0.009731              1.809386       1.773552      -0.348451       0.149414       1.719017      -0.322330       1.935591           0.000001
           36              H       1.358231       6.472473       6.546041       0.128916       1.139833 0.85546642E+01  0.84687510E+02                                 1.745849                            1.667232      -1.155456       2.339768                    0.996563       3.406599       9.317407       0.507773       1.218486      -0.723732       0.008485       0.001859      -0.038708       0.039671       0.000420      -0.004327      -0.003960      -0.005648       0.036481      -0.009780      -0.004150       0.013930              1.765079       1.581931      -0.155690      -0.191829       1.547595      -0.079038       2.165711           0.000002
           37              C       6.388255       3.463392       2.717599       0.585498      24.744454 0.26426144E+03  0.55560096E+04                                 7.876192                            5.778107      -0.172254       1.986970                    0.999471      23.058512      65.349754       0.614905       0.473771      -1.017385      -0.011242       0.005961       0.039079       0.041098       0.007389       0.102327      -0.025715       0.039465      -0.081633      -0.109717      -0.000846       0.110564              9.523500       7.210799      -0.303358      -4.571110       8.596849       1.464517      12.762852           0.000002
           38              C       7.156228       3.135600       1.476401      -0.014495      36.436292 0.43209502E+03  0.10069325E+05                                 9.561027                            6.919742       0.077121       2.038585                    0.999309      26.874209      75.109364       0.632489       0.415558      -1.072541       0.017034      -0.009468      -0.034330       0.039476       0.006412       0.005398      -0.001457      -0.016972      -0.006649      -0.012545       0.000792       0.011753             11.812389       8.575260      -0.805043      -6.312883      10.061091       1.838936      16.800814           0.000001
           39              C       7.664579       4.149173       0.665939      -0.101349      32.445139 0.41510982E+03  0.96596344E+04                                 8.879205                            6.843411       0.059965       1.992882                    0.999704      29.044792      83.425921       0.622150       0.423071      -1.058615       0.004916      -0.017644      -0.011404       0.021576      -0.000464       0.001780       0.008109      -0.036070      -0.048414      -0.018057      -0.009551       0.027608             10.184848       7.329415      -0.292404      -4.610424       9.595138       0.611087      13.629992           0.000010
           40              C       5.623168      -3.335456      13.641835      -0.144899      32.311960 0.42305331E+03  0.98861313E+04                                 8.808193                            6.868603       0.094699       1.998499                    0.999721      29.478599      84.707779       0.626761       0.418189      -1.062240      -0.010508       0.006559       0.025814       0.028632       0.016945      -0.003213      -0.021149      -0.031281      -0.013459      -0.023729      -0.012263       0.035992             10.064501       7.038374      -1.022667      -3.991390      10.212950       2.174614      12.942178           0.000009
           41              C       5.778650      -4.646629      13.236604       0.082423      35.949463 0.41131396E+03  0.95144556E+04                                 9.665519                            6.859789      -0.230627       1.941769                    0.999262      26.490829      74.962091       0.617186       0.429022      -1.058794      -0.000773      -0.005481       0.003781       0.006704      -0.000540      -0.019147       0.002367       0.003050       0.057630      -0.018001      -0.011213       0.029214             12.306102       7.995758      -0.873978      -5.943727      10.169593       2.919191      18.752957          -0.000001
           42              C       5.314270      -5.668828      14.066903      -0.117926      32.207757 0.42738974E+03  0.10060052E+05                                 8.943925                            7.000411      -0.039346       1.969116                    0.998904      29.454483      86.257338       0.605168       0.429986      -1.049940      -0.003817       0.008969       0.015897       0.018647      -0.005097       0.019119      -0.001591      -0.003721      -0.052354      -0.027980       0.007765       0.020215             10.252390       7.544747       0.329926      -4.624052       8.965447       0.693378      14.246976           0.000001
           43              C       7.331050       1.815801       1.074004      -0.099686      31.425083 0.41728534E+03  0.97439778E+04                                 8.739100                            6.876778       0.111867       2.016758                    0.999702      28.987564      83.996462       0.617213       0.424980      -1.055143       0.007882       0.014177      -0.011279       0.019757       0.000950       0.009343      -0.017191       0.003551      -0.016913      -0.022156       0.004554       0.017602              9.937955       7.213934      -0.326768      -4.160812       9.452749       1.905763      13.147181           0.000000
           44              C       6.359342      -4.914038      11.927396       0.059455      30.749254 0.32770694E+03  0.72180058E+04                                 8.774502                            6.130977      -0.087221       1.983251                    0.998513      26.631911      75.438369       0.646501       0.430135      -1.049873       0.000603      -0.009016       0.005994       0.010844      -0.003690       0.047151      -0.023631       0.130521      -0.045928      -0.070398      -0.024072       0.094470             11.386873       6.923149      -1.501269      -4.943478       9.000883       5.129612      18.236588           0.000002
           45              C       6.174951       6.036852       7.090127       0.638922      23.753755 0.24654017E+03  0.51048884E+04                                 7.758629                            5.635257      -0.191850       1.999199                    0.999240      22.237118      62.970178       0.612402       0.483027      -1.010366      -0.027146      -0.045897      -0.027991       0.060225      -0.073225      -0.057431      -0.019963       0.142094      -0.163987      -0.110098      -0.030134       0.140232              9.639999       6.769205       4.226538       1.531158      12.395087       3.025306       9.755706           0.000001
           46              C       6.789416       7.093553       7.960099      -0.014673      39.737748 0.42437123E+03  0.98273582E+04                                10.041038                            6.780309       0.080732       2.033937                    0.999230      26.805905      74.251002       0.651075       0.406242      -1.080557       0.013045       0.039935       0.023818       0.048294       0.000291      -0.005179      -0.011584       0.001698       0.022623      -0.012308      -0.003377       0.015685             13.247005      11.048087       7.053806       0.740937      15.380434       4.979749      13.312492           0.000001
           47              C       6.415900       7.202816       9.294811      -0.192979      39.835533 0.48418890E+03  0.11757746E+05                                10.339360                            7.462563      -0.171696       1.910291                    0.998757      31.027600      92.280908       0.584796       0.431313      -1.049167      -0.007640       0.005480      -0.020151       0.022237      -0.021067      -0.001723      -0.029553       0.054114      -0.081511      -0.052984       0.004120       0.048863             12.641652       9.094097       4.308696      -0.225473      12.831056       5.451339      15.999803          -0.000000
           48              C       6.956751       8.213512      10.091104       0.224853      35.899894 0.35976719E+03  0.80601671E+04                                 9.635901                            6.426509      -0.198107       1.960195                    0.999439      25.177862      70.460232       0.635073       0.430487      -1.056310      -0.012430      -0.004988       0.041879       0.043968      -0.008607       0.006060       0.005906       0.008870       0.042702      -0.018844       0.002281       0.016563             12.557416       9.625305       2.695687      -3.175923      10.159102       4.773451      17.887841           0.000001
           49              C       7.952712       9.020056       9.569688      -0.187996      35.964374 0.46275618E+03  0.11091924E+05                                 9.581401                            7.253150      -0.061747       1.948723                    0.999194      30.443649      89.458037       0.599403       0.426317      -1.054019       0.023818      -0.003006      -0.022417       0.032846      -0.031031       0.030831       0.004343      -0.020560      -0.049035      -0.049293       0.004250       0.045043             11.296943      11.434259       3.881724      -4.099603       8.082317       0.202884      14.374254           0.000003
           50              C       8.339206       8.896416       8.243477      -0.006614      37.788975 0.41238146E+03  0.94722121E+04                                 9.680869                            6.670905       0.130751       2.052781                    0.999306      26.482684      72.823279       0.658949       0.404671      -1.082668      -0.032445      -0.029351       0.025802       0.050793      -0.012726       0.006612       0.006645      -0.003515       0.040479      -0.022054       0.006059       0.015994             12.483719      13.702051       7.081514      -3.132409      11.579775      -0.022044      12.169332           0.000001
           51              C       7.744573       7.960481       7.444350      -0.127121      35.493092 0.42764423E+03  0.10047608E+05                                 9.493309                            6.976289      -0.113172       1.934033                    0.999477      29.660717      86.221752       0.610841       0.426774      -1.053997      -0.010727       0.000869       0.015817       0.019131      -0.042907      -0.000414      -0.008611       0.013464       0.042704      -0.051261       0.013722       0.037539             11.474463      11.842884       7.134050      -0.219602      12.913436       1.643343       9.667070           0.000004
           52              C       9.422886       9.807913       7.685222       0.669819      21.604759 0.23547394E+03  0.48133336E+04                                 7.269567                            5.508151      -0.169314       2.016477                    0.999121      21.594626      60.480349       0.620159       0.483170      -1.011710       0.045571       0.047902      -0.036558       0.075550      -0.101241       0.042939      -0.014230      -0.035152      -0.094811      -0.096616      -0.031398       0.128014              8.695210       9.775411       4.239238      -2.275496       7.946067      -0.578654       8.364151           0.000000
           53              C      10.825568      -3.725068      11.451320       0.581024      24.831515 0.26536365E+03  0.55848372E+04                                 7.891408                            5.788009      -0.171412       1.986600                    0.999484      23.115303      65.537961       0.614736       0.473422      -1.017601       0.010099       0.007288      -0.038567       0.040528      -0.007977       0.103929       0.024716       0.041337      -0.082727      -0.110850      -0.001650       0.112500              9.542832       7.225325       0.304641      -4.582267       8.611793      -1.468076      12.791378           0.000002
           54              C      10.057595      -4.052862      12.692518      -0.013958      36.440426 0.43210366E+03  0.10070233E+05                                 9.565584                            6.922407       0.073068       2.037514                    0.999286      26.868540      75.112139       0.631971       0.415870      -1.072270      -0.017264      -0.009031       0.033679       0.038909      -0.006522       0.004046       0.001187      -0.018266      -0.005189      -0.012075      -0.000013       0.012089             11.818968       8.580109       0.806859      -6.317859      10.063741      -1.841970      16.813052           0.000001
           55              C       9.549244      -3.039292      13.502980      -0.100930      32.410695 0.41456332E+03  0.96437209E+04                                 8.874798                            6.840725       0.059437       1.993172                    0.999741      29.021494      83.344637       0.622025       0.423297      -1.058476      -0.003999      -0.017775       0.011414       0.021499       0.000446       0.001572      -0.008158      -0.035112      -0.049328      -0.018261      -0.009039       0.027300             10.179335       7.326653       0.291625      -4.608753       9.586302      -0.609007      13.625051           0.000010
           56              C      11.590655       3.853009       0.527084      -0.146855      32.350436 0.42380296E+03  0.99075048E+04                                 8.811154                            6.871472       0.093242       1.997700                    0.999762      29.507607      84.792846       0.627103       0.417798      -1.062545       0.011492       0.004711      -0.026039       0.028849      -0.014843      -0.002396       0.019373      -0.031236      -0.011971      -0.021974      -0.011263       0.033238             10.066851       7.040329       1.021496      -3.991780      10.215804      -2.172104      12.944419           0.000009
           57              C      11.435173       2.541835       0.932315       0.082950      35.922682 0.41100666E+03  0.95059268E+04                                 9.661781                            6.858299      -0.236257       1.940006                    0.999316      26.483746      74.945609       0.617085       0.429156      -1.058671       0.001685      -0.006113      -0.005163       0.008177       0.000439      -0.018143      -0.001757       0.001472       0.058816      -0.017873      -0.010600       0.028473             12.299704       7.992646       0.872169      -5.939913      10.164695      -2.914811      18.741772          -0.000001
           58              C      11.899553       1.519638       0.102016      -0.125111      32.411680 0.43091507E+03  0.10163426E+05                                 8.978005                            7.026982      -0.042614       1.966883                    0.998937      29.571569      86.674483       0.604339       0.429712      -1.050155       0.004478       0.009818      -0.015850       0.019174       0.003739       0.020650       0.002338      -0.000988      -0.051022      -0.028643       0.007413       0.021231             10.292697       7.576244      -0.333694      -4.646195       8.991154      -0.692568      14.310692           0.000001
           59              C       9.882773      -5.372662      13.094915      -0.093677      31.228781 0.41391560E+03  0.96460922E+04                                 8.706343                            6.851546       0.113485       2.018390                    0.999695      28.872080      83.589247       0.617974       0.425301      -1.054903      -0.007504       0.011851       0.011638       0.018226      -0.000279       0.007557       0.018557       0.000958      -0.019885      -0.022507       0.003851       0.018656              9.899284       7.186707       0.321557      -4.143020       9.419037      -1.890090      13.092106           0.000000
           60              C      10.854481       2.274423       2.241523       0.063599      30.641685 0.32643417E+03  0.71827094E+04                                 8.752861                            6.118031      -0.086502       1.984033                    0.998552      26.581651      75.248681       0.647373       0.429991      -1.050001       0.000459      -0.009408      -0.005969       0.011152       0.001498       0.047421       0.024160       0.127162      -0.043440      -0.070363      -0.022449       0.092812             11.355216       6.905367       1.494104      -4.927472       8.981203      -5.108390      18.179078           0.000002
           61              C      11.038872      -1.151598       7.078792       0.640291      23.688659 0.24580726E+03  0.50856941E+04                                 7.745001                            5.627063      -0.198043       1.998266                    0.999249      22.197087      62.822651       0.612845       0.483059      -1.010395       0.027818      -0.047329       0.027284       0.061305       0.071040      -0.058264       0.021831       0.141967      -0.166109      -0.111075      -0.028144       0.139220              9.620843       6.756392      -4.215509       1.527179      12.367176      -3.016823       9.738960           0.000001
           62              C      10.424407      -0.094895       6.208820      -0.011676      39.626931 0.42312520E+03  0.97916385E+04                                10.025737                            6.772514       0.078533       2.033998                    0.999180      26.760393      74.107261       0.651115       0.406502      -1.080347      -0.013443       0.040175      -0.024039       0.048709      -0.001547      -0.004971       0.011846       0.002446       0.021812      -0.012283      -0.003626       0.015910             13.223444      11.029789      -7.039298       0.739091      15.351118      -4.968876      13.289423           0.000001
           63              C      10.797923       0.014371       4.874108      -0.195613      39.929829 0.48563843E+03  0.11801815E+05                                10.354651                            7.473858      -0.167666       1.910750                    0.998825      31.076558      92.462628       0.584336       0.431328      -1.049153       0.008491       0.005828       0.019974       0.022473       0.021830      -0.001480       0.030814       0.054370      -0.084826      -0.054726       0.004544       0.050182             12.659973       9.109208      -4.317398      -0.225383      12.851032      -5.458672      16.019679          -0.000000
           64              C      10.257072       1.025068       4.077815       0.228908      35.788047 0.35855445E+03  0.80262569E+04                                 9.616990                            6.416086      -0.187723       1.963672                    0.999419      25.133521      70.307718       0.635524       0.430543      -1.056270       0.011263      -0.004589      -0.041691       0.043428       0.007533       0.004686      -0.005052       0.008740       0.040845      -0.016996       0.001738       0.015258             12.529937       9.607182      -2.690539      -3.169117      10.137310      -4.758686      17.845320           0.000001
           65              C       9.261111       1.831612       4.599231      -0.192497      36.130080 0.46537095E+03  0.11170846E+05                                 9.614140                            7.277640      -0.059278       1.948642                    0.999225      30.524933      89.775943       0.597869       0.426789      -1.053678      -0.024746      -0.002839       0.023168       0.034017       0.033745       0.032072      -0.004568      -0.021034      -0.050955      -0.051925       0.003759       0.048166             11.337356      11.479090      -3.895401      -4.124245       8.106251      -0.196452      14.426727           0.000003
           66              C       8.874617       1.707969       5.925442      -0.006908      37.773350 0.41222379E+03  0.94679309E+04                                 9.678315                            6.669663       0.123825       2.050751                    0.999266      26.481286      72.823062       0.658989       0.404675      -1.082637       0.033979      -0.029149      -0.027811       0.052704       0.012583       0.007326      -0.008409      -0.004518       0.040794      -0.022915       0.005743       0.017172             12.479815      13.700601      -7.080447      -3.133032      11.576896       0.025349      12.161947           0.000001
           67              C       9.469250       0.772032       6.724569      -0.129240      35.547848 0.42852840E+03  0.10073400E+05                                 9.504294                            6.985221      -0.114384       1.933212                    0.999413      29.681482      86.298535       0.610236       0.426984      -1.053886       0.009845       0.002256      -0.016753       0.019563       0.042932       0.000565       0.008097       0.014996       0.040074      -0.050794       0.012590       0.038204             11.487473      11.858842      -7.144972      -0.217516      12.931088      -1.645688       9.672489           0.000004
           68              C       7.790937       2.619464       6.483697       0.673106      21.547180 0.23471787E+03  0.47939318E+04                                 7.257851                            5.499756      -0.167848       2.017612                    0.999073      21.554015      60.338041       0.620567       0.483250      -1.011687      -0.044616       0.047333       0.036729       0.074699       0.098766       0.042575       0.015709      -0.034696      -0.092836      -0.093920      -0.031893       0.125812              8.680804       9.757975      -4.230419      -2.271607       7.932735       0.577435       8.351701           0.000000
           69              C       4.201868       3.725042      11.451320       0.585498      24.744454 0.26426144E+03  0.55560097E+04                                 7.876192                            5.778107      -0.172254       1.986970                    0.999471      23.058513      65.349760       0.614905       0.473771      -1.017385       0.011242      -0.005961      -0.039079       0.041098       0.007389       0.102327      -0.025715       0.039465      -0.081633      -0.109717      -0.000846       0.110564              9.523500       7.210799      -0.303358      -4.571110       8.596849       1.464518      12.762852           0.000002
           70              C       3.433895       4.052834      12.692518      -0.014495      36.436292 0.43209500E+03  0.10069324E+05                                 9.561027                            6.919743       0.077121       2.038585                    0.999309      26.874208      75.109364       0.632489       0.415558      -1.072541      -0.017034       0.009468       0.034330       0.039476       0.006412       0.005398      -0.001457      -0.016972      -0.006649      -0.012545       0.000792       0.011753             11.812389       8.575261      -0.805043      -6.312883      10.061092       1.838937      16.800815           0.000001
           71              C       2.925544       3.039261      13.502980      -0.101349      32.445137 0.41510981E+03  0.96596340E+04                                 8.879205                            6.843411       0.059965       1.992882                    0.999704      29.044791      83.425916       0.622150       0.423071      -1.058615      -0.004916       0.017644       0.011404       0.021576      -0.000464       0.001780       0.008109      -0.036070      -0.048414      -0.018057      -0.009551       0.027608             10.184848       7.329415      -0.292404      -4.610424       9.595137       0.611087      13.629992           0.000010
           72              C       4.966955      10.523890       0.527084      -0.144899      32.311959 0.42305331E+03  0.98861311E+04                                 8.808193                            6.868604       0.094700       1.998499                    0.999721      29.478597      84.707772       0.626761       0.418189      -1.062240       0.010508      -0.006559      -0.025814       0.028632       0.016945      -0.003213      -0.021149      -0.031281      -0.013460      -0.023729      -0.012263       0.035992             10.064501       7.038374      -1.022667      -3.991390      10.212950       2.174614      12.942178           0.000009
           73              C       4.811473      11.835063       0.932315       0.082423      35.949463 0.41131396E+03  0.95144557E+04                                 9.665519                            6.859789      -0.230627       1.941769                    0.999262      26.490829      74.962091       0.617186       0.429022      -1.058794       0.000773       0.005481      -0.003781       0.006704      -0.000540      -0.019147       0.002367       0.003050       0.057630      -0.018001      -0.011213       0.029214             12.306102       7.995758      -0.873978      -5.943727      10.169592       2.919191      18.752957          -0.000001
           74              C       5.275853      12.857262       0.102016      -0.117926      32.207755 0.42738972E+03  0.10060051E+05                                 8.943925                            7.000410      -0.039346       1.969117                    0.998904      29.454482      86.257332       0.605168       0.429986      -1.049940       0.003817      -0.008969      -0.015897       0.018647      -0.005097       0.019119      -0.001591      -0.003721      -0.052354      -0.027980       0.007765       0.020215             10.252390       7.544747       0.329926      -4.624052       8.965447       0.693378      14.246975           0.000001
           75              C       3.259073       5.372633      13.094915      -0.099686      31.425082 0.41728533E+03  0.97439775E+04                                 8.739100                            6.876777       0.111867       2.016758                    0.999702      28.987564      83.996460       0.617213       0.424980      -1.055143      -0.007882      -0.014177       0.011279       0.019757       0.000950       0.009343      -0.017191       0.003551      -0.016913      -0.022156       0.004554       0.017602              9.937954       7.213934      -0.326768      -4.160812       9.452748       1.905763      13.147180           0.000000
           76              C       4.230781      12.102472       2.241523       0.059455      30.749252 0.32770692E+03  0.72180052E+04                                 8.774502                            6.130977      -0.087221       1.983251                    0.998513      26.631910      75.438364       0.646501       0.430135      -1.049873      -0.000603       0.009016      -0.005994       0.010844      -0.003690       0.047151      -0.023631       0.130521      -0.045928      -0.070398      -0.024072       0.094470             11.386873       6.923149      -1.501269      -4.943478       9.000883       5.129612      18.236587           0.000002
           77              C       4.415172       1.151582       7.078792       0.638922      23.753755 0.24654017E+03  0.51048884E+04                                 7.758629                            5.635257      -0.191850       1.999199                    0.999240      22.237118      62.970179       0.612402       0.483027      -1.010366       0.027146       0.045897       0.027991       0.060225      -0.073225      -0.057431      -0.019963       0.142094      -0.163987      -0.110098      -0.030134       0.140232              9.640000       6.769205       4.226538       1.531159      12.395087       3.025306       9.755707           0.000001
           78              C       3.800707       0.094881       6.208820      -0.014673      39.737747 0.42437123E+03  0.98273580E+04                                10.041038                            6.780309       0.080732       2.033937                    0.999230      26.805905      74.251000       0.651075       0.406242      -1.080557      -0.013045      -0.039935      -0.023818       0.048294       0.000291      -0.005179      -0.011584       0.001698       0.022623      -0.012308      -0.003377       0.015685             13.247004      11.048086       7.053805       0.740937      15.380434       4.979749      13.312492           0.000001
           79              C       4.174223      -0.014382       4.874108      -0.192979      39.835531 0.48418887E+03  0.11757745E+05                                10.339360                            7.462563      -0.171696       1.910291                    0.998757      31.027600      92.280907       0.584796       0.431313      -1.049167       0.007640      -0.005480       0.020151       0.022237      -0.021067      -0.001723      -0.029553       0.054114      -0.081511      -0.052984       0.004120       0.048863             12.641651       9.094096       4.308696      -0.225473      12.831056       5.451339      15.999802          -0.000000
           80              C       3.633372      -1.025078       4.077815       0.224853      35.899892 0.35976717E+03  0.80601665E+04                                 9.635901                            6.426509      -0.198107       1.960195                    0.999439      25.177861      70.460230       0.635073       0.430487      -1.056309       0.012430       0.004988      -0.041879       0.043968      -0.008607       0.006060       0.005906       0.008870       0.042702      -0.018844       0.002281       0.016563             12.557416       9.625305       2.695687      -3.175923      10.159102       4.773451      17.887840           0.000001
           81              C       2.637411      -1.831622       4.599231      -0.187996      35.964373 0.46275618E+03  0.11091924E+05                                 9.581401                            7.253150      -0.061747       1.948723                    0.999194      30.443649      89.458038       0.599403       0.426317      -1.054019      -0.023818       0.003006       0.022417       0.032846      -0.031031       0.030831       0.004343      -0.020560      -0.049035      -0.049293       0.004250       0.045043             11.296943      11.434259       3.881724      -4.099603       8.082317       0.202884      14.374254           0.000003
           82              C       2.250917      -1.707982       5.925442      -0.006614      37.788976 0.41238148E+03  0.94722127E+04                                 9.680869                            6.670905       0.130751       2.052781                    0.999306      26.482685      72.823281       0.658950       0.404671      -1.082668       0.032445       0.029351      -0.025802       0.050793      -0.012726       0.006612       0.006645      -0.003515       0.040479      -0.022054       0.006059       0.015994             12.483719      13.702051       7.081513      -3.132409      11.579775      -0.022044      12.169331           0.000001
           83              C       2.845550      -0.772047       6.724569      -0.127122      35.493094 0.42764427E+03  0.10047609E+05                                 9.493310                            6.976289      -0.113172       1.934033                    0.999477      29.660718      86.221754       0.610841       0.426774      -1.053997       0.010727      -0.000869      -0.015817       0.019131      -0.042907      -0.000414      -0.008611       0.013464       0.042705      -0.051261       0.013722       0.037539             11.474464      11.842885       7.134051      -0.219601      12.913437       1.643343       9.667070           0.000004
           84              C       1.167237      -2.619479       6.483697       0.669819      21.604762 0.23547398E+03  0.48133344E+04                                 7.269567                            5.508151      -0.169314       2.016477                    0.999121      21.594627      60.480347       0.620159       0.483170      -1.011710      -0.045571      -0.047902       0.036558       0.075550      -0.101241       0.042939      -0.014230      -0.035152      -0.094811      -0.096616      -0.031398       0.128014              8.695209       9.775410       4.239237      -2.275496       7.946067      -0.578654       8.364151           0.000000
           85              C      -0.235445      10.913502       2.717599       0.581024      24.831516 0.26536365E+03  0.55848373E+04                                 7.891408                            5.788009      -0.171412       1.986600                    0.999484      23.115304      65.537967       0.614736       0.473422      -1.017601      -0.010099      -0.007288       0.038567       0.040528      -0.007977       0.103929       0.024716       0.041337      -0.082727      -0.110850      -0.001650       0.112500              9.542832       7.225325       0.304641      -4.582267       8.611794      -1.468076      12.791379           0.000002
           86              C       0.532528      11.241296       1.476401      -0.013958      36.440431 0.43210371E+03  0.10070234E+05                                 9.565586                            6.922407       0.073068       2.037514                    0.999286      26.868542      75.112148       0.631971       0.415870      -1.072270       0.017264       0.009031      -0.033679       0.038909      -0.006522       0.004046       0.001187      -0.018266      -0.005189      -0.012075      -0.000013       0.012089             11.818969       8.580110       0.806859      -6.317860      10.063742      -1.841970      16.813055           0.000001
           87              C       1.040879      10.227726       0.665939      -0.100930      32.410704 0.41456345E+03  0.96437248E+04                                 8.874800                            6.840727       0.059436       1.993172                    0.999741      29.021499      83.344660       0.622025       0.423297      -1.058476       0.003999       0.017775      -0.011414       0.021499       0.000446       0.001572      -0.008158      -0.035112      -0.049328      -0.018261      -0.009039       0.027300             10.179338       7.326655       0.291625      -4.608754       9.586304      -0.609007      13.625055           0.000011
           88              C      -1.000532       3.335425      13.641835      -0.146855      32.350440 0.42380301E+03  0.99075065E+04                                 8.811155                            6.871473       0.093242       1.997700                    0.999762      29.507609      84.792858       0.627103       0.417799      -1.062545      -0.011492      -0.004711       0.026039       0.028849      -0.014843      -0.002396       0.019373      -0.031236      -0.011971      -0.021974      -0.011263       0.033238             10.066852       7.040330       1.021497      -3.991781      10.215805      -2.172104      12.944422           0.000009
           89              C      -0.845050       4.646599      13.236604       0.082950      35.922682 0.41100666E+03  0.95059268E+04                                 9.661781                            6.858299      -0.236257       1.940006                    0.999316      26.483746      74.945610       0.617085       0.429156      -1.058671      -0.001685       0.006113       0.005163       0.008177       0.000439      -0.018143      -0.001757       0.001472       0.058816      -0.017873      -0.010600       0.028473             12.299705       7.992646       0.872169      -5.939913      10.164696      -2.914811      18.741773          -0.000001
           90              C      -1.309430       5.668796      14.066903      -0.125111      32.411677 0.43091501E+03  0.10163424E+05                                 8.978005                            7.026982      -0.042614       1.966883                    0.998937      29.571567      86.674477       0.604339       0.429712      -1.050155      -0.004478      -0.009818       0.015850       0.019174       0.003739       0.020650       0.002338      -0.000988      -0.051022      -0.028643       0.007413       0.021231             10.292696       7.576244      -0.333694      -4.646195       8.991154      -0.692568      14.310691           0.000001
           91              C       0.707350      12.561096       1.074004      -0.093677      31.228781 0.41391559E+03  0.96460921E+04                                 8.706343                            6.851546       0.113485       2.018390                    0.999695      28.872080      83.589249       0.617974       0.425301      -1.054903       0.007504      -0.011851      -0.011638       0.018226      -0.000279       0.007557       0.018557       0.000958      -0.019885      -0.022507       0.003851       0.018656              9.899284       7.186707       0.321557      -4.143020       9.419038      -1.890090      13.092106           0.000000
           92              C      -0.264358       4.914011      11.927396       0.063599      30.641681 0.32643412E+03  0.71827081E+04                                 8.752861                            6.118031      -0.086502       1.984033                    0.998552      26.581649      75.248675       0.647373       0.429991      -1.050001      -0.000459       0.009408       0.005969       0.011152       0.001498       0.047421       0.024160       0.127162      -0.043440      -0.070363      -0.022449       0.092812             11.355215       6.905367       1.494104      -4.927471       8.981202      -5.108390      18.179076           0.000002
           93              C      -0.448749       8.340032       7.090127       0.640291      23.688657 0.24580724E+03  0.50856936E+04                                 7.745000                            5.627063      -0.198043       1.998266                    0.999249      22.197086      62.822646       0.612845       0.483059      -1.010396      -0.027818       0.047329      -0.027284       0.061305       0.071040      -0.058264       0.021831       0.141967      -0.166109      -0.111075      -0.028144       0.139220              9.620842       6.756391      -4.215509       1.527179      12.367175      -3.016823       9.738959           0.000001
           94              C       0.165716       7.283329       7.960099      -0.011675      39.626924 0.42312513E+03  0.97916362E+04                                10.025735                            6.772513       0.078534       2.033998                    0.999180      26.760390      74.107249       0.651115       0.406502      -1.080348       0.013443      -0.040175       0.024039       0.048709      -0.001547      -0.004971       0.011846       0.002446       0.021812      -0.012284      -0.003626       0.015910             13.223442      11.029788      -7.039296       0.739090      15.351116      -4.968875      13.289421           0.000001
           95              C      -0.207800       7.174063       9.294811      -0.195613      39.929818 0.48563828E+03  0.11801811E+05                                10.354649                            7.473857      -0.167666       1.910750                    0.998825      31.076553      92.462605       0.584336       0.431328      -1.049153      -0.008491      -0.005828      -0.019974       0.022473       0.021830      -0.001480       0.030814       0.054370      -0.084826      -0.054726       0.004544       0.050182             12.659970       9.109206      -4.317397      -0.225383      12.851029      -5.458670      16.019675          -0.000000
           96              C       0.333051       6.163366      10.091104       0.228908      35.788044 0.35855443E+03  0.80262563E+04                                 9.616989                            6.416086      -0.187723       1.963672                    0.999419      25.133520      70.307714       0.635524       0.430543      -1.056270      -0.011263       0.004589       0.041691       0.043428       0.007533       0.004686      -0.005052       0.008740       0.040845      -0.016996       0.001738       0.015258             12.529937       9.607181      -2.690539      -3.169117      10.137309      -4.758685      17.845319           0.000001
           97              C       1.329012       5.356822       9.569688      -0.192497      36.130083 0.46537100E+03  0.11170847E+05                                 9.614140                            7.277640      -0.059278       1.948642                    0.999225      30.524935      89.775948       0.597869       0.426789      -1.053678       0.024746       0.002839      -0.023168       0.034017       0.033745       0.032072      -0.004568      -0.021034      -0.050955      -0.051925       0.003759       0.048166             11.337356      11.479090      -3.895401      -4.124246       8.106250      -0.196452      14.426728           0.000003
           98              C       1.715506       5.480465       8.243477      -0.006908      37.773358 0.41222388E+03  0.94679334E+04                                 9.678316                            6.669663       0.123824       2.050751                    0.999266      26.481289      72.823074       0.658989       0.404675      -1.082637      -0.033979       0.029149       0.027811       0.052704       0.012583       0.007326      -0.008409      -0.004518       0.040794      -0.022915       0.005743       0.017172             12.479816      13.700603      -7.080448      -3.133033      11.576897       0.025349      12.161949           0.000001
           99              C       1.120873       6.416402       7.444350      -0.129240      35.547851 0.42852843E+03  0.10073401E+05                                 9.504294                            6.985222      -0.114384       1.933212                    0.999413      29.681484      86.298541       0.610236       0.426984      -1.053886      -0.009845      -0.002256       0.016753       0.019563       0.042932       0.000565       0.008097       0.014996       0.040074      -0.050794       0.012590       0.038204             11.487473      11.858843      -7.144973      -0.217516      12.931089      -1.645689       9.672489           0.000004
          100              C       2.799186       4.568970       7.685222       0.673106      21.547180 0.23471787E+03  0.47939318E+04                                 7.257852                            5.499756      -0.167848       2.017612                    0.999073      21.554015      60.338043       0.620567       0.483250      -1.011687       0.044616      -0.047333      -0.036729       0.074699       0.098766       0.042575       0.015709      -0.034696      -0.092836      -0.093920      -0.031893       0.125812              8.680804       9.757976      -4.230419      -2.271607       7.932736       0.577435       8.351701           0.000000
          101              N       6.469257       8.309835      11.419015      -0.271614      44.007161 0.49009151E+03  0.11613681E+05                                10.343086                            7.068977       0.435593       2.141894                    0.999796      28.103135      75.480405       0.675999       0.382355      -1.111368       0.061298       0.165111      -0.109567       0.207422      -0.061103       0.028276       0.141206       0.198162       0.187739      -0.220590       0.083249       0.137341             13.511735       7.658444      -1.646443      -4.968878      10.619529       7.539981      22.257231           0.000001
          102              N      10.744566       1.121395       2.749904      -0.274028      44.030059 0.49049023E+03  0.11624350E+05                                10.342929                            7.068915       0.438831       2.142752                    0.999791      28.120316      75.506269       0.676490       0.382038      -1.111709      -0.062516       0.163854       0.109131       0.206557       0.059049       0.029082      -0.140206       0.199044       0.183604      -0.219218       0.083881       0.135337             13.511626       7.658574       1.645993      -4.969069      10.620125      -7.539337      22.256177           0.000001
          103              N       4.120866      -1.121401       2.749904      -0.271614      44.007159 0.49009150E+03  0.11613681E+05                                10.343085                            7.068977       0.435593       2.141894                    0.999796      28.103135      75.480404       0.675999       0.382355      -1.111368      -0.061298      -0.165111       0.109567       0.207422      -0.061103       0.028276       0.141206       0.198162       0.187739      -0.220590       0.083249       0.137341             13.511734       7.658444      -1.646443      -4.968878      10.619529       7.539980      22.257230           0.000001
          104              N      -0.154443       6.067039      11.419015      -0.274028      44.030058 0.49049023E+03  0.11624350E+05                                10.342928                            7.068915       0.438831       2.142752                    0.999791      28.120316      75.506269       0.676490       0.382038      -1.111709       0.062516      -0.163854      -0.109131       0.206557       0.059049       0.029082      -0.140206       0.199044       0.183604      -0.219218       0.083881       0.135337             13.511625       7.658574       1.645993      -4.969069      10.620125      -7.539337      22.256177           0.000001
          105              O       5.842161       2.549021       3.362001      -0.642156      37.310550 0.57987874E+03  0.14241829E+05                                 8.936123                            7.511961       0.405078       2.154908                    0.996733      29.186069      78.182280       0.683403       0.364923      -1.131498       0.064912      -0.049799      -0.049874       0.095817       0.031144       0.040015      -0.062563       0.007525      -0.000031      -0.091138       0.029142       0.061996              9.921344       8.933075       2.556925      -3.709629       9.270848      -2.067828      11.560108           0.000000
          106              O       6.328975       4.681115       3.076072      -0.660298      34.355840 0.53033086E+03  0.12713331E+05                                 8.314163                            7.052153       0.440847       2.153526                    0.998158      29.259645      76.960868       0.726551       0.351664      -1.144170       0.087478       0.006779      -0.050001       0.100988      -0.001321       0.060845       0.038629      -0.087948      -0.063904      -0.093551       0.016671       0.076880              9.273208       6.046533      -1.290810      -1.601627      11.794182       3.193395       9.978907           0.000014
          107              O       6.134946       6.236693       5.834194      -0.606320      30.454181 0.48340326E+03  0.11311934E+05                                 7.652024                            6.732288       0.530276       2.208679                    0.997888      27.924700      72.336234       0.744444       0.351599      -1.145346       0.063644       0.050838       0.014296       0.082701      -0.044750      -0.025267      -0.013659       0.077563       0.154175      -0.088729       0.024169       0.064560              8.250275       5.523041       0.717394       0.734264       7.496988       1.278995      11.730797           0.000009
          108              O       5.702212       4.995964       7.604742      -0.737434      52.378070 0.84854899E+03  0.22950335E+05                                11.315575                            9.204334      -0.176887       1.929108                    0.997166      32.222664      90.955288       0.604860       0.374403      -1.122847      -0.004372       0.100053      -0.003988       0.100228      -0.033546      -0.048104      -0.017059       0.061019      -0.223419      -0.096134       0.004599       0.091536             13.367242      11.633342       5.948672      -1.150352      19.321877       0.060400       9.146508          -0.000001
          109              O       9.919872      -3.726502       8.461112      -0.630406      36.838342 0.60049340E+03  0.14878595E+05                                 8.883748                            7.694553       0.101664       2.066984                    0.996127      28.930258      77.858008       0.668594       0.369734      -1.127715      -0.073515      -0.002121      -0.016186       0.075306      -0.052158       0.045059       0.009731      -0.058192      -0.046318      -0.081602       0.011193       0.070409              9.754943      10.332260       4.227886       1.029226      10.536758       1.178299       8.395810           0.000001
          110              O       9.738571       9.635391       6.482280      -0.704158      36.529574 0.58406115E+03  0.14352876E+05                                 8.710827                            7.445386       0.348731       2.115074                    0.998368      29.961668      79.964874       0.700290       0.355916      -1.139975      -0.061944      -0.018528       0.078255       0.101509      -0.065156       0.005027      -0.007118       0.006137       0.003094      -0.065787      -0.000054       0.065841              9.803403      10.257503       1.876643      -4.100207       6.840403      -1.536767      12.312303           0.000004
          111              O      -1.875738      -4.639438      10.806918      -0.639477      37.248766 0.57865623E+03  0.14204431E+05                                 8.926812                            7.504531       0.405286       2.155350                    0.996780      29.158249      78.089703       0.683668       0.364970      -1.131451      -0.066634      -0.047803       0.051116       0.096634      -0.033113       0.038738       0.063981       0.007993      -0.000065      -0.092682       0.030085       0.062596              9.910135       8.924143      -2.555079      -3.704285       9.261511       2.067279      11.544751           0.000000
          112              O      10.884848      -2.507344      11.092847      -0.659511      34.353929 0.53027436E+03  0.12712033E+05                                 8.314995                            7.052707       0.441052       2.153636                    0.998128      29.256240      76.959884       0.726356       0.351757      -1.144059      -0.086283       0.006279       0.050189       0.100016      -0.000156       0.060683      -0.038724      -0.087278      -0.063176      -0.092834       0.015507       0.077326              9.274057       6.047266       1.291660      -1.601495      11.795828      -3.194348       9.979077           0.000014
          113              O      11.078877      -0.951760       8.334725      -0.606460      30.484339 0.48403061E+03  0.11330441E+05                                 7.657673                            6.737143       0.526024       2.207268                    0.997857      27.938131      72.386452       0.744084       0.351649      -1.145289      -0.063579       0.050244      -0.014306       0.082288       0.044719      -0.024854       0.014104       0.077174       0.155400      -0.088846       0.024484       0.064362              8.256364       5.526929      -0.718172       0.734468       7.503129      -1.279858      11.739033           0.000009
          114              O      11.511611      -2.192485       6.564177      -0.739274      52.408193 0.84938739E+03  0.22977822E+05                                11.318181                            9.207699      -0.169689       1.931044                    0.997267      32.237761      90.996282       0.604889       0.374307      -1.122961       0.004991       0.099150       0.003646       0.099342       0.034094      -0.047449       0.016375       0.060687      -0.221668      -0.095092       0.003779       0.091313             13.368932      11.635402      -5.947051      -1.150483      19.321940      -0.061019       9.149455          -0.000000
          115              O       7.293951       3.461951       5.707807      -0.631421      36.895704 0.60169294E+03  0.14916113E+05                                 8.893699                            7.702645       0.091244       2.063505                    0.996122      28.956944      77.956289       0.668173       0.369774      -1.127658       0.073919      -0.001431       0.015895       0.075622       0.052831       0.046607      -0.009886      -0.057009      -0.046979      -0.083076       0.011851       0.071225              9.766951      10.346395      -4.234513       1.028827      10.549737      -1.177666       8.404722           0.000001
          116              O       7.475252       2.446940       7.686639      -0.705034      36.532078 0.58410211E+03  0.14353719E+05                                 8.710556                            7.444986       0.348248       2.115004                    0.998428      29.962862      79.960043       0.700423       0.355853      -1.140059       0.060441      -0.019720      -0.076308       0.099322       0.064507       0.005519       0.008220       0.006800      -0.000806      -0.064536      -0.001602       0.066138              9.803361      10.257346      -1.876354      -4.100096       6.840319       1.536509      12.312418           0.000004
          117              O       4.747962       4.639413      10.806918      -0.642156      37.310555 0.57987883E+03  0.14241832E+05                                 8.936124                            7.511962       0.405078       2.154907                    0.996733      29.186070      78.182286       0.683403       0.364923      -1.131498      -0.064912       0.049799       0.049874       0.095817       0.031144       0.040015      -0.062563       0.007525      -0.000031      -0.091138       0.029142       0.061996              9.921345       8.933076       2.556926      -3.709630       9.270849      -2.067828      11.560109           0.000000
          118              O       4.261148       2.507319      11.092847      -0.660298      34.355856 0.53033116E+03  0.12713340E+05                                 8.314166                            7.052155       0.440846       2.153526                    0.998158      29.259650      76.960890       0.726550       0.351664      -1.144170      -0.087478      -0.006779       0.050001       0.100988      -0.001321       0.060845       0.038629      -0.087948      -0.063904      -0.093551       0.016671       0.076880              9.273211       6.046535      -1.290810      -1.601628      11.794187       3.193396       9.978912           0.000014
          119              O       4.455177       0.951741       8.334725      -0.606320      30.454184 0.48340333E+03  0.11311936E+05                                 7.652024                            6.732288       0.530276       2.208679                    0.997888      27.924701      72.336238       0.744443       0.351599      -1.145346      -0.063644      -0.050838      -0.014296       0.082701      -0.044750      -0.025267      -0.013659       0.077563       0.154175      -0.088729       0.024169       0.064560              8.250276       5.523041       0.717394       0.734264       7.496989       1.278995      11.730798           0.000009
          120              O       4.887911       2.192470       6.564177      -0.737434      52.378068 0.84854896E+03  0.22950334E+05                                11.315576                            9.204334      -0.176887       1.929108                    0.997166      32.222663      90.955287       0.604860       0.374403      -1.122847       0.004372      -0.100053       0.003988       0.100228      -0.033546      -0.048104      -0.017059       0.061019      -0.223419      -0.096134       0.004599       0.091536             13.367242      11.633342       5.948672      -1.150352      19.321877       0.060400       9.146508          -0.000001
          121              O       0.670251      10.914936       5.707807      -0.630406      36.838341 0.60049338E+03  0.14878595E+05                                 8.883748                            7.694553       0.101664       2.066984                    0.996127      28.930257      77.858006       0.668594       0.369734      -1.127715       0.073515       0.002121       0.016186       0.075306      -0.052158       0.045059       0.009731      -0.058192      -0.046318      -0.081602       0.011193       0.070409              9.754943      10.332260       4.227887       1.029226      10.536758       1.178299       8.395810           0.000001
          122              O       0.851552      -2.446957       7.686639      -0.704158      36.529551 0.58406071E+03  0.14352862E+05                                 8.710823                            7.445382       0.348732       2.115075                    0.998368      29.961663      79.964845       0.700291       0.355916      -1.139975       0.061944       0.018528      -0.078255       0.101509      -0.065156       0.005027      -0.007118       0.006137       0.003095      -0.065787      -0.000054       0.065841              9.803397      10.257497       1.876642      -4.100204       6.840399      -1.536766      12.312296           0.000004
          123              O      12.465861      11.827872       3.362001      -0.639477      37.248773 0.57865636E+03  0.14204435E+05                                 8.926814                            7.504532       0.405286       2.155350                    0.996780      29.158250      78.089711       0.683668       0.364971      -1.131451       0.066634       0.047803      -0.051116       0.096634      -0.033113       0.038738       0.063981       0.007993      -0.000065      -0.092682       0.030085       0.062596              9.910137       8.924145      -2.555080      -3.704287       9.261513       2.067279      11.544754           0.000000
          124              O      -0.294725       9.695778       3.076072      -0.659511      34.353940 0.53027456E+03  0.12712039E+05                                 8.314997                            7.052709       0.441052       2.153636                    0.998128      29.256243      76.959898       0.726356       0.351757      -1.144059       0.086283      -0.006279      -0.050189       0.100016      -0.000156       0.060683      -0.038724      -0.087278      -0.063176      -0.092834       0.015507       0.077326              9.274060       6.047268       1.291661      -1.601496      11.795831      -3.194349       9.979080           0.000014
          125              O      -0.488754       8.140194       5.834194      -0.606460      30.484344 0.48403071E+03  0.11330444E+05                                 7.657674                            6.737144       0.526024       2.207268                    0.997857      27.938131      72.386457       0.744084       0.351650      -1.145289       0.063579      -0.050244       0.014306       0.082288       0.044719      -0.024854       0.014104       0.077175       0.155400      -0.088846       0.024484       0.064362              8.256365       5.526930      -0.718172       0.734468       7.503131      -1.279858      11.739035           0.000009
          126              O      -0.921488       9.380919       7.604742      -0.739274      52.408190 0.84938732E+03  0.22977819E+05                                11.318180                            9.207699      -0.169689       1.931044                    0.997267      32.237760      90.996277       0.604889       0.374307      -1.122961      -0.004991      -0.099150      -0.003646       0.099342       0.034094      -0.047449       0.016375       0.060687      -0.221668      -0.095092       0.003779       0.091313             13.368931      11.635401      -5.947050      -1.150483      19.321938      -0.061019       9.149454          -0.000001
          127              O       3.296172       3.726483       8.461112      -0.631421      36.895704 0.60169295E+03  0.14916113E+05                                 8.893699                            7.702645       0.091243       2.063505                    0.996122      28.956944      77.956289       0.668173       0.369774      -1.127658      -0.073919       0.001431      -0.015895       0.075622       0.052831       0.046607      -0.009886      -0.057009      -0.046979      -0.083076       0.011851       0.071225              9.766951      10.346395      -4.234513       1.028827      10.549737      -1.177666       8.404722           0.000001
          128              O       3.114871       4.741494       6.482280      -0.705034      36.532078 0.58410212E+03  0.14353719E+05                                 8.710556                            7.444986       0.348248       2.115004                    0.998428      29.962862      79.960043       0.700423       0.355853      -1.140059      -0.060440       0.019720       0.076308       0.099322       0.064507       0.005519       0.008220       0.006800      -0.000806      -0.064536      -0.001601       0.066138              9.803361      10.257346      -1.876354      -4.100096       6.840319       1.536509      12.312418           0.000004

******************************************************
Auxiliary information for the entire system
The total spin magnetic moment of the unit cell is   0.000332
The total net atomic charge of the unit cell is   0.000006
Accuracy of reproducing the electrostatic potential in the unit cell:
  The inner radius (bohr) =    5.0000
  The outer radius (bohr) =   12.0000
  Valid grid points have density less than (e/(bohr^3)) =    0.0001
  The number of valid grid points were=       211890
  The rms potential error without charges in kcal/mol is=      6.91870
  The rms potential error with partial charges in kcal/mol is=      2.28848
  The RRMSE value at monopole order=      0.33077
  The rms potential error with partial charges and cloud penetration in kcal/mol is=      2.28532
  The RRMSE value at monopole order with cloud penetration is=      0.33031
  The rms potential error with partial charges and atomic dipoles in kcal/mol is=      0.59384
  The RRMSE value at dipole order=      0.08583
  The rms potential error with partial charges, atomic dipoles and cloud penetration in kcal/mol is=      0.57435
  The RRMSE value at dipole order with cloud penetration=      0.08301

******************************************************
The electron densities and ab initio electrostatic potential were computed in VASP using the PBE functional and
projector augmented wave method. See the main text of the journal article for a description of computational details.
The atomic charges, dipoles, and quadrupoles were computed with the DDEC6 method as described in
(a) T. A. Manz and N. Gabaldon Limas, RSC Adv. 6 (2016) 47771-47801 DOI: 10.1039/c6ra04656h
(b) N. Gabaldon Limas and T. A. Manz, RSC Adv. 8 (2018) 2678-2707 DOI: 10.1039/c7ra11829e.
For each atom in the material, the electron cloud parameters were fit to the spherically averaged atom-in-material
electron density using radial positions for which this density was between 10^-4 and 10^-2 electrons per cubic bohr.
The polarizabilities, dispersion coefficients, and quantum Drude oscillator (QDO) parameters were fit using the MCLF method.
The magnetic structure of the system was optimized in VASP from the default ferromagnetic initial guess using spin polarization.
The atomic spin moments (ASMs) were computed on this optimized magnetic structure using the DDEC6 partition as inputs
to the method of T. A. Manz and D. S. Sholl, J. Chem. Theory Comput. 7 (2011) 4146-4164 DOI: 10.1021/ct200539n.
The RMSE and RRMSE were computed using a uniform grid with Ewald summation.
