# Supplementary material for: A collection of forcefield precursors for metal–organic frameworks
Source: RSC Adv. 2019 Nov 13;9(63):36492–507. doi: 10.1039/c9ra07327b (PMC9075174; doi:10.1039/c9ra07327b)
Supplement: RA-009-C9RA07327B-s4139 [file RA-009-C9RA07327B-s4139.xyz]

  128
jmolscript: load "" {1 1 1} spacegroup "x,y,z" unitcell [{     12.827300     0.000000     0.000000 }, {      0.000000    14.464900     0.000000 }, {     -3.379418    -7.232416    13.904272 }]
Nd     4.436270     4.139505     5.013463     2.055781
Nd    -1.402072    -3.093008     8.890948     2.055955
Nd     5.011612     3.092979     8.890809     2.055781
Nd    10.849920    10.325420     5.013463     2.055918
H      6.574509     1.212162     1.560059     0.123569
H      4.421971    -6.522190    13.556665     0.122778
H      4.790525    -2.553024    12.800273     0.117779
H      7.109650     5.139381     0.920463     0.121290
H      5.575452    -3.934425    11.206843     0.072375
H      5.050066     6.692932     9.510522     0.139578
H      7.474571    -4.596921     9.963801     0.129646
H      7.262470     7.996212     6.434897     0.125217
H      9.287023    -6.020261    12.344213     0.124546
H     11.439561     0.710227     0.347607     0.121023
H     11.071007     4.679398     1.103999     0.117966
H      8.751882    -2.093039    12.983809     0.121115
H     10.286080     3.298004     2.697429     0.072375
H     10.811466    -0.539530     4.393750     0.139231
H      8.386961     2.635514     3.940471     0.129045
H      8.599062     0.763765     7.469375     0.124196
H      2.873373     6.020322    12.344213     0.123567
H      5.025911    13.754674     0.347607     0.122777
H      4.657357     9.785508     1.103999     0.117779
H      2.338232     2.093103    12.983809     0.121290
H      3.872430    11.166909     2.697429     0.072375
H      4.397816     0.539552     4.393750     0.139577
H      1.973311    11.829405     3.940471     0.129648
H      2.185412    -0.763728     7.469375     0.125217
H      0.160859    13.252745     1.560059     0.124545
H     -1.991679     6.522257    13.556665     0.121020
H     -1.623125     2.553086    12.800273     0.117965
H      0.696000     9.325523     0.920463     0.121115
H     -0.838198     3.934480    11.206843     0.072375
H     -1.363584     7.772014     9.510522     0.139227
H      1.060921     4.596970     9.963801     0.129046
H      0.848820     6.468719     6.434897     0.124197
C      5.823284     3.546800     2.608441     0.587341
C      6.677240     3.225676     1.395989    -0.013670
C      6.909446     1.900690     1.031697    -0.098619
C      4.255558    -5.636938    13.787476    -0.120930
C      4.738965    -4.573770    12.975467     0.072332
C      4.501558    -3.248784    13.345320    -0.153446
C      7.206203     4.258468     0.634035    -0.104972
C      5.408291    -4.808104    11.704616     0.074683
C      5.509855     6.123009     6.932670     0.648306
C      6.069086     7.173163     7.814201    -0.017296
C      5.644678     7.306243     9.143449    -0.183332
C      6.131567     8.378094     9.910965     0.224351
C      7.108669     9.205485     9.421535    -0.189916
C      7.548263     9.046368     8.108971    -0.005644
C      6.998727     8.062753     7.324770    -0.127733
C      8.620232     9.970674     7.572267     0.666032
C     10.038248    -3.685629    11.295831     0.588609
C      9.184292    -4.006747    12.508283    -0.013549
C      8.952086    -5.331731    12.872575    -0.101068
C     11.605974     1.595479     0.116796    -0.117288
C     11.122567     2.658651     0.928805     0.071240
C     11.359974     3.983635     0.558952    -0.154258
C      8.655329    -2.973951    13.270237    -0.104483
C     10.453241     2.424323     2.199656     0.073257
C     10.351677    -1.109441     6.971602     0.651642
C      9.792446    -0.059291     6.090071    -0.018726
C     10.216854     0.073783     4.760823    -0.183118
C      9.729965     1.145630     3.993307     0.224494
C      8.752863     1.973023     4.482737    -0.189918
C      8.313269     1.813913     5.795301    -0.005517
C      8.862805     0.830301     6.579502    -0.126065
C      7.241300     2.738221     6.332005     0.666181
C      3.624598     3.685684    11.295831     0.587342
C      2.770642     4.006808    12.508283    -0.013671
C      2.538436     5.331794    12.872575    -0.098620
C      5.192324    12.869422     0.116796    -0.120931
C      4.708917    11.806254     0.928805     0.072334
C      4.946324    10.481268     0.558952    -0.153445
C      2.241679     2.974016    13.270237    -0.104972
C      4.039591    12.040588     2.199656     0.074683
C      3.938027     1.109475     6.971602     0.648307
C      3.378796     0.059321     6.090071    -0.017299
C      3.803204    -0.073759     4.760823    -0.183337
C      3.316315    -1.145610     3.993307     0.224350
C      2.339213    -1.973001     4.482737    -0.189914
C      1.899619    -1.813884     5.795301    -0.005639
C      2.449155    -0.830269     6.579502    -0.127735
C      0.827650    -2.738190     6.332005     0.666019
C     -0.590366    10.918113     2.608441     0.588604
C      0.263590    11.239231     1.395989    -0.013541
C      0.495796    12.564215     1.031697    -0.101071
C     -2.158092     5.637005    13.787476    -0.117291
C     -1.674685     4.573833    12.975467     0.071234
C     -1.912092     3.248849    13.345320    -0.154259
C      0.792553    10.206435     0.634035    -0.104486
C     -1.005359     4.808161    11.704616     0.073261
C     -0.903795     8.341925     6.932670     0.651634
C     -0.344564     7.291775     7.814201    -0.018727
C     -0.768972     7.158701     9.143449    -0.183124
C     -0.282083     6.086854     9.910965     0.224497
C      0.695019     5.259461     9.421535    -0.189916
C      1.134613     5.418571     8.108971    -0.005516
C      0.585077     6.402183     7.324770    -0.126064
C      2.206582     4.494263     7.572267     0.666181
N      5.578955     8.489477    11.234652    -0.281787
N     10.282577     1.257006     2.669620    -0.279751
N      3.868927    -1.256993     2.669620    -0.281787
N     -0.834695     5.975478    11.234652    -0.279760
O      5.711930     4.731476     2.950487    -0.644876
O      5.271948     2.597904     3.219673    -0.652475
O      5.476029     6.286460     5.710206    -0.587175
O      5.060616     5.048268     7.472156    -0.765955
O      8.911679     9.799985     6.352028    -0.707709
O      9.142762    -3.668278     8.362029    -0.625682
O     -2.677698    -2.500954    10.953785    -0.644811
O     -2.237716    -4.634528    10.684599    -0.653608
O     10.385503    -0.945984     8.194066    -0.588219
O     10.800916    -2.184184     6.432116    -0.767202
O      6.949853     2.567538     7.552244    -0.707309
O      6.718770     3.564165     5.542243    -0.625782
O      3.735952     2.501008    10.953785    -0.644876
O      4.175934     4.634580    10.684599    -0.652478
O      3.971853     0.946024     8.194066    -0.587176
O      4.387266     2.184216     6.432116    -0.765956
O      0.536203    -2.567501     7.552244    -0.707716
O      0.305120    10.900762     5.542243    -0.625673
O     -0.701720     9.733438     2.950487    -0.644813
O     11.685598    11.867012     3.219673    -0.653600
O     -0.937621     8.178468     5.710206    -0.588194
O     -1.353034     9.416668     7.472156    -0.767230
O      2.498029     4.664946     6.352028    -0.707308
O      2.729112     3.668319     8.362029    -0.625780

The following XYZ coordinates are in angstroms. Other properties are in atomic units.
The sperically averaged electron density of each atom fit to a function of the form exp(a - br)
eigen_1, eigen_2 and eigen_3 are the three eigenvalues of traceless quadrupole moment tensor
  atom number  atomic symbol              X              Y              Z     net charge C6 coefficient C8 coefficient C10 coefficient fluctuating dipole atomic polarizability isotropic forcefield polarizability              a              b squared Pearson coefficient          <r^3>          <r^4>         wp_QDO          m_QDO          q_QDO       dipole_x       dipole_y       dipole_z         dipole            Qxy            Qxz            Qyz     Q(x^2-y^2)  Q(3z^2 - R^2)        eigen_1        eigen_2        eigen_3 static polarizability      alpha(xx)      alpha(xy)      alpha(xz)      alpha(yy)      alpha(yz)      alpha(zz) atomic spin moment
            1             Nd       4.436270       4.139505       5.013463       2.055781     134.535500 0.32360164E+04  0.11236913E+06                                17.236891                           15.145276       2.626337       2.473638                    0.999823      85.675431     207.753625       0.663582       0.265812      -1.331438       0.018458      -0.009052       0.017887       0.027250      -0.033366       0.128822      -0.070561       0.050961      -0.286130      -0.176496       0.005810       0.170686             20.086493      19.217535      -2.883013      -5.454983      17.835347       5.715468      23.206597          -0.000006
            2             Nd      -1.402072      -3.093008       8.890948       2.055955     134.551617 0.32365525E+04  0.11239319E+06                                17.239395                           15.147657       2.626113       2.473753                    0.999826      85.668912     207.747585       0.663452       0.265852      -1.331379      -0.018537      -0.006194      -0.017220       0.026049       0.033704       0.127542       0.070316       0.053138      -0.286505      -0.175343       0.005000       0.170343             20.089063      19.218520       2.882822      -5.455876      17.838232      -5.716087      23.210438          -0.000001
            3             Nd       5.011612       3.092979       8.890809       2.055781     134.535648 0.32360206E+04  0.11236932E+06                                17.236905                           15.145287       2.626336       2.473638                    0.999823      85.675458     207.753733       0.663582       0.265812      -1.331438      -0.018458       0.009050      -0.017887       0.027249      -0.033368       0.128823      -0.070562       0.050962      -0.286129      -0.176496       0.005809       0.170688             20.086512      19.217550      -2.883014      -5.454992      17.835361       5.715484      23.206624          -0.000003
            4             Nd      10.849920      10.325420       5.013463       2.055918     134.562374 0.32368742E+04  0.11240726E+06                                17.240415                           15.148506       2.625761       2.473651                    0.999825      85.670789     207.755481       0.663426       0.265855      -1.331374       0.018543       0.006198       0.017328       0.026125       0.033766       0.127578       0.070239       0.053138      -0.286260      -0.175271       0.004905       0.170367             20.090385      19.220034       2.882927      -5.455866      17.840194      -5.716937      23.210928          -0.000003
            5              H       6.574509       1.212162       1.560059       0.123569       1.065504 0.78230731E+01  0.76539934E+02                                 1.743300                            1.652887      -0.978074       2.426764                    0.998088       3.435591       9.670539       0.478030       1.309605      -0.703310      -0.013045      -0.030157       0.023154       0.040196      -0.001532      -0.005509      -0.005231      -0.021623      -0.002448      -0.013451       0.000265       0.013186              1.772802       1.612100       0.298515      -0.261337       1.893247      -0.286070       1.813059          -0.000003
            6              H       4.421971      -6.522190      13.556665       0.122778       1.171748 0.89176150E+01  0.90004454E+02                                 1.840979                            1.752825      -1.127762       2.352540                    0.996329       3.568550      10.147604       0.469712       1.291991      -0.706855       0.006399      -0.037025      -0.004394       0.037830      -0.000400      -0.001685      -0.005666      -0.021859      -0.023627      -0.010157      -0.006044       0.016201              1.854300       1.580976      -0.026662      -0.109274       2.292993       0.281935       1.688932          -0.000005
            7              H       4.790525      -2.553024      12.800273       0.117779       1.122327 0.81736506E+01  0.79272442E+02                                 1.674033                            1.589805      -0.889142       2.458983                    0.998968       3.227313       8.480342       0.544624       1.159585      -0.739470       0.008469       0.032403      -0.018757       0.038386       0.000821      -0.008153      -0.002492      -0.029424      -0.000361      -0.018309       0.002958       0.015351              1.699559       1.455938       0.121286      -0.196677       1.894185      -0.331260       1.748552           0.000003
            8              H       7.109650       5.139381       0.920463       0.121290       1.106250 0.79047329E+01  0.75928478E+02                                 1.649668                            1.555530      -0.902019       2.455776                    0.998949       3.182057       8.286445       0.555505       1.147892      -0.742296      -0.002194       0.038766       0.013177       0.041003       0.003796      -0.007447      -0.000069      -0.028148      -0.008289      -0.017018       0.000995       0.016023              1.689024       1.377657      -0.137057      -0.111674       2.159132       0.241362       1.530282           0.000003
            9              H       5.575452      -3.934425      11.206843       0.072375       1.661549 0.14477386E+02  0.16189402E+03                                 2.165626                            2.102096      -1.266038       2.238952                    0.995974       4.000213      11.266996       0.478541       1.144580      -0.742281       0.000174       0.036029      -0.017849       0.040208      -0.001622      -0.002635      -0.002928      -0.017687       0.005314      -0.010574       0.001435       0.009139              2.178625       1.845488       0.067784      -0.299100       2.374902      -0.293875       2.315485           0.000001
           10              H       5.050066       6.692932       9.510522       0.139578       1.059504 0.75904417E+01  0.74740116E+02                                 1.817923                            1.686288      -1.399297       2.235406                    0.993000       3.731131      11.026855       0.442784       1.404843      -0.681509      -0.026138      -0.023686       0.015820       0.038659       0.008934      -0.002385      -0.001585       0.009467      -0.000537      -0.010022      -0.000914       0.010936              1.883053       1.908533       0.557804      -0.253298       2.036943      -0.139099       1.703682          -0.000003
           11              H       7.474571      -4.596921       9.963801       0.129646       1.095784 0.82397222E+01  0.82249527E+02                                 1.808607                            1.717869      -1.363174       2.242082                    0.993246       3.734643      10.866813       0.456863       1.343071      -0.693954       0.018572       0.023942       0.018225       0.035359       0.007146       0.002768       0.004512      -0.010297       0.000480      -0.008910      -0.002333       0.011243              1.845002       1.774280       0.329786       0.121483       1.795769       0.351099       1.964955          -0.000000
           12              H       7.262470       7.996212       6.434897       0.125217       1.138971 0.85983938E+01  0.85280739E+02                                 1.748555                            1.673960      -1.166575       2.332695                    0.996470       3.432256       9.415069       0.505322       1.222093      -0.722758       0.009541      -0.002175      -0.037976       0.039217      -0.000732      -0.004647       0.004675      -0.005353       0.032740      -0.009227      -0.004139       0.013367              1.764815       1.592131       0.150245      -0.215964       1.559957       0.080897       2.142357          -0.000003
           13              H       9.287023      -6.020261      12.344213       0.124546       1.063727 0.78072738E+01  0.76340629E+02                                 1.740679                            1.650668      -0.971720       2.429268                    0.998139       3.431804       9.654518       0.478628       1.308734      -0.703484       0.012673      -0.029728      -0.023422       0.039912       0.001535      -0.005655       0.004960      -0.021671      -0.002862      -0.013523       0.000447       0.013076              1.770036       1.609816      -0.297609      -0.260514       1.890143       0.285079       1.810148          -0.000003
           14              H      11.439561       0.710227       0.347607       0.121023       1.176458 0.89555965E+01  0.90425221E+02                                 1.840285                            1.752071      -1.108308       2.359408                    0.996581       3.574247      10.144394       0.471923       1.285405      -0.708218      -0.005997      -0.037755       0.004534       0.038496       0.000992      -0.001862       0.005536      -0.021855      -0.023829      -0.010417      -0.005766       0.016183              1.853606       1.580225       0.026820      -0.109169       2.292507      -0.281980       1.688086          -0.000005
           15              H      11.071007       4.679398       1.103999       0.117966       1.119185 0.81445877E+01  0.78907938E+02                                 1.669626                            1.585969      -0.880990       2.462294                    0.999029       3.223381       8.461260       0.545887       1.158115      -0.739820      -0.007975       0.032235       0.018437       0.037982      -0.000872      -0.008299       0.002712      -0.029669      -0.000143      -0.018539       0.003002       0.015537              1.694950       1.452493      -0.120653      -0.195762       1.888630       0.329644       1.743727           0.000003
           16              H       8.751882      -2.093039      12.983809       0.121115       1.109752 0.79353763E+01  0.76302507E+02                                 1.653738                            1.558987      -0.909138       2.452589                    0.998890       3.186462       8.304357       0.554608       1.148547      -0.742133       0.001983       0.038887      -0.013256       0.041132      -0.003733      -0.007497       0.000126      -0.028619      -0.007665      -0.017263       0.001128       0.016135              1.693352       1.380532       0.137696      -0.112132       2.165750      -0.242532       1.533776           0.000003
           17              H      10.286080       3.298004       2.697429       0.072375       1.660388 0.14464067E+02  0.16170259E+03                                 2.164364                            2.100931      -1.259431       2.241755                    0.995900       3.998537      11.259597       0.478757       1.144364      -0.742341      -0.000309       0.035892       0.017572       0.039963       0.001708      -0.002612       0.003176      -0.018101       0.005567      -0.010824       0.001356       0.009469              2.177347       1.844568      -0.067714      -0.298849       2.373368       0.293664       2.314104           0.000001
           18              H      10.811466      -0.539530       4.393750       0.139231       1.055900 0.75590900E+01  0.74352583E+02                                 1.813985                            1.683015      -1.394245       2.238080                    0.993119       3.724339      11.000060       0.443141       1.405199      -0.681482       0.026089      -0.024134      -0.016164       0.039043      -0.008705      -0.002312       0.001448       0.009429      -0.000956      -0.009741      -0.000991       0.010732              1.878790       1.904145      -0.555642      -0.252313       2.032068       0.138515       1.700158          -0.000003
           19              H       8.386961       2.635514       3.940471       0.129045       1.097060 0.82534499E+01  0.82440355E+02                                 1.811947                            1.720830      -1.366192       2.240940                    0.993149       3.739285      10.892287       0.455753       1.345463      -0.693481      -0.018905       0.024231      -0.018531       0.035888      -0.006785       0.002745      -0.004363      -0.010554       0.000191      -0.008669      -0.002306       0.010975              1.848508       1.777598      -0.330833       0.121850       1.799110      -0.352123       1.968816          -0.000000
           20              H       8.599062       0.763765       7.469375       0.124196       1.137834 0.85842340E+01  0.85072357E+02                                 1.744401                            1.670216      -1.154077       2.337390                    0.996597       3.430060       9.393430       0.507159       1.218639      -0.723549      -0.009465      -0.002155       0.038769       0.039966       0.000363      -0.004731      -0.004732      -0.005419       0.032306      -0.009311      -0.003959       0.013269              1.760538       1.588497      -0.149578      -0.215117       1.556424      -0.080587       2.136693          -0.000003
           21              H       2.873373       6.020322      12.344213       0.123567       1.065510 0.78231287E+01  0.76540604E+02                                 1.743305                            1.652892      -0.978078       2.426761                    0.998088       3.435603       9.670577       0.478030       1.309603      -0.703310       0.013045       0.030156      -0.023154       0.040196      -0.001532      -0.005509      -0.005230      -0.021623      -0.002448      -0.013451       0.000265       0.013186              1.772808       1.612105       0.298517      -0.261339       1.893254      -0.286072       1.813065          -0.000003
           22              H       5.025911      13.754674       0.347607       0.122777       1.171756 0.89176921E+01  0.90005425E+02                                 1.840987                            1.752832      -1.127770       2.352535                    0.996329       3.568565      10.147657       0.469711       1.291990      -0.706855      -0.006399       0.037025       0.004394       0.037830      -0.000400      -0.001685      -0.005666      -0.021859      -0.023627      -0.010157      -0.006044       0.016200              1.854308       1.580982      -0.026662      -0.109275       2.293003       0.281937       1.688939          -0.000005
           23              H       4.657357       9.785508       1.103999       0.117779       1.122327 0.81736507E+01  0.79272438E+02                                 1.674033                            1.589804      -0.889143       2.458983                    0.998968       3.227313       8.480340       0.544625       1.159585      -0.739470      -0.008470      -0.032403       0.018757       0.038386       0.000821      -0.008153      -0.002492      -0.029423      -0.000361      -0.018309       0.002958       0.015351              1.699558       1.455937       0.121286      -0.196676       1.894185      -0.331260       1.748552           0.000003
           24              H       2.338232       2.093103      12.983809       0.121290       1.106253 0.79047564E+01  0.75928757E+02                                 1.649671                            1.555532      -0.902020       2.455775                    0.998949       3.182061       8.286457       0.555504       1.147891      -0.742297       0.002194      -0.038766      -0.013177       0.041003       0.003796      -0.007447      -0.000069      -0.028148      -0.008289      -0.017018       0.000995       0.016023              1.689026       1.377658      -0.137057      -0.111674       2.159136       0.241362       1.530284           0.000003
           25              H       3.872430      11.166909       2.697429       0.072375       1.661549 0.14477393E+02  0.16189413E+03                                 2.165628                            2.102097      -1.266038       2.238952                    0.995974       4.000214      11.267003       0.478541       1.144581      -0.742281      -0.000175      -0.036029       0.017849       0.040208      -0.001622      -0.002635      -0.002928      -0.017686       0.005313      -0.010574       0.001435       0.009139              2.178626       1.845488       0.067784      -0.299100       2.374903      -0.293875       2.315487           0.000001
           26              H       4.397816       0.539552       4.393750       0.139577       1.059510 0.75904906E+01  0.74740727E+02                                 1.817929                            1.686294      -1.399300       2.235403                    0.993000       3.731146      11.026913       0.442783       1.404844      -0.681508       0.026138       0.023686      -0.015820       0.038659       0.008934      -0.002385      -0.001585       0.009467      -0.000536      -0.010023      -0.000914       0.010936              1.883059       1.908540       0.557806      -0.253299       2.036950      -0.139100       1.703689          -0.000003
           27              H       1.973311      11.829405       3.940471       0.129648       1.095782 0.82397096E+01  0.82249445E+02                                 1.808613                            1.717874      -1.363172       2.242085                    0.993246       3.734641      10.866843       0.456860       1.343081      -0.693952      -0.018573      -0.023941      -0.018225       0.035360       0.007146       0.002768       0.004512      -0.010297       0.000481      -0.008910      -0.002333       0.011243              1.845008       1.774285       0.329788       0.121484       1.795775       0.351100       1.964963          -0.000000
           28              H       2.185412      -0.763728       7.469375       0.125217       1.138987 0.85985592E+01  0.85282860E+02                                 1.748576                            1.673980      -1.166594       2.332685                    0.996470       3.432290       9.415214       0.505317       1.222098      -0.722757      -0.009542       0.002175       0.037976       0.039216      -0.000733      -0.004646       0.004676      -0.005352       0.032740      -0.009227      -0.004140       0.013367              1.764838       1.592150       0.150248      -0.215968       1.559976       0.080899       2.142387          -0.000003
           29              H       0.160859      13.252745       1.560059       0.124545       1.063739 0.78073883E+01  0.76342044E+02                                 1.740692                            1.650680      -0.971743       2.429256                    0.998139       3.431830       9.654616       0.478626       1.308734      -0.703483      -0.012672       0.029728       0.023422       0.039911       0.001534      -0.005654       0.004961      -0.021671      -0.002863      -0.013522       0.000445       0.013077              1.770050       1.609828      -0.297612      -0.260516       1.890159       0.285083       1.810162          -0.000003
           30              H      -1.991679       6.522257      13.556665       0.121020       1.176472 0.89557362E+01  0.90426958E+02                                 1.840297                            1.752082      -1.108314       2.359402                    0.996581       3.574274      10.144479       0.471922       1.285401      -0.708219       0.005997       0.037754      -0.004534       0.038496       0.000992      -0.001862       0.005536      -0.021855      -0.023829      -0.010417      -0.005766       0.016183              1.853618       1.580234       0.026820      -0.109170       2.292523      -0.281983       1.688097          -0.000005
           31              H      -1.623125       2.553086      12.800273       0.117965       1.119194 0.81446709E+01  0.78908927E+02                                 1.669632                            1.585975      -0.880999       2.462288                    0.999029       3.223398       8.461308       0.545887       1.158112      -0.739821       0.007975      -0.032235      -0.018437       0.037981      -0.000872      -0.008299       0.002711      -0.029670      -0.000143      -0.018540       0.003002       0.015537              1.694956       1.452498      -0.120653      -0.195763       1.888637       0.329646       1.743733           0.000003
           32              H       0.696000       9.325523       0.920463       0.121115       1.109782 0.79356467E+01  0.76305836E+02                                 1.653773                            1.559018      -0.909175       2.452570                    0.998890       3.186510       8.304550       0.554599       1.148554      -0.742131      -0.001983      -0.038887       0.013256       0.041132      -0.003734      -0.007497       0.000126      -0.028619      -0.007665      -0.017263       0.001128       0.016135              1.693390       1.380558       0.137701      -0.112136       2.165803      -0.242541       1.533808           0.000003
           33              H      -0.838198       3.934480      11.206843       0.072375       1.660389 0.14464081E+02  0.16170280E+03                                 2.164366                            2.100932      -1.259432       2.241755                    0.995900       3.998540      11.259612       0.478757       1.144365      -0.742340       0.000309      -0.035892      -0.017571       0.039964       0.001708      -0.002612       0.003176      -0.018101       0.005567      -0.010824       0.001355       0.009469              2.177348       1.844570      -0.067714      -0.298849       2.373370       0.293664       2.314106           0.000001
           34              H      -1.363584       7.772014       9.510522       0.139227       1.055911 0.75591880E+01  0.74353737E+02                                 1.813992                            1.683022      -1.394235       2.238082                    0.993119       3.724358      11.000105       0.443142       1.405191      -0.681484      -0.026089       0.024133       0.016164       0.039042      -0.008706      -0.002313       0.001448       0.009428      -0.000955      -0.009741      -0.000992       0.010733              1.878797       1.904151      -0.555645      -0.252312       2.032078       0.138514       1.700163          -0.000003
           35              H       1.060921       4.596970       9.963801       0.129046       1.097055 0.82534018E+01  0.82439761E+02                                 1.811943                            1.720826      -1.366191       2.240942                    0.993149       3.739274      10.892250       0.455754       1.345465      -0.693481       0.018905      -0.024231       0.018531       0.035888      -0.006785       0.002745      -0.004363      -0.010554       0.000191      -0.008669      -0.002306       0.010974              1.848504       1.777594      -0.330832       0.121850       1.799106      -0.352122       1.968810          -0.000000
           36              H       0.848820       6.468719       6.434897       0.124197       1.137823 0.85841251E+01  0.85070999E+02                                 1.744390                            1.670206      -1.154063       2.337397                    0.996597       3.430039       9.393354       0.507160       1.218639      -0.723549       0.009465       0.002155      -0.038769       0.039966       0.000362      -0.004730      -0.004732      -0.005419       0.032307      -0.009311      -0.003959       0.013270              1.760526       1.588488      -0.149576      -0.215116       1.556414      -0.080586       2.136678          -0.000003
           37              C       5.823284       3.546800       2.608441       0.587341      24.033508 0.26141478E+03  0.54823602E+04                                 7.725116                            5.750895      -0.177580       1.986319                    0.999398      23.018196      65.194800       0.615597       0.474430      -1.016835      -0.014295       0.007000       0.034851       0.038314       0.007597       0.110157      -0.023651       0.032897      -0.054753      -0.113689      -0.002974       0.116663              9.183920       7.332300      -0.396185      -4.422028       8.609873       1.289979      11.609586          -0.000003
           38              C       6.677240       3.225676       1.395989      -0.013670      35.937789 0.43725618E+03  0.10220455E+05                                 9.472286                            6.965370       0.063078       2.033001                    0.999214      26.985349      75.547739       0.629779       0.416087      -1.072141       0.019583      -0.012278      -0.034589       0.041601       0.006574       0.003986       0.000147      -0.020289      -0.009210      -0.012140      -0.001583       0.013723             11.474044       8.963948      -0.876571      -6.259709      10.189107       1.424703      15.269078          -0.000005
           39              C       6.909446       1.900690       1.031697      -0.098619      31.713682 0.42953441E+03  0.10101864E+05                                 8.800677                            6.988246       0.089558       2.007915                    0.999639      29.183446      84.840409       0.610848       0.426353      -1.054391       0.009819       0.013394      -0.008960       0.018870       0.003674       0.007972      -0.018898       0.003015      -0.010827      -0.023309       0.005432       0.017878              9.905838       7.671930      -0.549427      -4.332553       9.657801       1.711202      12.387782          -0.000008
           40              C       4.255558      -5.636938      13.787476      -0.120930      32.930994 0.45081325E+03  0.10746634E+05                                 9.086074                            7.199862      -0.055520       1.961034                    0.998663      29.803233      87.639362       0.595864       0.431204      -1.049907      -0.002067       0.009536       0.012378       0.015761      -0.001815       0.017344      -0.003165      -0.006946      -0.039100      -0.024196       0.008287       0.015909             10.296404       8.088015       0.197274      -4.835054       9.223997       0.522987      13.577200          -0.000010
           41              C       4.738965      -4.573770      12.975467       0.072332      36.971839 0.43469628E+03  0.10198146E+05                                 9.840338                            7.057121      -0.274799       1.919452                    0.999233      27.092551      77.278010       0.607673       0.429636      -1.058119      -0.002007      -0.010791       0.011188       0.015673      -0.004215      -0.017504       0.007437      -0.000370       0.046531      -0.017289      -0.009679       0.026968             12.357285       8.831729      -1.180706      -6.519701      10.330098       2.505004      17.910027          -0.000004
           42              C       4.501558      -3.248784      13.345320      -0.153446      33.475730 0.44659184E+03  0.10579407E+05                                 9.026557                            7.066771       0.084051       1.988689                    0.999722      30.036951      86.928804       0.616585       0.419336      -1.061414      -0.015947       0.007525       0.027716       0.032850       0.015643      -0.000806      -0.018393      -0.040075      -0.016947      -0.024673      -0.011169       0.035842             10.244976       7.500862      -1.364616      -4.278636      10.441123       1.866092      12.792944          -0.000003
           43              C       7.206203       4.258468       0.634035      -0.104972      32.704217 0.42428170E+03  0.99247506E+04                                 8.923240                            6.917837       0.055716       1.989114                    0.999696      29.227832      84.104555       0.619046       0.422978      -1.058930       0.008628      -0.017382      -0.011586       0.022601      -0.002157      -0.000306       0.008709      -0.039596      -0.043999      -0.016413      -0.012575       0.028988             10.144336       7.635226      -0.239644      -4.703796       9.707642       0.400523      13.090141           0.000001
           44              C       5.408291      -4.808104      11.704616       0.074683      32.063279 0.35537119E+03  0.79553683E+04                                 8.866023                            6.294437      -0.004901       2.003253                    0.999027      26.827283      75.607505       0.654433       0.418083      -1.061635       0.006708      -0.018293       0.010836       0.022295       0.005295       0.050464      -0.011011       0.124035      -0.032823      -0.062172      -0.030010       0.092182             11.275231       7.572760      -1.929749      -5.492887       9.154840       4.531747      17.098094          -0.000001
           45              C       5.509855       6.123009       6.932670       0.648306      23.130755 0.23901798E+03  0.49139945E+04                                 7.631721                            5.554653      -0.216561       1.994696                    0.999238      22.027002      62.279616       0.615443       0.484077      -1.009191      -0.026933      -0.047971      -0.024537       0.060239      -0.063969      -0.056332      -0.023806       0.148434      -0.181907      -0.110240      -0.028445       0.138685              9.393843       6.257919       3.794920       1.372306      12.202515       3.085903       9.721096          -0.000002
           46              C       6.069086       7.173163       7.814201      -0.017296      39.336392 0.41980561E+03  0.97001156E+04                                 9.972625                            6.748276       0.063865       2.029967                    0.999250      26.744339      74.116674       0.651642       0.406789      -1.079666       0.010768       0.035447       0.026732       0.045684      -0.002507      -0.006200      -0.012367      -0.002667       0.020077      -0.014243      -0.001871       0.016115             13.020472      10.456981       6.625729       0.473811      15.610365       5.112864      12.994070          -0.000004
           47              C       5.644678       7.306243       9.143449      -0.183332      39.269050 0.48757241E+03  0.11851342E+05                                10.235650                            7.487188      -0.155123       1.917494                    0.998750      30.870012      91.624051       0.584451       0.431151      -1.050080      -0.004823       0.000133      -0.017462       0.018116      -0.015728       0.002093      -0.031713       0.056458      -0.060357      -0.051890       0.007547       0.044343             12.325081       8.690021       3.844302      -0.800856      13.025588       5.268297      15.259635          -0.000008
           48              C       6.131567       8.378094       9.910965       0.224351      35.598472 0.36600526E+03  0.82371250E+04                                 9.588635                            6.488451      -0.211727       1.953839                    0.999352      25.324966      71.085613       0.630945       0.431346      -1.055541      -0.012496      -0.005169       0.044750       0.046748      -0.006593       0.002016       0.003271       0.013383       0.056968      -0.019264      -0.000121       0.019385             12.311983       9.772393       2.464912      -3.691265      10.410363       4.563590      16.753192          -0.000002
           49              C       7.108669       9.205485       9.421535      -0.189916      35.854204 0.46493672E+03  0.11166996E+05                                 9.577567                            7.283008      -0.097081       1.936213                    0.999171      30.608150      90.289349       0.596080       0.427818      -1.052179       0.029357      -0.001685      -0.020427       0.035804      -0.032335       0.035750      -0.001296      -0.014566      -0.045323      -0.050539       0.000091       0.050447             11.224621      11.416792       3.699933      -4.321159       8.244774       0.401890      14.012296          -0.000003
           50              C       7.548263       9.046368       8.108971      -0.005644      37.809020 0.41533209E+03  0.95589579E+04                                 9.692455                            6.701810       0.135765       2.054962                    0.999347      26.503864      73.002631       0.656253       0.405527      -1.081875      -0.032814      -0.031997       0.023124       0.051335      -0.012837       0.007751       0.004855      -0.001277       0.056157      -0.024094       0.003314       0.020780             12.403044      13.540805       6.885812      -3.355273      11.742848       0.101305      11.925480          -0.000004
           51              C       6.998727       8.062753       7.324770      -0.127733      35.322726 0.42706047E+03  0.10033039E+05                                 9.463171                            6.972734      -0.110970       1.934136                    0.999503      29.680771      86.348687       0.610682       0.426922      -1.053636      -0.009619       0.003084       0.018607       0.021172      -0.041393       0.001881      -0.009613       0.021084       0.045206      -0.050883       0.013236       0.037647             11.359632      11.404537       6.973281      -0.338645      13.279653       1.732698       9.394706          -0.000010
           52              C       8.620232       9.970674       7.572267       0.666032      21.898464 0.24124828E+03  0.49597074E+04                                 7.323957                            5.569712      -0.185419       2.007783                    0.999156      21.755052      61.039438       0.617848       0.482206      -1.012545       0.045037       0.048955      -0.036946       0.076092      -0.100439       0.038213      -0.013333      -0.041843      -0.091219      -0.095029      -0.030487       0.125516              8.696630       9.758681       4.236351      -2.101854       7.946156      -0.537253       8.385051          -0.000002
           53              C      10.038248      -3.685629      11.295831       0.588609      23.987248 0.26083461E+03  0.54672617E+04                                 7.717362                            5.746010      -0.174956       1.987481                    0.999401      22.987474      65.094473       0.615606       0.474678      -1.016682       0.014209       0.006386      -0.035058       0.038363      -0.008685       0.109019       0.023912       0.033754      -0.055272      -0.112930      -0.002753       0.115683              9.173775       7.324519       0.395524      -4.415875       8.602036      -1.288276      11.594768          -0.000003
           54              C       9.184292      -4.006747      12.508283      -0.013549      35.946878 0.43744370E+03  0.10225896E+05                                 9.473322                            6.966710       0.066997       2.034056                    0.999242      26.991108      75.566833       0.629741       0.416068      -1.072157      -0.019234      -0.012462       0.035590       0.042330      -0.006801       0.003754       0.000638      -0.018384      -0.007008      -0.011771      -0.000854       0.012625             11.474463       8.964524       0.876235      -6.259281      10.190821      -1.424116      15.268043          -0.000005
           55              C       8.952086      -5.331731      12.872575      -0.101068      31.782077 0.43074244E+03  0.10137424E+05                                 8.813259                            6.998556       0.090002       2.007581                    0.999628      29.223478      84.987708       0.610331       0.426413      -1.054351      -0.009866       0.013270       0.008955       0.018805      -0.003694       0.008651       0.017335       0.003856      -0.014938      -0.022754       0.006581       0.016172              9.919962       7.683273       0.551955      -4.339019       9.670218      -1.716592      12.406395          -0.000008
           56              C      11.605974       1.595479       0.116796      -0.117288      32.822646 0.44889323E+03  0.10689896E+05                                 9.070173                            7.188025      -0.063720       1.959377                    0.998664      29.739693      87.419551       0.595893       0.431626      -1.049607       0.002282       0.008911      -0.012542       0.015553       0.003611       0.016511       0.002364      -0.008133      -0.039090      -0.023525       0.007289       0.016237             10.277251       8.072918      -0.196074      -4.823917       9.210134      -0.522635      13.548700          -0.000011
           57              C      11.122567       2.658651       0.928805       0.071240      37.003604 0.43516002E+03  0.10211649E+05                                 9.844863                            7.060171      -0.275057       1.919062                    0.999200      27.108132      77.329966       0.607640       0.429549      -1.058182       0.002442      -0.010379      -0.011416       0.015621       0.004980      -0.016924      -0.007182      -0.000725       0.046801      -0.017115      -0.009491       0.026606             12.363139       8.836517       1.181859      -6.523741      10.332696      -2.506932      17.920203          -0.000004
           58              C      11.359974       3.983635       0.558952      -0.154258      33.498252 0.44700248E+03  0.10591608E+05                                 9.032195                            7.071796       0.076307       1.986354                    0.999694      30.044537      86.961982       0.616131       0.419547      -1.061277       0.015272       0.007364      -0.026639       0.031577      -0.015369      -0.001454       0.018255      -0.038830      -0.020406      -0.023397      -0.012232       0.035628             10.251432       7.506376       1.368513      -4.281600      10.446472      -1.872389      12.801450          -0.000003
           59              C       8.655329      -2.973951      13.270237      -0.104483      32.655052 0.42348762E+03  0.99009547E+04                                 8.910779                            6.908441       0.058215       1.990225                    0.999690      29.207531      84.007839       0.619896       0.422621      -1.059216      -0.009814      -0.016641       0.012289       0.022897       0.003168      -0.001128      -0.009389      -0.037997      -0.044254      -0.016831      -0.011862       0.028693             10.129397       7.622788       0.240706      -4.693604       9.700219      -0.403191      13.065184           0.000001
           60              C      10.453241       2.424323       2.199656       0.073257      32.077047 0.35555263E+03  0.79603014E+04                                 8.868405                            6.295885      -0.002590       2.003667                    0.999019      26.833837      75.625636       0.654394       0.418062      -1.061667      -0.006820      -0.016124      -0.011736       0.021077      -0.004784       0.050200       0.011120       0.125575      -0.029071      -0.063045      -0.029290       0.092335             11.278472       7.575099       1.930834      -5.494822       9.156787      -4.533988      17.103529          -0.000002
           61              C      10.351677      -1.109441       6.971602       0.651642      23.090260 0.23852225E+03  0.49013502E+04                                 7.624382                            5.549672      -0.208963       1.997281                    0.999274      22.001127      62.194711       0.615577       0.484214      -1.009100       0.026143      -0.048373       0.024987       0.060397       0.063908      -0.055735       0.023713       0.147223      -0.180163      -0.109540      -0.028159       0.137699              9.384432       6.252057      -3.790222       1.371019      12.188774      -3.082088       9.712465          -0.000002
           62              C       9.792446      -0.059291       6.090071      -0.018726      39.379827 0.42035187E+03  0.97161670E+04                                 9.980002                            6.752729       0.061074       2.028875                    0.999282      26.763872      74.190664       0.651399       0.406796      -1.079631      -0.010993       0.035472      -0.027683       0.046319       0.001820      -0.005257       0.013768      -0.001628       0.021579      -0.014519      -0.002834       0.017353             13.030965      10.464639      -6.632210       0.477473      15.625206      -5.120056      13.003052          -0.000004
           63              C      10.216854       0.073783       4.760823      -0.183118      39.305702 0.48817111E+03  0.11870077E+05                                10.244656                            7.494071      -0.154931       1.917390                    0.998708      30.883190      91.692974       0.583888       0.431415      -1.049872       0.006107       0.000746       0.017507       0.018557       0.015333       0.002059       0.032020       0.056964      -0.059598      -0.052206       0.007999       0.044207             12.336152       8.696205      -3.846683      -0.799257      13.037722      -5.276734      15.274529          -0.000008
           64              C       9.729965       1.145630       3.993307       0.224494      35.584455 0.36585836E+03  0.82328640E+04                                 9.585768                            6.486862      -0.212272       1.953808                    0.999411      25.319307      71.061973       0.631074       0.431308      -1.055581       0.012363      -0.006049      -0.043934       0.046039       0.006951       0.001784      -0.003169       0.012510       0.057239      -0.019233      -0.000195       0.019428             12.307876       9.769456      -2.464746      -3.688825      10.407575      -4.562085      16.746598          -0.000003
           65              C       8.752863       1.973023       4.482737      -0.189918      35.859626 0.46505471E+03  0.11170534E+05                                 9.576931                            7.282505      -0.099840       1.935633                    0.999144      30.615198      90.312878       0.596276       0.427650      -1.052282      -0.029241      -0.000932       0.019298       0.035047       0.032186       0.035219       0.001396      -0.014978      -0.045293      -0.050026      -0.000055       0.050081             11.223496      11.415329      -3.701204      -4.317185       8.246447      -0.403913      14.008712          -0.000003
           66              C       8.313269       1.813913       5.795301      -0.005517      37.792662 0.41514886E+03  0.95535992E+04                                 9.689827                            6.700356       0.133843       2.054561                    0.999247      26.496420      72.975581       0.656326       0.405530      -1.081883       0.033201      -0.032468      -0.023744       0.052157       0.013153       0.008160      -0.005117      -0.000536       0.057924      -0.024823       0.003284       0.021539             12.399394      13.536882      -6.884338      -3.353025      11.740452      -0.101651      11.920848          -0.000004
           67              C       8.862805       0.830301       6.579502      -0.126065      35.307338 0.42683760E+03  0.10026768E+05                                 9.463652                            6.973524      -0.109352       1.934691                    0.999450      29.667440      86.313117       0.610288       0.427241      -1.053410       0.009443       0.002380      -0.018082       0.020538       0.041051       0.000916       0.009175       0.020736       0.043922      -0.050351       0.013469       0.036882             11.360184      11.406258      -6.974933      -0.337037      13.281879      -1.733052       9.392416          -0.000010
           68              C       7.241300       2.738221       6.332005       0.666181      21.881738 0.24104304E+03  0.49544557E+04                                 7.320525                            5.567493      -0.178975       2.009836                    0.999148      21.745662      61.007620       0.617943       0.482232      -1.012527      -0.044173       0.048918       0.036231       0.075212       0.099862       0.038853       0.013232      -0.041260      -0.089932      -0.094975      -0.029917       0.124892              8.692134       9.753045      -4.233217      -2.100835       7.941735       0.537014       8.381624          -0.000002
           69              C       3.624598       3.685684      11.295831       0.587342      24.033494 0.26141462E+03  0.54823561E+04                                 7.725113                            5.750894      -0.177581       1.986319                    0.999398      23.018190      65.194780       0.615597       0.474430      -1.016835       0.014296      -0.007000      -0.034851       0.038314       0.007597       0.110158      -0.023651       0.032897      -0.054753      -0.113689      -0.002974       0.116663              9.183916       7.332298      -0.396187      -4.422026       8.609870       1.289981      11.609579          -0.000003
           70              C       2.770642       4.006808      12.508283      -0.013671      35.937786 0.43725615E+03  0.10220454E+05                                 9.472283                            6.965368       0.063083       2.033002                    0.999214      26.985350      75.547725       0.629779       0.416086      -1.072142      -0.019582       0.012278       0.034590       0.041602       0.006574       0.003986       0.000147      -0.020288      -0.009209      -0.012140      -0.001583       0.013723             11.474039       8.963944      -0.876572      -6.259704      10.189108       1.424704      15.269066          -0.000006
           71              C       2.538436       5.331794      12.872575      -0.098620      31.713718 0.42953492E+03  0.10101879E+05                                 8.800681                            6.988248       0.089561       2.007916                    0.999639      29.183479      84.840515       0.610848       0.426353      -1.054391      -0.009818      -0.013394       0.008960       0.018870       0.003674       0.007972      -0.018898       0.003015      -0.010827      -0.023310       0.005432       0.017877              9.905843       7.671934      -0.549429      -4.332557       9.657806       1.711204      12.387788          -0.000008
           72              C       5.192324      12.869422       0.116796      -0.120931      32.931023 0.45081360E+03  0.10746645E+05                                 9.086078                            7.199865      -0.055521       1.961034                    0.998663      29.803259      87.639463       0.595864       0.431204      -1.049907       0.002067      -0.009536      -0.012378       0.015761      -0.001815       0.017344      -0.003164      -0.006945      -0.039101      -0.024196       0.008287       0.015909             10.296411       8.088018       0.197272      -4.835058       9.224003       0.522990      13.577212          -0.000011
           73              C       4.708917      11.806254       0.928805       0.072334      36.971763 0.43469524E+03  0.10198115E+05                                 9.840326                            7.057114      -0.274801       1.919452                    0.999233      27.092511      77.277866       0.607674       0.429636      -1.058118       0.002007       0.010791      -0.011188       0.015673      -0.004215      -0.017504       0.007437      -0.000367       0.046528      -0.017288      -0.009680       0.026967             12.357271       8.831715      -1.180703      -6.519690      10.330088       2.505000      17.910010          -0.000004
           74              C       4.946324      10.481268       0.558952      -0.153445      33.475687 0.44659118E+03  0.10579387E+05                                 9.026548                            7.066765       0.084050       1.988690                    0.999722      30.036924      86.928692       0.616586       0.419336      -1.061414       0.015946      -0.007524      -0.027716       0.032849       0.015643      -0.000806      -0.018393      -0.040072      -0.016948      -0.024672      -0.011169       0.035841             10.244966       7.500853      -1.364615      -4.278629      10.441113       1.866090      12.792931          -0.000003
           75              C       2.241679       2.974016      13.270237      -0.104972      32.704212 0.42428165E+03  0.99247490E+04                                 8.923238                            6.917835       0.055716       1.989114                    0.999696      29.227834      84.104554       0.619047       0.422978      -1.058930      -0.008627       0.017383       0.011586       0.022601      -0.002157      -0.000306       0.008709      -0.039596      -0.044000      -0.016413      -0.012575       0.028988             10.144333       7.635223      -0.239645      -4.703793       9.707642       0.400524      13.090133           0.000001
           76              C       4.039591      12.040588       2.199656       0.074683      32.063259 0.35537090E+03  0.79553603E+04                                 8.866019                            6.294434      -0.004903       2.003252                    0.999027      26.827272      75.607467       0.654433       0.418083      -1.061635      -0.006709       0.018293      -0.010837       0.022295       0.005295       0.050463      -0.011011       0.124037      -0.032823      -0.062173      -0.030010       0.092183             11.275230       7.572753      -1.929746      -5.492883       9.154836       4.531747      17.098100          -0.000001
           77              C       3.938027       1.109475       6.971602       0.648307      23.130754 0.23901786E+03  0.49139920E+04                                 7.631724                            5.554652      -0.216564       1.994695                    0.999238      22.027005      62.279646       0.615442       0.484077      -1.009190       0.026934       0.047972       0.024537       0.060239      -0.063968      -0.056333      -0.023806       0.148435      -0.181907      -0.110241      -0.028444       0.138685              9.393849       6.257920       3.794923       1.372307      12.202527       3.085908       9.721100          -0.000002
           78              C       3.378796       0.059321       6.090071      -0.017299      39.336583 0.41980760E+03  0.97001751E+04                                 9.972659                            6.748293       0.063860       2.029964                    0.999250      26.744419      74.116995       0.651640       0.406789      -1.079666      -0.010769      -0.035447      -0.026733       0.045685      -0.002506      -0.006200      -0.012366      -0.002667       0.020079      -0.014242      -0.001872       0.016114             13.020524      10.457014       6.625757       0.473808      15.610434       5.112884      12.994126          -0.000004
           79              C       3.803204      -0.073759       4.760823      -0.183337      39.269321 0.48757604E+03  0.11851454E+05                                10.235695                            7.487214      -0.155127       1.917490                    0.998750      30.870159      91.624621       0.584450       0.431151      -1.050080       0.004823      -0.000133       0.017462       0.018116      -0.015726       0.002092      -0.031713       0.056458      -0.060356      -0.051890       0.007549       0.044341             12.325144       8.690055       3.844319      -0.800862      13.025652       5.268330      15.259724          -0.000008
           80              C       3.316315      -1.145610       3.993307       0.224350      35.598566 0.36600610E+03  0.82371499E+04                                 9.588653                            6.488459      -0.211730       1.953837                    0.999352      25.325008      71.085787       0.630945       0.431346      -1.055541       0.012496       0.005170      -0.044750       0.046749      -0.006592       0.002015       0.003272       0.013384       0.056970      -0.019265      -0.000121       0.019386             12.312014       9.772403       2.464915      -3.691272      10.410387       4.563607      16.753251          -0.000002
           81              C       2.339213      -1.973001       4.482737      -0.189914      35.854228 0.46493671E+03  0.11166999E+05                                 9.577581                            7.283013      -0.097087       1.936212                    0.999171      30.608143      90.289425       0.596079       0.427819      -1.052178      -0.029360       0.001687       0.020426       0.035806      -0.032335       0.035750      -0.001296      -0.014562      -0.045325      -0.050538       0.000090       0.050448             11.224647      11.416797       3.699940      -4.321166       8.244790       0.401891      14.012354          -0.000003
           82              C       1.899619      -1.813884       5.795301      -0.005639      37.809054 0.41533200E+03  0.95589597E+04                                 9.692477                            6.701818       0.135746       2.054956                    0.999347      26.503866      73.002763       0.656251       0.405528      -1.081874       0.032810       0.031998      -0.023124       0.051333      -0.012839       0.007753       0.004855      -0.001274       0.056153      -0.024096       0.003316       0.020779             12.403082      13.540818       6.885837      -3.355287      11.742898       0.101292      11.925530          -0.000004
           83              C       2.449155      -0.830269       6.579502      -0.127735      35.322886 0.42706255E+03  0.10033105E+05                                 9.463209                            6.972755      -0.110979       1.934132                    0.999503      29.680875      86.349189       0.610680       0.426922      -1.053635       0.009617      -0.003082      -0.018607       0.021171      -0.041394       0.001881      -0.009613       0.021088       0.045203      -0.050883       0.013235       0.037648             11.359681      11.404568       6.973309      -0.338654      13.279720       1.732704       9.394755          -0.000010
           84              C       0.827650      -2.738190       6.332005       0.666019      21.898811 0.24125297E+03  0.49598313E+04                                 7.324048                            5.569776      -0.185455       2.007767                    0.999156      21.755304      61.040448       0.617843       0.482208      -1.012544      -0.045040      -0.048948       0.036942       0.076087      -0.100437       0.038210      -0.013333      -0.041836      -0.091227      -0.095025      -0.030489       0.125514              8.696748       9.758823       4.236452      -2.101862       7.946302      -0.537277       8.385119          -0.000002
           85              C      -0.590366      10.918113       2.608441       0.588604      23.987415 0.26083735E+03  0.54673374E+04                                 7.717404                            5.746048      -0.174983       1.987471                    0.999401      22.987656      65.095249       0.615602       0.474679      -1.016681      -0.014211      -0.006389       0.035059       0.038365      -0.008681       0.109009       0.023909       0.033771      -0.055253      -0.112914      -0.002766       0.115680              9.173798       7.324518       0.395507      -4.415818       8.602165      -1.288268      11.594711          -0.000003
           86              C       0.263590      11.239231       1.395989      -0.013541      35.946892 0.43744455E+03  0.10225929E+05                                 9.473352                            6.966736       0.066973       2.034049                    0.999242      26.991136      75.567170       0.629737       0.416071      -1.072155       0.019233       0.012461      -0.035589       0.042330      -0.006799       0.003762       0.000638      -0.018378      -0.007012      -0.011773      -0.000850       0.012623             11.474485       8.964528       0.876235      -6.259269      10.190888      -1.424117      15.268039          -0.000006
           87              C       0.495796      12.564215       1.031697      -0.101071      31.782211 0.43074466E+03  0.10137494E+05                                 8.813290                            6.998577       0.089987       2.007575                    0.999628      29.223591      84.988213       0.610330       0.426413      -1.054350       0.009866      -0.013270      -0.008954       0.018805      -0.003693       0.008654       0.017335       0.003857      -0.014938      -0.022755       0.006582       0.016173              9.919994       7.683291       0.551953      -4.339027       9.670265      -1.716592      12.406427          -0.000008
           88              C      -2.158092       5.637005      13.787476      -0.117291      32.822808 0.44889586E+03  0.10689976E+05                                 9.070201                            7.188044      -0.063719       1.959375                    0.998664      29.739829      87.420072       0.595892       0.431626      -1.049607      -0.002280      -0.008912       0.012542       0.015554       0.003611       0.016510       0.002364      -0.008136      -0.039092      -0.023525       0.007289       0.016237             10.277281       8.072936      -0.196070      -4.823930       9.210165      -0.522645      13.548743          -0.000011
           89              C      -1.674685       4.573833      12.975467       0.071234      37.003800 0.43516232E+03  0.10211718E+05                                 9.844896                            7.060187      -0.275058       1.919061                    0.999200      27.108227      77.330311       0.607640       0.429549      -1.058182      -0.002443       0.010379       0.011418       0.015623       0.004981      -0.016926      -0.007182      -0.000727       0.046806      -0.017118      -0.009491       0.026610             12.363185       8.836541       1.181873      -6.523766      10.332739      -2.506962      17.920276          -0.000004
           90              C      -1.912092       3.248849      13.345320      -0.154259      33.498404 0.44700464E+03  0.10591674E+05                                 9.032224                            7.071812       0.076304       1.986351                    0.999694      30.044643      86.962402       0.616131       0.419547      -1.061276      -0.015272      -0.007363       0.026640       0.031578      -0.015369      -0.001454       0.018256      -0.038831      -0.020410      -0.023397      -0.012233       0.035630             10.251467       7.506395       1.368527      -4.281616      10.446510      -1.872414      12.801494          -0.000003
           91              C       0.792553      10.206435       0.634035      -0.104486      32.655266 0.42349076E+03  0.99010539E+04                                 8.910834                            6.908477       0.058195       1.990217                    0.999690      29.207687      84.008608       0.619893       0.422622      -1.059214       0.009813       0.016641      -0.012289       0.022896       0.003168      -0.001128      -0.009389      -0.037994      -0.044252      -0.016830      -0.011860       0.028691             10.129459       7.622822       0.240720      -4.693625       9.700307      -0.403217      13.065249           0.000001
           92              C      -1.005359       4.808161      11.704616       0.073261      32.077061 0.35555243E+03  0.79602981E+04                                 8.868416                            6.295888      -0.002598       2.003665                    0.999019      26.833840      75.625718       0.654393       0.418063      -1.061666       0.006821       0.016125       0.011736       0.021078      -0.004784       0.050201       0.011121       0.125575      -0.029073      -0.063046      -0.029291       0.092336             11.278490       7.575105       1.930840      -5.494830       9.156803      -4.534008      17.103562          -0.000002
           93              C      -0.903795       8.341925       6.932670       0.651634      23.090480 0.23852525E+03  0.49014238E+04                                 7.624396                            5.549681      -0.208912       1.997290                    0.999275      22.001298      62.195125       0.615581       0.484209      -1.009104      -0.026137       0.048374      -0.024983       0.060393       0.063914      -0.055738       0.023719       0.147229      -0.180153      -0.109549      -0.028154       0.137703              9.384473       6.252093      -3.790271       1.371071      12.188822      -3.082176       9.712505          -0.000002
           94              C      -0.344564       7.291775       7.814201      -0.018727      39.379966 0.42035255E+03  0.97161903E+04                                 9.980039                            6.752745       0.061073       2.028875                    0.999282      26.763897      74.190852       0.651397       0.406797      -1.079630       0.010993      -0.035472       0.027683       0.046319       0.001820      -0.005258       0.013767      -0.001631       0.021574      -0.014518      -0.002833       0.017351             13.031028      10.464701      -6.632270       0.477506      15.625292      -5.120098      13.003090          -0.000004
           95              C      -0.768972       7.158701       9.143449      -0.183124      39.306004 0.48817520E+03  0.11870202E+05                                10.244703                            7.494099      -0.154918       1.917391                    0.998708      30.883362      91.693603       0.583888       0.431414      -1.049872      -0.006109      -0.000749      -0.017508       0.018558       0.015330       0.002056       0.032020       0.056964      -0.059594      -0.052205       0.008001       0.044204             12.336216       8.696234      -3.846711      -0.799233      13.037807      -5.276790      15.274607          -0.000008
           96              C      -0.282083       6.086854       9.910965       0.224497      35.584448 0.36585786E+03  0.82328506E+04                                 9.585770                            6.486859      -0.212279       1.953806                    0.999411      25.319298      71.061964       0.631074       0.431308      -1.055581      -0.012363       0.006048       0.043933       0.046039       0.006952       0.001785      -0.003169       0.012511       0.057237      -0.019234      -0.000193       0.019427             12.307882       9.769450      -2.464749      -3.688810      10.407592      -4.562106      16.746605          -0.000003
           97              C       0.695019       5.259461       9.421535      -0.189916      35.859507 0.46505287E+03  0.11170479E+05                                 9.576913                            7.282493      -0.099842       1.935633                    0.999144      30.615115      90.312576       0.596276       0.427651      -1.052282       0.029240       0.000931      -0.019298       0.035046       0.032187       0.035220       0.001397      -0.014977      -0.045293      -0.050026      -0.000057       0.050082             11.223474      11.415311      -3.701203      -4.317170       8.246437      -0.403912      14.008674          -0.000003
           98              C       1.134613       5.418571       8.108971      -0.005516      37.792592 0.41514790E+03  0.95535708E+04                                 9.689815                            6.700348       0.133845       2.054562                    0.999247      26.496381      72.975427       0.656327       0.405530      -1.081883      -0.033202       0.032467       0.023744       0.052156       0.013154       0.008161      -0.005117      -0.000537       0.057922      -0.024824       0.003285       0.021539             12.399383      13.536880      -6.884343      -3.353020      11.740448      -0.101645      11.920822          -0.000004
           99              C       0.585077       6.402183       7.324770      -0.126064      35.307254 0.42683604E+03  0.10026719E+05                                 9.463631                            6.973507      -0.109343       1.934694                    0.999450      29.667366      86.312788       0.610289       0.427241      -1.053410      -0.009444      -0.002380       0.018082       0.020538       0.041051       0.000915       0.009174       0.020735       0.043922      -0.050351       0.013470       0.036881             11.360167      11.406255      -6.974936      -0.337035      13.281864      -1.733042       9.392382          -0.000010
          100              C       2.206582       4.494263       7.572267       0.666181      21.881727 0.24104283E+03  0.49544498E+04                                 7.320520                            5.567490      -0.178971       2.009837                    0.999148      21.745642      61.007528       0.617944       0.482232      -1.012527       0.044172      -0.048919      -0.036231       0.075212       0.099862       0.038853       0.013232      -0.041260      -0.089934      -0.094975      -0.029918       0.124893              8.692132       9.753042      -4.233219      -2.100834       7.941734       0.537015       8.381619          -0.000002
          101              N       5.578955       8.489477      11.234652      -0.281787      44.360049 0.50941495E+03  0.12188907E+05                                10.415238                            7.225464       0.395708       2.127519                    0.999789      28.378982      76.591781       0.666073       0.384318      -1.109942       0.055034       0.146197      -0.107933       0.189873      -0.049840       0.020881       0.137149       0.204267       0.170279      -0.213045       0.083367       0.129679             13.423048       8.403718      -2.265059      -5.814738      10.720449       7.223972      21.144977          -0.000009
          102              N      10.282577       1.257006       2.669620      -0.279751      44.294799 0.50857321E+03  0.12163648E+05                                10.405684                            7.219809       0.398601       2.128573                    0.999786      28.354284      76.507192       0.666295       0.384352      -1.109926      -0.054339       0.148664       0.106985       0.191049       0.050322       0.020394      -0.137364       0.202118       0.167227      -0.212325       0.082732       0.129593             13.409455       8.395786       2.262626      -5.807622      10.710865      -7.215884      21.121714          -0.000009
          103              N       3.868927      -1.256993       2.669620      -0.281787      44.360187 0.50941638E+03  0.12188951E+05                                10.415261                            7.225475       0.395704       2.127517                    0.999789      28.379017      76.591921       0.666072       0.384318      -1.109942      -0.055035      -0.146198       0.107934       0.189875      -0.049840       0.020882       0.137150       0.204269       0.170277      -0.213047       0.083369       0.129679             13.423087       8.403731      -2.265064      -5.814753      10.720471       7.223997      21.145059          -0.000009
          104              N      -0.834695       5.975478      11.234652      -0.279760      44.295310 0.50857939E+03  0.12163834E+05                                10.405764                            7.219853       0.398588       2.128567                    0.999786      28.354455      76.507808       0.666293       0.384352      -1.109926       0.054339      -0.148666      -0.106984       0.191049       0.050322       0.020393      -0.137365       0.202117       0.167238      -0.212326       0.082729       0.129596             13.409569       8.395841       2.262650      -5.807668      10.710955      -7.215972      21.121912          -0.000009
          105              O       5.711930       4.731476       2.950487      -0.644876      33.149447 0.50416116E+03  0.11944396E+05                                 8.119003                            6.885259       0.428041       2.156451                    0.998186      28.826680      75.590510       0.733177       0.352616      -1.142405       0.082330       0.005783      -0.050357       0.096683      -0.003140       0.067500       0.030898      -0.062511      -0.037342      -0.090806       0.024673       0.066133              8.994771       6.042532      -1.500183      -1.628168      11.526321       2.885867       9.415459           0.000002
          106              O       5.271948       2.597904       3.219673      -0.652475      37.240789 0.58925804E+03  0.14521889E+05                                 8.894697                            7.555225       0.438751       2.161281                    0.996913      29.383966      78.697521       0.684176       0.363262      -1.133449       0.067969      -0.049943      -0.054266       0.100294       0.039256       0.040307      -0.061944      -0.017875       0.009453      -0.094442       0.027204       0.067237              9.756482       8.819490       2.571883      -3.439140       9.529966      -1.996222      10.919989          -0.000009
          107              O       5.476029       6.286460       5.710206      -0.587175      29.360826 0.45622163E+03  0.10530714E+05                                 7.469103                            6.545947       0.514834       2.212000                    0.997894      27.430170      70.750167       0.753397       0.352209      -1.143958       0.058780       0.046086       0.018851       0.077035      -0.048269      -0.025607      -0.007847       0.096842       0.100428      -0.087567       0.021847       0.065721              8.039030       5.289326       0.612678       0.630859       7.310101       1.368923      11.517662          -0.000002
          108              O       5.060616       5.048268       7.472156      -0.765955      53.837078 0.89828370E+03  0.24609623E+05                                11.485183                            9.437396      -0.221977       1.913374                    0.997830      32.752094      92.623155       0.601302       0.371811      -1.126366      -0.009931       0.102379      -0.002440       0.102888      -0.022503      -0.048476      -0.025350       0.052963      -0.218343      -0.097376       0.016109       0.081267             13.423334      11.278440       5.585984      -1.173893      19.799604      -0.067068       9.191957          -0.000002
          109              O       8.911679       9.799985       6.352028      -0.707709      36.816486 0.59511026E+03  0.14687501E+05                                 8.750990                            7.511789       0.339908       2.110606                    0.998476      30.077156      80.346371       0.697967       0.355566      -1.140688      -0.064150      -0.020090       0.075573       0.101144      -0.064311       0.004866      -0.004561      -0.000101       0.009258      -0.065855       0.002351       0.063504              9.786395      10.157000       1.827270      -3.953343       6.843924      -1.615869      12.358261          -0.000010
          110              O       9.142762      -3.668278       8.362029      -0.625682      36.776078 0.60171032E+03  0.14911899E+05                                 8.868771                            7.700928       0.103889       2.068889                    0.995947      28.876316      77.646265       0.668699       0.369598      -1.128151      -0.073595      -0.000102      -0.012607       0.074667      -0.050779       0.045730       0.014498      -0.057674      -0.043357      -0.083332       0.015977       0.067355              9.685300      10.404433       4.140337       1.144046      10.256041       1.235516       8.395427           0.000001
          111              O      -2.677698      -2.500954      10.953785      -0.644811      33.147253 0.50414869E+03  0.11943847E+05                                 8.118088                            6.884742       0.431500       2.157352                    0.998183      28.826656      75.585940       0.733285       0.352572      -1.142458      -0.082182       0.004931       0.050749       0.096714       0.002690       0.068101      -0.031292      -0.065450      -0.039106      -0.092177       0.024871       0.067305              8.993529       6.041998       1.499700      -1.628141      11.524466      -2.885135       9.414123           0.000002
          112              O      -2.237716      -4.634528      10.684599      -0.653608      37.248576 0.58946477E+03  0.14527851E+05                                 8.894838                            7.555646       0.440385       2.161805                    0.996999      29.389597      78.707756       0.684299       0.363176      -1.133548      -0.067950      -0.050447       0.054007       0.100393      -0.039236       0.040028       0.061729      -0.017563       0.006763      -0.094132       0.027381       0.066751              9.756452       8.819542      -2.571089      -3.439169       9.529640       1.995380      10.920176          -0.000009
          113              O      10.385503      -0.945984       8.194066      -0.588219      29.374974 0.45649330E+03  0.10538602E+05                                 7.472065                            6.548245       0.509035       2.210337                    0.997865      27.434830      70.768702       0.753201       0.352247      -1.143922      -0.058444       0.045999      -0.017784       0.076471       0.047815      -0.025786       0.007637       0.096882       0.097582      -0.086775       0.020978       0.065797              8.042523       5.291365      -0.613228       0.631478       7.313230      -1.370081      11.522973          -0.000002
          114              O      10.800916      -2.184184       6.432116      -0.767202      53.872459 0.89903522E+03  0.24634488E+05                                11.488396                            9.439783      -0.221762       1.913297                    0.997862      32.765666      92.658859       0.601396       0.371688      -1.126499       0.011142       0.100815       0.001077       0.101434       0.023617      -0.047744       0.024560       0.052551      -0.217491      -0.096550       0.015392       0.081158             13.427804      11.281913      -5.588009      -1.173094      19.807111       0.065964       9.194389          -0.000002
          115              O       6.949853       2.567538       7.552244      -0.707309      36.805411 0.59490503E+03  0.14681187E+05                                 8.749391                            7.510563       0.339737       2.110412                    0.998384      30.073046      80.332285       0.698014       0.355573      -1.140682       0.063533      -0.019911      -0.075963       0.101011       0.063906       0.005083       0.004773       0.000085       0.009866      -0.065551       0.002477       0.063074              9.784238      10.153956      -1.826094      -3.951891       6.842204       1.614763      12.356553          -0.000010
          116              O       6.718770       3.564165       5.542243      -0.625782      36.833894 0.60292870E+03  0.14950697E+05                                 8.881094                            7.711348       0.100902       2.067768                    0.996046      28.892108      77.728830       0.667859       0.369850      -1.127880       0.073872      -0.000104       0.012907       0.074991       0.050880       0.046085      -0.014919      -0.057850      -0.042199      -0.083906       0.016654       0.067252              9.699377      10.420628      -4.147557       1.144293      10.270309      -1.235749       8.407194           0.000001
          117              O       3.735952       2.501008      10.953785      -0.644876      33.149455 0.50416129E+03  0.11944400E+05                                 8.119005                            6.885261       0.428040       2.156451                    0.998186      28.826680      75.590515       0.733177       0.352616      -1.142405      -0.082330      -0.005783       0.050358       0.096683      -0.003140       0.067501       0.030898      -0.062511      -0.037340      -0.090806       0.024673       0.066133              8.994773       6.042534      -1.500184      -1.628170      11.526324       2.885869       9.415461           0.000002
          118              O       4.175934       4.634580      10.684599      -0.652478      37.240850 0.58925936E+03  0.14521929E+05                                 8.894704                            7.555231       0.438753       2.161281                    0.996913      29.384006      78.697641       0.684176       0.363262      -1.133449      -0.067969       0.049943       0.054267       0.100294       0.039256       0.040307      -0.061944      -0.017875       0.009454      -0.094441       0.027204       0.067237              9.756488       8.819498       2.571881      -3.439143       9.529970      -1.996219      10.919996          -0.000009
          119              O       3.971853       0.946024       8.194066      -0.587176      29.360904 0.45622309E+03  0.10530756E+05                                 7.469119                            6.545959       0.514833       2.211999                    0.997894      27.430196      70.750275       0.753396       0.352209      -1.143958      -0.058782      -0.046087      -0.018851       0.077037      -0.048269      -0.025607      -0.007847       0.096842       0.100426      -0.087567       0.021846       0.065721              8.039048       5.289335       0.612681       0.630863       7.310120       1.368933      11.517689          -0.000002
          120              O       4.387266       2.184216       6.432116      -0.765956      53.837124 0.89828433E+03  0.24609644E+05                                11.485190                            9.437398      -0.221975       1.913374                    0.997830      32.752104      92.623187       0.601302       0.371811      -1.126366       0.009931      -0.102380       0.002440       0.102890      -0.022503      -0.048476      -0.025350       0.052964      -0.218341      -0.097376       0.016109       0.081267             13.423345      11.278445       5.585993      -1.173891      19.799629      -0.067066       9.191962          -0.000002
          121              O       0.536203      -2.567501       7.552244      -0.707716      36.817033 0.59512700E+03  0.14688024E+05                                 8.751093                            7.511912       0.339846       2.110582                    0.998476      30.077500      80.347710       0.697959       0.355568      -1.140686       0.064134       0.020096      -0.075606       0.101159      -0.064303       0.004870      -0.004555      -0.000076       0.009135      -0.065826       0.002311       0.063515              9.786486      10.156932       1.827264      -3.953282       6.844070      -1.615914      12.358457          -0.000010
          122              O       0.305120      10.900762       5.542243      -0.625673      36.775300 0.60169073E+03  0.14911277E+05                                 8.868604                            7.700761       0.104015       2.068927                    0.995953      28.876039      77.644899       0.668712       0.369594      -1.128155       0.073585       0.000114       0.012603       0.074657      -0.050772       0.045729       0.014502      -0.057667      -0.043342      -0.083328       0.015984       0.067344              9.685148      10.404306       4.140345       1.143917      10.255913       1.235441       8.395225           0.000001
          123              O      -0.701720       9.733438       2.950487      -0.644813      33.147927 0.50415949E+03  0.11944168E+05                                 8.118199                            6.884816       0.431642       2.157390                    0.998183      28.826904      75.586813       0.733280       0.352572      -1.142458       0.082165      -0.004916      -0.050733       0.096691       0.002692       0.068087      -0.031298      -0.065442      -0.039085      -0.092162       0.024860       0.067301              8.993674       6.042064       1.499788      -1.628131      11.524716      -2.885302       9.414242           0.000002
          124              O      11.685598      11.867012       3.219673      -0.653600      37.248923 0.58947108E+03  0.14528048E+05                                 8.894902                            7.555696       0.440264       2.161767                    0.997001      29.389685      78.708138       0.684295       0.363176      -1.133548       0.067942       0.050420      -0.054002       0.100372      -0.039228       0.040020       0.061729      -0.017576       0.006736      -0.094122       0.027369       0.066753              9.756509       8.819624      -2.571205      -3.439146       9.529731       1.995545      10.920172          -0.000009
          125              O      -0.937621       8.178468       5.710206      -0.588194      29.374275 0.45647975E+03  0.10538215E+05                                 7.471971                            6.548167       0.509019       2.210343                    0.997865      27.434355      70.767306       0.753202       0.352249      -1.143920       0.058448      -0.045986       0.017761       0.076461       0.047811      -0.025769       0.007608       0.096874       0.097618      -0.086765       0.020980       0.065785              8.042424       5.291323      -0.613293       0.631483       7.313199      -1.370039      11.522750          -0.000002
          126              O      -1.353034       9.416668       7.472156      -0.767230      53.873673 0.89906867E+03  0.24635648E+05                                11.488575                            9.439966      -0.221749       1.913293                    0.997863      32.766284      92.661242       0.601389       0.371689      -1.126498      -0.011132      -0.100817      -0.001054       0.101436       0.023611      -0.047758       0.024572       0.052546      -0.217564      -0.096580       0.015411       0.081169             13.428008      11.282124      -5.588139      -1.173078      19.807072       0.065882       9.194828          -0.000002
          127              O       2.498029       4.664946       6.352028      -0.707308      36.805338 0.59490353E+03  0.14681140E+05                                 8.749378                            7.510552       0.339740       2.110414                    0.998384      30.073023      80.332182       0.698014       0.355573      -1.140682      -0.063533       0.019910       0.075963       0.101011       0.063906       0.005082       0.004773       0.000085       0.009866      -0.065551       0.002477       0.063075              9.784224      10.153941      -1.826092      -3.951885       6.842196       1.614761      12.356534          -0.000010
          128              O       2.729112       3.668319       8.362029      -0.625780      36.833788 0.60292647E+03  0.14950627E+05                                 8.881075                            7.711332       0.100904       2.067770                    0.996046      28.892062      77.728651       0.667860       0.369850      -1.127880      -0.073872       0.000103      -0.012907       0.074991       0.050880       0.046086      -0.014919      -0.057850      -0.042200      -0.083907       0.016654       0.067253              9.699358      10.420608      -4.147550       1.144291      10.270291      -1.235746       8.407176           0.000001

******************************************************
Auxiliary information for the entire system
The total spin magnetic moment of the unit cell is   -0.000438
The total net atomic charge of the unit cell is   0.000004
Accuracy of reproducing the electrostatic potential in the unit cell:
  The inner radius (bohr) =    5.0000
  The outer radius (bohr) =   12.0000
  Valid grid points have density less than (e/(bohr^3)) =    0.0001
  The number of valid grid points were=       164434
  The rms potential error without charges in kcal/mol is=      7.37070
  The rms potential error with partial charges in kcal/mol is=      2.19535
  The RRMSE value at monopole order=      0.29785
  The rms potential error with partial charges and cloud penetration in kcal/mol is=      2.19240
  The RRMSE value at monopole order with cloud penetration is=      0.29745
  The rms potential error with partial charges and atomic dipoles in kcal/mol is=      0.63749
  The RRMSE value at dipole order=      0.08649
  The rms potential error with partial charges, atomic dipoles and cloud penetration in kcal/mol is=      0.61810
  The RRMSE value at dipole order with cloud penetration=      0.08386

******************************************************
The electron densities and ab initio electrostatic potential were computed in VASP using the PBE functional and
projector augmented wave method. See the main text of the journal article for a description of computational details.
The atomic charges, dipoles, and quadrupoles were computed with the DDEC6 method as described in
(a) T. A. Manz and N. Gabaldon Limas, RSC Adv. 6 (2016) 47771-47801 DOI: 10.1039/c6ra04656h
(b) N. Gabaldon Limas and T. A. Manz, RSC Adv. 8 (2018) 2678-2707 DOI: 10.1039/c7ra11829e.
For each atom in the material, the electron cloud parameters were fit to the spherically averaged atom-in-material
electron density using radial positions for which this density was between 10^-4 and 10^-2 electrons per cubic bohr.
The polarizabilities, dispersion coefficients, and quantum Drude oscillator (QDO) parameters were fit using the MCLF method.
The magnetic structure of the system was optimized in VASP from the default ferromagnetic initial guess using spin polarization.
The atomic spin moments (ASMs) were computed on this optimized magnetic structure using the DDEC6 partition as inputs
to the method of T. A. Manz and D. S. Sholl, J. Chem. Theory Comput. 7 (2011) 4146-4164 DOI: 10.1021/ct200539n.
The RMSE and RRMSE were computed using a uniform grid with Ewald summation.
