# Supplementary material for: A collection of forcefield precursors for metal–organic frameworks
Source: RSC Adv. 2019 Nov 13;9(63):36492–507. doi: 10.1039/c9ra07327b (PMC9075174; doi:10.1039/c9ra07327b)
Supplement: RA-009-C9RA07327B-s4140 [file RA-009-C9RA07327B-s4140.xyz]

  128
jmolscript: load "" {1 1 1} spacegroup "x,y,z" unitcell [{     13.092600     0.000000     0.000000 }, {      0.000000    14.448800     0.000000 }, {     -2.218043    -7.224521    14.414071 }]
Nd     5.152683    11.452941     5.301784     2.060303
Nd    -0.824426     4.228509     9.112287     2.059216
Nd     5.721874    -4.228662     9.112287     2.060303
Nd    11.698983     2.995770     5.301784     2.059217
H      6.753437     8.503105     1.640321     0.117100
H      5.542782     0.671751    14.076782     0.120545
H      6.318767     4.562819    13.364727     0.117010
H      7.592559    12.340712     0.985922     0.121668
H      5.948194    -0.627161     9.885170     0.140350
H      8.474854     2.486552    10.320475     0.130870
H      8.036859     0.731053     6.751551     0.128257
H      6.831193     2.947456    11.761882     0.079981
H     10.667420     1.278612    12.773750     0.115800
H     11.878075     7.896266     0.337289     0.119328
H     11.102090    11.787322     1.049344     0.116189
H      9.828298     5.116207    13.428149     0.120419
H     11.472663     6.597284     4.528901     0.139728
H      8.946003     9.711004     4.093596     0.131901
H      9.383998     7.955445     7.662520     0.127116
H     10.589664    10.171933     2.652189     0.080173
H      4.121120    -1.278826    12.773750     0.117100
H      5.331775     6.552528     0.337289     0.120545
H      4.555790     2.661460     1.049344     0.117010
H      3.281998    -5.116433    13.428149     0.121669
H      4.926363     7.851440     4.528901     0.140350
H      2.399703     4.737727     4.093596     0.130870
H      2.837698     6.493226     7.662520     0.128257
H      4.043364     4.276823     2.652189     0.079981
H      0.207137     5.945667     1.640321     0.115800
H     -1.003518    -0.671987    14.076782     0.119328
H     -0.227533    -4.563043    13.364727     0.116189
H      1.046259     2.108072     0.985922     0.120419
H     -0.598106     0.626995     9.885170     0.139728
H      1.928554    -2.486725    10.320475     0.131901
H      1.490559    -0.731166     6.751551     0.127116
H      0.284893    -2.947654    11.761882     0.080173
C      6.412358    10.835132     2.784799     0.586430
C      7.075817    10.465253     1.519243    -0.003027
C      7.129222     9.161975     1.104118    -0.098540
C      5.502879     1.567575    14.327587    -0.126074
C      6.046117     2.573218    13.494453     0.085029
C      5.975691     3.892390    13.909579    -0.152318
C      7.616372    11.452113     0.712055    -0.106276
C      6.577070     2.248131    12.162593     0.055580
C      6.303793    -1.164635     7.293520     0.644562
C      6.879843    -0.065088     8.178544    -0.009962
C      6.533030    -0.001525     9.521935    -0.190334
C      7.069130     1.009884    10.326240     0.221020
C      8.061599     1.852254     9.781389    -0.185933
C      8.420595     1.742454     8.452411    -0.011775
C      7.813351     0.790285     7.650989    -0.129905
C      9.508661     2.603607     7.898911     0.672638
C     11.008499     3.610657    11.629272     0.590592
C     10.345040     3.240758    12.894828    -0.008571
C     10.291635     1.937472    13.309953    -0.096060
C     11.917978     8.792094     0.086484    -0.123829
C     11.374740     9.797724     0.919618     0.082271
C     11.445166    11.116902     0.504492    -0.150776
C      9.804485     4.227604    13.702016    -0.102496
C     10.843787     9.472614     2.251478     0.056542
C     11.117064     6.059767     7.120551     0.644811
C     10.541014     7.159328     6.235527    -0.010863
C     10.887827     7.222914     4.892136    -0.190458
C     10.351727     8.234337     4.087831     0.222277
C      9.359258     9.076697     4.632682    -0.188441
C      9.000262     8.966875     5.961660    -0.011119
C      9.607506     8.014693     6.763082    -0.126525
C      7.912196     9.828019     6.515160     0.674629
C      4.462199    -3.610853    11.629272     0.586430
C      3.798740    -3.240974    12.894828    -0.003027
C      3.745335    -1.937696    13.309953    -0.098540
C      5.371678     5.656704     0.086484    -0.126073
C      4.828440     4.651061     0.919618     0.085029
C      4.898866     3.331889     0.504492    -0.152318
C      3.258185    -4.227834    13.702016    -0.106276
C      4.297487     4.976148     2.251478     0.055580
C      4.570764     8.388914     7.120551     0.644562
C      3.994714     7.289367     6.235527    -0.009962
C      4.341527     7.225804     4.892136    -0.190334
C      3.805427     6.214395     4.087831     0.221020
C      2.812958     5.372025     4.632682    -0.185933
C      2.453962     5.481825     5.961660    -0.011775
C      3.061206     6.433994     6.763082    -0.129906
C      1.365896     4.620672     6.515160     0.672638
C     -0.133942     3.613622     2.784799     0.590592
C      0.529517     3.983521     1.519243    -0.008571
C      0.582922     5.286807     1.104118    -0.096060
C     -1.043421    -1.567815    14.327587    -0.123829
C     -0.500183    -2.573445    13.494453     0.082271
C     -0.570609    -3.892623    13.909579    -0.150776
C      1.070072     2.996675     0.712055    -0.102496
C      0.030770    -2.248335    12.162593     0.056542
C     -0.242507     1.164512     7.293520     0.644811
C      0.333543     0.064951     8.178544    -0.010863
C     -0.013270     0.001365     9.521935    -0.190458
C      0.522830    -1.010058    10.326240     0.222277
C      1.515299    -1.852418     9.781389    -0.188441
C      1.874295    -1.742596     8.452411    -0.011119
C      1.267051    -0.790414     7.650989    -0.126525
C      2.962361    -2.603740     7.898911     0.674629
N      6.615246     1.135578    11.659254    -0.262444
N     10.805611     8.360053     2.754817    -0.262436
N      4.259311     6.088701     2.754817    -0.262444
N      0.068946    -1.135774    11.659254    -0.262436
O      5.680612     9.995652     3.362514    -0.658102
O      6.563755    12.012705     3.255850    -0.658579
O      5.906347    -2.239629     7.800319    -0.740102
O      6.232139    -0.937778     6.066018    -0.603618
O      9.834514     2.440346     6.700237    -0.704657
O     10.035461     3.454635     8.670064    -0.638541
O     -1.352355     2.771187    11.051557    -0.660116
O     10.857102     4.788239    11.158221    -0.659499
O     11.514510     4.984780     6.613752    -0.740938
O     11.188718     6.286603     8.348053    -0.603255
O      7.586343     9.664738     7.713834    -0.706007
O      7.385396    10.679060     5.744007    -0.640761
O      5.193945    -2.771373    11.051557    -0.658102
O      4.310802    -4.788426    11.158221    -0.658579
O      4.968210     9.463908     6.613752    -0.740102
O      4.642418     8.162057     8.348053    -0.603618
O      1.040043     4.783933     7.713834    -0.704656
O      0.839096     3.769644     5.744007    -0.638541
O     12.226912     4.453092     3.362514    -0.660116
O      0.017455     2.436040     3.255850    -0.659499
O     -0.639953     2.239499     7.800319    -0.740938
O     -0.314161     0.937676     6.066018    -0.603255
O      3.288214    -2.440459     6.700237    -0.706007
O      3.489161    -3.454781     8.670064    -0.640761

The following XYZ coordinates are in angstroms. Other properties are in atomic units.
The sperically averaged electron density of each atom fit to a function of the form exp(a - br)
eigen_1, eigen_2 and eigen_3 are the three eigenvalues of traceless quadrupole moment tensor
  atom number  atomic symbol              X              Y              Z     net charge C6 coefficient C8 coefficient C10 coefficient fluctuating dipole atomic polarizability isotropic forcefield polarizability              a              b squared Pearson coefficient          <r^3>          <r^4>         wp_QDO          m_QDO          q_QDO       dipole_x       dipole_y       dipole_z         dipole            Qxy            Qxz            Qyz     Q(x^2-y^2)  Q(3z^2 - R^2)        eigen_1        eigen_2        eigen_3 static polarizability      alpha(xx)      alpha(xy)      alpha(xz)      alpha(yy)      alpha(yz)      alpha(zz) atomic spin moment
            1             Nd       5.152683      11.452941       5.301784       2.060303     136.615983 0.32090164E+04  0.11117893E+06                                17.418807                           15.067908       2.616456       2.472824                    0.999816      85.446061     206.844034       0.666331       0.265317      -1.332292       0.019090      -0.011349       0.015062       0.026834      -0.041147       0.106046      -0.076319       0.044691      -0.296606      -0.164589       0.003067       0.161522             20.700438      19.022296      -2.918737      -5.539032      18.598528       6.210784      24.480489           0.000002
            2             Nd      -0.824426       4.228509       9.112287       2.059216     136.865104 0.32165586E+04  0.11150972E+06                                17.442458                           15.088375       2.617398       2.472685                    0.999805      85.497672     207.058140       0.665672       0.265415      -1.332121      -0.019460      -0.012422      -0.014834       0.027442       0.041188       0.106864       0.077635       0.044517      -0.294337      -0.165237       0.002736       0.162500             20.728234      19.043521       2.922253      -5.544218      18.626014      -6.221622      24.515168          -0.000001
            3             Nd       5.721874      -4.228662       9.112287       2.060303     136.615940 0.32090151E+04  0.11117887E+06                                17.418803                           15.067904       2.616456       2.472824                    0.999816      85.446054     206.843999       0.666332       0.265317      -1.332292      -0.019090       0.011349      -0.015062       0.026834      -0.041147       0.106046      -0.076319       0.044691      -0.296605      -0.164589       0.003067       0.161522             20.700433      19.022292      -2.918736      -5.539031      18.598524       6.210783      24.480482          -0.000002
            4             Nd      11.698983       2.995770       5.301784       2.059217     136.864984 0.32165552E+04  0.11150957E+06                                17.442445                           15.088364       2.617398       2.472685                    0.999805      85.497659     207.058065       0.665672       0.265414      -1.332121       0.019460       0.012422       0.014834       0.027442       0.041188       0.106864       0.077635       0.044517      -0.294337      -0.165237       0.002736       0.162500             20.728218      19.043507       2.922251      -5.544213      18.626000      -6.221615      24.515148          -0.000003
            5              H       6.753437       8.503105       1.640321       0.117100       1.125528 0.82865967E+01  0.82086763E+02                                 1.789031                            1.685196      -1.044851       2.387938                    0.997255       3.520085       9.905468       0.481120       1.285156      -0.708038      -0.014528      -0.027234       0.021739       0.037753      -0.001089      -0.004466      -0.002418      -0.022636       0.004900      -0.013582       0.002464       0.011118              1.825675       1.662734       0.340226      -0.306425       1.922725      -0.290548       1.891568          -0.000002
            6              H       5.542782       0.671751      14.076782       0.120545       1.202068 0.90342872E+01  0.91319717E+02                                 1.858142                            1.752273      -1.205521       2.314479                    0.995113       3.579845      10.129651       0.475439       1.274503      -0.710503       0.001368      -0.036405      -0.005034       0.036777       0.002571      -0.001444      -0.004835      -0.020299      -0.021839      -0.008730      -0.006482       0.015213              1.882350       1.552999       0.112917      -0.069625       2.373362       0.326036       1.720688          -0.000003
            7              H       6.318767       4.562819      13.364727       0.117010       1.114166 0.80883586E+01  0.78111125E+02                                 1.657363                            1.574751      -0.820707       2.491072                    0.999380       3.188482       8.315621       0.551644       1.149727      -0.742271       0.012622       0.029226      -0.018448       0.036794       0.003651      -0.009636       0.000518      -0.027727       0.006976      -0.019705       0.006464       0.013241              1.681979       1.486128       0.164528      -0.214356       1.830987      -0.307740       1.728821           0.000005
            8              H       7.592559      12.340712       0.985922       0.121668       1.129434 0.81072449E+01  0.78354924E+02                                 1.673019                            1.575792      -0.919142       2.447948                    0.998864       3.195386       8.342369       0.551769       1.148565      -0.742309      -0.000545       0.038836       0.011465       0.040497       0.004756      -0.007605      -0.000891      -0.027178      -0.010804      -0.016748       0.000296       0.016453              1.714079       1.374306      -0.081991      -0.089025       2.211196       0.252199       1.556736           0.000006
            9              H       5.948194      -0.627161       9.885170       0.140350       1.070169 0.76432436E+01  0.75264543E+02                                 1.819259                            1.683796      -1.374104       2.246855                    0.993255       3.702094      10.881732       0.447158       1.391018      -0.684340      -0.023035      -0.024818       0.015363       0.037183       0.007895      -0.001880      -0.002133       0.008164      -0.001835      -0.008675      -0.001222       0.009897              1.890542       1.912341       0.574644      -0.241122       2.044590      -0.143160       1.714694          -0.000001
           10              H       8.474854       2.486552      10.320475       0.130870       1.030164 0.76048711E+01  0.74309568E+02                                 1.729583                            1.645749      -1.274905       2.288399                    0.994204       3.608226      10.343667       0.469339       1.335570      -0.695828       0.019439       0.025353       0.019190       0.037268       0.005057       0.002695       0.005413      -0.005703       0.005963      -0.006828      -0.002772       0.009600              1.765174       1.716395       0.324999       0.121263       1.681004       0.310220       1.898123           0.000001
           11              H       8.036859       0.731053       6.751551       0.128257       1.130270 0.84621731E+01  0.83550622E+02                                 1.736257                            1.658307      -1.157142       2.339709                    0.996617       3.399809       9.288758       0.509048       1.218651      -0.723654       0.007612      -0.002863      -0.039407       0.040237      -0.000474      -0.003432       0.004389      -0.006344       0.037001      -0.009876      -0.004132       0.014008              1.756359       1.570473       0.159810      -0.178326       1.542422       0.076551       2.156181           0.000001
           12              H       6.831193       2.947456      11.761882       0.079981       0.982391 0.72842065E+01  0.69259859E+02                                 1.577382                            1.534814      -0.807179       2.488726                    0.999863       3.336073       8.938178       0.531186       1.212720      -0.724694       0.007332       0.025836      -0.013254       0.029949       0.000625       0.001236      -0.001834      -0.008862      -0.002917      -0.004556      -0.000893       0.005449              1.594320       1.395933       0.113861      -0.227222       1.678951      -0.101408       1.708076           0.000001
           13              H      10.667420       1.278612      12.773750       0.115800       1.127104 0.83007447E+01  0.82262512E+02                                 1.790916                            1.686820      -1.045037       2.387721                    0.997240       3.523189       9.916555       0.480806       1.285440      -0.707994       0.014344      -0.027372      -0.022265       0.038088       0.000641      -0.004590       0.002412      -0.022714       0.004659      -0.013603       0.002407       0.011196              1.827660       1.664403      -0.340865      -0.306994       1.924958       0.291104       1.893618          -0.000002
           14              H      11.878075       7.896266       0.337289       0.119328       1.207133 0.90774328E+01  0.91827796E+02                                 1.859370                            1.753259      -1.188620       2.319771                    0.995387       3.588816      10.145514       0.476798       1.269873      -0.711439      -0.001007      -0.036818       0.005020       0.037172      -0.002387      -0.001337       0.004748      -0.020903      -0.022020      -0.008740      -0.006693       0.015433              1.883650       1.553762      -0.113002      -0.069670       2.375501      -0.326576       1.721687          -0.000003
           15              H      11.102090      11.787322       1.049344       0.116189       1.114708 0.80919706E+01  0.78131127E+02                                 1.655283                            1.573026      -0.815310       2.492325                    0.999405       3.191084       8.313408       0.553207       1.146697      -0.742985      -0.012457       0.028988       0.018666       0.036659      -0.003927      -0.009513      -0.000186      -0.028008       0.006281      -0.019696       0.006053       0.013643              1.679766       1.484394      -0.164028      -0.213815       1.828380       0.306887       1.726523           0.000005
           16              H       9.828298       5.116207      13.428149       0.120419       1.139589 0.81957368E+01  0.79429816E+02                                 1.683433                            1.584644      -0.931072       2.441919                    0.998741       3.208454       8.389598       0.550052       1.148965      -0.742204       0.000394       0.038901      -0.011774       0.040645      -0.004519      -0.007497       0.001032      -0.028236      -0.010782      -0.016990       0.000116       0.016873              1.725147       1.381338       0.082878      -0.089893       2.228401      -0.255256       1.565703           0.000006
           17              H      11.472663       6.597284       4.528901       0.139728       1.071425 0.76561895E+01  0.75464278E+02                                 1.825108                            1.688611      -1.387189       2.241883                    0.993053       3.708698      10.925436       0.444938       1.396618      -0.683287       0.023113      -0.024520      -0.015336       0.037022      -0.007764      -0.001986       0.002278       0.007810      -0.001527      -0.008543      -0.001217       0.009760              1.896930       1.918968      -0.578057      -0.242570       2.051947       0.144144       1.719876          -0.000001
           18              H       8.946003       9.711004       4.093596       0.131901       1.028383 0.75922209E+01  0.74188568E+02                                 1.731082                            1.647137      -1.289705       2.283138                    0.993999       3.607701      10.357604       0.467752       1.340053      -0.694931      -0.018915       0.025059      -0.018888       0.036640      -0.005474       0.002627      -0.005011      -0.005527       0.005766      -0.007117      -0.002306       0.009423              1.766764       1.717994      -0.325416       0.121253       1.682415      -0.310467       1.899884           0.000001
           19              H       9.383998       7.955445       7.662520       0.127116       1.132182 0.84770433E+01  0.83712976E+02                                 1.736205                            1.658147      -1.145998       2.343283                    0.996726       3.402528       9.289359       0.509947       1.216278      -0.724190      -0.007888      -0.002735       0.039853       0.040718       0.000750      -0.003391      -0.004154      -0.005927       0.036953      -0.009648      -0.004236       0.013884              1.756319       1.570265      -0.159711      -0.178556       1.542113      -0.076521       2.156578           0.000001
           20              H      10.589664      10.171933       2.652189       0.080173       0.983153 0.72926840E+01  0.69376392E+02                                 1.579831                            1.537004      -0.804380       2.490145                    0.999867       3.337868       8.951945       0.530015       1.214769      -0.724223      -0.008160       0.026180       0.013408       0.030524      -0.000499       0.001950       0.001776      -0.008443      -0.002889      -0.004917      -0.000298       0.005214              1.596842       1.397836      -0.114286      -0.227878       1.681836       0.101893       1.710854           0.000001
           21              H       4.121120      -1.278826      12.773750       0.117100       1.125528 0.82865932E+01  0.82086725E+02                                 1.789031                            1.685196      -1.044851       2.387938                    0.997255       3.520084       9.905467       0.481119       1.285157      -0.708038       0.014528       0.027234      -0.021739       0.037753      -0.001089      -0.004466      -0.002418      -0.022636       0.004900      -0.013582       0.002464       0.011118              1.825675       1.662734       0.340226      -0.306425       1.922725      -0.290548       1.891568          -0.000002
           22              H       5.331775       6.552528       0.337289       0.120545       1.202068 0.90342840E+01  0.91319682E+02                                 1.858142                            1.752273      -1.205521       2.314479                    0.995113       3.579844      10.129650       0.475438       1.274504      -0.710503      -0.001368       0.036405       0.005034       0.036777       0.002571      -0.001444      -0.004835      -0.020299      -0.021839      -0.008730      -0.006482       0.015213              1.882350       1.552999       0.112917      -0.069625       2.373362       0.326036       1.720689          -0.000003
           23              H       4.555790       2.661460       1.049344       0.117010       1.114166 0.80883554E+01  0.78111081E+02                                 1.657362                            1.574750      -0.820707       2.491072                    0.999380       3.188482       8.315618       0.551645       1.149726      -0.742271      -0.012622      -0.029226       0.018448       0.036794       0.003651      -0.009636       0.000518      -0.027727       0.006976      -0.019705       0.006464       0.013241              1.681978       1.486127       0.164528      -0.214356       1.830986      -0.307740       1.728820           0.000005
           24              H       3.281998      -5.116433      13.428149       0.121669       1.129434 0.81072434E+01  0.78354906E+02                                 1.673019                            1.575791      -0.919142       2.447948                    0.998864       3.195386       8.342369       0.551769       1.148565      -0.742309       0.000545      -0.038836      -0.011465       0.040497       0.004756      -0.007605      -0.000891      -0.027178      -0.010804      -0.016748       0.000296       0.016453              1.714079       1.374306      -0.081991      -0.089025       2.211195       0.252199       1.556736           0.000006
           25              H       4.926363       7.851440       4.528901       0.140350       1.070170 0.76432493E+01  0.75264609E+02                                 1.819259                            1.683797      -1.374104       2.246855                    0.993255       3.702095      10.881733       0.447158       1.391017      -0.684340       0.023035       0.024818      -0.015363       0.037183       0.007895      -0.001880      -0.002133       0.008164      -0.001835      -0.008675      -0.001222       0.009897              1.890542       1.912341       0.574644      -0.241122       2.044590      -0.143160       1.714694          -0.000001
           26              H       2.399703       4.737727       4.093596       0.130870       1.030165 0.76048772E+01  0.74309635E+02                                 1.729583                            1.645749      -1.274905       2.288399                    0.994204       3.608227      10.343667       0.469339       1.335568      -0.695828      -0.019439      -0.025353      -0.019190       0.037268       0.005057       0.002695       0.005413      -0.005703       0.005963      -0.006828      -0.002772       0.009600              1.765174       1.716395       0.324999       0.121263       1.681004       0.310220       1.898123           0.000001
           27              H       2.837698       6.493226       7.662520       0.128257       1.130270 0.84621719E+01  0.83550610E+02                                 1.736257                            1.658307      -1.157142       2.339709                    0.996617       3.399809       9.288759       0.509048       1.218651      -0.723654      -0.007612       0.002863       0.039407       0.040237      -0.000474      -0.003432       0.004389      -0.006344       0.037001      -0.009876      -0.004132       0.014008              1.756359       1.570473       0.159810      -0.178326       1.542422       0.076551       2.156181           0.000001
           28              H       4.043364       4.276823       2.652189       0.079981       0.982391 0.72842065E+01  0.69259857E+02                                 1.577382                            1.534814      -0.807179       2.488726                    0.999863       3.336073       8.938177       0.531186       1.212719      -0.724694      -0.007332      -0.025836       0.013254       0.029949       0.000625       0.001236      -0.001834      -0.008862      -0.002917      -0.004556      -0.000893       0.005449              1.594320       1.395933       0.113861      -0.227222       1.678951      -0.101408       1.708076           0.000001
           29              H       0.207137       5.945667       1.640321       0.115800       1.127104 0.83007463E+01  0.82262530E+02                                 1.790916                            1.686820      -1.045037       2.387721                    0.997240       3.523189       9.916554       0.480806       1.285439      -0.707994      -0.014344       0.027372       0.022265       0.038088       0.000641      -0.004590       0.002412      -0.022714       0.004659      -0.013603       0.002407       0.011196              1.827660       1.664403      -0.340865      -0.306994       1.924958       0.291104       1.893618          -0.000002
           30              H      -1.003518      -0.671987      14.076782       0.119328       1.207133 0.90774315E+01  0.91827778E+02                                 1.859370                            1.753258      -1.188620       2.319771                    0.995387       3.588816      10.145513       0.476799       1.269872      -0.711439       0.001007       0.036818      -0.005020       0.037172      -0.002387      -0.001337       0.004748      -0.020903      -0.022020      -0.008740      -0.006693       0.015433              1.883649       1.553761      -0.113002      -0.069670       2.375500      -0.326575       1.721687          -0.000003
           31              H      -0.227533      -4.563043      13.364727       0.116189       1.114708 0.80919713E+01  0.78131137E+02                                 1.655283                            1.573026      -0.815310       2.492325                    0.999405       3.191084       8.313409       0.553207       1.146697      -0.742985       0.012457      -0.028988      -0.018666       0.036659      -0.003927      -0.009513      -0.000186      -0.028008       0.006281      -0.019696       0.006053       0.013643              1.679766       1.484394      -0.164028      -0.213815       1.828381       0.306887       1.726523           0.000005
           32              H       1.046259       2.108072       0.985922       0.120419       1.139589 0.81957322E+01  0.79429759E+02                                 1.683432                            1.584644      -0.931071       2.441920                    0.998741       3.208453       8.389594       0.550052       1.148965      -0.742204      -0.000394      -0.038901       0.011774       0.040645      -0.004519      -0.007497       0.001032      -0.028236      -0.010782      -0.016990       0.000116       0.016873              1.725146       1.381338       0.082878      -0.089893       2.228400      -0.255256       1.565702           0.000006
           33              H      -0.598106       0.626995       9.885170       0.139728       1.071425 0.76561895E+01  0.75464278E+02                                 1.825108                            1.688611      -1.387189       2.241883                    0.993053       3.708698      10.925436       0.444938       1.396618      -0.683287      -0.023113       0.024520       0.015336       0.037022      -0.007764      -0.001986       0.002278       0.007810      -0.001527      -0.008543      -0.001217       0.009760              1.896930       1.918968      -0.578057      -0.242570       2.051947       0.144144       1.719876          -0.000001
           34              H       1.928554      -2.486725      10.320475       0.131901       1.028383 0.75922215E+01  0.74188574E+02                                 1.731082                            1.647137      -1.289705       2.283138                    0.993999       3.607701      10.357603       0.467753       1.340052      -0.694931       0.018915      -0.025059       0.018888       0.036640      -0.005474       0.002627      -0.005011      -0.005527       0.005766      -0.007117      -0.002306       0.009423              1.766764       1.717994      -0.325416       0.121253       1.682415      -0.310467       1.899883           0.000001
           35              H       1.490559      -0.731166       6.751551       0.127116       1.132181 0.84770392E+01  0.83712926E+02                                 1.736205                            1.658147      -1.145998       2.343283                    0.996726       3.402527       9.289356       0.509947       1.216279      -0.724190       0.007888       0.002735      -0.039853       0.040718       0.000750      -0.003391      -0.004154      -0.005927       0.036953      -0.009648      -0.004236       0.013884              1.756319       1.570265      -0.159711      -0.178556       1.542113      -0.076521       2.156578           0.000001
           36              H       0.284893      -2.947654      11.761882       0.080173       0.983153 0.72926840E+01  0.69376392E+02                                 1.579831                            1.537004      -0.804380       2.490145                    0.999867       3.337868       8.951945       0.530015       1.214769      -0.724223       0.008160      -0.026180      -0.013408       0.030524      -0.000499       0.001950       0.001776      -0.008443      -0.002889      -0.004917      -0.000298       0.005214              1.596842       1.397836      -0.114286      -0.227878       1.681836       0.101893       1.710854           0.000001
           37              C       6.412358      10.835132       2.784799       0.586430      25.140475 0.26608472E+03  0.56038863E+04                                 7.972186                            5.804559      -0.182232       1.983574                    0.999494      23.034461      65.334124       0.612473       0.474843      -1.016826      -0.010306       0.004006       0.039804       0.041311      -0.013948       0.094565      -0.042381       0.027609      -0.104525      -0.108595      -0.002180       0.110775              9.715839       7.250863       0.230131      -4.330352       8.333184       2.188524      13.563469           0.000001
           38              C       7.075817      10.465253       1.519243      -0.003027      35.654108 0.41122551E+03  0.94774429E+04                                 9.438843                            6.761609       0.073268       2.042402                    0.999323      26.522883      74.031947       0.637446       0.416919      -1.070272       0.013828      -0.012645      -0.035818       0.040423       0.013038       0.005499      -0.002244       0.003374      -0.027778      -0.014334      -0.003709       0.018044             11.697717       7.863700      -0.427300      -5.697088      10.258273       2.313664      16.971178           0.000001
           39              C       7.129222       9.161975       1.104118      -0.098540      31.626310 0.41068957E+03  0.95596952E+04                                 8.794111                            6.834005       0.102485       2.014337                    0.999741      28.952523      83.987699       0.617032       0.426450      -1.053366       0.005881       0.014435      -0.015141       0.021730       0.000166       0.007242      -0.019486       0.011585      -0.019739      -0.025033       0.007202       0.017831             10.059730       6.899704      -0.048682      -3.844818       9.940608       2.501294      13.338878          -0.000001
           40              C       5.502879       1.567575      14.327587      -0.126074      32.975238 0.43792945E+03  0.10353473E+05                                 9.049682                            7.061464       0.027235       1.987380                    0.999168      29.549246      86.244062       0.606747       0.426989      -1.053570      -0.005853       0.007931       0.016036       0.018823      -0.004631       0.016710      -0.001743      -0.005252      -0.045886      -0.024709       0.007046       0.017662             10.380238       7.380662       0.583914      -4.360953       9.398392       1.212580      14.361660          -0.000002
           41              C       6.046117       2.573218      13.494453       0.085029      36.498281 0.41684756E+03  0.96591249E+04                                 9.746222                            6.889232      -0.185868       1.957005                    0.999343      26.372648      74.299402       0.619085       0.426968      -1.061777       0.000726      -0.001436       0.001993       0.002561      -0.000389      -0.025936       0.002189      -0.005132       0.084604      -0.028543      -0.011606       0.040149             12.470473       7.789773      -0.631985      -5.608777      10.449612       3.610293      19.172034          -0.000001
           42              C       5.975691       3.892390      13.909579      -0.152318      32.610128 0.43022117E+03  0.10088998E+05                                 8.849141                            6.914518       0.095982       1.997037                    0.999720      29.618768      85.068462       0.626739       0.416738      -1.063896      -0.010045       0.005505       0.028139       0.030381       0.016235      -0.007789      -0.017846      -0.026891       0.004722      -0.021887      -0.010645       0.032532             10.118214       6.889174      -0.675592      -3.722389      10.332679       2.443696      13.132788           0.000007
           43              C       7.616372      11.452113       0.712055      -0.106276      32.626779 0.41761811E+03  0.97317792E+04                                 8.915957                            6.863415       0.073968       1.996947                    0.999744      29.098454      83.614849       0.621385       0.422992      -1.058759       0.005106      -0.017715      -0.015008       0.023773       0.002769       0.004269       0.008810      -0.028099      -0.051429      -0.019924      -0.004990       0.024914             10.245283       7.178998      -0.061814      -4.439365       9.729401       0.796276      13.827450           0.000009
           44              C       6.577070       2.248131      12.162593       0.055580      29.454608 0.30184849E+03  0.65447216E+04                                 8.700425                            5.995250      -0.199197       1.955454                    0.998158      26.433511      75.469680       0.632626       0.446536      -1.035092      -0.002224      -0.005299       0.008912       0.010604      -0.015822       0.048658      -0.031363       0.152880      -0.052092      -0.083127      -0.025430       0.108558             11.381953       6.549946      -1.254817      -4.468008       9.076963       5.625848      18.518949          -0.000000
           45              C       6.303793      -1.164635       7.293520       0.644562      22.982157 0.24077258E+03  0.49543641E+04                                 7.589791                            5.569477      -0.184169       2.006835                    0.999194      22.000606      62.036952       0.616130       0.483118      -1.010662      -0.020053      -0.050714      -0.027094       0.060895      -0.065657      -0.061235      -0.022661       0.155511      -0.163497      -0.112230      -0.029914       0.142144              9.356981       6.369183       3.895464       1.508539      12.204138       2.779731       9.497622           0.000001
           46              C       6.879843      -0.065088       8.178544      -0.009962      38.827221 0.41976693E+03  0.96914928E+04                                 9.882183                            6.740553       0.091246       2.038364                    0.999236      26.695611      73.765378       0.653596       0.405895      -1.081096       0.011945       0.038513       0.027478       0.048796      -0.001209      -0.000949      -0.015080      -0.001808       0.024045      -0.013879      -0.004649       0.018528             12.937155      10.654631       6.724055       0.481877      14.869927       4.557372      13.286907           0.000000
           47              C       6.533030      -0.001525       9.521935      -0.190334      39.534272 0.48178056E+03  0.11678754E+05                                10.273858                            7.443055      -0.149221       1.918545                    0.998865      30.895383      91.654868       0.585969       0.431206      -1.049765      -0.002453      -0.002189      -0.020909       0.021166      -0.022052      -0.004264      -0.030140       0.038993      -0.085961      -0.052348       0.007372       0.044977             12.514168       8.892574       4.254946      -0.240004      12.662656       5.117347      15.987275          -0.000003
           48              C       7.069130       1.009884      10.326240       0.221020      36.509064 0.36654261E+03  0.82372858E+04                                 9.721195                            6.468712      -0.174190       1.967272                    0.999358      25.191296      70.241734       0.636655       0.428097      -1.059459      -0.009572      -0.002755       0.042335       0.043491      -0.004851       0.005969       0.007772       0.000677       0.042733      -0.015222      -0.002292       0.017514             12.725305       9.250017       2.598761      -2.942265      10.360132       5.118359      18.565767           0.000000
           49              C       8.061599       1.852254       9.781389      -0.185933      35.855559 0.46702900E+03  0.11204324E+05                                 9.547388                            7.275403       0.007035       1.970201                    0.999444      30.348585      88.809546       0.600707       0.425012      -1.056312       0.019912       0.001481      -0.017798       0.026748      -0.030188       0.028748       0.010787      -0.018648      -0.041406      -0.049613       0.009384       0.040229             11.238236      11.081171       3.727521      -4.186817       8.013890       0.079748      14.619646           0.000001
           50              C       8.420595       1.742454       8.452411      -0.011775      38.102193 0.41148364E+03  0.94483910E+04                                 9.727697                            6.659931       0.106370       2.044390                    0.999276      26.523454      72.972225       0.659907       0.404220      -1.082746      -0.038639      -0.030592       0.023171       0.054459      -0.010037       0.008655       0.008732      -0.014756       0.038591      -0.022766       0.004921       0.017844             12.589162      13.955944       7.174068      -3.308923      11.536304      -0.230053      12.275238           0.000000
           51              C       7.813351       0.790285       7.650989      -0.129905      35.629095 0.42963198E+03  0.10107293E+05                                 9.529283                            7.001387      -0.112486       1.933867                    0.999471      29.717666      86.478405       0.608506       0.427861      -1.053194      -0.004621       0.005893       0.016636       0.018244      -0.043289       0.003393      -0.006365       0.010493       0.045974      -0.051364       0.013395       0.037969             11.530454      11.884707       7.218361      -0.240407      13.012527       1.513816       9.694128           0.000001
           52              C       9.508661       2.603607       7.898911       0.672638      21.913009 0.23398048E+03  0.47753055E+04                                 7.338541                            5.486289      -0.165717       2.017536                    0.999124      21.535202      60.270802       0.622122       0.482402      -1.012091       0.045456       0.044542      -0.035971       0.073103      -0.097884       0.041813      -0.016886      -0.043373      -0.090647      -0.093795      -0.031663       0.125458              8.865330      10.136878       4.402148      -2.494163       7.970216      -0.726145       8.488896          -0.000000
           53              C      11.008499       3.610657      11.629272       0.590592      25.068192 0.26521894E+03  0.55813999E+04                                 7.959683                            5.796941      -0.188025       1.982546                    0.999466      22.994074      65.206054       0.612552       0.475143      -1.016611       0.009343       0.001941      -0.040195       0.041312       0.013433       0.094193       0.042128       0.027486      -0.103063      -0.108080      -0.002002       0.110081              9.698749       7.239056      -0.230796      -4.320470       8.321513      -2.183628      13.535678           0.000001
           54              C      10.345040       3.240758      12.894828      -0.008571      35.782674 0.41304882E+03  0.95291544E+04                                 9.455963                            6.773225       0.072655       2.041303                    0.999329      26.586987      74.227146       0.637430       0.416506      -1.070632      -0.013384      -0.013993       0.036223       0.041074      -0.012636       0.005805       0.001275       0.004464      -0.029355      -0.013912      -0.004297       0.018209             11.719197       7.877388       0.427174      -5.708329      10.278547      -2.317028      17.001655           0.000001
           55              C      10.291635       1.937472      13.309953      -0.096060      31.596660 0.41017026E+03  0.95450983E+04                                 8.790620                            6.830988       0.103540       2.014696                    0.999725      28.933904      83.937330       0.616958       0.426613      -1.053209      -0.004163       0.014344       0.014505       0.020820      -0.001179       0.007132       0.019992       0.010229      -0.017012      -0.025157       0.007329       0.017828             10.055729       6.897301       0.048190      -3.843531       9.937148      -2.499267      13.332738          -0.000001
           56              C      11.917978       8.792094       0.086484      -0.123829      32.900090 0.43657208E+03  0.10314149E+05                                 9.040996                            7.054558       0.026825       1.987899                    0.999184      29.502085      86.097349       0.606476       0.427479      -1.053188       0.003207       0.007425      -0.015560       0.017536       0.002467       0.016089       0.002269      -0.006166      -0.047287      -0.024593       0.008788       0.015805             10.369905       7.373012      -0.583135      -4.355509       9.391958      -1.212173      14.344745          -0.000002
           57              C      11.374740       9.797724       0.919618       0.082271      36.547663 0.41759670E+03  0.96804086E+04                                 9.752209                            6.893696      -0.184276       1.957420                    0.999330      26.398055      74.375519       0.619143       0.426755      -1.061955       0.000138      -0.000805      -0.002272       0.002415      -0.001096      -0.025779      -0.002753      -0.004652       0.080938      -0.028196      -0.010970       0.039166             12.477713       7.794673       0.631856      -5.612256      10.455447      -3.611179      19.183019          -0.000001
           58              C      11.445166      11.116902       0.504492      -0.150776      32.614626 0.43030619E+03  0.10092247E+05                                 8.854940                            6.919646       0.092923       1.996133                    0.999720      29.613304      85.078894       0.625856       0.417274      -1.063474       0.010772       0.006537      -0.028361       0.031034      -0.016470      -0.009761       0.018703      -0.028290       0.003055      -0.022306      -0.012172       0.034478             10.124783       6.893333       0.678495      -3.724390      10.339868      -2.449713      13.141150           0.000007
           59              C       9.804485       4.227604      13.702016      -0.102496      32.446252 0.41468872E+03  0.96461157E+04                                 8.880813                            6.836688       0.080597       2.000069                    0.999752      29.006162      83.263048       0.622982       0.422669      -1.059006      -0.004121      -0.018283       0.011674       0.022080      -0.004135       0.002353      -0.007761      -0.029448      -0.055469      -0.020044      -0.005938       0.025983             10.203174       7.146967       0.062012      -4.414116       9.704905      -0.797772      13.757649           0.000008
           60              C      10.843787       9.472614       2.251478       0.056542      29.390064 0.30118305E+03  0.65262790E+04                                 8.684451                            5.986041      -0.201438       1.955309                    0.998116      26.405618      75.351308       0.633565       0.446149      -1.035382       0.004183      -0.005096      -0.010617       0.012498       0.016824       0.048823       0.030601       0.152280      -0.049480      -0.082370      -0.026015       0.108385             11.358169       6.537376       1.250267      -4.456678       9.062781      -5.610234      18.474349           0.000000
           61              C      11.117064       6.059767       7.120551       0.644811      22.963476 0.24055587E+03  0.49487636E+04                                 7.585355                            5.566738      -0.189643       2.005596                    0.999164      21.991524      62.003087       0.616323       0.483078      -1.010688       0.019729      -0.051695       0.026675       0.061426       0.067427      -0.061332       0.022834       0.154200      -0.164659      -0.113186      -0.029575       0.142761              9.350542       6.364675      -3.891411       1.507230      12.194473      -2.777125       9.492477           0.000001
           62              C      10.541014       7.159328       6.235527      -0.010863      38.917088 0.42085514E+03  0.97241419E+04                                 9.901895                            6.752833       0.084478       2.035849                    0.999210      26.730188      73.920144       0.652404       0.406322      -1.080675      -0.010234       0.037141      -0.027892       0.047562       0.001313      -0.000726       0.014402      -0.001697       0.028917      -0.013386      -0.005378       0.018763             12.964173      10.675784      -6.739691       0.484216      14.902394      -4.569095      13.314343           0.000000
           63              C      10.887827       7.222914       4.892136      -0.190458      39.475097 0.48100560E+03  0.11654072E+05                                10.256004                            7.430278      -0.139587       1.921371                    0.998843      30.879099      91.552493       0.587337       0.430419      -1.050353       0.003066      -0.003650       0.021201       0.021730       0.020248      -0.004193       0.031528       0.037971      -0.091047      -0.053826       0.009597       0.044229             12.490932       8.879987      -4.250675      -0.240930      12.641495      -5.101669      15.951312          -0.000003
           64              C      10.351727       8.234337       4.087831       0.222277      36.473183 0.36608229E+03  0.82252137E+04                                 9.720486                            6.468681      -0.183090       1.964626                    0.999359      25.171291      70.202470       0.635995       0.428631      -1.059018       0.009895      -0.003797      -0.042864       0.044155       0.004209       0.005918      -0.007516      -0.000228       0.040544      -0.014226      -0.002606       0.016832             12.723560       9.250453      -2.601851      -2.938650      10.362640      -5.117880      18.557587           0.000000
           65              C       9.359258       9.076697       4.632682      -0.188441      35.944088 0.46846641E+03  0.11246962E+05                                 9.558673                            7.283023       0.006596       1.969386                    0.999369      30.399007      88.976857       0.600860       0.424596      -1.056616      -0.019404       0.000294       0.016976       0.025783       0.029515       0.028977      -0.010929      -0.016828      -0.044305      -0.049432       0.009486       0.039947             11.252465      11.096511      -3.734131      -4.192725       8.024537      -0.079161      14.636347           0.000001
           66              C       9.000262       8.966875       5.961660      -0.011119      38.047311 0.41082171E+03  0.94290207E+04                                 9.719025                            6.654667       0.109509       2.045582                    0.999313      26.496620      72.872806       0.660180       0.404232      -1.082781       0.038016      -0.029624      -0.024552       0.054089       0.009705       0.007901      -0.008278      -0.014526       0.034398      -0.021439       0.005083       0.016356             12.577505      13.941469      -7.166177      -3.305212      11.525905       0.228901      12.265142           0.000000
           67              C       9.607506       8.014693       6.763082      -0.126525      35.525479 0.42817102E+03  0.10063990E+05                                 9.511034                            6.989194      -0.111286       1.934783                    0.999463      29.664846      86.276359       0.609095       0.427827      -1.053253       0.004418       0.005845      -0.015887       0.017495       0.041537       0.002569       0.005970       0.009975       0.045564      -0.049548       0.013629       0.035919             11.506791      11.858470      -7.200113      -0.240848      12.983871      -1.510375       9.678032           0.000001
           68              C       7.912196       9.828019       6.515160       0.674629      21.874985 0.23351820E+03  0.47640554E+04                                 7.334287                            5.483766      -0.170994       2.016224                    0.999133      21.514130      60.222661       0.621701       0.482912      -1.011708      -0.045944       0.046089       0.035453       0.074108       0.096750       0.041485       0.015635      -0.043088      -0.093250      -0.092888      -0.031297       0.124185              8.859527      10.129179      -4.397591      -2.492778       7.964580       0.725503       8.484820          -0.000000
           69              C       4.462199      -3.610853      11.629272       0.586430      25.140474 0.26608471E+03  0.56038860E+04                                 7.972185                            5.804558      -0.182232       1.983574                    0.999494      23.034461      65.334122       0.612473       0.474843      -1.016826       0.010306      -0.004006      -0.039804       0.041311      -0.013948       0.094565      -0.042381       0.027609      -0.104525      -0.108595      -0.002180       0.110775              9.715838       7.250862       0.230131      -4.330351       8.333184       2.188524      13.563467           0.000001
           70              C       3.798740      -3.240974      12.894828      -0.003027      35.654107 0.41122551E+03  0.94774426E+04                                 9.438842                            6.761609       0.073268       2.042402                    0.999323      26.522883      74.031943       0.637446       0.416919      -1.070272      -0.013828       0.012645       0.035818       0.040423       0.013038       0.005499      -0.002244       0.003374      -0.027778      -0.014334      -0.003709       0.018044             11.697716       7.863699      -0.427300      -5.697087      10.258272       2.313664      16.971176           0.000001
           71              C       3.745335      -1.937696      13.309953      -0.098540      31.626305 0.41068950E+03  0.95596932E+04                                 8.794109                            6.834004       0.102485       2.014338                    0.999741      28.952520      83.987684       0.617032       0.426450      -1.053366      -0.005881      -0.014435       0.015141       0.021730       0.000166       0.007242      -0.019486       0.011586      -0.019739      -0.025033       0.007202       0.017831             10.059728       6.899703      -0.048682      -3.844817       9.940606       2.501294      13.338875          -0.000001
           72              C       5.371678       5.656704       0.086484      -0.126073      32.975233 0.43792939E+03  0.10353471E+05                                 9.049681                            7.061463       0.027235       1.987380                    0.999168      29.549243      86.244048       0.606747       0.426989      -1.053570       0.005853      -0.007931      -0.016036       0.018823      -0.004631       0.016710      -0.001743      -0.005252      -0.045886      -0.024709       0.007046       0.017662             10.380236       7.380661       0.583914      -4.360952       9.398391       1.212580      14.361656          -0.000002
           73              C       4.828440       4.651061       0.919618       0.085029      36.498276 0.41684751E+03  0.96591234E+04                                 9.746221                            6.889231      -0.185867       1.957005                    0.999343      26.372646      74.299394       0.619085       0.426968      -1.061777      -0.000726       0.001436      -0.001993       0.002561      -0.000389      -0.025936       0.002189      -0.005132       0.084604      -0.028543      -0.011606       0.040149             12.470472       7.789773      -0.631985      -5.608777      10.449611       3.610292      19.172032          -0.000001
           74              C       4.898866       3.331889       0.504492      -0.152318      32.610131 0.43022124E+03  0.10088999E+05                                 8.849141                            6.914519       0.095981       1.997037                    0.999720      29.618770      85.068467       0.626739       0.416738      -1.063896       0.010045      -0.005505      -0.028139       0.030381       0.016235      -0.007789      -0.017846      -0.026891       0.004722      -0.021887      -0.010645       0.032532             10.118214       6.889174      -0.675592      -3.722389      10.332680       2.443696      13.132789           0.000007
           75              C       3.258185      -4.227834      13.702016      -0.106276      32.626784 0.41761818E+03  0.97317812E+04                                 8.915958                            6.863416       0.073968       1.996947                    0.999744      29.098456      83.614858       0.621385       0.422992      -1.058759      -0.005106       0.017715       0.015008       0.023773       0.002769       0.004269       0.008810      -0.028099      -0.051429      -0.019924      -0.004990       0.024914             10.245284       7.178999      -0.061814      -4.439366       9.729402       0.796276      13.827452           0.000009
           76              C       4.297487       4.976148       2.251478       0.055580      29.454605 0.30184846E+03  0.65447208E+04                                 8.700424                            5.995249      -0.199197       1.955454                    0.998158      26.433510      75.469671       0.632626       0.446536      -1.035093       0.002224       0.005299      -0.008912       0.010604      -0.015822       0.048658      -0.031363       0.152880      -0.052092      -0.083127      -0.025430       0.108558             11.381951       6.549945      -1.254817      -4.468007       9.076962       5.625847      18.518945           0.000000
           77              C       4.570764       8.388914       7.120551       0.644562      22.982156 0.24077256E+03  0.49543637E+04                                 7.589791                            5.569477      -0.184169       2.006835                    0.999194      22.000606      62.036955       0.616130       0.483118      -1.010662       0.020053       0.050714       0.027094       0.060895      -0.065657      -0.061235      -0.022661       0.155511      -0.163497      -0.112230      -0.029914       0.142144              9.356981       6.369184       3.895464       1.508539      12.204138       2.779731       9.497622           0.000001
           78              C       3.994714       7.289367       6.235527      -0.009962      38.827222 0.41976694E+03  0.96914930E+04                                 9.882183                            6.740553       0.091246       2.038364                    0.999236      26.695611      73.765379       0.653596       0.405895      -1.081096      -0.011945      -0.038513      -0.027478       0.048796      -0.001209      -0.000949      -0.015081      -0.001808       0.024045      -0.013879      -0.004649       0.018529             12.937155      10.654631       6.724055       0.481878      14.869927       4.557372      13.286907           0.000000
           79              C       4.341527       7.225804       4.892136      -0.190334      39.534264 0.48178045E+03  0.11678750E+05                                10.273857                            7.443055      -0.149221       1.918545                    0.998865      30.895380      91.654857       0.585969       0.431206      -1.049765       0.002453       0.002189       0.020909       0.021166      -0.022052      -0.004264      -0.030140       0.038993      -0.085961      -0.052348       0.007372       0.044977             12.514167       8.892574       4.254946      -0.240005      12.662654       5.117345      15.987273          -0.000004
           80              C       3.805427       6.214395       4.087831       0.221020      36.509063 0.36654261E+03  0.82372858E+04                                 9.721194                            6.468712      -0.174190       1.967272                    0.999358      25.191296      70.241731       0.636655       0.428097      -1.059459       0.009571       0.002755      -0.042335       0.043491      -0.004851       0.005969       0.007772       0.000677       0.042733      -0.015222      -0.002292       0.017514             12.725304       9.250017       2.598761      -2.942264      10.360131       5.118358      18.565765           0.000000
           81              C       2.812958       5.372025       4.632682      -0.185933      35.855561 0.46702901E+03  0.11204324E+05                                 9.547388                            7.275404       0.007035       1.970201                    0.999444      30.348587      88.809551       0.600707       0.425012      -1.056312      -0.019912      -0.001481       0.017798       0.026748      -0.030188       0.028748       0.010787      -0.018648      -0.041406      -0.049613       0.009384       0.040229             11.238236      11.081171       3.727521      -4.186817       8.013891       0.079748      14.619646           0.000001
           82              C       2.453962       5.481825       5.961660      -0.011775      38.102194 0.41148365E+03  0.94483912E+04                                 9.727697                            6.659932       0.106369       2.044390                    0.999276      26.523454      72.972228       0.659907       0.404220      -1.082746       0.038639       0.030592      -0.023171       0.054459      -0.010038       0.008655       0.008732      -0.014756       0.038591      -0.022766       0.004921       0.017844             12.589163      13.955945       7.174068      -3.308923      11.536305      -0.230053      12.275239           0.000000
           83              C       3.061206       6.433994       6.763082      -0.129906      35.629099 0.42963203E+03  0.10107295E+05                                 9.529284                            7.001388      -0.112486       1.933867                    0.999471      29.717667      86.478413       0.608506       0.427861      -1.053194       0.004621      -0.005893      -0.016636       0.018244      -0.043289       0.003393      -0.006365       0.010493       0.045974      -0.051364       0.013395       0.037969             11.530456      11.884709       7.218362      -0.240407      13.012529       1.513817       9.694130           0.000001
           84              C       1.365896       4.620672       6.515160       0.672638      21.913009 0.23398047E+03  0.47753052E+04                                 7.338541                            5.486289      -0.165717       2.017536                    0.999124      21.535201      60.270798       0.622122       0.482402      -1.012091      -0.045456      -0.044542       0.035971       0.073103      -0.097884       0.041813      -0.016886      -0.043373      -0.090647      -0.093795      -0.031663       0.125458              8.865330      10.136878       4.402149      -2.494163       7.970216      -0.726145       8.488896          -0.000000
           85              C      -0.133942       3.613622       2.784799       0.590592      25.068192 0.26521894E+03  0.55813999E+04                                 7.959682                            5.796941      -0.188025       1.982546                    0.999466      22.994073      65.206047       0.612552       0.475143      -1.016611      -0.009343      -0.001941       0.040195       0.041312       0.013433       0.094193       0.042128       0.027486      -0.103063      -0.108080      -0.002002       0.110081              9.698748       7.239056      -0.230796      -4.320470       8.321512      -2.183628      13.535676           0.000001
           86              C       0.529517       3.983521       1.519243      -0.008571      35.782669 0.41304877E+03  0.95291528E+04                                 9.455962                            6.773225       0.072655       2.041304                    0.999329      26.586985      74.227137       0.637430       0.416506      -1.070633       0.013384       0.013993      -0.036223       0.041074      -0.012636       0.005805       0.001275       0.004464      -0.029355      -0.013912      -0.004297       0.018209             11.719195       7.877387       0.427174      -5.708328      10.278546      -2.317028      17.001653           0.000001
           87              C       0.582922       5.286807       1.104118      -0.096060      31.596655 0.41017020E+03  0.95450963E+04                                 8.790618                            6.830987       0.103541       2.014696                    0.999725      28.933902      83.937317       0.616958       0.426613      -1.053209       0.004163      -0.014344      -0.014505       0.020820      -0.001179       0.007132       0.019992       0.010229      -0.017012      -0.025157       0.007329       0.017828             10.055727       6.897300       0.048189      -3.843530       9.937147      -2.499266      13.332736          -0.000001
           88              C      -1.043421      -1.567815      14.327587      -0.123829      32.900086 0.43657204E+03  0.10314148E+05                                 9.040996                            7.054557       0.026825       1.987899                    0.999184      29.502083      86.097340       0.606476       0.427479      -1.053188      -0.003207      -0.007425       0.015560       0.017536       0.002467       0.016089       0.002269      -0.006166      -0.047287      -0.024593       0.008788       0.015805             10.369904       7.373012      -0.583135      -4.355509       9.391957      -1.212173      14.344743          -0.000002
           89              C      -0.500183      -2.573445      13.494453       0.082271      36.547663 0.41759671E+03  0.96804087E+04                                 9.752209                            6.893696      -0.184276       1.957420                    0.999330      26.398055      74.375521       0.619143       0.426755      -1.061955      -0.000138       0.000805       0.002272       0.002415      -0.001096      -0.025779      -0.002753      -0.004652       0.080937      -0.028196      -0.010970       0.039166             12.477713       7.794673       0.631856      -5.612256      10.455447      -3.611179      19.183019          -0.000001
           90              C      -0.570609      -3.892623      13.909579      -0.150776      32.614626 0.43030619E+03  0.10092247E+05                                 8.854941                            6.919647       0.092923       1.996133                    0.999720      29.613304      85.078897       0.625856       0.417274      -1.063474      -0.010772      -0.006537       0.028361       0.031034      -0.016470      -0.009761       0.018703      -0.028290       0.003055      -0.022306      -0.012172       0.034478             10.124784       6.893333       0.678495      -3.724390      10.339868      -2.449713      13.141150           0.000007
           91              C       1.070072       2.996675       0.712055      -0.102496      32.446255 0.41468877E+03  0.96461169E+04                                 8.880813                            6.836689       0.080597       2.000069                    0.999752      29.006163      83.263050       0.622982       0.422669      -1.059006       0.004121       0.018283      -0.011674       0.022080      -0.004135       0.002354      -0.007761      -0.029448      -0.055469      -0.020044      -0.005938       0.025983             10.203174       7.146968       0.062012      -4.414116       9.704905      -0.797772      13.757650           0.000009
           92              C       0.030770      -2.248335      12.162593       0.056542      29.390066 0.30118307E+03  0.65262796E+04                                 8.684452                            5.986041      -0.201438       1.955309                    0.998116      26.405619      75.351313       0.633565       0.446149      -1.035382      -0.004183       0.005096       0.010617       0.012498       0.016824       0.048823       0.030601       0.152280      -0.049480      -0.082370      -0.026015       0.108385             11.358169       6.537377       1.250267      -4.456679       9.062781      -5.610235      18.474350           0.000000
           93              C      -0.242507       1.164512       7.293520       0.644811      22.963476 0.24055587E+03  0.49487638E+04                                 7.585355                            5.566738      -0.189643       2.005596                    0.999164      21.991524      62.003089       0.616323       0.483078      -1.010688      -0.019729       0.051695      -0.026675       0.061426       0.067427      -0.061332       0.022834       0.154200      -0.164659      -0.113186      -0.029575       0.142761              9.350543       6.364676      -3.891412       1.507230      12.194474      -2.777125       9.492478           0.000001
           94              C       0.333543       0.064951       8.178544      -0.010863      38.917085 0.42085511E+03  0.97241410E+04                                 9.901894                            6.752833       0.084478       2.035849                    0.999210      26.730187      73.920140       0.652404       0.406322      -1.080675       0.010234      -0.037141       0.027892       0.047562       0.001313      -0.000726       0.014402      -0.001697       0.028917      -0.013386      -0.005378       0.018763             12.964172      10.675783      -6.739690       0.484216      14.902393      -4.569094      13.314341           0.000000
           95              C      -0.013270       0.001365       9.521935      -0.190458      39.475091 0.48100553E+03  0.11654070E+05                                10.256004                            7.430278      -0.139587       1.921372                    0.998843      30.879096      91.552483       0.587337       0.430419      -1.050353      -0.003066       0.003650      -0.021201       0.021730       0.020248      -0.004193       0.031528       0.037971      -0.091047      -0.053826       0.009597       0.044229             12.490931       8.879987      -4.250675      -0.240930      12.641495      -5.101668      15.951311          -0.000003
           96              C       0.522830      -1.010058      10.326240       0.222277      36.473180 0.36608226E+03  0.82252131E+04                                 9.720486                            6.468681      -0.183089       1.964626                    0.999359      25.171290      70.202466       0.635995       0.428631      -1.059018      -0.009895       0.003797       0.042864       0.044155       0.004209       0.005918      -0.007516      -0.000228       0.040544      -0.014226      -0.002606       0.016832             12.723559       9.250452      -2.601851      -2.938650      10.362640      -5.117879      18.557586           0.000000
           97              C       1.515299      -1.852418       9.781389      -0.188441      35.944087 0.46846641E+03  0.11246962E+05                                 9.558673                            7.283023       0.006596       1.969386                    0.999369      30.399007      88.976857       0.600860       0.424596      -1.056616       0.019404      -0.000294      -0.016976       0.025784       0.029515       0.028977      -0.010929      -0.016828      -0.044305      -0.049432       0.009486       0.039947             11.252465      11.096511      -3.734131      -4.192725       8.024537      -0.079161      14.636347           0.000001
           98              C       1.874295      -1.742596       8.452411      -0.011119      38.047313 0.41082174E+03  0.94290214E+04                                 9.719025                            6.654667       0.109509       2.045582                    0.999313      26.496621      72.872809       0.660180       0.404232      -1.082781      -0.038016       0.029624       0.024552       0.054089       0.009705       0.007901      -0.008278      -0.014526       0.034398      -0.021439       0.005083       0.016356             12.577505      13.941469      -7.166177      -3.305212      11.525905       0.228901      12.265142           0.000000
           99              C       1.267051      -0.790414       7.650989      -0.126525      35.525477 0.42817101E+03  0.10063990E+05                                 9.511033                            6.989194      -0.111286       1.934783                    0.999463      29.664845      86.276353       0.609095       0.427827      -1.053253      -0.004418      -0.005845       0.015887       0.017496       0.041537       0.002569       0.005970       0.009975       0.045564      -0.049548       0.013629       0.035919             11.506790      11.858469      -7.200112      -0.240848      12.983870      -1.510375       9.678032           0.000001
          100              C       2.962361      -2.603740       7.898911       0.674629      21.874985 0.23351819E+03  0.47640552E+04                                 7.334287                            5.483766      -0.170994       2.016224                    0.999133      21.514129      60.222657       0.621701       0.482912      -1.011708       0.045944      -0.046089      -0.035453       0.074108       0.096750       0.041485       0.015635      -0.043088      -0.093250      -0.092888      -0.031297       0.124185              8.859527      10.129179      -4.397591      -2.492778       7.964580       0.725503       8.484820          -0.000000
          101              N       6.615246       1.135578      11.659254      -0.262444      42.507030 0.46147813E+03  0.10787063E+05                                10.112411                            6.862681       0.450184       2.151148                    0.999824      27.756918      74.372194       0.684678       0.382708      -1.109601       0.072165       0.170206      -0.110301       0.215277      -0.074256       0.037332       0.137243       0.197226       0.189732      -0.225055       0.090617       0.134439             13.213988       7.106064      -1.275115      -4.271049      10.671099       7.597777      21.864802          -0.000002
          102              N      10.805611       8.360053       2.754817      -0.262436      42.516019 0.46165783E+03  0.10792245E+05                                10.113358                            6.864084       0.450183       2.151114                    0.999822      27.760275      74.383018       0.684602       0.382716      -1.109603      -0.072374       0.171120       0.109756       0.215793       0.073376       0.038014      -0.136930       0.196625       0.192148      -0.224543       0.089769       0.134774             13.214286       7.106471       1.274765      -4.270489      10.673660      -7.598122      21.862728          -0.000002
          103              N       4.259311       6.088701       2.754817      -0.262444      42.507027 0.46147810E+03  0.10787063E+05                                10.112410                            6.862681       0.450184       2.151148                    0.999824      27.756918      74.372191       0.684678       0.382708      -1.109601      -0.072165      -0.170206       0.110301       0.215277      -0.074256       0.037332       0.137243       0.197226       0.189732      -0.225056       0.090617       0.134439             13.213987       7.106063      -1.275115      -4.271048      10.671098       7.597776      21.864800          -0.000002
          104              N       0.068946      -1.135774      11.659254      -0.262436      42.516020 0.46165784E+03  0.10792246E+05                                10.113358                            6.864084       0.450184       2.151114                    0.999822      27.760275      74.383019       0.684602       0.382716      -1.109603       0.072375      -0.171120      -0.109756       0.215793       0.073376       0.038014      -0.136930       0.196625       0.192148      -0.224543       0.089769       0.134774             13.214286       7.106471       1.274764      -4.270489      10.673660      -7.598122      21.862728          -0.000002
          105              O       5.680612       9.995652       3.362514      -0.658102      37.009584 0.57478390E+03  0.14088259E+05                                 8.869930                            7.457349       0.445052       2.162160                    0.997344      29.418878      78.775254       0.688744       0.362824      -1.132916       0.057383      -0.049336      -0.063385       0.098715       0.028083       0.023687      -0.065889       0.020049      -0.034298      -0.086862       0.028236       0.058626              9.859860       9.479292       2.715572      -3.875078       8.731486      -1.552832      11.368802          -0.000003
          106              O       6.563755      12.012705       3.255850      -0.658579      34.604041 0.53608768E+03  0.12881980E+05                                 8.352931                            7.086782       0.461134       2.157733                    0.998308      29.344660      77.196336       0.725547       0.351312      -1.144820       0.078930      -0.000878      -0.042152       0.089485       0.001908       0.076005       0.036788      -0.094299      -0.040028      -0.107271       0.024310       0.082962              9.343736       5.864517      -0.239754      -0.970078      11.492482       3.662127      10.674210           0.000013
          107              O       5.906347      -2.239629       7.800319      -0.740102      51.054307 0.82873046E+03  0.22275129E+05                                11.094236                            9.078855      -0.123924       1.945985                    0.997558      32.092056      90.210371       0.610969       0.372975      -1.124280       0.003660       0.098082      -0.001978       0.098171      -0.032453      -0.047951      -0.019191       0.071379      -0.211038      -0.093761       0.000916       0.092845             12.992157      10.658085       5.264658      -1.023668      19.366463      -0.053087       8.951922          -0.000001
          108              O       6.232139      -0.937778       6.066018      -0.603618      30.082729 0.47429700E+03  0.11056670E+05                                 7.607353                            6.685121       0.491125       2.199643                    0.997761      27.779134      72.044934       0.743589       0.353345      -1.142844       0.063775       0.049239       0.018096       0.082579      -0.041014      -0.026819      -0.016846       0.092067       0.115530      -0.086158       0.024393       0.061765              8.209238       5.531156       0.776198       0.920704       7.472570       1.220259      11.623988           0.000005
          109              O       9.834514       2.440346       6.700237      -0.704657      37.119310 0.58571674E+03  0.14404917E+05                                 8.820547                            7.460944       0.316368       2.105360                    0.998410      29.935005      79.946370       0.698798       0.356395      -1.139500      -0.060772      -0.008355       0.081929       0.102350      -0.066234       0.000345      -0.016606      -0.000704      -0.013591      -0.066142      -0.004310       0.070452             10.035662      10.483544       1.984299      -4.429856       6.939100      -1.691635      12.684342           0.000000
          110              O      10.035461       3.454635       8.670064      -0.638541      37.501103 0.61163471E+03  0.15210560E+05                                 8.972426                            7.744756       0.125004       2.070991                    0.996313      29.066522      78.135483       0.669728       0.367752      -1.130263      -0.075634      -0.005412      -0.014555       0.077212      -0.048015       0.049339       0.013964      -0.059318      -0.043982      -0.084984       0.018850       0.066134              9.875662      10.633720       4.385923       1.090661      10.511080       1.296181       8.482186           0.000001
          111              O      -1.352355       2.771187      11.051557      -0.660116      37.082527 0.57620267E+03  0.14131739E+05                                 8.881299                            7.466132       0.442066       2.160797                    0.997330      29.450658      78.884610       0.688396       0.362783      -1.132948      -0.055671      -0.050302       0.063356       0.098201      -0.026901       0.024117       0.065935       0.019656      -0.034699      -0.086545       0.028037       0.058508              9.873394       9.491254      -2.719229      -3.881750       8.742718       1.554179      11.386210          -0.000003
          112              O      10.857102       4.788239      11.158221      -0.659499      34.615585 0.53635079E+03  0.12889539E+05                                 8.353489                            7.087490       0.461156       2.157459                    0.998316      29.353892      77.217591       0.725689       0.351210      -1.144933      -0.078561       0.000374       0.042504       0.089323      -0.002214       0.076526      -0.036831      -0.091726      -0.038404      -0.106962       0.024098       0.082863              9.344053       5.864775       0.239123      -0.970196      11.493265      -3.661758      10.674118           0.000013
          113              O      11.514510       4.984780       6.613752      -0.740938      51.090227 0.82946543E+03  0.22299285E+05                                11.097380                            9.081352      -0.129401       1.944010                    0.997588      32.108985      90.259725       0.611054       0.372850      -1.124402      -0.003238       0.097662       0.001379       0.097726       0.033273      -0.046267       0.019703       0.071039      -0.209519      -0.092872       0.000754       0.092118             12.995821      10.660239      -5.266288      -1.023568      19.372254       0.052726       8.954972          -0.000001
          114              O      11.188718       6.286603       8.348053      -0.603255      30.092641 0.47448457E+03  0.11062282E+05                                 7.609656                            6.686899       0.485663       2.197867                    0.997773      27.781340      72.057796       0.743404       0.353394      -1.142790      -0.063309       0.048675      -0.018005       0.081862       0.039237      -0.026749       0.016851       0.091793       0.114150      -0.084656       0.023451       0.061205              8.211904       5.532340      -0.776430       0.921218       7.474938      -1.221285      11.628435           0.000005
          115              O       7.586343       9.664738       7.713834      -0.706007      37.207202 0.58747430E+03  0.14459597E+05                                 8.835647                            7.473059       0.317345       2.105121                    0.998459      29.970225      80.083524       0.698071       0.356483      -1.139379       0.061175      -0.008221      -0.081756       0.102440       0.067464       0.001506       0.017266      -0.000455      -0.013295      -0.067258      -0.004760       0.072019             10.053732      10.503601      -1.988925      -4.438901       6.951036       1.694977      12.706560           0.000000
          116              O       7.385396      10.679060       5.744007      -0.640761      37.567076 0.61302735E+03  0.15253322E+05                                 8.980652                            7.751726       0.127921       2.071280                    0.996296      29.097921      78.231668       0.669689       0.367577      -1.130438       0.075651      -0.004172       0.013168       0.076901       0.047765       0.048972      -0.013489      -0.061143      -0.045716      -0.084730       0.018152       0.066577              9.884912      10.643159      -4.389938       1.090367      10.520241      -1.296755       8.491335           0.000001
          117              O       5.193945      -2.771373      11.051557      -0.658102      37.009584 0.57478391E+03  0.14088260E+05                                 8.869930                            7.457350       0.445052       2.162160                    0.997344      29.418878      78.775255       0.688744       0.362824      -1.132916      -0.057383       0.049336       0.063385       0.098715       0.028083       0.023687      -0.065889       0.020049      -0.034298      -0.086862       0.028236       0.058626              9.859860       9.479292       2.715573      -3.875078       8.731487      -1.552832      11.368802          -0.000003
          118              O       4.310802      -4.788426      11.158221      -0.658579      34.604053 0.53608790E+03  0.12881987E+05                                 8.352934                            7.086784       0.461134       2.157733                    0.998308      29.344661      77.196347       0.725547       0.351313      -1.144820      -0.078930       0.000878       0.042152       0.089485       0.001908       0.076005       0.036788      -0.094299      -0.040028      -0.107272       0.024310       0.082962              9.343739       5.864519      -0.239754      -0.970079      11.492486       3.662128      10.674214           0.000013
          119              O       4.968210       9.463908       6.613752      -0.740102      51.054305 0.82873043E+03  0.22275128E+05                                11.094236                            9.078854      -0.123924       1.945985                    0.997558      32.092056      90.210368       0.610969       0.372975      -1.124280      -0.003660      -0.098082       0.001978       0.098171      -0.032453      -0.047951      -0.019191       0.071379      -0.211038      -0.093761       0.000916       0.092845             12.992156      10.658085       5.264658      -1.023668      19.366462      -0.053088       8.951922          -0.000001
          120              O       4.642418       8.162057       8.348053      -0.603618      30.082743 0.47429727E+03  0.11056678E+05                                 7.607356                            6.685124       0.491125       2.199643                    0.997761      27.779136      72.044950       0.743588       0.353345      -1.142844      -0.063775      -0.049239      -0.018096       0.082579      -0.041014      -0.026819      -0.016846       0.092067       0.115530      -0.086158       0.024393       0.061765              8.209242       5.531159       0.776198       0.920704       7.472573       1.220260      11.623993           0.000005
          121              O       1.040043       4.783933       7.713834      -0.704656      37.119300 0.58571652E+03  0.14404910E+05                                 8.820545                            7.460942       0.316369       2.105360                    0.998410      29.935001      79.946351       0.698798       0.356395      -1.139500       0.060772       0.008355      -0.081929       0.102350      -0.066234       0.000345      -0.016606      -0.000704      -0.013591      -0.066142      -0.004310       0.070452             10.035659      10.483541       1.984299      -4.429855       6.939098      -1.691634      12.684339           0.000001
          122              O       0.839096       3.769644       5.744007      -0.638541      37.501102 0.61163470E+03  0.15210559E+05                                 8.972426                            7.744756       0.125004       2.070991                    0.996313      29.066523      78.135483       0.669728       0.367752      -1.130263       0.075634       0.005412       0.014555       0.077212      -0.048015       0.049339       0.013964      -0.059318      -0.043982      -0.084984       0.018850       0.066134              9.875661      10.633720       4.385923       1.090661      10.511079       1.296181       8.482186           0.000001
          123              O      12.226912       4.453092       3.362514      -0.660116      37.082520 0.57620255E+03  0.14131735E+05                                 8.881297                            7.466131       0.442066       2.160797                    0.997330      29.450659      78.884607       0.688396       0.362783      -1.132948       0.055671       0.050302      -0.063357       0.098201      -0.026901       0.024117       0.065935       0.019656      -0.034699      -0.086545       0.028037       0.058508              9.873392       9.491252      -2.719229      -3.881749       8.742717       1.554179      11.386207          -0.000003
          124              O       0.017455       2.436040       3.255850      -0.659499      34.615573 0.53635057E+03  0.12889532E+05                                 8.353487                            7.087488       0.461156       2.157459                    0.998316      29.353891      77.217581       0.725689       0.351210      -1.144933       0.078561      -0.000374      -0.042504       0.089323      -0.002214       0.076526      -0.036831      -0.091726      -0.038404      -0.106962       0.024098       0.082863              9.344050       5.864774       0.239123      -0.970195      11.493262      -3.661756      10.674114           0.000013
          125              O      -0.639953       2.239499       7.800319      -0.740938      51.090221 0.82946532E+03  0.22299281E+05                                11.097379                            9.081352      -0.129401       1.944010                    0.997588      32.108983      90.259717       0.611054       0.372850      -1.124402       0.003238      -0.097662      -0.001379       0.097726       0.033273      -0.046267       0.019703       0.071039      -0.209519      -0.092872       0.000754       0.092118             12.995820      10.660238      -5.266288      -1.023568      19.372252       0.052727       8.954970          -0.000001
          126              O      -0.314161       0.937676       6.066018      -0.603255      30.092637 0.47448449E+03  0.11062279E+05                                 7.609655                            6.686898       0.485663       2.197867                    0.997773      27.781341      72.057795       0.743404       0.353394      -1.142790       0.063309      -0.048675       0.018005       0.081862       0.039237      -0.026749       0.016851       0.091793       0.114150      -0.084656       0.023451       0.061205              8.211903       5.532339      -0.776430       0.921218       7.474936      -1.221284      11.628433           0.000005
          127              O       3.288214      -2.440459       6.700237      -0.706007      37.207186 0.58747398E+03  0.14459587E+05                                 8.835643                            7.473056       0.317346       2.105121                    0.998459      29.970222      80.083504       0.698071       0.356483      -1.139380      -0.061175       0.008221       0.081756       0.102440       0.067464       0.001506       0.017266      -0.000455      -0.013295      -0.067259      -0.004760       0.072019             10.053728      10.503595      -1.988924      -4.438899       6.951033       1.694976      12.706555           0.000000
          128              O       3.489161      -3.454781       8.670064      -0.640761      37.567077 0.61302736E+03  0.15253323E+05                                 8.980652                            7.751726       0.127921       2.071280                    0.996296      29.097921      78.231668       0.669689       0.367577      -1.130438      -0.075651       0.004172      -0.013168       0.076901       0.047765       0.048972      -0.013489      -0.061143      -0.045716      -0.084730       0.018152       0.066577              9.884912      10.643160      -4.389939       1.090367      10.520242      -1.296755       8.491335           0.000001

******************************************************
Auxiliary information for the entire system
The total spin magnetic moment of the unit cell is   0.000137
The total net atomic charge of the unit cell is   -0.000001
Accuracy of reproducing the electrostatic potential in the unit cell:
  The inner radius (bohr) =    5.0000
  The outer radius (bohr) =   12.0000
  Valid grid points have density less than (e/(bohr^3)) =    0.0001
  The number of valid grid points were=       219702
  The rms potential error without charges in kcal/mol is=      6.66612
  The rms potential error with partial charges in kcal/mol is=      1.98328
  The RRMSE value at monopole order=      0.29752
  The rms potential error with partial charges and cloud penetration in kcal/mol is=      1.97966
  The RRMSE value at monopole order with cloud penetration is=      0.29697
  The rms potential error with partial charges and atomic dipoles in kcal/mol is=      0.60681
  The RRMSE value at dipole order=      0.09103
  The rms potential error with partial charges, atomic dipoles and cloud penetration in kcal/mol is=      0.58830
  The RRMSE value at dipole order with cloud penetration=      0.08825

******************************************************
The electron densities and ab initio electrostatic potential were computed in VASP using the PBE functional and
projector augmented wave method. See the main text of the journal article for a description of computational details.
The atomic charges, dipoles, and quadrupoles were computed with the DDEC6 method as described in
(a) T. A. Manz and N. Gabaldon Limas, RSC Adv. 6 (2016) 47771-47801 DOI: 10.1039/c6ra04656h
(b) N. Gabaldon Limas and T. A. Manz, RSC Adv. 8 (2018) 2678-2707 DOI: 10.1039/c7ra11829e.
For each atom in the material, the electron cloud parameters were fit to the spherically averaged atom-in-material
electron density using radial positions for which this density was between 10^-4 and 10^-2 electrons per cubic bohr.
The polarizabilities, dispersion coefficients, and quantum Drude oscillator (QDO) parameters were fit using the MCLF method.
The magnetic structure of the system was optimized in VASP from the default ferromagnetic initial guess using spin polarization.
The atomic spin moments (ASMs) were computed on this optimized magnetic structure using the DDEC6 partition as inputs
to the method of T. A. Manz and D. S. Sholl, J. Chem. Theory Comput. 7 (2011) 4146-4164 DOI: 10.1021/ct200539n.
The RMSE and RRMSE were computed using a uniform grid with Ewald summation.
