# Supplementary material for: A collection of forcefield precursors for metal–organic frameworks
Source: RSC Adv. 2019 Nov 13;9(63):36492–507. doi: 10.1039/c9ra07327b (PMC9075174; doi:10.1039/c9ra07327b)
Supplement: RA-009-C9RA07327B-s4141 [file RA-009-C9RA07327B-s4141.xyz]

  172
jmolscript: load "" {1 1 1} spacegroup "x,y,z" unitcell [{     13.682400     0.000000     0.000000 }, {     -0.129076    15.000645     0.000000 }, {     -6.155507    -1.621139    14.295903 }]
Nd     6.045094     7.587218     1.915079     1.997401
Nd     6.699043    13.119602    12.422282     1.979873
Nd     1.352723     5.792288    12.380824     1.997400
Nd     0.698774     0.259904     1.873621     1.979873
H      9.468018     6.293104     5.486768     0.120352
H     10.181567     5.218118     7.386693     0.114557
H      6.570766     3.561780     7.825577     0.110914
H      5.855327     4.656956     5.932800     0.116560
H     -2.043194     4.593233    11.402412     0.143020
H      3.023568     4.012320     0.307362     0.121903
H      8.695473     1.878590    11.080754     0.123276
H      6.611755     0.063913     7.809852     0.120251
H      7.393306     1.058989     5.887053     0.110926
H     -2.570374     0.958745     7.379545     0.118154
H     -3.367843    -0.091592     9.273752     0.117911
H      8.073256     4.031964     2.964970     0.130450
H      3.909305     1.977618    13.805554     0.122928
H     10.926640     1.249697     2.657608     0.133869
H      3.252831     9.704654     2.268760     0.058531
H      1.069298    10.047339     2.844885     0.152622
H      0.018771     7.980720     3.462468     0.083803
H      1.118843     6.029237     3.964254     0.151331
H      3.424108     6.181739     3.492489     0.074400
H      3.695253    -0.839117    11.209418     0.099741
H      1.400505    13.538169    10.634722     0.121115
H      0.834037    11.282720    10.629004     0.098888
H      2.386145     9.746477    11.305200     0.126979
H      4.489435    10.417312    11.871318     0.086054
H      8.084893     2.955085     9.392408     0.056548
H     10.704714     1.852569     4.960678     0.086208
H     -2.070201     7.086402     8.809135     0.120352
H     -2.783750     8.161388     6.909210     0.114557
H      0.827051     9.817726     6.470326     0.110914
H      1.542490     8.722550     8.363103     0.116560
H      9.441011     8.786273     2.893491     0.143020
H      4.374249     9.367186    13.988541     0.121902
H     -1.297656    11.500916     3.215149     0.123276
H      0.786062    13.315593     6.486051     0.120252
H      0.004511    12.320517     8.408850     0.110925
H      9.968191    12.420761     6.916358     0.118154
H     10.765660    13.471098     5.022151     0.117911
H     -0.675439     9.347542    11.330933     0.130449
H      3.488512    11.401888     0.490349     0.122927
H     -3.528823    12.129809    11.638295     0.133869
H      4.144986     3.674852    12.027143     0.058531
H      6.328519     3.332167    11.451018     0.152622
H      7.379046     5.398786    10.833435     0.083803
H      6.278974     7.350269    10.331649     0.151330
H      3.973709     7.197767    10.803414     0.074400
H      3.702564    14.218623     3.086485     0.099741
H      5.997312    -0.158663     3.661181     0.121115
H      6.563780     2.096786     3.666899     0.098888
H      5.011672     3.633029     2.990703     0.126979
H      2.908382     2.962194     2.424585     0.086053
H     -0.687076    10.424421     4.903495     0.056548
H     -3.306897    11.526937     9.335225     0.086208
C      7.062784     6.392794     4.343095     0.573759
C      7.569535     5.627361     5.523937    -0.006871
C      8.874472     5.760600     5.962821    -0.101565
C      9.303736     5.107872     7.102205    -0.127215
C      8.452900     4.294663     7.831296     0.069143
C      7.154670     4.123678     7.368108    -0.146150
C      6.726860     4.782082     6.231584    -0.096544
C      8.830033     3.652684     9.100772     0.078916
C     -3.586574     3.349868    11.043585     0.223947
C     -2.601699     3.956774    11.789831    -0.177792
C     -2.448177     3.605244    13.143653    -0.021482
C     -3.232118     2.611493    13.705482    -0.124805
C     -4.171525     1.939475    12.924926    -0.010148
C     -4.353269     2.316102    11.601125    -0.193356
C     -1.524661     4.363298    14.038577     0.641632
C     -4.976224     0.804759    13.499621     0.655371
C      7.875538    -0.860936     9.959956     0.574742
C      8.382109    -0.132276     8.746233    -0.011358
C      7.522129     0.230132     7.719788    -0.111880
C      7.987461     0.831979     6.566108    -0.135934
C      9.342597     1.097201     6.423149     0.084216
C     10.204576     0.764307     7.453884    -0.134027
C      9.722458     0.142757     8.596126    -0.106135
C      9.827741     1.681042     5.163680     0.073381
C      9.440019     2.560889     3.013576     0.219704
C      8.724957     3.604831     2.458895    -0.175350
C      8.963959     4.025366     1.157968    -0.014633
C      9.907262     3.342889     0.390278    -0.140169
C     10.614662     2.275756     0.937811    -0.007107
C     10.409425     1.919157     2.270189    -0.211014
C      8.188689     5.188503     0.610435     0.664730
C     11.495328     1.451051     0.048606     0.626595
C      2.825572     8.990112     2.683341     0.122766
C      1.513408     9.237916     2.932090    -0.172354
C      0.943149     7.975567     3.362396    -0.021295
C      1.536279     6.794906     3.641166    -0.153878
C      2.909308     6.943644     3.348100     0.129578
C      3.326097    13.263072    11.235150     0.107046
C      2.025593    12.892745    10.876323    -0.142204
C      1.685868    11.555215    10.884901    -0.023661
C      2.606757    10.650083    11.273749    -0.118970
C      3.864602    11.057870    11.619710     0.073599
C      0.335033     6.986712     9.952808     0.573759
C     -0.171718     7.752145     8.771966    -0.006872
C     -1.476655     7.618906     8.333082    -0.101565
C     -1.905919     8.271634     7.193698    -0.127214
C     -1.055083     9.084843     6.464607     0.069143
C      0.243147     9.255828     6.927795    -0.146150
C      0.670957     8.597424     8.064319    -0.096544
C     -1.432216     9.726822     5.195131     0.078916
C     10.984391    10.029638     3.252318     0.223947
C      9.999516     9.422732     2.506072    -0.177792
C      9.845994     9.774262     1.152250    -0.021482
C     10.629935    10.768013     0.590421    -0.124805
C     11.569342    11.440031     1.370977    -0.010148
C     11.751086    11.063404     2.694778    -0.193356
C      8.922478     9.016208     0.257326     0.641632
C     12.374041    12.574747     0.796282     0.655371
C     -0.477721    14.240442     4.335947     0.574742
C     -0.984292    13.511782     5.549670    -0.011358
C     -0.124312    13.149374     6.576115    -0.111880
C     -0.589644    12.547527     7.729795    -0.135934
C     -1.944780    12.282305     7.872754     0.084216
C     -2.806759    12.615199     6.842019    -0.134027
C     -2.324641    13.236749     5.699777    -0.106135
C     -2.429924    11.698464     9.132223     0.073381
C     -2.042202    10.818617    11.282327     0.219704
C     -1.327140     9.774675    11.837008    -0.175350
C     -1.566142     9.354140    13.137935    -0.014633
C     -2.509445    10.036617    13.905625    -0.140169
C     -3.216845    11.103750    13.358092    -0.007107
C     -3.011608    11.460349    12.025714    -0.211014
C     -0.790872     8.191003    13.685468     0.664730
C     -4.097511    11.928455    14.247297     0.626595
C      4.572245     4.389394    11.612562     0.122766
C      5.884409     4.141590    11.363813    -0.172354
C      6.454668     5.403939    10.933507    -0.021295
C      5.861538     6.584600    10.654737    -0.153878
C      4.488509     6.435862    10.947803     0.129578
C      4.071720     0.116434     3.060753     0.107046
C      5.372224     0.486761     3.419580    -0.142204
C      5.711949     1.824291     3.411002    -0.023661
C      4.791060     2.729423     3.022154    -0.118970
C      3.533215     2.321636     2.676193     0.073599
N     -3.788529     3.880353     9.725503    -0.298868
N      9.025997     2.104959     4.295919    -0.274291
N      3.592835     8.012564     2.890632    -0.337620
N      4.234136    12.357737    11.612562    -0.346495
N     11.186346     9.499153     4.570400    -0.298868
N     -1.628180    11.274547     9.999984    -0.274291
N      3.804982     5.366942    11.405271    -0.337620
N      3.163681     1.021769     2.683341    -0.346495
O      5.844347     6.209610     3.974261    -0.664859
O      7.819517     7.174709     3.731231    -0.619538
O      4.408949     5.982579     0.989276    -0.602984
O     -0.566515     5.044754    13.545368    -0.732330
O      7.863155     0.265031    12.756234    -0.621185
O      1.406811     2.090255     0.417440    -0.695236
O      7.274976     5.630889     1.352392    -0.646395
O      2.324274     4.015434    13.772673    -0.677504
O      8.554943    13.580255    10.713350    -0.620463
O      6.616099    -0.876294    10.161528    -0.659149
O      5.110150    -0.187366    13.107913    -0.585995
O     12.408626     0.724472     0.556111    -0.728877
O      1.553470     7.169896    10.321642    -0.664859
O     -0.421700     6.204797    10.564672    -0.619538
O      2.988868     7.396927    13.306627    -0.602984
O      7.964332     8.334752     0.750535    -0.732330
O     -0.465338    13.114475     1.539669    -0.621185
O      5.991006    11.289251    13.878463    -0.695237
O      0.122841     7.748617    12.943511    -0.646395
O      5.073543     9.364072     0.523230    -0.677504
O     -1.157126    -0.200749     3.582553    -0.620463
O      0.781718    14.255800     4.134375    -0.659149
O      2.287667    13.566872     1.187990    -0.585995
O     -5.010809    12.655034    13.739792    -0.728877

The following XYZ coordinates are in angstroms. Other properties are in atomic units.
The sperically averaged electron density of each atom fit to a function of the form exp(a - br)
eigen_1, eigen_2 and eigen_3 are the three eigenvalues of traceless quadrupole moment tensor
  atom number  atomic symbol              X              Y              Z     net charge C6 coefficient C8 coefficient C10 coefficient fluctuating dipole atomic polarizability isotropic forcefield polarizability              a              b squared Pearson coefficient          <r^3>          <r^4>         wp_QDO          m_QDO          q_QDO       dipole_x       dipole_y       dipole_z         dipole            Qxy            Qxz            Qyz     Q(x^2-y^2)  Q(3z^2 - R^2)        eigen_1        eigen_2        eigen_3 static polarizability      alpha(xx)      alpha(xy)      alpha(xz)      alpha(yy)      alpha(yz)      alpha(zz) atomic spin moment
            1             Nd       6.045094       7.587218       1.915079       1.997401     164.893600 0.39884411E+04  0.14587000E+06                                19.794545                           16.930123       2.693998       2.467000                    0.999185      88.684002     220.414503       0.621434       0.269493      -1.327392       0.063279      -0.031633      -0.032691       0.077933       0.033225       0.028593       0.064344      -0.235972      -0.116600      -0.110293      -0.054361       0.164654             23.389683      26.389204      -3.425180       2.957363      20.818013      -4.240640      22.961833           0.000016
            2             Nd       6.699043      13.119602      12.422282       1.979873     169.482071 0.42116524E+04  0.15614221E+06                                20.226583                           17.448649       2.746437       2.478249                    0.999245      89.475507     223.886326       0.609447       0.271083      -1.325464       0.055380       0.026137       0.026215       0.066613      -0.054975      -0.031991       0.047999      -0.243740      -0.136647      -0.118144      -0.051785       0.169929             23.912907      25.395812       4.889134      -4.653300      21.589542      -3.717498      24.753366           0.000024
            3             Nd       1.352723       5.792288      12.380824       1.997400     164.893659 0.39884429E+04  0.14587008E+06                                19.794550                           16.930127       2.693998       2.467000                    0.999185      88.684010     220.414543       0.621434       0.269494      -1.327392      -0.063279       0.031633       0.032691       0.077933       0.033225       0.028593       0.064344      -0.235972      -0.116600      -0.110293      -0.054361       0.164654             23.389690      26.389212      -3.425181       2.957364      20.818019      -4.240641      22.961840           0.000012
            4             Nd       0.698774       0.259904       1.873621       1.979873     169.482099 0.42116533E+04  0.15614225E+06                                20.226585                           17.448651       2.746437       2.478249                    0.999245      89.475511     223.886346       0.609447       0.271083      -1.325464      -0.055380      -0.026137      -0.026215       0.066613      -0.054975      -0.031991       0.047999      -0.243739      -0.136647      -0.118144      -0.051785       0.169929             23.912910      25.395816       4.889134      -4.653301      21.589545      -3.717498      24.753370           0.000023
            5              H       9.468018       6.293104       5.486768       0.120352       1.156739 0.84679382E+01  0.84026243E+02                                 1.797962                            1.685292      -1.054797       2.385303                    0.997163       3.471667       9.659863       0.490755       1.257778      -0.714504       0.025159       0.020368      -0.020679       0.038412       0.004265      -0.001914      -0.006163       0.021247      -0.001198      -0.013741       0.001285       0.012456              1.843720       1.869920       0.442368      -0.220388       1.858205      -0.348251       1.803036          -0.000005
            6              H      10.181567       5.218118       7.386693       0.114557       1.231816 0.92971250E+01  0.94300538E+02                                 1.861554                            1.755937      -1.189799       2.315711                    0.995397       3.578415      10.020293       0.485557       1.243657      -0.717538       0.034232       0.006212       0.007962       0.035690       0.005433      -0.002862      -0.004560       0.015261      -0.023344      -0.010765      -0.003290       0.014055              1.889366       2.333115       0.260063       0.337941       1.615837      -0.011344       1.719146          -0.000006
            7              H       6.570766       3.561780       7.825577       0.110914       1.194449 0.91026507E+01  0.91359068E+02                                 1.794731                            1.717370      -0.995713       2.402506                    0.997908       3.434053       9.402363       0.502263       1.215042      -0.725535      -0.027645      -0.022722       0.011573       0.037610       0.011182       0.003727      -0.008974       0.020316      -0.017942      -0.019236       0.001137       0.018099              1.811686       1.782188       0.241230      -0.226603       1.772681      -0.298250       1.880188          -0.000004
            8              H       5.855327       4.656956       5.932800       0.116560       1.147461 0.84150457E+01  0.82665074E+02                                 1.737422                            1.641872      -0.918961       2.443779                    0.998822       3.314775       8.925721       0.519023       1.201306      -0.728926      -0.036397      -0.006468      -0.011250       0.038641       0.008936       0.000013      -0.007453       0.019175      -0.015630      -0.015360      -0.000730       0.016090              1.774297       2.172997       0.058524       0.374437       1.442687      -0.023000       1.707208          -0.000005
            9              H      -2.043194       4.593233      11.402412       0.143020       1.058484 0.74804580E+01  0.73383593E+02                                 1.813444                            1.670122      -1.438904       2.216075                    0.992702       3.745338      11.045674       0.446515       1.398297      -0.682354       0.020824       0.026486      -0.015012       0.036885       0.004382      -0.004143       0.000626      -0.009961      -0.002820      -0.008422       0.001207       0.007215              1.889553       1.961426       0.596700      -0.120789       2.005494      -0.259966       1.701738          -0.000003
           10              H       3.023568       4.012320       0.307362       0.121903       1.020180 0.73628860E+01  0.71299360E+02                                 1.704221                            1.606964      -1.322348       2.254911                    0.994475       3.662832      10.421237       0.480920       1.315211      -0.699156       0.003305      -0.009320       0.036133       0.037461       0.000669       0.002757      -0.002760       0.004369       0.031458      -0.008090      -0.003292       0.011381              1.744729       1.440655       0.094075       0.192211       1.568971      -0.251118       2.224562          -0.000001
           11              H       8.695473       1.878590      11.080754       0.123276       0.993480 0.73165909E+01  0.71462209E+02                                 1.740581                            1.652785      -1.378183       2.228614                    0.993103       3.855398      11.388271       0.447902       1.400087      -0.681348      -0.022300      -0.021522      -0.015893       0.034830       0.005678       0.004987       0.002530       0.003616      -0.006673      -0.005641      -0.004007       0.009648              1.790930       1.696815       0.241535       0.305156       1.741341       0.126241       1.934635          -0.000001
           12              H       6.611755       0.063913       7.809852       0.120251       1.137867 0.84038965E+01  0.82262039E+02                                 1.706918                            1.626582      -0.932218       2.442588                    0.998688       3.253579       8.653560       0.530011       1.180600      -0.734470      -0.039248      -0.006088       0.003169       0.039843       0.001011       0.005685      -0.007074       0.024782      -0.009672      -0.015527      -0.000230       0.015757              1.717980       2.170678       0.196612      -0.109525       1.433396      -0.100908       1.549866          -0.000006
           13              H       7.393306       1.058989       5.887053       0.110926       1.101158 0.78434374E+01  0.76884307E+02                                 1.767099                            1.638268      -1.264143       2.273426                    0.994781       3.706302      10.484765       0.486945       1.283202      -0.706025      -0.026910       0.007481      -0.021540       0.035271      -0.001902       0.005564       0.000397       0.027502      -0.005303      -0.013058      -0.003386       0.016443              1.843103       1.821226      -0.130814       0.499709       1.479334      -0.274476       2.228749          -0.000001
           14              H      -2.570374       0.958745       7.379545       0.118154       1.148815 0.88430900E+01  0.87993600E+02                                 1.752884                            1.698578      -0.787033       2.510229                    0.999589       3.279727       8.901296       0.503108       1.223483      -0.725275       0.037733       0.007190       0.001082       0.038427       0.005416       0.003464      -0.008847       0.023338       0.004985      -0.018157       0.005824       0.012333              1.746915       2.168327       0.055932      -0.102751       1.521284      -0.026845       1.551133          -0.000009
           15              H      -3.367843      -0.091592       9.273752       0.117911       1.109222 0.83296023E+01  0.82160964E+02                                 1.743747                            1.670481      -0.856491       2.476377                    0.999150       3.369581       9.291217       0.494282       1.256291      -0.716045       0.026456      -0.009087       0.028952       0.040258       0.002690       0.008586      -0.006803       0.025580       0.006552      -0.017492       0.000690       0.016803              1.775192       1.716731      -0.201553       0.310757       1.588989      -0.214394       2.019857          -0.000004
           16              H       8.073256       4.031964       2.964970       0.130450       0.901083 0.64007088E+01  0.60689283E+02                                 1.660744                            1.570392      -1.311019       2.272605                    0.993520       3.716320      10.949775       0.447098       1.444838      -0.673467      -0.026257       0.017903       0.017393       0.036228      -0.003808      -0.008990       0.002746       0.008818      -0.006239      -0.008071      -0.004722       0.012793              1.709082       1.770637      -0.314574      -0.279149       1.664480       0.129619       1.692130          -0.000001
           17              H       3.909305       1.977618      13.805554       0.122928       1.047164 0.75981492E+01  0.73718979E+02                                 1.701061                            1.608152      -1.248545       2.292432                    0.995538       3.533952       9.870727       0.494603       1.276374      -0.708613       0.007528       0.010323      -0.036258       0.038443      -0.000834      -0.006277      -0.005604       0.005653       0.029428      -0.010344      -0.003279       0.013623              1.737320       1.449852      -0.063912      -0.213903       1.639989      -0.284615       2.122120          -0.000002
           18              H      10.926640       1.249697       2.657608       0.133869       1.048542 0.74771538E+01  0.73028995E+02                                 1.766971                            1.642487      -1.431767       2.208757                    0.992865       3.746685      10.871875       0.463498       1.353004      -0.690953       0.016969      -0.030565       0.012475       0.037118      -0.004634      -0.003335      -0.001520      -0.012454       0.007304      -0.010044       0.003453       0.006591              1.834529       1.778020      -0.534044       0.122204       1.958607      -0.298889       1.766961          -0.000002
           19              H       3.252831       9.704654       2.268760       0.058531       1.354367 0.97466784E+01  0.99539628E+02                                 1.938967                            1.758366      -1.121456       2.322978                    0.996459       3.738255      10.335048       0.504166       1.189578      -0.729163       0.014058       0.030107      -0.023400       0.040640      -0.001487      -0.000432      -0.007630      -0.014461      -0.033785      -0.013530      -0.001644       0.015174              2.016316       1.877559       0.398644      -0.407239       2.315186      -0.550117       1.856204          -0.000003
           20              H       1.069298      10.047339       2.844885       0.152622       0.948483 0.63950706E+01  0.59605109E+02                                 1.622459                            1.501813      -0.906821       2.476565                    0.999314       3.227903       8.922381       0.496879       1.322566      -0.700273      -0.014855       0.037923      -0.003791       0.040904      -0.001746      -0.005577      -0.007148      -0.012034      -0.056776      -0.021695       0.004759       0.016936              1.681189       1.707845      -0.506234      -0.049932       2.022904      -0.071700       1.312819          -0.000003
           21              H       0.018771       7.980720       3.462468       0.083803       1.167209 0.86107355E+01  0.85446594E+02                                 1.778073                            1.674629      -0.824886       2.472020                    0.998722       3.515459       9.650485       0.505386       1.221317      -0.722764      -0.039065      -0.005196       0.001429       0.039435       0.003747      -0.000265      -0.007108       0.006496      -0.043974      -0.017082       0.004360       0.012722              1.823674       2.530020      -0.168749      -0.226534       1.495087       0.038451       1.445915          -0.000005
           22              H       1.118843       6.029237       3.964254       0.151331       0.974257 0.66591489E+01  0.60907702E+02                                 1.485298                            1.407843      -0.794791       2.526340                    0.999787       2.858559       7.120811       0.599973       1.116146      -0.752089      -0.019434      -0.028304       0.015669       0.037740      -0.000370      -0.006136      -0.011242       0.002240      -0.049427      -0.022062       0.009038       0.013024              1.494905       1.415208       0.265424      -0.159843       1.774771      -0.203444       1.294735          -0.000008
           23              H       3.424108       6.181739       3.492489       0.074400       1.293454 0.90668184E+01  0.91770358E+02                                 1.951602                            1.749154      -1.013512       2.382691                    0.996821       3.737866      10.598683       0.478218       1.265414      -0.711470       0.026119      -0.041826       0.006025       0.049678      -0.004671      -0.002915      -0.007241      -0.017258      -0.038713      -0.015840      -0.001771       0.017611              2.073318       2.234771      -0.714940       0.076316       2.418076      -0.112680       1.567108          -0.000002
           24              H       3.695253      -0.839117      11.209418       0.099741       1.290421 0.91074954E+01  0.91084138E+02                                 1.866893                            1.696685      -0.948168       2.428062                    0.998149       3.399109       9.179226       0.516687       1.185317      -0.732733       0.012542       0.049470      -0.002442       0.051093      -0.000769       0.002378      -0.007422      -0.017313      -0.057814      -0.020905       0.001122       0.019783              1.953192       1.742378       0.458076       0.085886       2.605698       0.082767       1.511502          -0.000003
           25              H       1.400505      13.538169      10.634722       0.121115       1.096389 0.78052452E+01  0.74447255E+02                                 1.617054                            1.530023      -0.778194       2.512814                    0.999768       3.105895       7.958497       0.570957       1.124711      -0.748984      -0.027362       0.023968      -0.008064       0.037258      -0.001644       0.007911      -0.002679      -0.003489      -0.055567      -0.020881       0.008034       0.012847              1.637354       1.810498      -0.359008       0.252570       1.718878      -0.136441       1.382687          -0.000007
           26              H       0.834037      11.282720      10.629004       0.098888       1.091294 0.74033248E+01  0.71771448E+02                                 1.772747                            1.600887      -1.259507       2.260837                    0.995662       3.815504      10.852936       0.486693       1.298152      -0.701615      -0.026741      -0.014209      -0.004874       0.030672       0.002808      -0.003919      -0.000968      -0.021169      -0.028557      -0.012022      -0.003775       0.015797              1.884958       2.611974       0.340725       0.422980       1.528249       0.071885       1.514651          -0.000001
           27              H       2.386145       9.746477      11.305200       0.126979       0.931397 0.63470872E+01  0.59386857E+02                                 1.631357                            1.514891      -0.981445       2.423967                    0.997849       3.452716       9.743418       0.482804       1.355874      -0.691944      -0.012627      -0.035782       0.003226       0.038081       0.000401       0.006068      -0.003201      -0.001220      -0.045128      -0.017015       0.008099       0.008917              1.687357       1.484572       0.250347       0.074113       2.263682      -0.022355       1.313818          -0.000001
           28              H       4.489435      10.417312      11.871318       0.086054       1.291958 0.93362171E+01  0.94847901E+02                                 1.926383                            1.760919      -1.026923       2.380441                    0.997103       3.646156      10.236242       0.484072       1.245486      -0.716885       0.024397      -0.036091       0.015205       0.046141      -0.005885       0.003191      -0.003457      -0.013513      -0.049987      -0.017398      -0.000446       0.017844              1.996188       2.135742      -0.496450       0.345058       2.140283      -0.275690       1.712539          -0.000003
           29              H       8.084893       2.955085       9.392408       0.056548       1.584026 0.13941321E+02  0.15766269E+03                                 2.239642                            2.167897      -1.532828       2.102249                    0.991093       4.617975      13.994414       0.428426       1.264168      -0.709248      -0.027289      -0.030645       0.005897       0.041456       0.009985       0.002636      -0.007986       0.006762       0.006329      -0.015343       0.004729       0.010613              2.283143       2.177915       0.253352      -0.079031       2.342518      -0.289409       2.328997          -0.000001
           30              H      10.704714       1.852569       4.960678       0.086208       1.280363 0.10213321E+02  0.10558061E+03                                 1.885962                            1.821508      -0.935102       2.419873                    0.998330       3.598851      10.025367       0.486365       1.218222      -0.724505       0.030712       0.016101      -0.020436       0.040251       0.007257      -0.002363      -0.004165       0.006319       0.005810      -0.009354      -0.000094       0.009449              1.896144       2.272383       0.018410      -0.226313       1.558659      -0.115113       1.857389          -0.000007
           31              H      -2.070201       7.086402       8.809135       0.120352       1.156739 0.84679383E+01  0.84026243E+02                                 1.797961                            1.685292      -1.054797       2.385303                    0.997163       3.471667       9.659862       0.490755       1.257777      -0.714504      -0.025159      -0.020368       0.020679       0.038412       0.004265      -0.001914      -0.006163       0.021247      -0.001198      -0.013741       0.001285       0.012456              1.843720       1.869920       0.442368      -0.220388       1.858205      -0.348251       1.803036          -0.000005
           32              H      -2.783750       8.161388       6.909210       0.114557       1.231816 0.92971208E+01  0.94300488E+02                                 1.861554                            1.755937      -1.189799       2.315711                    0.995397       3.578414      10.020291       0.485556       1.243658      -0.717538      -0.034232      -0.006212      -0.007962       0.035690       0.005433      -0.002862      -0.004560       0.015261      -0.023344      -0.010765      -0.003290       0.014055              1.889366       2.333115       0.260063       0.337941       1.615837      -0.011344       1.719145          -0.000006
           33              H       0.827051       9.817726       6.470326       0.110914       1.194449 0.91026504E+01  0.91359063E+02                                 1.794730                            1.717370      -0.995713       2.402506                    0.997908       3.434053       9.402362       0.502263       1.215042      -0.725536       0.027645       0.022722      -0.011573       0.037610       0.011182       0.003727      -0.008974       0.020316      -0.017942      -0.019236       0.001137       0.018099              1.811686       1.782188       0.241230      -0.226603       1.772681      -0.298250       1.880188          -0.000004
           34              H       1.542490       8.722550       8.363103       0.116560       1.147461 0.84150476E+01  0.82665101E+02                                 1.737422                            1.641873      -0.918961       2.443779                    0.998822       3.314775       8.925723       0.519023       1.201306      -0.728926       0.036397       0.006468       0.011250       0.038641       0.008936       0.000013      -0.007453       0.019175      -0.015630      -0.015360      -0.000730       0.016090              1.774298       2.172998       0.058524       0.374437       1.442687      -0.023000       1.707209          -0.000005
           35              H       9.441011       8.786273       2.893491       0.143020       1.058485 0.74804627E+01  0.73383645E+02                                 1.813444                            1.670122      -1.438904       2.216075                    0.992702       3.745339      11.045675       0.446515       1.398296      -0.682354      -0.020824      -0.026486       0.015012       0.036885       0.004382      -0.004143       0.000626      -0.009961      -0.002820      -0.008422       0.001207       0.007215              1.889553       1.961426       0.596700      -0.120789       2.005494      -0.259966       1.701738          -0.000003
           36              H       4.374249       9.367186      13.988541       0.121902       1.020180 0.73628883E+01  0.71299394E+02                                 1.704222                            1.606965      -1.322349       2.254911                    0.994475       3.662833      10.421243       0.480920       1.315212      -0.699155      -0.003305       0.009320      -0.036133       0.037461       0.000669       0.002757      -0.002760       0.004369       0.031458      -0.008090      -0.003292       0.011381              1.744730       1.440656       0.094075       0.192211       1.568972      -0.251118       2.224564          -0.000001
           37              H      -1.297656      11.500916       3.215149       0.123276       0.993480 0.73165912E+01  0.71462215E+02                                 1.740581                            1.652785      -1.378183       2.228614                    0.993103       3.855398      11.388272       0.447902       1.400087      -0.681348       0.022300       0.021522       0.015893       0.034830       0.005678       0.004987       0.002530       0.003616      -0.006673      -0.005641      -0.004007       0.009648              1.790931       1.696815       0.241535       0.305156       1.741341       0.126241       1.934635          -0.000001
           38              H       0.786062      13.315593       6.486051       0.120252       1.137866 0.84038841E+01  0.82261887E+02                                 1.706916                            1.626581      -0.932217       2.442589                    0.998688       3.253577       8.653553       0.530011       1.180599      -0.734470       0.039248       0.006088      -0.003169       0.039843       0.001011       0.005685      -0.007074       0.024782      -0.009672      -0.015527      -0.000230       0.015757              1.717978       2.170676       0.196612      -0.109525       1.433395      -0.100908       1.549865          -0.000006
           39              H       0.004511      12.320517       8.408850       0.110925       1.101158 0.78434370E+01  0.76884304E+02                                 1.767100                            1.638269      -1.264143       2.273426                    0.994781       3.706302      10.484766       0.486945       1.283203      -0.706025       0.026910      -0.007481       0.021540       0.035271      -0.001902       0.005564       0.000397       0.027502      -0.005303      -0.013058      -0.003386       0.016443              1.843104       1.821226      -0.130814       0.499709       1.479335      -0.274477       2.228750          -0.000001
           40              H       9.968191      12.420761       6.916358       0.118154       1.148814 0.88430876E+01  0.87993566E+02                                 1.752883                            1.698577      -0.787033       2.510229                    0.999589       3.279727       8.901294       0.503108       1.223483      -0.725275      -0.037733      -0.007190      -0.001082       0.038427       0.005416       0.003464      -0.008847       0.023338       0.004985      -0.018157       0.005824       0.012333              1.746914       2.168326       0.055932      -0.102750       1.521284      -0.026844       1.551132          -0.000009
           41              H      10.765660      13.471098       5.022151       0.117911       1.109222 0.83296023E+01  0.82160964E+02                                 1.743747                            1.670481      -0.856491       2.476377                    0.999150       3.369581       9.291217       0.494282       1.256291      -0.716045      -0.026456       0.009087      -0.028952       0.040258       0.002690       0.008586      -0.006803       0.025580       0.006552      -0.017492       0.000690       0.016803              1.775192       1.716731      -0.201553       0.310757       1.588989      -0.214394       2.019857          -0.000004
           42              H      -0.675439       9.347542      11.330933       0.130449       0.901083 0.64007125E+01  0.60689322E+02                                 1.660744                            1.570392      -1.311019       2.272605                    0.993520       3.716321      10.949776       0.447098       1.444838      -0.673467       0.026257      -0.017903      -0.017393       0.036228      -0.003808      -0.008990       0.002746       0.008818      -0.006239      -0.008071      -0.004722       0.012793              1.709082       1.770637      -0.314574      -0.279149       1.664480       0.129619       1.692130          -0.000001
           43              H       3.488512      11.401888       0.490349       0.122927       1.047164 0.75981531E+01  0.73719025E+02                                 1.701062                            1.608153      -1.248546       2.292432                    0.995538       3.533953       9.870729       0.494603       1.276374      -0.708613      -0.007528      -0.010323       0.036258       0.038443      -0.000834      -0.006277      -0.005604       0.005653       0.029428      -0.010344      -0.003279       0.013623              1.737321       1.449852      -0.063912      -0.213903       1.639989      -0.284615       2.122121          -0.000002
           44              H      -3.528823      12.129809      11.638295       0.133869       1.048542 0.74771590E+01  0.73029055E+02                                 1.766971                            1.642488      -1.431767       2.208757                    0.992865       3.746686      10.871877       0.463498       1.353003      -0.690953      -0.016969       0.030565      -0.012475       0.037118      -0.004634      -0.003335      -0.001520      -0.012454       0.007304      -0.010044       0.003453       0.006591              1.834530       1.778021      -0.534044       0.122204       1.958607      -0.298889       1.766961          -0.000002
           45              H       4.144986       3.674852      12.027143       0.058531       1.354367 0.97466782E+01  0.99539630E+02                                 1.938968                            1.758366      -1.121456       2.322978                    0.996459       3.738255      10.335050       0.504166       1.189579      -0.729163      -0.014058      -0.030107       0.023400       0.040640      -0.001487      -0.000432      -0.007630      -0.014461      -0.033786      -0.013530      -0.001644       0.015174              2.016317       1.877559       0.398644      -0.407239       2.315186      -0.550117       1.856204          -0.000003
           46              H       6.328519       3.332167      11.451018       0.152622       0.948483 0.63950745E+01  0.59605154E+02                                 1.622459                            1.501813      -0.906821       2.476565                    0.999314       3.227904       8.922384       0.496879       1.322566      -0.700273       0.014855      -0.037923       0.003791       0.040904      -0.001746      -0.005577      -0.007149      -0.012034      -0.056776      -0.021695       0.004759       0.016936              1.681190       1.707845      -0.506234      -0.049932       2.022904      -0.071700       1.312819          -0.000003
           47              H       7.379046       5.398786      10.833435       0.083803       1.167209 0.86107367E+01  0.85446611E+02                                 1.778074                            1.674630      -0.824886       2.472020                    0.998722       3.515459       9.650486       0.505386       1.221318      -0.722764       0.039065       0.005196      -0.001429       0.039435       0.003747      -0.000265      -0.007108       0.006496      -0.043974      -0.017082       0.004360       0.012722              1.823674       2.530021      -0.168749      -0.226534       1.495087       0.038451       1.445915          -0.000004
           48              H       6.278974       7.350269      10.331649       0.151330       0.974258 0.66591521E+01  0.60907737E+02                                 1.485299                            1.407843      -0.794791       2.526340                    0.999787       2.858560       7.120813       0.599973       1.116146      -0.752089       0.019434       0.028304      -0.015669       0.037740      -0.000370      -0.006136      -0.011242       0.002240      -0.049427      -0.022062       0.009038       0.013024              1.494905       1.415209       0.265424      -0.159843       1.774771      -0.203444       1.294736          -0.000008
           49              H       3.973709       7.197767      10.803414       0.074400       1.293455 0.90668230E+01  0.91770423E+02                                 1.951603                            1.749155      -1.013513       2.382691                    0.996821       3.737867      10.598689       0.478218       1.265414      -0.711469      -0.026119       0.041826      -0.006025       0.049678      -0.004671      -0.002915      -0.007241      -0.017258      -0.038713      -0.015840      -0.001771       0.017611              2.073320       2.234772      -0.714941       0.076316       2.418078      -0.112680       1.567109          -0.000002
           50              H       3.702564      14.218623       3.086485       0.099741       1.290421 0.91074931E+01  0.91084112E+02                                 1.866893                            1.696685      -0.948168       2.428062                    0.998149       3.399108       9.179224       0.516687       1.185317      -0.732733      -0.012542      -0.049470       0.002442       0.051093      -0.000769       0.002378      -0.007422      -0.017313      -0.057814      -0.020905       0.001122       0.019783              1.953192       1.742378       0.458076       0.085886       2.605698       0.082767       1.511502          -0.000003
           51              H       5.997312      -0.158663       3.661181       0.121115       1.096388 0.78052423E+01  0.74447222E+02                                 1.617054                            1.530023      -0.778194       2.512814                    0.999768       3.105894       7.958495       0.570957       1.124711      -0.748984       0.027362      -0.023968       0.008064       0.037258      -0.001644       0.007911      -0.002679      -0.003489      -0.055567      -0.020881       0.008034       0.012847              1.637354       1.810498      -0.359008       0.252570       1.718878      -0.136441       1.382687          -0.000007
           52              H       6.563780       2.096786       3.666899       0.098888       1.091294 0.74033241E+01  0.71771444E+02                                 1.772747                            1.600887      -1.259508       2.260837                    0.995662       3.815504      10.852938       0.486693       1.298153      -0.701615       0.026741       0.014209       0.004874       0.030672       0.002808      -0.003919      -0.000968      -0.021169      -0.028557      -0.012022      -0.003775       0.015797              1.884958       2.611975       0.340725       0.422980       1.528249       0.071885       1.514651          -0.000001
           53              H       5.011672       3.633029       2.990703       0.126979       0.931397 0.63470901E+01  0.59386890E+02                                 1.631357                            1.514891      -0.981446       2.423966                    0.997849       3.452717       9.743421       0.482804       1.355874      -0.691944       0.012627       0.035782      -0.003226       0.038081       0.000401       0.006068      -0.003201      -0.001220      -0.045128      -0.017015       0.008099       0.008917              1.687358       1.484572       0.250347       0.074113       2.263683      -0.022355       1.313818          -0.000001
           54              H       2.908382       2.962194       2.424585       0.086053       1.291959 0.93362238E+01  0.94847986E+02                                 1.926384                            1.760920      -1.026924       2.380441                    0.997103       3.646157      10.236246       0.484072       1.245487      -0.716885      -0.024397       0.036091      -0.015205       0.046141      -0.005885       0.003191      -0.003457      -0.013513      -0.049988      -0.017398      -0.000446       0.017844              1.996189       2.135744      -0.496450       0.345058       2.140284      -0.275690       1.712540          -0.000003
           55              H      -0.687076      10.424421       4.903495       0.056548       1.584026 0.13941321E+02  0.15766270E+03                                 2.239642                            2.167897      -1.532828       2.102249                    0.991093       4.617975      13.994413       0.428427       1.264168      -0.709248       0.027289       0.030645      -0.005897       0.041456       0.009985       0.002636      -0.007986       0.006762       0.006329      -0.015343       0.004729       0.010613              2.283143       2.177915       0.253352      -0.079031       2.342518      -0.289409       2.328997          -0.000001
           56              H      -3.306897      11.526937       9.335225       0.086208       1.280363 0.10213321E+02  0.10558061E+03                                 1.885962                            1.821508      -0.935102       2.419873                    0.998330       3.598851      10.025367       0.486365       1.218222      -0.724505      -0.030712      -0.016101       0.020436       0.040251       0.007257      -0.002363      -0.004165       0.006319       0.005810      -0.009354      -0.000094       0.009449              1.896144       2.272383       0.018410      -0.226313       1.558659      -0.115113       1.857389          -0.000007
           57              C       7.062784       6.392794       4.343095       0.573759      25.512272 0.26743959E+03  0.56361671E+04                                 7.998860                            5.786832      -0.132313       1.997110                    0.999432      23.171601      65.615202       0.618957       0.469556      -1.020293      -0.014818       0.017958      -0.037701       0.044311      -0.010258      -0.045085       0.091485      -0.029749      -0.046431      -0.099382      -0.009475       0.108857              9.721524       9.353985      -0.012919       2.618981       7.792884      -4.286770      12.017703          -0.000004
           58              C       7.569535       5.627361       5.523937      -0.006871      36.362513 0.42821462E+03  0.99696470E+04                                 9.586796                            6.912833       0.023660       2.023393                    0.999142      26.859920      75.360759       0.628646       0.418487      -1.069239       0.016781      -0.019860       0.026555       0.037165       0.004403      -0.005911       0.008025       0.004122      -0.013729      -0.013581       0.006202       0.007379             11.825813      10.608575      -0.304514       3.790232       8.987851      -5.782106      15.881012          -0.000002
           59              C       8.874472       5.760600       5.962821      -0.101565      32.174779 0.41859158E+03  0.97858400E+04                                 8.886015                            6.895532       0.070067       2.000575                    0.999689      29.148443      84.616727       0.615067       0.425967      -1.054130      -0.011914      -0.018129       0.010371       0.024045       0.004455      -0.017447       0.004552      -0.009027      -0.006709      -0.021753       0.007108       0.014645             10.112145      10.071468       0.713530       2.872815       7.637372      -3.746617      12.627595          -0.000008
           60              C       9.303736       5.107872       7.102205      -0.127215      32.937900 0.42843592E+03  0.10085660E+05                                 9.048162                            6.983043      -0.001414       1.976230                    0.999332      29.617341      86.593073       0.609611       0.426810      -1.052428      -0.018541       0.002705      -0.013976       0.023376      -0.000111      -0.000717       0.016358       0.016514      -0.037870      -0.024498       0.009867       0.014631             10.372822       9.088408       1.221410       1.446813       8.434507      -4.680305      13.595551          -0.000008
           61              C       8.452900       4.294663       7.831296       0.069143      37.036553 0.42868248E+03  0.10041652E+05                                 9.905876                            7.035277      -0.262878       1.926323                    0.999267      27.092198      77.711094       0.603919       0.432970      -1.054019       0.007148       0.003786      -0.008503       0.011736      -0.002367       0.017527      -0.008055      -0.008074       0.034101      -0.019850      -0.004053       0.023903             12.584827      10.084594       0.046636       3.499484       8.760559      -5.900696      18.909327          -0.000002
           62              C       7.154670       4.123678       7.368108      -0.146150      33.397541 0.44666887E+03  0.10613409E+05                                 9.096512                            7.108394       0.010920       1.969718                    0.999600      30.121685      88.164281       0.607643       0.424217      -1.055184      -0.003719       0.010556      -0.033248       0.035081       0.026857      -0.013871       0.004167       0.011580      -0.055509      -0.030830      -0.007135       0.037965             10.480695       9.800490      -0.216506       3.253449       7.530502      -3.889711      14.111093          -0.000003
           63              C       6.726860       4.782082       6.231584      -0.096544      32.556889 0.41703907E+03  0.97345927E+04                                 8.960572                            6.881922       0.063920       1.996793                    0.999684      29.116526      84.292234       0.616156       0.425867      -1.054831       0.023924      -0.005269       0.009304       0.026205       0.006612       0.006467       0.008771       0.025978      -0.050294      -0.021537      -0.003162       0.024700             10.375654       9.057596       0.232668       2.259731       8.058338      -4.677258      14.011027          -0.000006
           64              C       8.830033       3.652684       9.100772       0.078916      35.876433 0.39388171E+03  0.90624965E+04                                 9.618795                            6.693163      -0.155403       1.953891                    0.998069      27.437991      78.829176       0.624160       0.426509      -1.054571       0.019362       0.007850      -0.008723       0.022641      -0.044997      -0.042691       0.029829      -0.070536       0.006042      -0.069771      -0.013414       0.083186             12.541926       9.877295      -0.746078       6.277083       7.736515      -4.046216      20.011969          -0.000003
           65              C      -3.586574       3.349868      11.043585       0.223947      36.052828 0.36774738E+03  0.82919946E+04                                 9.684258                            6.513043      -0.164087       1.969203                    0.999409      25.408115      71.550694       0.627982       0.432563      -1.054056      -0.003338       0.014855      -0.045752       0.048218      -0.002446       0.002344       0.003773      -0.003124       0.068470      -0.014720      -0.008649       0.023370             12.582340      10.760363       2.672265       5.610849       9.174689      -2.058060      17.811967          -0.000003
           66              C      -2.601699       3.956774      11.789831      -0.177792      40.465006 0.47606221E+03  0.11513197E+05                                10.461324                            7.415213      -0.222406       1.899089                    0.998597      30.715866      91.208722       0.584735       0.433127      -1.047920       0.004956       0.008043       0.031000       0.032407      -0.035312      -0.035211       0.005846      -0.051228      -0.078798      -0.059031      -0.003361       0.062392             12.944215      12.922507       4.627142       5.849742       9.385455       0.396465      16.524682          -0.000009
           67              C      -2.448177       3.605244      13.143653      -0.021482      39.352217 0.42624193E+03  0.98767083E+04                                 9.940701                            6.776802       0.076035       2.030541                    0.999129      26.873518      74.342191       0.654222       0.404040      -1.082555      -0.031929      -0.012085      -0.037699       0.050860      -0.005800      -0.012888      -0.010041       0.000042      -0.001278      -0.019490       0.005767       0.013723             12.930706      12.955779       6.669768       4.901101      11.707889       1.299130      14.128449          -0.000004
           68              C      -3.232118       2.611493      13.705482      -0.124805      37.091689 0.45730257E+03  0.10937642E+05                                 9.836636                            7.265634      -0.169140       1.912440                    0.999384      30.186538      88.842384       0.591577       0.432887      -1.049145      -0.004436       0.002479      -0.019034       0.019701      -0.043577      -0.006695       0.005412      -0.014941       0.012079      -0.046280       0.002291       0.043989             11.777011      11.853507       6.700221       2.397355      12.710566      -0.273453      10.766959          -0.000007
           69              C      -4.171525       1.939475      12.924926      -0.010148      38.408155 0.42182906E+03  0.97509894E+04                                 9.778643                            6.752550       0.112693       2.044124                    0.999223      26.715110      73.862995       0.653678       0.405350      -1.081465       0.031636       0.033362      -0.025310       0.052482      -0.013291       0.008824       0.012311       0.004173       0.029320      -0.024915       0.008398       0.016518             12.392170      10.607567       6.239558       0.952784      13.889421      -3.106965      12.679522          -0.000005
           70              C      -4.353269       2.316102      11.601125      -0.193356      37.187545 0.49477400E+03  0.12067163E+05                                 9.843561                            7.536608      -0.101416       1.931571                    0.999116      31.020261      92.141326       0.583353       0.430503      -1.050770       0.004531      -0.020117       0.020936       0.029386      -0.033907       0.005541       0.030613       0.006422      -0.071408      -0.050853       0.000663       0.050190             11.520768       8.090775       2.986900       1.099922      11.235603      -4.037884      15.235927          -0.000002
           71              C      -1.524661       4.363298      14.038577       0.641632      23.633657 0.24069456E+03  0.49494306E+04                                 7.675839                            5.534834      -0.118519       2.025527                    0.999320      21.996149      61.883920       0.624084       0.477281      -1.014337       0.042947       0.038917       0.030663       0.065568      -0.088532      -0.004678      -0.051814      -0.064515      -0.169323      -0.098370      -0.032771       0.131141              9.505933      10.637460       4.672163       2.217054       7.890238       1.741347       9.990100          -0.000003
           72              C      -4.976224       0.804759      13.499621       0.655371      22.302963 0.23660883E+03  0.48416663E+04                                 7.367294                            5.493126      -0.103056       2.035897                    0.999236      21.728185      60.858678       0.625897       0.478233      -1.014454      -0.029943      -0.055693       0.029968       0.069974      -0.089859      -0.022020       0.042818       0.042775      -0.083978      -0.086561      -0.032999       0.119560              8.746287       7.536912       3.804466       0.252777       9.877421      -2.326191       8.824529          -0.000003
           73              C       7.875538      -0.860936       9.959956       0.574742      24.720570 0.26391376E+03  0.55470777E+04                                 7.851245                            5.760455      -0.157699       1.990777                    0.999466      23.145467      65.594472       0.618046       0.471501      -1.018570      -0.017791      -0.013994       0.036719       0.043135       0.002262       0.033814       0.094685      -0.061259      -0.061451      -0.098286      -0.015055       0.113341              9.509681       9.175110       0.603794      -2.177290       6.995373      -4.223100      12.358560          -0.000004
           74              C       8.382109      -0.132276       8.746233      -0.011358      36.179984 0.43765594E+03  0.10251356E+05                                 9.561690                            6.996210       0.010396       2.016710                    0.999283      27.070676      76.332916       0.623496       0.419396      -1.068014       0.008731       0.017858      -0.031346       0.037117      -0.007874       0.002140       0.007457       0.015235      -0.016185      -0.014672       0.000965       0.013707             11.841632      10.101626       1.385449      -2.217044       8.221777      -5.820768      17.201493          -0.000002
           75              C       7.522129       0.230132       7.719788      -0.111880      32.349722 0.41854433E+03  0.97703053E+04                                 8.856486                            6.858485       0.078948       1.995915                    0.999713      29.309409      84.620165       0.622577       0.421450      -1.058475       0.020459       0.006548      -0.003506       0.021766       0.000840      -0.001689       0.001760       0.028294      -0.068200      -0.022951      -0.002643       0.025594             10.202319       8.801952       0.714686      -0.404082       7.076818      -4.484716      14.728188          -0.000007
           76              C       7.987461       0.831979       6.566108      -0.135934      33.314882 0.45104318E+03  0.10753023E+05                                 9.135378                            7.189702      -0.109268       1.935636                    0.999281      30.086076      88.462390       0.597804       0.429769      -1.050828       0.000780      -0.000629       0.019980       0.020006      -0.011440       0.010918       0.014908       0.006768      -0.023153      -0.026373       0.010581       0.015792             10.477972       9.636667       0.812712      -0.907424       7.055036      -4.188689      14.742212          -0.000005
           77              C       9.342597       1.097201       6.423149       0.084216      35.518918 0.41866076E+03  0.97290155E+04                                 9.587892                            6.932605      -0.214286       1.948617                    0.999224      26.505016      75.216614       0.612262       0.430489      -1.057710      -0.005672       0.001446      -0.002136       0.006231       0.005939      -0.013906      -0.020524       0.001617       0.050797      -0.020777      -0.012888       0.033665             12.132111       9.238961       0.181608      -0.722286       7.841148      -5.843494      19.316223          -0.000002
           78              C      10.204576       0.764307       7.453884      -0.134027      31.249022 0.43104078E+03  0.10141234E+05                                 8.671872                            6.967929       0.128735       2.016427                    0.999589      29.471540      85.558558       0.616330       0.422396      -1.057366      -0.009408      -0.014371       0.028091       0.032926       0.009908       0.001591       0.009370       0.030560      -0.059211      -0.024560      -0.003899       0.028458              9.898838       8.599667      -0.264808      -0.163962       7.073522      -3.733456      14.023324          -0.000008
           79              C       9.722458       0.142757       8.596126      -0.106135      30.687631 0.43718827E+03  0.10352225E+05                                 8.685359                            7.116614      -0.091175       1.949202                    0.999106      29.595767      87.013537       0.595431       0.434420      -1.046942      -0.003009       0.009326      -0.021742       0.023848      -0.002573       0.021349       0.006214      -0.000187       0.007810      -0.022586       0.000180       0.022407              9.725115       9.268559       0.514437      -1.770096       6.973992      -3.342503      12.932795          -0.000004
           80              C       9.827741       1.681042       5.163680       0.073381      29.988666 0.31882212E+03  0.69679702E+04                                 8.567642                            6.018165       0.085390       2.047047                    0.998920      26.106002      73.446536       0.657866       0.426001      -1.053355      -0.016120      -0.015290       0.003629       0.022512       0.007287      -0.017863       0.059181      -0.105723      -0.053452      -0.066037      -0.027284       0.093321             11.031827       7.247908      -0.093827      -0.839635       7.312102      -5.758886      18.535472          -0.000005
           81              C       9.440019       2.560889       3.013576       0.219704      35.781251 0.35691633E+03  0.79844900E+04                                 9.586653                            6.392228      -0.130770       1.979654                    0.999303      25.224588      70.656771       0.637758       0.429308      -1.056493      -0.019485      -0.026061       0.034166       0.047182      -0.003647       0.006151      -0.007253      -0.026042       0.076558      -0.026803      -0.001528       0.028332             12.467496       9.081767      -3.444964      -2.232732      10.466540      -4.082110      17.854182          -0.000003
           82              C       8.724957       3.604831       2.458895      -0.175350      38.931047 0.48132779E+03  0.11669077E+05                                10.201817                            7.468779      -0.159823       1.918488                    0.998956      30.641917      91.010905       0.581328       0.434600      -1.047347      -0.001456       0.018318      -0.022980       0.029424       0.029310      -0.001651       0.040225       0.019521      -0.066664      -0.057278       0.006619       0.050660             12.387977       9.366268      -4.375884      -0.084384      12.980287      -5.209362      14.817376          -0.000005
           83              C       8.963959       4.025366       1.157968      -0.014633      38.982988 0.42128415E+03  0.97329109E+04                                 9.877137                            6.740857       0.125168       2.047438                    0.999275      26.727687      73.819083       0.655469       0.404470      -1.082313       0.022577      -0.036529       0.022927       0.048680       0.013655      -0.012751       0.007889       0.009048       0.019973      -0.024145       0.006804       0.017341             12.805371      11.120454      -6.938481      -0.685838      15.237472      -3.501544      12.058189          -0.000004
           84              C       9.907262       3.342889       0.390278      -0.140169      37.659350 0.46250021E+03  0.11081130E+05                                 9.893358                            7.277354      -0.130020       1.920125                    0.999468      30.374175      89.152973       0.595344       0.429404      -1.052416      -0.010907      -0.008112       0.017553       0.022201       0.037818       0.003263      -0.001909      -0.005870       0.046315      -0.045873       0.015615       0.030258             11.923809      11.639551      -6.861629      -2.257264      13.853870      -0.565324      10.278005          -0.000006
           85              C      10.614662       2.275756       0.937811      -0.007107      39.560366 0.42705089E+03  0.99102918E+04                                10.009242                            6.811392       0.042410       2.020427                    0.999214      26.882515      74.672259       0.647852       0.407402      -1.079209      -0.039344       0.010756       0.033941       0.053062      -0.001185       0.007557      -0.013658       0.003436       0.004985      -0.015357      -0.000877       0.016234             12.964293      12.117343      -6.776320      -4.544837      12.759890       1.340433      14.015647          -0.000003
           86              C      10.409425       1.919157       2.270189      -0.211014      38.840228 0.48355831E+03  0.11730726E+05                                10.125840                            7.449488      -0.129902       1.922428                    0.998673      31.088520      92.213452       0.586671       0.430363      -1.050451      -0.011868      -0.017449      -0.032825       0.039023       0.017942       0.020614      -0.010113      -0.049564      -0.060029      -0.043092       0.002288       0.040804             12.143533      10.832256      -4.121977      -4.589043       9.338456      -0.294105      16.259888          -0.000009
           87              C       8.188689       5.188503       0.610435       0.664730      22.394556 0.23037815E+03  0.46846321E+04                                 7.394232                            5.421561      -0.132402       2.027896                    0.999163      21.566466      60.292176       0.629554       0.478452      -1.013946      -0.032320       0.056312      -0.023832       0.069163       0.088396       0.030065       0.055462       0.027380      -0.053804      -0.089966      -0.033452       0.123418              8.949461       7.958538      -3.686026      -0.498157      10.315630      -2.898861       8.574214          -0.000003
           88              C      11.495328       1.451051       0.048606       0.626595      23.501604 0.24487374E+03  0.50603811E+04                                 7.667388                            5.594935      -0.116485       2.023739                    0.999403      22.243277      62.868141       0.618281       0.479379      -1.012565       0.037082      -0.042787      -0.026445       0.062491       0.092797      -0.000446      -0.059899      -0.047880      -0.164225      -0.102996      -0.032549       0.135545              9.383140       9.997177      -4.547147      -2.080022       8.206869       2.106805       9.945374          -0.000002
           89              C       2.825572       8.990112       2.683341       0.122766      25.140833 0.28817730E+03  0.61564860E+04                                 7.513280                            5.713403       0.049763       2.032585                    0.999746      25.568819      71.705329       0.674950       0.424777      -1.051477      -0.009914      -0.066707       0.005117       0.067633       0.039718       0.015640       0.013432      -0.090027       0.174177      -0.089733       0.022110       0.067623              8.461587      10.898235      -2.052321      -1.970385       9.243706      -1.419441       5.242820          -0.000005
           90              C       1.513408       9.237916       2.932090      -0.172354      31.525454 0.43037460E+03  0.10048770E+05                                 8.541449                            6.862462       0.398549       2.109908                    0.999667      28.759157      81.233049       0.639286       0.410341      -1.072772      -0.015359       0.000568      -0.000380       0.015374       0.012584      -0.011514      -0.023659      -0.023624      -0.081958      -0.037464      -0.003568       0.041032              9.396199      12.304267      -2.504113      -2.257739      10.346676      -0.807024       5.537654          -0.000004
           91              C       0.943149       7.975567       3.362396      -0.021295      27.891562 0.40280639E+03  0.93093210E+04                                 8.061901                            6.777610       0.100676       2.017182                    0.999729      28.208949      80.924680       0.619721       0.427650      -1.055064       0.043131      -0.002606      -0.015950       0.046059       0.020532      -0.010728       0.003723       0.065660       0.012539      -0.041765       0.002628       0.039136              8.529249      10.622072      -1.602514      -1.463669       9.885678      -1.043483       5.079996          -0.000005
           92              C       1.536279       6.794906       3.641166      -0.153878      27.683761 0.37960325E+03  0.85636293E+04                                 7.718569                            6.365205       0.487956       2.145688                    0.999846      27.686413      76.116328       0.678347       0.400245      -1.082733      -0.018511      -0.003586       0.004107       0.019297      -0.005248      -0.013230      -0.011866       0.023601      -0.065318      -0.030914       0.004436       0.026477              8.228609      10.414319      -0.867928      -1.682170       9.248751      -1.053820       5.022756          -0.000007
           93              C       2.909308       6.943644       3.348100       0.129578      26.430623 0.33807209E+03  0.74949919E+04                                 7.857517                            6.239205      -0.050687       2.000595                    0.999490      26.026252      73.657681       0.639829       0.431798      -1.050192      -0.006637       0.063215      -0.027641       0.069312      -0.030518       0.032830       0.017181      -0.080101       0.128225      -0.082450       0.027806       0.054644              8.675274      11.586671      -1.484328      -1.690911       9.186151      -1.131523       5.253000          -0.000001
           94              C       3.326097      13.263072      11.235150       0.107046      26.118709 0.32401037E+03  0.70917797E+04                                 7.699094                            6.049681       0.024588       2.024003                    0.999491      25.856818      72.191488       0.660652       0.423582      -1.057566       0.022725      -0.043953       0.017550       0.052500       0.007265      -0.031140      -0.001111      -0.071330       0.084304      -0.061151       0.021448       0.039703              8.587702      10.939689       1.774836       2.451851       9.723245       0.243208       5.100173          -0.000002
           95              C       2.025593      12.892745      10.876323      -0.142204      29.961062 0.39905349E+03  0.91363702E+04                                 8.225289                            6.569720       0.360941       2.095389                    0.999796      28.290732      78.939491       0.659583       0.405596      -1.076688      -0.001128      -0.019752       0.011394       0.022831      -0.018851       0.013411      -0.010242      -0.003840      -0.061014      -0.025898      -0.008288       0.034186              9.064609      11.760638       1.656473       2.784035      10.082435       0.187299       5.350755          -0.000007
           96              C       1.685868      11.555215      10.884901      -0.023661      29.275852 0.38446888E+03  0.88005538E+04                                 8.412352                            6.663547      -0.041215       1.986729                    0.999101      27.708192      79.636067       0.617840       0.433093      -1.049590       0.024001       0.005114       0.014134       0.028319       0.003769      -0.011976       0.001640      -0.006068       0.049969      -0.017198      -0.003881       0.021079              9.338087      12.190272       0.935536       3.009323      10.240689      -0.322823       5.583302          -0.000003
           97              C       2.606757      10.650083      11.273749      -0.118970      30.269304 0.39059272E+03  0.89431893E+04                                 8.447566                            6.603984       0.328968       2.103219                    0.999520      27.918346      79.293363       0.638879       0.418716      -1.062383      -0.014194       0.020862       0.009343       0.026907       0.010422      -0.002138      -0.000624      -0.026611       0.005808      -0.018035       0.001984       0.016051              9.488275      12.415517       0.844389       3.073180      10.425219      -0.457152       5.624088          -0.000003
           98              C       3.864602      11.057870      11.619710       0.073599      27.545968 0.33613337E+03  0.74406759E+04                                 7.975836                            6.157043       0.100715       2.034810                    0.999749      26.631085      75.291318       0.654246       0.422926      -1.055746      -0.016496       0.051197       0.012281       0.055173      -0.038115      -0.015112      -0.011092      -0.048768       0.108976      -0.066762       0.026633       0.040129              8.985710      11.059496       1.275111       2.650566      10.510756      -0.363501       5.386879          -0.000004
           99              C       0.335033       6.986712       9.952808       0.573759      25.512271 0.26743958E+03  0.56361668E+04                                 7.998860                            5.786832      -0.132313       1.997110                    0.999432      23.171600      65.615200       0.618957       0.469556      -1.020292       0.014818      -0.017958       0.037701       0.044311      -0.010258      -0.045085       0.091485      -0.029749      -0.046431      -0.099382      -0.009475       0.108857              9.721524       9.353985      -0.012919       2.618981       7.792884      -4.286770      12.017703          -0.000004
          100              C      -0.171718       7.752145       8.771966      -0.006872      36.362516 0.42821468E+03  0.99696483E+04                                 9.586796                            6.912833       0.023660       2.023393                    0.999142      26.859922      75.360762       0.628646       0.418487      -1.069239      -0.016781       0.019861      -0.026555       0.037165       0.004403      -0.005911       0.008025       0.004122      -0.013729      -0.013581       0.006202       0.007379             11.825813      10.608576      -0.304514       3.790232       8.987851      -5.782106      15.881012          -0.000002
          101              C      -1.476655       7.618906       8.333082      -0.101565      32.174778 0.41859158E+03  0.97858398E+04                                 8.886015                            6.895531       0.070067       2.000575                    0.999689      29.148443      84.616726       0.615067       0.425967      -1.054130       0.011914       0.018129      -0.010371       0.024045       0.004455      -0.017447       0.004552      -0.009027      -0.006709      -0.021753       0.007108       0.014645             10.112145      10.071468       0.713530       2.872815       7.637372      -3.746617      12.627595          -0.000008
          102              C      -1.905919       8.271634       7.193698      -0.127214      32.937899 0.42843591E+03  0.10085660E+05                                 9.048162                            6.983043      -0.001414       1.976230                    0.999332      29.617340      86.593071       0.609611       0.426810      -1.052428       0.018541      -0.002705       0.013976       0.023376      -0.000111      -0.000717       0.016358       0.016514      -0.037870      -0.024498       0.009867       0.014631             10.372822       9.088408       1.221410       1.446813       8.434506      -4.680305      13.595551          -0.000008
          103              C      -1.055083       9.084843       6.464607       0.069143      37.036555 0.42868251E+03  0.10041653E+05                                 9.905876                            7.035277      -0.262878       1.926323                    0.999267      27.092199      77.711095       0.603919       0.432970      -1.054019      -0.007148      -0.003786       0.008503       0.011736      -0.002367       0.017527      -0.008055      -0.008074       0.034101      -0.019850      -0.004053       0.023903             12.584826      10.084594       0.046636       3.499484       8.760559      -5.900696      18.909327          -0.000002
          104              C       0.243147       9.255828       6.927795      -0.146150      33.397545 0.44666893E+03  0.10613411E+05                                 9.096514                            7.108395       0.010920       1.969717                    0.999600      30.121687      88.164291       0.607643       0.424217      -1.055184       0.003719      -0.010556       0.033248       0.035081       0.026857      -0.013871       0.004167       0.011580      -0.055510      -0.030830      -0.007135       0.037965             10.480696       9.800491      -0.216507       3.253450       7.530503      -3.889712      14.111095          -0.000003
          105              C       0.670957       8.597424       8.064319      -0.096544      32.556882 0.41703896E+03  0.97345894E+04                                 8.960571                            6.881921       0.063920       1.996793                    0.999684      29.116522      84.292221       0.616156       0.425867      -1.054831      -0.023924       0.005269      -0.009304       0.026205       0.006612       0.006467       0.008770       0.025978      -0.050294      -0.021537      -0.003162       0.024700             10.375652       9.057596       0.232668       2.259731       8.058337      -4.677257      14.011024          -0.000006
          106              C      -1.432216       9.726822       5.195131       0.078916      35.876434 0.39388172E+03  0.90624965E+04                                 9.618795                            6.693162      -0.155403       1.953891                    0.998069      27.437991      78.829174       0.624160       0.426509      -1.054571      -0.019362      -0.007850       0.008723       0.022641      -0.044997      -0.042691       0.029829      -0.070536       0.006042      -0.069771      -0.013414       0.083186             12.541926       9.877295      -0.746078       6.277083       7.736515      -4.046216      20.011970          -0.000003
          107              C      10.984391      10.029638       3.252318       0.223947      36.052829 0.36774738E+03  0.82919947E+04                                 9.684259                            6.513043      -0.164087       1.969203                    0.999409      25.408115      71.550696       0.627982       0.432563      -1.054056       0.003338      -0.014855       0.045752       0.048218      -0.002446       0.002344       0.003773      -0.003124       0.068470      -0.014720      -0.008649       0.023370             12.582340      10.760364       2.672265       5.610849       9.174689      -2.058060      17.811968          -0.000003
          108              C       9.999516       9.422732       2.506072      -0.177792      40.465009 0.47606222E+03  0.11513198E+05                                10.461326                            7.415214      -0.222407       1.899089                    0.998597      30.715867      91.208731       0.584735       0.433127      -1.047920      -0.004956      -0.008043      -0.031000       0.032407      -0.035312      -0.035211       0.005846      -0.051228      -0.078798      -0.059031      -0.003361       0.062392             12.944217      12.922509       4.627142       5.849742       9.385456       0.396465      16.524684          -0.000009
          109              C       9.845994       9.774262       1.152250      -0.021482      39.352223 0.42624199E+03  0.98767102E+04                                 9.940702                            6.776803       0.076035       2.030541                    0.999129      26.873520      74.342201       0.654222       0.404040      -1.082555       0.031929       0.012085       0.037699       0.050860      -0.005800      -0.012888      -0.010041       0.000042      -0.001278      -0.019490       0.005767       0.013723             12.930708      12.955781       6.669769       4.901102      11.707891       1.299130      14.128451          -0.000004
          110              C      10.629935      10.768013       0.590421      -0.124805      37.091691 0.45730258E+03  0.10937642E+05                                 9.836636                            7.265634      -0.169140       1.912440                    0.999384      30.186539      88.842392       0.591577       0.432887      -1.049145       0.004436      -0.002479       0.019034       0.019701      -0.043577      -0.006695       0.005412      -0.014941       0.012079      -0.046280       0.002291       0.043989             11.777012      11.853507       6.700221       2.397355      12.710567      -0.273453      10.766961          -0.000007
          111              C      11.569342      11.440031       1.370977      -0.010148      38.408157 0.42182907E+03  0.97509898E+04                                 9.778644                            6.752550       0.112693       2.044124                    0.999223      26.715110      73.862999       0.653677       0.405350      -1.081465      -0.031636      -0.033362       0.025310       0.052482      -0.013291       0.008824       0.012311       0.004173       0.029320      -0.024915       0.008398       0.016518             12.392171      10.607568       6.239559       0.952784      13.889422      -3.106965      12.679523          -0.000005
          112              C      11.751086      11.063404       2.694778      -0.193356      37.187545 0.49477400E+03  0.12067163E+05                                 9.843561                            7.536608      -0.101416       1.931571                    0.999116      31.020261      92.141327       0.583353       0.430503      -1.050770      -0.004531       0.020117      -0.020936       0.029386      -0.033907       0.005541       0.030613       0.006422      -0.071408      -0.050853       0.000663       0.050190             11.520768       8.090775       2.986900       1.099922      11.235603      -4.037884      15.235927          -0.000002
          113              C       8.922478       9.016208       0.257326       0.641632      23.633657 0.24069455E+03  0.49494304E+04                                 7.675839                            5.534834      -0.118519       2.025527                    0.999320      21.996149      61.883923       0.624084       0.477281      -1.014337      -0.042947      -0.038917      -0.030663       0.065568      -0.088532      -0.004678      -0.051814      -0.064515      -0.169323      -0.098370      -0.032771       0.131141              9.505933      10.637460       4.672164       2.217054       7.890239       1.741347       9.990101          -0.000003
          114              C      12.374041      12.574747       0.796282       0.655371      22.302963 0.23660882E+03  0.48416662E+04                                 7.367294                            5.493126      -0.103056       2.035897                    0.999236      21.728185      60.858680       0.625897       0.478233      -1.014454       0.029943       0.055693      -0.029968       0.069974      -0.089859      -0.022020       0.042818       0.042775      -0.083978      -0.086561      -0.032999       0.119560              8.746288       7.536912       3.804466       0.252777       9.877421      -2.326191       8.824529          -0.000003
          115              C      -0.477721      14.240442       4.335947       0.574742      24.720570 0.26391377E+03  0.55470778E+04                                 7.851245                            5.760455      -0.157699       1.990777                    0.999466      23.145467      65.594472       0.618046       0.471501      -1.018570       0.017791       0.013994      -0.036719       0.043135       0.002262       0.033814       0.094685      -0.061259      -0.061451      -0.098286      -0.015055       0.113341              9.509682       9.175111       0.603794      -2.177290       6.995374      -4.223100      12.358560          -0.000004
          116              C      -0.984292      13.511782       5.549670      -0.011358      36.179983 0.43765593E+03  0.10251356E+05                                 9.561690                            6.996210       0.010396       2.016710                    0.999283      27.070676      76.332914       0.623496       0.419396      -1.068014      -0.008730      -0.017858       0.031346       0.037117      -0.007874       0.002140       0.007457       0.015235      -0.016185      -0.014672       0.000965       0.013707             11.841632      10.101625       1.385449      -2.217044       8.221777      -5.820767      17.201493          -0.000002
          117              C      -0.124312      13.149374       6.576115      -0.111880      32.349733 0.41854451E+03  0.97703107E+04                                 8.856489                            6.858487       0.078947       1.995915                    0.999713      29.309413      84.620184       0.622577       0.421450      -1.058474      -0.020459      -0.006548       0.003506       0.021766       0.000840      -0.001689       0.001760       0.028293      -0.068200      -0.022951      -0.002643       0.025594             10.202322       8.801953       0.714686      -0.404082       7.076820      -4.484718      14.728194          -0.000007
          118              C      -0.589644      12.547527       7.729795      -0.135934      33.314876 0.45104308E+03  0.10753020E+05                                 9.135376                            7.189701      -0.109268       1.935636                    0.999281      30.086073      88.462377       0.597804       0.429769      -1.050828      -0.000780       0.000629      -0.019981       0.020006      -0.011440       0.010918       0.014908       0.006768      -0.023153      -0.026373       0.010581       0.015792             10.477970       9.636666       0.812712      -0.907423       7.055035      -4.188688      14.742210          -0.000005
          119              C      -1.944780      12.282305       7.872754       0.084216      35.518917 0.41866074E+03  0.97290147E+04                                 9.587892                            6.932605      -0.214286       1.948617                    0.999224      26.505015      75.216611       0.612262       0.430489      -1.057710       0.005672      -0.001446       0.002136       0.006231       0.005939      -0.013906      -0.020524       0.001617       0.050797      -0.020777      -0.012888       0.033665             12.132111       9.238961       0.181608      -0.722286       7.841148      -5.843494      19.316223          -0.000002
          120              C      -2.806759      12.615199       6.842019      -0.134027      31.249023 0.43104079E+03  0.10141234E+05                                 8.671872                            6.967929       0.128735       2.016427                    0.999589      29.471540      85.558555       0.616330       0.422396      -1.057366       0.009408       0.014371      -0.028091       0.032926       0.009908       0.001591       0.009370       0.030560      -0.059211      -0.024560      -0.003899       0.028458              9.898838       8.599666      -0.264808      -0.163962       7.073522      -3.733456      14.023324          -0.000008
          121              C      -2.324641      13.236749       5.699777      -0.106135      30.687630 0.43718827E+03  0.10352225E+05                                 8.685359                            7.116614      -0.091174       1.949202                    0.999106      29.595767      87.013535       0.595431       0.434420      -1.046942       0.003009      -0.009326       0.021742       0.023848      -0.002573       0.021349       0.006214      -0.000187       0.007810      -0.022586       0.000180       0.022407              9.725115       9.268559       0.514437      -1.770096       6.973991      -3.342503      12.932795          -0.000004
          122              C      -2.429924      11.698464       9.132223       0.073381      29.988668 0.31882215E+03  0.69679709E+04                                 8.567643                            6.018165       0.085389       2.047047                    0.998920      26.106003      73.446542       0.657866       0.426001      -1.053355       0.016120       0.015290      -0.003629       0.022512       0.007287      -0.017863       0.059181      -0.105723      -0.053452      -0.066037      -0.027284       0.093321             11.031828       7.247908      -0.093827      -0.839635       7.312103      -5.758886      18.535474          -0.000005
          123              C      -2.042202      10.818617      11.282327       0.219704      35.781253 0.35691635E+03  0.79844907E+04                                 9.586653                            6.392228      -0.130770       1.979654                    0.999303      25.224589      70.656774       0.637758       0.429308      -1.056493       0.019485       0.026061      -0.034166       0.047182      -0.003647       0.006151      -0.007253      -0.026042       0.076558      -0.026803      -0.001528       0.028332             12.467497       9.081767      -3.444964      -2.232732      10.466541      -4.082110      17.854182          -0.000003
          124              C      -1.327140       9.774675      11.837008      -0.175350      38.931051 0.48132783E+03  0.11669078E+05                                10.201818                            7.468780      -0.159823       1.918488                    0.998956      30.641919      91.010914       0.581328       0.434600      -1.047347       0.001456      -0.018318       0.022980       0.029424       0.029310      -0.001651       0.040225       0.019521      -0.066664      -0.057278       0.006619       0.050660             12.387978       9.366269      -4.375885      -0.084384      12.980288      -5.209362      14.817378          -0.000005
          125              C      -1.566142       9.354140      13.137935      -0.014633      38.982985 0.42128412E+03  0.97329099E+04                                 9.877136                            6.740856       0.125168       2.047438                    0.999275      26.727686      73.819076       0.655469       0.404470      -1.082313      -0.022577       0.036529      -0.022927       0.048680       0.013655      -0.012751       0.007889       0.009048       0.019973      -0.024145       0.006804       0.017341             12.805370      11.120453      -6.938480      -0.685838      15.237469      -3.501543      12.058188          -0.000004
          126              C      -2.509445      10.036617      13.905625      -0.140169      37.659338 0.46250003E+03  0.11081125E+05                                 9.893355                            7.277352      -0.130020       1.920125                    0.999468      30.374170      89.152950       0.595344       0.429404      -1.052416       0.010907       0.008112      -0.017553       0.022201       0.037818       0.003263      -0.001909      -0.005870       0.046315      -0.045873       0.015615       0.030258             11.923805      11.639548      -6.861627      -2.257264      13.853865      -0.565325      10.278003          -0.000006
          127              C      -3.216845      11.103750      13.358092      -0.007107      39.560369 0.42705093E+03  0.99102928E+04                                10.009243                            6.811392       0.042409       2.020427                    0.999214      26.882516      74.672262       0.647852       0.407402      -1.079209       0.039344      -0.010756      -0.033941       0.053062      -0.001185       0.007557      -0.013658       0.003436       0.004985      -0.015357      -0.000877       0.016234             12.964294      12.117343      -6.776320      -4.544837      12.759890       1.340432      14.015647          -0.000003
          128              C      -3.011608      11.460349      12.025714      -0.211014      38.840227 0.48355828E+03  0.11730726E+05                                10.125840                            7.449488      -0.129902       1.922428                    0.998673      31.088520      92.213453       0.586671       0.430363      -1.050450       0.011868       0.017449       0.032825       0.039023       0.017942       0.020614      -0.010113      -0.049564      -0.060029      -0.043092       0.002288       0.040804             12.143533      10.832256      -4.121977      -4.589043       9.338456      -0.294105      16.259888          -0.000010
          129              C      -0.790872       8.191003      13.685468       0.664730      22.394556 0.23037815E+03  0.46846321E+04                                 7.394232                            5.421561      -0.132402       2.027896                    0.999163      21.566466      60.292176       0.629554       0.478452      -1.013946       0.032320      -0.056312       0.023832       0.069163       0.088396       0.030065       0.055462       0.027380      -0.053804      -0.089966      -0.033452       0.123418              8.949460       7.958538      -3.686026      -0.498157      10.315630      -2.898861       8.574214          -0.000003
          130              C      -4.097511      11.928455      14.247297       0.626595      23.501604 0.24487374E+03  0.50603812E+04                                 7.667389                            5.594935      -0.116485       2.023739                    0.999403      22.243277      62.868142       0.618281       0.479379      -1.012565      -0.037082       0.042787       0.026445       0.062491       0.092797      -0.000446      -0.059899      -0.047880      -0.164225      -0.102996      -0.032549       0.135545              9.383140       9.997177      -4.547147      -2.080022       8.206868       2.106805       9.945374          -0.000002
          131              C       4.572245       4.389394      11.612562       0.122766      25.140836 0.28817734E+03  0.61564872E+04                                 7.513280                            5.713404       0.049763       2.032585                    0.999746      25.568821      71.705337       0.674950       0.424777      -1.051477       0.009914       0.066707      -0.005117       0.067633       0.039718       0.015640       0.013432      -0.090027       0.174176      -0.089733       0.022110       0.067623              8.461588      10.898236      -2.052322      -1.970386       9.243707      -1.419441       5.242820          -0.000005
          132              C       5.884409       4.141590      11.363813      -0.172354      31.525448 0.43037448E+03  0.10048766E+05                                 8.541448                            6.862461       0.398549       2.109908                    0.999667      28.759153      81.233036       0.639286       0.410341      -1.072772       0.015359      -0.000568       0.000380       0.015374       0.012584      -0.011514      -0.023659      -0.023624      -0.081958      -0.037464      -0.003568       0.041032              9.396198      12.304266      -2.504113      -2.257739      10.346675      -0.807024       5.537653          -0.000005
          133              C       6.454668       5.403939      10.933507      -0.021295      27.891562 0.40280639E+03  0.93093208E+04                                 8.061901                            6.777610       0.100676       2.017182                    0.999729      28.208949      80.924679       0.619721       0.427650      -1.055064      -0.043131       0.002606       0.015950       0.046059       0.020532      -0.010728       0.003723       0.065660       0.012539      -0.041765       0.002628       0.039136              8.529249      10.622072      -1.602514      -1.463669       9.885678      -1.043483       5.079996          -0.000005
          134              C       5.861538       6.584600      10.654737      -0.153878      27.683761 0.37960325E+03  0.85636292E+04                                 7.718569                            6.365205       0.487956       2.145688                    0.999846      27.686413      76.116329       0.678347       0.400245      -1.082733       0.018511       0.003585      -0.004107       0.019297      -0.005248      -0.013230      -0.011866       0.023601      -0.065318      -0.030914       0.004436       0.026477              8.228609      10.414320      -0.867928      -1.682171       9.248752      -1.053820       5.022756          -0.000007
          135              C       4.488509       6.435862      10.947803       0.129578      26.430622 0.33807206E+03  0.74949912E+04                                 7.857516                            6.239205      -0.050687       2.000595                    0.999490      26.026252      73.657678       0.639829       0.431798      -1.050192       0.006637      -0.063215       0.027641       0.069312      -0.030518       0.032830       0.017181      -0.080101       0.128225      -0.082450       0.027806       0.054644              8.675273      11.586670      -1.484328      -1.690911       9.186151      -1.131523       5.252999          -0.000001
          136              C       4.071720       0.116434       3.060753       0.107046      26.118707 0.32401036E+03  0.70917792E+04                                 7.699093                            6.049681       0.024588       2.024003                    0.999491      25.856817      72.191483       0.660652       0.423582      -1.057566      -0.022725       0.043953      -0.017550       0.052500       0.007265      -0.031140      -0.001111      -0.071330       0.084304      -0.061151       0.021448       0.039703              8.587702      10.939688       1.774836       2.451851       9.723245       0.243208       5.100172          -0.000002
          137              C       5.372224       0.486761       3.419580      -0.142204      29.961058 0.39905343E+03  0.91363685E+04                                 8.225288                            6.569719       0.360941       2.095389                    0.999796      28.290730      78.939482       0.659583       0.405596      -1.076688       0.001128       0.019752      -0.011394       0.022831      -0.018851       0.013411      -0.010242      -0.003840      -0.061014      -0.025897      -0.008288       0.034186              9.064608      11.760637       1.656473       2.784035      10.082434       0.187299       5.350754          -0.000007
          138              C       5.711949       1.824291       3.411002      -0.023661      29.275859 0.38446899E+03  0.88005571E+04                                 8.412354                            6.663549      -0.041215       1.986729                    0.999101      27.708196      79.636086       0.617840       0.433093      -1.049589      -0.024001      -0.005114      -0.014134       0.028319       0.003769      -0.011976       0.001640      -0.006068       0.049968      -0.017198      -0.003881       0.021079              9.338089      12.190274       0.935536       3.009324      10.240691      -0.322823       5.583303          -0.000003
          139              C       4.791060       2.729423       3.022154      -0.118970      30.269305 0.39059273E+03  0.89431896E+04                                 8.447567                            6.603984       0.328967       2.103219                    0.999520      27.918347      79.293366       0.638879       0.418716      -1.062383       0.014194      -0.020862      -0.009343       0.026907       0.010422      -0.002138      -0.000624      -0.026611       0.005808      -0.018035       0.001984       0.016051              9.488275      12.415518       0.844389       3.073180      10.425219      -0.457152       5.624088          -0.000003
          140              C       3.533215       2.321636       2.676193       0.073599      27.545959 0.33613323E+03  0.74406717E+04                                 7.975834                            6.157041       0.100715       2.034810                    0.999749      26.631080      75.291295       0.654247       0.422925      -1.055746       0.016496      -0.051197      -0.012281       0.055173      -0.038115      -0.015112      -0.011092      -0.048768       0.108975      -0.066762       0.026633       0.040129              8.985708      11.059493       1.275109       2.650566      10.510753      -0.363502       5.386877          -0.000004
          141              N      -3.788529       3.880353       9.725503      -0.298868      46.436286 0.51462817E+03  0.12368104E+05                                10.735000                            7.271689       0.377458       2.114884                    0.999812      28.850871      78.514836       0.661436       0.385308      -1.107159      -0.118428      -0.131741       0.084996       0.196482      -0.131539       0.090623       0.053494      -0.041933       0.267971      -0.213476       0.081817       0.131660             14.068586      11.686527      -0.677262       8.715908       7.189617      -3.007792      23.329614          -0.000006
          142              N       9.025997       2.104959       4.295919      -0.274291      47.272502 0.50847105E+03  0.12164559E+05                                10.896523                            7.247182       0.518208       2.181569                    0.999216      27.911217      75.402336       0.660956       0.387350      -1.107411       0.182421       0.009542      -0.041325       0.187286      -0.009681       0.022109      -0.015496      -0.275573       0.257602      -0.182795       0.074748       0.108047             14.679532       8.097022      -1.040189       1.197060       9.227075      -7.873178      26.714498          -0.000003
          143              N       3.592835       8.012564       2.890632      -0.337620      37.988876 0.53483443E+03  0.13028196E+05                                 9.396601                            7.504227       0.060885       2.016274                    0.998432      29.464029      81.748611       0.636821       0.394842      -1.096181      -0.223851       0.001298       0.039073       0.227239       0.002903       0.028659      -0.018290      -0.245192       0.191518      -0.158325       0.057933       0.100392             10.490993      12.083845      -2.913081      -1.402129      12.822118      -1.748329       6.567018          -0.000005
          144              N       4.234136      12.357737      11.612562      -0.346495      40.359313 0.59906298E+03  0.14956977E+05                                 9.719144                            7.888838       0.186363       2.044185                    0.998914      30.040899      83.369184       0.629723       0.389569      -1.103949      -0.241579      -0.057580      -0.047086       0.252771      -0.050841      -0.041027      -0.030650      -0.232023       0.157720      -0.163035       0.053166       0.109868             10.802388      11.757767       1.677809       2.310206      14.176825      -0.408313       6.472573          -0.000003
          145              N      11.186346       9.499153       4.570400      -0.298868      46.436285 0.51462815E+03  0.12368104E+05                                10.735000                            7.271689       0.377458       2.114884                    0.999812      28.850871      78.514834       0.661437       0.385308      -1.107159       0.118428       0.131741      -0.084996       0.196482      -0.131539       0.090622       0.053494      -0.041933       0.267971      -0.213476       0.081817       0.131660             14.068586      11.686526      -0.677262       8.715908       7.189617      -3.007792      23.329613          -0.000006
          146              N      -1.628180      11.274547       9.999984      -0.274291      47.272501 0.50847105E+03  0.12164559E+05                                10.896523                            7.247182       0.518208       2.181569                    0.999216      27.911217      75.402336       0.660956       0.387350      -1.107411      -0.182421      -0.009542       0.041325       0.187286      -0.009681       0.022109      -0.015496      -0.275573       0.257602      -0.182795       0.074748       0.108047             14.679532       8.097022      -1.040189       1.197060       9.227075      -7.873178      26.714498          -0.000003
          147              N       3.804982       5.366942      11.405271      -0.337620      37.988878 0.53483445E+03  0.13028197E+05                                 9.396601                            7.504228       0.060885       2.016274                    0.998432      29.464029      81.748613       0.636821       0.394843      -1.096181       0.223851      -0.001298      -0.039073       0.227239       0.002903       0.028659      -0.018290      -0.245192       0.191518      -0.158325       0.057933       0.100392             10.490994      12.083845      -2.913082      -1.402129      12.822119      -1.748329       6.567018          -0.000005
          148              N       3.163681       1.021769       2.683341      -0.346495      40.359317 0.59906305E+03  0.14956979E+05                                 9.719144                            7.888839       0.186363       2.044185                    0.998914      30.040901      83.369188       0.629723       0.389569      -1.103949       0.241579       0.057580       0.047086       0.252771      -0.050841      -0.041027      -0.030650      -0.232023       0.157720      -0.163035       0.053166       0.109868             10.802388      11.757767       1.677809       2.310206      14.176825      -0.408313       6.472573          -0.000003
          149              O       5.844347       6.209610       3.974261      -0.664859      42.818453 0.64205906E+03  0.16136855E+05                                 9.796748                            7.875925       0.230337       2.090926                    0.995975      29.737053      79.951722       0.672671       0.362293      -1.136274       0.014560      -0.046890       0.045740       0.067103      -0.005342       0.030054       0.064603       0.099038      -0.060472      -0.098719       0.025839       0.072880             11.467476      16.140788      -1.156252       4.914724       7.300033      -1.439634      10.961606          -0.000006
          150              O       7.819517       7.174709       3.731231      -0.619538      36.524745 0.55508006E+03  0.13468356E+05                                 8.771257                            7.315214       0.461811       2.178112                    0.997272      28.704826      76.127304       0.698260       0.361518      -1.135523       0.051373      -0.045605       0.032627       0.076050       0.029794      -0.074032       0.025655      -0.043145       0.020700      -0.098085       0.031373       0.066712              9.756296       8.760452       3.178258      -1.404100      10.278370      -3.812638      10.230065          -0.000007
          151              O       4.408949       5.982579       0.989276      -0.602984      37.894716 0.61183692E+03  0.15166588E+05                                 8.976374                            7.696269       0.319046       2.146623                    0.996150      28.281723      75.087478       0.680609       0.363041      -1.137669      -0.022427      -0.042933      -0.022798       0.053535      -0.064251      -0.010037      -0.015466      -0.035975       0.125166      -0.089873       0.038665       0.051209              9.870935       7.854721       0.875969       0.171752       7.299974       1.662512      14.458109          -0.000003
          152              O      -0.566515       5.044754      13.545368      -0.732330      52.862644 0.82129207E+03  0.21998985E+05                                11.315587                            9.001193      -0.084015       1.960343                    0.997318      31.870606      89.081996       0.618112       0.369942      -1.127935      -0.092519      -0.021084       0.005584       0.095055      -0.044650      -0.008522      -0.055431      -0.023084      -0.222810      -0.100469       0.007356       0.093113             13.556574      18.032272       7.399732      -0.994968      13.450044      -1.707045       9.187406          -0.000005
          153              O       7.863155       0.265031      12.756234      -0.621185      41.564808 0.66218305E+03  0.16801922E+05                                 9.668845                            8.114749      -0.030394       2.025974                    0.995846      29.052181      78.948751       0.647324       0.372909      -1.126059       0.023537       0.046092       0.013631       0.053519      -0.047864      -0.002763       0.053528       0.060368      -0.055129      -0.082624       0.006555       0.076069             10.913597      11.570017       5.032546       1.494359      11.873286       1.448448       9.297489          -0.000006
          154              O       1.406811       2.090255       0.417440      -0.695236      41.529341 0.65583544E+03  0.16568974E+05                                 9.524433                            7.943441       0.295074       2.102012                    0.997861      30.094934      81.095063       0.671973       0.360789      -1.137582       0.027515       0.036245      -0.066040       0.080201      -0.056768       0.002456       0.002479       0.023582       0.081293      -0.071651       0.027213       0.044437             10.700469       7.610740       1.228715       0.799248      10.113873      -4.553342      14.376794          -0.000007
          155              O       7.274976       5.630889       1.352392      -0.646395      43.731825 0.69604105E+03  0.17880468E+05                                10.000262                            8.315563      -0.036271       2.014839                    0.996203      29.597803      80.898554       0.640003       0.372546      -1.126466       0.033701      -0.050061      -0.017454       0.062821       0.048049       0.004615       0.057919       0.058242      -0.031080      -0.085293       0.008633       0.076660             11.425726      13.424641      -5.227580      -2.214299      11.504817       0.996232       9.347721          -0.000004
          156              O       2.324274       4.015434      13.772673      -0.677504      40.389453 0.61337770E+03  0.15251003E+05                                 9.368549                            7.690507       0.259454       2.101339                    0.996853      29.553709      79.203915       0.681275       0.361587      -1.136074       0.033057      -0.031563       0.063694       0.078396       0.067703       0.001724       0.005378       0.012874       0.061929      -0.078410       0.020087       0.058323             10.652686       7.608418      -0.673011      -1.158282      10.890147      -5.340991      13.459494          -0.000005
          157              O       8.554943      13.580255      10.713350      -0.620463      37.314899 0.58183533E+03  0.14264492E+05                                 8.870777                            7.481770       0.409325       2.161124                    0.997184      28.685948      76.119914       0.692484       0.360778      -1.137711       0.040572       0.055200      -0.026822       0.073570      -0.032086       0.068749       0.030385      -0.033220       0.032996      -0.094606       0.029053       0.065553              9.868441       8.780851      -2.665357       1.488009       9.078085      -3.635318      11.746388          -0.000005
          158              O       6.616099      -0.876294      10.161528      -0.659149      38.043123 0.58044649E+03  0.14226981E+05                                 8.962111                            7.426719       0.330850       2.119460                    0.997372      29.456852      78.246502       0.701282       0.356339      -1.140834       0.007672       0.048361      -0.054166       0.073018       0.000380      -0.026536       0.066273       0.088217      -0.084152      -0.097677       0.027008       0.070669             10.184100      14.196834       2.052431      -3.760351       6.553439      -1.609328       9.802028          -0.000012
          159              O       5.110150      -0.187366      13.107913      -0.585995      34.762030 0.55440135E+03  0.13404945E+05                                 8.426486                            7.277215       0.345348       2.157327                    0.996985      27.820013      72.888424       0.707177       0.358210      -1.141772      -0.022405       0.040141       0.013588       0.047936       0.072184       0.011558      -0.013635      -0.024693       0.143376      -0.099242       0.046658       0.052584              9.211277       7.411543      -0.449952       0.050017       7.181413       2.202161      13.040873          -0.000004
          160              O      12.408626       0.724472       0.556111      -0.728877      51.741345 0.83421348E+03  0.22442773E+05                                11.177115                            9.095799      -0.133966       1.948293                    0.996862      31.854982      89.366657       0.612169       0.371908      -1.125925      -0.093217       0.011698       0.001818       0.093966       0.035195       0.002940      -0.058405      -0.008543      -0.201336      -0.095591       0.013134       0.082458             13.085979      16.497790      -6.774770       0.807485      13.301793      -1.482970       9.458356          -0.000005
          161              O       1.553470       7.169896      10.321642      -0.664859      42.818452 0.64205905E+03  0.16136855E+05                                 9.796747                            7.875925       0.230337       2.090926                    0.995975      29.737053      79.951721       0.672671       0.362293      -1.136274      -0.014560       0.046890      -0.045740       0.067103      -0.005342       0.030054       0.064603       0.099038      -0.060473      -0.098719       0.025839       0.072880             11.467476      16.140788      -1.156252       4.914724       7.300033      -1.439634      10.961606          -0.000006
          162              O      -0.421700       6.204797      10.564672      -0.619538      36.524737 0.55507992E+03  0.13468351E+05                                 8.771256                            7.315213       0.461811       2.178112                    0.997272      28.704823      76.127292       0.698261       0.361518      -1.135523      -0.051373       0.045605      -0.032627       0.076050       0.029794      -0.074032       0.025655      -0.043145       0.020700      -0.098085       0.031373       0.066712              9.756294       8.760451       3.178257      -1.404099      10.278369      -3.812637      10.230064          -0.000007
          163              O       2.988868       7.396927      13.306627      -0.602984      37.894718 0.61183696E+03  0.15166589E+05                                 8.976374                            7.696270       0.319046       2.146623                    0.996150      28.281723      75.087480       0.680609       0.363041      -1.137669       0.022427       0.042933       0.022798       0.053535      -0.064251      -0.010037      -0.015466      -0.035975       0.125166      -0.089873       0.038665       0.051209              9.870935       7.854721       0.875969       0.171753       7.299975       1.662513      14.458110          -0.000003
          164              O       7.964332       8.334752       0.750535      -0.732330      52.862648 0.82129213E+03  0.21998987E+05                                11.315587                            9.001193      -0.084015       1.960343                    0.997318      31.870607      89.082000       0.618112       0.369942      -1.127935       0.092519       0.021084      -0.005584       0.095055      -0.044650      -0.008522      -0.055431      -0.023084      -0.222810      -0.100469       0.007356       0.093113             13.556574      18.032272       7.399733      -0.994968      13.450045      -1.707045       9.187406          -0.000005
          165              O      -0.465338      13.114475       1.539669      -0.621185      41.564807 0.66218303E+03  0.16801922E+05                                 9.668845                            8.114749      -0.030394       2.025974                    0.995846      29.052181      78.948750       0.647324       0.372909      -1.126059      -0.023537      -0.046092      -0.013631       0.053519      -0.047864      -0.002763       0.053528       0.060368      -0.055129      -0.082624       0.006555       0.076069             10.913597      11.570017       5.032546       1.494359      11.873285       1.448448       9.297489          -0.000005
          166              O       5.991006      11.289251      13.878463      -0.695237      41.529351 0.65583563E+03  0.16568981E+05                                 9.524435                            7.943442       0.295074       2.102012                    0.997861      30.094937      81.095076       0.671973       0.360789      -1.137582      -0.027515      -0.036245       0.066041       0.080201      -0.056768       0.002456       0.002479       0.023582       0.081293      -0.071651       0.027213       0.044437             10.700471       7.610742       1.228716       0.799248      10.113875      -4.553343      14.376796          -0.000007
          167              O       0.122841       7.748617      12.943511      -0.646395      43.731824 0.69604104E+03  0.17880468E+05                                10.000262                            8.315563      -0.036271       2.014839                    0.996203      29.597803      80.898553       0.640003       0.372546      -1.126466      -0.033701       0.050061       0.017454       0.062821       0.048049       0.004615       0.057919       0.058242      -0.031080      -0.085293       0.008633       0.076660             11.425726      13.424641      -5.227580      -2.214299      11.504817       0.996231       9.347720          -0.000004
          168              O       5.073543       9.364072       0.523230      -0.677504      40.389458 0.61337779E+03  0.15251005E+05                                 9.368550                            7.690508       0.259454       2.101339                    0.996853      29.553711      79.203923       0.681275       0.361587      -1.136074      -0.033057       0.031563      -0.063694       0.078396       0.067703       0.001724       0.005378       0.012874       0.061929      -0.078410       0.020087       0.058323             10.652687       7.608418      -0.673011      -1.158282      10.890148      -5.340991      13.459495          -0.000005
          169              O      -1.157126      -0.200749       3.582553      -0.620463      37.314899 0.58183534E+03  0.14264493E+05                                 8.870777                            7.481771       0.409325       2.161124                    0.997184      28.685948      76.119915       0.692484       0.360778      -1.137711      -0.040572      -0.055200       0.026822       0.073570      -0.032086       0.068749       0.030385      -0.033220       0.032996      -0.094606       0.029053       0.065553              9.868441       8.780851      -2.665357       1.488009       9.078085      -3.635319      11.746389          -0.000005
          170              O       0.781718      14.255800       4.134375      -0.659149      38.043117 0.58044638E+03  0.14226977E+05                                 8.962110                            7.426718       0.330850       2.119460                    0.997372      29.456851      78.246496       0.701282       0.356339      -1.140834      -0.007672      -0.048361       0.054166       0.073018       0.000380      -0.026536       0.066273       0.088217      -0.084152      -0.097677       0.027008       0.070669             10.184099      14.196832       2.052431      -3.760350       6.553438      -1.609328       9.802026          -0.000012
          171              O       2.287667      13.566872       1.187990      -0.585995      34.762027 0.55440130E+03  0.13404943E+05                                 8.426485                            7.277214       0.345348       2.157327                    0.996985      27.820013      72.888421       0.707177       0.358210      -1.141772       0.022405      -0.040141      -0.013588       0.047936       0.072184       0.011558      -0.013635      -0.024693       0.143376      -0.099242       0.046658       0.052584              9.211275       7.411543      -0.449952       0.050017       7.181412       2.202161      13.040872          -0.000004
          172              O      -5.010809      12.655034      13.739792      -0.728877      51.741346 0.83421351E+03  0.22442774E+05                                11.177114                            9.095798      -0.133966       1.948293                    0.996862      31.854983      89.366658       0.612169       0.371908      -1.125925       0.093217      -0.011698      -0.001818       0.093966       0.035195       0.002940      -0.058405      -0.008543      -0.201336      -0.095591       0.013134       0.082458             13.085979      16.497789      -6.774770       0.807484      13.301792      -1.482970       9.458355          -0.000005

******************************************************
Auxiliary information for the entire system
The total spin magnetic moment of the unit cell is   -0.000643
The total net atomic charge of the unit cell is   0.000001
Accuracy of reproducing the electrostatic potential in the unit cell:
  The inner radius (bohr) =    5.0000
  The outer radius (bohr) =   12.0000
  Valid grid points have density less than (e/(bohr^3)) =    0.0001
  The number of valid grid points were=       136164
  The rms potential error without charges in kcal/mol is=      5.04973
  The rms potential error with partial charges in kcal/mol is=      2.26768
  The RRMSE value at monopole order=      0.44907
  The rms potential error with partial charges and cloud penetration in kcal/mol is=      2.25314
  The RRMSE value at monopole order with cloud penetration is=      0.44619
  The rms potential error with partial charges and atomic dipoles in kcal/mol is=      0.64455
  The RRMSE value at dipole order=      0.12764
  The rms potential error with partial charges, atomic dipoles and cloud penetration in kcal/mol is=      0.62098
  The RRMSE value at dipole order with cloud penetration=      0.12297

******************************************************
The electron densities and ab initio electrostatic potential were computed in VASP using the PBE functional and
projector augmented wave method. See the main text of the journal article for a description of computational details.
The atomic charges, dipoles, and quadrupoles were computed with the DDEC6 method as described in
(a) T. A. Manz and N. Gabaldon Limas, RSC Adv. 6 (2016) 47771-47801 DOI: 10.1039/c6ra04656h
(b) N. Gabaldon Limas and T. A. Manz, RSC Adv. 8 (2018) 2678-2707 DOI: 10.1039/c7ra11829e.
For each atom in the material, the electron cloud parameters were fit to the spherically averaged atom-in-material
electron density using radial positions for which this density was between 10^-4 and 10^-2 electrons per cubic bohr.
The polarizabilities, dispersion coefficients, and quantum Drude oscillator (QDO) parameters were fit using the MCLF method.
The magnetic structure of the system was optimized in VASP from the default ferromagnetic initial guess using spin polarization.
The atomic spin moments (ASMs) were computed on this optimized magnetic structure using the DDEC6 partition as inputs
to the method of T. A. Manz and D. S. Sholl, J. Chem. Theory Comput. 7 (2011) 4146-4164 DOI: 10.1021/ct200539n.
The RMSE and RRMSE were computed using a uniform grid with Ewald summation.
