# Supplementary material for: A collection of forcefield precursors for metal–organic frameworks
Source: RSC Adv. 2019 Nov 13;9(63):36492–507. doi: 10.1039/c9ra07327b (PMC9075174; doi:10.1039/c9ra07327b)
Supplement: RA-009-C9RA07327B-s4142 [file RA-009-C9RA07327B-s4142.xyz]

  128
jmolscript: load "" {1 1 1} spacegroup "x,y,z" unitcell [{     13.645000     0.000000     0.000000 }, {      0.000000    14.273100     0.000000 }, {     -2.522346    -7.136654    14.225007 }]
Nd    -1.011878    -4.104082     9.045540     2.059163
Nd     5.312032     3.032496     5.179467     2.058301
Nd    12.134532    11.240528     5.179467     2.059163
Nd     5.810622     4.103950     9.045540     2.058301
H     10.157661    -4.987118    13.303227     0.115397
H     11.779382     2.606260     1.140846     0.113647
H     12.222684     6.485693     0.472270     0.115538
H     10.721956    -1.117676    12.660256     0.119320
H     11.603690     4.067813     2.816551     0.069582
H     11.759837     7.690313     4.529242     0.140498
H      9.162245     4.691538     4.088267     0.129287
H      9.577279     6.432830     7.672969     0.127324
H      7.787493     2.149522     0.921780     0.116272
H      6.165772    -4.530378    13.084161     0.111701
H      5.722470    -0.650954    13.752737     0.114397
H      7.223198     6.018955     1.564751     0.119109
H      6.341464    -3.068800    11.408456     0.069543
H      6.185317     0.553725     9.695765     0.139818
H      8.782909    -2.445056    10.136740     0.129513
H      8.367875    -0.703712     6.552038     0.127748
H      0.964993    12.123564     0.921780     0.115398
H     -0.656728     4.530186    13.084161     0.113647
H     -1.100030     0.650753    13.752737     0.115538
H      0.400698     8.254122     1.564751     0.119320
H     -0.481036     3.068633    11.408456     0.069582
H     -0.637183    -0.553867     9.695765     0.140498
H      1.960409     2.444908    10.136740     0.129287
H      1.545375     0.703616     6.552038     0.127324
H      3.335161     4.986924    13.303227     0.116272
H      4.956882    11.666824     1.140846     0.111701
H      5.400184     7.787400     0.472270     0.114397
H      3.899456     1.117491    12.660256     0.119109
H      4.781190    10.205246     2.816551     0.069543
H      4.937337     6.582721     4.529242     0.139818
H      2.339745     9.581502     4.088267     0.129513
H      2.754779     7.840158     7.672969     0.127748
C     11.316868    -3.422774    11.513721     0.590229
C     10.592468    -3.094502    12.782591    -0.015295
C     10.095793    -4.105043    13.590572    -0.097924
C     12.032447     3.304218     0.583225    -0.152268
C     11.830771     4.560248     0.958765     0.079819
C     12.314570     5.605045     0.184925    -0.126656
C     10.419711    -1.815635    13.195116    -0.095161
C     11.252604     4.837137     2.318676     0.072876
C     11.418621     8.252654     7.115349     0.641351
C     10.801393     7.206442     6.256158    -0.017106
C     11.154774     7.090840     4.901937    -0.189179
C     10.604281     6.088874     4.128097     0.228240
C      9.591935     5.300995     4.643042    -0.186869
C      9.201861     5.405179     5.988728    -0.007396
C      9.818056     6.355762     6.776793    -0.120844
C      8.110018     4.560208     6.497983     0.668787
C      6.628286     3.713841     2.711286     0.589744
C      7.352686     4.042131     1.442416    -0.009966
C      7.849361     3.031602     0.634435    -0.101910
C      5.912707    -3.832427    13.641782    -0.147619
C      6.114383    -2.576392    13.266242     0.078945
C      5.630584    -1.531606    14.040082    -0.124689
C      7.525443     5.321004     1.029891    -0.097784
C      6.692550    -2.299483    11.906331     0.070956
C      6.526533     1.116104     7.109658     0.639423
C      7.143761     0.069880     7.968849    -0.019879
C      6.790380    -0.045742     9.323070    -0.188087
C      7.340873    -1.047719    10.096910     0.227870
C      8.353219    -1.835591     9.581965    -0.187829
C      8.743293    -1.731387     8.236279    -0.007360
C      8.127098    -0.780793     7.448214    -0.120484
C      9.835136    -2.576351     7.727024     0.666452
C     -0.194214    10.559220     2.711286     0.590229
C      0.530186    10.230948     1.442416    -0.015295
C      1.026861    11.241489     0.634435    -0.097924
C     -0.909793     3.832228    13.641782    -0.152268
C     -0.708117     2.576198    13.266242     0.079819
C     -1.191916     1.531401    14.040082    -0.126656
C      0.702943     8.952081     1.029891    -0.095161
C     -0.129950     2.299309    11.906331     0.072876
C     -0.295967    -1.116208     7.109658     0.641351
C      0.321261    -0.069996     7.968849    -0.017106
C     -0.032120     0.045606     9.323070    -0.189179
C      0.518373     1.047572    10.096910     0.228240
C      1.530719     1.835451     9.581965    -0.186869
C      1.920793     1.731267     8.236279    -0.007396
C      1.304598     0.780684     7.448214    -0.120844
C      3.012636     2.576238     7.727024     0.668787
C      4.494368     3.422605    11.513721     0.589744
C      3.769968     3.094315    12.782591    -0.009966
C      3.273293     4.104844    13.590572    -0.101910
C      5.209947    10.968873     0.583225    -0.147619
C      5.008271     9.712838     0.958765     0.078945
C      5.492070     8.668052     0.184925    -0.124689
C      3.597211     1.815442    13.195116    -0.097784
C      4.430104     9.435929     2.318676     0.070956
C      4.596121     6.020342     7.115349     0.639423
C      3.978893     7.066566     6.256158    -0.019879
C      4.332274     7.182188     4.901937    -0.188087
C      3.781781     8.184165     4.128097     0.227870
C      2.769435     8.972037     4.643042    -0.187829
C      2.379361     8.867833     5.988728    -0.007360
C      2.995556     7.917239     6.776793    -0.120484
C      1.287518     9.712797     6.497983     0.666452
N     11.113628     5.953290     2.802326    -0.252212
N      6.831526    -1.183324    11.422681    -0.250398
N      0.009026     1.183156    11.422681    -0.252212
N      4.291128     8.319770     2.802326    -0.250398
O     11.431778    -4.604584    11.158095    -0.646856
O     -1.835257    -2.460762    10.834903    -0.659393
O     11.451413     8.079941     8.369425    -0.599735
O     11.940807     9.294595     6.594429    -0.754066
O      7.762155     4.731476     7.721049    -0.717283
O      7.562608     3.720955     5.722151    -0.632812
O      6.513376     2.532026     3.066912    -0.646975
O      6.135411     4.675843     3.390104    -0.660047
O      6.493741     0.943409     5.855582    -0.598775
O      6.004347     2.158037     7.630578    -0.751117
O     10.182999    -2.405065     6.503958    -0.715367
O     10.382546    -3.415615     8.502856    -0.631511
O     -0.309124    11.741030     3.066912    -0.646856
O     12.957911     9.597208     3.390104    -0.659393
O     -0.328759    -0.943495     5.855582    -0.599735
O     -0.818153    -2.158149     7.630578    -0.754065
O      3.360499     2.404970     6.503958    -0.717283
O      3.560046     3.415491     8.502856    -0.632812
O      4.609278     4.604420    11.158095    -0.646976
O      4.987243     2.460603    10.834903    -0.660047
O      4.628913     6.193037     8.369425    -0.598775
O      5.118307     4.978409     6.594429    -0.751117
O      0.939655     9.541511     7.721049    -0.715367
O      0.740108    10.552061     5.722151    -0.631511

The following XYZ coordinates are in angstroms. Other properties are in atomic units.
The sperically averaged electron density of each atom fit to a function of the form exp(a - br)
eigen_1, eigen_2 and eigen_3 are the three eigenvalues of traceless quadrupole moment tensor
  atom number  atomic symbol              X              Y              Z     net charge C6 coefficient C8 coefficient C10 coefficient fluctuating dipole atomic polarizability isotropic forcefield polarizability              a              b squared Pearson coefficient          <r^3>          <r^4>         wp_QDO          m_QDO          q_QDO       dipole_x       dipole_y       dipole_z         dipole            Qxy            Qxz            Qyz     Q(x^2-y^2)  Q(3z^2 - R^2)        eigen_1        eigen_2        eigen_3 static polarizability      alpha(xx)      alpha(xy)      alpha(xz)      alpha(yy)      alpha(yz)      alpha(zz) atomic spin moment
            1             Nd      -1.011878      -4.104082       9.045540       2.059163     136.849911 0.32668999E+04  0.11371361E+06                                17.462005                           15.234959       2.620947       2.470647                    0.999795      85.764405     208.232737       0.660467       0.266427      -1.330642      -0.021745       0.001998      -0.016842       0.027578      -0.032224       0.120803      -0.074981       0.050344      -0.272199      -0.170002       0.005085       0.164916             20.604005      19.818504      -2.600697      -5.324232      18.260888       5.805516      23.732624           0.000004
            2             Nd       5.312032       3.032496       5.179467       2.058301     137.147530 0.32757158E+04  0.11410280E+06                                17.491737                           15.259540       2.616810       2.468931                    0.999777      85.818109     208.471030       0.659642       0.266568      -1.330402       0.022017       0.002437       0.015072       0.026793       0.033260       0.120567       0.076013       0.050405      -0.272762      -0.170225       0.004345       0.165880             20.641176      19.853700       2.606811      -5.334848      18.293370      -5.819440      23.776460           0.000001
            3             Nd      12.134532      11.240528       5.179467       2.059163     136.849870 0.32668987E+04  0.11371355E+06                                17.462001                           15.234956       2.620947       2.470647                    0.999795      85.764398     208.232705       0.660468       0.266427      -1.330642       0.021745      -0.001998       0.016842       0.027578      -0.032224       0.120803      -0.074981       0.050344      -0.272199      -0.170001       0.005085       0.164916             20.604000      19.818499      -2.600696      -5.324232      18.260883       5.805515      23.732618           0.000004
            4             Nd       5.810622       4.103950       9.045540       2.058301     137.147495 0.32757147E+04  0.11410275E+06                                17.491733                           15.259537       2.616809       2.468931                    0.999777      85.818103     208.471001       0.659642       0.266568      -1.330402      -0.022017      -0.002437      -0.015072       0.026793       0.033260       0.120567       0.076013       0.050405      -0.272762      -0.170225       0.004345       0.165880             20.641172      19.853696       2.606810      -5.334848      18.293366      -5.819439      23.776455           0.000002
            5              H      10.157661      -4.987118      13.303227       0.115397       1.145156 0.82275961E+01  0.79773806E+02                                 1.684456                            1.584125      -0.907173       2.449102                    0.998818       3.221789       8.411798       0.552308       1.143766      -0.743438      -0.000345      -0.038333      -0.012780       0.040409       0.003975      -0.006933      -0.000428      -0.030206      -0.003879      -0.017798       0.001428       0.016370              1.726656       1.381925      -0.111644      -0.105337       2.213527       0.273733       1.584516           0.000008
            6              H      11.779382       2.606260       1.140846       0.113647       1.181482 0.86088985E+01  0.84528489E+02                                 1.730317                            1.629837      -0.885777       2.456533                    0.998974       3.268137       8.622259       0.539112       1.157102      -0.740349      -0.005539      -0.029118       0.017376       0.034358       0.000137      -0.006618      -0.001858      -0.030191      -0.003128      -0.017283       0.001435       0.015848              1.762488       1.460835       0.134543      -0.193131       1.991852      -0.366703       1.834778           0.000008
            7              H      12.222684       6.485693       0.472270       0.115538       1.269943 0.97001995E+01  0.99611286E+02                                 1.912334                            1.804430      -1.218254       2.301588                    0.995608       3.637275      10.306500       0.473857       1.258724      -0.714139      -0.000897       0.035270       0.007281       0.036025       0.002790      -0.000453      -0.004975      -0.025588      -0.013598      -0.010830      -0.005715       0.016544              1.935593       1.596637       0.046647      -0.101480       2.405499       0.359183       1.804643          -0.000003
            8              H      10.721956      -1.117676      12.660256       0.119320       1.111003 0.81802397E+01  0.80598204E+02                                 1.765606                            1.669787      -0.894069       2.460238                    0.998904       3.418042       9.525244       0.486362       1.278166      -0.710532       0.010743       0.029056      -0.024350       0.039403      -0.000106      -0.004684      -0.005335      -0.024670       0.000592      -0.014108      -0.000248       0.014356              1.794939       1.591770       0.299823      -0.245543       1.936889      -0.307071       1.856157          -0.000001
            9              H      11.603690       4.067813       2.816551       0.069582       1.622876 0.14114499E+02  0.15652741E+03                                 2.110739                            2.058851      -1.259663       2.238883                    0.996543       3.958100      11.030528       0.490417       1.126201      -0.746768       0.043904      -0.019286       0.009877       0.048960      -0.013609       0.012542       0.006201       0.000365       0.003720      -0.021964       0.006475       0.015489              2.115467       1.757993      -0.299129      -0.015153       2.295087      -0.240624       2.293321           0.000002
           10              H      11.759837       7.690313       4.529242       0.140498       1.051767 0.74879282E+01  0.73495801E+02                                 1.812016                            1.676598      -1.387827       2.241512                    0.993087       3.713977      10.966120       0.443279       1.407757      -0.681014       0.026304       0.021157      -0.016162       0.037426       0.007624      -0.002610      -0.000654       0.012177       0.000820      -0.009924      -0.000389       0.010313              1.884514       1.934940       0.577426      -0.255310       2.009447      -0.129342       1.709156          -0.000000
           11              H       9.162245       4.691538       4.088267       0.129287       1.111537 0.84011035E+01  0.84421335E+02                                 1.842342                            1.747818      -1.358566       2.247003                    0.993144       3.753012      11.021943       0.446995       1.363601      -0.690072      -0.023108      -0.021569      -0.020133       0.037477       0.008844       0.005279       0.004154      -0.007344       0.009208      -0.011459      -0.001008       0.012467              1.882957       1.878365       0.380021       0.185809       1.772033       0.326859       1.998473           0.000002
           12              H       9.577279       6.432830       7.672969       0.127324       1.156254 0.87553461E+01  0.87212797E+02                                 1.765895                            1.689374      -1.157595       2.337881                    0.996417       3.432873       9.430655       0.503025       1.222390      -0.722865      -0.009244       0.003634       0.040018       0.041232      -0.000309      -0.004485       0.004511      -0.005380       0.034554      -0.009486      -0.004191       0.013676              1.783789       1.605465       0.153602      -0.189217       1.566288       0.099196       2.179615           0.000003
           13              H       7.787493       2.149522       0.921780       0.116272       1.139504 0.81781253E+01  0.79166408E+02                                 1.678016                            1.578641      -0.898563       2.453210                    0.998888       3.214810       8.383952       0.553700       1.142732      -0.743684      -0.000437      -0.037696       0.012949       0.039860      -0.004226      -0.006981       0.000156      -0.029735      -0.004432      -0.017660       0.001388       0.016272              1.719810       1.377555       0.110847      -0.104657       2.203113      -0.271675       1.578761           0.000008
           14              H       6.165772      -4.530378      13.084161       0.111701       1.183902 0.86249409E+01  0.84672761E+02                                 1.727158                            1.626924      -0.866448       2.462708                    0.999083       3.274912       8.621927       0.542137       1.150826      -0.741818       0.005715      -0.029673      -0.017869       0.035106      -0.000581      -0.006754       0.001926      -0.030353      -0.004128      -0.017346       0.001207       0.016139              1.759228       1.458351      -0.134324      -0.192614       1.988068       0.366002       1.831265           0.000008
           15              H       5.722470      -0.650954      13.752737       0.114397       1.272970 0.97268257E+01  0.99934685E+02                                 1.913636                            1.805532      -1.218895       2.300572                    0.995549       3.642316      10.317126       0.474341       1.256813      -0.714543       0.000775       0.035493      -0.007236       0.036231      -0.002529      -0.000511       0.004927      -0.025836      -0.014427      -0.010759      -0.005949       0.016708              1.936940       1.597553      -0.046634      -0.101627       2.407399      -0.359660       1.805868          -0.000003
           16              H       7.223198       6.018955       1.564751       0.119109       1.108805 0.81609794E+01  0.80357922E+02                                 1.763048                            1.667677      -0.892882       2.460765                    0.998932       3.415365       9.513579       0.486751       1.277947      -0.710590      -0.010405       0.028620       0.024512       0.039093      -0.000310      -0.004858       0.005539      -0.024737       0.000219      -0.014165      -0.000459       0.014624              1.792249       1.589749      -0.298862      -0.244841       1.933578       0.305877       1.853420          -0.000001
           17              H       6.341464      -3.068800      11.408456       0.069543       1.619028 0.14071116E+02  0.15590810E+03                                 2.106150                            2.054648      -1.240490       2.246500                    0.996649       3.954796      11.012249       0.491347       1.125065      -0.747043      -0.044576      -0.019196      -0.010450       0.049646       0.013500       0.012229      -0.006441       0.000039       0.002738      -0.021795       0.006696       0.015099              2.110780       1.754641       0.298061      -0.015039       2.289757       0.239887       2.287943           0.000002
           18              H       6.185317       0.553725       9.695765       0.139818       1.058565 0.75432023E+01  0.74135991E+02                                 1.815291                            1.679216      -1.404258       2.233662                    0.992823       3.721628      10.977278       0.444574       1.401809      -0.682090      -0.026397       0.021042       0.016334       0.037502      -0.007463      -0.002482       0.000698       0.012223       0.001085      -0.009846      -0.000282       0.010128              1.888079       1.938812      -0.579478      -0.256292       2.013462       0.130037       1.711965          -0.000000
           19              H       8.782909      -2.445056      10.136740       0.129513       1.114401 0.84299479E+01  0.84807487E+02                                 1.847553                            1.752378      -1.368134       2.242940                    0.992964       3.760211      11.059444       0.445692       1.366036      -0.689572       0.023352      -0.021288       0.019594       0.037181      -0.008683       0.005480      -0.004332      -0.007397       0.008546      -0.011265      -0.001352       0.012617              1.888452       1.883833      -0.381932       0.186780       1.777043      -0.328473       2.004479           0.000002
           20              H       8.367875      -0.703712       6.552038       0.127748       1.156087 0.87566004E+01  0.87258019E+02                                 1.768664                            1.691871      -1.164542       2.335941                    0.996369       3.432265       9.441212       0.501425       1.225830      -0.722112       0.009380       0.003076      -0.039817       0.041022       0.000602      -0.004398      -0.004794      -0.005320       0.034657      -0.009392      -0.004453       0.013845              1.786640       1.607918      -0.154062      -0.189743       1.568601      -0.099391       2.183402           0.000003
           21              H       0.964993      12.123564       0.921780       0.115398       1.145156 0.82275949E+01  0.79773798E+02                                 1.684456                            1.584125      -0.907173       2.449102                    0.998818       3.221788       8.411798       0.552308       1.143766      -0.743438       0.000345       0.038333       0.012780       0.040409       0.003975      -0.006933      -0.000428      -0.030206      -0.003879      -0.017798       0.001428       0.016370              1.726656       1.381925      -0.111644      -0.105337       2.213527       0.273733       1.584517           0.000008
           22              H      -0.656728       4.530186      13.084161       0.113647       1.181482 0.86088993E+01  0.84528507E+02                                 1.730318                            1.629837      -0.885776       2.456533                    0.998974       3.268137       8.622262       0.539111       1.157103      -0.740349       0.005539       0.029118      -0.017376       0.034358       0.000137      -0.006618      -0.001858      -0.030191      -0.003128      -0.017283       0.001435       0.015848              1.762489       1.460835       0.134543      -0.193131       1.991853      -0.366703       1.834779           0.000008
           23              H      -1.100030       0.650753      13.752737       0.115538       1.269943 0.97002052E+01  0.99611363E+02                                 1.912335                            1.804431      -1.218255       2.301588                    0.995608       3.637276      10.306505       0.473857       1.258725      -0.714139       0.000897      -0.035270      -0.007281       0.036025       0.002790      -0.000453      -0.004975      -0.025588      -0.013598      -0.010830      -0.005715       0.016544              1.935594       1.596638       0.046647      -0.101480       2.405500       0.359183       1.804644          -0.000003
           24              H       0.400698       8.254122       1.564751       0.119320       1.111003 0.81802407E+01  0.80598220E+02                                 1.765606                            1.669787      -0.894069       2.460238                    0.998904       3.418042       9.525246       0.486362       1.278167      -0.710532      -0.010743      -0.029056       0.024350       0.039403      -0.000106      -0.004684      -0.005335      -0.024670       0.000592      -0.014108      -0.000248       0.014356              1.794939       1.591770       0.299823      -0.245543       1.936890      -0.307071       1.856158          -0.000001
           25              H      -0.481036       3.068633      11.408456       0.069582       1.622877 0.14114514E+02  0.15652763E+03                                 2.110741                            2.058853      -1.259664       2.238883                    0.996543       3.958102      11.030538       0.490416       1.126201      -0.746768      -0.043904       0.019286      -0.009877       0.048960      -0.013609       0.012542       0.006201       0.000365       0.003720      -0.021964       0.006475       0.015489              2.115469       1.757994      -0.299129      -0.015153       2.295089      -0.240624       2.293323           0.000002
           26              H      -0.637183      -0.553867       9.695765       0.140498       1.051767 0.74879302E+01  0.73495823E+02                                 1.812016                            1.676598      -1.387827       2.241512                    0.993087       3.713977      10.966119       0.443279       1.407757      -0.681014      -0.026304      -0.021157       0.016162       0.037426       0.007624      -0.002610      -0.000654       0.012177       0.000820      -0.009924      -0.000389       0.010313              1.884514       1.934940       0.577426      -0.255310       2.009447      -0.129342       1.709156          -0.000000
           27              H       1.960409       2.444908      10.136740       0.129287       1.111537 0.84011035E+01  0.84421335E+02                                 1.842342                            1.747818      -1.358566       2.247004                    0.993144       3.753012      11.021943       0.446995       1.363601      -0.690072       0.023108       0.021569       0.020133       0.037477       0.008844       0.005279       0.004154      -0.007344       0.009208      -0.011459      -0.001008       0.012467              1.882957       1.878365       0.380021       0.185809       1.772033       0.326859       1.998473           0.000002
           28              H       1.545375       0.703616       6.552038       0.127324       1.156254 0.87553489E+01  0.87212833E+02                                 1.765896                            1.689375      -1.157595       2.337881                    0.996417       3.432873       9.430656       0.503025       1.222390      -0.722865       0.009244      -0.003634      -0.040018       0.041232      -0.000309      -0.004485       0.004511      -0.005380       0.034554      -0.009486      -0.004191       0.013676              1.783790       1.605465       0.153602      -0.189217       1.566289       0.099196       2.179615           0.000003
           29              H       3.335161       4.986924      13.303227       0.116272       1.139504 0.81781266E+01  0.79166429E+02                                 1.678016                            1.578642      -0.898563       2.453210                    0.998888       3.214810       8.383954       0.553700       1.142732      -0.743684       0.000437       0.037696      -0.012949       0.039860      -0.004226      -0.006981       0.000156      -0.029735      -0.004432      -0.017660       0.001388       0.016272              1.719811       1.377556       0.110847      -0.104657       2.203114      -0.271675       1.578762           0.000008
           30              H       4.956882      11.666824       1.140846       0.111701       1.183903 0.86249495E+01  0.84672868E+02                                 1.727159                            1.626925      -0.866448       2.462708                    0.999083       3.274914       8.621934       0.542137       1.150826      -0.741818      -0.005715       0.029673       0.017869       0.035106      -0.000581      -0.006754       0.001926      -0.030353      -0.004128      -0.017346       0.001207       0.016139              1.759229       1.458351      -0.134324      -0.192614       1.988069       0.366003       1.831266           0.000008
           31              H       5.400184       7.787400       0.472270       0.114397       1.272970 0.97268271E+01  0.99934707E+02                                 1.913637                            1.805533      -1.218895       2.300572                    0.995549       3.642316      10.317128       0.474341       1.256813      -0.714543      -0.000775      -0.035493       0.007236       0.036231      -0.002529      -0.000511       0.004927      -0.025836      -0.014427      -0.010759      -0.005949       0.016708              1.936940       1.597553      -0.046634      -0.101627       2.407400      -0.359661       1.805869          -0.000003
           32              H       3.899456       1.117491      12.660256       0.119109       1.108805 0.81609804E+01  0.80357939E+02                                 1.763049                            1.667677      -0.892882       2.460765                    0.998932       3.415365       9.513581       0.486751       1.277947      -0.710590       0.010405      -0.028620      -0.024512       0.039093      -0.000310      -0.004858       0.005539      -0.024737       0.000219      -0.014165      -0.000459       0.014624              1.792249       1.589749      -0.298862      -0.244841       1.933578       0.305878       1.853421          -0.000001
           33              H       4.781190      10.205246       2.816551       0.069543       1.619029 0.14071132E+02  0.15590835E+03                                 2.106153                            2.054651      -1.240491       2.246499                    0.996649       3.954797      11.012259       0.491346       1.125067      -0.747043       0.044576       0.019196       0.010450       0.049646       0.013500       0.012229      -0.006441       0.000039       0.002738      -0.021795       0.006696       0.015099              2.110783       1.754642       0.298062      -0.015039       2.289760       0.239888       2.287946           0.000002
           34              H       4.937337       6.582721       4.529242       0.139818       1.058565 0.75432037E+01  0.74136004E+02                                 1.815291                            1.679216      -1.404258       2.233662                    0.992823       3.721628      10.977276       0.444574       1.401809      -0.682090       0.026397      -0.021042      -0.016334       0.037502      -0.007463      -0.002482       0.000698       0.012223       0.001085      -0.009846      -0.000282       0.010128              1.888079       1.938811      -0.579477      -0.256292       2.013461       0.130037       1.711964          -0.000000
           35              H       2.339745       9.581502       4.088267       0.129513       1.114401 0.84299471E+01  0.84807476E+02                                 1.847553                            1.752378      -1.368134       2.242940                    0.992964       3.760211      11.059443       0.445692       1.366035      -0.689572      -0.023352       0.021288      -0.019594       0.037181      -0.008683       0.005480      -0.004332      -0.007397       0.008546      -0.011265      -0.001352       0.012617              1.888451       1.883833      -0.381932       0.186780       1.777043      -0.328473       2.004479           0.000002
           36              H       2.754779       7.840158       7.672969       0.127748       1.156087 0.87566043E+01  0.87258062E+02                                 1.768663                            1.691871      -1.164542       2.335941                    0.996369       3.432266       9.441213       0.501425       1.225829      -0.722113      -0.009380      -0.003076       0.039817       0.041022       0.000602      -0.004398      -0.004794      -0.005321       0.034657      -0.009392      -0.004453       0.013845              1.786640       1.607918      -0.154062      -0.189743       1.568601      -0.099391       2.183402           0.000003
           37              C      11.316868      -3.422774      11.513721       0.590229      24.718463 0.26321369E+03  0.55285766E+04                                 7.886393                            5.776291      -0.176826       1.987647                    0.999427      22.959351      65.040367       0.613452       0.475358      -1.016519       0.008092      -0.008724      -0.040236       0.041959       0.006657       0.101008      -0.021626       0.051951      -0.100348      -0.108041      -0.004919       0.112960              9.556200       6.847165      -0.495389      -4.388994       8.700292       1.594611      13.121144           0.000002
           38              C      10.592468      -3.094502      12.782591      -0.015295      35.708966 0.41622384E+03  0.96188780E+04                                 9.442196                            6.793287       0.064611       2.036500                    0.999296      26.723433      74.623266       0.637447       0.415781      -1.071313      -0.012475       0.010149       0.029332       0.033451       0.006681       0.005331      -0.004237      -0.009732      -0.005717      -0.011836       0.002405       0.009431             11.683772       8.058853      -0.713382      -5.994972      10.048705       1.926552      16.943759           0.000002
           39              C      10.095793      -4.105043      13.590572      -0.097924      32.536275 0.41151595E+03  0.95564534E+04                                 8.906140                            6.812948       0.061940       1.994457                    0.999719      28.944725      83.088875       0.623564       0.422975      -1.058537      -0.008466       0.025021       0.014064       0.029925      -0.001687       0.002359       0.010877      -0.037375      -0.044571      -0.018564      -0.010289       0.028853             10.271282       7.059624      -0.166270      -4.514976       9.640071       0.661153      14.114150           0.000013
           40              C      12.032447       3.304218       0.583225      -0.152268      32.162885 0.40551965E+03  0.93992742E+04                                 8.805457                            6.738225       0.083222       1.996853                    0.999796      29.446577      84.936951       0.629380       0.419866      -1.058623       0.015672      -0.006810      -0.028314       0.033071       0.014750       0.007951      -0.017255      -0.020619      -0.021000      -0.027342       0.000987       0.026355             10.141859       6.668671      -1.058917      -3.885129      10.444620       2.128179      13.312287           0.000011
           41              C      11.830771       4.560248       0.958765       0.079819      34.911697 0.39916541E+03  0.91713176E+04                                 9.491196                            6.764831      -0.179965       1.961006                    0.999418      26.331293      74.440474       0.620062       0.429925      -1.057449       0.001270       0.002234      -0.004750       0.005400      -0.005989      -0.000432       0.004916       0.021030       0.084725      -0.026615      -0.002110       0.028725             12.029142       7.548822      -0.907125      -5.488470      10.478858       2.973817      18.059746           0.000001
           42              C      12.314570       5.605045       0.184925      -0.126656      32.599095 0.43423014E+03  0.10253244E+05                                 8.993796                            7.038062       0.019361       1.984938                    0.999191      29.591477      86.560958       0.606383       0.427777      -1.052162       0.008535      -0.012227      -0.014352       0.020696      -0.005225       0.017601      -0.002695      -0.015591      -0.027067      -0.024036       0.006286       0.017751             10.280533       7.280679       0.469018      -4.395682       9.367246       0.849002      14.193673          -0.000001
           43              C      10.419711      -1.815635      13.195116      -0.095161      31.324074 0.41239472E+03  0.96052502E+04                                 8.729719                            6.843211       0.095630       2.010988                    0.999693      28.941760      83.865564       0.617551       0.425832      -1.054196      -0.011434      -0.014603       0.014078       0.023284       0.005405       0.008692      -0.021289       0.005594       0.003461      -0.025970       0.005174       0.020796              9.926237       6.889983      -0.254755      -3.963476       9.662119       1.935137      13.226608          -0.000001
           44              C      11.252604       4.837137       2.318676       0.072876      31.072058 0.33422514E+03  0.73751224E+04                                 8.723412                            6.121759       0.052763       2.027570                    0.999202      26.458664      74.264383       0.660133       0.420479      -1.059112      -0.025416       0.016967      -0.026815       0.040656       0.033143       0.035482       0.014615       0.186338      -0.099665      -0.083883      -0.040533       0.124416             11.288630       7.040021      -2.615524      -4.577441       9.218915       5.287287      17.606956           0.000003
           45              C      11.418621       8.252654       7.115349       0.641351      24.213886 0.24909260E+03  0.51700284E+04                                 7.857265                            5.661566      -0.206952       1.993537                    0.999336      22.270383      63.099235       0.611548       0.482551      -1.010812       0.029420       0.050696       0.024382       0.063483      -0.073499      -0.058248      -0.020807       0.131613      -0.167584      -0.110389      -0.027021       0.137410              9.839459       7.063659       4.476953       1.623084      12.532724       3.188089       9.921994           0.000001
           46              C      10.801393       7.206442       6.256158      -0.017106      40.481284 0.43002876E+03  0.99872737E+04                                10.159467                            6.822299       0.077262       2.031964                    0.999220      26.873692      74.446249       0.649773       0.405878      -1.081246      -0.011693      -0.038089      -0.024441       0.046743       0.001849      -0.007714      -0.010689       0.006117       0.034241      -0.013582      -0.005288       0.018870             13.499302      11.397365       7.272509       0.930441      15.545327       5.187509      13.555214           0.000002
           47              C      11.154774       7.090840       4.901937      -0.189179      39.675158 0.47894654E+03  0.11596987E+05                                10.309185                            7.422284      -0.141019       1.922390                    0.998786      30.828671      91.509652       0.586447       0.431340      -1.049318       0.008204      -0.002959       0.020185       0.021989      -0.024337      -0.005811      -0.028918       0.064444      -0.075405      -0.055830       0.002682       0.053148             12.629575       9.059045       4.332387      -0.209353      12.938594       5.493572      15.891086          -0.000002
           48              C      10.604281       6.088874       4.128097       0.228240      36.527272 0.35959598E+03  0.80647265E+04                                 9.774352                            6.446184      -0.166619       1.967536                    0.999101      25.229553      70.909969       0.630245       0.433333      -1.053348       0.009651       0.004882      -0.044359       0.045659      -0.004374       0.000997       0.008381       0.026216       0.040099      -0.022485       0.007121       0.015365             12.808606      10.259142       2.708402      -3.598059      10.413666       4.876509      17.753010           0.000002
           49              C       9.591935       5.300995       4.643042      -0.186869      37.142007 0.47794629E+03  0.11562779E+05                                 9.836376                            7.398551      -0.121388       1.926674                    0.998990      30.845372      91.417901       0.589491       0.429482      -1.050808      -0.031242       0.010974       0.026276       0.042271      -0.023637       0.037157      -0.001495      -0.022086      -0.043437      -0.049915       0.006190       0.043724             11.683783      12.393935       4.179352      -4.388334       8.203983       0.053197      14.453430           0.000003
           50              C       9.201861       5.405179       5.988728      -0.007396      38.611447 0.41053139E+03  0.94274493E+04                                 9.837879                            6.665739       0.092199       2.042630                    0.999282      26.468029      72.984573       0.657169       0.405865      -1.080915       0.031807       0.025908      -0.023427       0.047242      -0.013515       0.005866       0.007010      -0.008025       0.057235      -0.025420       0.004306       0.021115             12.871114      14.824351       7.617030      -3.321412      11.794715      -0.188575      11.994277           0.000002
           51              C       9.818056       6.355762       6.776793      -0.120844      36.101139 0.43563468E+03  0.10280005E+05                                 9.617924                            7.048100      -0.115696       1.933180                    0.999449      29.709228      86.473444       0.606991       0.427615      -1.053767       0.005483      -0.001544      -0.019188       0.020015      -0.040365      -0.000599      -0.008824       0.012001       0.044259      -0.048975       0.014099       0.034876             11.722023      12.417746       7.431062      -0.164437      13.092014       1.711354       9.656311           0.000004
           52              C       8.110018       4.560208       6.497983       0.668787      22.677849 0.24070788E+03  0.49482102E+04                                 7.517810                            5.568803      -0.189737       2.007828                    0.999218      21.704996      60.992626       0.616714       0.483131      -1.011572      -0.048379      -0.044137       0.033943       0.073761      -0.095536       0.039974      -0.015797      -0.050878      -0.074238      -0.094238      -0.026504       0.120742              9.171157      10.852990       4.765248      -2.460077       8.232663      -0.675998       8.427817           0.000001
           53              C       6.628286       3.713841       2.711286       0.589744      24.718009 0.26320917E+03  0.55278889E+04                                 7.882996                            5.773727      -0.174183       1.988742                    0.999452      22.957739      65.010449       0.614052       0.474944      -1.016844      -0.008343      -0.009599       0.041630       0.043530      -0.007332       0.102039       0.022722       0.049924      -0.101296      -0.109911      -0.003354       0.113265              9.552511       6.844409       0.495476      -4.387369       8.697294      -1.594910      13.115831           0.000002
           54              C       7.352686       4.042131       1.442416      -0.009966      35.596979 0.41463031E+03  0.95741768E+04                                 9.429472                            6.785025       0.055425       2.034382                    0.999323      26.665367      74.463783       0.637078       0.416364      -1.070791       0.011608       0.009610      -0.030327       0.033865      -0.006754       0.004837       0.005134      -0.012304      -0.001391      -0.012512       0.002262       0.010251             11.667426       8.048566       0.712963      -5.985701      10.035181      -1.924984      16.918530           0.000002
           55              C       7.849361       3.031602       0.634435      -0.101910      32.644143 0.41330141E+03  0.96084915E+04                                 8.926917                            6.829486       0.060354       1.993169                    0.999709      28.999132      83.296029       0.622554       0.423195      -1.058380       0.010848       0.022724      -0.016249       0.029968       0.002533       0.003436      -0.010552      -0.038676      -0.039469      -0.018548      -0.010099       0.028647             10.295398       7.077735       0.166150      -4.528093       9.656860      -0.660183      14.151598           0.000013
           56              C       5.912707      -3.832427      13.641782      -0.147619      32.056030 0.40381133E+03  0.93503528E+04                                 8.791037                            6.728396       0.084025       1.997863                    0.999808      29.376661      84.709261       0.629188       0.420413      -1.058216      -0.014593      -0.005611       0.027577       0.031700      -0.014706       0.007138       0.016896      -0.022587      -0.019693      -0.026564      -0.000258       0.026821             10.124137       6.658162       1.056172      -3.877058      10.427362      -2.122311      13.286888           0.000011
           57              C       6.114383      -2.576392      13.266242       0.078945      34.938906 0.39951566E+03  0.91813740E+04                                 9.495850                            6.767560      -0.178159       1.961412                    0.999429      26.341420      74.477143       0.619970       0.429894      -1.057468      -0.000182       0.005169       0.004188       0.006655       0.005625      -0.000707      -0.005055       0.020696       0.085744      -0.026475      -0.002629       0.029104             12.036176       7.553839       0.908557      -5.493800      10.481871      -2.977143      18.072816           0.000001
           58              C       5.630584      -1.531606      14.040082      -0.124689      32.558679 0.43348750E+03  0.10232320E+05                                 8.990219                            7.034986       0.021979       1.985978                    0.999171      29.568816      86.507683       0.606076       0.428135      -1.051840      -0.009542      -0.009696       0.015292       0.020467       0.005655       0.017391       0.001754      -0.017017      -0.023013      -0.023809       0.006529       0.017280             10.276713       7.277979      -0.467800      -4.394251       9.363751      -0.850559      14.188409          -0.000001
           59              C       7.525443       5.321004       1.029891      -0.097784      31.417182 0.41391455E+03  0.96504656E+04                                 8.750553                            6.858946       0.096502       2.010441                    0.999716      28.991932      84.080642       0.616358       0.426222      -1.053852       0.010699      -0.013031      -0.012854       0.021201      -0.006097       0.008463       0.021782       0.004926       0.001090      -0.026609       0.005663       0.020945              9.951230       6.907064       0.257767      -3.975319       9.683007      -1.945125      13.263618          -0.000001
           60              C       6.692550      -2.299483      11.906331       0.070956      31.114055 0.33476326E+03  0.73896281E+04                                 8.729883                            6.125736       0.052089       2.027265                    0.999166      26.480961      74.329028       0.660102       0.420349      -1.059243       0.025929       0.014554       0.026328       0.039715      -0.033235       0.035291      -0.015613       0.185490      -0.099727      -0.083900      -0.040177       0.124077             11.298257       7.045933       2.616918      -4.583697       9.222959      -5.293153      17.625880           0.000003
           61              C       6.526533       1.116104       7.109658       0.639423      24.221690 0.24914906E+03  0.51713333E+04                                 7.858439                            5.661774      -0.209217       1.992749                    0.999295      22.271556      63.096992       0.611626       0.482478      -1.010882      -0.027508       0.048278      -0.024299       0.060646       0.072993      -0.057651       0.019579       0.131347      -0.168252      -0.108802      -0.028234       0.137036              9.841731       7.065337      -4.479368       1.623687      12.537262      -3.188869       9.922594           0.000001
           62              C       7.143761       0.069880       7.968849      -0.019879      40.643086 0.43187237E+03  0.10042194E+05                                10.189194                            6.839319       0.065800       2.027685                    0.999221      26.936948      74.699776       0.648532       0.406164      -1.080908       0.010874      -0.039212       0.025052       0.047785      -0.000910      -0.007982       0.010068       0.006563       0.031763      -0.013462      -0.004442       0.017904             13.542252      11.432767      -7.299097       0.935084      15.597410      -5.206839      13.596578           0.000002
           63              C       6.790380      -0.045742       9.323070      -0.188087      39.577180 0.47746381E+03  0.11551521E+05                                10.289409                            7.408457      -0.136988       1.924101                    0.998774      30.796243      91.359945       0.587301       0.431068      -1.049538      -0.008363      -0.001698      -0.020546       0.022248       0.024956      -0.005802       0.028415       0.062535      -0.076469      -0.055194       0.002218       0.052975             12.603677       9.042576      -4.323600      -0.211945      12.910591      -5.476738      15.857865          -0.000002
           64              C       7.340873      -1.047719      10.096910       0.227870      36.561795 0.35993658E+03  0.80745431E+04                                 9.781925                            6.450281      -0.222591       1.952610                    0.999367      25.240990      70.959342       0.629871       0.433473      -1.053227      -0.008772       0.005619       0.044215       0.045426       0.004103       0.001630      -0.007668       0.025050       0.042056      -0.021897       0.006155       0.015741             12.819586      10.266674      -2.711334      -3.599975      10.423089      -4.882625      17.768995           0.000002
           65              C       8.353219      -1.835591       9.581965      -0.187829      37.125849 0.47766377E+03  0.11553685E+05                                 9.829521                            7.392852      -0.117579       1.928089                    0.999002      30.843863      91.390246       0.590167       0.429075      -1.051108       0.031461       0.011167      -0.025171       0.041810       0.024020       0.036405       0.000622      -0.022405      -0.044046      -0.049707       0.006503       0.043204             11.675544      12.383113      -4.176829      -4.380895       8.199946      -0.056773      14.443573           0.000003
           66              C       8.743293      -1.731387       8.236279      -0.007360      38.591147 0.41024007E+03  0.94185490E+04                                 9.832781                            6.662089       0.097251       2.044402                    0.999318      26.458707      72.936684       0.657576       0.405708      -1.081081      -0.034552       0.026384       0.023942       0.049630       0.013738       0.005670      -0.006988      -0.007883       0.057245      -0.025548       0.004479       0.021069             12.864878      14.815343      -7.612917      -3.317837      11.789635       0.186206      11.989655           0.000002
           67              C       8.127098      -0.780793       7.448214      -0.120484      36.105174 0.43561530E+03  0.10280007E+05                                 9.619377                            7.048055      -0.116700       1.932977                    0.999445      29.710370      86.494481       0.606945       0.427629      -1.053700      -0.006065      -0.000148       0.019968       0.020869       0.039721       0.000346       0.008268       0.011544       0.040991      -0.047567       0.012711       0.034856             11.724769      12.420497      -7.433226      -0.165010      13.094859      -1.711581       9.658950           0.000004
           68              C       9.835136      -2.576351       7.727024       0.666452      22.718755 0.24121598E+03  0.49611911E+04                                 7.525076                            5.573729      -0.195417       2.005667                    0.999171      21.730983      61.078097       0.616608       0.482966      -1.011674       0.046880      -0.042841      -0.032632       0.071399       0.095295       0.040185       0.017301      -0.052437      -0.081531      -0.093086      -0.029206       0.122292              9.180708      10.865581      -4.771703      -2.463133       8.241299       0.677154       8.435243           0.000001
           69              C      -0.194214      10.559220       2.711286       0.590229      24.718463 0.26321369E+03  0.55285768E+04                                 7.886393                            5.776291      -0.176826       1.987647                    0.999427      22.959351      65.040368       0.613452       0.475358      -1.016519      -0.008092       0.008724       0.040236       0.041959       0.006657       0.101008      -0.021626       0.051951      -0.100348      -0.108041      -0.004919       0.112960              9.556201       6.847166      -0.495389      -4.388995       8.700292       1.594611      13.121145           0.000002
           70              C       0.530186      10.230948       1.442416      -0.015295      35.708966 0.41622384E+03  0.96188779E+04                                 9.442196                            6.793287       0.064611       2.036500                    0.999296      26.723433      74.623265       0.637447       0.415781      -1.071313       0.012475      -0.010149      -0.029332       0.033451       0.006681       0.005331      -0.004237      -0.009732      -0.005717      -0.011836       0.002405       0.009431             11.683772       8.058853      -0.713382      -5.994972      10.048705       1.926552      16.943759           0.000002
           71              C       1.026861      11.241489       0.634435      -0.097924      32.536275 0.41151595E+03  0.95564537E+04                                 8.906140                            6.812948       0.061940       1.994457                    0.999719      28.944725      83.088877       0.623564       0.422975      -1.058537       0.008466      -0.025021      -0.014064       0.029925      -0.001687       0.002359       0.010877      -0.037375      -0.044571      -0.018564      -0.010289       0.028853             10.271282       7.059624      -0.166270      -4.514977       9.640071       0.661153      14.114151           0.000013
           72              C      -0.909793       3.832228      13.641782      -0.152268      32.162886 0.40551965E+03  0.93992745E+04                                 8.805457                            6.738225       0.083222       1.996853                    0.999796      29.446577      84.936956       0.629380       0.419866      -1.058623      -0.015672       0.006810       0.028314       0.033071       0.014750       0.007951      -0.017255      -0.020619      -0.021000      -0.027342       0.000987       0.026355             10.141860       6.668671      -1.058917      -3.885130      10.444620       2.128179      13.312288           0.000011
           73              C      -0.708117       2.576198      13.266242       0.079819      34.911699 0.39916543E+03  0.91713184E+04                                 9.491196                            6.764831      -0.179964       1.961006                    0.999418      26.331294      74.440480       0.620062       0.429925      -1.057449      -0.001270      -0.002234       0.004750       0.005400      -0.005989      -0.000431       0.004916       0.021030       0.084725      -0.026615      -0.002110       0.028725             12.029143       7.548823      -0.907124      -5.488470      10.478859       2.973817      18.059748           0.000001
           74              C      -1.191916       1.531401      14.040082      -0.126656      32.599094 0.43423011E+03  0.10253244E+05                                 8.993796                            7.038061       0.019361       1.984938                    0.999191      29.591477      86.560958       0.606383       0.427777      -1.052162      -0.008535       0.012227       0.014352       0.020696      -0.005225       0.017601      -0.002695      -0.015591      -0.027067      -0.024036       0.006286       0.017751             10.280532       7.280679       0.469018      -4.395682       9.367246       0.849002      14.193672          -0.000001
           75              C       0.702943       8.952081       1.029891      -0.095161      31.324072 0.41239469E+03  0.96052494E+04                                 8.729719                            6.843211       0.095630       2.010988                    0.999693      28.941759      83.865561       0.617551       0.425832      -1.054196       0.011434       0.014603      -0.014078       0.023284       0.005405       0.008692      -0.021289       0.005594       0.003461      -0.025970       0.005174       0.020796              9.926236       6.889982      -0.254755      -3.963476       9.662119       1.935136      13.226608          -0.000001
           76              C      -0.129950       2.299309      11.906331       0.072876      31.072056 0.33422512E+03  0.73751219E+04                                 8.723412                            6.121759       0.052763       2.027570                    0.999202      26.458664      74.264388       0.660133       0.420479      -1.059112       0.025416      -0.016967       0.026815       0.040656       0.033143       0.035482       0.014615       0.186338      -0.099665      -0.083883      -0.040533       0.124416             11.288630       7.040020      -2.615524      -4.577441       9.218915       5.287287      17.606955           0.000003
           77              C      -0.295967      -1.116208       7.109658       0.641351      24.213884 0.24909258E+03  0.51700280E+04                                 7.857265                            5.661567      -0.206952       1.993537                    0.999336      22.270382      63.099235       0.611548       0.482552      -1.010812      -0.029420      -0.050696      -0.024382       0.063483      -0.073499      -0.058248      -0.020807       0.131613      -0.167584      -0.110389      -0.027021       0.137410              9.839459       7.063659       4.476954       1.623084      12.532725       3.188089       9.921994           0.000001
           78              C       0.321261      -0.069996       7.968849      -0.017106      40.481284 0.43002877E+03  0.99872739E+04                                10.159467                            6.822299       0.077262       2.031964                    0.999220      26.873692      74.446250       0.649773       0.405878      -1.081246       0.011693       0.038089       0.024441       0.046743       0.001849      -0.007714      -0.010689       0.006117       0.034241      -0.013582      -0.005288       0.018870             13.499302      11.397365       7.272509       0.930441      15.545327       5.187509      13.555214           0.000002
           79              C      -0.032120       0.045606       9.323070      -0.189179      39.675155 0.47894650E+03  0.11596985E+05                                10.309184                            7.422284      -0.141019       1.922390                    0.998786      30.828670      91.509648       0.586447       0.431340      -1.049318      -0.008204       0.002959      -0.020185       0.021989      -0.024337      -0.005811      -0.028918       0.064444      -0.075405      -0.055830       0.002682       0.053148             12.629575       9.059045       4.332387      -0.209353      12.938594       5.493572      15.891085          -0.000002
           80              C       0.518373       1.047572      10.096910       0.228240      36.527272 0.35959598E+03  0.80647266E+04                                 9.774352                            6.446183      -0.166619       1.967536                    0.999101      25.229553      70.909968       0.630245       0.433333      -1.053348      -0.009651      -0.004882       0.044359       0.045659      -0.004374       0.000997       0.008381       0.026216       0.040099      -0.022485       0.007121       0.015365             12.808606      10.259141       2.708402      -3.598059      10.413666       4.876510      17.753009           0.000002
           81              C       1.530719       1.835451       9.581965      -0.186869      37.142007 0.47794628E+03  0.11562779E+05                                 9.836375                            7.398550      -0.121388       1.926674                    0.998990      30.845372      91.417899       0.589491       0.429482      -1.050808       0.031242      -0.010974      -0.026276       0.042271      -0.023637       0.037157      -0.001495      -0.022086      -0.043437      -0.049915       0.006190       0.043724             11.683782      12.393935       4.179351      -4.388333       8.203983       0.053197      14.453429           0.000003
           82              C       1.920793       1.731267       8.236279      -0.007396      38.611448 0.41053142E+03  0.94274499E+04                                 9.837878                            6.665739       0.092199       2.042630                    0.999282      26.468030      72.984574       0.657169       0.405865      -1.080915      -0.031807      -0.025908       0.023427       0.047242      -0.013515       0.005866       0.007010      -0.008025       0.057235      -0.025420       0.004306       0.021115             12.871113      14.824350       7.617030      -3.321411      11.794714      -0.188575      11.994276           0.000002
           83              C       1.304598       0.780684       7.448214      -0.120844      36.101137 0.43563467E+03  0.10280004E+05                                 9.617924                            7.048100      -0.115697       1.933180                    0.999449      29.709228      86.473445       0.606991       0.427615      -1.053767      -0.005483       0.001544       0.019188       0.020015      -0.040365      -0.000599      -0.008824       0.012001       0.044259      -0.048975       0.014099       0.034876             11.722023      12.417745       7.431062      -0.164437      13.092013       1.711354       9.656311           0.000004
           84              C       3.012636       2.576238       7.727024       0.668787      22.677849 0.24070788E+03  0.49482100E+04                                 7.517809                            5.568803      -0.189737       2.007828                    0.999218      21.704995      60.992622       0.616714       0.483131      -1.011572       0.048379       0.044137      -0.033943       0.073761      -0.095536       0.039974      -0.015797      -0.050878      -0.074238      -0.094238      -0.026504       0.120742              9.171157      10.852990       4.765247      -2.460077       8.232663      -0.675997       8.427817           0.000001
           85              C       4.494368       3.422605      11.513721       0.589744      24.718008 0.26320916E+03  0.55278888E+04                                 7.882996                            5.773727      -0.174183       1.988742                    0.999452      22.957739      65.010451       0.614052       0.474944      -1.016844       0.008343       0.009599      -0.041630       0.043530      -0.007332       0.102039       0.022722       0.049924      -0.101296      -0.109911      -0.003354       0.113265              9.552512       6.844409       0.495476      -4.387369       8.697294      -1.594910      13.115832           0.000002
           86              C       3.769968       3.094315      12.782591      -0.009966      35.596981 0.41463034E+03  0.95741776E+04                                 9.429472                            6.785025       0.055425       2.034382                    0.999323      26.665368      74.463785       0.637078       0.416364      -1.070791      -0.011608      -0.009610       0.030327       0.033865      -0.006754       0.004837       0.005134      -0.012304      -0.001391      -0.012512       0.002262       0.010251             11.667426       8.048566       0.712963      -5.985702      10.035181      -1.924984      16.918531           0.000002
           87              C       3.273293       4.104844      13.590572      -0.101910      32.644146 0.41330143E+03  0.96084921E+04                                 8.926917                            6.829487       0.060354       1.993169                    0.999709      28.999133      83.296035       0.622554       0.423195      -1.058380      -0.010848      -0.022724       0.016249       0.029968       0.002533       0.003436      -0.010552      -0.038676      -0.039469      -0.018548      -0.010099       0.028647             10.295399       7.077735       0.166150      -4.528093       9.656861      -0.660183      14.151600           0.000013
           88              C       5.209947      10.968873       0.583225      -0.147619      32.056033 0.40381136E+03  0.93503539E+04                                 8.791039                            6.728397       0.084025       1.997863                    0.999808      29.376663      84.709276       0.629188       0.420413      -1.058216       0.014593       0.005611      -0.027577       0.031700      -0.014706       0.007138       0.016896      -0.022586      -0.019693      -0.026564      -0.000258       0.026821             10.124139       6.658163       1.056172      -3.877060      10.427363      -2.122312      13.286891           0.000011
           89              C       5.008271       9.712838       0.958765       0.078945      34.938908 0.39951569E+03  0.91813749E+04                                 9.495851                            6.767561      -0.178159       1.961412                    0.999429      26.341421      74.477151       0.619970       0.429894      -1.057468       0.000182      -0.005169      -0.004188       0.006655       0.005625      -0.000707      -0.005055       0.020695       0.085744      -0.026475      -0.002629       0.029104             12.036177       7.553840       0.908557      -5.493801      10.481872      -2.977143      18.072819           0.000001
           90              C       5.492070       8.668052       0.184925      -0.124689      32.558677 0.43348747E+03  0.10232319E+05                                 8.990219                            7.034986       0.021979       1.985978                    0.999171      29.568815      86.507682       0.606076       0.428135      -1.051840       0.009542       0.009696      -0.015292       0.020467       0.005655       0.017391       0.001754      -0.017017      -0.023013      -0.023809       0.006529       0.017280             10.276713       7.277979      -0.467800      -4.394251       9.363752      -0.850559      14.188409          -0.000001
           91              C       3.597211       1.815442      13.195116      -0.097784      31.417179 0.41391449E+03  0.96504640E+04                                 8.750553                            6.858946       0.096502       2.010441                    0.999716      28.991930      84.080635       0.616358       0.426222      -1.053852      -0.010699       0.013031       0.012854       0.021201      -0.006097       0.008463       0.021782       0.004926       0.001089      -0.026609       0.005663       0.020945              9.951229       6.907064       0.257767      -3.975319       9.683006      -1.945124      13.263617          -0.000001
           92              C       4.430104       9.435929       2.318676       0.070956      31.114054 0.33476324E+03  0.73896278E+04                                 8.729883                            6.125736       0.052089       2.027265                    0.999166      26.480962      74.329037       0.660102       0.420349      -1.059243      -0.025929      -0.014554      -0.026328       0.039715      -0.033235       0.035291      -0.015614       0.185490      -0.099727      -0.083900      -0.040177       0.124077             11.298257       7.045932       2.616919      -4.583696       9.222960      -5.293152      17.625878           0.000003
           93              C       4.596121       6.020342       7.115349       0.639423      24.221690 0.24914907E+03  0.51713334E+04                                 7.858439                            5.661774      -0.209217       1.992749                    0.999295      22.271556      63.096990       0.611626       0.482478      -1.010882       0.027508      -0.048278       0.024299       0.060646       0.072993      -0.057651       0.019579       0.131347      -0.168252      -0.108802      -0.028234       0.137036              9.841730       7.065337      -4.479367       1.623687      12.537261      -3.188869       9.922593           0.000001
           94              C       3.978893       7.066566       6.256158      -0.019879      40.643080 0.43187232E+03  0.10042192E+05                                10.189193                            6.839319       0.065800       2.027685                    0.999221      26.936946      74.699767       0.648532       0.406164      -1.080908      -0.010874       0.039212      -0.025052       0.047785      -0.000910      -0.007982       0.010068       0.006563       0.031763      -0.013462      -0.004442       0.017904             13.542250      11.432766      -7.299096       0.935084      15.597408      -5.206839      13.596577           0.000002
           95              C       4.332274       7.182188       4.901937      -0.188087      39.577173 0.47746371E+03  0.11551518E+05                                10.289407                            7.408455      -0.136987       1.924101                    0.998774      30.796240      91.359928       0.587302       0.431068      -1.049538       0.008363       0.001698       0.020546       0.022248       0.024956      -0.005802       0.028415       0.062535      -0.076469      -0.055194       0.002218       0.052975             12.603675       9.042574      -4.323599      -0.211945      12.910589      -5.476737      15.857862          -0.000002
           96              C       3.781781       8.184165       4.128097       0.227870      36.561793 0.35993656E+03  0.80745424E+04                                 9.781924                            6.450281      -0.222591       1.952610                    0.999367      25.240989      70.959339       0.629871       0.433473      -1.053227       0.008772      -0.005619      -0.044215       0.045426       0.004103       0.001630      -0.007668       0.025051       0.042056      -0.021897       0.006155       0.015741             12.819585      10.266673      -2.711334      -3.599975      10.423088      -4.882625      17.768995           0.000002
           97              C       2.769435       8.972037       4.643042      -0.187829      37.125847 0.47766375E+03  0.11553684E+05                                 9.829521                            7.392852      -0.117579       1.928089                    0.999002      30.843862      91.390239       0.590167       0.429075      -1.051108      -0.031461      -0.011167       0.025171       0.041810       0.024020       0.036405       0.000622      -0.022405      -0.044046      -0.049707       0.006502       0.043204             11.675543      12.383112      -4.176829      -4.380895       8.199945      -0.056773      14.443572           0.000003
           98              C       2.379361       8.867833       5.988728      -0.007360      38.591141 0.41024001E+03  0.94185473E+04                                 9.832780                            6.662089       0.097251       2.044402                    0.999318      26.458705      72.936675       0.657576       0.405708      -1.081081       0.034552      -0.026384      -0.023942       0.049630       0.013738       0.005670      -0.006988      -0.007883       0.057245      -0.025548       0.004479       0.021069             12.864876      14.815340      -7.612916      -3.317837      11.789633       0.186205      11.989654           0.000002
           99              C       2.995556       7.917239       6.776793      -0.120484      36.105170 0.43561525E+03  0.10280006E+05                                 9.619376                            7.048054      -0.116700       1.932977                    0.999445      29.710369      86.494472       0.606945       0.427628      -1.053700       0.006065       0.000148      -0.019968       0.020869       0.039721       0.000346       0.008268       0.011544       0.040991      -0.047567       0.012711       0.034856             11.724767      12.420494      -7.433224      -0.165010      13.094857      -1.711581       9.658949           0.000004
          100              C       1.287518       9.712797       6.497983       0.666452      22.718753 0.24121596E+03  0.49611904E+04                                 7.525075                            5.573729      -0.195417       2.005667                    0.999171      21.730981      61.078089       0.616608       0.482966      -1.011674      -0.046880       0.042841       0.032632       0.071399       0.095295       0.040185       0.017301      -0.052437      -0.081531      -0.093086      -0.029206       0.122292              9.180707      10.865580      -4.771702      -2.463133       8.241298       0.677154       8.435243           0.000001
          101              N      11.113628       5.953290       2.802326      -0.252212      43.739608 0.46884742E+03  0.11012381E+05                                10.372641                            6.965696       0.371742       2.128825                    0.999782      27.785607      74.841248       0.671936       0.388087      -1.104776       0.004634      -0.144711       0.123398       0.190236       0.012376       0.002698       0.155772       0.262044       0.100541      -0.237610       0.109279       0.128331             13.666809       8.174911      -2.367349      -5.837766      10.805837       7.673069      22.019680          -0.000001
          102              N       6.831526      -1.183324      11.422681      -0.250398      43.734807 0.46874686E+03  0.11010292E+05                                10.375470                            6.967634       0.368390       2.127949                    0.999793      27.775598      74.834381       0.671401       0.388386      -1.104477      -0.005361      -0.146289      -0.123497       0.191521      -0.012165       0.002707      -0.155383       0.262202       0.103711      -0.237461       0.109131       0.128330             13.670707       8.177452       2.367532      -5.840317      10.806148      -7.674427      22.028522          -0.000001
          103              N       0.009026       1.183156      11.422681      -0.252212      43.739605 0.46884739E+03  0.11012380E+05                                10.372640                            6.965696       0.371742       2.128825                    0.999782      27.785606      74.841244       0.671936       0.388087      -1.104776      -0.004634       0.144711      -0.123398       0.190236       0.012376       0.002698       0.155772       0.262044       0.100541      -0.237610       0.109279       0.128331             13.666809       8.174911      -2.367350      -5.837765      10.805837       7.673069      22.019678          -0.000001
          104              N       4.291128       8.319770       2.802326      -0.250398      43.734816 0.46874698E+03  0.11010295E+05                                10.375472                            6.967635       0.368390       2.127949                    0.999793      27.775601      74.834393       0.671401       0.388386      -1.104477       0.005361       0.146289       0.123497       0.191522      -0.012166       0.002707      -0.155383       0.262202       0.103711      -0.237461       0.109131       0.128330             13.670709       8.177453       2.367533      -5.840318      10.806150      -7.674429      22.028525          -0.000001
          105              O      11.431778      -4.604584      11.158095      -0.646856      33.650451 0.50883900E+03  0.12088580E+05                                 8.227560                            6.931394       0.420611       2.154545                    0.998071      28.889532      75.972733       0.728147       0.354072      -1.140711      -0.081991      -0.001883       0.052084       0.097154      -0.006235       0.060821       0.037153      -0.044521      -0.066628      -0.086346       0.023369       0.062977              9.216755       5.999568      -1.470206      -1.645304      11.622319       3.253005      10.028378           0.000017
          106              O      -1.835257      -2.460762      10.834903      -0.659393      37.902811 0.60390144E+03  0.14949768E+05                                 8.969266                            7.613664       0.516870       2.181665                    0.997403      29.533480      78.851015       0.687361       0.359959      -1.137911      -0.069036       0.050646       0.048479       0.098393       0.042130       0.035264      -0.073536      -0.014415      -0.011042      -0.101938       0.024614       0.077324              9.912275       8.554320       2.443211      -3.435502       9.414824      -2.250600      11.767679           0.000000
          107              O      11.451413       8.079941       8.369425      -0.599735      30.510147 0.48150739E+03  0.11260409E+05                                 7.676143                            6.728390       0.530654       2.210258                    0.997839      27.859537      72.226258       0.742855       0.352574      -1.144156      -0.063701      -0.044020      -0.016118       0.079091      -0.049798      -0.023573      -0.008444       0.078073       0.149027      -0.090441       0.026600       0.063841              8.312875       5.584557       0.785272       0.779780       7.525591       1.399616      11.828476           0.000011
          108              O      11.940807       9.294595       6.594429      -0.754066      54.101074 0.88119689E+03  0.24035630E+05                                11.538944                            9.354727      -0.144122       1.933958                    0.997295      32.585966      92.073020       0.602980       0.372409      -1.125457       0.004509      -0.099293       0.003604       0.099461      -0.031178      -0.050299      -0.016215       0.053213      -0.228500      -0.098148       0.009085       0.089063             13.717847      12.335267       6.420259      -1.253100      19.481559       0.005987       9.336714          -0.000000
          109              O       7.762155       4.731476       7.721049      -0.717283      37.870422 0.61252759E+03  0.15222399E+05                                 8.928103                            7.617185       0.304915       2.098374                    0.998774      30.386093      81.376551       0.693831       0.355218      -1.141297       0.060261       0.019213      -0.080118       0.102076      -0.062884      -0.002983      -0.010815      -0.000999       0.022178      -0.067845       0.008054       0.059791             10.111740      10.821259       2.005718      -4.413243       6.999593      -1.594912      12.514369           0.000004
          110              O       7.562608       3.720955       5.722151      -0.632812      38.334601 0.62315011E+03  0.15575867E+05                                 9.142509                            7.840432       0.048511       2.047239                    0.995977      29.123766      78.595615       0.662412       0.369929      -1.128125       0.070058       0.005638       0.016978       0.072306      -0.046786       0.048911       0.008735      -0.071193      -0.052588      -0.084602       0.014250       0.070352             10.176283      11.230239       4.661108       1.208544      10.811081       1.132897       8.487528           0.000003
          111              O       6.513376       2.532026       3.066912      -0.646975      33.639955 0.50863173E+03  0.12082318E+05                                 8.225760                            6.929845       0.413345       2.152209                    0.998068      28.886662      75.958799       0.728257       0.354058      -1.140732       0.081376      -0.001541      -0.051369       0.096246       0.005938       0.060769      -0.036075      -0.044184      -0.070024      -0.086105       0.023932       0.062173              9.214838       5.998232       1.469455      -1.644716      11.620429      -3.252105      10.025852           0.000017
          112              O       6.135411       4.675843       3.390104      -0.660047      37.935269 0.60449382E+03  0.14968222E+05                                 8.974550                            7.617677       0.523243       2.183345                    0.997371      29.546265      78.897204       0.687137       0.359985      -1.137881       0.068144       0.051915      -0.048448       0.098418      -0.041250       0.035909       0.073077      -0.014442      -0.009677      -0.101426       0.024714       0.076712              9.918766       8.559395      -2.444507      -3.438615       9.420585       2.250898      11.776319           0.000000
          113              O       6.493741       0.943409       5.855582      -0.598775      30.473517 0.48076909E+03  0.11238566E+05                                 7.669289                            6.722523       0.535957       2.212018                    0.997895      27.845106      72.168575       0.743314       0.352500      -1.144243       0.063072      -0.043581       0.017037       0.078535       0.049856      -0.023905       0.008898       0.077947       0.150345      -0.090803       0.026562       0.064241              8.305667       5.579906      -0.784411       0.780235       7.518561      -1.399734      11.818536           0.000011
          114              O       6.004347       2.158037       7.630578      -0.751117      53.964088 0.87834077E+03  0.23937496E+05                                11.519950                            9.339364      -0.142589       1.935137                    0.997291      32.532920      91.874369       0.603514       0.372394      -1.125506      -0.002878      -0.101910      -0.004238       0.102039       0.029986      -0.050745       0.017265       0.052466      -0.231828      -0.099543       0.010945       0.088599             13.695379      12.314920      -6.411015      -1.250826      19.450840      -0.004234       9.320377          -0.000000
          115              O      10.182999      -2.405065       6.503958      -0.715367      37.862055 0.61235997E+03  0.15217819E+05                                 8.928668                            7.617905       0.303398       2.097736                    0.998770      30.374975      81.356606       0.693529       0.355382      -1.141118      -0.060860       0.019125       0.082746       0.104482       0.061931      -0.003142       0.010853      -0.000381       0.024480      -0.067311       0.008856       0.058456             10.112202      10.822417      -2.006171      -4.413302       6.999999       1.595078      12.514191           0.000004
          116              O      10.382546      -3.415615       8.502856      -0.631511      38.297828 0.62238901E+03  0.15552357E+05                                 9.137650                            7.836579       0.103447       2.065249                    0.996087      29.105764      78.540117       0.662444       0.370018      -1.128038      -0.070849       0.007226      -0.017273       0.073281       0.046300       0.049019      -0.008707      -0.070851      -0.052320      -0.084381       0.014527       0.069854             10.170525      11.223396      -4.658090       1.207843      10.805051      -1.132834       8.483127           0.000003
          117              O      -0.309124      11.741030       3.066912      -0.646856      33.650443 0.50883886E+03  0.12088575E+05                                 8.227558                            6.931393       0.420612       2.154545                    0.998071      28.889530      75.972723       0.728147       0.354072      -1.140711       0.081991       0.001883      -0.052084       0.097154      -0.006235       0.060821       0.037153      -0.044521      -0.066628      -0.086346       0.023369       0.062977              9.216753       5.999567      -1.470205      -1.645304      11.622317       3.253004      10.028376           0.000017
          118              O      12.957911       9.597208       3.390104      -0.659393      37.902816 0.60390153E+03  0.14949771E+05                                 8.969267                            7.613664       0.516870       2.181664                    0.997403      29.533481      78.851021       0.687361       0.359959      -1.137911       0.069036      -0.050646      -0.048479       0.098393       0.042130       0.035264      -0.073536      -0.014415      -0.011042      -0.101938       0.024614       0.077324              9.912276       8.554321       2.443211      -3.435502       9.414825      -2.250600      11.767681           0.000000
          119              O      -0.328759      -0.943495       5.855582      -0.599735      30.510148 0.48150741E+03  0.11260410E+05                                 7.676143                            6.728390       0.530654       2.210258                    0.997839      27.859538      72.226261       0.742855       0.352574      -1.144156       0.063701       0.044020       0.016118       0.079091      -0.049798      -0.023573      -0.008444       0.078073       0.149027      -0.090441       0.026600       0.063841              8.312875       5.584557       0.785272       0.779780       7.525590       1.399616      11.828476           0.000011
          120              O      -0.818153      -2.158149       7.630578      -0.754065      54.101069 0.88119681E+03  0.24035627E+05                                11.538943                            9.354726      -0.144122       1.933958                    0.997295      32.585965      92.073014       0.602980       0.372409      -1.125457      -0.004509       0.099293      -0.003604       0.099461      -0.031178      -0.050299      -0.016215       0.053213      -0.228500      -0.098148       0.009085       0.089063             13.717845      12.335266       6.420259      -1.253100      19.481557       0.005986       9.336713          -0.000000
          121              O       3.360499       2.404970       6.503958      -0.717283      37.870407 0.61252730E+03  0.15222390E+05                                 8.928100                            7.617183       0.304915       2.098374                    0.998774      30.386090      81.376533       0.693832       0.355218      -1.141297      -0.060261      -0.019213       0.080118       0.102076      -0.062884      -0.002983      -0.010815      -0.000999       0.022178      -0.067845       0.008054       0.059791             10.111736      10.821255       2.005716      -4.413241       6.999590      -1.594911      12.514364           0.000004
          122              O       3.560046       3.415491       8.502856      -0.632812      38.334599 0.62315008E+03  0.15575866E+05                                 9.142508                            7.840432       0.048511       2.047239                    0.995977      29.123766      78.595613       0.662412       0.369929      -1.128125      -0.070058      -0.005638      -0.016978       0.072306      -0.046786       0.048911       0.008735      -0.071193      -0.052588      -0.084602       0.014250       0.070352             10.176282      11.230239       4.661108       1.208544      10.811080       1.132897       8.487527           0.000003
          123              O       4.609278       4.604420      11.158095      -0.646976      33.639956 0.50863173E+03  0.12082318E+05                                 8.225760                            6.929845       0.413345       2.152209                    0.998068      28.886662      75.958799       0.728257       0.354058      -1.140732      -0.081376       0.001541       0.051369       0.096246       0.005938       0.060769      -0.036075      -0.044184      -0.070024      -0.086105       0.023932       0.062173              9.214838       5.998232       1.469455      -1.644716      11.620429      -3.252105      10.025852           0.000017
          124              O       4.987243       2.460603      10.834903      -0.660047      37.935277 0.60449398E+03  0.14968226E+05                                 8.974552                            7.617678       0.523243       2.183345                    0.997371      29.546267      78.897214       0.687137       0.359985      -1.137881      -0.068144      -0.051915       0.048448       0.098418      -0.041250       0.035909       0.073077      -0.014442      -0.009677      -0.101426       0.024714       0.076712              9.918768       8.559397      -2.444508      -3.438616       9.420587       2.250899      11.776322           0.000000
          125              O       4.628913       6.193037       8.369425      -0.598775      30.473517 0.48076910E+03  0.11238566E+05                                 7.669289                            6.722523       0.535956       2.212018                    0.997895      27.845107      72.168578       0.743314       0.352500      -1.144243      -0.063072       0.043581      -0.017037       0.078535       0.049856      -0.023905       0.008898       0.077947       0.150345      -0.090803       0.026562       0.064241              8.305667       5.579906      -0.784411       0.780235       7.518561      -1.399734      11.818536           0.000011
          126              O       5.118307       4.978409       6.594429      -0.751117      53.964084 0.87834068E+03  0.23937493E+05                                11.519949                            9.339363      -0.142589       1.935137                    0.997291      32.532919      91.874363       0.603514       0.372394      -1.125506       0.002878       0.101910       0.004238       0.102039       0.029986      -0.050745       0.017265       0.052466      -0.231828      -0.099543       0.010945       0.088599             13.695378      12.314919      -6.411015      -1.250826      19.450838      -0.004234       9.320376          -0.000000
          127              O       0.939655       9.541511       7.721049      -0.715367      37.862041 0.61235970E+03  0.15217810E+05                                 8.928665                            7.617903       0.303398       2.097736                    0.998770      30.374972      81.356589       0.693530       0.355382      -1.141118       0.060860      -0.019125      -0.082746       0.104482       0.061932      -0.003142       0.010853      -0.000381       0.024480      -0.067311       0.008856       0.058456             10.112199      10.822413      -2.006170      -4.413300       6.999996       1.595078      12.514187           0.000004
          128              O       0.740108      10.552061       5.722151      -0.631511      38.297825 0.62238895E+03  0.15552356E+05                                 9.137649                            7.836579       0.103448       2.065249                    0.996087      29.105763      78.540113       0.662444       0.370018      -1.128038       0.070849      -0.007226       0.017273       0.073281       0.046300       0.049019      -0.008707      -0.070851      -0.052320      -0.084381       0.014527       0.069854             10.170524      11.223395      -4.658089       1.207842      10.805050      -1.132834       8.483127           0.000003

******************************************************
Auxiliary information for the entire system
The total spin magnetic moment of the unit cell is   0.000395
The total net atomic charge of the unit cell is   -0.000003
Accuracy of reproducing the electrostatic potential in the unit cell:
  The inner radius (bohr) =    5.0000
  The outer radius (bohr) =   12.0000
  Valid grid points have density less than (e/(bohr^3)) =    0.0001
  The number of valid grid points were=       212932
  The rms potential error without charges in kcal/mol is=      6.61550
  The rms potential error with partial charges in kcal/mol is=      2.08964
  The RRMSE value at monopole order=      0.31587
  The rms potential error with partial charges and cloud penetration in kcal/mol is=      2.08379
  The RRMSE value at monopole order with cloud penetration is=      0.31499
  The rms potential error with partial charges and atomic dipoles in kcal/mol is=      0.64884
  The RRMSE value at dipole order=      0.09808
  The rms potential error with partial charges, atomic dipoles and cloud penetration in kcal/mol is=      0.63118
  The RRMSE value at dipole order with cloud penetration=      0.09541

******************************************************
The electron densities and ab initio electrostatic potential were computed in VASP using the PBE functional and
projector augmented wave method. See the main text of the journal article for a description of computational details.
The atomic charges, dipoles, and quadrupoles were computed with the DDEC6 method as described in
(a) T. A. Manz and N. Gabaldon Limas, RSC Adv. 6 (2016) 47771-47801 DOI: 10.1039/c6ra04656h
(b) N. Gabaldon Limas and T. A. Manz, RSC Adv. 8 (2018) 2678-2707 DOI: 10.1039/c7ra11829e.
For each atom in the material, the electron cloud parameters were fit to the spherically averaged atom-in-material
electron density using radial positions for which this density was between 10^-4 and 10^-2 electrons per cubic bohr.
The polarizabilities, dispersion coefficients, and quantum Drude oscillator (QDO) parameters were fit using the MCLF method.
The magnetic structure of the system was optimized in VASP from the default ferromagnetic initial guess using spin polarization.
The atomic spin moments (ASMs) were computed on this optimized magnetic structure using the DDEC6 partition as inputs
to the method of T. A. Manz and D. S. Sholl, J. Chem. Theory Comput. 7 (2011) 4146-4164 DOI: 10.1021/ct200539n.
The RMSE and RRMSE were computed using a uniform grid with Ewald summation.
