# Supplementary material for: A collection of forcefield precursors for metal–organic frameworks
Source: RSC Adv. 2019 Nov 13;9(63):36492–507. doi: 10.1039/c9ra07327b (PMC9075174; doi:10.1039/c9ra07327b)
Supplement: RA-009-C9RA07327B-s4143 [file RA-009-C9RA07327B-s4143.xyz]

  402
jmolscript: load "" {1 1 1} spacegroup "x,y,z" unitcell [{     18.410000     0.000000     0.000000 }, {     -9.205000    15.943528     0.000000 }, {      0.000000     0.000000    21.321000 }]
Cu     3.233716    10.578531    14.033269     0.024669
Cu    -1.660582     7.853782    21.140198     0.023333
Cu    -1.573134    13.454743     6.926340     0.023727
Cu    12.438717     5.364997     7.287731     0.024674
Cu     7.544418     8.089746     0.180802     0.023333
Cu     7.631865     2.488785    14.394660     0.023732
P      1.058575    10.293142    14.780783     0.222079
P     -1.769201     7.496647    18.901280     0.231226
P     -0.820165     9.880204     0.566712     0.218201
P     -1.828113    13.727378     4.687209     0.231636
P     -0.238410    11.713710     7.673854     0.218078
P      3.597314    10.663032    11.794351     0.229044
P     10.263575     5.650386     6.540217     0.222081
P      7.435799     8.446881     2.419720     0.231226
P      8.384834     6.063324    20.754288     0.218200
P      7.376887     2.216150    16.633791     0.231638
P      8.966590     4.229818    13.647146     0.218079
P     12.802314     5.280496     9.526649     0.229046
H      6.009945    10.227773    19.945795     0.097256
H      4.072292    10.376048    18.743291     0.125517
H      2.964931     6.726574    19.926607     0.141300
H      4.961495     6.670772    21.182413     0.081756
H      2.876563     9.755845    16.852118     0.106237
H     -1.040165     8.902866    16.334018     0.107879
H      0.903931     7.605063    19.638773     0.112552
H      1.546440    12.993975    15.506763     0.112102
H      0.230125    14.865746    15.995014     0.103535
H     -2.098740    14.741386    15.798861     0.094003
H     -3.111290    12.745256    15.116589     0.104482
H     -1.794975    10.873486    14.628338     0.106529
H     -0.547698    10.642305    12.357652     0.114824
H     -1.500415     9.129264    10.850257     0.098818
H     -1.410206     6.996020    11.155147     0.089825
H     -0.664601     6.026654    13.172114     0.104883
H      0.598325     7.442439    14.643263     0.109375
H     -1.106441     6.077673    16.348943     0.105108
H     -1.144181     3.933268    15.662407     0.104465
H     16.526657     2.184263    17.133556     0.113568
H     15.990005     2.775768    19.338147     0.102578
H     -2.526772     4.905824    20.054533     0.108814
H     -3.591791     6.661206    16.681550     0.099160
H     13.145660     7.804357    15.508895     0.103998
H     -5.785342    10.014130    16.073902     0.105936
H     -4.636559    11.082346    17.809431     0.106140
H     -2.964930     9.937601    18.982086     0.096154
H     15.057539     5.624877     5.731724     0.097680
H     -2.255225     7.228796     4.529220     0.123087
H     -4.862081    10.012536     5.712536     0.141936
H     12.501311     8.311361     6.968342     0.083052
H     -2.194472     8.574429     2.638047     0.108964
H     -0.974809    12.392904     2.119947     0.107366
H     -3.070788    11.358169     5.424702     0.114485
H      1.274893     8.107284     1.292692     0.113460
H      3.554050     8.311361     1.780943     0.103419
H      4.610784    10.390397     1.584790     0.094170
H      3.388361    12.265356     0.902518     0.103570
H      1.109202    12.061279     0.414267     0.104263
H      0.285355    11.096695    19.464581     0.113976
H     -0.548618    12.678293    17.957186     0.099939
H     -2.441166    13.666792    18.262076     0.089955
H     -3.653464    13.505763    20.279043     0.107459
H     -3.058821    11.704144     0.429192     0.108212
H     -3.388361    13.862898     2.134872     0.103741
H     -5.226599    14.967784     1.448336     0.103373
H      2.833299     0.538891     2.919485     0.112833
H      3.613883     0.707893     5.124076     0.102925
H     -3.693046    15.678865     5.840462     0.112575
H     -1.640331    15.723507     2.467479     0.099841
H      9.390941     0.656873     1.294824     0.106195
H     11.565162     0.003189     1.859831     0.104258
H      2.710873    14.417732     3.595360     0.106238
H      0.883680    13.542433     4.768015     0.097471
H      6.547516     0.090878    12.838867     0.098118
H     -1.817067    14.282212    11.636362     0.123738
H      1.897150    15.147946    12.819678     0.139917
H     10.152194     0.961395    14.075485     0.083152
H     -0.682091    13.556782     9.745189     0.110440
H      2.014974    10.591286     9.227089     0.106376
H      2.166857    12.923824    12.531844     0.112236
H     -2.821332    10.785797     8.399834     0.113633
H     -3.784175     8.709949     8.888085     0.105113
H     -2.512045     6.755273     8.691932     0.093156
H     -0.277071     6.876444     8.009660     0.103289
H      0.685773     8.952291     7.521409     0.105473
H      0.262343    10.148056     5.250723     0.112861
H      2.049033    10.079498     3.743328     0.096863
H      3.851372    11.224244     4.048218     0.087843
H      4.318065    12.354640     6.065185     0.107573
H      2.460497    12.740473     7.536334     0.110726
H      4.494802    11.946486     9.242014     0.104837
H      6.370780    12.986004     8.555478     0.105718
H      8.255044    13.220373    10.026627     0.110223
H      8.011111    12.459867    12.231218     0.102285
H      6.219818    11.302367    12.947604     0.112375
H      5.232122     9.502343     9.574621     0.101364
H      5.078398     7.482298     8.401966     0.103774
H      3.425181     5.926209     8.966973     0.106758
H      1.925686     6.386977    10.702502     0.102965
H      2.081250     8.407022    11.875157     0.097855
H     -3.195055     5.715755     1.375204     0.097256
H     13.277292     5.567480     2.577709     0.125517
H     12.169930     9.216954     1.394393     0.141300
H     -4.243505     9.272756     0.138587     0.081757
H     12.081562     6.187683     4.468882     0.106237
H      8.164835     7.040662     4.986982     0.107879
H     10.108931     8.338465     1.682227     0.112552
H     10.751440     2.949553     5.814237     0.112101
H      9.435125     1.077782     5.325986     0.103535
H      7.106260     1.202142     5.522139     0.094004
H      6.093710     3.198272     6.204411     0.104481
H      7.410025     5.070042     6.692662     0.106529
H      8.657302     5.301223     8.963348     0.114823
H      7.704585     6.814264    10.470743     0.098818
H      7.794794     8.947508    10.165853     0.089824
H      8.540399     9.916874     8.148886     0.104882
H      9.803325     8.501089     6.677737     0.109375
H      8.098559     9.865855     4.972057     0.105107
H      8.060818    12.010260     5.658593     0.104464
H      7.321657    13.759265     4.187444     0.113567
H      6.785005    13.167760     1.982853     0.102577
H      6.678227    11.037704     1.266467     0.108814
H      5.613209     9.282322     4.639450     0.099160
H      3.940661     8.139171     5.812105     0.103998
H      3.419657     5.929398     5.247098     0.105935
H      4.568441     4.861182     3.511569     0.106140
H      6.240069     6.005927     2.338914     0.096154
H      5.852539    10.318651    15.589276     0.097680
H      6.949775     8.714732    16.791780     0.123088
H      4.342919     5.930992    15.608464     0.141937
H      3.296310     7.632167    14.352658     0.083052
H      7.010528     7.369099    18.682953     0.108964
H      8.230190     3.550624    19.201053     0.107366
H      6.134212     4.585359    15.896298     0.114486
H     10.479893     7.836244    20.028308     0.113460
H     12.759051     7.632167    19.540057     0.103419
H     13.815785     5.553131    19.736210     0.094170
H     12.593360     3.678172    20.418482     0.103570
H     10.314202     3.882249    20.906733     0.104262
H      9.490355     4.846833     1.856419     0.113976
H      8.656382     3.265235     3.363814     0.099939
H      6.763834     2.276736     3.058924     0.089955
H      5.551535     2.437765     1.041957     0.107459
H      6.146178     4.239384    20.891808     0.108212
H      5.816639     2.080630    19.186128     0.103741
H      3.978401     0.975744    19.872664     0.103373
H     -6.371701    15.404637    18.401515     0.112833
H     -5.591117    15.235635    16.196924     0.102926
H      5.511954     0.264663    15.480538     0.112574
H      7.564669     0.220021    18.853521     0.099841
H      0.185941    15.286655    20.026176     0.106194
H     11.565162    -0.003189    19.461169     0.104258
H     11.915873     1.525796    17.725640     0.106237
H     10.088680     2.401095    16.552985     0.097471
H     -2.657483    15.852650     8.482133     0.098117
H      7.387933     1.661316     9.684638     0.123738
H     11.102150     0.795582     8.501322     0.139917
H      0.947194    14.982133     7.245515     0.083152
H      8.522909     2.386746    11.575811     0.110440
H     11.219974     5.352242    12.093911     0.106376
H     11.371857     3.019704     8.789156     0.112236
H      6.383667     5.157731    12.921166     0.113633
H      5.420824     7.233579    12.432915     0.105112
H      6.692955     9.188255    12.629068     0.093156
H      8.927929     9.067084    13.311340     0.103289
H      9.890772     6.991237    13.799591     0.105473
H      9.467342     5.795472    16.070277     0.112861
H     11.254033     5.864030    17.577672     0.096862
H     13.056372     4.719284    17.272782     0.087843
H     13.523065     3.588888    15.255815     0.107572
H     11.665496     3.203055    13.784666     0.110725
H     13.699801     3.997042    12.078986     0.104837
H     15.575780     2.957524    12.765522     0.105718
H     -0.949956     2.723155    11.294373     0.110223
H     -1.193888     3.483661     9.089782     0.102285
H     15.424818     4.641161     8.373396     0.112375
H     14.437122     6.441185    11.746379     0.101364
H     -4.126601     8.461230    12.919034     0.103774
H     -5.779819    10.017319    12.354027     0.106758
H     11.130686     9.556551    10.618498     0.102964
H     11.286250     7.536506     9.445843     0.097855
C      5.426347     9.478427    19.937267     0.092598
C      4.237982     9.569306    19.216617    -0.185675
C      3.318403     8.614288    19.137730     0.120599
C      3.576142     7.453599    19.901021    -0.177503
C      4.806851     7.429684    20.632332     0.046566
C      2.073886     8.674874    18.385098     0.080923
C      2.070205     9.363634    17.167669    -0.151951
C      0.926944     9.487994    16.412906    -0.013759
C     -0.265104     8.880545    16.884100    -0.126625
C     -0.336903     8.261936    18.105793    -0.024293
C      0.899328     8.107284    18.832839    -0.153589
C      0.000000    11.756758    15.022777    -0.025768
C      0.601086    12.941362    15.427876    -0.102318
C     -0.181338    14.054220    15.717841    -0.079282
C     -1.563930    13.980880    15.602708    -0.088079
C     -2.165016    12.796276    15.195477    -0.088949
C     -1.384432    11.683417    14.905511    -0.119095
C      0.135314     9.146802    13.696610    -0.051312
C     -0.515480     9.706420    12.515427    -0.120818
C     -1.080667     8.800827    11.634870    -0.064050
C     -1.060416     7.560421    11.833155    -0.084268
C     -0.553220     6.952973    12.997282    -0.093993
C      0.137155     7.810734    13.899160    -0.128358
C     -1.709368     5.779529    18.348853    -0.048061
C     -1.364181     5.398479    16.962988    -0.108784
C     -1.404683     4.142129    16.553624    -0.094984
C     16.575443     3.088261    17.425653    -0.095533
C     16.230256     3.466123    18.730498    -0.082336
C     -2.196313     4.716096    19.184636    -0.085273
C     -3.120495     8.191785    17.941622    -0.031012
C     -3.804426     7.558827    16.911817    -0.114982
C     13.612354     8.236427    16.214620    -0.083995
C     -5.106934     9.550173    16.549360    -0.094332
C     -4.424843    10.183131    17.581297    -0.084981
C     -3.431624     9.505531    18.276361    -0.111989
C     -3.709615     6.504959     5.723196     0.086206
C     -3.036729     7.488675     5.002546    -0.177276
C     -3.404009     8.762563     4.923659     0.125294
C     -4.538065     9.119698     5.686950    -0.185364
C     13.235869     8.065831     6.418261     0.049078
C     -2.729282     9.810053     4.171027     0.077709
C     -2.130957     9.468861     2.953598    -0.155287
C     -1.451629    10.396775     2.198835    -0.011778
C     -1.381671    11.732842     2.670029    -0.126220
C     -1.881502    12.104326     3.891722    -0.021724
C     -2.633550    11.111045     4.618768    -0.157321
C      0.976651    10.065149     0.808706    -0.026564
C      1.702004     8.952291     1.213805    -0.105058
C      3.056980     9.073462     1.503770    -0.075861
C      3.684761    10.307491     1.388637    -0.088056
C      2.959407    11.420349     0.981406    -0.090855
C      1.605352    11.300773     0.691440    -0.114830
C     -1.351294    11.252942    20.803539    -0.048148
C     -0.541254    11.536737    19.622356    -0.113610
C     -1.042926    12.478999    18.741799    -0.073489
C     -2.127276    13.081665    18.940084    -0.076431
C     -2.906939    12.946145    20.104211    -0.100093
C     -2.509283    11.919382    21.006089    -0.130156
C     -3.345097    14.534120     4.134782    -0.042814
C     -3.847690    14.425704     2.748917    -0.108240
C     -4.915470    15.088955     2.339553    -0.095779
C      3.591791     0.044642     3.211582    -0.093490
C      4.091622     0.154652     4.516427    -0.079254
C     -4.022585    15.487543     4.970565    -0.095160
C     -0.550459    14.550064     3.727550    -0.032669
C     -0.756651    15.458845     2.697746    -0.113143
C      9.531777     0.036670     2.000549    -0.089000
C      1.619159    15.591176     2.335289    -0.091713
C      1.826272    14.683989     3.367226    -0.082159
C      0.742844    14.162636     4.062290    -0.115952
C     -1.716732    15.903669    12.830338     0.090982
C     -1.201253    14.829075    12.109688    -0.185744
C      0.085606    14.510205    12.030801     0.125963
C      0.961923    15.313759    12.794092    -0.179404
C      9.572279     0.448013    13.525403     0.047216
C      0.655396    13.402130    11.278169     0.083239
C      0.060753    13.054561    10.060740    -0.161886
C      0.524685    12.002288     9.305977    -0.012620
C      1.646775    11.273669     9.777171    -0.123194
C      2.218405    11.520793    10.998864    -0.019554
C      1.734222    12.668727    11.725910    -0.157457
C     -0.976650    10.065149     7.915848    -0.024531
C     -2.303091     9.993403     8.320947    -0.103949
C     -2.875642     8.759374     8.610912    -0.080203
C     -2.120832     7.598685     8.495779    -0.086845
C     -0.794392     7.670431     8.088548    -0.088337
C     -0.220920     8.902866     7.798582    -0.117634
C      1.215981    11.487312     6.589681    -0.046530
C      1.056734    10.643899     5.408498    -0.117308
C      2.123593    10.607229     4.527941    -0.063206
C      3.187692    11.244970     4.726226    -0.080898
C      3.460160    11.987939     5.890353    -0.096382
C      2.372129    12.156940     6.792231    -0.135157
C      5.054465    11.573407    11.241924    -0.044444
C      5.211871    12.062873     9.856059    -0.107642
C      6.320153    12.655973     9.446695    -0.101305
C      7.447766    12.810625    10.318724    -0.087781
C      7.293121    12.322753    11.623570    -0.080526
C      6.218898    11.683417    12.077707    -0.093497
C      3.670954     9.145208    10.834693    -0.033281
C      4.561077     8.869385     9.804888    -0.115435
C      4.470868     7.670431     9.107692    -0.084360
C      3.487774     6.745707     9.442431    -0.096718
C      2.598571     7.019935    10.474368    -0.075892
C      2.688781     8.218889    11.169432    -0.116491
C     14.631347     6.465101     1.383733     0.092598
C     13.442982     6.374222     2.104383    -0.185674
C     12.523403     7.329240     2.183270     0.120599
C     12.781142     8.489929     1.419979    -0.177502
C     -4.398149     8.513844     0.688668     0.046566
C     11.278886     7.268654     2.935902     0.080923
C     11.275204     6.579894     4.153331    -0.151951
C     10.131943     6.455534     4.908094    -0.013760
C      8.939896     7.062983     4.436900    -0.126625
C      8.868097     7.681592     3.215207    -0.024292
C     10.104328     7.836244     2.488161    -0.153590
C      9.205000     4.186770     6.298223    -0.025769
C      9.806086     3.002166     5.893124    -0.102319
C      9.023661     1.889308     5.603159    -0.079282
C      7.641070     1.962648     5.718292    -0.088079
C      7.039984     3.147252     6.125523    -0.088949
C      7.820568     4.260111     6.415489    -0.119095
C      9.340313     6.796726     7.624390    -0.051313
C      8.689520     6.237108     8.805573    -0.120818
C      8.124333     7.142701     9.686130    -0.064050
C      8.144584     8.383107     9.487845    -0.084268
C      8.651779     8.990555     8.323718    -0.093994
C      9.342154     8.132794     7.421840    -0.128357
C      7.495632    10.163999     2.972147    -0.048061
C      7.840819    10.545049     4.358012    -0.108784
C      7.800317    11.801399     4.767376    -0.094983
C      7.370443    12.855267     3.895347    -0.095533
C      7.025256    12.477405     2.590501    -0.082336
C      7.008687    11.227432     2.136364    -0.085273
C      6.084505     7.751743     3.379379    -0.031012
C      5.400574     8.384701     4.409183    -0.114983
C      4.407354     7.707101     5.106380    -0.083995
C      4.098066     6.393355     4.771640    -0.094331
C      4.780157     5.760397     3.739703    -0.084981
C      5.773376     6.437997     3.044639    -0.111990
C      5.495385     9.438569    15.597804     0.086206
C      6.168270     8.454853    16.318454    -0.177276
C      5.800991     7.180965    16.397341     0.125294
C      4.666935     6.823830    15.634050    -0.185364
C      4.030869     7.877697    14.902739     0.049079
C      6.475717     6.133475    17.149973     0.077708
C      7.074042     6.474667    18.367402    -0.155287
C      7.753371     5.546753    19.122165    -0.011778
C      7.823330     4.210686    18.650971    -0.126220
C      7.323498     3.839202    17.429278    -0.021725
C      6.571450     4.832483    16.702232    -0.157321
C     10.181651     5.878379    20.512294    -0.026564
C     10.907004     6.991237    20.107195    -0.105058
C     12.261980     6.870066    19.817230    -0.075862
C     12.889761     5.636037    19.932363    -0.088056
C     12.164407     4.523179    20.339594    -0.090855
C     10.810352     4.642755    20.629560    -0.114830
C      7.853706     4.690586     0.517461    -0.048148
C      8.663746     4.406791     1.698644    -0.113610
C      8.162074     3.464529     2.579201    -0.073489
C      7.077725     2.861863     2.380916    -0.076431
C      6.298061     2.997383     1.216789    -0.100093
C      6.695717     4.024146     0.314911    -0.130156
C      5.859903     1.409408    17.186218    -0.042815
C      5.357310     1.517824    18.572083    -0.108241
C      4.289530     0.854573    18.981447    -0.095780
C     -5.613209    15.898886    18.109418    -0.093489
C     -5.113377    15.788876    16.804573    -0.079255
C      5.182415     0.455985    16.350435    -0.095160
C      8.654541     1.393464    17.593450    -0.032670
C      8.448349     0.484683    18.623254    -0.113143
C      0.326777    15.906858    19.320451    -0.089000
C     10.824159     0.352352    18.985711    -0.091714
C     11.031272     1.259539    17.953774    -0.082159
C      9.947843     1.780892    17.258710    -0.115952
C      7.488268     0.039859     8.490662     0.090983
C      8.003747     1.114453     9.211312    -0.185744
C      9.290606     1.433323     9.290199     0.125963
C     10.166922     0.629769     8.526908    -0.179404
C      0.367279    15.495515     7.795597     0.047216
C      9.860396     2.541398    10.042831     0.083240
C      9.265753     2.888967    11.260260    -0.161886
C      9.729685     3.941240    12.015023    -0.012620
C     10.851775     4.669859    11.543829    -0.123195
C     11.423405     4.422735    10.322136    -0.019555
C     10.939222     3.274801     9.595090    -0.157457
C      8.228349     5.878379    13.405152    -0.024531
C      6.901909     5.950125    13.000053    -0.103948
C      6.329358     7.184154    12.710088    -0.080203
C      7.084168     8.344843    12.825221    -0.086844
C      8.410609     8.273097    13.232452    -0.088337
C      8.984080     7.040662    13.522418    -0.117635
C     10.420981     4.456216    14.731319    -0.046530
C     10.261734     5.299629    15.912502    -0.117308
C     11.328593     5.336299    16.793059    -0.063206
C     12.392692     4.698558    16.594774    -0.080898
C     12.665159     3.955589    15.430647    -0.096382
C     11.577129     3.786588    14.528769    -0.135157
C     14.259465     4.370121    10.079076    -0.044444
C     14.416871     3.880655    11.464941    -0.107642
C     15.525153     3.287555    11.874305    -0.101304
C     -1.757234     3.132903    11.002276    -0.087782
C     -1.911878     3.620775     9.697430    -0.080526
C     15.423898     4.260111     9.243293    -0.093497
C     12.875954     6.798320    10.486307    -0.033282
C     13.766077     7.074143    11.516112    -0.115434
C     -4.734131     8.273097    12.213308    -0.084360
C     12.692774     9.197821    11.878569    -0.096718
C     11.803572     8.923593    10.846632    -0.075892
C     11.893780     7.724639    10.151568    -0.116491
N      5.782581     8.386296    20.619539    -0.152569
N     13.576454     6.742518     6.405468    -0.153417
N      8.255965     0.814714    13.512610    -0.152899
N     -3.422419     7.557232     0.701461    -0.152570
N      4.371455     9.201010    14.915532    -0.153417
N     -0.949035    15.128814     7.808390    -0.152899
Cl     4.226936    12.490160    15.050494    -0.605701
Cl    -0.501672     6.037814     0.836423    -0.605683
Cl    -3.725263    13.359082     7.943565    -0.606333
Cl    13.431936     3.453368     6.270506    -0.605703
Cl     8.703328     9.905714    20.484577    -0.605683
Cl     5.479736     2.584446    13.377435    -0.606335

The following XYZ coordinates are in angstroms. Other properties are in atomic units.
The sperically averaged electron density of each atom fit to a function of the form exp(a - br)
eigen_1, eigen_2 and eigen_3 are the three eigenvalues of traceless quadrupole moment tensor
  atom number  atomic symbol              X              Y              Z     net charge C6 coefficient C8 coefficient C10 coefficient fluctuating dipole atomic polarizability isotropic forcefield polarizability              a              b squared Pearson coefficient          <r^3>          <r^4>         wp_QDO          m_QDO          q_QDO       dipole_x       dipole_y       dipole_z         dipole            Qxy            Qxz            Qyz     Q(x^2-y^2)  Q(3z^2 - R^2)        eigen_1        eigen_2        eigen_3 static polarizability      alpha(xx)      alpha(xy)      alpha(xz)      alpha(yy)      alpha(yz)      alpha(zz) atomic spin moment
            1             Cu       3.233716      10.578531      14.033269       0.024669     115.562572 0.25361176E+04  0.87118797E+05                                20.623795                           17.560526       1.300402       2.129227                    0.995700      61.552361     174.859693       0.391045       0.455971      -1.106532       0.121867       0.087708       0.117158       0.190447       0.033371       0.035634       0.004853      -0.130198      -0.115830      -0.080973      -0.012856       0.093829             25.185585      24.949815      -6.378984      -1.296789      20.100280      -6.515166      30.506659          -0.000003
            2             Cu      -1.660582       7.853782      21.140198       0.023333     115.689718 0.25397541E+04  0.87282537E+05                                20.650611                           17.583122       1.290230       2.126121                    0.995622      61.602698     175.091174       0.390426       0.456490      -1.106121       0.018206      -0.148822       0.118309       0.190988      -0.071595      -0.009286      -0.030024       0.008252      -0.112975      -0.074922      -0.017166       0.092088             25.219310      26.868538       5.290230      -5.001418      18.231270       4.390458      30.558122          -0.000006
            3             Cu      -1.573134      13.454743       6.926340       0.023727     115.826450 0.25431657E+04  0.87439744E+05                                20.683361                           17.609056       1.290620       2.125556                    0.995735      61.653279     175.344592       0.389622       0.457224      -1.105543      -0.136600       0.058173       0.117915       0.189599       0.038407      -0.021864       0.025496       0.125803      -0.122587      -0.078622      -0.017046       0.095667             25.260246      15.833887       1.091242       6.311201      29.338875       2.136321      30.607974          -0.000003
            4             Cu      12.438717       5.364997       7.287731       0.024674     115.561440 0.25360885E+04  0.87117587E+05                                20.623711                           17.560463       1.300370       2.129220                    0.995700      61.551883     174.858373       0.391044       0.455973      -1.106530       0.121864      -0.087705      -0.117155       0.190443      -0.033372      -0.035633       0.004852      -0.130194      -0.115829      -0.080971      -0.012856       0.093827             25.185472      24.949708       6.378965       1.296753      20.100217      -6.515131      30.506491          -0.000002
            5             Cu       7.544418       8.089746       0.180802       0.023333     115.689848 0.25397572E+04  0.87282669E+05                                20.650634                           17.583140       1.290227       2.126120                    0.995622      61.602712     175.091245       0.390426       0.456491      -1.106121       0.018204       0.148824      -0.118309       0.190990       0.071592       0.009286      -0.030026       0.008250      -0.112974      -0.074922      -0.017164       0.092086             25.219342      26.868574      -5.290248       5.001429      18.231293       4.390474      30.558158          -0.000007
            6             Cu       7.631865       2.488785      14.394660       0.023732     115.825554 0.25431424E+04  0.87438764E+05                                20.683294                           17.609006       1.290596       2.125552                    0.995735      61.652869     175.343413       0.389621       0.457225      -1.105541      -0.136599      -0.058169      -0.117913       0.189595      -0.038411       0.021864       0.025494       0.125803      -0.122589      -0.078622      -0.017048       0.095670             25.260153      15.833843      -1.091246      -6.311179      29.338731       2.136305      30.607883          -0.000002
            7              P       1.058575      10.293142      14.780783       0.222079     148.714876 0.33909343E+04  0.12840421E+06                                22.003900                           18.074699       0.297711       1.786891                    0.999058      69.380170     224.414698       0.447705       0.361288      -1.144076      -0.071487       0.007960       0.040083       0.082344      -0.022336       0.136358       0.014274      -0.203675       0.119771      -0.201938       0.084291       0.117647             26.711350      22.534068      -4.604438      -2.684143      24.265514      -0.445836      33.334467          -0.000007
            8              P      -1.769201       7.496647      18.901280       0.231226     146.092961 0.32855471E+04  0.12363193E+06                                21.641483                           17.702646       0.282199       1.782747                    0.999157      69.317153     224.670115       0.455075       0.357684      -1.145123       0.015186      -0.036026      -0.061565       0.072929      -0.010838       0.016635      -0.077619       0.017838      -0.486660      -0.186187       0.077736       0.108451             25.948061      30.816125       5.611467      -0.861829      21.751897       2.020946      25.276162          -0.000005
            9              P      -0.820165       9.880204       0.566712       0.218201     148.990922 0.34000030E+04  0.12882503E+06                                22.023350                           18.094208       0.298433       1.786633                    0.998961      69.466835     224.713682       0.447666       0.361103      -1.144299       0.044350       0.057965       0.040242       0.083344      -0.072660      -0.057087      -0.122074       0.141142       0.115203      -0.197423       0.081544       0.115879             26.731234      27.846054       1.550719       0.954302      18.994232       2.559701      33.353416          -0.000006
           10              P      -1.828113      13.727378       4.687209       0.231636     146.090466 0.32843591E+04  0.12356720E+06                                21.635388                           17.695053       0.279620       1.781857                    0.999167      69.308938     224.572675       0.455375       0.357507      -1.145348      -0.037686       0.004971      -0.060512       0.071461       0.018758      -0.079418       0.024705       0.006591      -0.481149      -0.187160       0.076244       0.110917             25.941190      19.162123       1.118306       2.174895      33.398085      -0.268341      25.263361          -0.000005
           11              P      -0.238410      11.713710       7.673854       0.218078     148.994175 0.33980778E+04  0.12872790E+06                                22.019658                           18.084418       0.298728       1.786855                    0.999032      69.445624     224.590014       0.447981       0.360917      -1.144499       0.027720      -0.064644       0.039436       0.080638       0.098516      -0.082695       0.118329       0.062682       0.121407      -0.207598       0.082982       0.124616             26.732793      19.857553       3.054648       1.739463      26.972976      -2.090748      33.367848          -0.000007
           12              P       3.597314      10.663032      11.794351       0.229044     146.232205 0.32897277E+04  0.12382822E+06                                21.659799                           17.719330       0.276941       1.781451                    0.999136      69.377279     224.898131       0.454653       0.357903      -1.144952       0.023756       0.031375      -0.059230       0.071112      -0.001545       0.063129       0.055949      -0.027853      -0.480082      -0.187064       0.076986       0.110078             25.964373      28.897264      -6.716905      -1.335123      23.705833      -1.748291      25.290022          -0.000005
           13              P      10.263575       5.650386       6.540217       0.222081     148.714303 0.33909200E+04  0.12840351E+06                                22.003829                           18.074648       0.297708       1.786892                    0.999058      69.379862     224.413481       0.447706       0.361288      -1.144076      -0.071485      -0.007961      -0.040082       0.082341       0.022336      -0.136357       0.014274      -0.203674       0.119771      -0.201936       0.084290       0.117646             26.711256      22.534004       4.604423       2.684120      24.265438      -0.445845      33.334326          -0.000007
           14              P       7.435799       8.446881       2.419720       0.231226     146.092966 0.32855476E+04  0.12363195E+06                                21.641483                           17.702648       0.282199       1.782747                    0.999157      69.317138     224.670057       0.455075       0.357684      -1.145123       0.015186       0.036025       0.061565       0.072929       0.010838      -0.016634      -0.077619       0.017837      -0.486660      -0.186186       0.077736       0.108450             25.948064      30.816124      -5.611471       0.861831      21.751903       2.020955      25.276164          -0.000005
           15              P       8.384834       6.063324      20.754288       0.218200     148.991007 0.34000057E+04  0.12882516E+06                                22.023361                           18.094217       0.298433       1.786632                    0.998961      69.466876     224.713855       0.447666       0.361103      -1.144299       0.044351      -0.057965      -0.040242       0.083345       0.072659       0.057088      -0.122074       0.141139       0.115206      -0.197422       0.081542       0.115880             26.731248      27.846065      -1.550737      -0.954306      18.994241       2.559705      33.353439          -0.000006
           16              P       7.376887       2.216150      16.633791       0.231638     146.090118 0.32843493E+04  0.12356673E+06                                21.635351                           17.695023       0.279617       1.781858                    0.999167      69.308762     224.572012       0.455376       0.357507      -1.145348      -0.037686      -0.004971       0.060510       0.071459      -0.018758       0.079418       0.024705       0.006591      -0.481147      -0.187160       0.076244       0.110916             25.941137      19.162104      -1.118305      -2.174899      33.397988      -0.268348      25.263320          -0.000006
           17              P       8.966590       4.229818      13.647146       0.218079     148.993834 0.33980682E+04  0.12872743E+06                                22.019612                           18.084384       0.298727       1.786856                    0.999032      69.445426     224.589230       0.447982       0.360916      -1.144500       0.027719       0.064643      -0.039436       0.080636      -0.098516       0.082695       0.118328       0.062683       0.121405      -0.207598       0.082983       0.124615             26.732734      19.857531      -3.054653      -1.739454      26.972866      -2.090731      33.367806          -0.000007
           18              P      12.802314       5.280496       9.526649       0.229046     146.231644 0.32897133E+04  0.12382754E+06                                21.659729                           17.719279       0.276939       1.781452                    0.999136      69.376986     224.896981       0.454655       0.357903      -1.144952       0.023755      -0.031375       0.059226       0.071109       0.001545      -0.063128       0.055950      -0.027851      -0.480078      -0.187063       0.076986       0.110077             25.964287      28.897189       6.716904       1.335094      23.705761      -1.748267      25.289910          -0.000005
           19              H       6.009945      10.227773      19.945795       0.097256       1.416863 0.11191438E+02  0.11907132E+03                                 2.067048                            1.945839      -1.180158       2.307606                    0.996060       3.747388      10.797575       0.453759       1.268701      -0.712949       0.027284       0.040054      -0.000625       0.048468       0.000871       0.008584      -0.008079      -0.029594      -0.022163      -0.018955      -0.001930       0.020885              2.075164       2.306405       0.492771       0.149472       2.156835       0.125146       1.762253           0.000001
           20              H       4.072292      10.376048      18.743291       0.125517       1.165219 0.90806244E+01  0.91741795E+02                                 1.823601                            1.761947      -0.950970       2.434149                    0.998133       3.443139       9.683783       0.472883       1.282038      -0.710723      -0.007318       0.030468      -0.017605       0.035941       0.003849       0.008066      -0.008195      -0.005908      -0.030622      -0.017407       0.006126       0.011281              1.837543       1.667600      -0.217785       0.218659       1.976466      -0.340110       1.868564          -0.000001
           21              H       2.964931       6.726574      19.926607       0.141300       1.081638 0.84123933E+01  0.83167135E+02                                 1.719471                            1.685918      -0.898098       2.471251                    0.998977       3.275525       9.036542       0.488978       1.267024      -0.714661      -0.027504      -0.030405       0.001890       0.041043       0.007727       0.008959      -0.004169      -0.009645      -0.019671      -0.016066       0.003644       0.012423              1.690483       1.914684       0.204006       0.085248       1.722429      -0.003565       1.434337           0.000000
           22              H       4.961495       6.670772      21.182413       0.081756       1.212409 0.91681352E+01  0.93465484E+02                                 1.901068                            1.786019      -1.101097       2.341881                    0.995189       3.801185      10.974072       0.460483       1.304735      -0.702939       0.002264      -0.038523       0.029591       0.048629       0.010711       0.004298      -0.011720      -0.007216      -0.028622      -0.019292       0.001118       0.018174              1.978907       1.761182      -0.444465       0.284402       2.145384      -0.485638       2.030155          -0.000001
           23              H       2.876563       9.755845      16.852118       0.106237       1.167579 0.90376422E+01  0.93284830E+02                                 1.947843                            1.842099      -1.600255       2.106150                    0.991478       4.263740      13.049939       0.421452       1.407998      -0.678744       0.031662       0.016637      -0.009428       0.036989       0.003245       0.000701      -0.003736       0.013645      -0.015649      -0.008883      -0.001282       0.010164              2.004747       2.472346       0.131497      -0.327516       1.552788      -0.152083       1.989109          -0.000001
           24              H      -1.040165       8.902866      16.334018       0.107879       1.074595 0.83055734E+01  0.83633718E+02                                 1.825989                            1.755831      -1.430819       2.193184                    0.992102       3.993611      11.930929       0.436986       1.391960      -0.683160      -0.030557       0.001612      -0.022553       0.038013       0.001946       0.010019      -0.006413       0.014333       0.002785      -0.013540      -0.000964       0.014504              1.871120       2.172117       0.041010       0.334126       1.501603      -0.079529       1.939638          -0.000001
           25              H       0.903931       7.605063      19.638773       0.112552       1.178030 0.92916408E+01  0.96371261E+02                                 1.947807                            1.861493      -1.561734       2.130840                    0.991238       4.166754      12.696749       0.422269       1.398498      -0.681319       0.002716      -0.024651       0.030034       0.038950       0.002332       0.007143      -0.006301       0.000778       0.006094      -0.010537       0.001253       0.009284              1.983047       1.943417       0.020598       0.026098       1.662502      -0.318305       2.343221          -0.000000
           26              H       1.546440      12.993975      15.506763       0.112102       1.176678 0.93739566E+01  0.96987298E+02                                 1.912609                            1.845804      -1.462009       2.172027                    0.993957       4.048614      12.135801       0.434345       1.362949      -0.688917       0.038673       0.007709       0.005146       0.039769       0.003456       0.003903       0.002745      -0.007544      -0.023587      -0.009546      -0.000418       0.009965              1.892282       2.402830      -0.109616      -0.045491       1.679717       0.010810       1.594300          -0.000001
           27              H       0.230125      14.865746      15.995014       0.103535       1.089231 0.80555669E+01  0.80017878E+02                                 1.806797                            1.702680      -1.167493       2.315630                    0.994387       3.796134      11.045583       0.456892       1.349589      -0.692598       0.019934       0.031937       0.010926       0.039201       0.001873       0.003894       0.006772       0.007948      -0.051335      -0.019382       0.005425       0.013956              1.882637       1.460560       0.302276       0.049366       2.538890       0.311017       1.648460          -0.000001
           28              H      -2.098740      14.741386      15.798861       0.094003       1.029103 0.72823350E+01  0.70885437E+02                                 1.767528                            1.636408      -1.164604       2.305956                    0.994433       3.912924      11.454472       0.456327       1.378935      -0.685478      -0.018340       0.030321       0.006542       0.036035       0.000393       0.004966       0.005791       0.000056      -0.043322      -0.016823       0.006834       0.009989              1.860566       1.678715      -0.536005      -0.175367       2.377048       0.223152       1.525934          -0.000000
           29              H      -3.111290      12.745256      15.116589       0.104482       1.159493 0.88197943E+01  0.87112911E+02                                 1.704166                            1.648072      -0.772173       2.496472                    0.999565       3.310770       8.756707       0.536978       1.154849      -0.740811      -0.037316      -0.002059      -0.003739       0.037559      -0.002360       0.004114       0.008610       0.007519      -0.052548      -0.021077       0.007762       0.013315              1.685255       2.143816       0.076565       0.031856       1.508524       0.021134       1.403426           0.000000
           30              H      -1.794975      10.873486      14.628338       0.106529       1.133823 0.85247647E+01  0.85355347E+02                                 1.816652                            1.722662      -1.093376       2.349413                    0.997150       3.694066      10.575390       0.468607       1.305416      -0.702722      -0.020235      -0.031174      -0.009702       0.038411       0.005585       0.007070       0.002395       0.002924      -0.044700      -0.016873       0.001953       0.014920              1.866590       1.608242       0.295432       0.067237       2.344201       0.330658       1.647328          -0.000001
           31              H      -0.547698      10.642305      12.357652       0.114824       1.106679 0.84474214E+01  0.84952168E+02                                 1.830751                            1.750040      -1.263741       2.281118                    0.993363       3.786795      11.103494       0.447974       1.359575      -0.691000      -0.003603       0.039140      -0.012068       0.041116      -0.003590       0.013482      -0.006589      -0.017900       0.001017      -0.018708       0.001886       0.016822              1.857185       1.431166       0.075843      -0.025496       2.465715      -0.106886       1.674673          -0.000001
           32              H      -1.500415       9.129264      10.850257       0.098818       1.116753 0.81529473E+01  0.81152678E+02                                 1.826924                            1.702653      -1.201756       2.290190                    0.995294       3.856051      11.197163       0.461476       1.333426      -0.695339      -0.013588       0.012553      -0.026209       0.032080      -0.003004       0.006114      -0.002858      -0.022686      -0.003703      -0.013803       0.000461       0.013342              1.907406       1.652793      -0.057742       0.517495       1.532921      -0.296238       2.536502          -0.000001
           33              H      -1.410206       6.996020      11.155147       0.089825       1.143914 0.84237560E+01  0.84565592E+02                                 1.859224                            1.733520      -1.156418       2.309075                    0.995027       3.907396      11.407716       0.456074       1.337775      -0.694530      -0.011189      -0.017769      -0.025372       0.032934       0.005115       0.009060       0.004025      -0.020113       0.005709      -0.015987       0.001944       0.014043              1.931903       1.775938       0.364262       0.428167       1.847336       0.429223       2.172435          -0.000000
           34              H      -0.664601       6.026654      13.172114       0.104883       1.207092 0.89566590E+01  0.89366522E+02                                 1.787978                            1.687410      -0.930321       2.423257                    0.998605       3.448230       9.357012       0.514933       1.192138      -0.730339      -0.007932      -0.037626       0.009414       0.039588       0.003895       0.012211      -0.008192      -0.020981       0.011750      -0.020836       0.005189       0.015647              1.795678       1.521758       0.233933      -0.000691       2.289834      -0.197224       1.575442           0.000001
           35              H       0.598325       7.442439      14.643263       0.109375       1.170655 0.86953096E+01  0.87166068E+02                                 1.835521                            1.724128      -1.035720       2.378686                    0.997547       3.606533      10.204526       0.476605       1.281991      -0.708575       0.021247      -0.017972       0.027937       0.039433      -0.003493       0.013572      -0.009296      -0.017563      -0.007492      -0.019225       0.000263       0.018962              1.913061       1.815606      -0.126044       0.402003       1.563864      -0.257524       2.359712          -0.000000
           36              H      -1.106441       6.077673      16.348943       0.105108       1.071177 0.78620121E+01  0.77400402E+02                                 1.764764                            1.664360      -1.179006       2.312012                    0.994517       3.745416      10.748637       0.470874       1.321271      -0.698271       0.009127       0.024711      -0.027554       0.038120       0.000493      -0.008981      -0.000365      -0.015369       0.020550      -0.014835       0.004221       0.010614              1.804446       1.567564       0.295119      -0.242083       2.026272      -0.415246       1.819500          -0.000000
           37              H      -1.144181       3.933268      15.662407       0.104465       1.210926 0.87909726E+01  0.86632175E+02                                 1.747236                            1.636287      -0.815802       2.477648                    0.999279       3.300518       8.678745       0.544190       1.142124      -0.743938       0.013756      -0.006519      -0.032458       0.035850       0.004293      -0.012810       0.002668      -0.028609       0.021393      -0.023986       0.011043       0.012943              1.772552       1.503667      -0.048891      -0.262380       1.529061       0.216529       2.284927           0.000005
           38              H      16.526657       2.184263      17.133556       0.113568       1.249718 0.88427744E+01  0.86833437E+02                                 1.758146                            1.621107      -0.815547       2.483119                    0.999347       3.200795       8.264834       0.559682       1.114465      -0.752282      -0.003042      -0.040644      -0.012503       0.042632       0.005266      -0.009223       0.003469      -0.037096       0.024304      -0.026047       0.009983       0.016064              1.817915       1.459108       0.034343       0.002019       2.479669       0.303127       1.514969           0.000013
           39              H      15.990005       2.775768      19.338147       0.102578       1.188588 0.85959831E+01  0.83795688E+02                                 1.695053                            1.595332      -0.765943       2.502631                    0.999595       3.198007       8.221402       0.565903       1.110293      -0.753159      -0.004155      -0.024118       0.027463       0.036786       0.001675      -0.009005      -0.000287      -0.031662       0.028703      -0.023167       0.010724       0.012442              1.723326       1.468333       0.165756      -0.154869       2.003944      -0.407681       1.697701           0.000009
           40              H      -2.526772       4.905824      20.054533       0.108814       1.265979 0.93996148E+01  0.97143593E+02                                 2.011366                            1.849524      -1.308700       2.255300                    0.993003       3.915989      11.662637       0.434271       1.364712      -0.689940      -0.013741       0.001247       0.039632       0.041965       0.003157      -0.015038      -0.003024      -0.014661       0.020705      -0.019452       0.002589       0.016863              2.090031       1.929823      -0.115539      -0.440152       1.721217       0.364965       2.619054           0.000001
           41              H      -3.591791       6.661206      16.681550       0.099160       1.132046 0.88517899E+01  0.89772917E+02                                 1.824883                            1.763184      -1.263672       2.256664                    0.995680       3.912396      11.398501       0.458560       1.317029      -0.698784       0.004052      -0.034677      -0.011839       0.036866      -0.001491       0.006122       0.008548      -0.015070       0.002903      -0.012716      -0.000640       0.013356              1.814127       1.687203      -0.075096       0.026422       2.219164       0.200305       1.536013          -0.000000
           42              H      13.145660       7.804357      15.508895       0.103998       1.119646 0.79820801E+01  0.78215525E+02                                 1.768793                            1.639903      -0.945813       2.419719                    0.997943       3.552262       9.892982       0.494741       1.263431      -0.712135      -0.021916      -0.017982      -0.027406       0.039430      -0.006899       0.014404       0.010032      -0.006495      -0.011372      -0.022332       0.009440       0.012892              1.869705       1.784381       0.356754       0.504492       1.652670       0.382094       2.172065          -0.000001
           43              H      -5.785342      10.014130      16.073902       0.105936       1.194835 0.87637281E+01  0.85909499E+02                                 1.703603                            1.613798      -0.820444       2.477621                    0.999272       3.227395       8.340701       0.560678       1.114399      -0.751896      -0.028223       0.018732      -0.016984       0.037893      -0.008207       0.015028       0.006858      -0.010542      -0.013391      -0.022558       0.010142       0.012416              1.710988       1.887853      -0.215431       0.403237       1.555114      -0.169858       1.689997           0.000001
           44              H      -4.636559      11.082346      17.809431       0.106140       1.260255 0.95600052E+01  0.97151701E+02                                 1.862562                            1.761387      -0.955969       2.414760                    0.998180       3.489794       9.620879       0.495258       1.216978      -0.725103      -0.010222       0.035217       0.008302       0.037599      -0.010002       0.012126       0.003314      -0.010503      -0.015030      -0.019292       0.004613       0.014679              1.874894       1.540696      -0.049501       0.016949       2.502190       0.281492       1.581798           0.000001
           45              H      -2.964930       9.937601      18.982086       0.096154       1.134298 0.83689595E+01  0.84838071E+02                                 1.913681                            1.774936      -1.560316       2.115927                    0.991317       4.298203      13.087305       0.428017       1.411644      -0.677510       0.016634       0.019895       0.022314       0.034211      -0.002279       0.003451       0.007365      -0.008128      -0.005898      -0.009346      -0.000353       0.009698              2.023922       1.874099       0.393146       0.489622       1.908996       0.498070       2.288672          -0.000001
           46              H      15.057539       5.624877       5.731724       0.097680       1.418495 0.11215199E+02  0.11942272E+03                                 2.071471                            1.950194      -1.134057       2.329127                    0.996480       3.749907      10.819745       0.452320       1.271686      -0.712320       0.021403      -0.043572       0.000054       0.048545      -0.012706      -0.011077      -0.002439       0.012591      -0.022224      -0.017803      -0.002638       0.020441              2.079447       1.771291      -0.181676       0.033605       2.701286      -0.192417       1.765765           0.000001
           47              H      -2.255225       7.228796       4.529220       0.123087       1.178449 0.92037828E+01  0.93260832E+02                                 1.833430                            1.770591      -0.947855       2.434408                    0.998190       3.462413       9.739081       0.473229       1.277325      -0.711675       0.030543      -0.009807      -0.018497       0.037030      -0.004210      -0.010717      -0.003400      -0.003159      -0.031673      -0.017335       0.006463       0.010872              1.847679       2.101116      -0.025378      -0.408538       1.563107      -0.019189       1.878813          -0.000001
           48              H      -4.862081      10.012536       5.712536       0.141936       1.074881 0.83455584E+01  0.82333554E+02                                 1.711495                            1.678567      -0.884450       2.477246                    0.999099       3.266316       8.998669       0.490379       1.266057      -0.714871      -0.012874       0.039021       0.000861       0.041099      -0.007415      -0.009289      -0.004792      -0.007604      -0.020325      -0.016336       0.004569       0.011768              1.682729       1.587199      -0.018297      -0.045427       2.031980      -0.071474       1.429007           0.000000
           49              H      12.501311       8.311361       6.968342       0.083052       1.209741 0.91374484E+01  0.93026649E+02                                 1.893752                            1.779412      -1.073102       2.352409                    0.995440       3.792741      10.923884       0.462982       1.299449      -0.704016      -0.033574       0.018637       0.029395       0.048359      -0.007970      -0.012455       0.002583      -0.011519      -0.026906      -0.018426       0.001200       0.017225              1.971074       2.423894       0.055133      -0.559798       1.467162      -0.003160       2.022165          -0.000001
           50              H      -2.194472       8.574429       2.638047       0.108964       1.161045 0.89794922E+01  0.92566907E+02                                 1.943391                            1.838377      -1.611962       2.102740                    0.991428       4.254343      13.027492       0.420972       1.411395      -0.678102      -0.001972      -0.034755      -0.009663       0.036127       0.003882      -0.004341       0.001806      -0.012716      -0.014934      -0.009645      -0.000317       0.009962              1.999985       1.665613       0.331044       0.031833       2.349576       0.357875       1.984766          -0.000001
           51              H      -0.974809      12.392904       2.119947       0.107366       1.079124 0.83515390E+01  0.84234406E+02                                 1.832817                            1.761947      -1.450060       2.185633                    0.991949       4.006971      11.990744       0.435645       1.393960      -0.682738       0.016035       0.026400      -0.022758       0.038367       0.004323      -0.010515      -0.005760      -0.009386       0.002024      -0.013073      -0.000988       0.014061              1.878371       1.639459       0.271607      -0.237585       2.048455      -0.251267       1.947200          -0.000001
           52              H      -3.070788      11.358169       5.424702       0.114485       1.172247 0.92354135E+01  0.95648138E+02                                 1.941981                            1.856301      -1.562610       2.131448                    0.991300       4.155245      12.654717       0.422682       1.399175      -0.681199      -0.022842       0.009072       0.029501       0.038397      -0.001021      -0.009194      -0.002519      -0.003907       0.005925      -0.010484       0.001214       0.009270              1.977002       1.710278       0.110789      -0.287109       1.885597       0.135737       2.335130          -0.000000
           53              H       1.274893       8.107284       1.292692       0.113460       1.172697 0.93402253E+01  0.96596935E+02                                 1.912215                            1.845651      -1.421218       2.191838                    0.993906       4.046065      12.144318       0.433039       1.367643      -0.688000      -0.013393      -0.035713       0.005508       0.038537      -0.005069       0.001120      -0.004463      -0.005117      -0.023947      -0.009253      -0.001455       0.010708              1.891920       1.955335       0.367321       0.032190       2.126078       0.034124       1.594345          -0.000001
           54              H       3.554050       8.311361       1.780943       0.103419       1.091269 0.80758844E+01  0.80308173E+02                                 1.812577                            1.707547      -1.185340       2.309373                    0.994277       3.804906      11.094323       0.454936       1.353899      -0.691719       0.017520      -0.032810       0.011068       0.038807       0.002176       0.004366      -0.006484      -0.007272      -0.051776      -0.019530       0.005717       0.013813              1.889038       2.014699      -0.621928       0.246069       1.999298      -0.199509       1.653117          -0.000001
           55              H       4.610784      10.390397       1.584790       0.094170       1.033426 0.73216844E+01  0.71413482E+02                                 1.777002                            1.644173      -1.193265       2.293794                    0.994140       3.932578      11.549549       0.453546       1.384572      -0.684310       0.034554       0.001238       0.006114       0.035112      -0.000736       0.002721      -0.006663       0.000733      -0.044377      -0.016904       0.006944       0.009960              1.871245       2.685866      -0.034799       0.283837       1.395047       0.040553       1.532823          -0.000000
           56              H       3.388361      12.265356       0.902518       0.103570       1.161558 0.88451572E+01  0.87458271E+02                                 1.709556                            1.653237      -0.780302       2.494764                    0.999575       3.313317       8.778724       0.534583       1.158766      -0.739913       0.018231       0.033811      -0.003460       0.038568       0.003065       0.004550      -0.007747       0.000284      -0.052794      -0.020630       0.008523       0.012107              1.690545       1.606012       0.237463       0.002459       2.058165      -0.038385       1.407459          -0.000000
           57              H       1.109202      12.061279       0.414267       0.104263       1.142750 0.86003625E+01  0.86228698E+02                                 1.818817                            1.724411      -1.067453       2.357143                    0.997329       3.704916      10.583976       0.471167       1.296571      -0.704520      -0.017626       0.033795      -0.008616       0.039077      -0.001915      -0.001094      -0.007635      -0.012384      -0.044180      -0.016787       0.001127       0.015660              1.868989       1.906963      -0.467784       0.253411       2.050980      -0.224255       1.649024          -0.000001
           58              H       0.285355      11.096695      19.464581       0.113976       1.112097 0.84969647E+01  0.85588505E+02                                 1.837896                            1.756016      -1.269249       2.278732                    0.993285       3.796402      11.146220       0.446817       1.360894      -0.690727       0.035829      -0.016577      -0.013264       0.041647      -0.005973      -0.010500      -0.007725       0.015389       0.000921      -0.017280       0.002243       0.015037              1.864757       2.151811      -0.490169      -0.080548       1.762375       0.076128       1.680083          -0.000001
           59              H      -0.548618      12.678293      17.957186       0.099939       1.111154 0.81104445E+01  0.80664256E+02                                 1.825012                            1.701580      -1.216791       2.284753                    0.995197       3.850402      11.194383       0.460022       1.338725      -0.694305       0.017466       0.005007      -0.025986       0.031708      -0.008069      -0.004880      -0.004393       0.015387      -0.003367      -0.013523       0.001175       0.012347              1.905001       1.611300       0.080156      -0.513387       1.571786      -0.298903       2.531918          -0.000001
           60              H      -2.441166      13.666792      18.262076       0.089955       1.146347 0.84432541E+01  0.84821430E+02                                 1.862701                            1.736148      -1.155767       2.309015                    0.994885       3.911891      11.429769       0.455424       1.338736      -0.694315      -0.010381       0.017602      -0.024717       0.032070      -0.010756      -0.000746      -0.010594       0.000964       0.005929      -0.015905       0.001480       0.014426              1.935794       1.516242      -0.214173       0.158637       2.113929      -0.588067       2.177211          -0.000000
           61              H      -3.653464      13.505763      20.279043       0.107459       1.201608 0.89123564E+01  0.88871698E+02                                 1.788089                            1.687594      -0.948527       2.417549                    0.998422       3.439805       9.351086       0.512579       1.198325      -0.728923      -0.028039       0.023868       0.011141       0.038470      -0.012125      -0.012581      -0.008108       0.002608       0.012608      -0.022306       0.007573       0.014733              1.795817       1.895287      -0.449355      -0.170452       1.916488       0.099095       1.575675           0.000001
           62              H      -3.058821      11.704144       0.429192       0.108212       1.164012 0.86322815E+01  0.86342368E+02                                 1.826034                            1.716000      -1.028944       2.381843                    0.997544       3.593382      10.142741       0.478705       1.279205      -0.709245      -0.026850      -0.009534       0.028597       0.040368      -0.006273      -0.013859      -0.006178       0.014159      -0.008838      -0.018162       0.000204       0.017959              1.902694       1.727162       0.170558      -0.419863       1.635983      -0.217281       2.344936          -0.000001
           63              H      -3.388361      13.862898       2.134872       0.103741       1.075379 0.79012496E+01  0.77902907E+02                                 1.771132                            1.669852      -1.193853       2.305585                    0.994433       3.757173      10.799186       0.469415       1.323401      -0.697817       0.016157      -0.021060      -0.027642       0.038323      -0.006444       0.003980       0.008588       0.007737       0.019582      -0.014933       0.004182       0.010752              1.811180       1.661996      -0.348536      -0.240119       1.945468       0.419802       1.826077          -0.000000
           64              H      -5.226599      14.967784       1.448336       0.103373       1.213289 0.88130797E+01  0.86894203E+02                                 1.748358                            1.637466      -0.820462       2.475948                    0.999289       3.305429       8.690477       0.544496       1.140902      -0.744226      -0.012882      -0.008822      -0.033443       0.036909      -0.014229       0.008140       0.009417       0.008075       0.019993      -0.023278       0.010864       0.012414              1.773569       1.565957       0.013411       0.318739       1.468619       0.119034       2.286131           0.000005
           65              H       2.833299       0.538891       2.919485       0.112833       1.267004 0.89922294E+01  0.88715616E+02                                 1.779090                            1.638528      -0.859020       2.466124                    0.999082       3.215846       8.336609       0.554500       1.119622      -0.751043      -0.033536       0.022745      -0.012957       0.042543      -0.019074       0.007651       0.006370       0.009054       0.022660      -0.026201       0.009729       0.016472              1.840443       2.225262      -0.468910       0.266908       1.765057      -0.156579       1.531010           0.000014
           66              H       3.613883       0.707893       5.124076       0.102925       1.192063 0.86245154E+01  0.84145309E+02                                 1.698728                            1.598248      -0.766617       2.501284                    0.999554       3.199778       8.230027       0.565231       1.110670      -0.753079      -0.018817       0.015686       0.027502       0.036830      -0.014375       0.004942       0.008037       0.013008       0.029235      -0.023340       0.010881       0.012459              1.727274       1.730033      -0.316245      -0.277089       1.749859       0.339812       1.701929           0.000009
           67              H      -3.693046      15.678865       5.840462       0.112575       1.236388 0.91406349E+01  0.93822364E+02                                 1.982415                            1.826030      -1.287923       2.267438                    0.993285       3.868868      11.488040       0.436220       1.367952      -0.689437       0.008935       0.011562       0.038801       0.041461      -0.008007       0.003802       0.014153       0.001790       0.019659      -0.018663       0.002214       0.016449              2.058494       1.847652       0.144390       0.522112       1.754648       0.192964       2.573181           0.000001
           68              H      -1.640331      15.723507       2.467479       0.099841       1.132852 0.88612523E+01  0.89922524E+02                                 1.828082                            1.765936      -1.275603       2.251722                    0.995592       3.917619      11.429423       0.457348       1.319733      -0.698196      -0.031851       0.013840      -0.011863       0.036699      -0.006187       0.004135      -0.009681       0.009285       0.002459      -0.012665      -0.000799       0.013464              1.817390       2.155918      -0.193544       0.160957       1.758035      -0.123494       1.538217          -0.000000
           69              H       9.390941       0.656873       1.294824       0.106195       1.114415 0.79411597E+01  0.77751577E+02                                 1.767041                            1.638627      -0.960843       2.414980                    0.997849       3.545739       9.886157       0.493371       1.267966      -0.711160      -0.005694       0.026603      -0.027170       0.038449       0.000475       0.000740      -0.017453       0.013827      -0.011953      -0.021936       0.008920       0.013016              1.867637       1.375738      -0.121063       0.078434       2.058009      -0.626387       2.169163          -0.000001
           70              H      11.565162       0.003189       1.859831       0.104258       1.203657 0.88425951E+01  0.86866096E+02                                 1.710551                            1.619849      -0.824147       2.475492                    0.999203       3.241569       8.382760       0.560318       1.112758      -0.752268       0.030886       0.015966      -0.017417       0.038887      -0.000253      -0.001880      -0.016316       0.020661      -0.013354      -0.022755       0.009632       0.013124              1.718060       1.832820       0.253716      -0.351308       1.624494      -0.266162       1.696866           0.000001
           71              H       2.710873      14.417732       3.595360       0.106238       1.265713 0.96083910E+01  0.97760009E+02                                 1.866891                            1.764925      -0.961742       2.411690                    0.998087       3.497496       9.645702       0.495179       1.215718      -0.725341       0.034855      -0.008698       0.008195       0.036847       0.000191      -0.001790      -0.012455       0.023452      -0.016671      -0.019854       0.005088       0.014765              1.879396       2.311520      -0.393540       0.236583       1.741913      -0.156084       1.584756           0.000001
           72              H       0.883680      13.542433       4.768015       0.097471       1.126679 0.83048092E+01  0.84040091E+02                                 1.906863                            1.769579      -1.555515       2.118721                    0.991282       4.284825      13.042281       0.428063       1.413974      -0.677117       0.009800      -0.024121       0.022288       0.034273      -0.002082       0.004355      -0.006668       0.008686      -0.005723      -0.009496       0.000088       0.009409              2.016081       1.555459      -0.210300       0.185174       2.214089      -0.667953       2.278696          -0.000001
           73              H       6.547516       0.090878      12.838867       0.098118       1.408946 0.11117756E+02  0.11809136E+03                                 2.059475                            1.939612      -1.113693       2.338281                    0.996790       3.736713      10.757640       0.454424       1.268948      -0.712920      -0.048397       0.003272      -0.000819       0.048514       0.011622       0.002515       0.012143       0.015806      -0.020743      -0.019214      -0.000895       0.020109              2.067316       2.609204      -0.309199      -0.181747       1.836269       0.066376       1.756474           0.000001
           74              H      -1.817067      14.282212      11.636362       0.123738       1.172725 0.91533670E+01  0.92667269E+02                                 1.832287                            1.769689      -0.955969       2.431473                    0.998169       3.452886       9.723220       0.471538       1.283052      -0.710537      -0.023359      -0.022065      -0.018594       0.037125       0.000298       0.000719       0.010834       0.009741      -0.031093      -0.017112       0.006924       0.010188              1.846478       1.718642       0.244895       0.187148       1.943256       0.362531       1.877536          -0.000001
           75              H       1.897150      15.147946      12.819678       0.139917       1.077762 0.83664252E+01  0.82535398E+02                                 1.709059                            1.676151      -0.874428       2.480119                    0.999181       3.271051       8.991706       0.493047       1.259266      -0.716314       0.040865      -0.008878       0.000810       0.041827       0.000263       0.000859       0.009884       0.017935      -0.020526      -0.016106       0.003641       0.012465              1.680328       1.934169      -0.183115      -0.039059       1.679903       0.074775       1.426913           0.000000
           76              H      10.152194       0.961395      14.075485       0.083152       1.205839 0.91018519E+01  0.92577506E+02                                 1.890354                            1.776495      -1.078741       2.351231                    0.995553       3.786183      10.901289       0.463128       1.300258      -0.703878       0.031857       0.021489       0.029297       0.048321      -0.002088       0.008440       0.009262       0.022464      -0.027192      -0.018972       0.000587       0.018385              1.967354       1.655924       0.385581       0.276291       2.227889       0.484706       2.018248          -0.000001
           77              H      -0.682091      13.556782       9.745189       0.110440       1.147909 0.88541434E+01  0.90933978E+02                                 1.927859                            1.825034      -1.581322       2.115432                    0.991655       4.223038      12.897957       0.422766       1.410674      -0.678342      -0.029063       0.018818      -0.009374       0.035870      -0.007629       0.003424       0.002589      -0.000569      -0.013487      -0.009233      -0.000670       0.009902              1.983386       1.876348      -0.454791       0.289417       2.105020      -0.203066       1.968789          -0.000001
           78              H       2.014974      10.591286       9.227089       0.106376       1.079710 0.83530541E+01  0.84223662E+02                                 1.830899                            1.760094      -1.437625       2.190521                    0.992080       4.003233      11.963854       0.436777       1.390778      -0.683371       0.014982      -0.027582      -0.022752       0.038767      -0.006305       0.000645       0.011694      -0.002697       0.002404      -0.013068      -0.000618       0.013686              1.876378       1.709067      -0.312532      -0.098916       1.974914       0.331061       1.945151          -0.000001
           79              H       2.166857      12.923824      12.531844       0.112236       1.180050 0.93098258E+01  0.96585064E+02                                 1.948104                            1.861781      -1.551612       2.133773                    0.991418       4.167420      12.690982       0.422854       1.396198      -0.681755       0.019229       0.015108       0.030313       0.038948      -0.000670       0.002110       0.009040       0.002334       0.006178      -0.009702       0.000314       0.009388              1.983356       1.751025      -0.132016       0.262655       1.855517       0.181559       2.343527          -0.000001
           80              H      -2.821332      10.785797       8.399834       0.113633       1.170804 0.93163050E+01  0.96263445E+02                                 1.908252                            1.841749      -1.455339       2.175860                    0.994121       4.038783      12.107033       0.434150       1.365364      -0.688461      -0.025132       0.029487       0.006300       0.039253       0.001403      -0.004792       0.000152       0.010263      -0.024281      -0.009365      -0.001204       0.010569              1.888035       1.761721      -0.257472       0.013397       2.311291      -0.044617       1.591094          -0.000001
           81              H      -3.784175       8.709949       8.888085       0.105113       1.083124 0.80050237E+01  0.79431040E+02                                 1.804207                            1.700668      -1.175803       2.314247                    0.994407       3.788961      11.037088       0.455586       1.354902      -0.691567      -0.036978       0.001043       0.012104       0.038923      -0.004180      -0.006437       0.000283      -0.000270      -0.050897      -0.018527       0.005087       0.013440              1.879671       2.525984       0.314616      -0.292884       1.466669      -0.112333       1.646358          -0.000001
           82              H      -2.512045       6.755273       8.691932       0.093156       1.037876 0.73582542E+01  0.71842968E+02                                 1.780094                            1.646681      -1.190324       2.294016                    0.994163       3.939803      11.567872       0.453964       1.381896      -0.684800      -0.016163      -0.031286       0.006069       0.035734       0.000994      -0.007818       0.001276       0.001181      -0.045346      -0.017592       0.006966       0.010625              1.874653       1.750855       0.578150      -0.107145       2.337744      -0.266996       1.535358          -0.000000
           83              H      -0.277071       6.876444       8.009660       0.103289       1.163731 0.88635431E+01  0.87680845E+02                                 1.711409                            1.654711      -0.786120       2.491893                    0.999503       3.314833       8.783237       0.534491       1.158426      -0.740007       0.020164      -0.032487      -0.004489       0.038499      -0.001656      -0.009606      -0.001321      -0.005891      -0.052425      -0.021028       0.008828       0.012200              1.692411       1.741281      -0.315702      -0.034460       1.927398       0.017206       1.408552           0.000000
           84              H       0.685773       8.952291       7.521409       0.105473       1.131199 0.84980329E+01  0.84978851E+02                                 1.810138                            1.717125      -1.065125       2.360762                    0.997331       3.687025      10.531445       0.470757       1.301118      -0.703649       0.037719      -0.002108      -0.009361       0.038921      -0.004081      -0.005478       0.004466       0.008741      -0.043269      -0.016228       0.001465       0.014763              1.859605       2.404961       0.169944      -0.317694       1.531774      -0.106487       1.642079          -0.000001
           85              H       0.262343      10.148056       5.250723       0.112861       1.110342 0.84789019E+01  0.85319196E+02                                 1.832230                            1.751274      -1.246008       2.287117                    0.993498       3.790680      11.105884       0.448744       1.356438      -0.691634      -0.032814      -0.023780      -0.012737       0.042479       0.008832      -0.001226       0.013413       0.003189       0.000179      -0.017186       0.002235       0.014951              1.858764       2.275332       0.410811       0.105370       1.625201       0.031352       1.675759          -0.000001
           86              H       2.049033      10.079498       3.743328       0.096863       1.122938 0.82089449E+01  0.81847985E+02                                 1.833302                            1.708218      -1.207824       2.286622                    0.995218       3.868430      11.241677       0.460845       1.333001      -0.695411      -0.003019      -0.018056      -0.026629       0.032315       0.010773       0.000338       0.006848       0.005941      -0.003625      -0.013056      -0.000190       0.013247              1.914269       1.517628      -0.023074      -0.002040       1.678279       0.599534       2.546899          -0.000001
           87              H       3.851372      11.224244       4.048218       0.087843       1.149218 0.84713016E+01  0.85176511E+02                                 1.866312                            1.739442      -1.166277       2.304126                    0.994836       3.918946      11.456511       0.454816       1.339372      -0.694210       0.021482      -0.000451      -0.025968       0.033705       0.006157      -0.006969       0.006069       0.018126       0.005591      -0.015612       0.002780       0.012831              1.939597       2.154269      -0.152222      -0.590192       1.482792       0.157143       2.181730          -0.000000
           88              H       4.318065      12.354640       6.065185       0.107573       1.203647 0.89289249E+01  0.89071142E+02                                 1.789208                            1.688414      -0.947537       2.417395                    0.998429       3.442745       9.358432       0.512836       1.197264      -0.729143       0.034506       0.012243       0.009887       0.037925       0.007191       0.001272       0.014931       0.019621       0.011616      -0.021827       0.005768       0.016058              1.796971       2.302260       0.216022       0.171370       1.512250       0.098232       1.576403           0.000001
           89              H       2.460497      12.740473       7.536334       0.110726       1.153762 0.85428112E+01  0.85248403E+02                                 1.817784                            1.709122      -1.023585       2.385120                    0.997594       3.577365      10.094739       0.478679       1.282261      -0.708629       0.005122       0.027303       0.027797       0.039298       0.009593       0.001409       0.015346       0.004636      -0.008005      -0.018716       0.000554       0.018162              1.893608       1.505506      -0.045602       0.021388       1.843317       0.467736       2.332001          -0.000001
           90              H       4.494802      11.946486       9.242014       0.104837       1.071140 0.78613593E+01  0.77404005E+02                                 1.765939                            1.665238      -1.182245       2.310359                    0.994379       3.746848      10.758726       0.470277       1.322776      -0.697968      -0.025681      -0.003138      -0.027269       0.037589       0.007040       0.005983      -0.007612       0.008204       0.020974      -0.015705       0.004417       0.011288              1.805733       2.169078       0.051289       0.481357       1.427406      -0.001925       1.820714          -0.000000
           91              H       6.370780      12.986004       8.555478       0.105718       1.201715 0.87137950E+01  0.85691602E+02                                 1.739143                            1.629752      -0.805431       2.483286                    0.999365       3.290126       8.645339       0.544889       1.143055      -0.743708      -0.001108       0.016443      -0.032432       0.036379       0.010476       0.003934      -0.011154       0.020355       0.020826      -0.022770       0.010672       0.012098              1.763992       1.474852       0.035127      -0.055628       1.545895      -0.332098       2.271229           0.000004
           92              H       8.255044      13.220373      10.026627       0.110223       1.274819 0.90535644E+01  0.89437038E+02                                 1.782975                            1.641369      -0.844456       2.470569                    0.999148       3.227163       8.360510       0.555628       1.115897      -0.751968       0.037047       0.018113      -0.012961       0.043227       0.013558       0.002301      -0.010019       0.028831       0.021478      -0.026447       0.009883       0.016563              1.844799       2.292875       0.436080      -0.270633       1.707793      -0.153703       1.533728           0.000013
           93              H       8.011111      12.459867      12.231218       0.102285       1.189523 0.86004873E+01  0.83818076E+02                                 1.692260                            1.592726      -0.747784       2.507756                    0.999655       3.202214       8.220744       0.568200       1.106090      -0.754166       0.023584       0.009349       0.027628       0.037508       0.012477       0.004428      -0.007477       0.018647       0.030170      -0.022886       0.010372       0.012514              1.720472       2.009876       0.148550       0.429719       1.456309       0.069536       1.695230           0.000009
           94              H       6.219818      11.302367      12.947604       0.112375       1.235341 0.91321466E+01  0.93724386E+02                                 1.982347                            1.825980      -1.280767       2.269345                    0.993290       3.869378      11.493262       0.435889       1.369148      -0.689206       0.005330      -0.012949       0.038756       0.041209       0.004510       0.010047      -0.011209       0.013178       0.021040      -0.019136       0.002315       0.016821              2.058452       1.652870      -0.032008      -0.094000       1.949715      -0.548496       2.572772           0.000001
           95              H       5.232122       9.502343       9.574621       0.101364       1.125803 0.87934659E+01  0.89068543E+02                                 1.821235                            1.759809      -1.269838       2.255218                    0.995638       3.904187      11.381739       0.457867       1.320694      -0.698029       0.026836       0.020588      -0.011793       0.035821       0.007237      -0.012018       0.001558       0.006564       0.002185      -0.013998      -0.000967       0.014965              1.810581       2.016882       0.267000      -0.186108       1.881414      -0.077055       1.533446          -0.000000
           96              H       5.078398       7.482298       8.401966       0.103774       1.119540 0.79786065E+01  0.78160401E+02                                 1.767629                            1.638717      -0.941424       2.421147                    0.997986       3.549774       9.879525       0.495375       1.262154      -0.712430       0.027086      -0.008184      -0.027729       0.039617       0.006358      -0.015119       0.008514      -0.009061      -0.011850      -0.022262       0.009709       0.012553              1.868555       1.993472      -0.235198      -0.583086       1.441438       0.245607       2.170753          -0.000001
           97              H       3.425181       5.926209       8.966973       0.106758       1.195746 0.87774443E+01  0.86107535E+02                                 1.707161                            1.617219      -0.830612       2.474483                    0.999217       3.228762       8.356801       0.558769       1.117379      -0.751133      -0.001417      -0.033522      -0.016662       0.037461       0.009068      -0.012197       0.010827      -0.009674      -0.013441      -0.022502       0.008621       0.013882              1.714519       1.454857      -0.036599      -0.054854       1.995094       0.435090       1.693607           0.000001
           98              H       1.925686       6.386977      10.702502       0.102965       1.279010 0.97289322E+01  0.99274185E+02                                 1.878231                            1.774620      -0.970246       2.407382                    0.998008       3.514795       9.700698       0.494491       1.213883      -0.725770      -0.026143      -0.026671       0.008362       0.038271       0.010088      -0.009452       0.008709      -0.012745      -0.017126      -0.020105       0.004683       0.015422              1.891071       2.240592       0.448646      -0.256297       1.839515      -0.128352       1.593104           0.000001
           99              H       2.081250       8.407022      11.875157       0.097855       1.135745 0.83884656E+01  0.85125408E+02                                 1.918477                            1.779361      -1.581621       2.107532                    0.991141       4.309336      13.148331       0.426435       1.415392      -0.676742      -0.025013       0.003977       0.022167       0.033658       0.004491      -0.008183      -0.000317       0.000651      -0.007104      -0.009511      -0.000113       0.009624              2.029099       2.246657      -0.181846      -0.678357       1.545982       0.175537       2.294656          -0.000001
          100              H      -3.195055       5.715755       1.375204       0.097256       1.416846 0.11191275E+02  0.11906921E+03                                 2.067036                            1.945829      -1.180158       2.307605                    0.996060       3.747373      10.797532       0.453759       1.268706      -0.712948       0.027284      -0.040054       0.000625       0.048468      -0.000871      -0.008583      -0.008079      -0.029594      -0.022163      -0.018955      -0.001930       0.020885              2.075152       2.306391      -0.492766      -0.149470       2.156822       0.125145       1.762244           0.000001
          101              H      13.277292       5.567480       2.577709       0.125517       1.165211 0.90805413E+01  0.91740720E+02                                 1.823590                            1.761936      -0.950965       2.434151                    0.998134       3.443130       9.683736       0.472885       1.282035      -0.710724      -0.007318      -0.030468       0.017605       0.035941      -0.003849      -0.008066      -0.008195      -0.005909      -0.030623      -0.017407       0.006126       0.011282              1.837532       1.667590       0.217784      -0.218656       1.976454      -0.340107       1.868553          -0.000001
          102              H      12.169930       9.216954       1.394393       0.141300       1.081629 0.84122988E+01  0.83165873E+02                                 1.719455                            1.685903      -0.898094       2.471253                    0.998978       3.275497       9.036413       0.488983       1.267015      -0.714663      -0.027504       0.030405      -0.001889       0.041043      -0.007728      -0.008960      -0.004169      -0.009646      -0.019672      -0.016067       0.003643       0.012424              1.690468       1.914666      -0.204003      -0.085247       1.722412      -0.003564       1.434325           0.000000
          103              H      -4.243505       9.272756       0.138587       0.081757       1.212407 0.91681122E+01  0.93465192E+02                                 1.901066                            1.786017      -1.101092       2.341884                    0.995189       3.801178      10.974049       0.460483       1.304736      -0.702939       0.002265       0.038523      -0.029591       0.048629      -0.010711      -0.004298      -0.011720      -0.007215      -0.028621      -0.019292       0.001118       0.018173              1.978905       1.761180       0.444464      -0.284401       2.145382      -0.485638       2.030152          -0.000001
          104              H      12.081562       6.187683       4.468882       0.106237       1.167574 0.90376003E+01  0.93284312E+02                                 1.947840                            1.842097      -1.600253       2.106151                    0.991478       4.263731      13.049916       0.421452       1.408001      -0.678743       0.031662      -0.016637       0.009428       0.036989      -0.003245      -0.000701      -0.003736       0.013645      -0.015649      -0.008883      -0.001281       0.010164              2.004745       2.472343      -0.131497       0.327515       1.552786      -0.152083       1.989106          -0.000001
          105              H       8.164835       7.040662       4.986982       0.107879       1.074596 0.83055909E+01  0.83633937E+02                                 1.825990                            1.755832      -1.430821       2.193183                    0.992102       3.993615      11.930943       0.436986       1.391960      -0.683160      -0.030557      -0.001612       0.022553       0.038013      -0.001946      -0.010019      -0.006413       0.014333       0.002785      -0.013540      -0.000964       0.014504              1.871122       2.172120      -0.041011      -0.334127       1.501605      -0.079530       1.939640          -0.000001
          106              H      10.108931       8.338465       1.682227       0.112552       1.178028 0.92916198E+01  0.96370971E+02                                 1.947804                            1.861491      -1.561732       2.130841                    0.991238       4.166745      12.696709       0.422270       1.398497      -0.681320       0.002716       0.024651      -0.030034       0.038950      -0.002332      -0.007143      -0.006301       0.000777       0.006094      -0.010537       0.001253       0.009284              1.983043       1.943413      -0.020598      -0.026098       1.662500      -0.318304       2.343216          -0.000000
          107              H      10.751440       2.949553       5.814237       0.112101       1.176682 0.93739956E+01  0.96987772E+02                                 1.912610                            1.845806      -1.462017       2.172023                    0.993957       4.048619      12.135808       0.434345       1.362946      -0.688918       0.038673      -0.007709      -0.005147       0.039769      -0.003456      -0.003904       0.002745      -0.007544      -0.023588      -0.009547      -0.000418       0.009965              1.892284       2.402833       0.109616       0.045491       1.679719       0.010810       1.594301          -0.000001
          108              H       9.435125       1.077782       5.325986       0.103535       1.089228 0.80555418E+01  0.80017571E+02                                 1.806795                            1.702679      -1.167492       2.315631                    0.994387       3.796127      11.045561       0.456892       1.349590      -0.692597       0.019934      -0.031937      -0.010926       0.039201      -0.001873      -0.003894       0.006772       0.007948      -0.051334      -0.019382       0.005426       0.013956              1.882634       1.460559      -0.302276      -0.049366       2.538885       0.311016       1.648458          -0.000001
          109              H       7.106260       1.202142       5.522139       0.094004       1.029105 0.72823519E+01  0.70885610E+02                                 1.767526                            1.636407      -1.164601       2.305958                    0.994433       3.912925      11.454459       0.456328       1.378930      -0.685479      -0.018340      -0.030321      -0.006542       0.036035      -0.000392      -0.004965       0.005791       0.000055      -0.043322      -0.016823       0.006835       0.009988              1.860564       1.678714       0.536004       0.175367       2.377046       0.223152       1.525933          -0.000000
          110              H       6.093710       3.198272       6.204411       0.104481       1.159514 0.88200225E+01  0.87116008E+02                                 1.704213                            1.648116      -0.772179       2.496469                    0.999565       3.310794       8.756905       0.536959       1.154880      -0.740804      -0.037316       0.002060       0.003739       0.037559       0.002359      -0.004114       0.008611       0.007519      -0.052549      -0.021077       0.007763       0.013314              1.685302       2.143883      -0.076568      -0.031857       1.508563       0.021135       1.403461           0.000000
          111              H       7.410025       5.070042       6.692662       0.106529       1.133814 0.85246886E+01  0.85354462E+02                                 1.816650                            1.722660      -1.093376       2.349414                    0.997150       3.694051      10.575367       0.468604       1.305425      -0.702720      -0.020235       0.031174       0.009702       0.038411      -0.005585      -0.007070       0.002395       0.002924      -0.044700      -0.016873       0.001953       0.014920              1.866588       1.608240      -0.295431      -0.067236       2.344198       0.330657       1.647327          -0.000001
          112              H       8.657302       5.301223       8.963348       0.114823       1.106678 0.84474095E+01  0.84952000E+02                                 1.830749                            1.750038      -1.263740       2.281118                    0.993363       3.786791      11.103471       0.447975       1.359573      -0.691001      -0.003603      -0.039140       0.012068       0.041116       0.003591      -0.013482      -0.006589      -0.017900       0.001017      -0.018708       0.001886       0.016822              1.857182       1.431164      -0.075843       0.025496       2.465712      -0.106886       1.674671          -0.000001
          113              H       7.704585       6.814264      10.470743       0.098818       1.116754 0.81529619E+01  0.81152853E+02                                 1.826925                            1.702654      -1.201758       2.290189                    0.995294       3.856054      11.197171       0.461476       1.333425      -0.695339      -0.013588      -0.012553       0.026209       0.032080       0.003004      -0.006114      -0.002857      -0.022686      -0.003703      -0.013803       0.000461       0.013342              1.907407       1.652794       0.057742      -0.517495       1.532922      -0.296239       2.536504          -0.000001
          114              H       7.794794       8.947508      10.165853       0.089824       1.143916 0.84237754E+01  0.84565853E+02                                 1.859228                            1.733523      -1.156423       2.309073                    0.995027       3.907402      11.407746       0.456073       1.337778      -0.694530      -0.011189       0.017769       0.025372       0.032934      -0.005115      -0.009060       0.004025      -0.020113       0.005709      -0.015987       0.001944       0.014044              1.931907       1.775942      -0.364263      -0.428168       1.847340       0.429224       2.172439          -0.000000
          115              H       8.540399       9.916874       8.148886       0.104882       1.207090 0.89566344E+01  0.89366152E+02                                 1.787971                            1.687404      -0.930325       2.423255                    0.998605       3.448223       9.356965       0.514936       1.192132      -0.730340      -0.007931       0.037626      -0.009414       0.039588      -0.003895      -0.012211      -0.008192      -0.020981       0.011749      -0.020836       0.005189       0.015647              1.795671       1.521752      -0.233931       0.000691       2.289823      -0.197223       1.575436           0.000001
          116              H       9.803325       8.501089       6.677737       0.109375       1.170651 0.86952682E+01  0.87165499E+02                                 1.835513                            1.724120      -1.035712       2.378690                    0.997547       3.606522      10.204467       0.476608       1.281987      -0.708576       0.021247       0.017972      -0.027937       0.039433       0.003493      -0.013572      -0.009296      -0.017563      -0.007493      -0.019225       0.000263       0.018962              1.913051       1.815598       0.126044      -0.402000       1.563858      -0.257522       2.359699          -0.000000
          117              H       8.098559       9.865855       4.972057       0.105107       1.071177 0.78620120E+01  0.77400388E+02                                 1.764764                            1.664359      -1.179011       2.312009                    0.994517       3.745413      10.748622       0.470874       1.321270      -0.698272       0.009127      -0.024711       0.027553       0.038120      -0.000493       0.008981      -0.000365      -0.015369       0.020549      -0.014835       0.004221       0.010614              1.804445       1.567563      -0.295119       0.242083       2.026273      -0.415246       1.819500          -0.000000
          118              H       8.060818      12.010260       5.658593       0.104464       1.210923 0.87909476E+01  0.86631849E+02                                 1.747232                            1.636283      -0.815818       2.477640                    0.999279       3.300516       8.678730       0.544191       1.142122      -0.743939       0.013756       0.006519       0.032457       0.035850      -0.004293       0.012809       0.002668      -0.028609       0.021392      -0.023986       0.011043       0.012942              1.772547       1.503663       0.048891       0.262378       1.529057       0.216528       2.284920           0.000005
          119              H       7.321657      13.759265       4.187444       0.113567       1.249767 0.88432131E+01  0.86839087E+02                                 1.758219                            1.621169      -0.815551       2.483117                    0.999347       3.200839       8.265094       0.559659       1.114494      -0.752274      -0.003042       0.040644       0.012502       0.042632      -0.005266       0.009224       0.003468      -0.037096       0.024304      -0.026047       0.009984       0.016064              1.817994       1.459161      -0.034346      -0.002019       2.479793       0.303148       1.515027           0.000013
          120              H       6.785005      13.167760       1.982853       0.102577       1.188596 0.85960571E+01  0.83796618E+02                                 1.695064                            1.595341      -0.765953       2.502626                    0.999595       3.198014       8.221439       0.565900       1.110297      -0.753158      -0.004155       0.024118      -0.027463       0.036786      -0.001675       0.009005      -0.000287      -0.031662       0.028702      -0.023166       0.010724       0.012442              1.723337       1.468341      -0.165757       0.154870       2.003957      -0.407685       1.697712           0.000009
          121              H       6.678227      11.037704       1.266467       0.108814       1.265983 0.93996492E+01  0.97144028E+02                                 2.011369                            1.849526      -1.308705       2.255298                    0.993003       3.915993      11.662650       0.434271       1.364711      -0.689940      -0.013741      -0.001248      -0.039632       0.041965      -0.003156       0.015038      -0.003023      -0.014660       0.020706      -0.019452       0.002589       0.016863              2.090035       1.929827       0.115540       0.440154       1.721220       0.364967       2.619058           0.000001
          122              H       5.613209       9.282322       4.639450       0.099160       1.132050 0.88518256E+01  0.89773363E+02                                 1.824886                            1.763186      -1.263677       2.256661                    0.995680       3.912405      11.398530       0.458560       1.317028      -0.698784       0.004052       0.034677       0.011839       0.036866       0.001492      -0.006122       0.008548      -0.015070       0.002902      -0.012716      -0.000640       0.013356              1.814130       1.687206       0.075096      -0.026422       2.219168       0.200305       1.536015          -0.000000
          123              H       3.940661       8.139171       5.812105       0.103998       1.119644 0.79820680E+01  0.78215459E+02                                 1.768799                            1.639908      -0.945803       2.419724                    0.997943       3.552268       9.893036       0.494736       1.263441      -0.712133      -0.021916       0.017982       0.027406       0.039430       0.006899      -0.014404       0.010032      -0.006494      -0.011371      -0.022332       0.009440       0.012893              1.869712       1.784387      -0.356755      -0.504494       1.652675       0.382095       2.172073          -0.000001
          124              H       3.419657       5.929398       5.247098       0.105935       1.194846 0.87638271E+01  0.85910680E+02                                 1.703610                            1.613803      -0.820462       2.477612                    0.999272       3.227417       8.340758       0.560679       1.114394      -0.751898      -0.028222      -0.018732       0.016983       0.037892       0.008207      -0.015026       0.006858      -0.010544      -0.013392      -0.022557       0.010142       0.012415              1.710995       1.887861       0.215432      -0.403240       1.555119      -0.169859       1.690003           0.000001
          125              H       4.568441       4.861182       3.511569       0.106140       1.260247 0.95599269E+01  0.97150738E+02                                 1.862556                            1.761382      -0.955969       2.414760                    0.998180       3.489790       9.620870       0.495257       1.216980      -0.725103      -0.010223      -0.035217      -0.008302       0.037599       0.010002      -0.012126       0.003314      -0.010504      -0.015030      -0.019292       0.004613       0.014680              1.874888       1.540691       0.049501      -0.016949       2.502180       0.281490       1.581793           0.000001
          126              H       6.240069       6.005927       2.338914       0.096154       1.134303 0.83689989E+01  0.84838552E+02                                 1.913684                            1.774938      -1.560318       2.115925                    0.991317       4.298212      13.087329       0.428018       1.411641      -0.677510       0.016634      -0.019895      -0.022314       0.034211       0.002279      -0.003451       0.007365      -0.008128      -0.005899      -0.009346      -0.000352       0.009698              2.023925       1.874101      -0.393147      -0.489623       1.908999       0.498071       2.288676          -0.000001
          127              H       5.852539      10.318651      15.589276       0.097680       1.418479 0.11215024E+02  0.11942020E+03                                 2.071441                            1.950168      -1.134049       2.329131                    0.996480       3.749871      10.819550       0.452328       1.271671      -0.712323       0.021404       0.043572      -0.000054       0.048545       0.012707       0.011077      -0.002439       0.012592      -0.022227      -0.017804      -0.002639       0.020442              2.079417       1.771268       0.181673      -0.033605       2.701242      -0.192412       1.765742           0.000001
          128              H       6.949775       8.714732      16.791780       0.123088       1.178449 0.92037779E+01  0.93260686E+02                                 1.833424                            1.770585      -0.947852       2.434410                    0.998190       3.462404       9.739022       0.473233       1.277317      -0.711677       0.030544       0.009807       0.018497       0.037030       0.004210       0.010717      -0.003400      -0.003159      -0.031675      -0.017335       0.006463       0.010872              1.847672       2.101109       0.025379       0.408536       1.563101      -0.019189       1.878806          -0.000001
          129              H       4.342919       5.930992      15.608464       0.141937       1.074868 0.83454236E+01  0.82331786E+02                                 1.711472                            1.678545      -0.884449       2.477246                    0.999099       3.266295       8.998549       0.490386       1.266044      -0.714873      -0.012874      -0.039021      -0.000861       0.041099       0.007416       0.009289      -0.004792      -0.007604      -0.020327      -0.016337       0.004568       0.011769              1.682705       1.587178       0.018296       0.045426       2.031949      -0.071473       1.428990           0.000000
          130              H       3.296310       7.632167      14.352658       0.083052       1.209756 0.91375858E+01  0.93028300E+02                                 1.893757                            1.779416      -1.073107       2.352405                    0.995440       3.792768      10.923939       0.462986       1.299436      -0.704018      -0.033574      -0.018637      -0.029395       0.048359       0.007971       0.012455       0.002583      -0.011520      -0.026906      -0.018426       0.001200       0.017226              1.971080       2.423903      -0.055133       0.559801       1.467165      -0.003160       2.022170          -0.000001
          131              H       7.010528       7.369099      18.682953       0.108964       1.161044 0.89794882E+01  0.92566857E+02                                 1.943390                            1.838377      -1.611962       2.102740                    0.991428       4.254341      13.027486       0.420972       1.411396      -0.678102      -0.001971       0.034755       0.009663       0.036127      -0.003881       0.004341       0.001806      -0.012716      -0.014934      -0.009645      -0.000317       0.009962              1.999984       1.665612      -0.331043      -0.031833       2.349575       0.357874       1.984765          -0.000001
          132              H       8.230190       3.550624      19.201053       0.107366       1.079121 0.83515159E+01  0.84234132E+02                                 1.832815                            1.761946      -1.450058       2.185634                    0.991949       4.006968      11.990740       0.435644       1.393963      -0.682738       0.016035      -0.026400       0.022759       0.038367      -0.004323       0.010515      -0.005760      -0.009386       0.002024      -0.013073      -0.000988       0.014061              1.878370       1.639457      -0.271606       0.237584       2.048454      -0.251267       1.947199          -0.000001
          133              H       6.134212       4.585359      15.896298       0.114486       1.172239 0.92353354E+01  0.95647105E+02                                 1.941971                            1.856293      -1.562601       2.131454                    0.991300       4.155225      12.654632       0.422684       1.399173      -0.681200      -0.022841      -0.009072      -0.029501       0.038397       0.001021       0.009194      -0.002519      -0.003907       0.005927      -0.010484       0.001213       0.009271              1.976991       1.710270      -0.110788       0.287107       1.885587       0.135737       2.335117          -0.000000
          134              H      10.479893       7.836244      20.028308       0.113460       1.172691 0.93401784E+01  0.96596386E+02                                 1.912215                            1.845651      -1.421213       2.191841                    0.993906       4.046057      12.144313       0.433037       1.367650      -0.687999      -0.013393       0.035713      -0.005508       0.038537       0.005069      -0.001120      -0.004463      -0.005116      -0.023947      -0.009253      -0.001455       0.010708              1.891920       1.955335      -0.367321      -0.032190       2.126079       0.034124       1.594345          -0.000001
          135              H      12.759051       7.632167      19.540057       0.103419       1.091272 0.80759044E+01  0.80308400E+02                                 1.812578                            1.707547      -1.185340       2.309373                    0.994277       3.804909      11.094324       0.454937       1.353896      -0.691719       0.017520       0.032810      -0.011068       0.038807      -0.002176      -0.004366      -0.006484      -0.007272      -0.051776      -0.019530       0.005717       0.013813              1.889039       2.014701       0.621929      -0.246069       1.999299      -0.199509       1.653117          -0.000001
          136              H      13.815785       5.553131      19.736210       0.094170       1.033425 0.73216737E+01  0.71413364E+02                                 1.777002                            1.644174      -1.193267       2.293793                    0.994140       3.932575      11.549545       0.453545       1.384574      -0.684310       0.034554      -0.001238      -0.006114       0.035112       0.000736      -0.002721      -0.006663       0.000733      -0.044377      -0.016904       0.006944       0.009960              1.871246       2.685866       0.034799      -0.283836       1.395047       0.040553       1.532823          -0.000000
          137              H      12.593360       3.678172      20.418482       0.103570       1.161573 0.88453120E+01  0.87460245E+02                                 1.709576                            1.653255      -0.780292       2.494769                    0.999575       3.313340       8.778827       0.534577       1.158772      -0.739911       0.018232      -0.033810       0.003460       0.038568      -0.003067      -0.004549      -0.007747       0.000287      -0.052794      -0.020629       0.008522       0.012108              1.690565       1.606030      -0.237467      -0.002459       2.058192      -0.038386       1.407473           0.000000
          138              H      10.314202       3.882249      20.906733       0.104262       1.142756 0.86004328E+01  0.86229686E+02                                 1.818833                            1.724426      -1.067450       2.357144                    0.997329       3.704941      10.584108       0.471161       1.296582      -0.704518      -0.017626      -0.033795       0.008616       0.039077       0.001916       0.001093      -0.007634      -0.012384      -0.044179      -0.016786       0.001127       0.015659              1.869006       1.906981       0.467790      -0.253415       2.050999      -0.224258       1.649038          -0.000001
          139              H       9.490355       4.846833       1.856419       0.113976       1.112105 0.84970416E+01  0.85589453E+02                                 1.837902                            1.756021      -1.269253       2.278730                    0.993285       3.796421      11.146279       0.446818       1.360890      -0.690728       0.035829       0.016577       0.013264       0.041647       0.005973       0.010500      -0.007725       0.015389       0.000922      -0.017280       0.002243       0.015037              1.864763       2.151819       0.490172       0.080549       1.762381       0.076128       1.680089          -0.000001
          140              H       8.656382       3.265235       3.363814       0.099939       1.111153 0.81104400E+01  0.80664207E+02                                 1.825012                            1.701580      -1.216790       2.284754                    0.995197       3.850402      11.194386       0.460021       1.338726      -0.694305       0.017466      -0.005007       0.025986       0.031708       0.008069       0.004880      -0.004393       0.015387      -0.003367      -0.013523       0.001175       0.012347              1.905001       1.611300      -0.080156       0.513387       1.571786      -0.298903       2.531918          -0.000001
          141              H       6.763834       2.276736       3.058924       0.089955       1.146347 0.84432500E+01  0.84821349E+02                                 1.862698                            1.736145      -1.155763       2.309017                    0.994885       3.911888      11.429745       0.455425       1.338732      -0.694315      -0.010381      -0.017602       0.024717       0.032070       0.010756       0.000746      -0.010594       0.000964       0.005929      -0.015905       0.001480       0.014426              1.935791       1.516240       0.214173      -0.158637       2.113925      -0.588065       2.177207          -0.000000
          142              H       5.551535       2.437765       1.041957       0.107459       1.201605 0.89123307E+01  0.88871448E+02                                 1.788091                            1.687596      -0.948516       2.417554                    0.998422       3.439814       9.351135       0.512576       1.198331      -0.728922      -0.028038      -0.023868      -0.011141       0.038470       0.012125       0.012581      -0.008108       0.002607       0.012609      -0.022306       0.007573       0.014733              1.795819       1.895290       0.449357       0.170452       1.916490       0.099096       1.575677           0.000001
          143              H       6.146178       4.239384      20.891808       0.108212       1.164007 0.86322428E+01  0.86341900E+02                                 1.826030                            1.715997      -1.028942       2.381844                    0.997544       3.593378      10.142731       0.478704       1.279207      -0.709245      -0.026850       0.009534      -0.028597       0.040368       0.006273       0.013859      -0.006178       0.014159      -0.008839      -0.018162       0.000204       0.017959              1.902690       1.727160      -0.170557       0.419861       1.635980      -0.217280       2.344929          -0.000000
          144              H       5.816639       2.080630      19.186128       0.103741       1.075378 0.79012522E+01  0.77902947E+02                                 1.771131                            1.669853      -1.193848       2.305587                    0.994434       3.757178      10.799205       0.469414       1.323402      -0.697817       0.016157       0.021060       0.027642       0.038323       0.006444      -0.003980       0.008588       0.007737       0.019582      -0.014933       0.004181       0.010752              1.811179       1.661996       0.348535       0.240117       1.945466       0.419799       1.826074          -0.000000
          145              H       3.978401       0.975744      19.872664       0.103373       1.213367 0.88138277E+01  0.86904066E+02                                 1.748494                            1.637583      -0.820452       2.475953                    0.999289       3.305533       8.691085       0.544449       1.140968      -0.744210      -0.012882       0.008822       0.033444       0.036908       0.014231      -0.008140       0.009416       0.008074       0.019997      -0.023280       0.010865       0.012415              1.773709       1.566072      -0.013413      -0.318782       1.468720       0.119048       2.286336           0.000005
          146              H      -6.371701      15.404637      18.401515       0.112833       1.266916 0.89914442E+01  0.88705456E+02                                 1.778958                            1.638418      -0.859018       2.466125                    0.999082       3.215775       8.336165       0.554542       1.119570      -0.751055      -0.033537      -0.022746       0.012958       0.042544       0.019075      -0.007652       0.006369       0.009052       0.022659      -0.026201       0.009728       0.016473              1.840301       2.225072       0.468853      -0.266873       1.764926      -0.156559       1.530905           0.000013
          147              H      -5.591117      15.235635      16.196924       0.102926       1.192027 0.86241815E+01  0.84141112E+02                                 1.698683                            1.598208      -0.766603       2.501291                    0.999554       3.199732       8.229823       0.565243       1.110658      -0.753082      -0.018817      -0.015686      -0.027502       0.036831       0.014375      -0.004942       0.008038       0.013007       0.029236      -0.023340       0.010880       0.012460              1.727228       1.729988       0.316232       0.277078       1.749812       0.339798       1.701883           0.000009
          148              H       5.511954       0.264663      15.480538       0.112574       1.236392 0.91406693E+01  0.93822758E+02                                 1.982416                            1.826031      -1.287922       2.267437                    0.993285       3.868867      11.488021       0.436221       1.367948      -0.689438       0.008935      -0.011562      -0.038800       0.041461       0.008008      -0.003802       0.014154       0.001789       0.019659      -0.018663       0.002213       0.016450              2.058495       1.847651      -0.144390      -0.522111       1.754649       0.192965       2.573184           0.000001
          149              H       7.564669       0.220021      18.853521       0.099841       1.132851 0.88612455E+01  0.89922418E+02                                 1.828080                            1.765934      -1.275601       2.251723                    0.995592       3.917617      11.429407       0.457349       1.319731      -0.698196      -0.031851      -0.013840       0.011864       0.036699       0.006187      -0.004135      -0.009681       0.009285       0.002460      -0.012665      -0.000799       0.013464              1.817388       2.155916       0.193543      -0.160957       1.758033      -0.123494       1.538215          -0.000000
          150              H       0.185941      15.286655      20.026176       0.106194       1.114415 0.79411529E+01  0.77751430E+02                                 1.767034                            1.638622      -0.960853       2.414975                    0.997849       3.545730       9.886100       0.493374       1.267959      -0.711161      -0.005694      -0.026603       0.027170       0.038449      -0.000475      -0.000740      -0.017453       0.013828      -0.011955      -0.021936       0.008920       0.013016              1.867629       1.375734       0.121062      -0.078434       2.058000      -0.626382       2.169153          -0.000001
          151              H      11.565162      -0.003189      19.461169       0.104258       1.203680 0.88428255E+01  0.86869113E+02                                 1.710592                            1.619885      -0.824140       2.475495                    0.999203       3.241589       8.382907       0.560303       1.112779      -0.752263       0.030886      -0.015967       0.017418       0.038887       0.000253       0.001880      -0.016319       0.020660      -0.013354      -0.022758       0.009633       0.013124              1.718101       1.832865      -0.253725       0.351321       1.624532      -0.266172       1.696907           0.000000
          152              H      11.915873       1.525796      17.725640       0.106237       1.265718 0.96084363E+01  0.97760575E+02                                 1.866894                            1.764928      -0.961740       2.411691                    0.998088       3.497502       9.645720       0.495179       1.215717      -0.725341       0.034855       0.008698      -0.008195       0.036846      -0.000191       0.001790      -0.012455       0.023452      -0.016671      -0.019853       0.005088       0.014765              1.879400       2.311524       0.393541      -0.236584       1.741917      -0.156084       1.584759           0.000001
          153              H      10.088680       2.401095      16.552985       0.097471       1.126676 0.83047844E+01  0.84039760E+02                                 1.906859                            1.769575      -1.555511       2.118724                    0.991282       4.284816      13.042239       0.428064       1.413973      -0.677117       0.009800       0.024121      -0.022288       0.034273       0.002082      -0.004355      -0.006668       0.008686      -0.005722      -0.009496       0.000088       0.009409              2.016077       1.555456       0.210299      -0.185174       2.214084      -0.667951       2.278690          -0.000001
          154              H      -2.657483      15.852650       8.482133       0.098117       1.408979 0.11118096E+02  0.11809606E+03                                 2.059520                            1.939651      -1.113699       2.338279                    0.996789       3.736767      10.757899       0.454415       1.268961      -0.712917      -0.048396      -0.003273       0.000818       0.048513      -0.011621      -0.002514       0.012143       0.015804      -0.020739      -0.019213      -0.000894       0.020107              2.067362       2.609268       0.309210       0.181754       1.836309       0.066379       1.756509           0.000001
          155              H       7.387933       1.661316       9.684638       0.123738       1.172733 0.91534591E+01  0.92668543E+02                                 1.832305                            1.769705      -0.955977       2.431469                    0.998169       3.452903       9.723323       0.471532       1.283063      -0.710535      -0.023359       0.022065       0.018594       0.037125      -0.000297      -0.000720       0.010834       0.009740      -0.031092      -0.017112       0.006924       0.010187              1.846496       1.718658      -0.244898      -0.187150       1.943276       0.362536       1.877555          -0.000001
          156              H      11.102150       0.795582       8.501322       0.139917       1.077786 0.83666904E+01  0.82538874E+02                                 1.709103                            1.676192      -0.874435       2.480116                    0.999181       3.271103       8.991969       0.493033       1.259288      -0.716309       0.040865       0.008878      -0.000810       0.041826      -0.000263      -0.000860       0.009884       0.017932      -0.020523      -0.016106       0.003643       0.012463              1.680371       1.934222       0.183123       0.039060       1.679945       0.074779       1.426945           0.000000
          157              H       0.947194      14.982133       7.245515       0.083152       1.205831 0.91017833E+01  0.92576744E+02                                 1.890356                            1.776497      -1.078746       2.351229                    0.995553       3.786173      10.901299       0.463124       1.300271      -0.703876       0.031857      -0.021489      -0.029297       0.048321       0.002088      -0.008440       0.009262       0.022465      -0.027193      -0.018972       0.000587       0.018385              1.967356       1.655925      -0.385581      -0.276291       2.227892       0.484707       2.018250          -0.000001
          158              H       8.522909       2.386746      11.575811       0.110440       1.147911 0.88541620E+01  0.90934186E+02                                 1.927858                            1.825034      -1.581322       2.115433                    0.991655       4.223041      12.897953       0.422767       1.410670      -0.678343      -0.029063      -0.018818       0.009374       0.035870       0.007629      -0.003424       0.002589      -0.000569      -0.013486      -0.009233      -0.000669       0.009902              1.983385       1.876347       0.454791      -0.289416       2.105019      -0.203066       1.968789          -0.000001
          159              H      11.219974       5.352242      12.093911       0.106376       1.079710 0.83530579E+01  0.84223700E+02                                 1.830899                            1.760094      -1.437625       2.190521                    0.992080       4.003233      11.963849       0.436777       1.390777      -0.683371       0.014982       0.027582       0.022752       0.038767       0.006305      -0.000645       0.011694      -0.002697       0.002404      -0.013068      -0.000618       0.013686              1.876377       1.709067       0.312532       0.098916       1.974914       0.331061       1.945151          -0.000001
          160              H      11.371857       3.019704       8.789156       0.112236       1.180052 0.93098517E+01  0.96585432E+02                                 1.948109                            1.861786      -1.551615       2.133771                    0.991418       4.167431      12.691036       0.422853       1.396201      -0.681755       0.019229      -0.015108      -0.030313       0.038947       0.000671      -0.002110       0.009040       0.002334       0.006176      -0.009702       0.000314       0.009387              1.983362       1.751029       0.132018      -0.262655       1.855523       0.181560       2.343533          -0.000001
          161              H       6.383667       5.157731      12.921166       0.113633       1.170805 0.93163041E+01  0.96263399E+02                                 1.908249                            1.841746      -1.455334       2.175863                    0.994121       4.038782      12.107013       0.434152       1.365360      -0.688462      -0.025132      -0.029487      -0.006299       0.039253      -0.001403       0.004792       0.000152       0.010263      -0.024280      -0.009364      -0.001204       0.010568              1.888032       1.761719       0.257472      -0.013397       2.311286      -0.044617       1.591091          -0.000001
          162              H       5.420824       7.233579      12.432915       0.105112       1.083126 0.80050428E+01  0.79431280E+02                                 1.804210                            1.700670      -1.175804       2.314247                    0.994407       3.788965      11.037104       0.455586       1.354902      -0.691567      -0.036978      -0.001043      -0.012104       0.038923       0.004180       0.006437       0.000283      -0.000269      -0.050898      -0.018527       0.005087       0.013440              1.879673       2.525988      -0.314617       0.292884       1.466671      -0.112333       1.646361          -0.000001
          163              H       6.692955       9.188255      12.629068       0.093156       1.037877 0.73582611E+01  0.71843071E+02                                 1.780097                            1.646683      -1.190326       2.294015                    0.994163       3.939807      11.567896       0.453963       1.381898      -0.684799      -0.016162       0.031286      -0.006069       0.035733      -0.000994       0.007818       0.001276       0.001181      -0.045346      -0.017592       0.006966       0.010625              1.874655       1.750857      -0.578151       0.107145       2.337749      -0.266996       1.535361          -0.000000
          164              H       8.927929       9.067084      13.311340       0.103289       1.163694 0.88631519E+01  0.87675682E+02                                 1.711342                            1.654650      -0.786124       2.491891                    0.999503       3.314786       8.782941       0.534515       1.158391      -0.740015       0.020165       0.032487       0.004489       0.038499       0.001657       0.009607      -0.001320      -0.005889      -0.052424      -0.021028       0.008829       0.012199              1.692345       1.741211       0.315683       0.034458       1.927319       0.017205       1.408504           0.000000
          165              H       9.890772       6.991237      13.799591       0.105473       1.131204 0.84980654E+01  0.84979121E+02                                 1.810131                            1.717117      -1.065128       2.360761                    0.997331       3.687025      10.531387       0.470763       1.301102      -0.703653       0.037719       0.002109       0.009361       0.038920       0.004081       0.005478       0.004466       0.008739      -0.043271      -0.016228       0.001466       0.014763              1.859596       2.404950      -0.169943       0.317692       1.531767      -0.106486       1.642073          -0.000001
          166              H       9.467342       5.795472      16.070277       0.112861       1.110336 0.84788444E+01  0.85318484E+02                                 1.832226                            1.751270      -1.246006       2.287118                    0.993498       3.790663      11.105831       0.448744       1.356441      -0.691633      -0.032814       0.023780       0.012737       0.042479      -0.008832       0.001226       0.013413       0.003189       0.000178      -0.017187       0.002235       0.014952              1.858759       2.275326      -0.410809      -0.105369       1.625197       0.031352       1.675755          -0.000001
          167              H      11.254033       5.864030      17.577672       0.096862       1.122937 0.82089340E+01  0.81847855E+02                                 1.833302                            1.708218      -1.207823       2.286623                    0.995218       3.868427      11.241669       0.460845       1.333002      -0.695411      -0.003019       0.018056       0.026629       0.032315      -0.010773      -0.000338       0.006848       0.005941      -0.003625      -0.013057      -0.000190       0.013247              1.914269       1.517627       0.023074       0.002040       1.678279       0.599534       2.546899          -0.000001
          168              H      13.056372       4.719284      17.272782       0.087843       1.149216 0.84712825E+01  0.85176272E+02                                 1.866310                            1.739441      -1.166275       2.304127                    0.994836       3.918941      11.456494       0.454816       1.339372      -0.694210       0.021482       0.000451       0.025968       0.033705      -0.006157       0.006969       0.006069       0.018126       0.005592      -0.015612       0.002780       0.012831              1.939595       2.154267       0.152223       0.590192       1.482791       0.157143       2.181728          -0.000000
          169              H      13.523065       3.588888      15.255815       0.107572       1.203652 0.89289738E+01  0.89071736E+02                                 1.789213                            1.688418      -0.947542       2.417393                    0.998429       3.442741       9.358421       0.512835       1.197264      -0.729143       0.034506      -0.012243      -0.009887       0.037925      -0.007192      -0.001272       0.014932       0.019621       0.011615      -0.021827       0.005768       0.016059              1.796976       2.302268      -0.216022      -0.171370       1.512254       0.098232       1.576407           0.000001
          170              H      11.665496       3.203055      13.784666       0.110725       1.153773 0.85429070E+01  0.85249610E+02                                 1.817796                            1.709132      -1.023595       2.385115                    0.997594       3.577381      10.094804       0.478677       1.282262      -0.708629       0.005122      -0.027303      -0.027797       0.039298      -0.009593      -0.001409       0.015346       0.004637      -0.008005      -0.018716       0.000554       0.018162              1.893621       1.505515       0.045603      -0.021387       1.843329       0.467742       2.332020          -0.000001
          171              H      13.699801       3.997042      12.078986       0.104837       1.071142 0.78613687E+01  0.77404118E+02                                 1.765941                            1.665239      -1.182246       2.310359                    0.994379       3.746848      10.758726       0.470277       1.322776      -0.697968      -0.025681       0.003138       0.027269       0.037589      -0.007040      -0.005983      -0.007612       0.008204       0.020974      -0.015705       0.004417       0.011288              1.805735       2.169081      -0.051288      -0.481360       1.427407      -0.001925       1.820718          -0.000000
          172              H      15.575780       2.957524      12.765522       0.105718       1.201647 0.87131408E+01  0.85683013E+02                                 1.739026                            1.629651      -0.805424       2.483289                    0.999365       3.290032       8.644803       0.544930       1.142998      -0.743722      -0.001108      -0.016444       0.032433       0.036380      -0.010475      -0.003935      -0.011155       0.020352       0.020824      -0.022769       0.010671       0.012098              1.763871       1.474762      -0.035123       0.055621       1.545797      -0.332061       2.271053           0.000005
          173              H      -0.949956       2.723155      11.294373       0.110223       1.274853 0.90538623E+01  0.89440919E+02                                 1.783028                            1.641413      -0.844452       2.470571                    0.999148       3.227182       8.360665       0.555611       1.115920      -0.751962       0.037047      -0.018112       0.012961       0.043226      -0.013558      -0.002301      -0.010019       0.028830       0.021478      -0.026447       0.009884       0.016563              1.844856       2.292954      -0.436102       0.270648       1.707844      -0.153712       1.533771           0.000014
          174              H      -1.193888       3.483661       9.089782       0.102285       1.189539 0.86006342E+01  0.83819911E+02                                 1.692278                            1.592742      -0.747786       2.507754                    0.999655       3.202240       8.220845       0.568195       1.106093      -0.754165       0.023583      -0.009349      -0.027628       0.037508      -0.012478      -0.004427      -0.007477       0.018647       0.030170      -0.022886       0.010372       0.012514              1.720490       2.009899      -0.148552      -0.429725       1.456323       0.069536       1.695248           0.000009
          175              H      15.424818       4.641161       8.373396       0.112375       1.235332 0.91320645E+01  0.93723374E+02                                 1.982341                            1.825975      -1.280758       2.269350                    0.993290       3.869369      11.493242       0.435888       1.369154      -0.689205       0.005330       0.012949      -0.038756       0.041209      -0.004511      -0.010046      -0.011210       0.013178       0.021039      -0.019136       0.002315       0.016820              2.058446       1.652866       0.032008       0.094000       1.949710      -0.548493       2.572762           0.000001
          176              H      14.437122       6.441185      11.746379       0.101364       1.125801 0.87934508E+01  0.89068375E+02                                 1.821235                            1.759809      -1.269835       2.255219                    0.995638       3.904183      11.381736       0.457866       1.320697      -0.698028       0.026836      -0.020588       0.011793       0.035821      -0.007237       0.012018       0.001558       0.006564       0.002185      -0.013998      -0.000967       0.014965              1.810581       2.016882      -0.266999       0.186107       1.881414      -0.077055       1.533446          -0.000000
          177              H      -4.126601       8.461230      12.919034       0.103774       1.119543 0.79786269E+01  0.78160635E+02                                 1.767630                            1.638718      -0.941425       2.421147                    0.997986       3.549778       9.879532       0.495376       1.262151      -0.712431       0.027086       0.008184       0.027729       0.039617      -0.006358       0.015119       0.008514      -0.009061      -0.011850      -0.022262       0.009709       0.012553              1.868556       1.993474       0.235199       0.583087       1.441439       0.245608       2.170755          -0.000001
          178              H      -5.779819      10.017319      12.354027       0.106758       1.195708 0.87770826E+01  0.86102914E+02                                 1.707108                            1.617172      -0.830602       2.474488                    0.999217       3.228716       8.356571       0.558785       1.117361      -0.751138      -0.001417       0.033522       0.016662       0.037462      -0.009068       0.012196       0.010827      -0.009675      -0.013441      -0.022502       0.008619       0.013882              1.714465       1.454816       0.036597       0.054851       1.995026       0.435068       1.693554           0.000001
          179              H      11.130686       9.556551      10.618498       0.102964       1.279016 0.97289831E+01  0.99274811E+02                                 1.878236                            1.774624      -0.970250       2.407379                    0.998008       3.514795       9.700696       0.494490       1.213882      -0.725771      -0.026143       0.026670      -0.008362       0.038271      -0.010088       0.009452       0.008709      -0.012745      -0.017126      -0.020105       0.004683       0.015422              1.891076       2.240599      -0.448648       0.256298       1.839520      -0.128352       1.593108           0.000001
          180              H      11.286250       7.536506       9.445843       0.097855       1.135737 0.83883981E+01  0.85124592E+02                                 1.918472                            1.779358      -1.581617       2.107534                    0.991141       4.309323      13.148301       0.426434       1.415398      -0.676741      -0.025013      -0.003977      -0.022167       0.033658      -0.004491       0.008183      -0.000317       0.000651      -0.007103      -0.009510      -0.000113       0.009624              2.029094       2.246652       0.181846       0.678354       1.545979       0.175536       2.294650          -0.000001
          181              C       5.426347       9.478427      19.937267       0.092598      26.295958 0.34251491E+03  0.76456202E+04                                 7.887647                            6.296913       0.029479       2.027627                    0.999276      26.525828      76.214324       0.632071       0.434117      -1.045041      -0.001344      -0.043067       0.010302       0.044303      -0.000928      -0.016461       0.008831      -0.017193      -0.002415      -0.022148       0.003572       0.018576              9.084903      12.037919      -0.797220       4.227567       7.327694      -1.204743       7.889095          -0.000001
          182              C       4.237982       9.569306      19.216617      -0.185675      31.649916 0.43877954E+03  0.10378874E+05                                 8.782270                            7.027866       0.100489       2.008279                    0.999440      29.832468      87.100432       0.613438       0.422116      -1.056569       0.006510      -0.010291       0.009534       0.015466      -0.012226      -0.008114      -0.016005      -0.027690       0.006809      -0.026509       0.001423       0.025085             10.211023      14.509227      -0.313284       5.216800       7.039724      -1.029149       9.084118          -0.000002
          183              C       3.318403       8.614288      19.137730       0.120599      33.094462 0.39301501E+03  0.90234153E+04                                 9.266231                            6.780514      -0.194970       1.960888                    0.999430      26.171036      74.725849       0.608131       0.438680      -1.048822      -0.005133       0.003985      -0.000471       0.006516      -0.009715      -0.017091      -0.005333       0.008566       0.061466      -0.025511      -0.003370       0.028881             12.077866      18.320094      -1.199747       7.495828       7.178294      -1.765970      10.735210          -0.000001
          184              C       3.576142       7.453599      19.901021      -0.177503      31.917304 0.47093178E+03  0.11277144E+05                                 8.754725                            7.221933       0.264523       2.056627                    0.999555      29.821655      86.076752       0.615864       0.415317      -1.066600      -0.007173       0.004357       0.009900       0.012979       0.015279      -0.010751      -0.001514      -0.000622      -0.017925      -0.017130      -0.004010       0.021140             10.286934      14.150890      -2.123522       5.099946       7.628892      -2.105327       9.081020          -0.000001
          185              C       4.806851       7.429684      20.632332       0.046566      27.651311 0.39908409E+03  0.92281030E+04                                 8.124606                            6.773874       0.063003       2.015747                    0.999451      27.827790      80.596828       0.614352       0.431163      -1.049920       0.016291       0.047564      -0.008386       0.050971       0.000874      -0.020450      -0.019559      -0.045559       0.005934      -0.036508       0.000262       0.036246              9.385336      12.593638      -1.695344       4.009092       7.279813      -1.705215       8.282557          -0.000002
          186              C       2.073886       8.674874      18.385098       0.080923      37.454371 0.39818841E+03  0.91427137E+04                                 9.894858                            6.726939      -0.007018       2.019436                    0.999369      26.210743      74.060111       0.625953       0.426165      -1.059838      -0.001835       0.002030      -0.006525       0.007075      -0.000589       0.015707      -0.005177      -0.017815      -0.021447      -0.022304       0.006857       0.015447             13.295954      20.060780      -0.344160       5.248893       6.004310      -2.720053      13.822773          -0.000001
          187              C       2.070205       9.363634      17.167669      -0.151951      36.434239 0.47318791E+03  0.11450993E+05                                 9.739686                            7.358326      -0.117782       1.929246                    0.999024      30.843047      92.262035       0.589849       0.429097      -1.048113      -0.015533      -0.000222       0.011309       0.019215       0.004364      -0.016422       0.034067      -0.035369      -0.099170      -0.052790       0.004224       0.048566             11.843996      13.910951      -0.945962       3.216648       6.199774      -3.624682      15.421263          -0.000003
          188              C       0.926944       9.487994      16.412906      -0.013759      38.434607 0.50975175E+03  0.12481142E+05                                10.143279                            7.704014      -0.297721       1.902269                    0.997932      28.929292      85.106543       0.572933       0.436623      -1.050789      -0.012640      -0.001671       0.021443       0.024948       0.004532      -0.006797       0.005581      -0.037324       0.032822      -0.026178       0.008400       0.017777             12.544771      14.292126       0.412462       1.477373       7.424056      -4.150423      15.918133          -0.000003
          189              C      -0.265104       8.880545      16.884100      -0.126625      33.844364 0.47124603E+03  0.11396004E+05                                 9.264849                            7.354459      -0.169222       1.917585                    0.998350      30.660839      91.782705       0.588459       0.430413      -1.046970       0.025609       0.009628       0.011416       0.029645      -0.023457       0.016439       0.030311      -0.020326      -0.061512      -0.050116       0.008502       0.041614             10.715441      12.203225       2.288047      -1.379731       6.851365      -3.453459      13.091732          -0.000002
          190              C      -0.336903       8.261936      18.105793      -0.024293      40.027084 0.53336819E+03  0.13239515E+05                                10.500345                            7.937478      -0.473773       1.839485                    0.997062      29.706066      88.678186       0.557047       0.442965      -1.044522       0.017179       0.008141      -0.000505       0.019017      -0.000422      -0.004937       0.002446       0.000019      -0.072591      -0.025008       0.011718       0.013290             13.090553      18.228089       3.206673      -0.166797       7.831648      -3.003129      13.211922          -0.000002
          191              C       0.899328       8.107284      18.832839      -0.153589      37.622607 0.49986931E+03  0.12272042E+05                                10.009428                            7.606900      -0.245289       1.886296                    0.998256      31.396588      94.806405       0.574719       0.434100      -1.044370      -0.014855      -0.004169      -0.026463       0.030633      -0.014916       0.015698       0.009837      -0.095900       0.020562      -0.058125       0.009926       0.048199             12.200053      19.979082       1.708818       1.842531       6.084324      -1.491983      10.536754          -0.000002
          192              C       0.000000      11.756758      15.022777      -0.025768      32.895999 0.51858689E+03  0.12773538E+05                                 9.175821                            7.823536      -0.359185       1.881304                    0.997393      29.322079      86.995350       0.561824       0.442605      -1.045466      -0.009223       0.014628       0.007866       0.018997      -0.024221      -0.001209       0.005586      -0.015180      -0.003294      -0.025065      -0.001842       0.026907             10.062838       9.411667      -1.471239      -0.288543      14.418461       1.945274       6.358385          -0.000002
          193              C       0.601086      12.941362      15.427876      -0.102318      30.255930 0.44286867E+03  0.10546061E+05                                 8.609323                            7.145962      -0.111350       1.947124                    0.998246      29.823993      88.628397       0.594858       0.432392      -1.045640      -0.024743       0.007594       0.003748       0.026152       0.013011       0.010864      -0.022116       0.030911       0.054765      -0.039710       0.010768       0.028942              9.480753       8.471198      -1.958085      -0.828476      14.037233       2.131952       5.933829          -0.000003
          194              C      -0.181338      14.054220      15.717841      -0.079282      28.709987 0.43985738E+03  0.10426339E+05                                 8.313169                            7.115091       0.007350       1.989871                    0.998483      29.159538      85.643032       0.598695       0.431599      -1.049147      -0.004743      -0.028368      -0.009836       0.030397       0.014542       0.008648       0.003595      -0.001641      -0.007476      -0.014788      -0.004459       0.019247              9.095007       7.763111      -1.325279      -0.691015      13.470836       1.843467       6.051073          -0.000002
          195              C      -1.563930      13.980880      15.602708      -0.088079      29.206905 0.45963719E+03  0.11015481E+05                                 8.435838                            7.308083      -0.073175       1.960350                    0.997889      29.560867      87.294804       0.586536       0.435736      -1.046666       0.019436      -0.023723      -0.006079       0.031265      -0.015911      -0.006396      -0.003304      -0.012385      -0.009486      -0.018768       0.000075       0.018693              9.090131       7.963284      -0.624511      -0.477615      13.235486       1.748380       6.071623          -0.000001
          196              C      -2.165016      12.796276      15.195477      -0.088949      28.586838 0.41653583E+03  0.96898166E+04                                 8.083430                            6.797681       0.252269       2.057525                    0.999787      28.776825      82.329001       0.632911       0.416007      -1.064322       0.032534      -0.002242       0.002981       0.032747      -0.003697       0.009945       0.002355       0.042827      -0.051019      -0.020312      -0.011847       0.032159              8.674212       8.045239      -0.496988      -0.257659      12.494027       2.086247       5.483369          -0.000001
          197              C      -1.384432      11.683417      14.905511      -0.119095      29.763117 0.45304514E+03  0.10811639E+05                                 8.416951                            7.170824       0.020498       1.978867                    0.999326      29.976352      88.155502       0.603015       0.425626      -1.053481       0.006207       0.023106       0.009426       0.025715       0.026094       0.010573      -0.006582      -0.022409       0.013721      -0.034638       0.008522       0.026117              8.955099       8.749598      -1.324931      -0.398495      12.290319       2.284196       5.825380          -0.000003
          198              C       0.135314       9.146802      13.696610      -0.051312      35.380640 0.55190961E+03  0.13810792E+05                                 9.650026                            8.089216      -0.462659       1.835365                    0.997196      30.291825      90.652930       0.550528       0.444607      -1.044048      -0.010480      -0.017697      -0.017445       0.026969       0.005641       0.014385       0.018554      -0.002372       0.040978      -0.018319      -0.012582       0.030901             10.773778       7.181722       0.375156       3.273986      10.899230       0.118419      14.240381          -0.000002
          199              C      -0.515480       9.706420      12.515427      -0.120818      32.819118 0.47735916E+03  0.11536101E+05                                 9.028699                            7.378081      -0.020091       1.969293                    0.998324      30.104564      88.949129       0.592679       0.427635      -1.052756       0.003742      -0.025236      -0.003824       0.025797      -0.009479      -0.007475      -0.022444      -0.027837      -0.024247      -0.028053      -0.003350       0.031404             10.121579       6.915331       1.417787       3.522294      10.716974       1.211017      12.732432          -0.000005
          200              C      -1.080667       8.800827      11.634870      -0.064050      27.271823 0.37368467E+03  0.85442298E+04                                 8.064909                            6.585409      -0.104936       1.962603                    0.998620      28.427597      83.275926       0.615527       0.435203      -1.042039       0.020469       0.003270       0.025925       0.033193      -0.008394      -0.005515      -0.008344       0.032827       0.014240      -0.023924       0.006716       0.017208              8.833071       6.514436       1.640689       3.323077       9.347297       0.668642      10.637481          -0.000002
          201              C      -1.060416       7.560421      11.833155      -0.084268      27.918385 0.39698818E+03  0.92053352E+04                                 8.178458                            6.790687      -0.044699       1.973939                    0.998879      28.947858      85.093364       0.606405       0.435593      -1.042942       0.021533       0.016735       0.028316       0.039313       0.013303      -0.002014       0.019264       0.047479       0.007179      -0.037607       0.011102       0.026505              8.795718       6.688242       1.118375       3.094638       9.153364      -0.510606      10.545547          -0.000001
          202              C      -0.553220       6.952973      12.997282      -0.093993      30.381523 0.42529695E+03  0.99116160E+04                                 8.344544                            6.803033       0.420481       2.108487                    0.999657      28.661464      81.170449       0.644035       0.408079      -1.073083      -0.000247       0.033606       0.000840       0.033618       0.002090       0.009667      -0.017154      -0.045155      -0.030211      -0.026925      -0.007374       0.034299              9.038881       7.151755       1.646951       3.174486       9.029216      -0.369010      10.935671          -0.000002
          203              C       0.137155       7.810734      13.899160      -0.128358      30.845103 0.45061466E+03  0.10739332E+05                                 8.599490                            7.137677       0.032314       1.978147                    0.999541      30.117306      88.515051       0.606170       0.423975      -1.054491      -0.008824       0.003577      -0.028750       0.030286      -0.015028       0.008788      -0.021620       0.023769       0.050666      -0.033246      -0.000602       0.033848              9.355823       7.330790       1.177993       3.388947       9.122994       0.422632      11.613684          -0.000003
          204              C      -1.709368       5.779529      18.348853      -0.048061      37.204767 0.57854188E+03  0.14593711E+05                                 9.906847                            8.244375      -0.330908       1.884078                    0.996850      29.852407      88.599371       0.551142       0.440567      -1.050384       0.016928      -0.021868      -0.005127       0.028126      -0.009061       0.011854       0.016388      -0.026464      -0.043307      -0.029728       0.002224       0.027504             10.656147       7.455199       2.145183      -2.086864      13.554245       0.559714      10.958998          -0.000002
          205              C      -1.364181       5.398479      16.962988      -0.108784      31.309141 0.44902429E+03  0.10681563E+05                                 8.676401                            7.137406       0.059759       1.992026                    0.999407      29.765199      87.121282       0.605200       0.425444      -1.054606      -0.003794      -0.015998       0.027561       0.032093      -0.000567      -0.012065      -0.030410       0.030267       0.031593      -0.040003       0.006486       0.033517              9.178360       5.865537       1.064596      -1.665784      12.029964       1.253583       9.639578           0.000000
          206              C      -1.404683       4.142129      16.553624      -0.094984      29.401356 0.40219344E+03  0.92685847E+04                                 8.184377                            6.655789       0.222490       2.043383                    0.999766      28.733357      81.646584       0.643476       0.413043      -1.066915       0.001970      -0.000469       0.038208       0.038262      -0.002392      -0.022467       0.000316      -0.004588       0.092331      -0.026821      -0.012795       0.039616              8.604447       5.489130       1.051825      -1.560280      11.379266       0.475906       8.944945           0.000006
          207              C      16.575443       3.088261      17.425653      -0.095533      30.389522 0.42866751E+03  0.99995666E+04                                 8.345887                            6.853082       0.237893       2.046038                    0.999772      28.819403      81.381036       0.639091       0.410849      -1.072376       0.009837       0.031112       0.009001       0.033849       0.007894      -0.007768       0.016003      -0.076072      -0.003288      -0.040684      -0.003844       0.044528              8.791386       5.708329       0.744403      -1.600855      11.471622       0.624054       9.194208           0.000014
          208              C      16.230256       3.466123      18.730498      -0.082336      29.139759 0.39180707E+03  0.89847714E+04                                 8.213085                            6.619639       0.217029       2.049755                    0.999774      28.408146      80.946754       0.636860       0.419399      -1.061145       0.029404       0.030466      -0.008402       0.043167       0.011079      -0.013230      -0.025396      -0.018977       0.049898      -0.023070      -0.017467       0.040536              8.685957       5.398208       0.185742      -1.558312      11.513194       1.434561       9.146468           0.000011
          209              C      -2.196313       4.716096      19.184636      -0.085273      31.779202 0.43381140E+03  0.10276203E+05                                 8.878283                            7.077056      -0.057415       1.962527                    0.999049      29.631327      87.798169       0.597226       0.432948      -1.045401       0.020856      -0.013039      -0.011830       0.027294      -0.007938      -0.009225      -0.016199       0.049676       0.075980      -0.043220       0.011239       0.031981              9.600758       6.654189       0.919550      -2.288259      12.402880       1.246616       9.745205           0.000002
          210              C      -3.120495       8.191785      17.941622      -0.031012      33.660344 0.50812745E+03  0.12470544E+05                                 9.367918                            7.795034      -0.387913       1.872407                    0.997591      29.371328      87.400037       0.556543       0.448430      -1.040531      -0.013997       0.009262      -0.016248       0.023359      -0.004517      -0.002550      -0.022851       0.019279      -0.037807      -0.031777       0.013939       0.017838             10.449627      11.339103       0.872787       3.863488      10.219972       2.586936       9.789806          -0.000002
          211              C      -3.804426       7.558827      16.911817      -0.114982      30.836737 0.45399772E+03  0.10852825E+05                                 8.646120                            7.200858       0.007357       1.975555                    0.999180      30.052858      88.796373       0.598234       0.428298      -1.050597      -0.014783       0.026913       0.007342       0.031572       0.005108      -0.024009       0.013821      -0.027059      -0.027575      -0.036410       0.011445       0.024965              9.447580      10.107376       0.565480       4.343120       8.755183       1.613906       9.480182          -0.000002
          212              C      13.612354       8.236427      16.214620      -0.083995      29.181482 0.43087951E+03  0.10106658E+05                                 8.219894                            6.929923       0.173437       2.031993                    0.999795      28.861867      82.859701       0.624773       0.417958      -1.063292       0.012619       0.004623       0.031140       0.033916       0.006838       0.018169       0.017843      -0.000017       0.015956      -0.020725      -0.009495       0.030220              8.808850       8.460094       0.497670       3.739675       8.673437       1.698657       9.293019          -0.000002
          213              C      -5.106934       9.550173      16.549360      -0.094332      28.134997 0.40580409E+03  0.93476342E+04                                 7.901293                            6.647788       0.263536       2.056640                    0.999656      28.511067      80.291201       0.651106       0.408384      -1.072815       0.014062      -0.017263       0.023818       0.032605      -0.018903       0.021470      -0.009188       0.010047      -0.033547      -0.024623      -0.011500       0.036123              8.348230       7.715809       0.546558       3.265984       8.767355       1.961471       8.561527          -0.000001
          214              C      -4.424843      10.183131      17.581297      -0.084981      28.890235 0.41607353E+03  0.96870199E+04                                 8.150370                            6.805158       0.202257       2.041811                    0.999792      28.856058      82.886753       0.630302       0.417386      -1.062273       0.007443      -0.032028      -0.005558       0.033347      -0.012009      -0.002282       0.008585      -0.022887      -0.049579      -0.018472      -0.008171       0.026643              8.638140       8.059240       0.340860       3.415616       9.195313       1.676186       8.659866          -0.000001
          215              C      -3.431624       9.505531      18.276361      -0.111989      30.586119 0.46830661E+03  0.11317810E+05                                 8.699736                            7.389577      -0.255849       1.894263                    0.997786      30.479468      91.490482       0.579607       0.437260      -1.041870      -0.008246      -0.002750      -0.031838       0.033003       0.021917      -0.013046       0.014533       0.023210       0.017323      -0.036447       0.013211       0.023236              9.169770       8.644346      -0.050672       3.224383       9.693810       1.739842       9.171153          -0.000002
          216              C      -3.709615       6.504959       5.723196       0.086206      26.400973 0.34431936E+03  0.76960458E+04                                 7.906069                            6.311729       0.022608       2.024633                    0.999248      26.605055      76.493824       0.631587       0.433877      -1.045179      -0.038268       0.020526       0.010028       0.044568      -0.008671       0.018991       0.012753       0.008303       0.002524      -0.027121       0.005524       0.021597              9.106632       9.219911       2.448223      -3.167199      10.191418      -3.067071       7.908568          -0.000001
          217              C      -3.036729       7.488675       5.002546      -0.177276      31.385803 0.43404800E+03  0.10237770E+05                                 8.729933                            6.986442       0.121415       2.016522                    0.999443      29.667479      86.457081       0.615790       0.421702      -1.056973      -0.012206      -0.002937       0.009610       0.015810      -0.004674      -0.012248       0.008086       0.034422       0.004974      -0.020936      -0.003911       0.024847             10.146721       9.127659       3.359019      -3.480029      12.287124      -3.969407       9.025379          -0.000002
          218              C      -3.404009       8.762563       4.923659       0.125294      33.000383 0.39161860E+03  0.89840897E+04                                 9.255334                            6.772931      -0.201443       1.959827                    0.999386      26.113929      74.552520       0.607819       0.439260      -1.048390       0.002861       0.005459       0.002862       0.006796       0.007697      -0.002374       0.014393       0.012359       0.061610      -0.024556      -0.000924       0.025480             12.063230      10.986918       5.415471      -5.268572      14.481693      -5.601515      10.721080          -0.000001
          219              C      -4.538065       9.119698       5.686950      -0.185364      32.101210 0.47431125E+03  0.11379404E+05                                 8.793169                            7.252542       0.195015       2.037331                    0.999700      29.919381      86.464978       0.613906       0.415861      -1.066156       0.006258       0.007364       0.011180       0.014778      -0.007326       0.008201       0.013682      -0.025876      -0.012546      -0.021811      -0.000577       0.022387             10.336589      11.155009       3.916007      -4.397490      10.727871      -3.385781       9.126888          -0.000001
          220              C      13.235869       8.065831       6.418261       0.049078      27.580334 0.39774469E+03  0.91890030E+04                                 8.110878                            6.763250       0.070996       2.018490                    0.999549      27.778551      80.407163       0.614758       0.431259      -1.049907       0.035100      -0.037092      -0.010823       0.052201      -0.016669      -0.006405       0.021679       0.016877       0.006882      -0.028921      -0.000925       0.029846              9.367871      10.056673       3.139931      -3.472939       9.779255      -2.612468       8.267686          -0.000002
          221              C      -2.729282       9.810053       4.171027       0.077709      37.447444 0.39813312E+03  0.91410040E+04                                 9.892567                            6.725616      -0.012477       2.018184                    0.999355      26.216545      74.071465       0.626143       0.426056      -1.059920       0.004174       0.000194      -0.004039       0.005812      -0.005306      -0.010424      -0.010935       0.015126      -0.018137      -0.020386       0.004782       0.015604             13.292626       9.814861       6.257203      -4.978881      16.243734      -3.185724      13.819282          -0.000001
          222              C      -2.130957       9.468861       2.953598      -0.155287      36.620158 0.47623192E+03  0.11542423E+05                                 9.767316                            7.378484      -0.114333       1.928848                    0.999022      30.943009      92.613407       0.589496       0.428694      -1.048426       0.008550       0.015721       0.015192       0.023474      -0.020358       0.037910      -0.002423       0.015929      -0.101162      -0.053140       0.000960       0.052180             11.879092       8.974396       3.823736      -4.765193      11.189974      -0.977962      15.472907          -0.000002
          223              C      -1.451629      10.396775       2.198835      -0.011778      38.339356 0.50828619E+03  0.12435569E+05                                10.125303                            7.692190      -0.297701       1.903003                    0.997943      28.885264      84.927538       0.573490       0.436539      -1.050902       0.004043       0.012056       0.018892       0.022773      -0.021133       0.007913       0.004399       0.018948       0.030616      -0.029871       0.009720       0.020151             12.519166       8.768763       2.763634      -4.321797      12.912783       0.791854      15.875952          -0.000002
          224              C      -1.381671      11.732842       2.670029      -0.126220      33.835764 0.47114113E+03  0.11391443E+05                                 9.256249                            7.347980      -0.158946       1.920593                    0.998272      30.658424      91.730735       0.589471       0.429750      -1.047501      -0.003492      -0.028562       0.011172       0.030868       0.005163       0.017137      -0.030453       0.050285      -0.060409      -0.051199       0.010835       0.040364             10.704093       6.203693       1.176091      -2.300017      12.836419       2.908523      13.072165          -0.000002
          225              C      -1.881502      12.104326       3.891722      -0.021724      40.012093 0.53320761E+03  0.13232701E+05                                10.491159                            7.931613      -0.462490       1.842686                    0.997253      29.696685      88.600634       0.557822       0.442444      -1.044975      -0.002643      -0.021303      -0.000526       0.021473       0.000619       0.003974      -0.000981       0.002292      -0.079466      -0.026899       0.012027       0.014872             13.077647       7.648449       2.897292      -2.515367      18.387357       1.639276      13.197134          -0.000002
          226              C      -2.633550      11.111045       4.618768      -0.157321      37.731047 0.50160792E+03  0.12324950E+05                                10.027714                            7.619760      -0.251446       1.884103                    0.998105      31.448574      94.990965       0.574296       0.434060      -1.044435       0.001501       0.012184      -0.027739       0.030334      -0.033569       0.006990      -0.010325       0.071785       0.016161      -0.052706       0.003794       0.048913             12.225010       8.093694       5.177413      -2.214894      18.029764      -0.852902      10.551572          -0.000002
          227              C       0.976651      10.065149       0.808706      -0.026564      32.868246 0.51804790E+03  0.12754306E+05                                 9.162278                            7.812853      -0.355835       1.882675                    0.997284      29.295325      86.836996       0.563039       0.441856      -1.046125       0.016973       0.000289       0.006753       0.018269       0.007726       0.003962      -0.003017       0.048157      -0.002589      -0.025388      -0.000776       0.026163             10.046590      14.411367      -1.428442       1.823986       9.379229      -0.721758       6.349173          -0.000002
          228              C       1.702004       8.952291       1.213805      -0.105058      30.348016 0.44462466E+03  0.10599672E+05                                 8.632076                            7.164243      -0.118802       1.944392                    0.998254      29.879725      88.879503       0.593511       0.432891      -1.045209       0.017797       0.018438       0.002524       0.025750       0.005017      -0.023813       0.001281      -0.040516       0.053084      -0.039606       0.011889       0.027717              9.507472      14.387369      -1.439831       2.268555       8.184895      -0.348668       5.950152          -0.000003
          229              C       3.056980       9.073462       1.503770      -0.075861      28.611324 0.43775612E+03  0.10362598E+05                                 8.289848                            7.093303       0.018627       1.994191                    0.998520      29.079149      85.308739       0.600307       0.431019      -1.049653      -0.022803       0.018843      -0.011096       0.031593      -0.006247      -0.001755      -0.008833      -0.021673      -0.012845      -0.012900      -0.004797       0.017697              9.069622      13.150213      -1.803921       1.935960       8.026634      -0.324205       6.032019          -0.000002
          230              C       3.684761      10.307491       1.388637      -0.088056      29.098723 0.45716738E+03  0.10939903E+05                                 8.410750                            7.283184      -0.063968       1.964265                    0.997880      29.474202      86.931194       0.588260       0.435110      -1.047199      -0.029614      -0.003038      -0.007174       0.030622       0.003531       0.001470       0.004347       0.033064      -0.004053      -0.017325      -0.000453       0.017778              9.064354      12.426555      -1.961737       1.749643       8.715949      -0.460741       6.050557          -0.000002
          231              C       2.959407      11.420349       0.981406      -0.090855      28.677101 0.41823252E+03  0.97395914E+04                                 8.100211                            6.810811       0.243758       2.054683                    0.999783      28.839699      82.563984       0.632371       0.415921      -1.064332      -0.018209      -0.025675       0.002325       0.031562       0.019851      -0.000847      -0.012128      -0.024389      -0.050065      -0.022486      -0.011565       0.034052              8.693337      11.840604      -1.684615       1.941184       8.745264      -0.822457       5.494142          -0.000001
          232              C       1.605352      11.300773       0.691440      -0.114830      29.654069 0.45068415E+03  0.10741869E+05                                 8.401284                            7.156556       0.022283       1.979706                    0.999396      29.900939      87.895220       0.603020       0.426155      -1.053094       0.017596      -0.015257       0.010989       0.025752      -0.023822      -0.007146      -0.010964      -0.033287       0.020117      -0.035541       0.007667       0.027875              8.938722      12.527627      -0.869633       2.172756       8.474541      -0.796691       5.813998          -0.000003
          233              C      -1.351294      11.252942      20.803539      -0.048148      35.229082 0.54914930E+03  0.13720629E+05                                 9.614150                            8.062351      -0.462885       1.836511                    0.997233      30.181322      90.169664       0.552279       0.443879      -1.044771      -0.012503       0.018110      -0.015959       0.027184      -0.002316       0.011519      -0.027988      -0.009803       0.041328      -0.025400      -0.011873       0.037273             10.730255       9.613675      -1.791417      -1.530588       8.403857      -2.876852      14.173233          -0.000002
          234              C      -0.541254      11.536737      19.622356      -0.113610      32.593689 0.47311060E+03  0.11405916E+05                                 8.982057                            7.339905      -0.004953       1.975419                    0.998341      29.964188      88.377461       0.594962       0.427021      -1.053317      -0.025319       0.009868      -0.004543       0.027551      -0.006815      -0.015989       0.007772       0.027261      -0.026813      -0.018687      -0.009265       0.027952             10.067085       8.506763      -2.350638      -0.708026       9.046851      -3.628552      12.647640          -0.000005
          235              C      -1.042926      12.478999      18.741799      -0.073489      27.469753 0.37735632E+03  0.86493108E+04                                 8.103225                            6.617576      -0.116066       1.957890                    0.998644      28.565008      83.781270       0.614043       0.435189      -1.042046      -0.007601      -0.017687       0.025852       0.032232       0.021101      -0.008399       0.014572      -0.002249       0.016712      -0.031095       0.010305       0.020790              8.874965       7.250746      -2.061928      -1.083345       8.689916      -3.228115      10.684231          -0.000002
          236              C      -2.127276      13.081665      18.940084      -0.076431      27.727121 0.39342138E+03  0.91018524E+04                                 8.141627                            6.759552      -0.033140       1.978897                    0.998910      28.814727      84.598958       0.607890       0.435521      -1.043010       0.004591      -0.028314       0.028925       0.040735       0.012929       0.007770      -0.008525      -0.046918       0.018872      -0.032384       0.006513       0.025871              8.755583       7.537279      -1.621354      -1.978338       8.233520      -2.412034      10.495949          -0.000002
          237              C      -2.906939      12.946145      20.104211      -0.100093      30.491315 0.42737330E+03  0.99709067E+04                                 8.357755                            6.813711       0.419596       2.107357                    0.999630      28.734666      81.389395       0.644447       0.407372      -1.073680       0.028815      -0.018661       0.002889       0.034451      -0.018842      -0.013309      -0.000647       0.012997      -0.033842      -0.022192      -0.006250       0.028442              9.053200       7.144803      -1.638764      -1.911038       9.061470      -2.568023      10.953327          -0.000002
          238              C      -2.509283      11.919382      21.006089      -0.130156      30.934719 0.45236637E+03  0.10791637E+05                                 8.618403                            7.154581       0.024527       1.975770                    0.999508      30.169082      88.713173       0.605062       0.424335      -1.054257       0.006594       0.006401      -0.024834       0.026480       0.021640      -0.024263       0.003464       0.017774       0.045150      -0.036814       0.001045       0.035768              9.375565       7.669978      -1.372468      -1.323832       8.823335      -3.153283      11.633380          -0.000003
          239              C      -3.345097      14.534120       4.134782      -0.042814      37.105477 0.57648454E+03  0.14527962E+05                                 9.885553                            8.226504      -0.319115       1.887890                    0.996964      29.805346      88.399515       0.552096       0.440224      -1.050654      -0.025723      -0.001099      -0.004814       0.026193      -0.006398       0.008897      -0.013711       0.026340      -0.044809      -0.025077      -0.000774       0.025850             10.633040      10.153644      -3.706749       1.522777      10.813495       1.522212      10.931980          -0.000002
          240              C      -3.847690      14.425704       2.748917      -0.108240      31.255378 0.44797870E+03  0.10650692E+05                                 8.667782                            7.129474       0.073121       1.996798                    0.999424      29.730351      87.000399       0.605476       0.425490      -1.054557      -0.011224       0.012342       0.025859       0.030773       0.012554      -0.026819       0.024715      -0.015777       0.033722      -0.043836       0.007652       0.036183              9.169861       9.557875      -3.200500       1.912099       8.322421       0.818514       9.629289           0.000000
          241              C      -4.915470      15.088955       2.339553      -0.095779      29.416402 0.40244895E+03  0.92751599E+04                                 8.184764                            6.655987       0.219919       2.042791                    0.999747      28.745360      81.661119       0.643799       0.412805      -1.067159       0.000730      -0.004115       0.036051       0.036292      -0.002078       0.016623       0.019488       0.003231       0.096526      -0.029190      -0.013696       0.042887              8.605399       9.000689      -3.081782       1.189440       7.876100       1.113059       8.939410           0.000006
          242              C       3.591791       0.044642       3.211582      -0.093490      30.281443 0.42641583E+03  0.99325982E+04                                 8.318493                            6.826910       0.251049       2.050433                    0.999765      28.766569      81.136685       0.641550       0.409870      -1.073163       0.020051      -0.026039       0.006144       0.033434      -0.039889       0.014012       0.000489       0.022098      -0.003645      -0.042744      -0.001878       0.044622              8.764937       9.367651      -2.868824       1.341487       7.769554       1.063457       9.157604           0.000013
          243              C       4.091622       0.154652       4.516427      -0.079254      29.041362 0.39005073E+03  0.89336126E+04                                 8.189844                            6.600732       0.228472       2.053490                    0.999797      28.355281      80.722087       0.638419       0.418885      -1.061571       0.013641      -0.042339      -0.010508       0.045706      -0.011555      -0.017798       0.023058      -0.013984       0.054647      -0.023969      -0.017150       0.041119              8.661411       9.793223      -2.735859       2.007853       7.071507       0.633377       9.119504           0.000011
          244              C      -4.022585      15.487543       4.970565      -0.095160      32.183376 0.44120860E+03  0.10496297E+05                                 8.956089                            7.142142      -0.071934       1.956080                    0.998998      29.867108      88.703015       0.593840       0.433555      -1.044975      -0.024742      -0.011294      -0.009838       0.028922       0.027711      -0.011312       0.011264      -0.018019       0.068398      -0.044254       0.017131       0.027123              9.683258      10.267085      -2.993384       2.228532       8.982212       1.363191       9.800477           0.000002
          245              C      -0.550459      14.550064       3.727550      -0.032669      33.735767 0.50945356E+03  0.12512239E+05                                 9.382703                            7.805620      -0.385213       1.872345                    0.997606      29.427715      87.622718       0.556076       0.448478      -1.040420       0.017029       0.007556      -0.017771       0.025747       0.010838      -0.022088       0.013345      -0.011247      -0.034856      -0.034948       0.016926       0.018021             10.467179       9.760155       0.050437       0.306891      11.835339      -4.648342       9.806041          -0.000002
          246              C      -0.756651      15.458845       2.697746      -0.113143      30.761475 0.45249245E+03  0.10808244E+05                                 8.633300                            7.189049       0.012799       1.977399                    0.999180      30.005454      88.631239       0.598686       0.428315      -1.050550       0.031878       0.000235       0.006483       0.032532      -0.010315       0.020856       0.012547       0.003449      -0.026501      -0.031243       0.010310       0.020933              9.433725       8.595367       0.300027      -0.770398      10.241550      -4.559802       9.464259          -0.000002
          247              C       9.531777       0.036670       2.000549      -0.089000      29.284230 0.43298801E+03  0.10167658E+05                                 8.235331                            6.943467       0.172315       2.030808                    0.999767      28.930018      83.079636       0.624673       0.417550      -1.063641       0.000306      -0.013241       0.032444       0.035043       0.000061       0.006017      -0.023631      -0.016072       0.011291      -0.020580      -0.008476       0.029056              8.825306       8.206109      -0.339811      -0.402204       8.961017      -4.094560       9.308794          -0.000002
          248              C       1.619159      15.591176       2.335289      -0.091713      28.070877 0.40453148E+03  0.93104288E+04                                 7.887068                            6.635131       0.251073       2.052968                    0.999680      28.472177      80.131509       0.652095       0.408111      -1.073061      -0.022804      -0.004864       0.023528       0.033125       0.016503      -0.022118      -0.015191       0.025160      -0.027738      -0.024917      -0.014910       0.039827              8.333167       8.020178      -0.723520       0.061242       8.434341      -3.801365       8.544982          -0.000001
          249              C       1.826272      14.683989       3.367226      -0.082159      28.735616 0.41310621E+03  0.96007083E+04                                 8.123595                            6.782067       0.200614       2.042970                    0.999802      28.748974      82.504262       0.631206       0.417536      -1.062181      -0.032203       0.009058      -0.003223       0.033607      -0.002392       0.002356      -0.002687       0.034442      -0.048219      -0.017048      -0.008530       0.025578              8.609751       8.595055      -0.662458      -0.253080       8.606423      -3.780645       8.627774          -0.000001
          250              C       0.742844      14.162636       4.062290      -0.115952      30.753504 0.47188311E+03  0.11427320E+05                                 8.734768                            7.421010      -0.264843       1.890290                    0.997784      30.598692      91.977066       0.577927       0.437646      -1.041517      -0.001545       0.008650      -0.030912       0.032137       0.000503       0.015943       0.003923      -0.050500       0.018213      -0.034560       0.011018       0.023542              9.205192       9.519690      -0.429925      -0.108144       8.894868      -3.671251       9.201018          -0.000002
          251              C      -1.716732      15.903669      12.830338       0.090982      26.387973 0.34409467E+03  0.76898055E+04                                 7.907105                            6.312970       0.040881       2.029866                    0.999205      26.582960      76.425439       0.631027       0.434331      -1.044901       0.037457       0.020276       0.011087       0.044012       0.009133       0.001742      -0.019439       0.004469       0.006702      -0.022945       0.002629       0.020316              9.109002       7.823500      -1.644815      -1.072282      11.590673       4.280760       7.912834          -0.000001
          252              C      -1.201253      14.829075      12.109688      -0.185744      31.576230 0.43743741E+03  0.10337056E+05                                 8.758206                            7.008402       0.111703       2.012226                    0.999420      29.793500      86.885279       0.615562       0.421069      -1.057445       0.002192       0.010522       0.009191       0.014142       0.021540       0.019355       0.001784      -0.012926       0.006797      -0.030667       0.001841       0.028826             10.181420       8.612191      -3.060614      -1.705785      12.874077       5.017940       9.057992          -0.000002
          253              C       0.085606      14.510205      12.030801       0.125963      32.966148 0.39115386E+03  0.89708072E+04                                 9.250101                            6.769323      -0.205490       1.959232                    0.999381      26.098038      74.497419       0.607922       0.439313      -1.048353      -0.001830      -0.005093       0.000830       0.005475      -0.001446       0.012945      -0.009587      -0.016453       0.057405      -0.022001      -0.004517       0.026519             12.055785       8.912032      -4.216955      -2.215175      16.538855       7.359491      10.716468          -0.000001
          254              C       0.961923      15.313759      12.794092      -0.179404      31.995615 0.47245466E+03  0.11323066E+05                                 8.773951                            7.238814       0.248657       2.051782                    0.999522      29.858073      86.225791       0.614464       0.415916      -1.066186       0.002227      -0.009450       0.010459       0.014271      -0.007198       0.007833      -0.011831       0.031298      -0.023934      -0.021796      -0.002867       0.024663             10.310796       7.429418      -1.765421      -0.729024      14.398861       5.483608       9.104109          -0.000001
          255              C       9.572279       0.448013      13.525403       0.047216      27.595527 0.39816615E+03  0.92001515E+04                                 8.111619                            6.765440       0.068791       2.018159                    0.999459      27.780524      80.389799       0.614917       0.431081      -1.050132      -0.048586      -0.010590      -0.010309       0.050784       0.015236       0.026318      -0.010307       0.024233       0.006323      -0.034830       0.000945       0.033885              9.367888       7.129519      -1.450185      -0.526616      12.707089       4.312212       8.267056          -0.000002
          256              C       0.655396      13.402130      11.278169       0.083239      37.366073 0.39702082E+03  0.91110984E+04                                 9.887993                            6.722572      -0.025018       2.014727                    0.999351      26.178786      74.000263       0.625259       0.426863      -1.059185      -0.000753      -0.003464      -0.006204       0.007145       0.007138      -0.002210       0.016094       0.005630      -0.022030      -0.021231       0.005602       0.015629             13.285748       9.212267      -5.906888      -0.269695      16.828765       5.903208      13.816213          -0.000001
          257              C       0.060753      13.054561      10.060740      -0.161886      36.900489 0.48054838E+03  0.11674605E+05                                 9.821678                            7.416487      -0.128350       1.923321                    0.999030      31.082063      93.172483       0.587368       0.429231      -1.047984       0.008447      -0.014030       0.014410       0.021814       0.019365      -0.022772      -0.033302       0.028596      -0.103843      -0.055330      -0.000788       0.056118             11.952292       7.352668      -2.878600       1.539164      12.917052       4.664724      15.587157          -0.000002
          258              C       0.524685      12.002288       9.305977      -0.012620      38.423352 0.50948282E+03  0.12474345E+05                                10.143916                            7.703943      -0.299131       1.901608                    0.998018      28.935282      85.155398       0.572651       0.436845      -1.050535       0.006678      -0.007565       0.019761       0.022189       0.018195      -0.004231      -0.005952       0.024261       0.029789      -0.027126       0.006240       0.020886             12.545167       9.495017      -3.175456       2.853354      12.217930       3.361630      15.922554          -0.000002
          259              C       1.646775      11.273669       9.777171      -0.123194      33.739279 0.46953777E+03  0.11343072E+05                                 9.242423                            7.338828      -0.159205       1.921038                    0.998407      30.594632      91.502924       0.589429       0.430144      -1.047254      -0.024633       0.017706       0.009170       0.031692       0.016902      -0.034317       0.001044      -0.030606      -0.062032      -0.049785       0.012228       0.037556             10.686189      10.142119      -3.454398       3.658939       8.868305       0.538346      13.048144          -0.000002
          260              C       2.218405      11.520793      10.998864      -0.019554      39.830094 0.53067664E+03  0.13149759E+05                                10.448784                            7.904873      -0.455405       1.845575                    0.997331      29.595002      88.131766       0.559793       0.441561      -1.045852      -0.016756       0.012583      -0.000031       0.020955       0.002843      -0.001766      -0.002576      -0.003172      -0.072376      -0.024371       0.008809       0.015563             13.018052      13.128460      -6.060756       2.662473      12.782247       1.358198      13.143451          -0.000002
          261              C       1.734222      12.668727      11.725910      -0.157457      37.690368 0.50107730E+03  0.12307987E+05                                10.017852                            7.613995      -0.237746       1.888002                    0.998228      31.435276      94.918823       0.574741       0.433862      -1.044610       0.011319      -0.008548      -0.025295       0.029001       0.051459      -0.012767       0.004434       0.027738       0.022003      -0.058900       0.007968       0.050932             12.209082      11.048833      -6.876057       0.375912      15.032319       2.337793      10.546094          -0.000002
          262              C      -0.976650      10.065149       7.915848      -0.024531      32.812151 0.51692077E+03  0.12721452E+05                                 9.158851                            7.809535      -0.361478       1.881017                    0.997389      29.268369      86.780339       0.562517       0.442443      -1.045628      -0.007389      -0.014317       0.007804       0.017902       0.023110      -0.004045      -0.001623      -0.031907      -0.005126      -0.027539      -0.001753       0.029292             10.043312      11.868007       2.894182      -1.535575      11.914764      -1.217750       6.347167          -0.000002
          263              C      -2.303091       9.993403       8.320947      -0.103949      30.262735 0.44301534E+03  0.10550145E+05                                 8.610916                            7.147356      -0.113452       1.946918                    0.998170      29.821505      88.615767       0.594789       0.432418      -1.045653       0.007273      -0.024828       0.003338       0.026086      -0.017975       0.014905       0.015876       0.008905       0.054519      -0.036259       0.009255       0.027004              9.482693      10.952926       3.391255      -1.431286      11.560119      -1.783117       5.935033          -0.000003
          264              C      -2.875642       8.759374       8.610912      -0.080203      28.804487 0.44188670E+03  0.10486538E+05                                 8.331499                            7.131405       0.007371       1.989071                    0.998522      29.219236      85.868865       0.598018       0.431589      -1.049149       0.026774       0.008811      -0.013690       0.031335      -0.007064      -0.005696       0.006041       0.014988      -0.012415      -0.011006      -0.004346       0.015351              9.114959      10.915794       3.142098      -1.250549      10.364732      -1.523382       6.064350          -0.000002
          265              C      -2.120832       7.598685       8.495779      -0.086845      29.037912 0.45588273E+03  0.10900909E+05                                 8.396524                            7.270899      -0.061815       1.965247                    0.997849      29.436985      86.773464       0.589036       0.434865      -1.047402       0.012393       0.028423      -0.005658       0.031520       0.018002       0.003563      -0.003595      -0.025644      -0.001555      -0.022881       0.000412       0.022470              9.048316      11.319181       2.584698      -1.271475       9.785694      -1.283045       6.040075          -0.000001
          266              C      -0.794392       7.670431       8.088548      -0.088337      28.566789 0.41613212E+03  0.96774109E+04                                 8.076012                            6.790606       0.249151       2.057007                    0.999785      28.765979      82.266608       0.633813       0.415544      -1.064692      -0.012383       0.027449       0.003087       0.030270      -0.017775      -0.008901       0.004363      -0.022284      -0.050815      -0.021725      -0.009127       0.030852              8.666247      10.940529       2.169032      -1.676169       9.581016      -1.263954       5.477197          -0.000001
          267              C      -0.220920       8.902866       7.798582      -0.117634      29.839043 0.45462899E+03  0.10861008E+05                                 8.440431                            7.191809       0.015242       1.976338                    0.999427      30.024238      88.399264       0.600956       0.426629      -1.052657      -0.023543      -0.005180       0.011097       0.026537      -0.002859      -0.003813       0.011787       0.059113       0.013176      -0.035300       0.006922       0.028379              8.979519      10.275733       2.201706      -1.780115      10.821363      -1.492085       5.841462          -0.000003
          268              C       1.215981      11.487312       6.589681      -0.046530      35.147958 0.54747971E+03  0.13669577E+05                                 9.602134                            8.051933      -0.458910       1.838149                    0.997254      30.148551      90.064066       0.552402       0.444082      -1.044570       0.020660       0.002013      -0.016963       0.026807      -0.003518      -0.024750       0.002968       0.013282       0.041408      -0.019157      -0.013778       0.032934             10.716680      10.245474       1.416785      -1.724688       7.749805       2.760080      14.154763          -0.000002
          269              C       1.056734      10.643899       5.408498      -0.117308      32.761014 0.47630866E+03  0.11503197E+05                                 9.016136                            7.368630      -0.011308       1.972338                    0.998254      30.062490      88.766085       0.593280       0.427481      -1.052958       0.019536       0.017131      -0.005141       0.026487       0.020721       0.021281       0.005275      -0.000575      -0.026341      -0.027345      -0.006505       0.033850             10.106712      10.980210       0.938051      -2.803374       6.628744       2.440955      12.711181          -0.000005
          270              C       2.123593      10.607229       4.527941      -0.063206      27.250545 0.37328984E+03  0.85330787E+04                                 8.062204                            6.582998      -0.104215       1.962927                    0.998584      28.410644      83.220118       0.615480       0.435344      -1.041939      -0.012060       0.013284       0.024489       0.030358      -0.004550       0.014497       0.001098      -0.031201       0.019282      -0.025966       0.012102       0.013864              8.829854      10.056634       0.408434      -2.237192       5.799941       2.543117      10.632986          -0.000002
          271              C       3.187692      11.244970       4.726226      -0.080898      27.808868 0.39486641E+03  0.91422152E+04                                 8.151110                            6.766816      -0.026821       1.980166                    0.998912      28.862442      84.727444       0.608352       0.434860      -1.043571      -0.023307       0.010551       0.026924       0.037141      -0.029651      -0.016125      -0.009825       0.003926       0.011196      -0.039335       0.010203       0.029132              8.766443       9.474481       0.508991      -1.103423       6.314098       2.924130      10.510751          -0.000002
          272              C       3.460160      11.987939       5.890353      -0.096382      30.406965 0.42575902E+03  0.99243068E+04                                 8.344207                            6.802147       0.429100       2.110732                    0.999639      28.682651      81.217689       0.644778       0.407530      -1.073527      -0.032013      -0.018221       0.002693       0.036933       0.017658       0.006116       0.011613       0.024468      -0.027113      -0.022155      -0.007003       0.029158              9.038412       9.987246      -0.008814      -1.266757       6.194422       2.932616      10.933568          -0.000002
          273              C       2.372129      12.156940       6.792231      -0.135157      31.125487 0.45611880E+03  0.10904892E+05                                 8.657180                            7.187540       0.015167       1.971360                    0.999502      30.291699      89.204003       0.603183       0.424731      -1.053892       0.001976      -0.007288      -0.026826       0.027868      -0.003046       0.013458       0.017584      -0.042724       0.046496      -0.034219       0.001050       0.033168              9.417327       9.773785       0.186310      -2.083635       6.794191       2.729396      11.684003          -0.000003
          274              C       5.054465      11.573407      11.241924      -0.044444      37.129508 0.57694466E+03  0.14544731E+05                                 9.895408                            8.234040      -0.335010       1.883287                    0.996987      29.822471      88.511208       0.551330       0.440680      -1.050218       0.010974       0.022559      -0.005925       0.025777       0.014037      -0.019222       0.004160      -0.000705      -0.048737      -0.029914       0.004434       0.025481             10.643441      13.871424       1.570990       0.553746       7.116904      -2.084104      10.941994          -0.000002
          275              C       5.211871      12.062873       9.856059      -0.107642      31.256254 0.44803996E+03  0.10652873E+05                                 8.668479                            7.130659       0.085098       2.000275                    0.999449      29.734880      87.026226       0.605316       0.425573      -1.054469       0.016117       0.004870       0.027690       0.032407      -0.011751       0.034882       0.009928      -0.016169       0.036392      -0.043445       0.007109       0.036336              9.170054      11.399941       2.134648      -0.248929       6.479059      -2.066750       9.631160           0.000000
          276              C       6.320153      12.655973       9.446695      -0.101305      29.601077 0.40589111E+03  0.93748717E+04                                 8.219810                            6.686022       0.218335       2.040726                    0.999746      28.860680      82.090647       0.642086       0.413007      -1.066978      -0.003054      -0.000694       0.035963       0.036099       0.000841       0.009989      -0.019257       0.000010       0.087867      -0.024162      -0.013936       0.038097              8.641267      10.877579       2.038012       0.369375       6.077231      -1.591298       8.968992           0.000006
          277              C       7.447766      12.810625      10.318724      -0.087781      30.094277 0.42285418E+03  0.98289619E+04                                 8.285786                            6.799260       0.241716       2.049325                    0.999780      28.646261      80.711391       0.642725       0.409981      -1.073094      -0.032048      -0.004795       0.005171       0.032815       0.031751      -0.008270      -0.014481       0.062567      -0.004843      -0.046188      -0.002729       0.048917              8.731257      10.615956       2.122472       0.243226       6.460272      -1.687516       9.117543           0.000013
          278              C       7.293121      12.322753      11.623570      -0.080526      29.077473 0.39072144E+03  0.89532838E+04                                 8.200945                            6.610599       0.218409       2.050671                    0.999785      28.367952      80.791302       0.637302       0.419417      -1.061179      -0.041724       0.008555      -0.009451       0.043628      -0.000239       0.029061       0.000156       0.022169       0.058304      -0.020896      -0.019938       0.040833              8.672882      10.132903       2.551050      -0.461683       6.755209      -2.061032       9.130534           0.000011
          279              C       6.218898      11.683417      12.077707      -0.093497      32.218112 0.44188413E+03  0.10517741E+05                                 8.965516                            7.149844      -0.069828       1.955656                    0.999062      29.895411      88.847045       0.593166       0.433826      -1.044678       0.002307       0.027773      -0.010796       0.029887      -0.019204       0.018368       0.002581      -0.041228       0.067573      -0.044325       0.015470       0.028855              9.693133      11.905782       2.054275       0.065748       7.362893      -2.615554       9.810723           0.000002
          280              C       3.670954       9.145208      10.834693      -0.033281      33.710767 0.50896153E+03  0.12496735E+05                                 9.376844                            7.801020      -0.383008       1.873355                    0.997603      29.413139      87.558192       0.556347       0.448383      -1.040508      -0.000906      -0.017531      -0.014839       0.022986      -0.007872       0.025243       0.016415      -0.022424      -0.030361      -0.038985       0.013902       0.025083             10.460013      11.267668      -0.918960      -4.177885      10.310507       2.054144       9.801864          -0.000002
          281              C       4.561077       8.869385       9.804888      -0.115435      30.875506 0.45470257E+03  0.10874493E+05                                 8.656594                            7.208764       0.006348       1.974782                    0.999167      30.068591      88.878625       0.597584       0.428574      -1.050370      -0.016602      -0.025899       0.008370       0.031882       0.004214       0.001357      -0.022832       0.022730      -0.020545      -0.030580       0.013318       0.017262              9.460270       9.594954      -0.871568      -3.575690       9.290219       2.960018       9.495637          -0.000002
          282              C       4.470868       7.670431       9.107692      -0.084360      29.132616 0.42985031E+03  0.10074955E+05                                 8.205487                            6.917323       0.171466       2.032069                    0.999795      28.828388      82.691354       0.626023       0.417436      -1.063786      -0.010081       0.006730       0.031672       0.033912      -0.008721      -0.024614       0.009733       0.005940       0.021480      -0.021652      -0.010907       0.032559              8.793412       9.034626      -0.154360      -3.334268       8.069083       2.384503       9.276526          -0.000002
          283              C       3.487774       6.745707       9.442431      -0.096718      28.251134 0.40800453E+03  0.94109582E+04                                 7.921889                            6.664584       0.266489       2.056411                    0.999670      28.589806      80.564890       0.650466       0.408237      -1.072921       0.008539       0.021970       0.022680       0.032711       0.006123      -0.003182       0.022534      -0.035719      -0.031685      -0.024525      -0.010253       0.034778              8.370756       9.004236       0.182466      -3.343746       7.522513       1.852217       8.585518          -0.000001
          284              C       2.598571       7.019935      10.474368      -0.075892      28.591971 0.41017300E+03  0.95143828E+04                                 8.091105                            6.752696       0.215052       2.048134                    0.999808      28.658250      82.131966       0.633394       0.416887      -1.062727       0.023237       0.023540      -0.004611       0.033397       0.018873      -0.006251      -0.005731      -0.013135      -0.057137      -0.020722      -0.010163       0.030885              8.576285       9.143747       0.332636      -3.136123       7.993278       2.096964       8.591829          -0.000000
          285              C       2.688781       8.218889      11.169432      -0.116491      30.721769 0.47101737E+03  0.11399610E+05                                 8.723235                            7.408623      -0.252707       1.894039                    0.997716      30.570389      91.825077       0.579140       0.436988      -1.042047       0.008599      -0.001995      -0.030903       0.032139      -0.021075      -0.003185      -0.022094       0.023264       0.005728      -0.036488       0.009192       0.027296              9.195061       9.414576       0.483928      -3.128045       8.975379       1.928497       9.195229          -0.000002
          286              C      14.631347       6.465101       1.383733       0.092598      26.295883 0.34251382E+03  0.76455934E+04                                 7.887657                            6.296922       0.029479       2.027627                    0.999276      26.525760      76.214240       0.632067       0.434120      -1.045038      -0.001344       0.043067      -0.010301       0.044303       0.000928       0.016461       0.008830      -0.017193      -0.002417      -0.022149       0.003573       0.018576              9.084915      12.037940       0.797226      -4.227575       7.327699      -1.204742       7.889107          -0.000001
          287              C      13.442982       6.374222       2.104383      -0.185674      31.649902 0.43877952E+03  0.10378870E+05                                 8.782255                            7.027857       0.100492       2.008280                    0.999440      29.832448      87.100259       0.613439       0.422115      -1.056570       0.006510       0.010291      -0.009534       0.015466       0.012226       0.008114      -0.016005      -0.027690       0.006808      -0.026509       0.001423       0.025085             10.211005      14.509204       0.313284      -5.216788       7.039711      -1.029145       9.084101          -0.000002
          288              C      12.523403       7.329240       2.183270       0.120599      33.094435 0.39301465E+03  0.90234045E+04                                 9.266226                            6.780510      -0.194969       1.960888                    0.999430      26.171018      74.725778       0.608131       0.438679      -1.048822      -0.005134      -0.003985       0.000471       0.006516       0.009715       0.017091      -0.005333       0.008566       0.061466      -0.025511      -0.003370       0.028881             12.077862      18.320094       1.199749      -7.495827       7.178286      -1.765967      10.735204          -0.000001
          289              C      12.781142       8.489929       1.419979      -0.177502      31.917223 0.47093029E+03  0.11277105E+05                                 8.754740                            7.221947       0.264525       2.056627                    0.999555      29.821559      86.076580       0.615860       0.415320      -1.066598      -0.007173      -0.004357      -0.009900       0.012979      -0.015280       0.010751      -0.001514      -0.000622      -0.017928      -0.017130      -0.004011       0.021141             10.286955      14.150925       2.123536      -5.099961       7.628900      -2.105331       9.081041          -0.000001
          290              C      -4.398149       8.513844       0.688668       0.046566      27.651262 0.39908331E+03  0.92280814E+04                                 8.124601                            6.773871       0.063006       2.015748                    0.999451      27.827756      80.596740       0.614351       0.431163      -1.049919       0.016291      -0.047564       0.008386       0.050971      -0.000874       0.020449      -0.019559      -0.045558       0.005934      -0.036507       0.000262       0.036246              9.385330      12.593628       1.695345      -4.009086       7.279811      -1.705215       8.282551          -0.000002
          291              C      11.278886       7.268654       2.935902       0.080923      37.454332 0.39818795E+03  0.91427005E+04                                 9.894853                            6.726936      -0.007017       2.019437                    0.999369      26.210722      74.060041       0.625953       0.426165      -1.059838      -0.001835      -0.002030       0.006525       0.007075       0.000589      -0.015707      -0.005178      -0.017814      -0.021447      -0.022304       0.006857       0.015447             13.295949      20.060776       0.344164      -5.248897       6.004308      -2.720050      13.822762          -0.000001
          292              C      11.275204       6.579894       4.153331      -0.151951      36.434171 0.47318679E+03  0.11450964E+05                                 9.739698                            7.358334      -0.117780       1.929246                    0.999024      30.842997      92.262005       0.589846       0.429099      -1.048112      -0.015533       0.000222      -0.011309       0.019215      -0.004364       0.016422       0.034067      -0.035368      -0.099170      -0.052790       0.004225       0.048565             11.844011      13.910977       0.945967      -3.216659       6.199781      -3.624686      15.421274          -0.000002
          293              C      10.131943       6.455534       4.908094      -0.013760      38.434563 0.50975103E+03  0.12481120E+05                                10.143269                            7.704007      -0.297714       1.902272                    0.997932      28.929271      85.106452       0.572933       0.436623      -1.050790      -0.012640       0.001671      -0.021444       0.024948      -0.004533       0.006797       0.005581      -0.037323       0.032823      -0.026178       0.008401       0.017777             12.544757      14.292118      -0.412465      -1.477369       7.424052      -4.150418      15.918103          -0.000002
          294              C       8.939896       7.062983       4.436900      -0.126625      33.844360 0.47124582E+03  0.11395998E+05                                 9.264848                            7.354458      -0.169223       1.917585                    0.998350      30.660843      91.782719       0.588459       0.430413      -1.046970       0.025609      -0.009628      -0.011416       0.029645       0.023457      -0.016439       0.030311      -0.020326      -0.061513      -0.050116       0.008502       0.041614             10.715439      12.203230      -2.288048       1.379727       6.851365      -3.453458      13.091721          -0.000002
          295              C       8.868097       7.681592       3.215207      -0.024292      40.027091 0.53336837E+03  0.13239519E+05                                10.500340                            7.937475      -0.473770       1.839486                    0.997062      29.706063      88.678135       0.557048       0.442964      -1.044523       0.017179      -0.008141       0.000505       0.019017       0.000422       0.004937       0.002446       0.000019      -0.072591      -0.025008       0.011718       0.013290             13.090546      18.228079      -3.206672       0.166797       7.831646      -3.003127      13.211912          -0.000002
          296              C      10.104328       7.836244       2.488161      -0.153590      37.622554 0.49986860E+03  0.12272018E+05                                10.009414                            7.606891      -0.245287       1.886297                    0.998256      31.396560      94.806246       0.574720       0.434100      -1.044371      -0.014855       0.004169       0.026463       0.030633       0.014917      -0.015698       0.009837      -0.095900       0.020561      -0.058125       0.009926       0.048199             12.200035      19.979051      -1.708815      -1.842529       6.084317      -1.491980      10.536736          -0.000002
          297              C       9.205000       4.186770       6.298223      -0.025769      32.895931 0.51858581E+03  0.12773504E+05                                 9.175810                            7.823528      -0.359183       1.881305                    0.997393      29.322035      86.995202       0.561825       0.442605      -1.045466      -0.009223      -0.014628      -0.007866       0.018998       0.024221       0.001209       0.005586      -0.015180      -0.003294      -0.025065      -0.001842       0.026907             10.062824       9.411666       1.471240       0.288541      14.418432       1.945265       6.358374          -0.000002
          298              C       9.806086       3.002166       5.893124      -0.102319      30.255917 0.44286874E+03  0.10546065E+05                                 8.609329                            7.145970      -0.111354       1.947122                    0.998246      29.823992      88.628465       0.594856       0.432393      -1.045639      -0.024744      -0.007594      -0.003749       0.026153      -0.013011      -0.010866      -0.022115       0.030911       0.054764      -0.039710       0.010768       0.028942              9.480757       8.471214       1.958084       0.828476      14.037227       2.131945       5.933831          -0.000003
          299              C       9.023661       1.889308       5.603159      -0.079282      28.709889 0.43985573E+03  0.10426295E+05                                 8.313172                            7.115096       0.007350       1.989871                    0.998483      29.159481      85.642975       0.598693       0.431601      -1.049145      -0.004743       0.028368       0.009836       0.030397      -0.014542      -0.008648       0.003595      -0.001641      -0.007476      -0.014789      -0.004458       0.019247              9.095007       7.763125       1.325272       0.691014      13.470824       1.843460       6.051073          -0.000002
          300              C       7.641070       1.962648       5.718292      -0.088079      29.206924 0.45963744E+03  0.11015486E+05                                 8.435826                            7.308072      -0.073174       1.960350                    0.997889      29.560881      87.294763       0.586538       0.435734      -1.046667       0.019437       0.023723       0.006079       0.031266       0.015910       0.006397      -0.003304      -0.012387      -0.009485      -0.018769       0.000076       0.018693              9.090118       7.963280       0.624492       0.477609      13.235463       1.748376       6.071610          -0.000001
          301              C       7.039984       3.147252       6.125523      -0.088949      28.586699 0.41653328E+03  0.96897613E+04                                 8.083473                            6.797711       0.252260       2.057522                    0.999786      28.776723      82.329245       0.632901       0.416013      -1.064316       0.032534       0.002242      -0.002981       0.032747       0.003696      -0.009944       0.002355       0.042826      -0.051020      -0.020312      -0.011847       0.032158              8.674258       8.045309       0.496986       0.257658      12.494076       2.086253       5.483389          -0.000001
          302              C       7.820568       4.260111       6.415489      -0.119095      29.762946 0.45304211E+03  0.10811559E+05                                 8.416964                            7.170834       0.020503       1.978868                    0.999326      29.976220      88.155363       0.603010       0.425630      -1.053477       0.006207      -0.023106      -0.009426       0.025715      -0.026095      -0.010573      -0.006582      -0.022408       0.013721      -0.034639       0.008521       0.026118              8.955114       8.749624       1.324949       0.398499      12.290334       2.284196       5.825385          -0.000003
          303              C       9.340313       6.796726       7.624390      -0.051313      35.380646 0.55190977E+03  0.13810793E+05                                 9.650015                            8.089208      -0.462651       1.835367                    0.997196      30.291807      90.652782       0.550529       0.444606      -1.044049      -0.010480       0.017697       0.017445       0.026969      -0.005641      -0.014385       0.018554      -0.002371       0.040976      -0.018319      -0.012581       0.030900             10.773763       7.181713      -0.375157      -3.273980      10.899217       0.118420      14.240360          -0.000002
          304              C       8.689520       6.237108       8.805573      -0.120818      32.819081 0.47735849E+03  0.11536080E+05                                 9.028691                            7.378075      -0.020087       1.969295                    0.998324      30.104541      88.949016       0.592679       0.427634      -1.052756       0.003741       0.025236       0.003825       0.025797       0.009479       0.007475      -0.022445      -0.027837      -0.024248      -0.028054      -0.003350       0.031404             10.121567       6.915323      -1.417786      -3.522286      10.716966       1.211015      12.732413          -0.000005
          305              C       8.124333       7.142701       9.686130      -0.064050      27.271840 0.37368494E+03  0.85442361E+04                                 8.064905                            6.585405      -0.104939       1.962602                    0.998620      28.427606      83.275909       0.615528       0.435202      -1.042040       0.020469      -0.003270      -0.025925       0.033193       0.008394       0.005515      -0.008344       0.032826       0.014240      -0.023924       0.006716       0.017208              8.833066       6.514433      -1.640688      -3.323074       9.347295       0.668639      10.637470          -0.000002
          306              C       8.144584       8.383107       9.487845      -0.084268      27.918356 0.39698760E+03  0.92053214E+04                                 8.178464                            6.790691      -0.044702       1.973938                    0.998879      28.947849      85.093426       0.606404       0.435594      -1.042941       0.021532      -0.016735      -0.028316       0.039313      -0.013304       0.002015       0.019264       0.047479       0.007177      -0.037606       0.011102       0.026505              8.795724       6.688247      -1.118378      -3.094639       9.153374      -0.510606      10.545552          -0.000001
          307              C       8.651779       8.990555       8.323718      -0.093994      30.381526 0.42529703E+03  0.99116186E+04                                 8.344547                            6.803037       0.420477       2.108486                    0.999657      28.661466      81.170465       0.644035       0.408079      -1.073082      -0.000248      -0.033606      -0.000840       0.033617      -0.002091      -0.009667      -0.017154      -0.045156      -0.030211      -0.026925      -0.007374       0.034300              9.038883       7.151757      -1.646948      -3.174486       9.029218      -0.369013      10.935675          -0.000002
          308              C       9.342154       8.132794       7.421840      -0.128357      30.845106 0.45061479E+03  0.10739331E+05                                 8.599475                            7.137667       0.032320       1.978149                    0.999541      30.117294      88.514872       0.606172       0.423973      -1.054492      -0.008824      -0.003576       0.028750       0.030285       0.015028      -0.008788      -0.021621       0.023770       0.050665      -0.033246      -0.000601       0.033848              9.355805       7.330779      -1.177990      -3.388939       9.122980       0.422632      11.613657          -0.000003
          309              C       7.495632      10.163999       2.972147      -0.048061      37.204709 0.57854063E+03  0.14593668E+05                                 9.906829                            8.244361      -0.330908       1.884078                    0.996850      29.852367      88.599146       0.551143       0.440566      -1.050384       0.016928       0.021868       0.005127       0.028126       0.009061      -0.011854       0.016388      -0.026464      -0.043308      -0.029728       0.002224       0.027504             10.656129       7.455185      -2.145178       2.086858      13.554227       0.559714      10.958974          -0.000002
          310              C       7.840819      10.545049       4.358012      -0.108784      31.309064 0.44902266E+03  0.10681513E+05                                 8.676386                            7.137391       0.059761       1.992026                    0.999407      29.765136      87.121016       0.605201       0.425444      -1.054606      -0.003794       0.015998      -0.027561       0.032092       0.000568       0.012064      -0.030410       0.030269       0.031593      -0.040004       0.006487       0.033517              9.178346       5.865526      -1.064596       1.665778      12.029959       1.253579       9.639554           0.000000
          311              C       7.800317      11.801399       4.767376      -0.094983      29.401292 0.40219213E+03  0.92685490E+04                                 8.184381                            6.655790       0.222485       2.043381                    0.999766      28.733285      81.646416       0.643474       0.413045      -1.066914       0.001970       0.000469      -0.038208       0.038261       0.002392       0.022466       0.000316      -0.004586       0.092332      -0.026820      -0.012796       0.039616              8.604454       5.489129      -1.051834       1.560273      11.379300       0.475898       8.944934           0.000006
          312              C       7.370443      12.855267       3.895347      -0.095533      30.389542 0.42866697E+03  0.99995550E+04                                 8.345894                            6.853072       0.237889       2.046036                    0.999772      28.819430      81.381227       0.639092       0.410849      -1.072376       0.009836      -0.031112      -0.009001       0.033849      -0.007896       0.007768       0.016002      -0.076072      -0.003286      -0.040686      -0.003842       0.044528              8.791403       5.708318      -0.744402       1.600848      11.471692       0.624080       9.194200           0.000014
          313              C       7.025256      12.477405       2.590501      -0.082336      29.139673 0.39180526E+03  0.89847205E+04                                 8.213076                            6.619627       0.217025       2.049753                    0.999774      28.408085      80.946567       0.636860       0.419400      -1.061145       0.029404      -0.030466       0.008402       0.043167      -0.011080       0.013227      -0.025396      -0.018976       0.049895      -0.023068      -0.017467       0.040535              8.685951       5.398196      -0.185736       1.558310      11.513194       1.434573       9.146461           0.000011
          314              C       7.008687      11.227432       2.136364      -0.085273      31.779206 0.43381111E+03  0.10276192E+05                                 8.878277                            7.077047      -0.057414       1.962527                    0.999049      29.631313      87.798050       0.597227       0.432947      -1.045402       0.020857       0.013039       0.011830       0.027294       0.007940       0.009224      -0.016198       0.049677       0.075979      -0.043220       0.011241       0.031979              9.600755       6.654182      -0.919545       2.288259      12.402888       1.246622       9.745194           0.000002
          315              C       6.084505       7.751743       3.379379      -0.031012      33.660335 0.50812702E+03  0.12470532E+05                                 9.367920                            7.795033      -0.387913       1.872407                    0.997591      29.371326      87.400042       0.556543       0.448430      -1.040531      -0.013997      -0.009262       0.016248       0.023360       0.004517       0.002550      -0.022852       0.019279      -0.037807      -0.031777       0.013939       0.017838             10.449631      11.339105      -0.872794      -3.863494      10.219975       2.586944       9.789814          -0.000002
          316              C       5.400574       8.384701       4.409183      -0.114983      30.836828 0.45399916E+03  0.10852866E+05                                 8.646125                            7.200859       0.007351       1.975553                    0.999179      30.052929      88.796564       0.598235       0.428297      -1.050598      -0.014783      -0.026914      -0.007342       0.031572      -0.005108       0.024009       0.013821      -0.027059      -0.027575      -0.036410       0.011445       0.024964              9.447588      10.107384      -0.565483      -4.343127       8.755190       1.613910       9.480190          -0.000002
          317              C       4.407354       7.707101       5.106380      -0.083995      29.181485 0.43087967E+03  0.10106667E+05                                 8.219911                            6.929936       0.173440       2.031994                    0.999795      28.861876      82.859868       0.624770       0.417959      -1.063290       0.012619      -0.004623      -0.031140       0.033916      -0.006838      -0.018169       0.017843      -0.000016       0.015957      -0.020725      -0.009496       0.030221              8.808871       8.460113      -0.497672      -3.739688       8.673454       1.698662       9.293044          -0.000002
          318              C       4.098066       6.393355       4.771640      -0.094331      28.135017 0.40580427E+03  0.93476361E+04                                 7.901282                            6.647778       0.263539       2.056641                    0.999656      28.511089      80.291167       0.651108       0.408383      -1.072816       0.014062       0.017263      -0.023818       0.032604       0.018902      -0.021467      -0.009190       0.010046      -0.033547      -0.024621      -0.011500       0.036121              8.348219       7.715801      -0.546555      -3.265981       8.767342       1.961465       8.561513          -0.000001
          319              C       4.780157       5.760397       3.739703      -0.084981      28.890293 0.41607470E+03  0.96870506E+04                                 8.150366                            6.805156       0.202259       2.041812                    0.999792      28.856101      82.886790       0.630304       0.417384      -1.062275       0.007444       0.032028       0.005558       0.033348       0.012008       0.002282       0.008584      -0.022886      -0.049577      -0.018471      -0.008171       0.026642              8.638135       8.059236      -0.340863      -3.415616       9.195305       1.676184       8.659865          -0.000001
          320              C       5.773376       6.437997       3.044639      -0.111990      30.586199 0.46830804E+03  0.11317851E+05                                 8.699738                            7.389578      -0.255850       1.894262                    0.997786      30.479529      91.490621       0.579609       0.437259      -1.041871      -0.008246       0.002749       0.031838       0.033003      -0.021917       0.013046       0.014533       0.023210       0.017322      -0.036447       0.013211       0.023236              9.169774       8.644344       0.050667      -3.224384       9.693813       1.739850       9.171164          -0.000002
          321              C       5.495385       9.438569      15.597804       0.086206      26.401048 0.34432053E+03  0.76960719E+04                                 7.906055                            6.311720       0.022607       2.024632                    0.999248      26.605100      76.493748       0.631591       0.433874      -1.045182      -0.038268      -0.020526      -0.010028       0.044568       0.008672      -0.018991       0.012753       0.008304       0.002520      -0.027122       0.005525       0.021597              9.106615       9.219895      -2.448219       3.167197      10.191385      -3.067065       7.908564          -0.000001
          322              C       6.168270       8.454853      16.318454      -0.177276      31.385819 0.43404805E+03  0.10237768E+05                                 8.729923                            6.986435       0.121417       2.016522                    0.999443      29.667482      86.456979       0.615792       0.421701      -1.056973      -0.012206       0.002937      -0.009610       0.015810       0.004675       0.012247       0.008085       0.034423       0.004972      -0.020936      -0.003911       0.024848             10.146708       9.127652      -3.359016       3.480029      12.287099      -3.969402       9.025374          -0.000002
          323              C       5.800991       7.180965      16.397341       0.125294      33.000448 0.39161917E+03  0.89841052E+04                                 9.255340                            6.772932      -0.201442       1.959827                    0.999386      26.113956      74.552581       0.607819       0.439259      -1.048391       0.002861      -0.005459      -0.002863       0.006795      -0.007697       0.002374       0.014393       0.012359       0.061610      -0.024556      -0.000924       0.025480             12.063243      10.986927      -5.415488       5.268583      14.481703      -5.601530      10.721099          -0.000001
          324              C       4.666935       6.823830      15.634050      -0.185364      32.101281 0.47431242E+03  0.11379434E+05                                 8.793169                            7.252545       0.195016       2.037331                    0.999700      29.919416      86.464967       0.613907       0.415860      -1.066157       0.006258      -0.007364      -0.011181       0.014778       0.007326      -0.008201       0.013683      -0.025876      -0.012547      -0.021811      -0.000577       0.022389             10.336594      11.155021      -3.916018       4.397501      10.727857      -3.385787       9.126903          -0.000001
          325              C       4.030869       7.877697      14.902739       0.049079      27.580579 0.39774904E+03  0.91891187E+04                                 8.110875                            6.763248       0.070985       2.018486                    0.999549      27.778724      80.407443       0.614764       0.431254      -1.049911       0.035100       0.037092       0.010822       0.052201       0.016670       0.006405       0.021680       0.016876       0.006883      -0.028922      -0.000925       0.029847              9.367867      10.056677      -3.139926       3.472944       9.779234      -2.612464       8.267689          -0.000002
          326              C       6.475717       6.133475      17.149973       0.077708      37.447493 0.39813344E+03  0.91410125E+04                                 9.892571                            6.725616      -0.012478       2.018184                    0.999355      26.216559      74.071487       0.626143       0.426056      -1.059920       0.004174      -0.000194       0.004039       0.005812       0.005306       0.010424      -0.010935       0.015125      -0.018137      -0.020386       0.004782       0.015605             13.292633       9.814870      -6.257213       4.978888      16.243739      -3.185736      13.819289          -0.000001
          327              C       7.074042       6.474667      18.367402      -0.155287      36.620114 0.47623126E+03  0.11542403E+05                                 9.767309                            7.378479      -0.114330       1.928849                    0.999022      30.942978      92.613283       0.589496       0.428694      -1.048426       0.008550      -0.015720      -0.015192       0.023474       0.020358      -0.037911      -0.002423       0.015929      -0.101162      -0.053140       0.000960       0.052180             11.879083       8.974392      -3.823734       4.765193      11.189961      -0.977964      15.472896          -0.000002
          328              C       7.753371       5.546753      19.122165      -0.011778      38.339325 0.50828579E+03  0.12435556E+05                                10.125298                            7.692188      -0.297702       1.903003                    0.997943      28.885243      84.927463       0.573490       0.436539      -1.050902       0.004043      -0.012056      -0.018892       0.022773       0.021133      -0.007914       0.004399       0.018948       0.030615      -0.029871       0.009720       0.020152             12.519159       8.768763      -2.763638       4.321793      12.912776       0.791851      15.875939          -0.000002
          329              C       7.823330       4.210686      18.650971      -0.126220      33.835664 0.47113966E+03  0.11391402E+05                                 9.256248                            7.347982      -0.158945       1.920593                    0.998272      30.658383      91.730694       0.589469       0.429752      -1.047499      -0.003492       0.028562      -0.011172       0.030867      -0.005163      -0.017137      -0.030454       0.050286      -0.060409      -0.051199       0.010835       0.040364             10.704089       6.203693      -1.176093       2.300015      12.836416       2.908519      13.072158          -0.000002
          330              C       7.323498       3.839202      17.429278      -0.021725      40.012085 0.53320769E+03  0.13232702E+05                                10.491156                            7.931613      -0.462488       1.842687                    0.997253      29.696673      88.600581       0.557822       0.442444      -1.044975      -0.002643       0.021304       0.000526       0.021473      -0.000619      -0.003974      -0.000981       0.002292      -0.079465      -0.026899       0.012027       0.014872             13.077639       7.648448      -2.897291       2.515367      18.387345       1.639270      13.197125          -0.000002
          331              C       6.571450       4.832483      16.702232      -0.157321      37.731021 0.50160748E+03  0.12324933E+05                                10.027698                            7.619749      -0.251439       1.884106                    0.998105      31.448545      94.990755       0.574297       0.434059      -1.044435       0.001501      -0.012184       0.027738       0.030334       0.033569      -0.006989      -0.010325       0.071785       0.016164      -0.052707       0.003795       0.048912             12.224987       8.093683      -5.177407       2.214889      18.029729      -0.852906      10.551549          -0.000002
          332              C      10.181651       5.878379      20.512294      -0.026564      32.868253 0.51804803E+03  0.12754310E+05                                 9.162279                            7.812853      -0.355835       1.882674                    0.997284      29.295325      86.836998       0.563039       0.441856      -1.046125       0.016973      -0.000289      -0.006753       0.018269      -0.007726      -0.003962      -0.003017       0.048157      -0.002589      -0.025388      -0.000776       0.026163             10.046591      14.411364       1.428439      -1.823986       9.379236      -0.721760       6.349172          -0.000002
          333              C      10.907004       6.991237      20.107195      -0.105058      30.347963 0.44462367E+03  0.10599647E+05                                 8.632087                            7.164251      -0.118800       1.944392                    0.998254      29.879685      88.879505       0.593509       0.432893      -1.045208       0.017797      -0.018438      -0.002524       0.025750      -0.005017       0.023813       0.001281      -0.040516       0.053083      -0.039606       0.011889       0.027717              9.507484      14.387387       1.439835      -2.268557       8.184906      -0.348669       5.950159          -0.000003
          334              C      12.261980       6.870066      19.817230      -0.075862      28.611421 0.43775781E+03  0.10362642E+05                                 8.289842                            7.093296       0.018627       1.994191                    0.998520      29.079196      85.308726       0.600311       0.431016      -1.049656      -0.022803      -0.018843       0.011096       0.031594       0.006246       0.001755      -0.008833      -0.021672      -0.012845      -0.012899      -0.004797       0.017696              9.069616      13.150205       1.803924      -1.935959       8.026629      -0.324207       6.032013          -0.000002
          335              C      12.889761       5.636037      19.932363      -0.088056      29.098756 0.45716793E+03  0.10939918E+05                                 8.410754                            7.283186      -0.063967       1.964265                    0.997880      29.474206      86.931176       0.588260       0.435109      -1.047199      -0.029614       0.003038       0.007174       0.030622      -0.003532      -0.001470       0.004347       0.033064      -0.004054      -0.017324      -0.000454       0.017778              9.064359      12.426560       1.961747      -1.749644       8.715960      -0.460745       6.050557          -0.000001
          336              C      12.164407       4.523179      20.339594      -0.090855      28.677122 0.41823263E+03  0.97395960E+04                                 8.100213                            6.810808       0.243764       2.054685                    0.999783      28.839739      82.564142       0.632372       0.415921      -1.064332      -0.018209       0.025675      -0.002326       0.031562      -0.019853       0.000848      -0.012127      -0.024386      -0.050067      -0.022486      -0.011566       0.034052              8.693341      11.840606       1.684613      -1.941184       8.745277      -0.822459       5.494140          -0.000001
          337              C      10.810352       4.642755      20.629560      -0.114830      29.654080 0.45068423E+03  0.10741875E+05                                 8.401295                            7.156561       0.022279       1.979705                    0.999396      29.900956      87.895376       0.603019       0.426155      -1.053093       0.017595       0.015257      -0.010989       0.025752       0.023823       0.007146      -0.010963      -0.033285       0.020118      -0.035542       0.007667       0.027875              8.938736      12.527650       0.869637      -2.172763       8.474555      -0.796694       5.814003          -0.000003
          338              C       7.853706       4.690586       0.517461      -0.048148      35.229097 0.54914956E+03  0.13720638E+05                                 9.614153                            8.062353      -0.462887       1.836510                    0.997233      30.181340      90.169733       0.552279       0.443879      -1.044771      -0.012502      -0.018110       0.015959       0.027184       0.002317      -0.011519      -0.027987      -0.009803       0.041328      -0.025400      -0.011873       0.037273             10.730258       9.613678       1.791414       1.530590       8.403858      -2.876854      14.173239          -0.000002
          339              C       8.663746       4.406791       1.698644      -0.113610      32.593779 0.47311202E+03  0.11405954E+05                                 8.982053                            7.339900      -0.004957       1.975418                    0.998341      29.964253      88.377570       0.594964       0.427019      -1.053319      -0.025319      -0.009868       0.004543       0.027551       0.006815       0.015989       0.007773       0.027259      -0.026812      -0.018687      -0.009265       0.027952             10.067082       8.506764       2.350641       0.708023       9.046848      -3.628551      12.647633          -0.000005
          340              C       8.162074       3.464529       2.579201      -0.073489      27.469763 0.37735632E+03  0.86493130E+04                                 8.103235                            6.617583      -0.116066       1.957889                    0.998644      28.565029      83.781408       0.614041       0.435190      -1.042045      -0.007601       0.017687      -0.025852       0.032232      -0.021101       0.008399       0.014572      -0.002249       0.016712      -0.031096       0.010305       0.020791              8.874977       7.250754       2.061933       1.083342       8.689930      -3.228122      10.684247          -0.000002
          341              C       7.077725       2.861863       2.380916      -0.076431      27.727184 0.39342248E+03  0.91018812E+04                                 8.141626                            6.759552      -0.033139       1.978897                    0.998910      28.814767      84.599004       0.607892       0.435520      -1.043011       0.004592       0.028314      -0.028924       0.040736      -0.012930      -0.007770      -0.008525      -0.046919       0.018873      -0.032385       0.006514       0.025871              8.755581       7.537282       1.621359       1.978336       8.233518      -2.412030      10.495943          -0.000001
          342              C       6.298061       2.997383       1.216789      -0.100093      30.491332 0.42737382E+03  0.99709158E+04                                 8.357733                            6.813695       0.419604       2.107360                    0.999630      28.734682      81.389269       0.644452       0.407370      -1.073683       0.028815       0.018662      -0.002889       0.034452       0.018841       0.013309      -0.000647       0.012997      -0.033841      -0.022191      -0.006250       0.028441              9.053175       7.144791       1.638764       1.911036       9.061441      -2.568007      10.953292          -0.000002
          343              C       6.695717       4.024146       0.314911      -0.130156      30.934741 0.45236706E+03  0.10791659E+05                                 8.618413                            7.154592       0.024526       1.975770                    0.999508      30.169090      88.713246       0.605061       0.424336      -1.054256       0.006594      -0.006401       0.024834       0.026480      -0.021640       0.024263       0.003464       0.017776       0.045151      -0.036814       0.001045       0.035769              9.375573       7.669990       1.372471       1.323834       8.823344      -3.153281      11.633386          -0.000003
          344              C       5.859903       1.409408      17.186218      -0.042815      37.105548 0.57648563E+03  0.14528000E+05                                 9.885574                            8.226517      -0.319116       1.887889                    0.996964      29.805383      88.399726       0.552095       0.440225      -1.050653      -0.025723       0.001099       0.004814       0.026193       0.006398      -0.008897      -0.013711       0.026340      -0.044809      -0.025077      -0.000774       0.025850             10.633064      10.153663       3.706744      -1.522802      10.813498       1.522212      10.932031          -0.000002
          345              C       5.357310       1.517824      18.572083      -0.108241      31.255531 0.44798123E+03  0.10650771E+05                                 8.667824                            7.129503       0.073117       1.996796                    0.999424      29.730451      87.000893       0.605473       0.425491      -1.054556      -0.011223      -0.012343      -0.025859       0.030774      -0.012553       0.026819       0.024715      -0.015779       0.033724      -0.043836       0.007652       0.036184              9.169906       9.557928       3.200502      -1.912163       8.322428       0.818488       9.629362           0.000000
          346              C       4.289530       0.854573      18.981447      -0.095780      29.416652 0.40245252E+03  0.92752747E+04                                 8.184816                            6.656010       0.219912       2.042788                    0.999747      28.745611      81.662315       0.643798       0.412805      -1.067158       0.000731       0.004115      -0.036051       0.036292       0.002081      -0.016621       0.019487       0.003230       0.096529      -0.029191      -0.013694       0.042885              8.605458       9.000704       3.081747      -1.189516       7.876091       1.113069       8.939578           0.000006
          347              C      -5.613209      15.898886      18.109418      -0.093489      30.281489 0.42641845E+03  0.99326640E+04                                 8.318482                            6.826929       0.251046       2.050432                    0.999765      28.766579      81.136454       0.641550       0.409870      -1.073164       0.020050       0.026039      -0.006144       0.033433       0.039888      -0.014012       0.000487       0.022100      -0.003649      -0.042743      -0.001880       0.044623              8.764907       9.367549       2.868758      -1.341434       7.769537       1.063514       9.157635           0.000013
          348              C      -5.113377      15.788876      16.804573      -0.079255      29.041365 0.39005146E+03  0.89336330E+04                                 8.189851                            6.600749       0.228475       2.053491                    0.999797      28.355254      80.722014       0.638417       0.418886      -1.061570       0.013641       0.042339       0.010508       0.045706       0.011556       0.017797       0.023060      -0.013982       0.054651      -0.023969      -0.017152       0.041121              8.661412       9.793212       2.735846      -2.007842       7.071515       0.633384       9.119507           0.000011
          349              C       5.182415       0.455985      16.350435      -0.095160      32.183353 0.44120860E+03  0.10496300E+05                                 8.956090                            7.142148      -0.071944       1.956077                    0.998998      29.867131      88.703167       0.593839       0.433556      -1.044975      -0.024742       0.011293       0.009838       0.028922      -0.027710       0.011311       0.011266      -0.018021       0.068400      -0.044253       0.017128       0.027125              9.683252      10.267053       2.993358      -2.228529       8.982201       1.363204       9.800502           0.000002
          350              C       8.654541       1.393464      17.593450      -0.032670      33.735814 0.50945427E+03  0.12512258E+05                                 9.382700                            7.805618      -0.385205       1.872347                    0.997606      29.427736      87.622724       0.556077       0.448477      -1.040421       0.017030      -0.007556       0.017771       0.025747      -0.010838       0.022088       0.013345      -0.011247      -0.034855      -0.034948       0.016926       0.018021             10.467172       9.760158      -0.050441      -0.306889      11.835327      -4.648334       9.806032          -0.000002
          351              C       8.448349       0.484683      18.623254      -0.113143      30.761521 0.45249322E+03  0.10808263E+05                                 8.633291                            7.189042       0.012801       1.977400                    0.999180      30.005478      88.631189       0.598689       0.428313      -1.050551       0.031878      -0.000235      -0.006483       0.032532       0.010316      -0.020856       0.012548       0.003449      -0.026501      -0.031243       0.010310       0.020933              9.433711       8.595366      -0.300028       0.770397      10.241530      -4.559788       9.464238          -0.000002
          352              C       0.326777      15.906858      19.320451      -0.089000      29.284202 0.43298745E+03  0.10167641E+05                                 8.235322                            6.943461       0.172315       2.030808                    0.999767      28.930002      83.079536       0.624674       0.417549      -1.063641       0.000307       0.013241      -0.032444       0.035043      -0.000061      -0.006016      -0.023630      -0.016072       0.011291      -0.020580      -0.008476       0.029056              8.825291       8.206114       0.339811       0.402204       8.960993      -4.094542       9.308767          -0.000003
          353              C      10.824159       0.352352      18.985711      -0.091714      28.070951 0.40453258E+03  0.93104680E+04                                 7.887103                            6.635153       0.251063       2.052965                    0.999680      28.472235      80.131943       0.652091       0.408112      -1.073059      -0.022805       0.004864      -0.023527       0.033125      -0.016504       0.022117      -0.015193       0.025159      -0.027736      -0.024919      -0.014910       0.039828              8.333205       8.020221       0.723508      -0.061225       8.434374      -3.801385       8.545019          -0.000001
          354              C      11.031272       1.259539      17.953774      -0.082159      28.735652 0.41310679E+03  0.96007240E+04                                 8.123596                            6.782067       0.200615       2.042970                    0.999802      28.749005      82.504335       0.631206       0.417535      -1.062182      -0.032203      -0.009058       0.003223       0.033608       0.002392      -0.002357      -0.002687       0.034441      -0.048219      -0.017048      -0.008530       0.025578              8.609753       8.595052       0.662454       0.253083       8.606427      -3.780652       8.627781          -0.000001
          355              C       9.947843       1.780892      17.258710      -0.115952      30.753558 0.47188400E+03  0.11427343E+05                                 8.734764                            7.421006      -0.264840       1.890291                    0.997784      30.598715      91.977038       0.577929       0.437645      -1.041518      -0.001545      -0.008650       0.030912       0.032137      -0.000504      -0.015943       0.003923      -0.050500       0.018214      -0.034560       0.011018       0.023542              9.205188       9.519691       0.429923       0.108144       8.894861      -3.671246       9.201011          -0.000002
          356              C       7.488268       0.039859       8.490662       0.090983      26.387955 0.34409405E+03  0.76897916E+04                                 7.907104                            6.312962       0.040874       2.029864                    0.999205      26.582998      76.425661       0.631028       0.434331      -1.044901       0.037457      -0.020277      -0.011088       0.044013      -0.009131      -0.001741      -0.019439       0.004468       0.006707      -0.022943       0.002627       0.020316              9.109002       7.823522       1.644821       1.072285      11.590663       4.280756       7.912820          -0.000001
          357              C       8.003747       1.114453       9.211312      -0.185744      31.576248 0.43743728E+03  0.10337060E+05                                 8.758235                            7.008418       0.111700       2.012225                    0.999420      29.793509      86.885530       0.615559       0.421071      -1.057443       0.002192      -0.010522      -0.009191       0.014142      -0.021540      -0.019355       0.001785      -0.012928       0.006799      -0.030668       0.001842       0.028826             10.181460       8.612229       3.060633       1.705797      12.874129       5.017966       9.058021          -0.000002
          358              C       9.290606       1.433323       9.290199       0.125963      32.966135 0.39115348E+03  0.89707972E+04                                 9.250103                            6.769323      -0.205492       1.959231                    0.999381      26.098034      74.497435       0.607922       0.439313      -1.048353      -0.001830       0.005093      -0.000830       0.005475       0.001446      -0.012945      -0.009587      -0.016453       0.057405      -0.022001      -0.004517       0.026519             12.055788       8.912046       4.216953       2.215171      16.538852       7.359491      10.716465          -0.000001
          359              C      10.166922       0.629769       8.526908      -0.179404      31.995626 0.47245453E+03  0.11323063E+05                                 8.773940                            7.238798       0.248655       2.051781                    0.999522      29.858110      86.225922       0.614466       0.415915      -1.066187       0.002226       0.009450      -0.010459       0.014270       0.007198      -0.007833      -0.011830       0.031295      -0.023931      -0.021794      -0.002866       0.024661             10.310781       7.429436       1.765428       0.729023      14.398825       5.483594       9.104083          -0.000001
          360              C       0.367279      15.495515       7.795597       0.047216      27.595363 0.39816303E+03  0.92000735E+04                                 8.111644                            6.765457       0.068788       2.018158                    0.999459      27.780411      80.389795       0.614909       0.431087      -1.050127      -0.048586       0.010590       0.010309       0.050784      -0.015236      -0.026318      -0.010307       0.024233       0.006323      -0.034831       0.000945       0.033885              9.367922       7.129546       1.450202       0.526625      12.707142       4.312232       8.267079          -0.000002
          361              C       9.860396       2.541398      10.042831       0.083240      37.366115 0.39702125E+03  0.91111116E+04                                 9.888003                            6.722577      -0.025020       2.014726                    0.999351      26.178806      74.000354       0.625258       0.426864      -1.059185      -0.000753       0.003464       0.006204       0.007145      -0.007138       0.002211       0.016094       0.005630      -0.022031      -0.021231       0.005602       0.015629             13.285765       9.212279       5.906898       0.269699      16.828787       5.903220      13.816230          -0.000001
          362              C       9.265753       2.888967      11.260260      -0.161886      36.900620 0.48055050E+03  0.11674662E+05                                 9.821670                            7.416480      -0.128351       1.923320                    0.999030      31.082145      93.172577       0.587372       0.429228      -1.047987       0.008447       0.014030      -0.014411       0.021814      -0.019365       0.022772      -0.033302       0.028596      -0.103842      -0.055330      -0.000788       0.056118             11.952282       7.352662       2.878597      -1.539160      12.917037       4.664723      15.587148          -0.000002
          363              C       9.729685       3.941240      12.015023      -0.012620      38.423425 0.50948382E+03  0.12474375E+05                                10.143924                            7.703948      -0.299130       1.901608                    0.998018      28.935316      85.155494       0.572651       0.436845      -1.050535       0.006678       0.007565      -0.019761       0.022189      -0.018195       0.004231      -0.005952       0.024262       0.029789      -0.027126       0.006240       0.020886             12.545180       9.495024       3.175456      -2.853357      12.217935       3.361636      15.922582          -0.000003
          364              C      10.851775       4.669859      11.543829      -0.123195      33.739403 0.46953985E+03  0.11343131E+05                                 9.242427                            7.338831      -0.159207       1.921037                    0.998407      30.594698      91.503047       0.589431       0.430143      -1.047256      -0.024633      -0.017706      -0.009170       0.031692      -0.016902       0.034317       0.001044      -0.030606      -0.062031      -0.049785       0.012228       0.037556             10.686196      10.142124       3.454399      -3.658940       8.868307       0.538347      13.048155          -0.000002
          365              C      11.423405       4.422735      10.322136      -0.019555      39.830075 0.53067617E+03  0.13149743E+05                                10.448779                            7.904868      -0.455398       1.845577                    0.997331      29.594984      88.131679       0.559793       0.441561      -1.045852      -0.016756      -0.012584       0.000031       0.020955      -0.002843       0.001766      -0.002576      -0.003172      -0.072374      -0.024371       0.008809       0.015562             13.018050      13.128459       6.060758      -2.662471      12.782244       1.358200      13.143446          -0.000002
          366              C      10.939222       3.274801       9.595090      -0.157457      37.690379 0.50107735E+03  0.12307993E+05                                10.017872                            7.614008      -0.237750       1.888001                    0.998228      31.435278      94.918965       0.574739       0.433863      -1.044609       0.011318       0.008549       0.025295       0.029001      -0.051458       0.012767       0.004433       0.027737       0.022003      -0.058899       0.007967       0.050931             12.209111      11.048859       6.876078      -0.375910      15.032358       2.337802      10.546117          -0.000002
          367              C       8.228349       5.878379      13.405152      -0.024531      32.812230 0.51692213E+03  0.12721491E+05                                 9.158856                            7.809540      -0.361471       1.881019                    0.997389      29.268404      86.780392       0.562518       0.442443      -1.045628      -0.007389       0.014317      -0.007804       0.017902      -0.023109       0.004045      -0.001623      -0.031907      -0.005128      -0.027539      -0.001754       0.029292             10.043319      11.868032      -2.894197       1.535582      11.914752      -1.217753       6.347173          -0.000002
          368              C       6.901909       5.950125      13.000053      -0.103948      30.262796 0.44301621E+03  0.10550163E+05                                 8.610895                            7.147337      -0.113447       1.946920                    0.998170      29.821539      88.615643       0.594794       0.432414      -1.045655       0.007273       0.024828      -0.003337       0.026086       0.017975      -0.014905       0.015875       0.008905       0.054520      -0.036259       0.009255       0.027004              9.482671      10.952908      -3.391250       1.431287      11.560083      -1.783113       5.935021          -0.000003
          369              C       6.329358       7.184154      12.710088      -0.080203      28.804516 0.44188734E+03  0.10486558E+05                                 8.331507                            7.131413       0.007372       1.989071                    0.998522      29.219250      85.868944       0.598017       0.431590      -1.049149       0.026774      -0.008811       0.013689       0.031335       0.007064       0.005696       0.006041       0.014988      -0.012415      -0.011006      -0.004346       0.015352              9.114969      10.915805      -3.142112       1.250551      10.364744      -1.523388       6.064359          -0.000002
          370              C       7.084168       8.344843      12.825221      -0.086844      29.037850 0.45588180E+03  0.10900886E+05                                 8.396534                            7.270912      -0.061814       1.965247                    0.997849      29.436954      86.773506       0.589033       0.434867      -1.047400       0.012393      -0.028423       0.005658       0.031519      -0.018002      -0.003563      -0.003595      -0.025645      -0.001554      -0.022881       0.000412       0.022470              9.048327      11.319173      -2.584715       1.271471       9.785721      -1.283053       6.040087          -0.000001
          371              C       8.410609       8.273097      13.232452      -0.088337      28.566872 0.41613401E+03  0.96774460E+04                                 8.075962                            6.790575       0.249155       2.057008                    0.999785      28.766027      82.266162       0.633822       0.415538      -1.064698      -0.012382      -0.027449      -0.003086       0.030270       0.017775       0.008903       0.004364      -0.022281      -0.050813      -0.021725      -0.009126       0.030852              8.666191      10.940459      -2.169042       1.676159       9.580938      -1.263951       5.477175          -0.000001
          372              C       8.984080       7.040662      13.522418      -0.117635      29.839198 0.45463189E+03  0.10861080E+05                                 8.440402                            7.191789       0.015240       1.976338                    0.999427      30.024369      88.399278       0.600963       0.426624      -1.052662      -0.023543       0.005180      -0.011096       0.026537       0.002860       0.003813       0.011788       0.059110       0.013176      -0.035300       0.006922       0.028378              8.979484      10.275712      -2.201692       1.780112      10.821292      -1.492075       5.841449          -0.000003
          373              C      10.420981       4.456216      14.731319      -0.046530      35.147914 0.54747885E+03  0.13669549E+05                                 9.602126                            8.051925      -0.458906       1.838151                    0.997254      30.148515      90.063932       0.552403       0.444082      -1.044570       0.020660      -0.002013       0.016963       0.026807       0.003518       0.024750       0.002968       0.013282       0.041407      -0.019157      -0.013778       0.032934             10.716672      10.245468      -1.416786       1.724686       7.749796       2.760078      14.154752          -0.000002
          374              C      10.261734       5.299629      15.912502      -0.117308      32.760974 0.47630801E+03  0.11503182E+05                                 9.016152                            7.368644      -0.011306       1.972339                    0.998254      30.062441      88.766062       0.593277       0.427483      -1.052957       0.019536      -0.017131       0.005141       0.026487      -0.020721      -0.021281       0.005276      -0.000576      -0.026340      -0.027345      -0.006505       0.033850             10.106730      10.980226      -0.938049       2.803380       6.628754       2.440962      12.711211          -0.000005
          375              C      11.328593       5.336299      16.793059      -0.063206      27.250514 0.37328940E+03  0.85330655E+04                                 8.062196                            6.582992      -0.104212       1.962929                    0.998584      28.410619      83.220012       0.615481       0.435344      -1.041939      -0.012060      -0.013284      -0.024489       0.030358       0.004550      -0.014497       0.001098      -0.031200       0.019283      -0.025965       0.012102       0.013863              8.829845      10.056618      -0.408434       2.237186       5.799937       2.543117      10.632979          -0.000002
          376              C      12.392692       4.698558      16.594774      -0.080898      27.808818 0.39486547E+03  0.91421882E+04                                 8.151102                            6.766809      -0.026819       1.980167                    0.998912      28.862401      84.727300       0.608352       0.434860      -1.043571      -0.023307      -0.010551      -0.026924       0.037141       0.029650       0.016125      -0.009825       0.003926       0.011196      -0.039334       0.010202       0.029132              8.766436       9.474468      -0.508988       1.103426       6.314093       2.924130      10.510748          -0.000001
          377              C      12.665159       3.955589      15.430647      -0.096382      30.406964 0.42575867E+03  0.99243014E+04                                 8.344227                            6.802159       0.429096       2.110731                    0.999639      28.682628      81.217763       0.644775       0.407532      -1.073526      -0.032013       0.018221      -0.002693       0.036933      -0.017659      -0.006116       0.011613       0.024468      -0.027113      -0.022155      -0.007003       0.029158              9.038436       9.987268       0.008821       1.266774       6.194436       2.932627      10.933605          -0.000002
          378              C      11.577129       3.786588      14.528769      -0.135157      31.125480 0.45611820E+03  0.10904877E+05                                 8.657186                            7.187540       0.015165       1.971359                    0.999502      30.291705      89.204098       0.603182       0.424731      -1.053891       0.001976       0.007288       0.026826       0.027868       0.003046      -0.013458       0.017583      -0.042723       0.046497      -0.034218       0.001050       0.033168              9.417338       9.773788      -0.186306       2.083645       6.794197       2.729407      11.684029          -0.000003
          379              C      14.259465       4.370121      10.079076      -0.044444      37.129493 0.57694478E+03  0.14544733E+05                                 9.895400                            8.234039      -0.335002       1.883289                    0.996987      29.822469      88.511169       0.551330       0.440679      -1.050218       0.010974      -0.022559       0.005925       0.025777      -0.014038       0.019222       0.004160      -0.000704      -0.048735      -0.029914       0.004433       0.025481             10.643429      13.871431      -1.570982      -0.553762       7.116892      -2.084088      10.941965          -0.000002
          380              C      14.416871       3.880655      11.464941      -0.107642      31.256217 0.44803975E+03  0.10652864E+05                                 8.668468                            7.130656       0.085099       2.000275                    0.999449      29.734854      87.026087       0.605317       0.425573      -1.054470       0.016118      -0.004870      -0.027690       0.032407       0.011751      -0.034882       0.009928      -0.016169       0.036392      -0.043445       0.007109       0.036336              9.170038      11.399945      -2.134629       0.248882       6.479041      -2.066721       9.631127           0.000000
          381              C      15.525153       3.287555      11.874305      -0.101304      29.600864 0.40588835E+03  0.93747778E+04                                 8.219744                            6.685989       0.218348       2.040731                    0.999746      28.860503      82.089609       0.642090       0.413006      -1.066981      -0.003054       0.000693      -0.035963       0.036099      -0.000840      -0.009989      -0.019259       0.000005       0.087863      -0.024161      -0.013936       0.038098              8.641192      10.877559      -2.038005      -0.369395       6.077183      -1.591239       8.968833           0.000006
          382              C      -1.757234       3.132903      11.002276      -0.087782      30.094219 0.42285260E+03  0.98289210E+04                                 8.285788                            6.799252       0.241722       2.049327                    0.999780      28.646232      80.711423       0.642724       0.409982      -1.073093      -0.032049       0.004795      -0.005171       0.032816      -0.031751       0.008269      -0.014481       0.062565      -0.004841      -0.046188      -0.002728       0.048916              8.731266      10.615998      -2.122505      -0.243184       6.460286      -1.687522       9.117514           0.000013
          383              C      -1.911878       3.620775       9.697430      -0.080526      29.077588 0.39072338E+03  0.89533361E+04                                 8.200943                            6.610596       0.218410       2.050671                    0.999785      28.368062      80.791553       0.637305       0.419414      -1.061181      -0.041724      -0.008556       0.009451       0.043629       0.000239      -0.029060       0.000156       0.022168       0.058306      -0.020896      -0.019938       0.040833              8.672882      10.132917      -2.551055       0.461687       6.755208      -2.061030       9.130523           0.000011
          384              C      15.423898       4.260111       9.243293      -0.093497      32.218136 0.44188460E+03  0.10517753E+05                                 8.965517                            7.149845      -0.069819       1.955660                    0.999062      29.895406      88.846988       0.593166       0.433826      -1.044678       0.002307      -0.027774       0.010796       0.029887       0.019204      -0.018367       0.002582      -0.041229       0.067573      -0.044324       0.015470       0.028854              9.693136      11.905812      -2.054280      -0.065748       7.362892      -2.615546       9.810705           0.000002
          385              C      12.875954       6.798320      10.486307      -0.033282      33.710749 0.50896139E+03  0.12496730E+05                                 9.376838                            7.801016      -0.383004       1.873357                    0.997603      29.413104      87.558055       0.556347       0.448383      -1.040509      -0.000906       0.017531       0.014839       0.022986       0.007871      -0.025243       0.016415      -0.022425      -0.030360      -0.038985       0.013901       0.025084             10.460008      11.267668       0.918962       4.177885      10.310497       2.054144       9.801858          -0.000002
          386              C      13.766077       7.074143      11.516112      -0.115434      30.875381 0.45470041E+03  0.10874436E+05                                 8.656602                            7.208771       0.006350       1.974783                    0.999167      30.068510      88.878551       0.597580       0.428577      -1.050367      -0.016602       0.025899      -0.008370       0.031882      -0.004214      -0.001357      -0.022832       0.022730      -0.020545      -0.030580       0.013318       0.017262              9.460281       9.594968       0.871579       3.575700       9.290222       2.960023       9.495653          -0.000002
          387              C      -4.734131       8.273097      12.213308      -0.084360      29.132631 0.42985059E+03  0.10074962E+05                                 8.205485                            6.917321       0.171462       2.032067                    0.999795      28.828390      82.691327       0.626023       0.417436      -1.063786      -0.010081      -0.006730      -0.031672       0.033912       0.008720       0.024615       0.009734       0.005940       0.021479      -0.021653      -0.010906       0.032559              8.793414       9.034632       0.154375       3.334279       8.069071       2.384505       9.276538          -0.000002
          388              C      12.692774       9.197821      11.878569      -0.096718      28.251055 0.40800360E+03  0.94109269E+04                                 7.921872                            6.664578       0.266494       2.056413                    0.999670      28.589719      80.564481       0.650467       0.408237      -1.072921       0.008538      -0.021970      -0.022681       0.032711      -0.006125       0.003182       0.022535      -0.035719      -0.031687      -0.024526      -0.010253       0.034779              8.370736       9.004237      -0.182467       3.343748       7.522469       1.852190       8.585501          -0.000001
          389              C      11.803572       8.923593      10.846632      -0.075892      28.591896 0.41017165E+03  0.95143469E+04                                 8.091106                            6.752697       0.215047       2.048132                    0.999808      28.658187      82.131858       0.633392       0.416889      -1.062726       0.023237      -0.023539       0.004611       0.033396      -0.018874       0.006252      -0.005731      -0.013135      -0.057138      -0.020722      -0.010164       0.030887              8.576284       9.143755      -0.332643       3.136124       7.993277       2.096953       8.591821          -0.000000
          390              C      11.893780       7.724639      10.151568      -0.116491      30.721608 0.47101466E+03  0.11399533E+05                                 8.723231                            7.408622      -0.252703       1.894040                    0.997716      30.570285      91.824868       0.579138       0.436990      -1.042045       0.008599       0.001995       0.030903       0.032139       0.021075       0.003185      -0.022093       0.023264       0.005729      -0.036488       0.009192       0.027296              9.195056       9.414575      -0.483925       3.128043       8.975372       1.928493       9.195220          -0.000002
          391              N       5.782581       8.386296      20.619539      -0.152569      34.193902 0.53746424E+03  0.13189069E+05                                 9.033487                            7.666929      -0.413671       1.895135                    0.998180      28.190561      80.094688       0.608579       0.410133      -1.079170      -0.054525       0.006231      -0.049521       0.073920       0.025109      -0.015877      -0.015399      -0.027090      -0.077343      -0.033683      -0.013992       0.047675             10.476555      13.938359      -2.078289       4.045552       8.618103      -1.625358       8.873204          -0.000002
          392              N      13.576454       6.742518       6.405468      -0.153417      34.293911 0.53937491E+03  0.13247933E+05                                 9.048957                            7.679016      -0.409837       1.895271                    0.998161      28.249353      80.302566       0.608271       0.409970      -1.079259       0.035711       0.043090      -0.050664       0.075491      -0.026217      -0.005090       0.024488      -0.031543      -0.078708      -0.036392      -0.014738       0.051129             10.495951      11.770904       3.353163      -3.438331      10.827247      -2.697556       8.889703          -0.000002
          393              N       8.255965       0.814714      13.512610      -0.152899      34.176567 0.53709826E+03  0.13176281E+05                                 9.025235                            7.660286      -0.407058       1.896983                    0.998197      28.179030      80.019356       0.609396       0.409701      -1.079582       0.021284      -0.051292      -0.049376       0.074309      -0.003978       0.023414      -0.008561       0.060205      -0.077532      -0.035764      -0.015060       0.050824             10.466300       8.138528      -1.262803      -0.613480      14.395494       4.312524       8.864877          -0.000002
          394              N      -3.422419       7.557232       0.701461      -0.152570      34.193891 0.53746418E+03  0.13189067E+05                                 9.033482                            7.666927      -0.413669       1.895136                    0.998180      28.190554      80.094652       0.608579       0.410133      -1.079170      -0.054525      -0.006231       0.049521       0.073920      -0.025108       0.015877      -0.015399      -0.027090      -0.077342      -0.033683      -0.013992       0.047675             10.476550      13.938357       2.078286      -4.045548       8.618095      -1.625354       8.873198          -0.000002
          395              N       4.371455       9.201010      14.915532      -0.153417      34.294116 0.53937880E+03  0.13248053E+05                                 9.048992                            7.679045      -0.409843       1.895267                    0.998161      28.249490      80.303054       0.608270       0.409970      -1.079259       0.035711      -0.043090       0.050664       0.075491       0.026217       0.005090       0.024488      -0.031544      -0.078707      -0.036391      -0.014738       0.051129             10.495995      11.770951      -3.353186       3.438352      10.827284      -2.697576       8.889751          -0.000002
          396              N      -0.949035      15.128814       7.808390      -0.152899      34.176586 0.53709844E+03  0.13176289E+05                                 9.025245                            7.660291      -0.407060       1.896982                    0.998197      28.179044      80.019461       0.609395       0.409702      -1.079582       0.021284       0.051292       0.049375       0.074309       0.003978      -0.023413      -0.008560       0.060206      -0.077535      -0.035764      -0.015060       0.050824             10.466313       8.138543       1.262796       0.613475      14.395516       4.312531       8.864881          -0.000002
          397             Cl       4.226936      12.490160      15.050494      -0.605701     151.933968 0.49590919E+04  0.20085346E+06                                19.404831                           19.279363       1.085721       1.958760                    0.999965      81.416507     248.751041       0.538040       0.281070      -1.252472       0.001247      -0.017030      -0.012130       0.020945       0.054485       0.037529       0.110046      -0.120988      -0.239378      -0.133071      -0.041357       0.174428             19.116973      17.135354      -1.322918      -0.360819      22.887553       1.521235      17.328012           0.000009
          398             Cl      -0.501672       6.037814       0.836423      -0.605683     151.892458 0.49572151E+04  0.20075707E+06                                19.399814                           19.274317       1.091051       1.959573                    0.999967      81.412825     248.721594       0.538173       0.281029      -1.252526      -0.016340       0.006396      -0.011836       0.021166      -0.080284       0.076898      -0.087514      -0.029623      -0.236323      -0.132398      -0.042170       0.174568             19.111799      22.584715      -1.827929       1.499019      17.426065      -0.449866      17.324617           0.000009
          399             Cl      -3.725263      13.359082       7.943565      -0.606333     151.968273 0.49607981E+04  0.20093898E+06                                19.405130                           19.280407       1.088751       1.959351                    0.999968      81.440314     248.830456       0.538123       0.281004      -1.252551       0.012947       0.010467      -0.010231       0.019541       0.027232      -0.112003      -0.023167       0.153188      -0.238583      -0.131440      -0.041406       0.172845             19.116018      20.305668       3.150050      -1.138790      19.714734      -1.072846      17.327654           0.000009
          400             Cl      13.431936       3.453368       6.270506      -0.605703     151.936833 0.49592172E+04  0.20085989E+06                                19.405149                           19.279673       1.085718       1.958759                    0.999965      81.416772     248.753053       0.538033       0.281072      -1.252469       0.001247       0.017032       0.012128       0.020946      -0.054483      -0.037525       0.110048      -0.120974      -0.239360      -0.133069      -0.041353       0.174422             19.117291      17.135637       1.322957       0.360820      22.887955       1.521260      17.328282           0.000008
          401             Cl       8.703328       9.905714      20.484577      -0.605683     151.889230 0.49570732E+04  0.20074979E+06                                19.399463                           19.273972       1.091064       1.959577                    0.999967      81.412475     248.719187       0.538181       0.281027      -1.252529      -0.016340      -0.006395       0.011836       0.021166       0.080286      -0.076900      -0.087517      -0.029636      -0.236340      -0.132405      -0.042171       0.174576             19.111451      22.584299       1.827880      -1.498984      17.425753      -0.449850      17.324302           0.000009
          402             Cl       5.479736       2.584446      13.377435      -0.606335     151.968059 0.49607887E+04  0.20093849E+06                                19.405103                           19.280381       1.088745       1.959350                    0.999968      81.440307     248.830316       0.538123       0.281004      -1.252552       0.012947      -0.010464       0.010232       0.019540      -0.027239       0.112000      -0.023162       0.153185      -0.238583      -0.131436      -0.041407       0.172843             19.115989      20.305637      -3.150039       1.138792      19.714684      -1.072852      17.327646           0.000009

******************************************************
Auxiliary information for the entire system
The total spin magnetic moment of the unit cell is   -0.000089
The total net atomic charge of the unit cell is   0.000009
Accuracy of reproducing the electrostatic potential in the unit cell:
  The inner radius (bohr) =    5.0000
  The outer radius (bohr) =   12.0000
  Valid grid points have density less than (e/(bohr^3)) =    0.0001
  The number of valid grid points were=       242724
  The rms potential error without charges in kcal/mol is=      6.31983
  The rms potential error with partial charges in kcal/mol is=      0.66513
  The RRMSE value at monopole order=      0.10525
  The rms potential error with partial charges and cloud penetration in kcal/mol is=      0.67084
  The RRMSE value at monopole order with cloud penetration is=      0.10615
  The rms potential error with partial charges and atomic dipoles in kcal/mol is=      0.33044
  The RRMSE value at dipole order=      0.05229
  The rms potential error with partial charges, atomic dipoles and cloud penetration in kcal/mol is=      0.33079
  The RRMSE value at dipole order with cloud penetration=      0.05234

******************************************************
The electron densities and ab initio electrostatic potential were computed in VASP using the PBE functional and
projector augmented wave method. See the main text of the journal article for a description of computational details.
The atomic charges, dipoles, and quadrupoles were computed with the DDEC6 method as described in
(a) T. A. Manz and N. Gabaldon Limas, RSC Adv. 6 (2016) 47771-47801 DOI: 10.1039/c6ra04656h
(b) N. Gabaldon Limas and T. A. Manz, RSC Adv. 8 (2018) 2678-2707 DOI: 10.1039/c7ra11829e.
For each atom in the material, the electron cloud parameters were fit to the spherically averaged atom-in-material
electron density using radial positions for which this density was between 10^-4 and 10^-2 electrons per cubic bohr.
The polarizabilities, dispersion coefficients, and quantum Drude oscillator (QDO) parameters were fit using the MCLF method.
The magnetic structure of the system was optimized in VASP from the default ferromagnetic initial guess using spin polarization.
The atomic spin moments (ASMs) were computed on this optimized magnetic structure using the DDEC6 partition as inputs
to the method of T. A. Manz and D. S. Sholl, J. Chem. Theory Comput. 7 (2011) 4146-4164 DOI: 10.1021/ct200539n.
The RMSE and RRMSE were computed using a uniform grid with Ewald summation.
