# Supplementary material for: A collection of forcefield precursors for metal–organic frameworks
Source: RSC Adv. 2019 Nov 13;9(63):36492–507. doi: 10.1039/c9ra07327b (PMC9075174; doi:10.1039/c9ra07327b)
Supplement: RA-009-C9RA07327B-s4144 [file RA-009-C9RA07327B-s4144.xyz]

  324
jmolscript: load "" {1 1 1} spacegroup "x,y,z" unitcell [{     12.247300     0.000000     0.000000 }, {      0.000000    25.914000     0.000000 }, {      0.000000     0.000000    25.914100 }]
Cu    11.339653    13.112743    24.962016     0.871328
Cu     0.907647    12.801257    12.004966     0.871322
Cu     0.907647     0.155743    13.909134     0.871312
Cu    11.339653    25.758257     0.952084     0.871296
Cu     0.907647    12.801257     0.952084     0.871324
Cu    11.339653    13.112743    13.909134     0.871303
Cu    11.339653    25.758257    12.004966     0.871247
Cu     0.907647     0.155743    24.962016     0.871353
Cu     0.056827     7.697754     6.478525     0.893048
Cu    10.462256     5.798776     6.478525     0.842322
Cu    12.190473    18.216246    19.435575     0.892899
Cu     1.785044    20.115224    19.435575     0.842182
Cu    12.190473    20.654754     6.478525     0.892948
Cu     1.785044    18.755776     6.478525     0.842169
Cu     0.056827     5.259246    19.435575     0.893084
Cu    10.462256     7.158224    19.435575     0.842295
H     11.050739     9.992438     3.342919     0.132739
H      8.106488     7.263694     3.086369     0.134047
H      8.544941    10.049449     0.212496     0.142120
H      5.949738     7.126350     1.969472     0.096531
H      7.160996     6.242683     1.391587     0.098063
H      4.113868     7.911544     0.303195     0.102035
H      5.284710     8.432416    25.245516     0.100038
H      2.586630     6.618436    22.413105     0.145595
H     -0.022045     9.733298    22.516761     0.138097
H      3.031207     9.515621    25.209236     0.136730
H      1.196561    15.921562    16.299969     0.132739
H      4.140812    18.650306    16.043419     0.134047
H      3.702359    15.864551    13.169546     0.142113
H      6.297562    18.787650    14.926522     0.096523
H      5.086304    19.671317    14.348637     0.098060
H      8.133432    18.002456    13.260245     0.102031
H      6.962590    17.481584    12.288466     0.100029
H      9.660670    19.295564     9.456055     0.145596
H      0.022045    16.180702     9.559711     0.138085
H      9.216093    16.398379    12.252186     0.136732
H      1.196561    22.949438     9.614131     0.132730
H      4.140812    20.220694     9.870681     0.134043
H      3.702359    23.006449    12.744554     0.142109
H      6.297562    20.083350    10.987578     0.096526
H      5.086304    19.199683    11.565463     0.098059
H      8.133432    20.868544    12.653855     0.102031
H      6.962590    21.389416    13.625634     0.100032
H      9.660670    19.575436    16.458045     0.145588
H      0.022045    22.690298    16.354389     0.138081
H      9.216093    22.472621    13.661914     0.136731
H     11.050739     2.964562    22.571181     0.132745
H      8.106488     5.693306    22.827731     0.134047
H      8.544941     2.907551    25.701604     0.142120
H      5.949738     5.830650    23.944628     0.096526
H      7.160996     6.714317    24.522513     0.098063
H      4.113868     5.045456    25.610905     0.102032
H      5.284710     4.524584     0.668584     0.100037
H      2.586630     6.338564     3.500995     0.145591
H     -0.022045     3.223702     3.397339     0.138097
H      3.031207     3.441379     0.704864     0.136726
H      1.196561    15.921562    22.571181     0.132736
H      4.140812    18.650306    22.827731     0.134045
H      3.702359    15.864551    25.701604     0.142116
H      6.297562    18.787650    23.944628     0.096525
H      5.086304    19.671317    24.522513     0.098059
H      8.133432    18.002456    25.610905     0.102031
H      6.962590    17.481584     0.668584     0.100032
H      9.660670    19.295564     3.500995     0.145592
H      0.022045    16.180702     3.397339     0.138082
H      9.216093    16.398379     0.704864     0.136730
H     11.050739     9.992438     9.614131     0.132741
H      8.106488     7.263694     9.870681     0.134049
H      8.544941    10.049449    12.744554     0.142116
H      5.949738     7.126350    10.987578     0.096530
H      7.160996     6.242683    11.565463     0.098065
H      4.113868     7.911544    12.653855     0.102035
H      5.284710     8.432416    13.625634     0.100035
H      2.586630     6.618436    16.458045     0.145599
H     -0.022045     9.733298    16.354389     0.138101
H      3.031207     9.515621    13.661914     0.136732
H     11.050739     2.964562    16.299969     0.132739
H      8.106488     5.693306    16.043419     0.134044
H      8.544941     2.907551    13.169546     0.142115
H      5.949738     5.830650    14.926522     0.096526
H      7.160996     6.714317    14.348637     0.098062
H      4.113868     5.045456    13.260245     0.102032
H      5.284710     4.524584    12.288466     0.100036
H      2.586630     6.338564     9.456055     0.145585
H     -0.022045     3.223702     9.559711     0.138091
H      3.031207     3.441379    12.252186     0.136726
H      1.196561    22.949438     3.342919     0.132735
H      4.140812    20.220694     3.086369     0.134046
H      3.702359    23.006449     0.212496     0.142115
H      6.297562    20.083350     1.969472     0.096526
H      5.086304    19.199683     1.391587     0.098060
H      8.133432    20.868544     0.303195     0.102031
H      6.962590    21.389416    25.245516     0.100033
H      9.660670    19.575436    22.413105     0.145594
H      0.022045    22.690298    22.516761     0.138089
H      9.216093    22.472621    25.209236     0.136731
C     10.685769    11.318717     1.053149     0.600671
C      9.903167    10.199750     1.667313     0.014442
C     10.307328     9.629642     2.876724    -0.147966
C      9.644749     8.557580     3.391897     0.020138
C      8.565762     8.015200     2.729273    -0.253781
C      8.159151     8.589454     1.522713     0.277666
C      8.832753     9.663331     1.029826    -0.226241
C     10.190978     7.883039     4.657800     0.586009
C      6.502092     6.944952     1.166912    -0.065322
C      4.727458     7.651627    25.485740    -0.069379
C      2.965071     7.940050    23.908090     0.276377
C      2.285346     7.421770    22.819697    -0.224993
C      1.161044     8.074802    22.318519     0.006504
C      0.734838     9.279803    22.867898    -0.149454
C      1.451305     9.811300    23.959399     0.009855
C      2.554787     9.147642    24.473794    -0.250403
C      0.420082     7.411404    21.224166     0.606504
C      0.955289    11.059318    24.611916     0.604742
C      1.561531    14.595283    14.010199     0.600652
C      2.344133    15.714250    14.624363     0.014449
C      1.939972    16.284358    15.833774    -0.147947
C      2.602551    17.356420    16.348947     0.020140
C      3.681538    17.898800    15.686323    -0.253784
C      4.088149    17.324546    14.479763     0.277670
C      3.414547    16.250669    13.986876    -0.226238
C      2.056322    18.030961    17.614850     0.585985
C      5.745208    18.969048    14.123962    -0.065317
C      7.519842    18.262373    12.528690    -0.069376
C      9.282229    17.973950    10.951040     0.276382
C      9.961954    18.492230     9.862647    -0.224988
C     11.086256    17.839198     9.361469     0.006492
C     11.512462    16.634197     9.910848    -0.149424
C     10.795995    16.102700    11.002349     0.009866
C      9.692513    16.766358    11.516744    -0.250402
C     11.827218    18.502596     8.267116     0.606477
C     11.292011    14.854682    11.654866     0.604728
C      1.561531    24.275717    11.903901     0.600658
C      2.344133    23.156750    11.289737     0.014445
C      1.939972    22.586642    10.080326    -0.147952
C      2.602551    21.514580     9.565153     0.020136
C      3.681538    20.972200    10.227777    -0.253779
C      4.088149    21.546454    11.434337     0.277667
C      3.414547    22.620331    11.927224    -0.226242
C      2.056322    20.840039     8.299250     0.585985
C      5.745208    19.901952    11.790138    -0.065318
C      7.519842    20.608627    13.385410    -0.069374
C      9.282229    20.897050    14.963060     0.276381
C      9.961954    20.378770    16.051453    -0.224987
C     11.086256    21.031802    16.552631     0.006500
C     11.512462    22.236803    16.003252    -0.149432
C     10.795995    22.768300    14.911751     0.009860
C      9.692513    22.104642    14.397356    -0.250406
C     11.827218    20.368404    17.646984     0.606469
C     11.292011    24.016318    14.259234     0.604731
C     10.685769     1.638283    24.860951     0.600676
C      9.903167     2.757250    24.246787     0.014443
C     10.307328     3.327358    23.037376    -0.147965
C      9.644749     4.399420    22.522203     0.020146
C      8.565762     4.941800    23.184827    -0.253775
C      8.159151     4.367546    24.391387     0.277670
C      8.832753     3.293669    24.884274    -0.226239
C     10.190978     5.073961    21.256300     0.586008
C      6.502092     6.012048    24.747188    -0.065318
C      4.727458     5.305373     0.428360    -0.069378
C      2.965071     5.016950     2.006010     0.276378
C      2.285346     5.535230     3.094403    -0.224983
C      1.161044     4.882198     3.595581     0.006501
C      0.734838     3.677197     3.046202    -0.149451
C      1.451305     3.145700     1.954701     0.009853
C      2.554787     3.809358     1.440306    -0.250405
C      0.420082     5.545596     4.689934     0.606499
C      0.955289     1.897682     1.302184     0.604749
C      1.561531    14.595283    24.860951     0.600650
C      2.344133    15.714250    24.246787     0.014451
C      1.939972    16.284358    23.037376    -0.147948
C      2.602551    17.356420    22.522203     0.020138
C      3.681538    17.898800    23.184827    -0.253785
C      4.088149    17.324546    24.391387     0.277670
C      3.414547    16.250669    24.884274    -0.226236
C      2.056322    18.030961    21.256300     0.585989
C      5.745208    18.969048    24.747188    -0.065317
C      7.519842    18.262373     0.428360    -0.069376
C      9.282229    17.973950     2.006010     0.276380
C      9.961954    18.492230     3.094403    -0.224991
C     11.086256    17.839198     3.595581     0.006490
C     11.512462    16.634197     3.046202    -0.149427
C     10.795995    16.102700     1.954701     0.009866
C      9.692513    16.766358     1.440306    -0.250403
C     11.827218    18.502596     4.689934     0.606480
C     11.292011    14.854682     1.302184     0.604724
C     10.685769    11.318717    11.903901     0.600674
C      9.903167    10.199750    11.289737     0.014440
C     10.307328     9.629642    10.080326    -0.147966
C      9.644749     8.557580     9.565153     0.020140
C      8.565762     8.015200    10.227777    -0.253780
C      8.159151     8.589454    11.434337     0.277665
C      8.832753     9.663331    11.927224    -0.226241
C     10.190978     7.883039     8.299250     0.586005
C      6.502092     6.944952    11.790138    -0.065323
C      4.727458     7.651627    13.385410    -0.069378
C      2.965071     7.940050    14.963060     0.276378
C      2.285346     7.421770    16.051453    -0.224989
C      1.161044     8.074802    16.552631     0.006506
C      0.734838     9.279803    16.003252    -0.149450
C      1.451305     9.811300    14.911751     0.009856
C      2.554787     9.147642    14.397356    -0.250404
C      0.420082     7.411404    17.646984     0.606500
C      0.955289    11.059318    14.259234     0.604746
C     10.685769     1.638283    14.010199     0.600678
C      9.903167     2.757250    14.624363     0.014439
C     10.307328     3.327358    15.833774    -0.147969
C      9.644749     4.399420    16.348947     0.020147
C      8.565762     4.941800    15.686323    -0.253775
C      8.159151     4.367546    14.479763     0.277668
C      8.832753     3.293669    13.986876    -0.226241
C     10.190978     5.073961    17.614850     0.586002
C      6.502092     6.012048    14.123962    -0.065318
C      4.727458     5.305373    12.528690    -0.069376
C      2.965071     5.016950    10.951040     0.276377
C      2.285346     5.535230     9.862647    -0.224984
C      1.161044     4.882198     9.361469     0.006500
C      0.734838     3.677197     9.910848    -0.149454
C      1.451305     3.145700    11.002349     0.009848
C      2.554787     3.809358    11.516744    -0.250409
C      0.420082     5.545596     8.267116     0.606494
C      0.955289     1.897682    11.654866     0.604753
C      1.561531    24.275717     1.053149     0.600656
C      2.344133    23.156750     1.667313     0.014450
C      1.939972    22.586642     2.876724    -0.147948
C      2.602551    21.514580     3.391897     0.020136
C      3.681538    20.972200     2.729273    -0.253778
C      4.088149    21.546454     1.522713     0.277669
C      3.414547    22.620331     1.029826    -0.226239
C      2.056322    20.840039     4.657800     0.585990
C      5.745208    19.901952     1.166912    -0.065318
C      7.519842    20.608627    25.485740    -0.069375
C      9.282229    20.897050    23.908090     0.276382
C      9.961954    20.378770    22.819697    -0.224986
C     11.086256    21.031802    22.318519     0.006502
C     11.512462    22.236803    22.867898    -0.149429
C     10.795995    22.768300    23.959399     0.009865
C      9.692513    22.104642    24.473794    -0.250403
C     11.827218    20.368404    21.224166     0.606474
C     11.292011    24.016318    24.611916     0.604728
C      5.605589     6.478500     0.000000     0.072317
C      6.641711    19.435500    12.957050     0.072314
C      6.641711    19.435500     0.000000     0.072315
C      5.605589     6.478500    12.957050     0.072317
O     10.250990    11.824299    -0.001814    -0.519409
O     11.792925    11.604807     1.624814    -0.544255
O     11.230774     8.468695     5.125291    -0.527680
O      9.593310     6.879130     5.078127    -0.506909
O      7.163446     8.118338     0.759283    -0.192290
O      3.987721     7.194504    24.351221    -0.193474
O      1.526014    11.379356    25.681132    -0.539334
O     -0.023270    11.620097    24.081973    -0.518848
O     11.599418     7.964927    20.810836    -0.538794
O      0.883030     6.345561    20.780776    -0.535663
O      1.996310    14.089701    12.955236    -0.519326
O      0.454375    14.309193    14.581864    -0.544213
O      1.016526    17.445305    18.082341    -0.527703
O      2.653990    19.034870    18.035177    -0.506813
O      5.083854    17.795662    13.716333    -0.192287
O      8.259579    18.719496    11.394171    -0.193469
O     10.721286    14.534644    12.724082    -0.539254
O      0.023270    14.293903    11.124923    -0.518796
O      0.647882    17.949073     7.853786    -0.538786
O     11.364270    19.568439     7.823726    -0.535548
O      1.996310    24.781299    12.958864    -0.519323
O      0.454375    24.561807    11.332236    -0.544206
O      1.016526    21.425695     7.831759    -0.527692
O      2.653990    19.836130     7.878923    -0.506811
O      5.083854    21.075338    12.197767    -0.192283
O      8.259579    20.151504    14.519929    -0.193471
O     10.721286    24.336356    13.190018    -0.539248
O      0.023270    24.577097    14.789177    -0.518796
O      0.647882    20.921927    18.060314    -0.538794
O     11.364270    19.302561    18.090374    -0.535557
O     10.250990     1.132701     0.001814    -0.519406
O     11.792925     1.352193    24.289286    -0.544260
O     11.230774     4.488305    20.788809    -0.527693
O      9.593310     6.077870    20.835973    -0.506913
O      7.163446     4.838662    25.154817    -0.192289
O      3.987721     5.762496     1.562879    -0.193475
O      1.526014     1.577644     0.232968    -0.539340
O     -0.023270     1.336903     1.832127    -0.518847
O     11.599418     4.992073     5.103264    -0.538791
O      0.883030     6.611439     5.133324    -0.535652
O      1.996310    14.089701     0.001814    -0.519326
O      0.454375    14.309193    24.289286    -0.544211
O      1.016526    17.445305    20.788809    -0.527704
O      2.653990    19.034870    20.835973    -0.506812
O      5.083854    17.795662    25.154817    -0.192289
O      8.259579    18.719496     1.562879    -0.193470
O     10.721286    14.534644     0.232968    -0.539256
O      0.023270    14.293903     1.832127    -0.518795
O      0.647882    17.949073     5.103264    -0.538786
O     11.364270    19.568439     5.133324    -0.535548
O     10.250990    11.824299    12.958864    -0.519407
O     11.792925    11.604807    11.332236    -0.544257
O     11.230774     8.468695     7.831759    -0.527680
O      9.593310     6.879130     7.878923    -0.506910
O      7.163446     8.118338    12.197767    -0.192288
O      3.987721     7.194504    14.519929    -0.193473
O      1.526014    11.379356    13.190018    -0.539332
O     -0.023270    11.620097    14.789177    -0.518849
O     11.599418     7.964927    18.060314    -0.538793
O      0.883030     6.345561    18.090374    -0.535663
O     10.250990     1.132701    12.955236    -0.519399
O     11.792925     1.352193    14.581864    -0.544256
O     11.230774     4.488305    18.082341    -0.527693
O      9.593310     6.077870    18.035177    -0.506916
O      7.163446     4.838662    13.716333    -0.192287
O      3.987721     5.762496    11.394171    -0.193476
O      1.526014     1.577644    12.724082    -0.539333
O     -0.023270     1.336903    11.124923    -0.518843
O     11.599418     4.992073     7.853786    -0.538791
O      0.883030     6.611439     7.823726    -0.535654
O      1.996310    24.781299    -0.001814    -0.519330
O      0.454375    24.561807     1.624814    -0.544211
O      1.016526    21.425695     5.125291    -0.527693
O      2.653990    19.836130     5.078127    -0.506808
O      5.083854    21.075338     0.759283    -0.192285
O      8.259579    20.151504    24.351221    -0.193470
O     10.721286    24.336356    25.681132    -0.539255
O      0.023270    24.577097    24.081973    -0.518800
O      0.647882    20.921927    20.810836    -0.538794
O     11.364270    19.302561    20.780776    -0.535555

The following XYZ coordinates are in angstroms. Other properties are in atomic units.
The sperically averaged electron density of each atom fit to a function of the form exp(a - br)
eigen_1, eigen_2 and eigen_3 are the three eigenvalues of traceless quadrupole moment tensor
  atom number  atomic symbol              X              Y              Z     net charge C6 coefficient C8 coefficient C10 coefficient fluctuating dipole atomic polarizability isotropic forcefield polarizability              a              b squared Pearson coefficient          <r^3>          <r^4>         wp_QDO          m_QDO          q_QDO       dipole_x       dipole_y       dipole_z         dipole            Qxy            Qxz            Qyz     Q(x^2-y^2)  Q(3z^2 - R^2)        eigen_1        eigen_2        eigen_3 static polarizability      alpha(xx)      alpha(xy)      alpha(xz)      alpha(yy)      alpha(yz)      alpha(zz) atomic spin moment
            1             Cu      11.339653      13.112743      24.962016       0.871328      49.088403 0.72394031E+03  0.18118459E+05                                11.680322                            9.278699       1.025538       2.266067                    0.996264      39.519821      94.820229       0.548763       0.445967      -1.116297      -0.093753       0.025760      -0.105673       0.143596       0.018472      -0.087673       0.013990      -0.088258      -0.101334      -0.121121       0.055677       0.065444             15.083906      12.354041       1.412454      -4.527217      21.628906       0.888693      11.268770          -0.651019
            2             Cu       0.907647      12.801257      12.004966       0.871322      49.092485 0.72400133E+03  0.18120430E+05                                11.681162                            9.279247       1.025491       2.266053                    0.996264      39.520223      94.823401       0.548731       0.445982      -1.116284       0.093753      -0.025788      -0.105673       0.143602       0.018434       0.087679      -0.014009      -0.088284      -0.101344      -0.121130       0.055707       0.065424             15.085172      12.354995       1.412604       4.527641      21.630889      -0.888864      11.269630           0.649992
            3             Cu       0.907647       0.155743      13.909134       0.871312      49.093217 0.72401518E+03  0.18120876E+05                                11.681309                            9.279367       1.025410       2.266026                    0.996263      39.520347      94.824187       0.548724       0.445985      -1.116281       0.093754       0.025788       0.105673       0.143602      -0.018436      -0.087682      -0.014009      -0.088283      -0.101352      -0.121134       0.055708       0.065426             15.085363      12.355169      -1.412574      -4.527699      21.631150      -0.888925      11.269769           0.650042
            4             Cu      11.339653      25.758257       0.952084       0.871296      49.094448 0.72403455E+03  0.18121480E+05                                11.681481                            9.279473       1.025427       2.266023                    0.996263      39.520928      94.825850       0.548723       0.445983      -1.116282      -0.093752      -0.025760       0.105672       0.143596      -0.018478       0.087695       0.013996      -0.088277      -0.101358      -0.121151       0.055692       0.065459             15.085603      12.355338      -1.412683       4.527809      21.631522       0.888783      11.269948          -0.651101
            5             Cu       0.907647      12.801257       0.952084       0.871324      49.091188 0.72398074E+03  0.18119771E+05                                11.680921                            9.279085       1.025499       2.266056                    0.996264      39.519970      94.822170       0.548739       0.445979      -1.116287       0.093754      -0.025788       0.105673       0.143602       0.018435      -0.087677       0.014008      -0.088284      -0.101343      -0.121129       0.055705       0.065424             15.084807      12.354701       1.412543      -4.527522      21.630314       0.888853      11.269404           0.650059
            6             Cu      11.339653      13.112743      13.909134       0.871303      49.092171 0.72400066E+03  0.18120397E+05                                11.681058                            9.279205       1.025457       2.266036                    0.996264      39.520484      94.823784       0.548736       0.445978      -1.116287      -0.093754       0.025760       0.105674       0.143598       0.018475       0.087690      -0.013995      -0.088270      -0.101354      -0.121143       0.055689       0.065454             15.084983      12.354881       1.412599       4.527574      21.630584      -0.888742      11.269484          -0.651072
            7             Cu      11.339653      25.758257      12.004966       0.871247      49.100129 0.72412725E+03  0.18124463E+05                                11.682622                            9.280275       1.025201       2.265946                    0.996262      39.521816      94.831140       0.548678       0.446003      -1.116265      -0.093757      -0.025761      -0.105677       0.143602      -0.018477      -0.087694      -0.013996      -0.088272      -0.101356      -0.121149       0.055692       0.065457             15.087254      12.356619      -1.412863      -4.528349      21.634067      -0.888891      11.271076          -0.651115
            8             Cu       0.907647       0.155743      24.962016       0.871353      49.087744 0.72392691E+03  0.18118031E+05                                11.680193                            9.278588       1.025624       2.266096                    0.996264      39.519597      94.819295       0.548769       0.445965      -1.116299       0.093747       0.025786      -0.105666       0.143593      -0.018438       0.087687       0.014010      -0.088290      -0.101359      -0.121142       0.055711       0.065431             15.083738      12.353913      -1.412394       4.527164      21.628641       0.888818      11.268662           0.650033
            9             Cu       0.056827       7.697754       6.478525       0.893048      48.891164 0.68418138E+03  0.16872799E+05                                11.580729                            8.960997       1.082746       2.292166                    0.996651      38.975002      92.638127       0.564310       0.440122      -1.120681       0.103256       0.098011       0.000000       0.142365      -0.094233      -0.000000       0.000000       0.003487       0.192044      -0.126257       0.062242       0.064015             15.274945      11.773063      -4.791419       0.000015      11.540328      -0.000027      22.511444           0.646312
           10             Cu      10.462256       5.798776       6.478525       0.842322      49.834733 0.77007078E+03  0.19587481E+05                                11.857519                            9.622139       1.019312       2.255068                    0.996095      40.202643      97.478480       0.534090       0.450862      -1.112428      -0.097942      -0.112127       0.000001       0.148880      -0.086431      -0.000001       0.000001       0.003017       0.172310      -0.115163       0.057437       0.057726             15.041709      12.262747      -4.458483       0.000030      11.209602      -0.000022      21.652777          -0.645569
           11             Cu      12.190473      18.216246      19.435575       0.892899      48.901693 0.68435633E+03  0.16878314E+05                                11.582667                            8.962418       1.082271       2.291982                    0.996650      38.977787      92.650215       0.564235       0.440149      -1.120656      -0.103233      -0.098033      -0.000000       0.142364      -0.094270      -0.000001       0.000000       0.003422       0.192090      -0.126301       0.062271       0.064030             15.277631      11.775056      -4.792282       0.000019      11.542267      -0.000028      22.515570           0.645778
           12             Cu       1.785044      20.115224      19.435575       0.842182      49.849130 0.77032737E+03  0.19595828E+05                                11.860271                            9.624166       1.018815       2.254889                    0.996093      40.205797      97.493710       0.533993       0.450902      -1.112393       0.097918       0.112143      -0.000001       0.148876      -0.086448      -0.000001       0.000000       0.002961       0.172316      -0.115180       0.057439       0.057741             15.045499      12.265686      -4.459710       0.000032      11.212261      -0.000025      21.658549          -0.645084
           13             Cu      12.190473      20.654754       6.478525       0.892948      48.897197 0.68428863E+03  0.16876174E+05                                11.581819                            8.961854       1.082466       2.292056                    0.996651      38.976832      92.645721       0.564266       0.440137      -1.120667      -0.103235       0.098039       0.000001       0.142370       0.094232      -0.000001      -0.000000       0.003420       0.192019      -0.126251       0.062245       0.064006             15.276372      11.774140       4.791834       0.000029      11.541372       0.000030      22.513605           0.645855
           14             Cu       1.785044      18.755776       6.478525       0.842169      49.848810 0.77032515E+03  0.19595760E+05                                11.860235                            9.624169       1.018833       2.254894                    0.996093      40.205719      97.493538       0.533992       0.450904      -1.112392       0.097932      -0.112157       0.000001       0.148895       0.086449      -0.000001      -0.000000       0.002959       0.172321      -0.115182       0.057440       0.057742             15.045406      12.265599       4.459650       0.000010      11.212210       0.000027      21.658408          -0.645285
           15             Cu       0.056827       5.259246      19.435575       0.893084      48.888585 0.68414161E+03  0.16871541E+05                                11.580221                            8.960651       1.082820       2.292192                    0.996652      38.974498      92.635583       0.564330       0.440113      -1.120689       0.103241      -0.097998      -0.000001       0.142346       0.094242      -0.000001      -0.000000       0.003488       0.192062      -0.126268       0.062248       0.064021             15.274203      11.772556       4.791175       0.000030      11.539802       0.000030      22.510252           0.646318
           16             Cu      10.462256       7.158224      19.435575       0.842295      49.840520 0.77016635E+03  0.19590598E+05                                11.858652                            9.622918       1.019180       2.255020                    0.996094      40.203609      97.483794       0.534051       0.450879      -1.112413      -0.097938       0.112120      -0.000001       0.148871       0.086455      -0.000001      -0.000000       0.003021       0.172359      -0.115194       0.057453       0.057741             15.043337      12.263974       4.459048       0.000006      11.210731       0.000024      21.655305          -0.645677
           17              H      11.050739       9.992438       3.342919       0.132739       1.162771 0.87247170E+01  0.86582609E+02                                 1.749498                            1.667213      -1.215936       2.306923                    0.996284       3.417098       9.282270       0.516612       1.194709      -0.729107       0.033770       0.017350       0.021727       0.043744       0.008154       0.010018       0.005779       0.008311      -0.006564      -0.009161      -0.007996       0.017157              1.775621       1.853080       0.276623       0.297134       1.688261      -0.037904       1.785522           0.000478
           18              H       8.106488       7.263694       3.086369       0.134047       1.163244 0.87912729E+01  0.87439655E+02                                 1.749126                            1.671097      -1.321650       2.255279                    0.995637       3.465446       9.435000       0.516971       1.191195      -0.729388      -0.014741      -0.029170       0.019722       0.038173       0.012148      -0.001964      -0.009796      -0.005679      -0.010217      -0.013593      -0.004410       0.018003              1.779100       1.804966       0.383335       0.101857       1.828843      -0.176005       1.703491          -0.000231
           19              H       8.544941      10.049449       0.212496       0.142120       1.195812 0.90317195E+01  0.89971739E+02                                 1.763464                            1.682873      -1.156246       2.345273                    0.996509       3.293076       8.822106       0.522886       1.175881      -0.735554      -0.009871       0.016338      -0.030360       0.035862      -0.001738       0.008285      -0.006911       0.003494       0.025473      -0.009375      -0.005831       0.015205              1.782300       1.647238       0.087287       0.197654       1.742547      -0.323181       1.957115          -0.000244
           20              H       5.949738       7.126350       1.969472       0.096531       1.367723 0.11059723E+02  0.11550609E+03                                 1.907446                            1.840589      -1.020214       2.374126                    0.997157       3.568513       9.681072       0.510557       1.148685      -0.742375      -0.020406       0.010914       0.028930       0.037047      -0.006199      -0.006022       0.004013      -0.020211       0.012417      -0.015149       0.001775       0.013374              1.960686       2.250977       0.108802      -0.330400       1.578610       0.124396       2.052471           0.000001
           21              H       7.160996       6.242683       1.391587       0.098063       1.337785 0.10969952E+02  0.11486888E+03                                 1.912296                            1.858415      -1.036592       2.369048                    0.996795       3.623965       9.995241       0.495446       1.180625      -0.733878       0.025257      -0.025405       0.007135       0.036527       0.000279      -0.002481      -0.012988       0.004430      -0.023196      -0.017002       0.005697       0.011305              1.960519       2.196127      -0.283143       0.235600       1.989820       0.056053       1.695609           0.000004
           22              H       4.113868       7.911544       0.303195       0.102035       1.328812 0.10886341E+02  0.11385602E+03                                 1.909324                            1.855832      -1.054391       2.363537                    0.996678       3.614679       9.986661       0.493634       1.186388      -0.732467      -0.023544       0.009983       0.028399       0.038216      -0.000544      -0.000141       0.014454       0.014452       0.006929      -0.018452       0.006048       0.012404              1.958488       2.166650      -0.243638      -0.268166       1.709028      -0.016557       1.999787          -0.000004
           23              H       5.284710       8.432416      25.245516       0.100038       1.352197 0.10868690E+02  0.11298303E+03                                 1.892680                            1.825294      -0.985937       2.392717                    0.997532       3.523498       9.527170       0.512567       1.149529      -0.742466       0.021749       0.028519      -0.013157       0.038202       0.005090      -0.007237      -0.005402      -0.016167       0.020515      -0.014548       0.000263       0.014285              1.944224       2.224410       0.332402       0.067363       2.024998      -0.149507       1.583263           0.000008
           24              H       2.586630       6.618436      22.413105       0.145595       1.167074 0.87865816E+01  0.87000148E+02                                 1.739269                            1.663208      -1.154794       2.347677                    0.996720       3.273692       8.766784       0.523964       1.180605      -0.734221       0.011990      -0.032061      -0.017828       0.038594      -0.009909      -0.003371       0.006563      -0.010197      -0.015925      -0.008766      -0.007539       0.016304              1.760168       1.627499      -0.173854       0.093443       1.902317       0.328445       1.750688           0.000227
           25              H      -0.022045       9.733298      22.516761       0.138097       1.171775 0.88834518E+01  0.88463411E+02                                 1.755111                            1.681246      -1.216319       2.313122                    0.995932       3.378605       9.162190       0.515480       1.193197      -0.730102      -0.034759       0.021655      -0.017345       0.044474      -0.010762       0.008501      -0.004547       0.009483      -0.011226      -0.010163      -0.007735       0.017898              1.770043       1.874107      -0.285823       0.258174       1.767454       0.035891       1.668568          -0.000494
           26              H       3.031207       9.515621      25.209236       0.136730       1.120776 0.84358049E+01  0.83119595E+02                                 1.712254                            1.641462      -1.241595       2.293794                    0.995928       3.432625       9.329982       0.518995       1.197750      -0.727715       0.016128       0.020256       0.029240       0.039056       0.003218       0.011576       0.008408       0.002774       0.009522      -0.011791      -0.005071       0.016862              1.740784       1.773798      -0.099128       0.353790       1.687952       0.183158       1.760601           0.000238
           27              H       1.196561      15.921562      16.299969       0.132739       1.162743 0.87244520E+01  0.86579426E+02                                 1.749482                            1.667198      -1.215927       2.306932                    0.996285       3.417051       9.282149       0.516609       1.194724      -0.729104      -0.033773      -0.017354       0.021732       0.043750       0.008155      -0.010017      -0.005779       0.008312      -0.006571      -0.009160      -0.007996       0.017157              1.775604       1.853062       0.276618      -0.297130       1.688246       0.037904       1.785504           0.000029
           28              H       4.140812      18.650306      16.043419       0.134047       1.163236 0.87912528E+01  0.87440006E+02                                 1.749176                            1.671142      -1.321611       2.255304                    0.995638       3.465450       9.435252       0.516939       1.191262      -0.729373       0.014742       0.029171       0.019722       0.038174       0.012147       0.001964       0.009796      -0.005682      -0.010224      -0.013592      -0.004411       0.018003              1.779152       1.805021       0.383350      -0.101865       1.828895       0.176012       1.703541          -0.000226
           29              H       3.702359      15.864551      13.169546       0.142113       1.195874 0.90323866E+01  0.89980985E+02                                 1.763618                            1.683010      -1.156214       2.345296                    0.996509       3.293142       8.822711       0.522824       1.175986      -0.735530       0.009873      -0.016339      -0.030361       0.035864      -0.001737      -0.008283       0.006911       0.003494       0.025475      -0.009374      -0.005829       0.015204              1.782459       1.647378       0.087303      -0.197682       1.742703       0.323228       1.957297           0.000248
           30              H       6.297562      18.787650      14.926522       0.096523       1.367753 0.11060090E+02  0.11551153E+03                                 1.907530                            1.840666      -1.020200       2.374137                    0.997157       3.568546       9.681410       0.510525       1.148742      -0.742362       0.020406      -0.010914       0.028931       0.037048      -0.006199       0.006022      -0.004013      -0.020210       0.012414      -0.015149       0.001775       0.013374              1.960775       2.251090       0.108813       0.330424       1.578671      -0.124404       2.052564           0.000006
           31              H       5.086304      19.671317      14.348637       0.098060       1.337765 0.10969762E+02  0.11486663E+03                                 1.912296                            1.858414      -1.036577       2.369055                    0.996796       3.623958       9.995277       0.495439       1.180644      -0.733873      -0.025257       0.025406       0.007136       0.036528       0.000278       0.002480       0.012988       0.004430      -0.023197      -0.017002       0.005698       0.011305              1.960519       2.196129      -0.283147      -0.235598       1.989821      -0.056054       1.695606           0.000006
           32              H       8.133432      18.002456      13.260245       0.102031       1.328788 0.10886078E+02  0.11385254E+03                                 1.909300                            1.855808      -1.054377       2.363543                    0.996678       3.614651       9.986539       0.493638       1.186386      -0.732467       0.023542      -0.009984       0.028401       0.038217      -0.000545       0.000142      -0.014455       0.014451       0.006931      -0.018452       0.006047       0.012405              1.958463       2.166624      -0.243630       0.268168       1.709003       0.016558       1.999761           0.000007
           33              H       6.962590      17.481584      12.288466       0.100029       1.352272 0.10869533E+02  0.11299488E+03                                 1.892829                            1.825430      -0.985925       2.392726                    0.997532       3.523564       9.527727       0.512516       1.149610      -0.742447      -0.021750      -0.028520      -0.013156       0.038203       0.005089       0.007236       0.005400      -0.016166       0.020513      -0.014547       0.000265       0.014282              1.944382       2.224605       0.332444      -0.067376       2.025168       0.149525       1.583373           0.000001
           34              H       9.660670      19.295564       9.456055       0.145596       1.167015 0.87860054E+01  0.86992926E+02                                 1.739208                            1.663152      -1.154725       2.347716                    0.996721       3.273582       8.766383       0.523974       1.180603      -0.734223      -0.011992       0.032062      -0.017828       0.038596      -0.009908       0.003372      -0.006564      -0.010196      -0.015923      -0.008765      -0.007539       0.016305              1.760105       1.627441      -0.173847      -0.093433       1.902251      -0.328428       1.750621           0.000221
           35              H       0.022045      16.180702       9.559711       0.138085       1.171792 0.88836370E+01  0.88466054E+02                                 1.755165                            1.681293      -1.216328       2.313121                    0.995933       3.378622       9.162391       0.515457       1.193239      -0.730093       0.034763      -0.021658      -0.017348       0.044480      -0.010761      -0.008499       0.004547       0.009481      -0.011227      -0.010162      -0.007735       0.017897              1.770099       1.874170      -0.285840      -0.258189       1.767509      -0.035892       1.668617          -0.000006
           36              H       9.216093      16.398379      12.252186       0.136732       1.120727 0.84353543E+01  0.83114173E+02                                 1.712222                            1.641433      -1.241540       2.293827                    0.995928       3.432531       9.329718       0.518991       1.197772      -0.727711      -0.016131      -0.020256       0.029241       0.039058       0.003219      -0.011576      -0.008409       0.002775       0.009529      -0.011791      -0.005073       0.016863              1.740750       1.773765      -0.099125      -0.353780       1.687918      -0.183152       1.760566          -0.000231
           37              H       1.196561      22.949438       9.614131       0.132730       1.162778 0.87248211E+01  0.86584349E+02                                 1.749550                            1.667260      -1.215935       2.306928                    0.996285       3.417123       9.282533       0.516585       1.194761      -0.729095      -0.033774       0.017355      -0.021731       0.043750      -0.008154       0.010017      -0.005778       0.008312      -0.006568      -0.009160      -0.007996       0.017156              1.775675       1.853136      -0.276636       0.297148       1.688312       0.037909       1.785578           0.000026
           38              H       4.140812      20.220694       9.870681       0.134043       1.163242 0.87912781E+01  0.87440012E+02                                 1.749155                            1.671122      -1.321621       2.255297                    0.995637       3.465444       9.435114       0.516954       1.191230      -0.729381       0.014742      -0.029171      -0.019722       0.038174      -0.012147      -0.001964       0.009797      -0.005681      -0.010222      -0.013593      -0.004410       0.018003              1.779130       1.804997      -0.383346       0.101860       1.828875       0.176010       1.703519          -0.000231
           39              H       3.702359      23.006449      12.744554       0.142109       1.195853 0.90321816E+01  0.89978364E+02                                 1.763592                            1.682987      -1.156211       2.345299                    0.996509       3.293112       8.822580       0.522830       1.175981      -0.735531       0.009873       0.016340       0.030362       0.035865       0.001738       0.008283       0.006911       0.003494       0.025477      -0.009375      -0.005830       0.015205              1.782432       1.647356      -0.087301       0.197677       1.742676       0.323218       1.957265           0.000247
           40              H       6.297562      20.083350      10.987578       0.096526       1.367722 0.11059727E+02  0.11550631E+03                                 1.907461                            1.840603      -1.020197       2.374136                    0.997157       3.568508       9.681114       0.510549       1.148702      -0.742371       0.020406       0.010915      -0.028930       0.037047       0.006199      -0.006022      -0.004014      -0.020210       0.012416      -0.015149       0.001774       0.013375              1.960702       2.250998      -0.108803      -0.330406       1.578621      -0.124398       2.052488           0.000000
           41              H       5.086304      19.199683      11.565463       0.098059       1.337795 0.10970081E+02  0.11487089E+03                                 1.912330                            1.858446      -1.036593       2.369047                    0.996795       3.623994       9.995439       0.495433       1.180650      -0.733872      -0.025257      -0.025405      -0.007136       0.036527      -0.000279      -0.002480       0.012987       0.004430      -0.023197      -0.017002       0.005698       0.011304              1.960555       2.196170       0.283151       0.235607       1.989858      -0.056054       1.695636           0.000005
           42              H       8.133432      20.868544      12.653855       0.102031       1.328812 0.10886347E+02  0.11385626E+03                                 1.909337                            1.855843      -1.054385       2.363539                    0.996678       3.614688       9.986738       0.493628       1.186401      -0.732464       0.023543       0.009984      -0.028399       0.038216       0.000544      -0.000141      -0.014454       0.014451       0.006930      -0.018451       0.006047       0.012404              1.958503       2.166670       0.243641      -0.268173       1.709036       0.016558       1.999801           0.000006
           43              H       6.962590      21.389416      13.625634       0.100032       1.352234 0.10869128E+02  0.11298941E+03                                 1.892776                            1.825381      -0.985921       2.392729                    0.997532       3.523525       9.527513       0.512530       1.149592      -0.742451      -0.021749       0.028520       0.013157       0.038204      -0.005090      -0.007237       0.005401      -0.016166       0.020514      -0.014547       0.000264       0.014284              1.944326       2.224538      -0.332430       0.067371       2.025106       0.149518       1.583333           0.000001
           44              H       9.660670      19.575436      16.458045       0.145588       1.167096 0.87868232E+01  0.87003577E+02                                 1.739337                            1.663269      -1.154776       2.347691                    0.996720       3.273706       8.767018       0.523934       1.180659      -0.734209      -0.011992      -0.032062       0.017829       0.038596       0.009908      -0.003370      -0.006564      -0.010198      -0.015924      -0.008766      -0.007538       0.016304              1.760239       1.627561       0.173866       0.093449       1.902399      -0.328467       1.750757           0.000225
           45              H       0.022045      22.690298      16.354389       0.138081       1.171834 0.88840873E+01  0.88472096E+02                                 1.755245                            1.681367      -1.216352       2.313110                    0.995932       3.378708       9.162853       0.515429       1.193283      -0.730083       0.034763       0.021658       0.017348       0.044480       0.010761       0.008499       0.004546       0.009483      -0.011227      -0.010162      -0.007734       0.017896              1.770181       1.874255       0.285858       0.258206       1.767594      -0.035900       1.668694          -0.000003
           46              H       9.216093      22.472621      13.661914       0.136731       1.120757 0.84356556E+01  0.83118102E+02                                 1.712270                            1.641476      -1.241560       2.293816                    0.995928       3.432602       9.330045       0.518977       1.197792      -0.727706      -0.016130       0.020256      -0.029241       0.039058      -0.003219       0.011575      -0.008409       0.002775       0.009528      -0.011791      -0.005072       0.016863              1.740801       1.773817       0.099131       0.353795       1.687968      -0.183161       1.760617          -0.000231
           47              H      11.050739       2.964562      22.571181       0.132745       1.162775 0.87247488E+01  0.86582986E+02                                 1.749497                            1.667213      -1.215945       2.306918                    0.996284       3.417109       9.282297       0.516614       1.194704      -0.729108       0.033770      -0.017350      -0.021727       0.043744      -0.008154      -0.010018       0.005778       0.008312      -0.006564      -0.009160      -0.007996       0.017156              1.775619       1.853078      -0.276621      -0.297134       1.688259      -0.037904       1.785521           0.000476
           48              H       8.106488       5.693306      22.827731       0.134047       1.163263 0.87914774E+01  0.87442445E+02                                 1.749167                            1.671133      -1.321667       2.255271                    0.995637       3.465493       9.435256       0.516957       1.191219      -0.729383      -0.014740       0.029170      -0.019722       0.038173      -0.012148       0.001964      -0.009795      -0.005680      -0.010218      -0.013593      -0.004410       0.018002              1.779143       1.805010      -0.383349      -0.101861       1.828888      -0.176013       1.703532          -0.000228
           49              H       8.544941       2.907551      25.701604       0.142120       1.195895 0.90325640E+01  0.89982916E+02                                 1.763606                            1.682999      -1.156270       2.345263                    0.996508       3.293192       8.822764       0.522840       1.175948      -0.735538      -0.009870      -0.016339       0.030360       0.035862       0.001737      -0.008283      -0.006910       0.003494       0.025472      -0.009374      -0.005829       0.015203              1.782446       1.647367      -0.087303      -0.197679       1.742690      -0.323223       1.957281          -0.000255
           50              H       5.949738       5.830650      23.944628       0.096526       1.367733 0.11059822E+02  0.11550735E+03                                 1.907453                            1.840596      -1.020226       2.374120                    0.997157       3.568531       9.681123       0.510557       1.148683      -0.742376      -0.020406      -0.010914      -0.028930       0.037047       0.006199       0.006022       0.004014      -0.020211       0.012413      -0.015149       0.001774       0.013375              1.960694       2.250988      -0.108803       0.330403       1.578615       0.124396       2.052479           0.000001
           51              H       7.160996       6.714317      24.522513       0.098063       1.337785 0.10969959E+02  0.11486907E+03                                 1.912304                            1.858422      -1.036588       2.369051                    0.996795       3.623963       9.995266       0.495442       1.180633      -0.733876       0.025257       0.025405      -0.007136       0.036528      -0.000279       0.002480      -0.012988       0.004430      -0.023197      -0.017002       0.005697       0.011305              1.960527       2.196137       0.283146      -0.235602       1.989829       0.056053       1.695615           0.000008
           52              H       4.113868       5.045456      25.610905       0.102032       1.328805 0.10886242E+02  0.11385452E+03                                 1.909301                            1.855811      -1.054400       2.363532                    0.996678       3.614668       9.986550       0.493643       1.186371      -0.732471      -0.023544      -0.009983      -0.028399       0.038216       0.000544       0.000141       0.014455       0.014451       0.006929      -0.018452       0.006047       0.012405              1.958464       2.166625       0.243632       0.268164       1.709006      -0.016558       1.999763          -0.000006
           53              H       5.284710       4.524584       0.668584       0.100037       1.352248 0.10869247E+02  0.11299062E+03                                 1.892757                            1.825364      -0.985951       2.392709                    0.997532       3.523558       9.527506       0.512545       1.149558      -0.742459       0.021749      -0.028518       0.013156       0.038202      -0.005089       0.007237      -0.005401      -0.016166       0.020516      -0.014547       0.000264       0.014283              1.944305       2.224510      -0.332423      -0.067370       2.025084      -0.149515       1.583320          -0.000001
           54              H       2.586630       6.338564       3.500995       0.145591       1.167076 0.87865846E+01  0.87000138E+02                                 1.739268                            1.663206      -1.154798       2.347675                    0.996720       3.273687       8.766753       0.523966       1.180602      -0.734222       0.011991       0.032061       0.017828       0.038595       0.009909       0.003371       0.006563      -0.010196      -0.015924      -0.008765      -0.007539       0.016304              1.760167       1.627496       0.173855      -0.093441       1.902320       0.328448       1.750687           0.000226
           55              H      -0.022045       3.223702       3.397339       0.138097       1.171765 0.88833502E+01  0.88462094E+02                                 1.755097                            1.681234      -1.216311       2.313126                    0.995932       3.378584       9.162099       0.515484       1.193193      -0.730103      -0.034759      -0.021655       0.017345       0.044474       0.010762      -0.008501      -0.004547       0.009483      -0.011225      -0.010163      -0.007735       0.017898              1.770029       1.874093       0.285821      -0.258171       1.767439       0.035890       1.668555          -0.000504
           56              H       3.031207       3.441379       0.704864       0.136726       1.120782 0.84358684E+01  0.83120403E+02                                 1.712263                            1.641470      -1.241604       2.293789                    0.995928       3.432638       9.330037       0.518992       1.197754      -0.727714       0.016128      -0.020256      -0.029240       0.039057      -0.003218      -0.011576       0.008408       0.002774       0.009523      -0.011792      -0.005071       0.016863              1.740793       1.773809       0.099130      -0.353793       1.687960       0.183159       1.760609           0.000233
           57              H       1.196561      15.921562      22.571181       0.132736       1.162748 0.87245001E+01  0.86579966E+02                                 1.749483                            1.667199      -1.215934       2.306928                    0.996285       3.417057       9.282149       0.516611       1.194719      -0.729105      -0.033773      -0.017354      -0.021732       0.043750       0.008155       0.010016       0.005779       0.008312      -0.006571      -0.009160      -0.007997       0.017157              1.775605       1.853063       0.276618       0.297131       1.688246      -0.037903       1.785505           0.000032
           58              H       4.140812      18.650306      22.827731       0.134045       1.163247 0.87913623E+01  0.87441398E+02                                 1.749190                            1.671155      -1.321623       2.255298                    0.995637       3.465469       9.435331       0.516936       1.191265      -0.729372       0.014742       0.029171      -0.019723       0.038174       0.012147      -0.001964      -0.009796      -0.005682      -0.010224      -0.013592      -0.004411       0.018003              1.779166       1.805035       0.383355       0.101867       1.828909      -0.176014       1.703555          -0.000225
           59              H       3.702359      15.864551      25.701604       0.142116       1.195849 0.90321047E+01  0.89977084E+02                                 1.763556                            1.682954      -1.156217       2.345293                    0.996509       3.293105       8.822433       0.522849       1.175944      -0.735539       0.009873      -0.016339       0.030361       0.035864      -0.001737       0.008283      -0.006911       0.003494       0.025474      -0.009374      -0.005830       0.015204              1.782395       1.647319       0.087295       0.197672       1.742639      -0.323211       1.957228           0.000254
           60              H       6.297562      18.787650      23.944628       0.096525       1.367737 0.11059900E+02  0.11550879E+03                                 1.907493                            1.840632      -1.020200       2.374136                    0.997157       3.568527       9.681256       0.510538       1.148720      -0.742367       0.020406      -0.010914      -0.028931       0.037048      -0.006199      -0.006022       0.004013      -0.020210       0.012413      -0.015149       0.001775       0.013374              1.960736       2.251040       0.108807      -0.330414       1.578643       0.124402       2.052525           0.000009
           61              H       5.086304      19.671317      24.522513       0.098059       1.337782 0.10969935E+02  0.11486891E+03                                 1.912314                            1.858430      -1.036584       2.369052                    0.996796       3.623972       9.995342       0.495436       1.180646      -0.733873      -0.025257       0.025405      -0.007136       0.036528       0.000278      -0.002480      -0.012988       0.004430      -0.023197      -0.017002       0.005697       0.011304              1.960537       2.196151      -0.283150       0.235604       1.989838       0.056054       1.695623           0.000007
           62              H       8.133432      18.002456      25.610905       0.102031       1.328788 0.10886059E+02  0.11385208E+03                                 1.909284                            1.855794      -1.054380       2.363542                    0.996678       3.614639       9.986434       0.493646       1.186370      -0.732471       0.023543      -0.009984      -0.028400       0.038217      -0.000544      -0.000142       0.014455       0.014451       0.006931      -0.018452       0.006047       0.012405              1.958445       2.166602      -0.243627      -0.268163       1.708990      -0.016557       1.999745           0.000011
           63              H       6.962590      17.481584       0.668584       0.100032       1.352242 0.10869200E+02  0.11299020E+03                                 1.892771                            1.825377      -0.985927       2.392724                    0.997532       3.523531       9.527488       0.512535       1.149579      -0.742454      -0.021750      -0.028519       0.013156       0.038203       0.005089      -0.007237      -0.005401      -0.016167       0.020513      -0.014547       0.000264       0.014283              1.944320       2.224527       0.332428       0.067371       2.025103      -0.149518       1.583331           0.000006
           64              H       9.660670      19.295564       3.500995       0.145592       1.167029 0.87861388E+01  0.86994572E+02                                 1.739221                            1.663165      -1.154741       2.347707                    0.996721       3.273603       8.766454       0.523972       1.180602      -0.734223      -0.011992       0.032062       0.017829       0.038596      -0.009909      -0.003372       0.006564      -0.010197      -0.015922      -0.008766      -0.007539       0.016305              1.760118       1.627454      -0.173849       0.093435       1.902265       0.328431       1.750636           0.000221
           65              H       0.022045      16.180702       3.397339       0.138082       1.171790 0.88836079E+01  0.88465642E+02                                 1.755159                            1.681288      -1.216327       2.313122                    0.995933       3.378616       9.162352       0.515460       1.193235      -0.730094       0.034763      -0.021658       0.017348       0.044480      -0.010761       0.008499      -0.004547       0.009481      -0.011226      -0.010162      -0.007735       0.017897              1.770093       1.874163      -0.285838       0.258188       1.767503       0.035892       1.668612          -0.000004
           66              H       9.216093      16.398379       0.704864       0.136730       1.120737 0.84354245E+01  0.83114849E+02                                 1.712214                            1.641425      -1.241549       2.293821                    0.995928       3.432536       9.329662       0.519001       1.197751      -0.727716      -0.016130      -0.020255      -0.029241       0.039058       0.003219       0.011576       0.008409       0.002775       0.009528      -0.011791      -0.005072       0.016863              1.740741       1.773755      -0.099122       0.353778       1.687909       0.183151       1.760560          -0.000226
           67              H      11.050739       9.992438       9.614131       0.132741       1.162773 0.87247408E+01  0.86582964E+02                                 1.749505                            1.667219      -1.215936       2.306924                    0.996284       3.417105       9.282316       0.516609       1.194715      -0.729106       0.033770       0.017351      -0.021727       0.043744       0.008154      -0.010018      -0.005778       0.008311      -0.006564      -0.009161      -0.007996       0.017157              1.775628       1.853087       0.276624      -0.297136       1.688268       0.037905       1.785529           0.000477
           68              H       8.106488       7.263694       9.870681       0.134049       1.163236 0.87911977E+01  0.87438718E+02                                 1.749118                            1.671090      -1.321640       2.255284                    0.995637       3.465434       9.434956       0.516973       1.191195      -0.729388      -0.014741      -0.029170      -0.019722       0.038173       0.012148       0.001964       0.009796      -0.005679      -0.010218      -0.013593      -0.004410       0.018003              1.779092       1.804958       0.383332      -0.101856       1.828835       0.176004       1.703483          -0.000232
           69              H       8.544941      10.049449      12.744554       0.142116       1.195853 0.90321649E+01  0.89977849E+02                                 1.763559                            1.682958      -1.156245       2.345276                    0.996509       3.293131       8.822516       0.522849       1.175942      -0.735540      -0.009871       0.016339       0.030360       0.035863      -0.001738      -0.008284       0.006910       0.003494       0.025473      -0.009374      -0.005830       0.015204              1.782397       1.647325       0.087299      -0.197670       1.742644       0.323208       1.957223          -0.000252
           70              H       5.949738       7.126350      10.987578       0.096530       1.367733 0.11059844E+02  0.11550787E+03                                 1.907471                            1.840612      -1.020214       2.374127                    0.997157       3.568527       9.681185       0.510548       1.148701      -0.742371      -0.020406       0.010914      -0.028930       0.037047      -0.006199       0.006022      -0.004013      -0.020210       0.012417      -0.015149       0.001776       0.013374              1.960712       2.251011       0.108807       0.330407       1.578629      -0.124397       2.052497          -0.000001
           71              H       7.160996       6.242683      11.565463       0.098065       1.337771 0.10969808E+02  0.11486704E+03                                 1.912284                            1.858404      -1.036585       2.369051                    0.996796       3.623955       9.995209       0.495447       1.180627      -0.733877       0.025257      -0.025405      -0.007135       0.036527       0.000279       0.002481       0.012988       0.004430      -0.023197      -0.017002       0.005697       0.011305              1.960507       2.196113      -0.283141      -0.235596       1.989809      -0.056053       1.695598           0.000004
           72              H       4.113868       7.911544      12.653855       0.102035       1.328811 0.10886339E+02  0.11385615E+03                                 1.909334                            1.855841      -1.054389       2.363538                    0.996678       3.614690       9.986741       0.493629       1.186399      -0.732464      -0.023543       0.009983      -0.028400       0.038216      -0.000544       0.000141      -0.014454       0.014452       0.006929      -0.018452       0.006048       0.012404              1.958499       2.166666      -0.243639       0.268172       1.709035       0.016559       1.999797          -0.000006
           73              H       5.284710       8.432416      13.625634       0.100035       1.352256 0.10869349E+02  0.11299222E+03                                 1.892788                            1.825392      -0.985935       2.392718                    0.997532       3.523561       9.527611       0.512532       1.149583      -0.742453       0.021749       0.028519       0.013156       0.038202       0.005090       0.007237       0.005401      -0.016166       0.020514      -0.014547       0.000264       0.014283              1.944338       2.224553       0.332432      -0.067373       2.025119       0.149519       1.583343           0.000003
           74              H       2.586630       6.618436      16.458045       0.145599       1.167059 0.87864403E+01  0.86998407E+02                                 1.739255                            1.663195      -1.154778       2.347685                    0.996720       3.273670       8.766710       0.523966       1.180605      -0.734221       0.011991      -0.032061       0.017828       0.038594      -0.009909       0.003371      -0.006563      -0.010197      -0.015926      -0.008766      -0.007539       0.016304              1.760154       1.627486      -0.173852      -0.093441       1.902302      -0.328441       1.750673           0.000226
           75              H      -0.022045       9.733298      16.354389       0.138101       1.171772 0.88834383E+01  0.88463341E+02                                 1.755117                            1.681252      -1.216314       2.313126                    0.995932       3.378603       9.162221       0.515476       1.193207      -0.730100      -0.034758       0.021656       0.017345       0.044474      -0.010761      -0.008501       0.004547       0.009483      -0.011226      -0.010163      -0.007735       0.017898              1.770049       1.874114      -0.285825      -0.258176       1.767460      -0.035891       1.668573          -0.000497
           76              H       3.031207       9.515621      13.661914       0.136732       1.120772 0.84357986E+01  0.83119755E+02                                 1.712273                            1.641479      -1.241588       2.293799                    0.995928       3.432634       9.330106       0.518982       1.197776      -0.727709       0.016128       0.020256      -0.029240       0.039057       0.003218      -0.011576      -0.008408       0.002774       0.009523      -0.011792      -0.005071       0.016862              1.740803       1.773819      -0.099133      -0.353795       1.687971      -0.183160       1.760618           0.000235
           77              H      11.050739       2.964562      16.299969       0.132739       1.162804 0.87250652E+01  0.86587296E+02                                 1.749563                            1.667272      -1.215956       2.306914                    0.996284       3.417174       9.282671       0.516589       1.194745      -0.729098       0.033770      -0.017351       0.021727       0.043744      -0.008154       0.010018      -0.005778       0.008312      -0.006564      -0.009160      -0.007996       0.017156              1.775687       1.853148      -0.276637       0.297150       1.688324       0.037910       1.785590           0.000477
           78              H       8.106488       5.693306      16.043419       0.134044       1.163278 0.87916285E+01  0.87444412E+02                                 1.749190                            1.671154      -1.321674       2.255267                    0.995637       3.465526       9.435402       0.516950       1.191227      -0.729381      -0.014741       0.029170       0.019722       0.038173      -0.012148      -0.001963       0.009796      -0.005679      -0.010218      -0.013593      -0.004409       0.018002              1.779167       1.805035      -0.383358       0.101864       1.828913       0.176017       1.703554          -0.000229
           79              H       8.544941       2.907551      13.169546       0.142115       1.195927 0.90329089E+01  0.89987653E+02                                 1.763679                            1.683065      -1.156272       2.345264                    0.996508       3.293239       8.823095       0.522812       1.175995      -0.735527      -0.009871      -0.016340      -0.030360       0.035863       0.001737       0.008283       0.006909       0.003494       0.025472      -0.009374      -0.005829       0.015203              1.782522       1.647436      -0.087312       0.197690       1.742765       0.323244       1.957364          -0.000254
           80              H       5.949738       5.830650      14.926522       0.096526       1.367739 0.11059907E+02  0.11550863E+03                                 1.907473                            1.840614      -1.020221       2.374123                    0.997157       3.568540       9.681210       0.510550       1.148696      -0.742372      -0.020405      -0.010915       0.028930       0.037047       0.006199      -0.006022      -0.004014      -0.020211       0.012413      -0.015149       0.001774       0.013375              1.960715       2.251016      -0.108807      -0.330408       1.578630      -0.124398       2.052499           0.000000
           81              H       7.160996       6.714317      14.348637       0.098062       1.337794 0.10970067E+02  0.11487063E+03                                 1.912322                            1.858439      -1.036597       2.369046                    0.996795       3.623992       9.995407       0.495436       1.180643      -0.733874       0.025257       0.025405       0.007136       0.036527      -0.000279      -0.002480       0.012987       0.004430      -0.023197      -0.017002       0.005697       0.011304              1.960547       2.196161       0.283148       0.235605       1.989850      -0.056055       1.695630           0.000006
           82              H       4.113868       5.045456      13.260245       0.102032       1.328802 0.10886231E+02  0.11385458E+03                                 1.909314                            1.855822      -1.054395       2.363535                    0.996678       3.614677       9.986641       0.493636       1.186387      -0.732467      -0.023544      -0.009983       0.028399       0.038216       0.000544      -0.000141      -0.014454       0.014451       0.006929      -0.018452       0.006047       0.012405              1.958478       2.166643       0.243634      -0.268168       1.709017       0.016559       1.999775          -0.000007
           83              H       5.284710       4.524584      12.288466       0.100036       1.352265 0.10869450E+02  0.11299365E+03                                 1.892806                            1.825409      -0.985940       2.392717                    0.997532       3.523573       9.527695       0.512526       1.149592      -0.742451       0.021749      -0.028519      -0.013156       0.038203      -0.005089      -0.007237       0.005401      -0.016166       0.020515      -0.014547       0.000264       0.014283              1.944357       2.224577      -0.332437       0.067375       2.025139       0.149521       1.583356          -0.000000
           84              H       2.586630       6.338564       9.456055       0.145585       1.167111 0.87869367E+01  0.87004673E+02                                 1.739320                            1.663253      -1.154817       2.347665                    0.996720       3.273744       8.767017       0.523951       1.180620      -0.734218       0.011991       0.032061      -0.017828       0.038595       0.009908      -0.003370      -0.006563      -0.010195      -0.015924      -0.008766      -0.007538       0.016303              1.760221       1.627544       0.173863       0.093447       1.902380      -0.328464       1.750741           0.000225
           85              H      -0.022045       3.223702       9.559711       0.138091       1.171796 0.88836920E+01  0.88466739E+02                                 1.755165                            1.681295      -1.216319       2.313123                    0.995932       3.378647       9.162466       0.515459       1.193234      -0.730094      -0.034759      -0.021656      -0.017344       0.044475       0.010761       0.008501       0.004546       0.009483      -0.011224      -0.010163      -0.007735       0.017898              1.770098       1.874166       0.285837       0.258185       1.767511      -0.035895       1.668619          -0.000504
           86              H       3.031207       3.441379      12.252186       0.136726       1.120782 0.84358949E+01  0.83121017E+02                                 1.712290                            1.641495      -1.241597       2.293795                    0.995928       3.432656       9.330211       0.518976       1.197786      -0.727707       0.016128      -0.020257       0.029240       0.039057      -0.003218       0.011576      -0.008408       0.002774       0.009523      -0.011792      -0.005071       0.016862              1.740820       1.773839       0.099136       0.353800       1.687988      -0.183162       1.760634           0.000234
           87              H       1.196561      22.949438       3.342919       0.132735       1.162754 0.87245543E+01  0.86580697E+02                                 1.749494                            1.667209      -1.215928       2.306931                    0.996285       3.417067       9.282207       0.516607       1.194725      -0.729104      -0.033773       0.017354       0.021731       0.043750      -0.008155      -0.010016       0.005779       0.008311      -0.006569      -0.009160      -0.007996       0.017156              1.775617       1.853076      -0.276622      -0.297134       1.688256      -0.037903       1.785517           0.000026
           88              H       4.140812      20.220694       3.086369       0.134046       1.163227 0.87911256E+01  0.87438023E+02                                 1.749131                            1.671101      -1.321614       2.255301                    0.995638       3.465411       9.434966       0.516961       1.191221      -0.729383       0.014742      -0.029172       0.019722       0.038174      -0.012147       0.001964      -0.009796      -0.005681      -0.010222      -0.013592      -0.004411       0.018003              1.779105       1.804971      -0.383337      -0.101857       1.828849      -0.176006       1.703496          -0.000230
           89              H       3.702359      23.006449       0.212496       0.142115       1.195816 0.90317877E+01  0.89972991E+02                                 1.763512                            1.682915      -1.156207       2.345299                    0.996509       3.293058       8.822215       0.522861       1.175931      -0.735543       0.009873       0.016339      -0.030362       0.035865       0.001738      -0.008284      -0.006912       0.003493       0.025477      -0.009375      -0.005831       0.015206              1.782349       1.647280      -0.087291      -0.197664       1.742594      -0.323195       1.957173           0.000246
           90              H       6.297562      20.083350       1.969472       0.096526       1.367712 0.11059611E+02  0.11550463E+03                                 1.907439                            1.840583      -1.020200       2.374134                    0.997157       3.568495       9.681013       0.510557       1.148688      -0.742375       0.020406       0.010914       0.028930       0.037047       0.006199       0.006022       0.004014      -0.020211       0.012416      -0.015150       0.001775       0.013375              1.960678       2.250966      -0.108799       0.330400       1.578603       0.124396       2.052465           0.000001
           91              H       5.086304      19.199683       1.391587       0.098060       1.337787 0.10969994E+02  0.11486969E+03                                 1.912319                            1.858436      -1.036583       2.369053                    0.996796       3.623969       9.995339       0.495435       1.180647      -0.733873      -0.025257      -0.025406       0.007136       0.036528      -0.000279       0.002480      -0.012988       0.004430      -0.023197      -0.017002       0.005698       0.011304              1.960543       2.196156       0.283150      -0.235606       1.989845       0.056053       1.695628           0.000006
           92              H       8.133432      20.868544       0.303195       0.102031       1.328815 0.10886365E+02  0.11385632E+03                                 1.909328                            1.855835      -1.054390       2.363536                    0.996678       3.614682       9.986669       0.493634       1.186388      -0.732467       0.023543       0.009983       0.028400       0.038216       0.000544       0.000141       0.014454       0.014451       0.006930      -0.018452       0.006047       0.012404              1.958492       2.166656       0.243638       0.268170       1.709028      -0.016557       1.999792           0.000006
           93              H       6.962590      21.389416      25.245516       0.100033       1.352225 0.10869005E+02  0.11298749E+03                                 1.892739                            1.825348      -0.985932       2.392721                    0.997532       3.523519       9.527378       0.512546       1.149563      -0.742458      -0.021749       0.028519      -0.013157       0.038203      -0.005090       0.007237      -0.005402      -0.016166       0.020515      -0.014547       0.000263       0.014284              1.944286       2.224487      -0.332419      -0.067367       2.025065      -0.149514       1.583306           0.000001
           94              H       9.660670      19.575436      22.413105       0.145594       1.167059 0.87864509E+01  0.86998770E+02                                 1.739282                            1.663219      -1.154758       2.347701                    0.996720       3.273647       8.766738       0.523950       1.180638      -0.734214      -0.011992      -0.032062      -0.017830       0.038596       0.009909       0.003371       0.006564      -0.010199      -0.015924      -0.008766      -0.007539       0.016305              1.760181       1.627509       0.173858      -0.093442       1.902334       0.328450       1.750699           0.000228
           95              H       0.022045      22.690298      22.516761       0.138089       1.171796 0.88836842E+01  0.88466668E+02                                 1.755169                            1.681298      -1.216338       2.313116                    0.995932       3.378635       9.162443       0.515456       1.193239      -0.730093       0.034762       0.021658      -0.017348       0.044480       0.010762      -0.008499      -0.004547       0.009482      -0.011228      -0.010162      -0.007735       0.017897              1.770103       1.874173       0.285839      -0.258190       1.767514       0.035894       1.668622          -0.000004
           96              H       9.216093      22.472621      25.209236       0.136731       1.120760 0.84356602E+01  0.83117916E+02                                 1.712250                            1.641458      -1.241568       2.293810                    0.995928       3.432592       9.329916       0.518990       1.197765      -0.727712      -0.016130       0.020256       0.029241       0.039058      -0.003218      -0.011575       0.008409       0.002775       0.009528      -0.011791      -0.005072       0.016863              1.740780       1.773794       0.099127      -0.353790       1.687947       0.183158       1.760598          -0.000231
           97              C      10.685769      11.318717       1.053149       0.600671      23.489807 0.25491210E+03  0.52911901E+04                                 7.670491                            5.676274      -0.001206       2.063234                    0.999610      22.029153      61.266048       0.622552       0.473988      -1.021154       0.029572       0.042405      -0.020667       0.055676      -0.071263      -0.017298       0.079218      -0.031513       0.020746      -0.095081      -0.024273       0.119353              9.787514       9.216977       5.085998      -1.437829      12.324519      -4.167602       7.821046           0.000632
           98              C       9.903167      10.199750       1.667313       0.014442      39.870598 0.40434671E+03  0.92503828E+04                                10.073299                            6.621886       0.049059       2.025317                    0.999238      26.404544      72.675320       0.658354       0.406669      -1.080366      -0.020679      -0.033060       0.010426       0.040364      -0.006311       0.009452      -0.002141       0.007568       0.011987      -0.010251      -0.003887       0.014138             13.851690      12.948336       7.734865      -0.543276      16.820841      -5.642043      11.785893          -0.000431
           99              C      10.307328       9.629642       2.876724      -0.147966      36.105095 0.44396831E+03  0.10521340E+05                                 9.586638                            7.101372      -0.138453       1.921444                    0.999410      30.035984      87.473011       0.606769       0.425955      -1.055301      -0.013905      -0.006439      -0.015051       0.021479      -0.011208       0.005679       0.038656       0.035694      -0.030464      -0.052067       0.022185       0.029882             11.564672       8.269222       2.674197       0.974356      12.777588      -6.174375      13.647207          -0.001473
          100              C       9.644749       8.557580       3.391897       0.020138      38.900871 0.40904346E+03  0.93909332E+04                                 9.911548                            6.668758       0.009994       2.010295                    0.999174      26.598590      73.493177       0.654357       0.407710      -1.078980      -0.022908       0.007451      -0.032930       0.040800       0.007750      -0.001131       0.001588       0.003286      -0.003736      -0.007872      -0.000675       0.008547             13.197492      11.257675       1.285387       5.564501      11.044246      -5.334121      17.290554          -0.000856
          101              C       8.565762       8.015200       2.729273      -0.253781      38.177833 0.48764196E+03  0.11803678E+05                                 9.843141                            7.371896      -0.059505       1.934740                    0.999751      31.382513      91.682089       0.605482       0.417916      -1.062760       0.028879       0.003632       0.028180       0.040513       0.010993      -0.025704      -0.006115      -0.015620      -0.049554      -0.035148       0.005003       0.030145             11.924290      13.331762       2.840782       6.496625       8.454637      -0.923500      13.986471           0.000773
          102              C       8.159151       8.589454       1.522713       0.277666      34.513256 0.32703620E+03  0.71369446E+04                                 9.317764                            6.099784       0.057623       2.043702                    0.999411      24.294935      66.574765       0.657848       0.426643      -1.061243      -0.038153      -0.018074      -0.030715       0.052208       0.022968       0.014477       0.007172       0.019866      -0.051678      -0.022446      -0.015831       0.038277             12.826067      15.853447       7.526401       4.844948      12.239535       0.407868      10.385220           0.000863
          103              C       8.832753       9.663331       1.029826      -0.226241      38.173447 0.43909465E+03  0.10361607E+05                                 9.836329                            6.980543      -0.083875       1.934559                    0.999421      30.377085      87.846549       0.623714       0.416152      -1.063056       0.022516       0.016854       0.004394       0.028466      -0.049724      -0.000627       0.006393       0.009030       0.078860      -0.063279       0.024623       0.038656             12.520876      14.568350       8.097455       1.501747      14.447826      -1.510940       8.546452           0.000623
          104              C      10.190978       7.883039       4.657800       0.586009      23.174005 0.26390466E+03  0.55199282E+04                                 7.571552                            5.766011       0.009528       2.062474                    0.999524      22.277870      61.989468       0.619847       0.472427      -1.023034       0.021949      -0.021275       0.050506       0.059036      -0.033173      -0.073592       0.080211       0.006463      -0.050268      -0.100623      -0.024370       0.124993              9.358695       7.488592      -0.432802       3.744930       7.707962      -4.098690      12.879531           0.000369
          105              C       6.502092       6.944952       1.166912      -0.065322      27.930147 0.37256784E+03  0.84607527E+04                                 8.138422                            6.415060      -0.329339       1.899989                    0.997339      27.978922      80.077046       0.651141       0.414216      -1.061425       0.019615       0.065828      -0.057259       0.089424       0.028282      -0.001675      -0.014244      -0.039025      -0.077683      -0.030952      -0.018739       0.049691             10.416997      14.051688       4.214033       2.949957       9.021421       1.896422       8.177881           0.000050
          106              C       4.727458       7.651627      25.485740      -0.069379      27.975220 0.37745804E+03  0.86018797E+04                                 8.152712                            6.465581      -0.343474       1.893647                    0.997328      28.122277      80.692231       0.647148       0.415315      -1.060465      -0.025924      -0.052533      -0.061369       0.084841       0.002379       0.034373       0.015978       0.024867       0.086787      -0.034006      -0.019840       0.053846             10.372020      14.199449      -2.702778       3.989118       8.218568      -1.611543       8.698043          -0.000065
          107              C       2.965071       7.940050      23.908090       0.276377      34.731911 0.33344768E+03  0.73106977E+04                                 9.350619                            6.159415       0.080774       2.049645                    0.999416      24.417183      67.018063       0.654776       0.426661      -1.061460       0.040471      -0.025806       0.022302       0.052926      -0.012767       0.022354      -0.002496       0.034642      -0.009766      -0.022392      -0.013317       0.035708             12.753518      15.778795      -4.755175       7.144081      10.592610      -0.040591      11.889149          -0.000929
          108              C       2.285346       7.421770      22.819697      -0.224993      39.050077 0.46611727E+03  0.11147256E+05                                 9.987961                            7.189418      -0.088169       1.929049                    0.999385      30.698735      88.915671       0.615899       0.415837      -1.064923      -0.022545      -0.000815      -0.022220       0.031665      -0.006342      -0.039333      -0.006507      -0.033518      -0.047730      -0.052913       0.025717       0.027196             12.621422      14.454724      -1.090868       8.031939       8.652997       2.004423      14.756543          -0.000663
          109              C       1.161044       8.074802      22.318519       0.006504      40.452690 0.41648011E+03  0.96003220E+04                                10.170797                            6.721015       0.002226       2.006897                    0.999153      26.703526      73.818785       0.653293       0.406731      -1.080136       0.026146       0.015293       0.033449       0.045125      -0.012135       0.001744      -0.001341       0.003545      -0.004259      -0.011556      -0.001746       0.013302             13.928501      12.179873       0.738178       7.028312      12.688593       6.579672      16.917038          -0.000693
          110              C       0.734838       9.279803      22.867898      -0.149454      36.872887 0.46013374E+03  0.10989911E+05                                 9.709915                            7.220139      -0.113946       1.926951                    0.999377      30.246102      88.102874       0.603612       0.424853      -1.057182       0.013701      -0.008239       0.004158       0.016519      -0.007141      -0.002174      -0.029235       0.029647      -0.009518      -0.038726       0.015770       0.022956             11.747756       8.287791      -0.791056       2.579635      14.017718       6.546227      12.937759           0.001821
          111              C       1.451305       9.811300      23.959399       0.009855      40.559907 0.42321208E+03  0.97939503E+04                                10.182940                            6.778485      -0.014900       1.999724                    0.999172      26.810014      74.240839       0.650081       0.407135      -1.079949       0.024005      -0.042236      -0.009345       0.049471       0.000010       0.010512      -0.001235       0.004248       0.020750      -0.008665      -0.005471       0.014136             13.711138      11.126356      -5.421292       1.091775      18.511165       6.191676      11.495894           0.000231
          112              C       2.554787       9.147642      24.473794      -0.250403      38.768363 0.49420505E+03  0.12005523E+05                                 9.963930                            7.440134      -0.089808       1.925090                    0.999722      31.462733      92.154929       0.600270       0.420035      -1.061157      -0.029856       0.027471      -0.001132       0.040587       0.025130       0.008950       0.001618       0.020752       0.051394      -0.036008       0.009662       0.026346             12.096173      13.301381      -6.675123       2.425713      14.675068       1.322421       8.312070          -0.000696
          113              C       0.420082       7.411404      21.224166       0.606504      23.131435 0.24841877E+03  0.51316000E+04                                 7.620749                            5.618878      -0.025282       2.057516                    0.999609      21.960328      61.252380       0.622145       0.476591      -1.018098      -0.024999      -0.025591      -0.044551       0.057137       0.019566      -0.074779      -0.075950      -0.001778       0.023059      -0.094952      -0.023420       0.118372              9.730228       8.627432       1.472270       4.893020       8.125243       4.386083      12.438007           0.000487
          114              C       0.955289      11.059318      24.611916       0.604742      22.539764 0.24713436E+03  0.50978368E+04                                 7.469869                            5.599455      -0.019878       2.058408                    0.999516      21.973727      61.222029       0.624113       0.475762      -1.018665      -0.017020       0.046663       0.023359       0.054889       0.075093      -0.035479      -0.070494       0.042717      -0.015872      -0.095218      -0.026852       0.122070              9.325179       7.036651      -3.717354      -0.416510      13.172371       4.108696       7.766514           0.000431
          115              C       1.561531      14.595283      14.010199       0.600652      23.490073 0.25491519E+03  0.52912685E+04                                 7.670531                            5.676295      -0.001132       2.063255                    0.999610      22.029286      61.266430       0.622553       0.473986      -1.021155      -0.029571      -0.042414      -0.020648       0.055675      -0.071269       0.017305      -0.079218      -0.031533       0.020762      -0.095081      -0.024282       0.119363              9.787601       9.217028       5.086072       1.437854      12.324694       4.167662       7.821080          -0.000848
          116              C       2.344133      15.714250      14.624363       0.014449      39.870783 0.40434817E+03  0.92504241E+04                                10.073330                            6.621895       0.049180       2.025354                    0.999238      26.404592      72.675476       0.658354       0.406668      -1.080366       0.020692       0.033058       0.010430       0.040371      -0.006308      -0.009450       0.002155       0.007555       0.011994      -0.010241      -0.003898       0.014139             13.851770      12.948348       7.734882       0.543264      16.820978       5.642125      11.785984          -0.000612
          117              C       1.939972      16.284358      15.833774      -0.147947      36.104853 0.44396342E+03  0.10521197E+05                                 9.586623                            7.101346      -0.138375       1.921472                    0.999410      30.035731      87.472235       0.606768       0.425957      -1.055300       0.013916       0.006426      -0.015037       0.021472      -0.011207      -0.005679      -0.038643       0.035687      -0.030453      -0.052051       0.022179       0.029872             11.564688       8.269182       2.674163      -0.974364      12.777637       6.174444      13.647245           0.000209
          118              C       2.602551      17.356420      16.348947       0.020140      38.901359 0.40904640E+03  0.93910280E+04                                 9.911678                            6.668807       0.010050       2.010312                    0.999175      26.598679      73.493798       0.654351       0.407713      -1.078977       0.022920      -0.007460      -0.032934       0.040812       0.007751       0.001135      -0.001584       0.003276      -0.003742      -0.007870      -0.000677       0.008547             13.197736      11.257837       1.285340      -5.564661      11.044434       5.334294      17.290938          -0.000047
          119              C       3.681538      17.898800      15.686323      -0.253784      38.178202 0.48764596E+03  0.11803819E+05                                 9.843271                            7.371966      -0.059451       1.934759                    0.999752      31.382540      91.682850       0.605473       0.417920      -1.062755      -0.028869      -0.003635       0.028184       0.040509       0.010987       0.025704       0.006110      -0.015626      -0.049572      -0.035152       0.005013       0.030139             11.924482      13.331961       2.840799      -6.496758       8.454764       0.923562      13.986721           0.001011
          120              C       4.088149      17.324546      14.479763       0.277670      34.513096 0.32703413E+03  0.71368920E+04                                 9.317761                            6.099781       0.057657       2.043716                    0.999411      24.294831      66.574560       0.657845       0.426645      -1.061241       0.038159       0.018068      -0.030712       0.052209       0.022966      -0.014475      -0.007170       0.019860      -0.051675      -0.022444      -0.015828       0.038272             12.826070      15.853390       7.526374      -4.844909      12.239573      -0.407786      10.385246          -0.000018
          121              C       3.414547      16.250669      13.986876      -0.226238      38.173143 0.43909013E+03  0.10361487E+05                                 9.836286                            6.980499      -0.083813       1.934581                    0.999421      30.376979      87.846539       0.623716       0.416151      -1.063055      -0.022503      -0.016861       0.004400       0.028461      -0.049727       0.000628      -0.006398       0.009031       0.078867      -0.063283       0.024623       0.038660             12.520826      14.568187       8.097347      -1.501742      14.447781       1.511032       8.546511          -0.000858
          122              C       2.056322      18.030961      17.614850       0.585985      23.174333 0.26390779E+03  0.55200122E+04                                 7.571626                            5.766040       0.009608       2.062498                    0.999524      22.278077      61.990230       0.619846       0.472427      -1.023034      -0.021951       0.021266       0.050504       0.059032      -0.033181       0.073593      -0.080206       0.006434      -0.050250      -0.100613      -0.024383       0.124995              9.358844       7.488676      -0.432862      -3.745053       7.708068       4.098814      12.879787           0.000614
          123              C       5.745208      18.969048      14.123962      -0.065317      27.929752 0.37256233E+03  0.84605982E+04                                 8.138327                            6.414997      -0.329313       1.900001                    0.997339      27.978718      80.076372       0.651146       0.414214      -1.061426      -0.019614      -0.065828      -0.057259       0.089423       0.028283       0.001673       0.014246      -0.039031      -0.077682      -0.030955      -0.018739       0.049693             10.416855      14.051471       4.213935      -2.949855       9.021300      -1.896384       8.177794          -0.000033
          124              C       7.519842      18.262373      12.528690      -0.069376      27.974760 0.37745183E+03  0.86017049E+04                                 8.152597                            6.465507      -0.343456       1.893656                    0.997328      28.122092      80.691613       0.647155       0.415312      -1.060466       0.025923       0.052531      -0.061369       0.084839       0.002379      -0.034376      -0.015982       0.024864       0.086797      -0.034010      -0.019841       0.053851             10.371831      14.199135      -2.702628      -3.988962       8.218494       1.611506       8.697863          -0.000046
          125              C       9.282229      17.973950      10.951040       0.276382      34.731408 0.33344335E+03  0.73105787E+04                                 9.350548                            6.159389       0.080812       2.049661                    0.999416      24.416955      67.017319       0.654775       0.426663      -1.061458      -0.040474       0.025804       0.022299       0.052927      -0.012760      -0.022351       0.002493       0.034637      -0.009762      -0.022387      -0.013314       0.035701             12.753399      15.778665      -4.755139      -7.143992      10.592525       0.040601      11.889007          -0.000034
          126              C       9.961954      18.492230       9.862647      -0.224988      39.049027 0.46610503E+03  0.11146872E+05                                 9.987743                            7.189296      -0.088084       1.929080                    0.999385      30.698252      88.913433       0.615909       0.415834      -1.064927       0.022541       0.000819      -0.022218       0.031660      -0.006338       0.039340       0.006511      -0.033513      -0.047737      -0.052920       0.025718       0.027201             12.621101      14.454381      -1.090860      -8.031695       8.652805      -2.004338      14.756118          -0.000765
          127              C      11.086256      17.839198       9.361469       0.006492      40.452544 0.41648053E+03  0.96003225E+04                                10.170733                            6.720996       0.002314       2.006923                    0.999153      26.703543      73.818505       0.653298       0.406728      -1.080140      -0.026148      -0.015299       0.033460       0.045137      -0.012133      -0.001741       0.001337       0.003533      -0.004266      -0.011552      -0.001746       0.013298             13.928384      12.179815       0.738154      -7.028260      12.688481      -6.579564      16.916857          -0.001639
          128              C      11.512462      16.634197       9.910848      -0.149424      36.871599 0.46011588E+03  0.10989369E+05                                 9.709653                            7.219966      -0.113836       1.926991                    0.999377      30.245514      88.100470       0.603624       0.424849      -1.057185      -0.013702       0.008239       0.004148       0.016518      -0.007135       0.002172       0.029225       0.029630      -0.009532      -0.038711       0.015763       0.022947             11.747418       8.287622      -0.791061      -2.579588      14.017284      -6.545955      12.937348          -0.000025
          129              C      10.795995      16.102700      11.002349       0.009866      40.559535 0.42320921E+03  0.97938600E+04                                10.182858                            6.778449      -0.014777       1.999762                    0.999172      26.809907      74.240271       0.650085       0.407133      -1.079951      -0.024018       0.042238      -0.009349       0.049480       0.000012      -0.010512       0.001221       0.004234       0.020767      -0.008666      -0.005469       0.014136             13.711014      11.126307      -5.421262      -1.091791      18.510979      -6.191554      11.495755           0.000591
          130              C       9.692513      16.766358      11.516744      -0.250402      38.768087 0.49420174E+03  0.12005424E+05                                 9.963914                            7.440133      -0.089750       1.925112                    0.999722      31.462470      92.154134       0.600267       0.420038      -1.061155       0.029845      -0.027474      -0.001136       0.040582       0.025132      -0.008948      -0.001613       0.020756       0.051402      -0.036012       0.009669       0.026344             12.096154      13.301393      -6.675138      -2.425714      14.675040      -1.322375       8.312028           0.000983
          131              C      11.827218      18.502596       8.267116       0.606477      23.131854 0.24842403E+03  0.51317242E+04                                 7.620780                            5.618898      -0.025187       2.057542                    0.999609      21.960452      61.252364       0.622152       0.476585      -1.018104       0.025007       0.025582      -0.044549       0.057134       0.019569       0.074786       0.075949      -0.001799       0.023064      -0.094955      -0.023424       0.118379              9.730268       8.627454       1.472279      -4.893046       8.125302      -4.386117      12.438048           0.000240
          132              C      11.292011      14.854682      11.654866       0.604728      22.540012 0.24713781E+03  0.50979191E+04                                 7.469889                            5.599473      -0.019824       2.058424                    0.999516      21.973798      61.222030       0.624117       0.475758      -1.018668       0.017023      -0.046668       0.023343       0.054887       0.075101       0.035486       0.070492       0.042699      -0.015859      -0.095215      -0.026863       0.122078              9.325213       7.036676      -3.717384       0.416514      13.172446      -4.108709       7.766516          -0.000244
          133              C       1.561531      24.275717      11.903901       0.600658      23.489984 0.25491386E+03  0.52912357E+04                                 7.670522                            5.676285      -0.001119       2.063261                    0.999610      22.029247      61.266363       0.622553       0.473987      -1.021154      -0.029569       0.042410       0.020648       0.055672       0.071267      -0.017307      -0.079218      -0.031537       0.020756      -0.095077      -0.024286       0.119364              9.787600       9.217056      -5.086105      -1.437873      12.324679       4.167655       7.821066          -0.000850
          134              C       2.344133      23.156750      11.289737       0.014445      39.870788 0.40434718E+03  0.92504007E+04                                10.073357                            6.621902       0.049176       2.025354                    0.999238      26.404541      72.675457       0.658351       0.406670      -1.080364       0.020691      -0.033061      -0.010431       0.040373       0.006312       0.009452       0.002153       0.007557       0.012001      -0.010247      -0.003895       0.014142             13.851828      12.948463      -7.734965      -0.543270      16.821022       5.642112      11.786000          -0.000613
          135              C       1.939972      22.586642      10.080326      -0.147952      36.104916 0.44396393E+03  0.10521220E+05                                 9.586647                            7.101355      -0.138384       1.921470                    0.999410      30.035782      87.472642       0.606766       0.425957      -1.055298       0.013915      -0.006426       0.015040       0.021474       0.011206       0.005676      -0.038643       0.035686      -0.030459      -0.052051       0.022178       0.029873             11.564724       8.269243      -2.674215       0.974366      12.777655       6.174431      13.647273           0.000198
          136              C       2.602551      21.514580       9.565153       0.020136      38.901135 0.40904521E+03  0.93909833E+04                                 9.911596                            6.668770       0.010065       2.010316                    0.999175      26.598652      73.493386       0.654357       0.407710      -1.078980       0.022919       0.007457       0.032934       0.040810      -0.007749      -0.001132      -0.001580       0.003276      -0.003731      -0.007867      -0.000677       0.008544             13.197601      11.257735      -1.285388       5.564547      11.044353       5.334211      17.290713          -0.000048
          137              C       3.681538      20.972200      10.227777      -0.253779      38.177667 0.48763880E+03  0.11803585E+05                                 9.843123                            7.371873      -0.059458       1.934757                    0.999752      31.382375      91.681698       0.605483       0.417916      -1.062759      -0.028871       0.003636      -0.028182       0.040508      -0.010988      -0.025706       0.006109      -0.015624      -0.049575      -0.035154       0.005014       0.030140             11.924278      13.331726      -2.840782       6.496596       8.454656       0.923534      13.986452           0.000996
          138              C       4.088149      21.546454      11.434337       0.277667      34.513053 0.32703375E+03  0.71368819E+04                                 9.317762                            6.099782       0.057656       2.043717                    0.999411      24.294800      66.574477       0.657844       0.426646      -1.061240       0.038159      -0.018070       0.030712       0.052210      -0.022965       0.014475      -0.007170       0.019861      -0.051673      -0.022443      -0.015828       0.038271             12.826076      15.853417      -7.526406       4.844909      12.239584      -0.407816      10.385227          -0.000021
          139              C       3.414547      22.620331      11.927224      -0.226242      38.173285 0.43909129E+03  0.10361527E+05                                 9.836355                            6.980541      -0.083823       1.934580                    0.999421      30.376934      87.846649       0.623710       0.416154      -1.063052      -0.022504       0.016860      -0.004397       0.028461       0.049726      -0.000630      -0.006398       0.009030       0.078865      -0.063282       0.024621       0.038661             12.520932      14.568371      -8.097461       1.501766      14.447886       1.510996       8.546538          -0.000863
          140              C       2.056322      20.840039       8.299250       0.585985      23.174304 0.26390791E+03  0.55200096E+04                                 7.571590                            5.766024       0.009610       2.062497                    0.999524      22.278036      61.989878       0.619851       0.472424      -1.023036      -0.021954      -0.021265      -0.050504       0.059033       0.033175      -0.073595      -0.080209       0.006435      -0.050266      -0.100621      -0.024374       0.124995              9.358779       7.488608       0.432829       3.744979       7.708048       4.098787      12.879682           0.000611
          141              C       5.745208      19.901952      11.790138      -0.065318      27.929854 0.37256385E+03  0.84606390E+04                                 8.138349                            6.415013      -0.329312       1.900000                    0.997339      27.978760      80.076451       0.651145       0.414215      -1.061426      -0.019614       0.065828       0.057258       0.089423      -0.028282      -0.001674       0.014244      -0.039030      -0.077681      -0.030953      -0.018739       0.049692             10.416887      14.051516      -4.213949       2.949903       9.021340      -1.896389       8.177805          -0.000037
          142              C       7.519842      20.608627      13.385410      -0.069374      27.974808 0.37745191E+03  0.86017066E+04                                 8.152608                            6.465507      -0.343452       1.893657                    0.997328      28.122086      80.691575       0.647155       0.415312      -1.060467       0.025923      -0.052531       0.061370       0.084839      -0.002376       0.034374      -0.015979       0.024861       0.086791      -0.034008      -0.019839       0.053847             10.371866      14.199217       2.702686       3.988993       8.218492       1.611502       8.697890          -0.000047
          143              C       9.282229      20.897050      14.963060       0.276381      34.731830 0.33344642E+03  0.73106665E+04                                 9.350629                            6.159419       0.080790       2.049652                    0.999416      24.417110      67.017943       0.654773       0.426663      -1.061458      -0.040476      -0.025804      -0.022298       0.052928       0.012764       0.022353       0.002494       0.034639      -0.009765      -0.022390      -0.013315       0.035705             12.753548      15.778833       4.755182       7.144083      10.592653       0.040558      11.889156          -0.000033
          144              C       9.961954      20.378770      16.051453      -0.224987      39.049709 0.46611168E+03  0.11147094E+05                                 9.987902                            7.189368      -0.088127       1.929065                    0.999385      30.698559      88.915172       0.615902       0.415837      -1.064924       0.022538      -0.000816       0.022222       0.031662       0.006338      -0.039336       0.006509      -0.033515      -0.047733      -0.052915       0.025717       0.027198             12.621348      14.454630       1.090885       8.031845       8.653011      -2.004446      14.756403          -0.000761
          145              C      11.086256      21.031802      16.552631       0.006500      40.453057 0.41648316E+03  0.96004089E+04                                10.170854                            6.721035       0.002290       2.006916                    0.999153      26.703637      73.819128       0.653293       0.406730      -1.080137      -0.026150       0.015300      -0.033456       0.045136       0.012134       0.001740       0.001337       0.003535      -0.004266      -0.011552      -0.001746       0.013299             13.928626      12.179991      -0.738167       7.028378      12.688738      -6.579745      16.917151          -0.001642
          146              C      11.512462      22.236803      16.003252      -0.149432      36.872519 0.46012619E+03  0.10989701E+05                                 9.709880                            7.220085      -0.113869       1.926979                    0.999377      30.245878      88.102489       0.603613       0.424853      -1.057180      -0.013702      -0.008236      -0.004147       0.016516       0.007136      -0.002172       0.029221       0.029632      -0.009531      -0.038708       0.015763       0.022944             11.747759       8.287820       0.791089       2.579661      14.017732      -6.546219      12.937726          -0.000022
          147              C      10.795995      22.768300      14.911751       0.009860      40.560163 0.42321322E+03  0.97939843E+04                                10.182992                            6.778494      -0.014800       1.999754                    0.999172      26.810050      74.240992       0.650081       0.407135      -1.079949      -0.024020      -0.042238       0.009351       0.049481      -0.000012       0.010513       0.001221       0.004237       0.020766      -0.008666      -0.005471       0.014137             13.711277      11.126453       5.421360       1.091788      18.511389      -6.191770      11.495990           0.000593
          148              C       9.692513      22.104642      14.397356      -0.250406      38.768584 0.49420718E+03  0.12005595E+05                                 9.963998                            7.440165      -0.089769       1.925103                    0.999722      31.462730      92.155194       0.600267       0.420037      -1.061156       0.029845       0.027476       0.001139       0.040583      -0.025132       0.008948      -0.001614       0.020755       0.051404      -0.036012       0.009668       0.026344             12.096293      13.301519       6.675218       2.425731      14.675236      -1.322447       8.312126           0.000984
          149              C      11.827218      20.368404      17.646984       0.606469      23.131915 0.24842404E+03  0.51317306E+04                                 7.620816                            5.618909      -0.025194       2.057539                    0.999609      21.960564      61.252960       0.622149       0.476586      -1.018101       0.025008      -0.025578       0.044551       0.057135      -0.019572      -0.074784       0.075948      -0.001797       0.023069      -0.094951      -0.023428       0.118378              9.730357       8.627512      -1.472326       4.893113       8.125368      -4.386201      12.438190           0.000239
          150              C      11.292011      24.016318      14.259234       0.604731      22.539923 0.24713593E+03  0.50978767E+04                                 7.469890                            5.599460      -0.019813       2.058429                    0.999516      21.973826      61.222327       0.624116       0.475760      -1.018666       0.017022       0.046667      -0.023340       0.054885      -0.075101      -0.035486       0.070490       0.042697      -0.015860      -0.095213      -0.026864       0.122077              9.325252       7.036659       3.717391      -0.416539      13.172539      -4.108789       7.766557          -0.000244
          151              C      10.685769       1.638283      24.860951       0.600676      23.489652 0.25491011E+03  0.52911427E+04                                 7.670460                            5.676251      -0.001202       2.063235                    0.999610      22.029174      61.266230       0.622553       0.473988      -1.021153       0.029572      -0.042404       0.020665       0.055675       0.071263       0.017299       0.079219      -0.031514       0.020742      -0.095080      -0.024275       0.119354              9.787477       9.216924      -5.085973       1.437830      12.324484      -4.167601       7.821022           0.000626
          152              C       9.903167       2.757250      24.246787       0.014443      39.870903 0.40434893E+03  0.92504448E+04                                10.073340                            6.621896       0.049047       2.025312                    0.999238      26.404631      72.675564       0.658355       0.406668      -1.080367      -0.020680       0.033061      -0.010426       0.040366       0.006311      -0.009453      -0.002141       0.007569       0.011989      -0.010252      -0.003888       0.014140             13.851770      12.948371      -7.734885       0.543273      16.820934      -5.642123      11.786004          -0.000431
          153              C      10.307328       3.327358      23.037376      -0.147965      36.105281 0.44396985E+03  0.10521380E+05                                 9.586647                            7.101364      -0.138460       1.921440                    0.999410      30.036084      87.473166       0.606772       0.425953      -1.055303      -0.013905       0.006439       0.015050       0.021478       0.011208      -0.005678       0.038656       0.035693      -0.030463      -0.052066       0.022184       0.029882             11.564696       8.269205      -2.674176      -0.974360      12.777611      -6.174429      13.647271          -0.001478
          154              C       9.644749       4.399420      22.522203       0.020146      38.900959 0.40904355E+03  0.93909307E+04                                 9.911544                            6.668744       0.009975       2.010288                    0.999174      26.598599      73.493054       0.654361       0.407709      -1.078982      -0.022907      -0.007450       0.032930       0.040800      -0.007749       0.001131       0.001590       0.003286      -0.003737      -0.007872      -0.000675       0.008546             13.197507      11.257639      -1.285366      -5.564488      11.044279      -5.334190      17.290604          -0.000853
          155              C       8.565762       4.941800      23.184827      -0.253775      38.177726 0.48763966E+03  0.11803604E+05                                 9.843095                            7.371853      -0.059515       1.934737                    0.999751      31.382498      91.681873       0.605487       0.417913      -1.062762       0.028880      -0.003631      -0.028179       0.040513      -0.010991       0.025704      -0.006113      -0.015623      -0.049555      -0.035149       0.005006       0.030143             11.924237      13.331657      -2.840749      -6.496567       8.454622      -0.923559      13.986432           0.000774
          156              C       8.159151       4.367546      24.391387       0.277670      34.513340 0.32703695E+03  0.71369607E+04                                 9.317753                            6.099773       0.057616       2.043699                    0.999411      24.294978      66.574748       0.657851       0.426640      -1.061245      -0.038153       0.018075       0.030715       0.052209      -0.022969      -0.014478       0.007173       0.019867      -0.051679      -0.022447      -0.015832       0.038278             12.826051      15.853376      -7.526381      -4.844889      12.239557       0.407793      10.385219           0.000861
          157              C       8.832753       3.293669      24.884274      -0.226239      38.173629 0.43909577E+03  0.10361650E+05                                 9.836349                            6.980534      -0.083884       1.934555                    0.999421      30.377268      87.847407       0.623716       0.416149      -1.063056       0.022517      -0.016854      -0.004395       0.028467       0.049722       0.000628       0.006393       0.009030       0.078859      -0.063276       0.024622       0.038654             12.520915      14.568331      -8.097443      -1.501742      14.447874      -1.511026       8.546540           0.000610
          158              C      10.190978       5.073961      21.256300       0.586008      23.173894 0.26390318E+03  0.55198912E+04                                 7.571517                            5.765984       0.009526       2.062473                    0.999524      22.277915      61.989623       0.619850       0.472426      -1.023034       0.021951       0.021274      -0.050507       0.059038       0.033174       0.073591       0.080210       0.006462      -0.050265      -0.100621      -0.024371       0.124992              9.358653       7.488537       0.432806      -3.744896       7.707942      -4.098694      12.879481           0.000369
          159              C       6.502092       6.012048      24.747188      -0.065318      27.930015 0.37256573E+03  0.84606936E+04                                 8.138396                            6.415041      -0.329338       1.899991                    0.997339      27.978847      80.076793       0.651142       0.414216      -1.061425       0.019615      -0.065827       0.057259       0.089423      -0.028282       0.001675      -0.014244      -0.039026      -0.077683      -0.030953      -0.018738       0.049691             10.416958      14.051638      -4.214009      -2.949932       9.021387       1.896402       8.177849           0.000051
          160              C       4.727458       5.305373       0.428360      -0.069378      27.975141 0.37745708E+03  0.86018538E+04                                 8.152687                            6.465566      -0.343480       1.893644                    0.997328      28.122293      80.692304       0.647150       0.415314      -1.060465      -0.025925       0.052533       0.061369       0.084841      -0.002379      -0.034373       0.015979       0.024867       0.086786      -0.034007      -0.019839       0.053846             10.371973      14.199372       2.702722      -3.989073       8.218558      -1.611538       8.697990          -0.000070
          161              C       2.965071       5.016950       2.006010       0.276378      34.731800 0.33344724E+03  0.73106822E+04                                 9.350584                            6.159402       0.080772       2.049644                    0.999416      24.417156      67.017858       0.654778       0.426659      -1.061461       0.040470       0.025808      -0.022302       0.052927       0.012766      -0.022354      -0.002497       0.034643      -0.009765      -0.022391      -0.013317       0.035709             12.753452      15.778702       4.755152      -7.144018      10.592572      -0.040576      11.889081          -0.000933
          162              C       2.285346       5.535230       3.094403      -0.224983      39.049294 0.46610782E+03  0.11146960E+05                                 9.987778                            7.189309      -0.088157       1.929055                    0.999385      30.698460      88.914247       0.615909       0.415833      -1.064927      -0.022546       0.000815       0.022218       0.031664       0.006341       0.039336      -0.006508      -0.033516      -0.047730      -0.052916       0.025717       0.027199             12.621155      14.454377       1.090853      -8.031709       8.652864       2.004401      14.756224          -0.000672
          163              C       1.161044       4.882198       3.595581       0.006501      40.452484 0.41647930E+03  0.96002922E+04                                10.170740                            6.720997       0.002233       2.006899                    0.999153      26.703494      73.818491       0.653296       0.406729      -1.080138       0.026144      -0.015291      -0.033449       0.045124       0.012134      -0.001746      -0.001340       0.003546      -0.004254      -0.011556      -0.001745       0.013301             13.928388      12.179742      -0.738144      -7.028200      12.688526       6.579624      16.916895          -0.000699
          164              C       0.734838       3.677197       3.046202      -0.149451      36.872628 0.46013051E+03  0.10989808E+05                                 9.709848                            7.220099      -0.113936       1.926954                    0.999377      30.245999      88.102295       0.603616       0.424851      -1.057183       0.013700       0.008240      -0.004159       0.016519       0.007142       0.002175      -0.029236       0.029644      -0.009517      -0.038727       0.015769       0.022958             11.747661       8.287727       0.791074      -2.579590      14.017601       6.546162      12.937654           0.001804
          165              C       1.451305       3.145700       1.954701       0.009853      40.559998 0.42321304E+03  0.97939780E+04                                10.182953                            6.778492      -0.014903       1.999722                    0.999172      26.810050      74.240958       0.650081       0.407135      -1.079949       0.024004       0.042238       0.009345       0.049473      -0.000010      -0.010514      -0.001236       0.004250       0.020754      -0.008666      -0.005473       0.014139             13.711154      11.126406       5.421355      -1.091757      18.511177       6.191653      11.495878           0.000227
          166              C       2.554787       3.809358       1.440306      -0.250405      38.768591 0.49420811E+03  0.12005622E+05                                 9.963990                            7.440173      -0.089818       1.925086                    0.999722      31.462820      92.155438       0.600266       0.420037      -1.061156      -0.029856      -0.027470       0.001130       0.040587      -0.025128      -0.008950       0.001619       0.020750       0.051396      -0.036006       0.009661       0.026345             12.096251      13.301496       6.675196      -2.425726      14.675150       1.322413       8.312106          -0.000712
          167              C       0.420082       5.545596       4.689934       0.606499      23.131442 0.24841927E+03  0.51316099E+04                                 7.620741                            5.618880      -0.025278       2.057517                    0.999609      21.960288      61.252151       0.622146       0.476591      -1.018099      -0.025000       0.025590       0.044551       0.057137      -0.019564       0.074780      -0.075951      -0.001779       0.023056      -0.094956      -0.023417       0.118372              9.730196       8.627380      -1.472243      -4.892964       8.125242       4.386072      12.437966           0.000485
          168              C       0.955289       1.897682       1.302184       0.604749      22.539704 0.24713361E+03  0.50978180E+04                                 7.469855                            5.599445      -0.019881       2.058408                    0.999516      21.973713      61.221985       0.624114       0.475762      -1.018665      -0.017019      -0.046661      -0.023361       0.054887      -0.075094       0.035481      -0.070494       0.042714      -0.015873      -0.095217      -0.026854       0.122071              9.325160       7.036666       3.717384       0.416523      13.172336       4.108667       7.766477           0.000423
          169              C       1.561531      14.595283      24.860951       0.600650      23.490110 0.25491611E+03  0.52912885E+04                                 7.670526                            5.676300      -0.001138       2.063253                    0.999610      22.029268      61.266245       0.622554       0.473985      -1.021156      -0.029574      -0.042414       0.020649       0.055677      -0.071269      -0.017303       0.079219      -0.031532       0.020763      -0.095083      -0.024281       0.119363              9.787566       9.216979       5.086015      -1.437834      12.324627      -4.167651       7.821093          -0.000842
          170              C       2.344133      15.714250      24.246787       0.014451      39.870416 0.40434575E+03  0.92503472E+04                                10.073237                            6.621857       0.049178       2.025353                    0.999238      26.404516      72.674981       0.658359       0.406666      -1.080368       0.020691       0.033059      -0.010427       0.040370      -0.006308       0.009448      -0.002155       0.007554       0.011993      -0.010241      -0.003896       0.014137             13.851591      12.948165       7.734730      -0.543240      16.820724      -5.642047      11.785883          -0.000611
          171              C       1.939972      16.284358      23.037376      -0.147948      36.104778 0.44396276E+03  0.10521176E+05                                 9.586604                            7.101338      -0.138379       1.921471                    0.999410      30.035717      87.472123       0.606769       0.425956      -1.055300       0.013915       0.006428       0.015038       0.021472      -0.011209       0.005679       0.038644       0.035686      -0.030446      -0.052052       0.022178       0.029874             11.564655       8.269163       2.674151       0.974366      12.777585      -6.174415      13.647218           0.000216
          172              C       2.602551      17.356420      22.522203       0.020138      38.901320 0.40904623E+03  0.93910216E+04                                 9.911665                            6.668803       0.010044       2.010310                    0.999175      26.598674      73.493733       0.654351       0.407713      -1.078977       0.022919      -0.007460       0.032936       0.040813       0.007752      -0.001136       0.001585       0.003276      -0.003743      -0.007872      -0.000677       0.008548             13.197716      11.257829       1.285346       5.564658      11.044405      -5.334267      17.290914          -0.000046
          173              C       3.681538      17.898800      23.184827      -0.253785      38.178160 0.48764537E+03  0.11803798E+05                                 9.843250                            7.371951      -0.059457       1.934757                    0.999752      31.382557      91.682806       0.605475       0.417919      -1.062756      -0.028870      -0.003634      -0.028184       0.040509       0.010987      -0.025704      -0.006110      -0.015625      -0.049567      -0.035151       0.005013       0.030138             11.924457      13.331930       2.840793       6.496749       8.454737      -0.923551      13.986704           0.001015
          174              C       4.088149      17.324546      24.391387       0.277670      34.512928 0.32703339E+03  0.71368649E+04                                 9.317696                            6.099753       0.057649       2.043713                    0.999411      24.294800      66.574211       0.657850       0.426642      -1.061243       0.038158       0.018069       0.030714       0.052210       0.022967       0.014474       0.007171       0.019861      -0.051677      -0.022444      -0.015829       0.038273             12.825949      15.853224       7.526259       4.844889      12.239422       0.407788      10.385201          -0.000015
          175              C       3.414547      16.250669      24.884274      -0.226236      38.172773 0.43908680E+03  0.10361372E+05                                 9.836175                            6.980445      -0.083820       1.934579                    0.999421      30.376869      87.845620       0.623723       0.416147      -1.063059      -0.022506      -0.016858      -0.004400       0.028462      -0.049729      -0.000629       0.006399       0.009032       0.078866      -0.063285       0.024622       0.038664             12.520640      14.567966       8.097190       1.501731      14.447540      -1.510994       8.546413          -0.000846
          176              C       2.056322      18.030961      21.256300       0.585989      23.174298 0.26390736E+03  0.55200014E+04                                 7.571621                            5.766037       0.009609       2.062499                    0.999524      22.278056      61.990178       0.619846       0.472427      -1.023033      -0.021950       0.021265      -0.050502       0.059030      -0.033182      -0.073593       0.080205       0.006434      -0.050244      -0.100611      -0.024385       0.124996              9.358839       7.488674      -0.432858       3.745055       7.708055      -4.098805      12.879787           0.000615
          177              C       5.745208      18.969048      24.747188      -0.065317      27.929764 0.37256266E+03  0.84606061E+04                                 8.138330                            6.415002      -0.329316       1.900000                    0.997339      27.978715      80.076319       0.651146       0.414215      -1.061426      -0.019614      -0.065828       0.057259       0.089424       0.028282      -0.001673      -0.014245      -0.039029      -0.077680      -0.030954      -0.018739       0.049692             10.416844      14.051452       4.213907       2.949883       9.021273       1.896380       8.177807          -0.000032
          178              C       7.519842      18.262373       0.428360      -0.069376      27.974862 0.37745337E+03  0.86017439E+04                                 8.152619                            6.465524      -0.343458       1.893655                    0.997328      28.122092      80.691480       0.647154       0.415313      -1.060467       0.025923       0.052532       0.061369       0.084840       0.002378       0.034375       0.015981       0.024865       0.086794      -0.034009      -0.019840       0.053850             10.371860      14.199174      -2.702656       3.989010       8.218490      -1.611516       8.697917          -0.000043
          179              C       9.282229      17.973950       2.006010       0.276380      34.731396 0.33344332E+03  0.73105776E+04                                 9.350544                            6.159388       0.080806       2.049659                    0.999416      24.416956      67.017309       0.654775       0.426662      -1.061459      -0.040474       0.025804      -0.022301       0.052927      -0.012761       0.022351      -0.002494       0.034637      -0.009762      -0.022387      -0.013314       0.035701             12.753387      15.778639      -4.755115       7.144001      10.592495      -0.040600      11.889028          -0.000032
          180              C       9.961954      18.492230       3.094403      -0.224991      39.049191 0.46610693E+03  0.11146933E+05                                 9.987782                            7.189319      -0.088092       1.929077                    0.999385      30.698326      88.913816       0.615907       0.415835      -1.064926       0.022540       0.000819       0.022219       0.031661      -0.006338      -0.039340      -0.006510      -0.033512      -0.047731      -0.052918       0.025716       0.027202             12.621160      14.454444      -1.090864       8.031745       8.652829       2.004345      14.756207          -0.000763
          181              C      11.086256      17.839198       3.595581       0.006490      40.452516 0.41648019E+03  0.96003145E+04                                10.170735                            6.720998       0.002315       2.006924                    0.999153      26.703529      73.818508       0.653297       0.406728      -1.080139      -0.026149      -0.015300      -0.033460       0.045138      -0.012134       0.001739      -0.001337       0.003533      -0.004266      -0.011553      -0.001746       0.013299             13.928388      12.179825       0.738149       7.028271      12.688463       6.579554      16.916877          -0.001638
          182              C      11.512462      16.634197       3.046202      -0.149427      36.871595 0.46011602E+03  0.10989376E+05                                 9.709668                            7.219980      -0.113844       1.926989                    0.999377      30.245492      88.100489       0.603621       0.424850      -1.057184      -0.013702       0.008239      -0.004148       0.016518      -0.007134      -0.002172      -0.029226       0.029632      -0.009525      -0.038711       0.015764       0.022947             11.747431       8.287634      -0.791061       2.579593      14.017283       6.545957      12.937375          -0.000021
          183              C      10.795995      16.102700       1.954701       0.009866      40.559294 0.42320740E+03  0.97938057E+04                                10.182810                            6.778431      -0.014774       1.999764                    0.999172      26.809844      74.239998       0.650087       0.407133      -1.079952      -0.024017       0.042237       0.009347       0.049479       0.000012       0.010509      -0.001221       0.004233       0.020766      -0.008664      -0.005469       0.014133             13.710918      11.126244      -5.421203       1.091803      18.510809       6.191491      11.495701           0.000591
          184              C       9.692513      16.766358       1.440306      -0.250403      38.767925 0.49419988E+03  0.12005363E+05                                 9.963871                            7.440110      -0.089753       1.925110                    0.999722      31.462442      92.153865       0.600269       0.420037      -1.061157       0.029847      -0.027473       0.001136       0.040582       0.025133       0.008948       0.001612       0.020758       0.051403      -0.036014       0.009671       0.026344             12.096075      13.301304      -6.675062       2.425714      14.674915       1.322364       8.312007           0.000993
          185              C      11.827218      18.502596       4.689934       0.606480      23.131845 0.24842382E+03  0.51317194E+04                                 7.620784                            5.618900      -0.025189       2.057542                    0.999609      21.960435      61.252336       0.622151       0.476585      -1.018103       0.025005       0.025581       0.044548       0.057133       0.019571      -0.074786      -0.075949      -0.001799       0.023069      -0.094954      -0.023426       0.118380              9.730280       8.627465       1.472279       4.893060       8.125300       4.386121      12.438076           0.000240
          186              C      11.292011      14.854682       1.302184       0.604724      22.540068 0.24713870E+03  0.50979405E+04                                 7.469901                            5.599485      -0.019826       2.058424                    0.999516      21.973790      61.221965       0.624116       0.475759      -1.018668       0.017024      -0.046669      -0.023345       0.054889       0.075102      -0.035485      -0.070492       0.042700      -0.015855      -0.095216      -0.026861       0.122078              9.325214       7.036681      -3.717375      -0.416504      13.172426       4.108697       7.766533          -0.000238
          187              C      10.685769      11.318717      11.903901       0.600674      23.489722 0.25491073E+03  0.52911581E+04                                 7.670481                            5.676261      -0.001202       2.063235                    0.999610      22.029164      61.266190       0.622552       0.473989      -1.021153       0.029571       0.042404       0.020665       0.055674      -0.071262       0.017299      -0.079218      -0.031512       0.020741      -0.095079      -0.024274       0.119353              9.787523       9.216991       5.086030       1.437845      12.324552       4.167610       7.821027           0.000626
          188              C       9.903167      10.199750      11.289737       0.014440      39.870936 0.40434896E+03  0.92504528E+04                                10.073378                            6.621917       0.049059       2.025317                    0.999238      26.404616      72.675734       0.658350       0.406670      -1.080364      -0.020682      -0.033059      -0.010428       0.040365      -0.006312      -0.009454       0.002143       0.007568       0.011989      -0.010252      -0.003889       0.014142             13.851845      12.948486       7.734984       0.543289      16.821053       5.642118      11.785996          -0.000432
          189              C      10.307328       9.629642      10.080326      -0.147966      36.105253 0.44396997E+03  0.10521391E+05                                 9.586671                            7.101387      -0.138451       1.921444                    0.999410      30.036048      87.473310       0.606768       0.425955      -1.055300      -0.013906      -0.006438       0.015051       0.021479      -0.011207      -0.005680      -0.038655       0.035694      -0.030471      -0.052066       0.022186       0.029880             11.564723       8.269252       2.674209      -0.974360      12.777656       6.174416      13.647262          -0.001478
          190              C       9.644749       8.557580       9.565153       0.020140      38.900926 0.40904371E+03  0.93909420E+04                                 9.911563                            6.668763       0.009997       2.010296                    0.999174      26.598599      73.493254       0.654357       0.407711      -1.078980      -0.022908       0.007450       0.032928       0.040799       0.007749       0.001129      -0.001587       0.003286      -0.003734      -0.007870      -0.000676       0.008545             13.197517      11.257687       1.285383      -5.564506      11.044280       5.334150      17.290582          -0.000856
          191              C       8.565762       8.015200      10.227777      -0.253780      38.177884 0.48764255E+03  0.11803698E+05                                 9.843161                            7.371908      -0.059502       1.934741                    0.999751      31.382507      91.682148       0.605480       0.417916      -1.062759       0.028879       0.003632      -0.028179       0.040512       0.010993       0.025704       0.006114      -0.015621      -0.049559      -0.035149       0.005003       0.030145             11.924314      13.331792       2.840788      -6.496633       8.454664       0.923512      13.986488           0.000770
          192              C       8.159151       8.589454      11.434337       0.277665      34.513408 0.32703694E+03  0.71369696E+04                                 9.317814                            6.099804       0.057631       2.043705                    0.999411      24.294967      66.575033       0.657844       0.426645      -1.061241      -0.038155      -0.018073       0.030713       0.052208       0.022968      -0.014477      -0.007171       0.019865      -0.051677      -0.022446      -0.015830       0.038276             12.826164      15.853572       7.526495      -4.844951      12.239666      -0.407853      10.385254           0.000860
          193              C       8.832753       9.663331      11.927224      -0.226241      38.173627 0.43909556E+03  0.10361649E+05                                 9.836390                            6.980562      -0.083871       1.934561                    0.999421      30.377147      87.847214       0.623711       0.416153      -1.063053       0.022514       0.016856      -0.004395       0.028466      -0.049722       0.000627      -0.006392       0.009028       0.078859      -0.063276       0.024623       0.038653             12.520992      14.568469       8.097542      -1.501754      14.447977       1.510986       8.546530           0.000611
          194              C      10.190978       7.883039       8.299250       0.586005      23.174036 0.26390502E+03  0.55199376E+04                                 7.571557                            5.766014       0.009527       2.062473                    0.999524      22.277894      61.989547       0.619847       0.472427      -1.023034       0.021950      -0.021276      -0.050507       0.059038      -0.033171       0.073593      -0.080211       0.006463      -0.050273      -0.100625      -0.024368       0.124992              9.358701       7.488595      -0.432806      -3.744929       7.707976       4.098699      12.879532           0.000368
          195              C       6.502092       6.944952      11.790138      -0.065323      27.930158 0.37256795E+03  0.84607577E+04                                 8.138425                            6.415061      -0.329335       1.899990                    0.997339      27.978939      80.077156       0.651141       0.414216      -1.061424       0.019615       0.065827       0.057259       0.089424       0.028282       0.001675       0.014245      -0.039027      -0.077684      -0.030953      -0.018739       0.049692             10.417013      14.051716       4.214062      -2.949936       9.021452      -1.896425       8.177871           0.000049
          196              C       4.727458       7.651627      13.385410      -0.069378      27.975070 0.37745564E+03  0.86018188E+04                                 8.152679                            6.465553      -0.343472       1.893648                    0.997328      28.122291      80.692466       0.647150       0.415314      -1.060465      -0.025924      -0.052533       0.061369       0.084840       0.002379      -0.034374      -0.015979       0.024867       0.086790      -0.034007      -0.019840       0.053847             10.371974      14.199384      -2.702725      -3.989054       8.218572       1.611534       8.697967          -0.000068
          197              C       2.965071       7.940050      14.963060       0.276378      34.731965 0.33344792E+03  0.73107070E+04                                 9.350640                            6.159425       0.080781       2.049647                    0.999416      24.417193      67.018184       0.654774       0.426662      -1.061459       0.040471      -0.025806      -0.022300       0.052926      -0.012766      -0.022355       0.002496       0.034641      -0.009767      -0.022391      -0.013317       0.035708             12.753559      15.778867      -4.755211      -7.144092      10.592659       0.040591      11.889151          -0.000931
          198              C       2.285346       7.421770      16.051453      -0.224989      39.049928 0.46611545E+03  0.11147198E+05                                 9.987925                            7.189395      -0.088158       1.929053                    0.999385      30.698661      88.915299       0.615902       0.415836      -1.064924      -0.022545      -0.000815       0.022219       0.031664      -0.006341       0.039334       0.006508      -0.033519      -0.047737      -0.052914       0.025719       0.027195             12.621371      14.454672      -1.090860      -8.031898       8.652976      -2.004421      14.756465          -0.000666
          199              C       1.161044       8.074802      16.552631       0.006506      40.452729 0.41648047E+03  0.96003311E+04                                10.170798                            6.721015       0.002227       2.006897                    0.999153      26.703539      73.818789       0.653293       0.406730      -1.080137       0.026145       0.015292      -0.033448       0.045124      -0.012134      -0.001746       0.001341       0.003546      -0.004259      -0.011555      -0.001746       0.013301             13.928505      12.179873       0.738187      -7.028311      12.688613      -6.579686      16.917030          -0.000693
          200              C       0.734838       9.279803      16.003252      -0.149450      36.872837 0.46013280E+03  0.10989881E+05                                 9.709893                            7.220120      -0.113937       1.926953                    0.999377      30.246085      88.102735       0.603614       0.424851      -1.057183       0.013701      -0.008238      -0.004158       0.016519      -0.007142       0.002174       0.029235       0.029644      -0.009525      -0.038726       0.015769       0.022956             11.747735       8.287778      -0.791058      -2.579630      14.017707      -6.546216      12.937719           0.001816
          201              C       1.451305       9.811300      14.911751       0.009856      40.560197 0.42321415E+03  0.97940150E+04                                10.183006                            6.778511      -0.014901       1.999723                    0.999172      26.810083      74.241210       0.650078       0.407136      -1.079948       0.024006      -0.042236       0.009347       0.049473       0.000009      -0.010515       0.001235       0.004249       0.020750      -0.008667      -0.005472       0.014139             13.711264      11.126458      -5.421384      -1.091764      18.511377      -6.191738      11.495956           0.000231
          202              C       2.554787       9.147642      14.397356      -0.250404      38.768743 0.49420985E+03  0.12005680E+05                                 9.964032                            7.440194      -0.089802       1.925092                    0.999722      31.462844      92.155704       0.600264       0.420038      -1.061155      -0.029854       0.027472       0.001133       0.040586       0.025128      -0.008952      -0.001619       0.020750       0.051394      -0.036005       0.009659       0.026347             12.096330      13.301570      -6.675256      -2.425733      14.675285      -1.322433       8.312136          -0.000705
          203              C       0.420082       7.411404      17.646984       0.606500      23.131444 0.24841895E+03  0.51316043E+04                                 7.620745                            5.618876      -0.025280       2.057515                    0.999609      21.960348      61.252421       0.622146       0.476591      -1.018098      -0.025000      -0.025592       0.044551       0.057138       0.019565       0.074779       0.075950      -0.001778       0.023055      -0.094953      -0.023417       0.118371              9.730217       8.627424       1.472271      -4.893008       8.125246      -4.386080      12.437980           0.000487
          204              C       0.955289      11.059318      14.259234       0.604746      22.539698 0.24713328E+03  0.50978114E+04                                 7.469860                            5.599444      -0.019875       2.058410                    0.999516      21.973732      61.222113       0.624114       0.475762      -1.018664      -0.017017       0.046663      -0.023358       0.054887       0.075093       0.035480       0.070493       0.042715      -0.015872      -0.095216      -0.026854       0.122070              9.325184       7.036660      -3.717382       0.416525      13.172405      -4.108699       7.766487           0.000425
          205              C      10.685769       1.638283      14.010199       0.600678      23.489583 0.25490847E+03  0.52911056E+04                                 7.670468                            5.676243      -0.001187       2.063241                    0.999610      22.029176      61.266419       0.622551       0.473990      -1.021151       0.029569      -0.042403      -0.020663       0.055671       0.071261      -0.017301      -0.079218      -0.031515       0.020738      -0.095076      -0.024277       0.119353              9.787535       9.216975      -5.086053      -1.437876      12.324593       4.167649       7.821036           0.000626
          206              C       9.903167       2.757250      14.624363       0.014439      39.871351 0.40435121E+03  0.92505216E+04                                10.073468                            6.621944       0.049042       2.025311                    0.999238      26.404690      72.676125       0.658347       0.406671      -1.080363      -0.020682       0.033060       0.010429       0.040366       0.006313       0.009455       0.002141       0.007570       0.011991      -0.010255      -0.003888       0.014143             13.852026      12.948615      -7.735085      -0.543309      16.821283       5.642257      11.786181          -0.000429
          207              C      10.307328       3.327358      15.833774      -0.147969      36.105721 0.44397431E+03  0.10521529E+05                                 9.586776                            7.101429      -0.138477       1.921435                    0.999410      30.036243      87.474288       0.606764       0.425956      -1.055299      -0.013905       0.006437      -0.015050       0.021478       0.011207       0.005678      -0.038654       0.035694      -0.030471      -0.052064       0.022185       0.029879             11.564893       8.269343      -2.674252       0.974369      12.777853       6.174560      13.647482          -0.001478
          208              C       9.644749       4.399420      16.348947       0.020147      38.901228 0.40904535E+03  0.93909885E+04                                 9.911610                            6.668769       0.009976       2.010288                    0.999174      26.598664      73.493452       0.654357       0.407710      -1.078980      -0.022908      -0.007450      -0.032927       0.040798      -0.007749      -0.001129      -0.001588       0.003287      -0.003734      -0.007870      -0.000676       0.008545             13.197623      11.257725      -1.285394       5.564514      11.044410       5.334272      17.290734          -0.000854
          209              C       8.565762       4.941800      15.686323      -0.253775      38.178024 0.48764331E+03  0.11803724E+05                                 9.843170                            7.371895      -0.059525       1.934733                    0.999751      31.382621      91.682578       0.605483       0.417914      -1.062760       0.028879      -0.003634       0.028180       0.040513      -0.010993      -0.025702       0.006115      -0.015623      -0.049559      -0.035148       0.005003       0.030145             11.924340      13.331784      -2.840800       6.496610       8.454718       0.923580      13.986519           0.000771
          210              C       8.159151       4.367546      14.479763       0.277668      34.513544 0.32703803E+03  0.71369963E+04                                 9.317819                            6.099800       0.057621       2.043700                    0.999411      24.295025      66.575116       0.657847       0.426643      -1.061242      -0.038156       0.018073      -0.030713       0.052209      -0.022969       0.014479      -0.007172       0.019867      -0.051678      -0.022447      -0.015832       0.038279             12.826181      15.853551      -7.526503       4.844908      12.239719      -0.407783      10.385274           0.000860
          211              C       8.832753       3.293669      13.986876      -0.226241      38.173922 0.43909770E+03  0.10361724E+05                                 9.836449                            6.980576      -0.083886       1.934556                    0.999421      30.377331      87.848176       0.623710       0.416153      -1.063052       0.022514      -0.016857       0.004396       0.028467       0.049720      -0.000629      -0.006392       0.009029       0.078857      -0.063274       0.024621       0.038653             12.521095      14.568542      -8.097591       1.501754      14.448099       1.511074       8.546644           0.000610
          212              C      10.190978       5.073961      17.614850       0.586002      23.173956 0.26390372E+03  0.55199078E+04                                 7.571538                            5.765994       0.009525       2.062472                    0.999524      22.277978      61.989918       0.619849       0.472426      -1.023033       0.021951       0.021275       0.050509       0.059039       0.033171      -0.073591      -0.080210       0.006462      -0.050274      -0.100624      -0.024367       0.124990              9.358691       7.488551       0.432817       3.744905       7.707987       4.098738      12.879535           0.000369
          213              C       6.502092       6.012048      14.123962      -0.065318      27.930022 0.37256553E+03  0.84606906E+04                                 8.138397                            6.415036      -0.329334       1.899992                    0.997339      27.978875      80.076963       0.651143       0.414216      -1.061424       0.019615      -0.065828      -0.057258       0.089423      -0.028281      -0.001674       0.014243      -0.039026      -0.077681      -0.030952      -0.018738       0.049690             10.416981      14.051683      -4.214036       2.949934       9.021422      -1.896409       8.177840           0.000050
          214              C       4.727458       5.305373      12.528690      -0.069376      27.975023 0.37745480E+03  0.86017924E+04                                 8.152662                            6.465539      -0.343472       1.893648                    0.997328      28.122247      80.692240       0.647152       0.415313      -1.060466      -0.025925       0.052532      -0.061369       0.084840      -0.002378       0.034373      -0.015979       0.024864       0.086785      -0.034007      -0.019838       0.053846             10.371954      14.199357       2.702711       3.989051       8.218561       1.611535       8.697943          -0.000069
          215              C       2.965071       5.016950      10.951040       0.276377      34.732019 0.33344850E+03  0.73107219E+04                                 9.350644                            6.159426       0.080765       2.049641                    0.999416      24.417219      67.018244       0.654774       0.426661      -1.061459       0.040471       0.025808       0.022300       0.052927       0.012767       0.022356       0.002496       0.034643      -0.009767      -0.022392      -0.013318       0.035710             12.753565      15.778856       4.755219       7.144072      10.592687       0.040568      11.889152          -0.000933
          216              C       2.285346       5.535230       9.862647      -0.224984      39.049626 0.46611131E+03  0.11147075E+05                                 9.987856                            7.189347      -0.088177       1.929048                    0.999385      30.698613      88.915088       0.615906       0.415835      -1.064926      -0.022545       0.000813      -0.022218       0.031664       0.006343      -0.039335       0.006506      -0.033517      -0.047737      -0.052915       0.025717       0.027198             12.621268      14.454498       1.090876       8.031762       8.652979      -2.004449      14.756327          -0.000674
          217              C       1.161044       4.882198       9.361469       0.006500      40.452809 0.41648167E+03  0.96003653E+04                                10.170808                            6.721022       0.002230       2.006897                    0.999153      26.703582      73.818927       0.653293       0.406730      -1.080137       0.026144      -0.015291       0.033447       0.045123       0.012134       0.001749       0.001338       0.003548      -0.004254      -0.011556      -0.001745       0.013300             13.928516      12.179833      -0.738140       7.028242      12.688694      -6.579723      16.917020          -0.000699
          218              C       0.734838       3.677197       9.910848      -0.149454      36.873065 0.46013501E+03  0.10989960E+05                                 9.709971                            7.220160      -0.113953       1.926949                    0.999377      30.246157      88.103378       0.603609       0.424854      -1.057180       0.013700       0.008239       0.004160       0.016519       0.007144      -0.002176       0.029234       0.029644      -0.009526      -0.038725       0.015769       0.022956             11.747852       8.287847       0.791114       2.579623      14.017874      -6.546298      12.937835           0.001803
          219              C       1.451305       3.145700      11.002349       0.009848      40.560492 0.42321581E+03  0.97940708E+04                                10.183088                            6.778543      -0.014912       1.999720                    0.999172      26.810128      74.241591       0.650074       0.407138      -1.079946       0.024005       0.042238      -0.009347       0.049474      -0.000011       0.010516       0.001237       0.004253       0.020754      -0.008667      -0.005474       0.014141             13.711417      11.126590       5.421508       1.091740      18.511606      -6.191817      11.496054           0.000230
          220              C       2.554787       3.809358      11.516744      -0.250409      38.769086 0.49421366E+03  0.12005807E+05                                 9.964129                            7.440248      -0.089824       1.925085                    0.999722      31.462948      92.156413       0.600258       0.420041      -1.061152      -0.029854      -0.027473      -0.001131       0.040587      -0.025128       0.008950      -0.001620       0.020749       0.051393      -0.036005       0.009659       0.026345             12.096471      13.301745       6.675372       2.425751      14.675459      -1.322450       8.312211          -0.000711
          221              C       0.420082       5.545596       8.267116       0.606494      23.131493 0.24841962E+03  0.51316209E+04                                 7.620758                            5.618887      -0.025277       2.057516                    0.999609      21.960343      61.252406       0.622145       0.476591      -1.018098      -0.025001       0.025591      -0.044552       0.057139      -0.019561      -0.074781       0.075951      -0.001779       0.023048      -0.094958      -0.023412       0.118371              9.730234       8.627403      -1.472264       4.892985       8.125287      -4.386113      12.438010           0.000484
          222              C       0.955289       1.897682      11.654866       0.604753      22.539614 0.24713173E+03  0.50977747E+04                                 7.469856                            5.599433      -0.019867       2.058414                    0.999516      21.973708      61.222146       0.624113       0.475763      -1.018663      -0.017017      -0.046659       0.023358       0.054884      -0.075093      -0.035481       0.070492       0.042711      -0.015876      -0.095214      -0.026856       0.122070              9.325206       7.036678       3.717430      -0.416556      13.172453      -4.108725       7.766488           0.000423
          223              C       1.561531      24.275717       1.053149       0.600656      23.490054 0.25491551E+03  0.52912730E+04                                 7.670513                            5.676293      -0.001136       2.063255                    0.999610      22.029243      61.266160       0.622555       0.473985      -1.021156      -0.029572       0.042412      -0.020650       0.055675       0.071269       0.017306       0.079219      -0.031536       0.020759      -0.095080      -0.024284       0.119365              9.787541       9.217005      -5.086025       1.437828      12.324568      -4.167606       7.821051          -0.000850
          224              C       2.344133      23.156750       1.667313       0.014450      39.870339 0.40434490E+03  0.92503237E+04                                10.073229                            6.621854       0.049181       2.025355                    0.999238      26.404482      72.674897       0.658359       0.406667      -1.080368       0.020689      -0.033062       0.010429       0.040372       0.006310      -0.009450      -0.002154       0.007555       0.011999      -0.010245      -0.003895       0.014139             13.851572      12.948226      -7.734769       0.543231      16.820671      -5.641972      11.785818          -0.000616
          225              C       1.939972      22.586642       2.876724      -0.147948      36.104468 0.44395932E+03  0.10521067E+05                                 9.586517                            7.101289      -0.138367       1.921475                    0.999410      30.035623      87.471544       0.606774       0.425954      -1.055302       0.013914      -0.006428      -0.015041       0.021474       0.011207      -0.005676       0.038646       0.035685      -0.030452      -0.052053       0.022177       0.029876             11.564525       8.269111      -2.674143      -0.974360      12.777409      -6.174293      13.647055           0.000199
          226              C       2.602551      21.514580       3.391897       0.020136      38.900860 0.40904334E+03  0.93909234E+04                                 9.911529                            6.668744       0.010065       2.010316                    0.999175      26.598584      73.492973       0.654360       0.407709      -1.078982       0.022918       0.007457      -0.032936       0.040812      -0.007750       0.001135       0.001583       0.003275      -0.003735      -0.007869      -0.000676       0.008545             13.197482      11.257652      -1.285364      -5.564520      11.044220      -5.334124      17.290573          -0.000048
          227              C       3.681538      20.972200       2.729273      -0.253778      38.177348 0.48763483E+03  0.11803455E+05                                 9.843041                            7.371826      -0.059447       1.934761                    0.999752      31.382245      91.680942       0.605487       0.417914      -1.062762      -0.028872       0.003633       0.028181       0.040509      -0.010986       0.025708      -0.006107      -0.015624      -0.049570      -0.035155       0.005017       0.030138             11.924167      13.331595      -2.840732      -6.496551       8.454553      -0.923510      13.986352           0.000998
          228              C       4.088149      21.546454       1.522713       0.277669      34.512874 0.32703286E+03  0.71368519E+04                                 9.317701                            6.099758       0.057652       2.043715                    0.999411      24.294762      66.574148       0.657848       0.426643      -1.061242       0.038156      -0.018071      -0.030714       0.052209      -0.022965      -0.014474       0.007171       0.019861      -0.051675      -0.022443      -0.015828       0.038271             12.825956      15.853262      -7.526294      -4.844898      12.239430       0.407833      10.385177          -0.000021
          229              C       3.414547      22.620331       1.029826      -0.226239      38.173003 0.43908948E+03  0.10361457E+05                                 9.836256                            6.980499      -0.083820       1.934580                    0.999421      30.376870      87.845861       0.623716       0.416151      -1.063056      -0.022506       0.016857       0.004397       0.028461       0.049728       0.000629       0.006399       0.009030       0.078867      -0.063284       0.024622       0.038662             12.520755      14.568173      -8.097321      -1.501758      14.447663      -1.510941       8.546431          -0.000865
          230              C       2.056322      20.840039       4.657800       0.585990      23.174233 0.26390729E+03  0.55199910E+04                                 7.571567                            5.766013       0.009612       2.062499                    0.999524      22.277974      61.989589       0.619852       0.472423      -1.023037      -0.021954      -0.021265       0.050503       0.059031       0.033178       0.073595       0.080209       0.006435      -0.050256      -0.100618      -0.024378       0.124997              9.358737       7.488592       0.432818      -3.744968       7.708000      -4.098739      12.879620           0.000611
          231              C       5.745208      19.901952       1.166912      -0.065318      27.929850 0.37256415E+03  0.84606453E+04                                 8.138347                            6.415017      -0.329315       1.900000                    0.997339      27.978739      80.076317       0.651145       0.414215      -1.061426      -0.019614       0.065827      -0.057259       0.089423      -0.028282       0.001675      -0.014245      -0.039029      -0.077683      -0.030953      -0.018739       0.049693             10.416864      14.051475      -4.213922      -2.949903       9.021307       1.896380       8.177810          -0.000036
          232              C       7.519842      20.608627      25.485740      -0.069375      27.974915 0.37745390E+03  0.86017613E+04                                 8.152634                            6.465532      -0.343460       1.893653                    0.997328      28.122138      80.691707       0.647153       0.415313      -1.060466       0.025923      -0.052532      -0.061370       0.084840      -0.002378      -0.034374       0.015979       0.024864       0.086791      -0.034008      -0.019839       0.053847             10.371890      14.199236       2.702696      -3.989016       8.218495      -1.611508       8.697938          -0.000047
          233              C       9.282229      20.897050      23.908090       0.276382      34.731644 0.33344535E+03  0.73106330E+04                                 9.350580                            6.159400       0.080796       2.049654                    0.999416      24.417056      67.017628       0.654775       0.426662      -1.061459      -0.040475      -0.025804       0.022300       0.052928       0.012764      -0.022352      -0.002495       0.034639      -0.009764      -0.022389      -0.013314       0.035704             12.753453      15.778705       4.755122      -7.144042      10.592550      -0.040568      11.889103          -0.000032
          234              C       9.961954      20.378770      22.819697      -0.224986      39.049430 0.46610879E+03  0.11146998E+05                                 9.987838                            7.189338      -0.088107       1.929072                    0.999385      30.698419      88.914406       0.615905       0.415836      -1.064925       0.022539      -0.000817      -0.022223       0.031662       0.006337       0.039338      -0.006511      -0.033514      -0.047726      -0.052916       0.025717       0.027199             12.621256      14.454536       1.090860      -8.031813       8.652902       2.004400      14.756330          -0.000757
          235              C      11.086256      21.031802      22.318519       0.006502      40.452733 0.41648074E+03  0.96003347E+04                                10.170788                            6.721010       0.002293       2.006917                    0.999153      26.703547      73.818696       0.653295       0.406729      -1.080138      -0.026150       0.015300       0.033458       0.045137       0.012134      -0.001736      -0.001339       0.003534      -0.004266      -0.011553      -0.001746       0.013299             13.928503      12.179908      -0.738178      -7.028346      12.688564       6.579647      16.917036          -0.001641
          236              C      11.512462      22.236803      22.867898      -0.149429      36.872080 0.46012174E+03  0.10989550E+05                                 9.709755                            7.220024      -0.113850       1.926985                    0.999377      30.245715      88.101363       0.603619       0.424850      -1.057183      -0.013703      -0.008237       0.004146       0.016517       0.007135       0.002172      -0.029224       0.029632      -0.009523      -0.038710       0.015763       0.022946             11.747564       8.287698       0.791045      -2.579630      14.017451       6.546081      12.937544          -0.000022
          237              C      10.795995      22.768300      23.959399       0.009865      40.559668 0.42321037E+03  0.97938899E+04                                10.182859                            6.778443      -0.014790       1.999757                    0.999172      26.809970      74.240361       0.650088       0.407132      -1.079953      -0.024018      -0.042239      -0.009349       0.049481      -0.000010      -0.010511      -0.001221       0.004234       0.020766      -0.008665      -0.005470       0.014134             13.711017      11.126271       5.421208      -1.091805      18.510964       6.191606      11.495815           0.000591
          238              C       9.692513      22.104642      24.473794      -0.250403      38.768155 0.49420250E+03  0.12005439E+05                                 9.963877                            7.440102      -0.089764       1.925103                    0.999722      31.462627      92.154383       0.600273       0.420034      -1.061159       0.029847       0.027473      -0.001138       0.040582      -0.025133      -0.008948       0.001613       0.020756       0.051406      -0.036014       0.009669       0.026344             12.096097      13.301297       6.675058      -2.425711      14.674958       1.322414       8.312036           0.000984
          239              C      11.827218      20.368404      21.224166       0.606474      23.131870 0.24842373E+03  0.51317207E+04                                 7.620801                            5.618904      -0.025196       2.057540                    0.999609      21.960512      61.252720       0.622150       0.476586      -1.018102       0.025007      -0.025578      -0.044550       0.057134      -0.019576       0.074784      -0.075948      -0.001797       0.023078      -0.094948      -0.023432       0.118380              9.730323       8.627495      -1.472307      -4.893098       8.125323       4.386162      12.438152           0.000239
          240              C      11.292011      24.016318      24.611916       0.604728      22.540010 0.24713776E+03  0.50979189E+04                                 7.469887                            5.599472      -0.019826       2.058423                    0.999516      21.973830      61.222162       0.624117       0.475758      -1.018668       0.017025       0.046669       0.023343       0.054888      -0.075102       0.035485      -0.070492       0.042699      -0.015856      -0.095216      -0.026862       0.122078              9.325204       7.036648       3.717347       0.416506      13.172421       4.108728       7.766543          -0.000244
          241              C       5.605589       6.478500       0.000000       0.072317      36.629051 0.44831230E+03  0.10625956E+05                                10.165234                            7.427773      -0.706552       1.807412                    0.996369      26.824581      77.547730       0.559952       0.461496      -1.036726      -0.004783       0.000001       0.000000       0.004783       0.000000       0.000001      -0.002451      -0.015370       0.012902      -0.009835       0.002391       0.007445             14.048102      20.105769      -0.000011       0.000009      11.271366       0.257594      10.767172          -0.000000
          242              C       6.641711      19.435500      12.957050       0.072314      36.628928 0.44831180E+03  0.10625935E+05                                10.165206                            7.427773      -0.706548       1.807413                    0.996369      26.824555      77.547488       0.559952       0.461496      -1.036727       0.004783      -0.000001       0.000000       0.004783      -0.000001      -0.000000       0.002451      -0.015376       0.012905      -0.009839       0.002392       0.007447             14.048040      20.105592       0.000027       0.000022      11.271380      -0.257593      10.767147          -0.000030
          243              C       6.641711      19.435500       0.000000       0.072315      36.628962 0.44831279E+03  0.10625964E+05                                10.165204                            7.427773      -0.706548       1.807413                    0.996369      26.824554      77.547509       0.559953       0.461495      -1.036727       0.004783      -0.000001       0.000000       0.004783      -0.000001      -0.000000      -0.002451      -0.015374       0.012904      -0.009838       0.002391       0.007446             14.048019      20.105577       0.000022       0.000003      11.271322       0.257588      10.767158          -0.000030
          244              C       5.605589       6.478500      12.957050       0.072317      36.629011 0.44831116E+03  0.10625922E+05                                10.165237                            7.427774      -0.706552       1.807412                    0.996369      26.824586      77.547729       0.559951       0.461497      -1.036726      -0.004783       0.000001      -0.000001       0.004783      -0.000000      -0.000001       0.002450      -0.015371       0.012903      -0.009836       0.002391       0.007445             14.048125      20.105779      -0.000008       0.000018      11.271437      -0.257587      10.767160          -0.000000
          245              O      10.250990      11.824299      -0.001814      -0.519409      29.949580 0.45454324E+03  0.10489721E+05                                 7.669437                            6.555931       0.370415       2.166252                    0.999088      26.992108      69.773724       0.748501       0.354589      -1.141227       0.004670      -0.009731       0.014777       0.018299      -0.038218      -0.020265      -0.000276      -0.064155       0.090563      -0.068476       0.026047       0.042429              8.798724       6.874938       2.106853      -1.189614      10.783160      -3.994786       8.738075          -0.053174
          246              O      11.792925      11.604807       1.624814      -0.544255      32.566364 0.50288011E+03  0.11884465E+05                                 8.108827                            6.893804       0.409287       2.168572                    0.999182      27.576480      71.787276       0.731318       0.354393      -1.143084      -0.021193      -0.010205       0.004279       0.023908       0.001418      -0.002386       0.054089       0.046413      -0.096765      -0.075268       0.035829       0.039439              9.387092      10.935467       4.857942      -0.883428      10.784838      -1.320115       6.440972           0.054343
          247              O      11.230774       8.468695       5.125291      -0.527680      31.925593 0.48417012E+03  0.11331799E+05                                 7.998757                            6.753454       0.389437       2.168105                    0.999186      27.201815      70.417433       0.740833       0.353252      -1.144262      -0.017078       0.012693      -0.012595       0.024727      -0.007477       0.009161       0.045312       0.055583      -0.019482      -0.063148       0.029087       0.034061              9.332434       9.080143      -0.800601       4.590886       6.630507      -1.711724      12.286651           0.056919
          248              O       9.593310       6.879130       5.078127      -0.506909      28.943884 0.44534408E+03  0.10223137E+05                                 7.466846                            6.487996       0.408667       2.182676                    0.999171      26.780739      69.002536       0.752767       0.354451      -1.141549      -0.005593       0.017022      -0.007104       0.019274      -0.016037      -0.050051      -0.001217      -0.053909      -0.015178      -0.067518       0.024243       0.043275              8.329497       6.343584      -0.196460       1.115370       8.282156      -3.730950      10.362751          -0.048677
          249              O       7.163446       8.118338       0.759283      -0.192290      30.877418 0.31510971E+03  0.66004537E+04                                 7.922747                            5.389327       0.446630       2.272312                    0.999449      22.082323      53.450756       0.845971       0.345652      -1.154628       0.020374      -0.108692       0.145502       0.182757       0.129984       0.028429       0.004169      -0.017700      -0.233168      -0.104378      -0.066804       0.171182             11.168096      15.664759       7.798557       4.747507      10.705114       2.782515       7.134416           0.000300
          250              O       3.987721       7.194504      24.351221      -0.193474      30.968018 0.32005539E+03  0.67283437E+04                                 7.940847                            5.436358       0.447514       2.273729                    0.999382      22.113205      53.574110       0.841397       0.346276      -1.154426      -0.018174       0.145176       0.104008       0.179510      -0.021025       0.133991       0.004645       0.114245       0.098838      -0.107061      -0.064359       0.171420             11.124092      16.034366      -4.615859       7.646568       7.107086      -2.565439      10.230825          -0.000346
          251              O       1.526014      11.379356      25.681132      -0.539334      31.752771 0.49123266E+03  0.11552132E+05                                 7.981527                            6.828233       0.376657       2.161897                    0.999011      27.435595      71.461586       0.731763       0.355927      -1.140788      -0.002899      -0.011716      -0.022319       0.025373       0.052573      -0.014904       0.004450      -0.005600       0.101819      -0.071452       0.028761       0.042691              9.110717       6.320662      -1.147520      -0.294387      11.535594       4.451699       9.475895           0.052946
          252              O      -0.023270      11.620097      24.081973      -0.518848      30.403630 0.45928465E+03  0.10623274E+05                                 7.751302                            6.594141       0.371363       2.168113                    0.999177      26.945811      69.660448       0.745871       0.355031      -1.141237       0.014500      -0.012962      -0.001379       0.019498      -0.001846      -0.018570      -0.042336       0.025714      -0.106459      -0.065134       0.024288       0.040846              8.928464       8.305254      -4.040688      -0.550359      12.086985       1.585966       6.393152          -0.056090
          253              O      11.599418       7.964927      20.810836      -0.538794      31.011272 0.48491004E+03  0.11361956E+05                                 7.839776                            6.768419       0.415956       2.174296                    0.999077      27.411902      71.175318       0.737853       0.354278      -1.142577       0.022257       0.000505       0.004812       0.022776       0.008102       0.010683      -0.047955       0.072888       0.009178      -0.071128       0.031058       0.040069              8.917803       9.723460       0.712076       4.313908       6.292366       1.339391      10.737583          -0.057844
          254              O       0.883030       6.345561      20.780776      -0.535663      32.221732 0.48431945E+03  0.11356815E+05                                 8.096075                            6.788336       0.338313       2.151118                    0.999092      27.315410      71.200544       0.732075       0.356801      -1.139332      -0.003326       0.021875       0.008864       0.023836       0.023146      -0.049294      -0.000879      -0.067578       0.035384      -0.073305       0.023150       0.050154              9.514895       6.787212       1.363748       2.180917       9.761451       4.753468      11.996022           0.050432
          255              O       1.996310      14.089701      12.955236      -0.519326      29.949507 0.45453944E+03  0.10489637E+05                                 7.669565                            6.556015       0.370511       2.166303                    0.999088      26.991298      69.772186       0.748476       0.354601      -1.141215      -0.004648       0.009721       0.014780       0.018290      -0.038194       0.020268       0.000271      -0.064134       0.090505      -0.068443       0.026026       0.042417              8.798927       6.875076       2.106988       1.189676      10.783511       3.994906       8.738193           0.052970
          256              O       0.454375      14.309193      14.581864      -0.544213      32.565126 0.50285655E+03  0.11883769E+05                                 8.108635                            6.893654       0.409257       2.168574                    0.999182      27.575843      71.785185       0.731324       0.354394      -1.143083       0.021196       0.010188       0.004290       0.023905       0.001415       0.002383      -0.054089       0.046423      -0.096748      -0.075267       0.035826       0.039441              9.386861      10.935177       4.857805       0.883371      10.784600       1.320077       6.440806          -0.054455
          257              O       1.016526      17.445305      18.082341      -0.527703      31.926416 0.48418333E+03  0.11332193E+05                                 7.998916                            6.753559       0.389417       2.168098                    0.999186      27.201961      70.418244       0.740824       0.353254      -1.144260       0.017071      -0.012687      -0.012573       0.024707      -0.007477      -0.009157      -0.045332       0.055593      -0.019521      -0.063172       0.029103       0.034069              9.332653       9.080308      -0.800647      -4.591049       6.630652       1.711840      12.286999           0.056838
          258              O       2.653990      19.034870      18.035177      -0.506813      28.943683 0.44533740E+03  0.10222966E+05                                 7.466933                            6.488043       0.408752       2.182726                    0.999171      26.779782      69.000476       0.752746       0.354462      -1.141538       0.005583      -0.017021      -0.007104       0.019270      -0.016039       0.050010       0.001223      -0.053882      -0.015149      -0.067471       0.024227       0.043245              8.329635       6.343672      -0.196521      -1.115479       8.282274       3.731071      10.362959          -0.048537
          259              O       5.083854      17.795662      13.716333      -0.192287      30.877217 0.31510768E+03  0.66004003E+04                                 7.922717                            5.389314       0.446670       2.272328                    0.999449      22.082228      53.450480       0.845971       0.345652      -1.154628      -0.020371       0.108690       0.145503       0.182756       0.129985      -0.028431      -0.004169      -0.017703      -0.233166      -0.104380      -0.066803       0.171183             11.168055      15.664706       7.798532      -4.747471      10.705079      -2.782485       7.134381           0.000080
          260              O       8.259579      18.719496      11.394171      -0.193469      30.967412 0.32004972E+03  0.67281920E+04                                 7.940735                            5.436304       0.447548       2.273743                    0.999382      22.113057      53.573544       0.841403       0.346275      -1.154427       0.018170      -0.145175       0.104009       0.179509      -0.021027      -0.133991      -0.004644       0.114244       0.098833      -0.107061      -0.064358       0.171419             11.123899      16.034087      -4.615746      -7.646401       7.106985       2.565363      10.230626           0.000093
          261              O      10.721286      14.534644      12.724082      -0.539254      31.750205 0.49118503E+03  0.11550716E+05                                 7.981057                            6.827875       0.376734       2.161937                    0.999011      27.434494      71.457485       0.731787       0.355924      -1.140792       0.002881       0.011708      -0.022311       0.025361       0.052555       0.014901      -0.004442      -0.005592       0.101767      -0.071424       0.028742       0.042682              9.110125       6.320303      -1.147388       0.294307      11.534777      -4.451322       9.475293          -0.052936
          262              O       0.023270      14.293903      11.124923      -0.518796      30.403366 0.45927791E+03  0.10623094E+05                                 7.751344                            6.594160       0.371347       2.168121                    0.999177      26.945227      69.659181       0.745858       0.355038      -1.141230      -0.014508       0.012951      -0.001382       0.019497      -0.001848       0.018567       0.042329       0.025713      -0.106440      -0.065123       0.024287       0.040837              8.928550       8.305288      -4.040736       0.550394      12.087164      -1.586041       6.393197           0.056057
          263              O       0.647882      17.949073       7.853786      -0.538786      31.011471 0.48491215E+03  0.11362029E+05                                 7.839865                            6.768479       0.415990       2.174317                    0.999077      27.411617      71.174884       0.737841       0.354283      -1.142572      -0.022250      -0.000509       0.004804       0.022768       0.008094      -0.010680       0.047974       0.072898       0.009144      -0.071146       0.031067       0.040078              8.917927       9.723542       0.712110      -4.314005       6.292449      -1.339457      10.737789          -0.057819
          264              O      11.364270      19.568439       7.823726      -0.535548      32.217777 0.48424706E+03  0.11354669E+05                                 8.095357                            6.787786       0.338443       2.151188                    0.999092      27.313638      71.194032       0.732113       0.356796      -1.139338       0.003324      -0.021872       0.008867       0.023834       0.023139       0.049252       0.000875      -0.067539       0.035395      -0.073255       0.023136       0.050119              9.513953       6.786584       1.363529      -2.180587       9.760626      -4.752928      11.994647           0.050254
          265              O       1.996310      24.781299      12.958864      -0.519323      29.949008 0.45453129E+03  0.10489394E+05                                 7.669446                            6.555932       0.370520       2.166306                    0.999088      26.991183      69.771547       0.748485       0.354598      -1.141218      -0.004651      -0.009719      -0.014777       0.018287       0.038195      -0.020265       0.000272      -0.064135       0.090510      -0.068444       0.026029       0.042415              8.798761       6.874981      -2.106931      -1.189641      10.783253       3.994801       8.738049           0.052970
          266              O       0.454375      24.561807      11.332236      -0.544206      32.566468 0.50287857E+03  0.11884438E+05                                 8.108938                            6.893862       0.409256       2.168576                    0.999182      27.575940      71.786259       0.731303       0.354400      -1.143076       0.021192      -0.010185      -0.004286       0.023900      -0.001417      -0.002383      -0.054090       0.046422      -0.096759      -0.075269       0.035827       0.039442              9.387286      10.935643      -4.858135      -0.883502      10.785156       1.320223       6.441059          -0.054458
          267              O       1.016526      21.425695       7.831759      -0.527692      31.926270 0.48418160E+03  0.11332145E+05                                 7.998910                            6.753568       0.389434       2.168108                    0.999186      27.201847      70.417977       0.740820       0.353256      -1.144258       0.017076       0.012698       0.012586       0.024723       0.007477       0.009158      -0.045330       0.055591      -0.019525      -0.063169       0.029101       0.034068              9.332633       9.080266       0.800626       4.591011       6.630643       1.711830      12.286991           0.056863
          268              O       2.653990      19.836130       7.878923      -0.506811      28.942783 0.44532028E+03  0.10222464E+05                                 7.466736                            6.487883       0.408765       2.182732                    0.999171      26.779552      68.999271       0.752763       0.354458      -1.141542       0.005589       0.017019       0.007109       0.019273       0.016043      -0.050010       0.001225      -0.053880      -0.015147      -0.067472       0.024226       0.043246              8.329396       6.343493       0.196477       1.115396       8.282080       3.730947      10.362615          -0.048568
          269              O       5.083854      21.075338      12.197767      -0.192283      30.877064 0.31510600E+03  0.66003565E+04                                 7.922697                            5.389302       0.446673       2.272330                    0.999449      22.082165      53.450295       0.845972       0.345652      -1.154627      -0.020371      -0.108688      -0.145502       0.182753      -0.129984       0.028430      -0.004168      -0.017703      -0.233166      -0.104379      -0.066803       0.171182             11.168025      15.664651      -7.798512       4.747459      10.705066      -2.782486       7.134358           0.000080
          270              O       8.259579      20.151504      14.519929      -0.193471      30.967844 0.32005353E+03  0.67282944E+04                                 7.940821                            5.436344       0.447548       2.273742                    0.999382      22.113133      53.573884       0.841397       0.346276      -1.154426       0.018171       0.145177      -0.104005       0.179509       0.021026       0.133992      -0.004646       0.114242       0.098841      -0.107062      -0.064358       0.171420             11.124060      16.034346       4.615838       7.646538       7.107068       2.565409      10.230766           0.000095
          271              O      10.721286      24.336356      13.190018      -0.539248      31.751766 0.49121109E+03  0.11551505E+05                                 7.981417                            6.828126       0.376731       2.161939                    0.999011      27.434642      71.458875       0.731761       0.355931      -1.140784       0.002881      -0.011705       0.022311       0.025360      -0.052554      -0.014904      -0.004444      -0.005597       0.101766      -0.071424       0.028743       0.042681              9.110621       6.320571       1.147534      -0.294386      11.535540      -4.451683       9.475751          -0.052939
          272              O       0.023270      24.577097      14.789177      -0.518796      30.404336 0.45929551E+03  0.10623618E+05                                 7.751571                            6.594338       0.371333       2.168117                    0.999177      26.945379      69.660285       0.745838       0.355043      -1.141223      -0.014509      -0.012951       0.001382       0.019497       0.001848      -0.018569       0.042326       0.025711      -0.106452      -0.065123       0.024286       0.040837              8.928841       8.305501       4.040885      -0.550437      12.087626      -1.586170       6.393397           0.056063
          273              O       0.647882      20.921927      18.060314      -0.538794      31.012370 0.48492903E+03  0.11362530E+05                                 7.840037                            6.768612       0.415958       2.174303                    0.999076      27.411921      71.176137       0.737831       0.354285      -1.142570      -0.022256       0.000506      -0.004803       0.022774      -0.008094       0.010678       0.047973       0.072899       0.009140      -0.071145       0.031068       0.040077              8.918151       9.723767      -0.712168       4.314150       6.292596      -1.339548      10.738090          -0.057795
          274              O      11.364270      19.302561      18.090374      -0.535557      32.219177 0.48426986E+03  0.11355356E+05                                 8.095669                            6.788000       0.338413       2.151175                    0.999092      27.313883      71.195548       0.732091       0.356802      -1.139331       0.003331       0.021871      -0.008856       0.023830      -0.023145      -0.049252       0.000875      -0.067540       0.035401      -0.073258       0.023136       0.050122              9.514399       6.786876      -1.363657       2.180793       9.761017      -4.753234      11.995304           0.050235
          275              O      10.250990       1.132701       0.001814      -0.519406      29.951785 0.45458127E+03  0.10490851E+05                                 7.669955                            6.556316       0.370391       2.166246                    0.999088      26.992435      69.776127       0.748458       0.354601      -1.141214       0.004672       0.009728      -0.014776       0.018297       0.038215       0.020271      -0.000273      -0.064163       0.090561      -0.068478       0.026044       0.042433              8.799406       6.875457      -2.107167       1.189795      10.784107      -3.995173       8.738654          -0.053195
          276              O      11.792925       1.352193      24.289286      -0.544260      32.566589 0.50288640E+03  0.11884653E+05                                 8.108855                            6.893847       0.409256       2.168558                    0.999182      27.576700      71.787999       0.731316       0.354393      -1.143084      -0.021195       0.010205      -0.004278       0.023910      -0.001416       0.002387       0.054091       0.046410      -0.096765      -0.075269       0.035831       0.039438              9.387096      10.935470      -4.857909       0.883398      10.784824      -1.320105       6.440994           0.054337
          277              O      11.230774       4.488305      20.788809      -0.527693      31.926192 0.48418260E+03  0.11332168E+05                                 7.998857                            6.753546       0.389407       2.168089                    0.999186      27.202147      70.418605       0.740826       0.353253      -1.144262      -0.017083      -0.012689       0.012593       0.024727       0.007480      -0.009158       0.045312       0.055579      -0.019481      -0.063148       0.029091       0.034057              9.332537       9.080232       0.800603      -4.590921       6.630592      -1.711749      12.286789           0.056919
          278              O       9.593310       6.077870      20.835973      -0.506913      28.945631 0.44537538E+03  0.10224059E+05                                 7.467251                            6.488306       0.408651       2.182670                    0.999171      26.781057      69.004573       0.752733       0.354460      -1.141539      -0.005589      -0.017023       0.007100       0.019272       0.016042       0.050050      -0.001215      -0.053911      -0.015169      -0.067518       0.024240       0.043278              8.330006       6.343927       0.196533      -1.115527       8.282599      -3.731251      10.363493          -0.048664
          279              O       7.163446       4.838662      25.154817      -0.192289      30.877539 0.31511102E+03  0.66004874E+04                                 7.922762                            5.389337       0.446630       2.272311                    0.999449      22.082363      53.450869       0.845971       0.345651      -1.154628       0.020375       0.108692      -0.145502       0.182757      -0.129984      -0.028428       0.004169      -0.017701      -0.233169      -0.104377      -0.066805       0.171182             11.168122      15.664805      -7.798590      -4.747505      10.705147       2.782511       7.134414           0.000297
          280              O       3.987721       5.762496       1.562879      -0.193475      30.967850 0.32005423E+03  0.67283113E+04                                 7.940804                            5.436340       0.447517       2.273729                    0.999382      22.113210      53.574035       0.841400       0.346275      -1.154427      -0.018175      -0.145175      -0.104009       0.179511       0.021025      -0.133991       0.004645       0.114245       0.098838      -0.107060      -0.064359       0.171420             11.124012      16.034248       4.615811      -7.646495       7.107046      -2.565405      10.230741          -0.000347
          281              O       1.526014       1.577644       0.232968      -0.539340      31.752573 0.49123103E+03  0.11552078E+05                                 7.981456                            6.828198       0.376633       2.161885                    0.999011      27.435739      71.461789       0.731769       0.355924      -1.140791      -0.002901       0.011717       0.022319       0.025374      -0.052574       0.014903       0.004448      -0.005600       0.101815      -0.071452       0.028760       0.042692              9.110603       6.320626       1.147506       0.294373      11.535393       4.451600       9.475789           0.052934
          282              O      -0.023270       1.336903       1.832127      -0.518847      30.404385 0.45929656E+03  0.10623627E+05                                 7.751470                            6.594252       0.371357       2.168110                    0.999177      26.945917      69.661169       0.745860       0.355033      -1.141234       0.014496       0.012959       0.001376       0.019493       0.001845       0.018570      -0.042336       0.025712      -0.106459      -0.065134       0.024288       0.040846              8.928697       8.305448       4.040841       0.550420      12.087341       1.586069       6.393303          -0.056107
          283              O      11.599418       4.992073       5.103264      -0.538791      31.010145 0.48489069E+03  0.11361377E+05                                 7.839537                            6.768251       0.415967       2.174302                    0.999077      27.411679      71.174097       0.737868       0.354275      -1.142581       0.022259      -0.000511      -0.004815       0.022779      -0.008100      -0.010684      -0.047956       0.072887       0.009173      -0.071128       0.031056       0.040072              8.917476       9.723127      -0.711987      -4.313673       6.292164       1.339271      10.737137          -0.057866
          284              O       0.883030       6.611439       5.133324      -0.535652      32.221387 0.48431192E+03  0.11356595E+05                                 8.096035                            6.788294       0.338337       2.151132                    0.999092      27.315130      71.199708       0.732075       0.356802      -1.139330      -0.003321      -0.021873      -0.008865       0.023834      -0.023146       0.049295      -0.000877      -0.067580       0.035383      -0.073306       0.023153       0.050153              9.514852       6.787158      -1.363733      -2.180889       9.761409       4.753453      11.995988           0.050433
          285              O       1.996310      14.089701       0.001814      -0.519326      29.948708 0.45452512E+03  0.10489212E+05                                 7.669378                            6.555870       0.370511       2.166302                    0.999088      26.991183      69.771315       0.748492       0.354596      -1.141220      -0.004650       0.009722      -0.014779       0.018291      -0.038194      -0.020267      -0.000271      -0.064134       0.090505      -0.068444       0.026027       0.042417              8.798681       6.874876       2.106863      -1.189610      10.783161      -3.994774       8.738006           0.052981
          286              O       0.454375      14.309193      24.289286      -0.544211      32.564616 0.50284844E+03  0.11883523E+05                                 8.108525                            6.893583       0.409262       2.168576                    0.999182      27.575788      71.784758       0.731331       0.354392      -1.143085       0.021198       0.010191      -0.004291       0.023909       0.001415      -0.002383       0.054090       0.046423      -0.096746      -0.075267       0.035826       0.039441              9.386694      10.934986       4.857663      -0.883328      10.784372      -1.320021       6.440725          -0.054451
          287              O       1.016526      17.445305      20.788809      -0.527704      31.926356 0.48418216E+03  0.11332157E+05                                 7.998897                            6.753543       0.389417       2.168097                    0.999186      27.201973      70.418203       0.740826       0.353253      -1.144261       0.017071      -0.012687       0.012570       0.024706      -0.007477       0.009158       0.045333       0.055593      -0.019523      -0.063173       0.029104       0.034069              9.332633       9.080289      -0.800638       4.591041       6.630631      -1.711833      12.286979           0.056839
          288              O       2.653990      19.034870      20.835973      -0.506812      28.943807 0.44533968E+03  0.10223034E+05                                 7.466962                            6.488065       0.408743       2.182723                    0.999171      26.779820      69.000664       0.752744       0.354462      -1.141537       0.005584      -0.017021       0.007101       0.019269      -0.016039      -0.050011      -0.001223      -0.053881      -0.015150      -0.067472       0.024227       0.043245              8.329672       6.343697      -0.196526       1.115497       8.282300      -3.731092      10.363018          -0.048534
          289              O       5.083854      17.795662      25.154817      -0.192289      30.877030 0.31510642E+03  0.66003646E+04                                 7.922665                            5.389293       0.446661       2.272323                    0.999449      22.082243      53.450411       0.845976       0.345651      -1.154629      -0.020372       0.108690      -0.145503       0.182756       0.129985       0.028430       0.004169      -0.017703      -0.233167      -0.104379      -0.066804       0.171183             11.167948      15.664531       7.798420       4.747439      10.704964       2.782459       7.134351           0.000084
          290              O       8.259579      18.719496       1.562879      -0.193470      30.967431 0.32004991E+03  0.67281971E+04                                 7.940739                            5.436306       0.447546       2.273742                    0.999382      22.113064      53.573569       0.841402       0.346275      -1.154427       0.018171      -0.145175      -0.104008       0.179509      -0.021027       0.133991       0.004644       0.114245       0.098834      -0.107061      -0.064358       0.171419             11.123902      16.034075      -4.615740       7.646416       7.106974      -2.565370      10.230657           0.000094
          291              O      10.721286      14.534644       0.232968      -0.539256      31.749553 0.49117394E+03  0.11550379E+05                                 7.980898                            6.827760       0.376733       2.161935                    0.999011      27.434477      71.456969       0.731801       0.355920      -1.140796       0.002882       0.011712       0.022315       0.025366       0.052555      -0.014901       0.004441      -0.005592       0.101767      -0.071424       0.028742       0.042682              9.109909       6.320178      -1.147317      -0.294272      11.534425       4.451175       9.475124          -0.052928
          292              O       0.023270      14.293903       1.832127      -0.518795      30.402924 0.45926986E+03  0.10622857E+05                                 7.751254                            6.594090       0.371352       2.168124                    0.999177      26.945106      69.658604       0.745864       0.355037      -1.141231      -0.014508       0.012952       0.001382       0.019497      -0.001849      -0.018567      -0.042329       0.025712      -0.106438      -0.065123       0.024287       0.040836              8.928430       8.305190      -4.040670      -0.550374      12.086979       1.585991       6.393121           0.056062
          293              O       0.647882      17.949073       5.103264      -0.538786      31.011385 0.48491033E+03  0.11361973E+05                                 7.839842                            6.768458       0.415990       2.174316                    0.999077      27.411612      71.174783       0.737844       0.354282      -1.142573      -0.022250      -0.000510      -0.004801       0.022768       0.008093       0.010680      -0.047975       0.072898       0.009140      -0.071146       0.031067       0.040080              8.917903       9.723516       0.712103       4.313996       6.292427       1.339452      10.737767          -0.057814
          294              O      11.364270      19.568439       5.133324      -0.535548      32.217797 0.48424724E+03  0.11354673E+05                                 8.095357                            6.787782       0.338436       2.151185                    0.999092      27.313659      71.194064       0.732114       0.356796      -1.139338       0.003323      -0.021872      -0.008864       0.023833       0.023139      -0.049253      -0.000873      -0.067538       0.035390      -0.073255       0.023137       0.050118              9.513960       6.786587       1.363532       2.180599       9.760621       4.752939      11.994673           0.050251
          295              O      10.250990      11.824299      12.958864      -0.519407      29.950717 0.45456292E+03  0.10490308E+05                                 7.669716                            6.556140       0.370415       2.166254                    0.999088      26.992203      69.774824       0.748477       0.354596      -1.141219       0.004670      -0.009727      -0.014775       0.018295      -0.038217       0.020267       0.000275      -0.064157       0.090562      -0.068476       0.026046       0.042430              8.799095       6.875232       2.107038       1.189718      10.783683       3.994993       8.738369          -0.053188
          296              O      11.792925      11.604807      11.332236      -0.544257      32.566823 0.50288842E+03  0.11884715E+05                                 8.108915                            6.893870       0.409281       2.168568                    0.999182      27.576606      71.787841       0.731313       0.354394      -1.143083      -0.021194      -0.010204      -0.004279       0.023908       0.001418       0.002385      -0.054089       0.046413      -0.096766      -0.075268       0.035829       0.039439              9.387216      10.935608       4.858035       0.883453      10.785001       1.320154       6.441039           0.054338
          297              O      11.230774       8.468695       7.831759      -0.527680      31.925680 0.48417174E+03  0.11331848E+05                                 7.998780                            6.753472       0.389436       2.168105                    0.999186      27.201818      70.417519       0.740830       0.353253      -1.144262      -0.017078       0.012692       0.012598       0.024728      -0.007478      -0.009161      -0.045311       0.055583      -0.019479      -0.063148       0.029087       0.034061              9.332459       9.080168      -0.800610      -4.590898       6.630530       1.711732      12.286679           0.056921
          298              O       9.593310       6.879130       7.878923      -0.506910      28.943867 0.44534379E+03  0.10223129E+05                                 7.466843                            6.487995       0.408675       2.182679                    0.999171      26.780724      69.002491       0.752767       0.354452      -1.141549      -0.005592       0.017022       0.007107       0.019275      -0.016038       0.050050       0.001216      -0.053910      -0.015177      -0.067517       0.024242       0.043275              8.329491       6.343581      -0.196459      -1.115361       8.282159       3.730947      10.362733          -0.048680
          299              O       7.163446       8.118338      12.197767      -0.192288      30.877596 0.31511097E+03  0.66004888E+04                                 7.922794                            5.389347       0.446637       2.272315                    0.999449      22.082313      53.450828       0.845967       0.345653      -1.154627       0.020373      -0.108692      -0.145502       0.182756       0.129984      -0.028430      -0.004169      -0.017700      -0.233167      -0.104379      -0.066803       0.171182             11.168195      15.664922       7.798660      -4.747539      10.705220      -2.782538       7.134442           0.000297
          300              O       3.987721       7.194504      14.519929      -0.193473      30.968063 0.32005577E+03  0.67283542E+04                                 7.940858                            5.436364       0.447517       2.273730                    0.999382      22.113205      53.574133       0.841396       0.346276      -1.154425      -0.018173       0.145175      -0.104009       0.179510      -0.021025      -0.133992      -0.004645       0.114245       0.098836      -0.107061      -0.064359       0.171420             11.124116      16.034428      -4.615874      -7.646577       7.107110       2.565434      10.230810          -0.000347
          301              O       1.526014      11.379356      13.190018      -0.539332      31.753354 0.49124341E+03  0.11552457E+05                                 7.981658                            6.828336       0.376659       2.161898                    0.999011      27.435680      71.462206       0.731752       0.355930      -1.140785      -0.002898      -0.011714       0.022319       0.025373       0.052573       0.014904      -0.004450      -0.005599       0.101819      -0.071452       0.028761       0.042691              9.110887       6.320771      -1.147580       0.294414      11.535868      -4.451802       9.476022           0.052939
          302              O      -0.023270      11.620097      14.789177      -0.518849      30.404245 0.45929494E+03  0.10623580E+05                                 7.751444                            6.594242       0.371357       2.168111                    0.999177      26.945886      69.661053       0.745860       0.355034      -1.141234       0.014498      -0.012957       0.001378       0.019493      -0.001846       0.018571       0.042336       0.025713      -0.106462      -0.065135       0.024289       0.040846              8.928661       8.305414      -4.040810       0.550398      12.087298      -1.586048       6.393270          -0.056095
          303              O      11.599418       7.964927      18.060314      -0.538793      31.011431 0.48491318E+03  0.11362052E+05                                 7.839818                            6.768454       0.415957       2.174297                    0.999077      27.411911      71.175493       0.737848       0.354280      -1.142576       0.022257       0.000505      -0.004815       0.022777       0.008103      -0.010682       0.047955       0.072889       0.009182      -0.071127       0.031059       0.040068              8.917851       9.723512       0.712088      -4.313933       6.292405      -1.339403      10.737636          -0.057851
          304              O       0.883030       6.345561      18.090374      -0.535663      32.221711 0.48431927E+03  0.11356810E+05                                 8.096075                            6.788339       0.338320       2.151121                    0.999092      27.315388      71.200510       0.732074       0.356801      -1.139331      -0.003327       0.021875      -0.008867       0.023837       0.023147       0.049294       0.000880      -0.067579       0.035388      -0.073305       0.023149       0.050155              9.514888       6.787211       1.363746      -2.180906       9.761457      -4.753458      11.995995           0.050434
          305              O      10.250990       1.132701      12.955236      -0.519399      29.952557 0.45459411E+03  0.10491236E+05                                 7.670154                            6.556459       0.370409       2.166256                    0.999088      26.992383      69.776588       0.748440       0.354606      -1.141208       0.004672       0.009724       0.014774       0.018294       0.038214      -0.020272       0.000276      -0.064166       0.090564      -0.068478       0.026047       0.042432              8.799682       6.875683      -2.107326      -1.189884      10.784496       3.995336       8.738867          -0.053192
          306              O      11.792925       1.352193      14.581864      -0.544256      32.567550 0.50290239E+03  0.11885140E+05                                 8.109080                            6.894004       0.409270       2.168566                    0.999182      27.576713      71.788655       0.731299       0.354398      -1.143078      -0.021194       0.010202       0.004278       0.023907      -0.001419      -0.002387      -0.054089       0.046412      -0.096775      -0.075269       0.035829       0.039440              9.387421      10.935813      -4.858167      -0.883490      10.785274       1.320225       6.441176           0.054342
          307              O      11.230774       4.488305      18.082341      -0.527693      31.926531 0.48418828E+03  0.11332340E+05                                 7.998942                            6.753608       0.389407       2.168091                    0.999186      27.202157      70.418882       0.740819       0.353255      -1.144259      -0.017083      -0.012691      -0.012599       0.024731       0.007481       0.009158      -0.045310       0.055580      -0.019477      -0.063146       0.029090       0.034055              9.332654       9.080327       0.800634       4.590993       6.630675       1.711810      12.286960           0.056922
          308              O       9.593310       6.077870      18.035177      -0.506916      28.945952 0.44538108E+03  0.10224227E+05                                 7.467325                            6.488362       0.408647       2.182669                    0.999171      26.781129      69.004977       0.752728       0.354462      -1.141537      -0.005590      -0.017024      -0.007105       0.019276       0.016043      -0.050048       0.001215      -0.053911      -0.015166      -0.067516       0.024238       0.043278              8.330103       6.343988       0.196543       1.115545       8.282702       3.731321      10.363619          -0.048669
          309              O       7.163446       4.838662      13.716333      -0.192287      30.877656 0.31511159E+03  0.66005042E+04                                 7.922798                            5.389349       0.446642       2.272316                    0.999449      22.082338      53.450873       0.845968       0.345652      -1.154627       0.020374       0.108689       0.145503       0.182756      -0.129984       0.028429      -0.004168      -0.017703      -0.233169      -0.104378      -0.066804       0.171182             11.168208      15.664946      -7.798684       4.747534      10.705244      -2.782531       7.134434           0.000297
          310              O       3.987721       5.762496      11.394171      -0.193476      30.968120 0.32005655E+03  0.67283738E+04                                 7.940860                            5.436365       0.447521       2.273729                    0.999382      22.113253      53.574232       0.841397       0.346275      -1.154426      -0.018175      -0.145177       0.104008       0.179512       0.021024       0.133992      -0.004646       0.114245       0.098840      -0.107061      -0.064359       0.171420             11.124121      16.034439       4.615880       7.646578       7.107118       2.565434      10.230806          -0.000348
          311              O       1.526014       1.577644      12.724082      -0.539333      31.753274 0.49124251E+03  0.11552428E+05                                 7.981633                            6.828322       0.376657       2.161897                    0.999011      27.435668      71.462107       0.731755       0.355929      -1.140786      -0.002900       0.011714      -0.022317       0.025371      -0.052573      -0.014903      -0.004451      -0.005602       0.101819      -0.071453       0.028763       0.042690              9.110855       6.320769       1.147606      -0.294423      11.535803      -4.451784       9.475994           0.052940
          312              O      -0.023270       1.336903      11.124923      -0.518843      30.405457 0.45931456E+03  0.10624165E+05                                 7.751729                            6.594440       0.371363       2.168116                    0.999177      26.945968      69.662063       0.745838       0.355040      -1.141227       0.014495       0.012956      -0.001376       0.019490       0.001846      -0.018571       0.042334       0.025710      -0.106472      -0.065134       0.024290       0.040845              8.929058       8.305717       4.041054      -0.550492      12.087927      -1.586233       6.393530          -0.056105
          313              O      11.599418       4.992073       7.853786      -0.538791      31.010429 0.48489570E+03  0.11361528E+05                                 7.839608                            6.768304       0.415969       2.174304                    0.999077      27.411689      71.174333       0.737862       0.354277      -1.142579       0.022259      -0.000513       0.004820       0.022781      -0.008101       0.010684       0.047953       0.072887       0.009178      -0.071125       0.031056       0.040069              8.917571       9.723223      -0.712016       4.313739       6.292231      -1.339314      10.737259          -0.057870
          314              O       0.883030       6.611439       7.823726      -0.535654      32.221733 0.48431757E+03  0.11356765E+05                                 8.096114                            6.788349       0.338334       2.151131                    0.999092      27.315193      71.200091       0.732069       0.356804      -1.139329      -0.003320      -0.021874       0.008869       0.023836      -0.023148      -0.049293       0.000877      -0.067580       0.035388      -0.073305       0.023152       0.050153              9.514968       6.787233      -1.363769       2.180936       9.761534      -4.753542      11.996137           0.050435
          315              O       1.996310      24.781299      -0.001814      -0.519330      29.948082 0.45451569E+03  0.10488928E+05                                 7.669210                            6.555759       0.370497       2.166293                    0.999088      26.991217      69.770922       0.748506       0.354591      -1.141225      -0.004651      -0.009722       0.014778       0.018290       0.038197       0.020263      -0.000269      -0.064132       0.090507      -0.068443       0.026027       0.042417              8.798436       6.874718      -2.106752       1.189539      10.782797      -3.994611       8.737793           0.052963
          316              O       0.454375      24.561807       1.624814      -0.544211      32.565628 0.50286475E+03  0.11884017E+05                                 8.108741                            6.893726       0.409248       2.168570                    0.999182      27.575945      71.785728       0.731317       0.354395      -1.143081       0.021193      -0.010188       0.004287       0.023903      -0.001415       0.002383       0.054091       0.046420      -0.096750      -0.075269       0.035829       0.039440              9.386998      10.935341      -4.857903       0.883420      10.784755      -1.320113       6.440899          -0.054460
          317              O       1.016526      21.425695       5.125291      -0.527693      31.925982 0.48417683E+03  0.11332000E+05                                 7.998836                            6.753515       0.389434       2.168107                    0.999186      27.201845      70.417754       0.740827       0.353254      -1.144261       0.017075       0.012697      -0.012581       0.024720       0.007476      -0.009158       0.045332       0.055591      -0.019529      -0.063172       0.029102       0.034070              9.332531       9.080184       0.800598      -4.590947       6.630570      -1.711774      12.286839           0.056860
          318              O       2.653990      19.836130       5.078127      -0.506808      28.942499 0.44531529E+03  0.10222317E+05                                 7.466671                            6.487835       0.408768       2.182734                    0.999171      26.779483      68.998908       0.752768       0.354457      -1.141544       0.005588       0.017018      -0.007104       0.019269       0.016041       0.050012      -0.001225      -0.053880      -0.015150      -0.067473       0.024227       0.043246              8.329309       6.343441       0.196467      -1.115379       8.281987      -3.730881      10.362500          -0.048563
          319              O       5.083854      21.075338       0.759283      -0.192285      30.876988 0.31510579E+03  0.66003494E+04                                 7.922670                            5.389294       0.446661       2.272325                    0.999449      22.082197      53.450326       0.845974       0.345652      -1.154628      -0.020372      -0.108690       0.145501       0.182755      -0.129985      -0.028430       0.004169      -0.017701      -0.233166      -0.104379      -0.066804       0.171182             11.167955      15.664534      -7.798432      -4.747440      10.704984       2.782471       7.134347           0.000080
          320              O       8.259579      20.151504      24.351221      -0.193470      30.967637 0.32005179E+03  0.67282479E+04                                 7.940779                            5.436327       0.447544       2.273741                    0.999382      22.113101      53.573740       0.841400       0.346276      -1.154426       0.018171       0.145176       0.104006       0.179509       0.021026      -0.133991       0.004646       0.114243       0.098839      -0.107061      -0.064358       0.171419             11.123973      16.034190       4.615779      -7.646474       7.107009      -2.565387      10.230721           0.000096
          321              O      10.721286      24.336356      25.681132      -0.539255      31.751206 0.49120217E+03  0.11551233E+05                                 7.981273                            6.828028       0.376713       2.161929                    0.999011      27.434731      71.458702       0.731773       0.355928      -1.140788       0.002882      -0.011708      -0.022313       0.025363      -0.052555       0.014905       0.004442      -0.005595       0.101763      -0.071424       0.028741       0.042684              9.110411       6.320454       1.147447       0.294343      11.535196       4.451526       9.475584          -0.052941
          322              O       0.023270      24.577097      24.081973      -0.518800      30.403167 0.45927577E+03  0.10623029E+05                                 7.751288                            6.594132       0.371323       2.168111                    0.999177      26.945316      69.659290       0.745862       0.355037      -1.141231      -0.014510      -0.012953      -0.001383       0.019500       0.001846       0.018568      -0.042328       0.025713      -0.106438      -0.065123       0.024284       0.040839              8.928450       8.305210       4.040658       0.550358      12.086991       1.585993       6.393149           0.056057
          323              O       0.647882      20.921927      20.810836      -0.538794      31.012145 0.48492513E+03  0.11362411E+05                                 7.839979                            6.768569       0.415955       2.174301                    0.999077      27.411928      71.175987       0.737836       0.354283      -1.142572      -0.022255       0.000504       0.004797       0.022772      -0.008093      -0.010679      -0.047977       0.072900       0.009135      -0.071148       0.031068       0.040079              8.918072       9.723690      -0.712142      -4.314094       6.292539       1.339508      10.737988          -0.057791
          324              O      11.364270      19.302561      20.780776      -0.535555      32.218793 0.48426358E+03  0.11355167E+05                                 8.095579                            6.787938       0.338416       2.151176                    0.999092      27.313818      71.195126       0.732098       0.356800      -1.139333       0.003332       0.021870       0.008851       0.023828      -0.023144       0.049254      -0.000874      -0.067541       0.035395      -0.073259       0.023137       0.050122              9.514270       6.786793      -1.363618      -2.180741       9.760879       4.753138      11.995136           0.050235

******************************************************
Auxiliary information for the entire system
The total spin magnetic moment of the unit cell is   -0.000672
The total net atomic charge of the unit cell is   0.000005
Accuracy of reproducing the electrostatic potential in the unit cell:
  The inner radius (bohr) =    5.0000
  The outer radius (bohr) =   12.0000
  Valid grid points have density less than (e/(bohr^3)) =    0.0001
  The number of valid grid points were=       945888
  The rms potential error without charges in kcal/mol is=      2.90256
  The rms potential error with partial charges in kcal/mol is=      0.54830
  The RRMSE value at monopole order=      0.18890
  The rms potential error with partial charges and cloud penetration in kcal/mol is=      0.55579
  The RRMSE value at monopole order with cloud penetration is=      0.19148
  The rms potential error with partial charges and atomic dipoles in kcal/mol is=      0.52541
  The RRMSE value at dipole order=      0.18101
  The rms potential error with partial charges, atomic dipoles and cloud penetration in kcal/mol is=      0.50724
  The RRMSE value at dipole order with cloud penetration=      0.17475

******************************************************
The electron densities and ab initio electrostatic potential were computed in VASP using the PBE functional and
projector augmented wave method. See the main text of the journal article for a description of computational details.
The atomic charges, dipoles, and quadrupoles were computed with the DDEC6 method as described in
(a) T. A. Manz and N. Gabaldon Limas, RSC Adv. 6 (2016) 47771-47801 DOI: 10.1039/c6ra04656h
(b) N. Gabaldon Limas and T. A. Manz, RSC Adv. 8 (2018) 2678-2707 DOI: 10.1039/c7ra11829e.
For each atom in the material, the electron cloud parameters were fit to the spherically averaged atom-in-material
electron density using radial positions for which this density was between 10^-4 and 10^-2 electrons per cubic bohr.
The polarizabilities, dispersion coefficients, and quantum Drude oscillator (QDO) parameters were fit using the MCLF method.
The magnetic structure of the system was optimized in VASP from the default ferromagnetic initial guess using spin polarization.
The atomic spin moments (ASMs) were computed on this optimized magnetic structure using the DDEC6 partition as inputs
to the method of T. A. Manz and D. S. Sholl, J. Chem. Theory Comput. 7 (2011) 4146-4164 DOI: 10.1021/ct200539n.
The RMSE and RRMSE were computed using a uniform grid with Ewald summation.
