# Supplementary material for: A collection of forcefield precursors for metal–organic frameworks
Source: RSC Adv. 2019 Nov 13;9(63):36492–507. doi: 10.1039/c9ra07327b (PMC9075174; doi:10.1039/c9ra07327b)
Supplement: RA-009-C9RA07327B-s4145 [file RA-009-C9RA07327B-s4145.xyz]

   51
jmolscript: load "" {1 1 1} spacegroup "x,y,z" unitcell [{      9.063000     0.000000     0.000000 }, {     -4.531500     7.848788     0.000000 }, {      0.000000     0.000000    10.947000 }]
Mn     0.125930     0.218118     3.648964     1.025143
Mn    -4.405570     7.630670     7.298036     1.025156
Mn     8.811139     0.000000     0.000000     1.025117
H      2.705306     1.122377     2.736750     0.473488
H      4.998244     0.714240     3.634404     0.142245
H      4.150854     4.944736     6.385714     0.473435
H      2.650927     3.163062     7.283368     0.142247
H      6.738341     1.781675    10.034786     0.473412
H      5.945328     3.971487    -0.014560     0.142210
H     -1.826194     6.726411     8.210250     0.473484
H      0.466745     7.134548     7.312596     0.142247
H     -0.380646     2.904052     4.561286     0.473437
H     -1.880573     4.685726     3.663632     0.142248
H      2.206841     6.067113     0.912214     0.473414
H      1.413828     3.877301     0.014560     0.142210
C      4.517906     0.356335     4.322970    -0.297760
C      3.145767     0.386160     4.333917     0.238469
C      2.581142     3.758000     7.971934    -0.297702
C      3.293041     4.931394     7.982881     0.238562
C      6.495452     3.734453     0.674007    -0.297700
C      7.155692     2.531234     0.684954     0.238512
C     -0.013595     7.492453     6.624030    -0.297756
C     -1.385733     7.462628     6.613083     0.238464
C     -1.950358     4.090788     2.975066    -0.297704
C     -1.238459     2.917394     2.964119     0.238568
C      1.963952     4.114335    10.272993    -0.297705
C      2.624192     5.317554    10.262046     0.238514
C      6.694838     0.000000     5.473500     0.594755
C      2.420727     0.000000     5.473500     0.106388
C      5.207600     0.000000     5.473500     0.010060
C      1.184081     2.050888     9.122464     0.594801
C      3.321136     5.752377     9.122464     0.106209
C      1.927700     3.338874     9.122464     0.009982
C     -3.347419     5.797900     1.824536     0.594809
C     -1.210364     2.096411     1.824536     0.106213
C     -2.603800     4.509914     1.824536     0.009976
O      2.345504     0.758193     3.280706    -0.557937
O      2.754699     7.491668     4.414159    -0.589175
O      4.015362     5.438425     6.929670    -0.557894
O      0.579126     1.717315     8.063122    -0.589180
O      7.233633     1.652170    10.578743    -0.557820
O     -3.333825     6.488593     0.765195    -0.589251
O     -2.185996     7.090595     7.666294    -0.557931
O      7.286199     0.357120     6.532841    -0.589194
O     -0.516138     2.410363     4.017330    -0.557896
O      5.110626     6.131473     2.883878    -0.589169
O      2.702133     6.196618     0.368257    -0.557821
O      1.197675     1.360195    10.181805    -0.589240
O      1.092998     0.000000     5.473500    -0.555037
O      3.985001     6.902224     9.122464    -0.554942
O     -0.546499     0.946564     1.824536    -0.554960

The following XYZ coordinates are in angstroms. Other properties are in atomic units.
The sperically averaged electron density of each atom fit to a function of the form exp(a - br)
eigen_1, eigen_2 and eigen_3 are the three eigenvalues of traceless quadrupole moment tensor
  atom number  atomic symbol              X              Y              Z     net charge C6 coefficient C8 coefficient C10 coefficient fluctuating dipole atomic polarizability isotropic forcefield polarizability              a              b squared Pearson coefficient          <r^3>          <r^4>         wp_QDO          m_QDO          q_QDO       dipole_x       dipole_y       dipole_z         dipole            Qxy            Qxz            Qyz     Q(x^2-y^2)  Q(3z^2 - R^2)        eigen_1        eigen_2        eigen_3 static polarizability      alpha(xx)      alpha(xy)      alpha(xz)      alpha(yy)      alpha(yz)      alpha(zz) atomic spin moment
            1             Mn       0.125930       0.218118       3.648964       1.025143     140.052298 0.30012076E+04  0.10753839E+06                                22.288922                           18.236237       0.091032       1.834961                    0.999571      52.756622     153.117968       0.411370       0.415533      -1.132409      -0.024243      -0.042006       0.000002       0.048499      -0.005316       0.015477      -0.008956       0.006116      -0.094226      -0.036857       0.009572       0.027285             26.624525      29.811103      -7.070465       4.334180      21.648696      -2.502285      28.413778           4.675654
            2             Mn      -4.405570       7.630670       7.298036       1.025156     140.051130 0.30011671E+04  0.10753656E+06                                22.288722                           18.236043       0.091019       1.834964                    0.999571      52.756050     153.115972       0.411375       0.415530      -1.132411      -0.024242       0.042006       0.000000       0.048499       0.005309      -0.015473      -0.008953       0.006113      -0.094223      -0.036853       0.009578       0.027275             26.624348      29.811166       7.070487      -4.333917      21.648726      -2.502100      28.413152           4.675629
            3             Mn       8.811139       0.000000       0.000000       1.025117     140.060081 0.30014812E+04  0.10755066E+06                                22.289559                           18.236925       0.090497       1.834798                    0.999571      52.757864     153.123354       0.411367       0.415527      -1.132413       0.048505       0.000002      -0.000002       0.048505      -0.000003      -0.000004       0.017954      -0.012294      -0.094066      -0.036850       0.009531       0.027319             26.625068      17.566750      -0.000018      -0.000025      33.893724       5.003771      28.414732           4.675698
            4              H       2.705306       1.122377       2.736750       0.473488       0.309996 0.16500130E+01  0.11069179E+02                                 0.807659                            0.794868      -1.268350       2.533644                    0.999894       1.680444       4.069657       0.635835       1.435932      -0.679295       0.010265       0.012663      -0.022265       0.027595       0.003989      -0.001112      -0.013234       0.007286       0.019269      -0.015526       0.000300       0.015226              0.808931       0.763055       0.027550      -0.030043       0.772507      -0.106450       0.891230           0.000397
            5              H       4.998244       0.714240       3.634404       0.142245       0.950145 0.67993057E+01  0.64165517E+02                                 1.603969                            1.531691      -1.041308       2.404027                    0.998133       3.300815       9.094501       0.501603       1.293925      -0.706155       0.022347       0.014748      -0.022348       0.034876       0.002787       0.002299      -0.008703       0.012829       0.019203      -0.014132       0.003766       0.010366              1.625422       1.744525       0.167166      -0.316108       1.381466      -0.237597       1.750276           0.000026
            6              H       4.150854       4.944736       6.385714       0.473435       0.310040 0.16503036E+01  0.11071570E+02                                 0.807726                            0.794932      -1.268431       2.533589                    0.999894       1.680552       4.069944       0.635819       1.435910      -0.679301       0.005845      -0.015228      -0.022287       0.027618       0.001165      -0.010902       0.007578      -0.010567       0.019206      -0.015528       0.000316       0.015212              0.808998       0.746345      -0.017870      -0.077179       0.789340       0.079252       0.891310           0.000397
            7              H       2.650927       3.163062       7.283368       0.142247       0.950091 0.67987521E+01  0.64158385E+02                                 1.603845                            1.531581      -1.041014       2.404140                    0.998131       3.300632       9.093583       0.501649       1.293844      -0.706173       0.001611      -0.026719      -0.022358       0.034876       0.004182      -0.008681       0.002362      -0.011254       0.019173      -0.014140       0.003787       0.010352              1.625294       1.327373       0.073618      -0.047704       1.798377       0.392503       1.750132           0.000026
            8              H       6.738341       1.781675      10.034786       0.473412       0.310071 0.16505218E+01  0.11073418E+02                                 0.807780                            0.794984      -1.268359       2.533595                    0.999893       1.680699       4.070393       0.635797       1.435910      -0.679300      -0.016096       0.002581      -0.022289       0.027614      -0.005150       0.012027       0.005651       0.003268       0.019251      -0.015531       0.000298       0.015232              0.809053       0.794119      -0.009684       0.107237       0.741664       0.027216       0.891375           0.000396
            9              H       5.945328       3.971487      -0.014560       0.142210       0.950182 0.67998890E+01  0.64175210E+02                                 1.604337                            1.532017      -1.042629       2.403529                    0.998122       3.301125       9.096954       0.501400       1.294365      -0.706064      -0.023923       0.012027      -0.022361       0.034886      -0.006937       0.006404       0.006349      -0.001563       0.019205      -0.014133       0.003754       0.010379              1.625805       1.617379      -0.240892       0.363971       1.509324      -0.155027       1.750712           0.000025
           10              H      -1.826194       6.726411       8.210250       0.473484       0.309998 0.16500322E+01  0.11069372E+02                                 0.807674                            0.794882      -1.268354       2.533637                    0.999894       1.680456       4.069736       0.635815       1.435968      -0.679289       0.010265      -0.012663       0.022265       0.027594      -0.003989       0.001112      -0.013234       0.007288       0.019271      -0.015527       0.000300       0.015227              0.808945       0.763069      -0.027549       0.030041       0.772521      -0.106451       0.891245           0.000397
           11              H       0.466745       7.134548       7.312596       0.142247       0.950115 0.67990435E+01  0.64162561E+02                                 1.603952                            1.531677      -1.041232       2.404069                    0.998134       3.300763       9.094387       0.501597       1.293951      -0.706150       0.022347      -0.014748       0.022348       0.034876      -0.002787      -0.002299      -0.008703       0.012828       0.019200      -0.014131       0.003766       0.010365              1.625405       1.744509      -0.167163       0.316103       1.381453      -0.237591       1.750255           0.000026
           12              H      -0.380646       2.904052       4.561286       0.473437       0.310038 0.16502848E+01  0.11071401E+02                                 0.807718                            0.794924      -1.268427       2.533595                    0.999894       1.680543       4.069901       0.635827       1.435897      -0.679303       0.005845       0.015228       0.022287       0.027618      -0.001164       0.010902       0.007577      -0.010566       0.019203      -0.015526       0.000315       0.015211              0.808991       0.746336       0.017871       0.077178       0.789333       0.079254       0.891302           0.000395
           13              H      -1.880573       4.685726       3.663632       0.142248       0.950108 0.67989328E+01  0.64160775E+02                                 1.603891                            1.531622      -1.041088       2.404107                    0.998130       3.300698       9.093933       0.501630       1.293879      -0.706165       0.001611       0.026719       0.022359       0.034877      -0.004182       0.008681       0.002363      -0.011253       0.019169      -0.014139       0.003788       0.010352              1.625342       1.327405      -0.073621       0.047707       1.798433       0.392523       1.750188           0.000026
           14              H       2.206841       6.067113       0.912214       0.473414       0.310071 0.16505185E+01  0.11073373E+02                                 0.807774                            0.794978      -1.268355       2.533599                    0.999893       1.680694       4.070355       0.635807       1.435890      -0.679303      -0.016096      -0.002581       0.022289       0.027614       0.005150      -0.012027       0.005651       0.003267       0.019252      -0.015531       0.000298       0.015233              0.809046       0.794114       0.009684      -0.107236       0.741658       0.027215       0.891368           0.000397
           15              H       1.413828       3.877301       0.014560       0.142210       0.950185 0.67998868E+01  0.64174862E+02                                 1.604304                            1.531988      -1.042651       2.403516                    0.998122       3.301096       9.096702       0.501421       1.294317      -0.706074      -0.023923      -0.012027       0.022362       0.034886       0.006938      -0.006403       0.006349      -0.001563       0.019213      -0.014134       0.003754       0.010381              1.625771       1.617345       0.240883      -0.363957       1.509294      -0.155021       1.750674           0.000026
           16              C       4.517906       0.356335       4.322970      -0.297760      39.125958 0.50304565E+03  0.12282620E+05                                 9.943569                            7.465931      -0.029381       1.932072                    0.999783      32.234025      94.857430       0.603713       0.415520      -1.063331       0.033085      -0.014008       0.005397       0.036332       0.003998      -0.006248      -0.018947      -0.021814       0.146840      -0.036208      -0.018592       0.054799             11.621233      19.271909      -0.171425       1.709489       5.707634      -1.664276       9.884156           0.004148
           17              C       3.145767       0.386160       4.333917       0.238469      31.465107 0.35208119E+03  0.78229963E+04                                 8.689260                            6.304094       0.186483       2.074987                    0.999099      24.955945      68.901423       0.651241       0.423286      -1.063825      -0.053438       0.032045      -0.127827       0.142205      -0.013986       0.054462      -0.038936       0.090297       0.116817      -0.077824      -0.018627       0.096452             10.358095      16.064657      -0.293371       1.332771       4.981307      -1.637649      10.028322           0.005733
           18              C       2.581142       3.758000       7.971934      -0.297702      39.125028 0.50302818E+03  0.12282105E+05                                 9.943586                            7.465922      -0.029136       1.932168                    0.999784      32.233091      94.854823       0.603698       0.415533      -1.063321      -0.028733      -0.021713       0.005393       0.036416      -0.011428      -0.013276       0.014870       0.004035       0.146766      -0.036185      -0.018582       0.054767             11.621325       9.247319       5.959409      -2.296081      15.732581      -0.648473       9.884074           0.004122
           19              C       3.293041       4.931394       7.982881       0.238562      31.462782 0.35204901E+03  0.78221187E+04                                 8.688959                            6.303875       0.186375       2.074970                    0.999097      24.954722      68.897796       0.651241       0.423295      -1.063817       0.054472       0.030292      -0.127823       0.142209       0.046100      -0.060922      -0.027703      -0.021060       0.116921      -0.077859      -0.018583       0.096442             10.357764       8.006023       4.945771      -2.084619      13.039281      -0.335445      10.027988           0.005745
           20              C       6.495452       3.734453       0.674007      -0.297700      39.122449 0.50299059E+03  0.12280915E+05                                 9.942763                            7.465291      -0.028986       1.932202                    0.999783      32.232336      94.850448       0.603768       0.415494      -1.063350      -0.004499       0.035705       0.005361       0.036384       0.007464       0.019542       0.004141       0.017928       0.146884      -0.036256      -0.018575       0.054832             11.620304       8.949613      -5.787291       0.586767      16.027798       2.312166       9.883500           0.004125
           21              C       7.155692       2.531234       0.684954       0.238512      31.463776 0.35206092E+03  0.78224348E+04                                 8.689087                            6.303947       0.186806       2.075095                    0.999096      24.955156      68.898802       0.651243       0.423291      -1.063822      -0.001056      -0.062235      -0.127732       0.142091      -0.032124       0.006493       0.066656      -0.069319       0.117023      -0.077862      -0.018625       0.096487             10.357933       7.497999      -4.652528       0.751921      13.547673       1.972888      10.028127           0.005742
           22              C      -0.013595       7.492453       6.624030      -0.297756      39.125754 0.50304119E+03  0.12282494E+05                                 9.943596                            7.465939      -0.029248       1.932118                    0.999783      32.233720      94.856717       0.603707       0.415524      -1.063327       0.033089       0.014011      -0.005396       0.036336      -0.003996       0.006251      -0.018940      -0.021822       0.146832      -0.036210      -0.018584       0.054794             11.621288      19.272085       0.171446      -1.709533       5.707644      -1.664268       9.884135           0.004148
           23              C      -1.385733       7.462628       6.613083       0.238464      31.465121 0.35208054E+03  0.78229843E+04                                 8.689281                            6.304095       0.186474       2.074986                    0.999099      24.955972      68.901689       0.651240       0.423287      -1.063824      -0.053439      -0.032046       0.127825       0.142204       0.013985      -0.054463      -0.038934       0.090304       0.116825      -0.077827      -0.018626       0.096453             10.358136      16.064736       0.293384      -1.332820       4.981318      -1.637657      10.028353           0.005733
           24              C      -1.950358       4.090788       2.975066      -0.297704      39.124974 0.50302852E+03  0.12282117E+05                                 9.943559                            7.465912      -0.029186       1.932154                    0.999784      32.233144      94.855014       0.603700       0.415532      -1.063322      -0.028733       0.021711      -0.005393       0.036415       0.011427       0.013277       0.014869       0.004039       0.146753      -0.036183      -0.018580       0.054763             11.621265       9.247234      -5.959313       2.296055      15.732458      -0.648400       9.884103           0.004126
           25              C      -1.238459       2.917394       2.964119       0.238568      31.462646 0.35204813E+03  0.78220870E+04                                 8.688912                            6.303856       0.186426       2.074986                    0.999096      24.954647      68.897328       0.651244       0.423294      -1.063819       0.054470      -0.030291       0.127825       0.142211      -0.046099       0.060925      -0.027702      -0.021056       0.116914      -0.077858      -0.018584       0.096442             10.357688       8.005949      -4.945714       2.084571      13.039188      -0.335392      10.027928           0.005741
           26              C       1.963952       4.114335      10.272993      -0.297705      39.122885 0.50299702E+03  0.12281105E+05                                 9.942812                            7.465326      -0.029005       1.932192                    0.999783      32.232614      94.851236       0.603769       0.415493      -1.063351      -0.004499      -0.035704      -0.005361       0.036383      -0.007458      -0.019546       0.004143       0.017926       0.146912      -0.036256      -0.018586       0.054842             11.620373       8.949659       5.787338      -0.586739      16.027929       2.312206       9.883530           0.004121
           27              C       2.624192       5.317554      10.262046       0.238514      31.463878 0.35206201E+03  0.78224667E+04                                 8.689111                            6.303962       0.186746       2.075075                    0.999096      24.955196      68.898995       0.651242       0.423291      -1.063821      -0.001056       0.062236       0.127732       0.142091       0.032122      -0.006492       0.066653      -0.069318       0.117027      -0.077859      -0.018626       0.096485             10.357967       7.498020       4.652542      -0.751915      13.547729       1.972910      10.028154           0.005746
           28              C       6.694838       0.000000       5.473500       0.594755      25.630755 0.26137540E+03  0.54799216E+04                                 8.085161                            5.767974      -0.147321       2.004846                    0.999343      22.705437      64.245634       0.612045       0.477324      -1.015550       0.067720      -0.000001       0.000000       0.067720       0.000001       0.000001      -0.054961      -0.154008      -0.034562      -0.071244      -0.036788       0.108031              9.960594      15.968903       0.000001       0.000012       4.564637       0.851567       9.348244           0.020909
           29              C       2.420727       0.000000       5.473500       0.106388      33.410067 0.39434570E+03  0.90435750E+04                                 9.058548                            6.687851       0.082419       2.027849                    0.999651      26.910157      76.293720       0.627936       0.425331      -1.059065      -0.150477       0.000000       0.000001       0.150477      -0.000000      -0.000001       0.008290       0.036800      -0.063592      -0.025157      -0.003841       0.028999             10.700716      15.691482      -0.000002      -0.000004       5.163630      -1.736459      11.247036           0.009594
           30              C       5.207600       0.000000       5.473500       0.010060      39.526116 0.44478889E+03  0.10470740E+05                                10.086931                            7.021517      -0.283449       1.904811                    0.999093      27.739017      78.661478       0.625955       0.415661      -1.069371      -0.058498      -0.000001       0.000000       0.058498      -0.000000      -0.000000      -0.005807      -0.010614       0.098468      -0.021719      -0.011859       0.033577             12.735415      22.253563       0.000006       0.000029       5.486057      -1.619897      10.466625           0.008764
           31              C       1.184081       2.050888       9.122464       0.594801      25.629368 0.26135695E+03  0.54794642E+04                                 8.084958                            5.767817      -0.147424       2.004821                    0.999343      22.705078      64.245210       0.612043       0.477332      -1.015542      -0.033867      -0.058654       0.000013       0.067729      -0.066673      -0.047636       0.027426       0.077011      -0.034392      -0.071262      -0.036752       0.108013              9.960365       7.415515       4.938064       0.737500      13.117557      -0.425698       9.348023           0.020887
           32              C       3.321136       5.752377       9.122464       0.106209      33.415225 0.39441259E+03  0.90454655E+04                                 9.059289                            6.688289       0.082594       2.027882                    0.999649      26.912623      76.301472       0.627936       0.425315      -1.059079       0.075194       0.130271       0.000059       0.150415       0.015856       0.007221      -0.004148      -0.018306      -0.063614      -0.025174      -0.003736       0.028910             10.701711       7.796358       4.559328      -1.504030      13.060862       0.868151      11.247912           0.009546
           33              C       1.927700       3.338874       9.122464       0.009982      39.529852 0.44483130E+03  0.10472007E+05                                10.087614                            7.021885      -0.283693       1.904737                    0.999091      27.740405      78.666894       0.625933       0.415665      -1.069367       0.029257       0.050658       0.000093       0.058500      -0.004595      -0.005007       0.002866       0.005302       0.098037      -0.021645      -0.011783       0.033428             12.736439       9.678652       7.261282      -1.402911      18.063364       0.810059      10.467302           0.008769
           34              C      -3.347419       5.797900       1.824536       0.594809      25.629308 0.26135715E+03  0.54794587E+04                                 8.084894                            5.767789      -0.147364       2.004838                    0.999343      22.704953      64.244381       0.612050       0.477327      -1.015546      -0.033866       0.058651      -0.000014       0.067727       0.066674       0.047634       0.027424       0.077014      -0.034390      -0.071264      -0.036749       0.108012              9.960260       7.415434      -4.937987      -0.737493      13.117388      -0.425709       9.347959           0.020884
           35              C      -1.210364       2.096411       1.824536       0.106213      33.415080 0.39441090E+03  0.90454122E+04                                 9.059240                            6.688257       0.082635       2.027895                    0.999649      26.912573      76.301127       0.627940       0.425313      -1.059081       0.075195      -0.130274      -0.000059       0.150418      -0.015858      -0.007221      -0.004147      -0.018308      -0.063610      -0.025173      -0.003739       0.028912             10.701643       7.796308      -4.559286       1.504017      13.060763       0.868151      11.247858           0.009553
           36              C      -2.603800       4.509914       1.824536       0.009976      39.529413 0.44482778E+03  0.10471895E+05                                10.087507                            7.021841      -0.283694       1.904739                    0.999091      27.740278      78.666199       0.625938       0.415663      -1.069369       0.029257      -0.050657      -0.000094       0.058499       0.004599       0.005003       0.002863       0.005304       0.098036      -0.021648      -0.011778       0.033426             12.736250       9.678494      -7.261100       1.402933      18.063006       0.810029      10.467250           0.008768
           37              O       2.345504       0.758193       3.280706      -0.557937      26.047214 0.37860102E+03  0.83992151E+04                                 7.139446                            6.119538       0.087709       2.133445                    0.994071      25.082043      64.882201       0.744325       0.370926      -1.121412       0.039375      -0.063918       0.099001       0.124247      -0.003168       0.038819      -0.064714       0.028072       0.200712      -0.079890      -0.026929       0.106819              7.819669       8.833421      -0.542531       2.800141       5.266557      -1.734990       9.359028           0.033273
           38              O       2.754699       7.491668       4.414159      -0.589175      36.814963 0.53911249E+03  0.12982347E+05                                 8.786092                            7.165190       0.272205       2.130193                    0.996301      28.113787      74.213546       0.712238       0.357114      -1.139311      -0.012587       0.003088       0.032832       0.035297      -0.040778      -0.058694      -0.009852      -0.059675       0.046832      -0.089684       0.029171       0.060513             10.106551      12.904477      -0.723244      -5.369816       5.785139       0.827927      11.630036           0.051981
           39              O       4.015362       5.438425       6.929670      -0.557894      26.047464 0.37860392E+03  0.83993352E+04                                 7.139681                            6.119706       0.088438       2.133699                    0.994074      25.081803      64.882801       0.744285       0.370943      -1.121393      -0.074997      -0.002160       0.098954       0.124182       0.013749      -0.075407      -0.001227      -0.008591       0.200916      -0.079894      -0.026925       0.106819              7.819953       6.628357       1.815825      -2.902750       7.472099      -1.557473       9.359404           0.033279
           40              O       0.579126       1.717315       8.063122      -0.589180      36.821652 0.53922220E+03  0.12985784E+05                                 8.787617                            7.166286       0.272174       2.130186                    0.996302      28.114786      74.220958       0.712121       0.357151      -1.139271       0.008988       0.009393       0.032874       0.035351      -0.005448       0.020836       0.055775       0.100452       0.047031      -0.089706       0.029156       0.060549             10.108479       8.192753       3.445315       3.402636      10.500648       4.237379      11.632037           0.052002
           41              O       7.233633       1.652170      10.578743      -0.557820      26.046346 0.37858321E+03  0.83987787E+04                                 7.139498                            6.119574       0.087167       2.133287                    0.994066      25.081268      64.881493       0.744285       0.370947      -1.121388       0.035594       0.066066       0.098988       0.124218      -0.010588       0.036645       0.066032      -0.019521       0.200764      -0.079945      -0.026930       0.106875              7.819720       5.688486      -1.273231       0.102566       8.411526       3.292462       9.359149           0.033280
           42              O      -3.333825       6.488593       0.765195      -0.589251      36.821463 0.53922307E+03  0.12985768E+05                                 8.787418                            7.166174       0.272166       2.130169                    0.996302      28.115256      74.221319       0.712147       0.357139      -1.139284       0.003645      -0.012373       0.032759       0.035207       0.046223       0.037894      -0.045836      -0.040709       0.046895      -0.089649       0.029225       0.060423             10.108175       6.939661      -2.721783       1.968271      11.752985      -5.065256      11.631879           0.051990
           43              O      -2.185996       7.090595       7.666294      -0.557931      26.048063 0.37861570E+03  0.83996585E+04                                 7.139770                            6.119794       0.087649       2.133429                    0.994071      25.082084      64.883677       0.744281       0.370942      -1.121394       0.039376       0.063923      -0.098999       0.124247       0.003175      -0.038819      -0.064713       0.028092       0.200739      -0.079895      -0.026930       0.106825              7.820048       8.833912       0.542567      -2.800336       5.266773      -1.735066       9.359460           0.033276
           44              O       7.286199       0.357120       6.532841      -0.589194      36.816683 0.53914008E+03  0.12983222E+05                                 8.786544                            7.165518       0.272069       2.130159                    0.996301      28.113780      74.214947       0.712197       0.357129      -1.139296      -0.012586      -0.003088      -0.032828       0.035293       0.040784       0.058683      -0.009851      -0.059667       0.046840      -0.089676       0.029167       0.060509             10.107123      12.905355       0.723286       5.370188       5.785402       0.827961      11.630611           0.051987
           45              O      -0.516138       2.410363       4.017330      -0.557896      26.046748 0.37859171E+03  0.83989689E+04                                 7.139418                            6.119501       0.088474       2.133711                    0.994075      25.081718      64.881507       0.744319       0.370930      -1.121407      -0.074995       0.002160      -0.098957       0.124183      -0.013730       0.075409      -0.001229      -0.008585       0.200870      -0.079882      -0.026928       0.106810              7.819642       6.628091      -1.815709       2.902610       7.471779      -1.557360       9.359055           0.033279
           46              O       5.110626       6.131473       2.883878      -0.589169      36.819509 0.53918717E+03  0.12984687E+05                                 8.787118                            7.165928       0.272300       2.130222                    0.996302      28.114563      74.218862       0.712160       0.357138      -1.139284       0.008988      -0.009396      -0.032871       0.035349       0.005462      -0.020842       0.055779       0.100449       0.047028      -0.089711       0.029162       0.060549             10.107845       8.192263      -3.445013      -3.402395      10.499908       4.237037      11.631365           0.051995
           47              O       2.702133       6.196618       0.368257      -0.557821      26.046131 0.37857913E+03  0.83986579E+04                                 7.139427                            6.119514       0.087167       2.133286                    0.994065      25.081241      64.881110       0.744294       0.370944      -1.121391       0.035594      -0.066067      -0.098986       0.124218       0.010592      -0.036646       0.066031      -0.019530       0.200776      -0.079949      -0.026928       0.106877              7.819641       5.688429       1.273209      -0.102571       8.411441       3.292429       9.359054           0.033279
           48              O       1.197675       1.360195      10.181805      -0.589240      36.821569 0.53922492E+03  0.12985819E+05                                 8.787409                            7.166163       0.272195       2.130174                    0.996302      28.115369      74.221547       0.712151       0.357137      -1.139286       0.003643       0.012371      -0.032766       0.035212      -0.046220      -0.037903      -0.045837      -0.040721       0.046884      -0.089654       0.029228       0.060426             10.108168       6.939649       2.721769      -1.968270      11.752952      -5.065259      11.631904           0.051991
           49              O       1.092998       0.000000       5.473500      -0.555037      46.769128 0.64954949E+03  0.16415825E+05                                10.419537                            7.911265      -0.287523       1.952633                    0.994543      28.638890      77.881925       0.670725       0.361336      -1.134026       0.118292      -0.000001      -0.000001       0.118292       0.000002       0.000002       0.014988       0.123024      -0.148885      -0.059486      -0.026840       0.086326             12.637267      20.000056      -0.000010       0.000013       6.077833      -0.778828      11.833912           0.093981
           50              O       3.985001       6.902224       9.122464      -0.554942      46.765273 0.64947800E+03  0.16413548E+05                                10.418900                            7.910769      -0.287683       1.952580                    0.994552      28.637650      77.877153       0.670755       0.361330      -1.134032      -0.059208      -0.102533      -0.000003       0.118400       0.053280       0.012954      -0.007511      -0.061528      -0.148789      -0.059460      -0.026862       0.086322             12.636515       9.558010       6.028325      -0.674649      16.518593       0.389054      11.832941           0.093994
           51              O      -0.546499       0.946564       1.824536      -0.554960      46.766135 0.64949162E+03  0.16413994E+05                                10.419062                            7.910879      -0.287743       1.952558                    0.994552      28.637921      77.878384       0.670746       0.361333      -1.134029      -0.059210       0.102534       0.000001       0.118402      -0.053276      -0.012952      -0.007512      -0.061531      -0.148790      -0.059457      -0.026862       0.086319             12.636714       9.558142      -6.028414       0.674671      16.518807       0.389053      11.833192           0.093986

******************************************************
Auxiliary information for the entire system
The total spin magnetic moment of the unit cell is   14.999992
The total net atomic charge of the unit cell is   0.000001
Accuracy of reproducing the electrostatic potential in the unit cell:
  The inner radius (bohr) =    5.0000
  The outer radius (bohr) =   12.0000
  Valid grid points have density less than (e/(bohr^3)) =    0.0001
  The number of valid grid points were=         5937
  The rms potential error without charges in kcal/mol is=      3.34822
  The rms potential error with partial charges in kcal/mol is=      0.42341
  The RRMSE value at monopole order=      0.12646
  The rms potential error with partial charges and cloud penetration in kcal/mol is=      0.42388
  The RRMSE value at monopole order with cloud penetration is=      0.12660
  The rms potential error with partial charges and atomic dipoles in kcal/mol is=      0.33088
  The RRMSE value at dipole order=      0.09882
  The rms potential error with partial charges, atomic dipoles and cloud penetration in kcal/mol is=      0.31513
  The RRMSE value at dipole order with cloud penetration=      0.09412

******************************************************
The electron densities and ab initio electrostatic potential were computed in VASP using the PBE functional and
projector augmented wave method. See the main text of the journal article for a description of computational details.
The atomic charges, dipoles, and quadrupoles were computed with the DDEC6 method as described in
(a) T. A. Manz and N. Gabaldon Limas, RSC Adv. 6 (2016) 47771-47801 DOI: 10.1039/c6ra04656h
(b) N. Gabaldon Limas and T. A. Manz, RSC Adv. 8 (2018) 2678-2707 DOI: 10.1039/c7ra11829e.
For each atom in the material, the electron cloud parameters were fit to the spherically averaged atom-in-material
electron density using radial positions for which this density was between 10^-4 and 10^-2 electrons per cubic bohr.
The polarizabilities, dispersion coefficients, and quantum Drude oscillator (QDO) parameters were fit using the MCLF method.
The magnetic structure of the system was optimized in VASP from the default ferromagnetic initial guess using spin polarization.
The atomic spin moments (ASMs) were computed on this optimized magnetic structure using the DDEC6 partition as inputs
to the method of T. A. Manz and D. S. Sholl, J. Chem. Theory Comput. 7 (2011) 4146-4164 DOI: 10.1021/ct200539n.
The RMSE and RRMSE were computed using a uniform grid with Ewald summation.
