# Supplementary material for: A collection of forcefield precursors for metal–organic frameworks
Source: RSC Adv. 2019 Nov 13;9(63):36492–507. doi: 10.1039/c9ra07327b (PMC9075174; doi:10.1039/c9ra07327b)
Supplement: RA-009-C9RA07327B-s4146 [file RA-009-C9RA07327B-s4146.xyz]

  102
jmolscript: load "" {1 1 1} spacegroup "x,y,z" unitcell [{      9.065900     0.000000     0.000000 }, {     -4.532950     7.851300     0.000000 }, {      0.000000     0.000000    21.727300 }]
Mn     0.021350     0.307692    19.925238     1.015957
Mn    -4.277156     7.678964    12.682877     1.015958
Mn     4.255805     7.715944     5.440299     1.016063
Mn     4.554300     7.543608     1.802062     1.015895
Mn     0.255794     0.172336     9.044423     1.016025
Mn     8.788755     0.135356    16.287001     1.016068
H      2.701638     1.036372    18.850605     0.416893
H     -0.779667     2.936386    21.064617     0.423632
H      4.883347     0.668146    19.800088     0.140834
H     -2.145899     4.677805    20.082543     0.138917
H      4.079655     4.993427    11.608245     0.416744
H     -1.600131     7.058319    13.822256     0.423609
H      2.669908     3.288124    12.557728     0.140916
H      0.591097     7.370800    12.840182     0.138790
H      6.817557     1.821502     4.365666     0.416790
H      2.379799     5.707895     6.579678     0.423700
H      6.045595     3.895030     5.315149     0.140791
H      1.554802     3.653995     5.597604     0.138853
H     -1.831312     6.814928     2.876695     0.416890
H      3.753283     4.914914     0.662683     0.423633
H      0.350397     7.183154     1.927212     0.140833
H      2.387051     3.173495     1.644757     0.138919
H     -0.453295     2.857873    10.119055     0.416745
H      2.932819     0.792981     7.905044     0.423611
H     -1.863042     4.563176     9.169572     0.140915
H      5.124047     0.480500     8.887118     0.138791
H      2.284607     6.029798    17.361634     0.416791
H      6.912749     2.143405    15.147622     0.423698
H      1.512645     3.956270    16.412151     0.140791
H      6.087752     4.197305    16.129696     0.138854
C      3.034357     0.431821    20.608127     0.215678
C      4.411014     0.409053    20.583140    -0.288423
C     -1.351272     2.993701    19.265162     0.221452
C     -2.066572     4.176106    19.280806    -0.284686
C      3.389740     5.007559    13.365766     0.215636
C      2.681693     3.826724    13.340779    -0.288509
C     -1.264693     7.524686    12.022801     0.221209
C      0.116950     7.552951    12.038445    -0.284359
C      7.174753     2.411919     6.123188     0.215681
C      6.506143     3.615524     6.098201    -0.288341
C      2.615965     5.184213     4.780223     0.221257
C      1.949622     3.973543     4.795867    -0.284527
C     -1.498593     7.419478     1.119173     0.215676
C     -0.121936     7.442247     1.144160    -0.288417
C      3.181678     4.857599     2.462138     0.221454
C      2.466378     3.675194     2.446494    -0.284687
C     -1.143210     2.843741     8.361534     0.215639
C     -1.851257     4.024576     8.386521    -0.288506
C      3.268257     0.326614     9.704499     0.221210
C      4.649900     0.298349     9.688855    -0.284356
C      2.641803     5.439381    15.604112     0.215683
C      1.973193     4.235776    15.629099    -0.288346
C      7.148915     2.667087    16.947077     0.221254
C      6.482572     3.877757    16.931433    -0.284531
C      2.318151     0.000000     0.000000     0.117869
C      6.579124     0.000000     0.000000     0.590826
C      5.104102     0.000000     0.000000     0.002505
C      3.373875     5.843723    14.484939     0.118020
C      1.243388     2.153612    14.484939     0.590949
C      1.980899     3.431018    14.484939     0.002523
C     -1.159075     2.007577     7.242361     0.118018
C     -3.289562     5.697688     7.242361     0.590947
C     -2.552051     4.420282     7.242361     0.002526
C     -1.281465     2.219563    18.106011     0.105882
C     -3.411951     5.909674    18.106011     0.588224
C     -2.670361     4.625201    18.106011    -0.003412
C      2.562930     0.000000    10.863650     0.105874
C      6.823903     0.000000    10.863650     0.588043
C      5.340722     0.000000    10.863650    -0.003613
C      3.251485     5.631737     3.621289     0.105884
C      1.120999     1.941626     3.621289     0.588231
C      1.862589     3.226099     3.621289    -0.003418
O      2.237464     0.860502    19.559785    -0.482711
O      2.641803     7.530967    20.651364    -0.592233
O     -0.671783     2.470019    20.343706    -0.486305
O      5.005737     6.217444    19.150659    -0.588526
O      4.159435     5.483348    12.317424    -0.482543
O      0.668157     1.797948    13.409003    -0.592464
O     -2.057959     7.198072    13.101345    -0.486219
O      7.414546     0.407482    11.908299    -0.588380
O      7.201951     1.507450     5.074845    -0.482676
O     -3.309960     6.373685     6.166425    -0.592158
O      2.729742     6.034509     5.858766    -0.486337
O      1.178567     1.226373     4.665720    -0.588447
O     -2.295486     6.990798     2.167515    -0.482700
O      7.174753     0.320333     1.075936    -0.592222
O      3.861167     5.381281     1.383594    -0.486292
O      0.472787     1.633856     2.576641    -0.588518
O     -0.373515     2.367952     9.409876    -0.482552
O      5.201107     6.053352     8.318297    -0.592483
O      2.474991     0.653228     8.625955    -0.486229
O      2.881596     7.443818     9.819001    -0.588397
O      2.669001     6.343850    16.652455    -0.482679
O      1.222990     1.477615    15.560875    -0.592163
O      7.262692     1.816791    15.868534    -0.486335
O     -3.354383     6.624927    17.061580    -0.588441
O      0.988183     0.000000     0.000000    -0.549907
O      4.038858     6.995508    14.484939    -0.549947
O     -0.494092     0.855792     7.242361    -0.549972
O     -0.612402     1.060711    18.106011    -0.553050
O      1.224803     0.000000    10.863650    -0.553005
O      3.920548     6.790589     3.621289    -0.553032

The following XYZ coordinates are in angstroms. Other properties are in atomic units.
The sperically averaged electron density of each atom fit to a function of the form exp(a - br)
eigen_1, eigen_2 and eigen_3 are the three eigenvalues of traceless quadrupole moment tensor
  atom number  atomic symbol              X              Y              Z     net charge C6 coefficient C8 coefficient C10 coefficient fluctuating dipole atomic polarizability isotropic forcefield polarizability              a              b squared Pearson coefficient          <r^3>          <r^4>         wp_QDO          m_QDO          q_QDO       dipole_x       dipole_y       dipole_z         dipole            Qxy            Qxz            Qyz     Q(x^2-y^2)  Q(3z^2 - R^2)        eigen_1        eigen_2        eigen_3 static polarizability      alpha(xx)      alpha(xy)      alpha(xz)      alpha(yy)      alpha(yz)      alpha(zz) atomic spin moment
            1             Mn       0.021350       0.307692      19.925238       1.015957     138.795312 0.29544999E+04  0.10565434E+06                                22.471756                           18.331626       0.077557       1.827810                    0.999547      53.254691     155.387167       0.401563       0.426530      -1.122868      -0.018214      -0.030908       0.000163       0.035876       0.008154       0.017420      -0.007156      -0.007222      -0.100436      -0.040717       0.014758       0.025960             26.904003      30.309396      -7.511893       4.478584      22.085027      -3.030931      28.317585           4.673941
            2             Mn      -4.277156       7.678964      12.682877       1.015958     138.793123 0.29544242E+04  0.10565115E+06                                22.471719                           18.331544       0.077570       1.827821                    0.999547      53.253991     155.385697       0.401558       0.426537      -1.122861      -0.017585       0.031290       0.000067       0.035893      -0.007173      -0.014915      -0.011544      -0.010556      -0.100218      -0.040674       0.014750       0.025924             26.904009      30.647113       7.317399      -4.864071      21.748202      -2.362779      28.316711           4.673964
            3             Mn       4.255805       7.715944       5.440299       1.016063     138.775108 0.29538344E+04  0.10562394E+06                                22.469031                           18.329123       0.078175       1.828020                    0.999546      53.248904     155.362268       0.401607       0.426509      -1.122888       0.035882      -0.000317       0.000122       0.035884      -0.000936      -0.002513       0.018769       0.017724      -0.099848      -0.040630       0.014772       0.025858             26.901112      17.633527       0.195628       0.385953      34.756029       5.394473      28.313780           4.673931
            4             Mn       4.554300       7.543608       1.802062       1.015895     138.798366 0.29545706E+04  0.10565787E+06                                22.472438                           18.332123       0.077505       1.827784                    0.999547      53.256176     155.394001       0.401547       0.426543      -1.122855      -0.018213       0.030908      -0.000163       0.035876      -0.008156      -0.017416      -0.007154      -0.007220      -0.100435      -0.040714       0.014753       0.025961             26.904903      30.310712       7.512197      -4.478569      22.085809      -3.030907      28.318187           4.673954
            5             Mn       0.255794       0.172336       9.044423       1.016025     138.789837 0.29543467E+04  0.10564727E+06                                22.470960                           18.330985       0.077636       1.827852                    0.999546      53.252341     155.378080       0.401576       0.426522      -1.122875      -0.017587      -0.031292      -0.000067       0.035896       0.007172       0.014921      -0.011549      -0.010561      -0.100219      -0.040679       0.014754       0.025926             26.903011      30.645670      -7.317029       4.864071      21.747296      -2.362833      28.316067           4.673944
            6             Mn       8.788755       0.135356      16.287001       1.016068     138.774752 0.29538258E+04  0.10562356E+06                                22.469000                           18.329102       0.078170       1.828020                    0.999546      53.248775     155.361853       0.401607       0.426510      -1.122888       0.035880       0.000318      -0.000120       0.035882       0.000932       0.002512       0.018769       0.017726      -0.099846      -0.040629       0.014772       0.025857             26.901073      17.633512      -0.195704      -0.386023      34.755996       5.394448      28.313711           4.673938
            7              H       2.701638       1.036372      18.850605       0.416893       0.459062 0.27793023E+01  0.21357870E+02                                 1.081340                            1.057207      -1.201649       2.511718                    0.999800       2.050319       5.410445       0.528528       1.508050      -0.667354       0.017092       0.008021      -0.033302       0.038281      -0.000518      -0.004835      -0.009182       0.016442       0.032264      -0.016887       0.001487       0.015400              1.084199       1.016798       0.031000      -0.080414       0.961603      -0.111411       1.274195           0.001107
            8              H      -0.779667       2.936386      21.064617       0.423632       0.450445 0.27031110E+01  0.20595655E+02                                 1.061620                            1.037872      -1.178796       2.525176                    0.999819       2.005873       5.243218       0.537947       1.494358      -0.669945      -0.002859       0.016594       0.031809       0.035991      -0.007733       0.003959       0.007585      -0.007834       0.038446      -0.016951       0.000991       0.015960              1.064430       0.928123      -0.014945       0.037298       1.005237       0.116879       1.259931           0.001115
            9              H       4.883347       0.668146      19.800088       0.140834       1.068997 0.79639990E+01  0.78199481E+02                                 1.737372                            1.659229      -1.120355       2.357647                    0.996907       3.457788       9.722968       0.481195       1.296321      -0.705717       0.021120       0.007768      -0.029094       0.036781       0.001634      -0.000503      -0.006774       0.016529       0.035417      -0.015946       0.002410       0.013536              1.757249       1.869760       0.136581      -0.358869       1.444947      -0.219413       1.957039           0.000106
           10              H      -2.145899       4.677805      20.082543       0.138917       1.064226 0.79230435E+01  0.77869080E+02                                 1.745860                            1.665192      -1.144549       2.346244                    0.996797       3.500134       9.917941       0.474860       1.312405      -0.701991      -0.006354       0.021674       0.029902       0.037474      -0.007062       0.002946       0.002287      -0.011161       0.038032      -0.015807       0.002607       0.013201              1.769055       1.438905      -0.147461      -0.038569       1.859925       0.415679       2.008335           0.000110
           11              H       4.079655       4.993427      11.608245       0.416744       0.459184 0.27799952E+01  0.21362810E+02                                 1.081158                            1.057035      -1.201393       2.511632                    0.999799       2.050355       5.409072       0.528842       1.507183      -0.667503      -0.001601      -0.018861      -0.033350       0.038347       0.007384      -0.005529       0.008781      -0.007323       0.032336      -0.016898       0.001479       0.015419              1.084015       0.948409       0.008399      -0.056257       1.029677       0.125311       1.273959           0.001107
           12              H      -1.600131       7.058319      13.822256       0.423609       0.450469 0.27032511E+01  0.20596586E+02                                 1.061574                            1.037830      -1.179050       2.525046                    0.999819       2.005824       5.242738       0.538022       1.494161      -0.669980       0.015796      -0.005816       0.031814       0.035993       0.000461       0.004591      -0.007234       0.017269       0.038412      -0.016931       0.000973       0.015958              1.064382       0.998860      -0.025916       0.082560       0.934424      -0.090733       1.259863           0.001115
           13              H       2.669908       3.288124      12.557728       0.140916       1.068846 0.79628323E+01  0.78187828E+02                                 1.737488                            1.659330      -1.121576       2.357215                    0.996894       3.457584       9.723465       0.481067       1.296669      -0.705645      -0.003827      -0.022161      -0.029072       0.036755       0.006336      -0.005603       0.003819      -0.011112       0.035404      -0.015940       0.002414       0.013527              1.757370       1.432946       0.115671      -0.010582       1.881973       0.420550       1.957191           0.000105
           14              H       0.591097       7.370800      12.840182       0.138790       1.064619 0.79265780E+01  0.77911908E+02                                 1.746228                            1.665513      -1.145103       2.345923                    0.996789       3.500790       9.920067       0.474839       1.312326      -0.702007       0.021975      -0.005339       0.029910       0.037497      -0.001301       0.000499      -0.003700       0.017836       0.038041      -0.015822       0.002618       0.013203              1.769439       1.882797      -0.108623       0.379439       1.416699      -0.174507       2.008820           0.000110
           15              H       6.817557       1.821502       4.365666       0.416790       0.459150 0.27798469E+01  0.21362176E+02                                 1.081279                            1.057149      -1.201345       2.511764                    0.999800       2.050397       5.409900       0.528687       1.507588      -0.667434      -0.015514       0.010810      -0.033362       0.038348      -0.006862       0.010373       0.000408      -0.009124       0.032286      -0.016895       0.001488       0.015408              1.084137       1.002195      -0.039398       0.136685       0.976099      -0.013939       1.274118           0.001108
           16              H       2.379799       5.707895       6.579678       0.423700       0.450348 0.27023409E+01  0.20588095E+02                                 1.061409                            1.037675      -1.178835       2.525215                    0.999818       2.005605       5.242114       0.538042       1.494217      -0.669968      -0.012942      -0.010753       0.031793       0.035971       0.007257      -0.008549      -0.000370      -0.009536       0.038461      -0.016969       0.001006       0.015963              1.064214       0.972837       0.040848      -0.119821       0.960171      -0.026124       1.259635           0.001115
           17              H       6.045595       3.895030       5.315149       0.140791       1.068833 0.79625172E+01  0.78181462E+02                                 1.737233                            1.659109      -1.120165       2.357747                    0.996916       3.457534       9.722106       0.481196       1.296376      -0.705708      -0.017291       0.014396      -0.029140       0.036815      -0.007969       0.006111       0.002948      -0.005441       0.035373      -0.015932       0.002414       0.013519              1.757104       1.669307      -0.252203       0.369394       1.645150      -0.201049       1.956855           0.000106
           18              H       1.554802       3.653995       5.597604       0.138853       1.064741 0.79282977E+01  0.77939974E+02                                 1.747052                            1.666236      -1.147408       2.345086                    0.996775       3.501524       9.925742       0.474462       1.313180      -0.701830      -0.015593      -0.016347       0.029903       0.037478       0.008361      -0.003443       0.001423      -0.006648       0.037976      -0.015795       0.002615       0.013180              1.770298       1.628030       0.256351      -0.341150       1.672962      -0.241545       2.009903           0.000109
           19              H      -1.831312       6.814928       2.876695       0.416890       0.459064 0.27793341E+01  0.21358221E+02                                 1.081354                            1.057222      -1.201642       2.511716                    0.999799       2.050340       5.410552       0.528517       1.508073      -0.667350       0.017093      -0.008021       0.033302       0.038282       0.000517       0.004835      -0.009182       0.016445       0.032267      -0.016889       0.001487       0.015402              1.084213       1.016812      -0.031000       0.080410       0.961617      -0.111412       1.274210           0.001107
           20              H       3.753283       4.914914       0.662683       0.423633       0.450435 0.27030183E+01  0.20594640E+02                                 1.061577                            1.037831      -1.178806       2.525170                    0.999819       2.005814       5.242914       0.537979       1.494293      -0.669956      -0.002860      -0.016593      -0.031810       0.035992       0.007733      -0.003957       0.007586      -0.007834       0.038455      -0.016952       0.000989       0.015963              1.064386       0.928090       0.014943      -0.037295       1.005198       0.116869       1.259872           0.001115
           21              H       0.350397       7.183154       1.927212       0.140833       1.068997 0.79640069E+01  0.78199657E+02                                 1.737379                            1.659236      -1.120335       2.357654                    0.996909       3.457796       9.723028       0.481191       1.296330      -0.705714       0.021120      -0.007769       0.029094       0.036781      -0.001634       0.000503      -0.006774       0.016527       0.035417      -0.015945       0.002409       0.013536              1.757257       1.869771      -0.136582       0.358873       1.444952      -0.219414       1.957047           0.000106
           22              H       2.387051       3.173495       1.644757       0.138919       1.064198 0.79227437E+01  0.77865036E+02                                 1.745796                            1.665135      -1.144489       2.346271                    0.996799       3.500031       9.917429       0.474881       1.312365      -0.701999      -0.006354      -0.021674      -0.029903       0.037474       0.007060      -0.002945       0.002286      -0.011162       0.038039      -0.015807       0.002604       0.013203              1.768989       1.438860       0.147452       0.038567       1.859854       0.415654       2.008254           0.000110
           23              H      -0.453295       2.857873      10.119055       0.416745       0.459190 0.27800502E+01  0.21363440E+02                                 1.081188                            1.057063      -1.201391       2.511637                    0.999799       2.050393       5.409282       0.528820       1.507232      -0.667495      -0.001600       0.018862       0.033349       0.038347      -0.007383       0.005530       0.008780      -0.007321       0.032327      -0.016896       0.001480       0.015416              1.084046       0.948431      -0.008399       0.056260       1.029704       0.125319       1.274001           0.001107
           24              H       2.932819       0.792981       7.905044       0.423611       0.450475 0.27032949E+01  0.20597020E+02                                 1.061586                            1.037841      -1.179036       2.525058                    0.999819       2.005838       5.242800       0.538017       1.494167      -0.669979       0.015795       0.005816      -0.031814       0.035992      -0.000462      -0.004592      -0.007234       0.017266       0.038409      -0.016929       0.000972       0.015957              1.064395       0.998870       0.025918      -0.082566       0.934431      -0.090736       1.259884           0.001116
           25              H      -1.863042       4.563176       9.169572       0.140915       1.068877 0.79631623E+01  0.78192321E+02                                 1.737562                            1.659395      -1.121597       2.357205                    0.996893       3.457693       9.724029       0.481041       1.296718      -0.705634      -0.003827       0.022161       0.029071       0.036754      -0.006338       0.005604       0.003820      -0.011111       0.035396      -0.015941       0.002416       0.013525              1.757447       1.432999      -0.115679       0.010584       1.882058       0.420581       1.957284           0.000106
           26              H       5.124047       0.480500       8.887118       0.138791       1.064621 0.79265810E+01  0.77911820E+02                                 1.746217                            1.665503      -1.145153       2.345903                    0.996786       3.500780       9.919979       0.474846       1.312309      -0.702010       0.021976       0.005339      -0.029909       0.037497       0.001300      -0.000499      -0.003700       0.017838       0.038041      -0.015823       0.002619       0.013203              1.769428       1.882782       0.108622      -0.379436       1.416692      -0.174506       2.008810           0.000110
           27              H       2.284607       6.029798      17.361634       0.416791       0.459149 0.27798173E+01  0.21361767E+02                                 1.081251                            1.057122      -1.201356       2.511758                    0.999800       2.050361       5.409680       0.528713       1.507526      -0.667445      -0.015513      -0.010809       0.033361       0.038347       0.006861      -0.010373       0.000406      -0.009126       0.032291      -0.016895       0.001487       0.015409              1.084109       1.002170       0.039397      -0.136681       0.976074      -0.013940       1.274082           0.001108
           28              H       6.912749       2.143405      15.147622       0.423698       0.450358 0.27024396E+01  0.20589198E+02                                 1.061458                            1.037722      -1.178818       2.525220                    0.999818       2.005673       5.242472       0.538004       1.494299      -0.669953      -0.012944       0.010753      -0.031792       0.035971      -0.007258       0.008549      -0.000367      -0.009534       0.038455      -0.016969       0.001008       0.015961              1.064265       0.972880      -0.040851       0.119829       0.960214      -0.026124       1.259700           0.001115
           29              H       1.512645       3.956270      16.412151       0.140791       1.068808 0.79622203E+01  0.78177210E+02                                 1.737149                            1.659034      -1.120136       2.357760                    0.996916       3.457421       9.721458       0.481230       1.296306      -0.705723      -0.017291      -0.014397       0.029141       0.036816       0.007969      -0.006110       0.002948      -0.005440       0.035382      -0.015933       0.002413       0.013521              1.757017       1.669227       0.252182      -0.369364       1.645071      -0.201032       1.956752           0.000106
           30              H       6.087752       4.197305      16.129696       0.138854       1.064752 0.79284599E+01  0.77942547E+02                                 1.747119                            1.666296      -1.147427       2.345080                    0.996775       3.501614       9.926301       0.474431       1.313248      -0.701816      -0.015593       0.016346      -0.029903       0.037477      -0.008360       0.003444       0.001423      -0.006649       0.037968      -0.015794       0.002616       0.013178              1.770368       1.628091      -0.256368       0.341171       1.673027      -0.241559       2.009986           0.000110
           31              C       3.034357       0.431821      20.608127       0.215678      32.439140 0.36950721E+03  0.83232439E+04                                 8.905253                            6.486364       0.129032       2.049025                    0.999203      25.599774      71.536587       0.636833       0.426983      -1.059819      -0.057463       0.043605      -0.109389       0.131031      -0.024389       0.050559      -0.030766       0.079975       0.078548      -0.064358      -0.023537       0.087896             10.586642      16.197576      -0.286442       1.152881       5.214608      -1.861534      10.347743           0.006084
           32              C       4.411014       0.409053      20.583140      -0.288423      40.201000 0.52568372E+03  0.12973459E+05                                10.095875                            7.611789      -0.030581       1.928486                    0.999785      32.534546      96.160216       0.600475       0.413314      -1.065070       0.035326      -0.012737       0.010809       0.039077       0.006294      -0.010774      -0.017091      -0.014426       0.122963      -0.030393      -0.017469       0.047862             11.748617      19.315487      -0.428800       1.578382       5.735711      -1.699492      10.194652           0.004564
           33              C      -1.351272       2.993701      19.265162       0.221452      32.386734 0.36603106E+03  0.82249857E+04                                 8.894910                            6.454530       0.108928       2.043188                    0.999249      25.520069      71.213438       0.638626       0.426818      -1.059985       0.060718      -0.036898       0.112607       0.133149      -0.046337       0.046343      -0.033809      -0.013233       0.090547      -0.064553      -0.022856       0.087408             10.594575       7.920981      -5.001408       1.847907      13.186367      -0.277409      10.676376           0.005889
           34              C      -2.066572       4.176106      19.280806      -0.284686      40.361037 0.52638923E+03  0.12997212E+05                                10.129531                            7.619405      -0.028557       1.929200                    0.999776      32.533332      96.228087       0.599786       0.413587      -1.064732      -0.027606       0.025184      -0.017356       0.041202       0.006833       0.006199       0.015662      -0.001478       0.127949      -0.028830      -0.018324       0.047154             11.811238       9.188404      -6.150913       1.958128      15.658121      -0.694310      10.587189           0.004508
           35              C       3.389740       5.007559      13.365766       0.215636      32.441929 0.36954513E+03  0.83243100E+04                                 8.905711                            6.486657       0.129405       2.049114                    0.999206      25.601204      71.541443       0.636824       0.426978      -1.059822       0.066524       0.027946      -0.109457       0.131100       0.046841      -0.051893      -0.028361       0.002264       0.078738      -0.064396      -0.023471       0.087868             10.587243       8.208930       4.899431      -2.188623      13.204720      -0.067694      10.348078           0.006083
           36              C       2.681693       3.826724      13.340779      -0.288509      40.200662 0.52568182E+03  0.12973355E+05                                10.095537                            7.611514      -0.030202       1.928605                    0.999783      32.534707      96.159377       0.600518       0.413286      -1.065092      -0.028666      -0.024073       0.010878       0.038982      -0.009470      -0.009371       0.017964      -0.003564       0.123004      -0.030488      -0.017422       0.047910             11.748225       9.501686       6.094363      -2.260879      15.548615      -0.517047      10.194375           0.004549
           37              C      -1.264693       7.524686      12.022801       0.221209      32.391665 0.36609252E+03  0.82267211E+04                                 8.895763                            6.455050       0.109251       2.043248                    0.999247      25.522451      71.221875       0.638602       0.426815      -1.059986      -0.062324      -0.034090       0.112574       0.133114       0.017412      -0.052567      -0.023258       0.086888       0.090690      -0.064584      -0.022952       0.087536             10.595674      16.203551       0.220729      -1.164303       4.906363      -1.461668      10.677109           0.005891
           38              C       0.116950       7.552951      12.038445      -0.284359      40.349529 0.52618866E+03  0.12991070E+05                                10.127757                            7.618029      -0.027945       1.929427                    0.999777      32.527556      96.207770       0.599829       0.413595      -1.064723       0.035577       0.011299      -0.017215       0.041107      -0.004059       0.010456      -0.013260      -0.010917       0.128282      -0.028799      -0.018476       0.047274             11.809127      19.363834       0.273885      -1.579823       5.478077      -1.348386      10.585471           0.004524
           39              C       7.174753       2.411919       6.123188       0.215681      32.439518 0.36951339E+03  0.83234525E+04                                 8.905519                            6.486557       0.129448       2.049160                    0.999201      25.599771      71.537843       0.636800       0.427002      -1.059803      -0.009154      -0.071558      -0.109527       0.131151      -0.022440       0.001396       0.059214      -0.082248       0.078546      -0.064390      -0.023551       0.087940             10.586981       7.712555      -4.612750       1.035639      13.700486       1.929335      10.347903           0.006088
           40              C       6.506143       3.615524       6.098201      -0.288341      40.202798 0.52571654E+03  0.12974546E+05                                10.096429                            7.612206      -0.029952       1.928683                    0.999787      32.535247      96.165125       0.600433       0.413334      -1.065051      -0.006661       0.037085       0.010760       0.039184       0.003055       0.020195      -0.000741       0.018012       0.122612      -0.030263      -0.017499       0.047762             11.749283       8.759800      -5.666183       0.682532      16.292972       2.216931      10.195077           0.004545
           41              C       2.615965       5.184213       4.780223       0.221257      32.386494 0.36599615E+03  0.82239730E+04                                 8.894629                            6.454042       0.109221       2.043299                    0.999248      25.520113      71.211661       0.638679       0.426794      -1.060004       0.001518       0.070996       0.112580       0.133106       0.028841       0.006241       0.057074      -0.073671       0.090368      -0.064451      -0.023003       0.087453             10.594559       7.539133       4.781605      -0.684060      13.569607       1.738122      10.674936           0.005889
           42              C       1.949622       3.973543       4.795867      -0.284527      40.349045 0.52613650E+03  0.12989358E+05                                10.126769                            7.616863      -0.027983       1.929394                    0.999778      32.528453      96.206371       0.599973       0.413509      -1.064786      -0.007963      -0.036448      -0.017255       0.041105      -0.002746      -0.016676      -0.002440       0.012506       0.127723      -0.028745      -0.018345       0.047090             11.808344       8.711768       5.875740      -0.378280      16.128815       2.041743      10.584449           0.004513
           43              C      -1.498593       7.419478       1.119173       0.215676      32.439208 0.36950704E+03  0.83232495E+04                                 8.905304                            6.486385       0.129065       2.049037                    0.999203      25.599812      71.537024       0.636828       0.426986      -1.059815      -0.057461      -0.043603       0.109388       0.131029       0.024387      -0.050560      -0.030764       0.079977       0.078552      -0.064358      -0.023537       0.087895             10.586722      16.197730       0.286461      -1.152941       5.214633      -1.861546      10.347803           0.006084
           44              C      -0.121936       7.442247       1.144160      -0.288417      40.200687 0.52567782E+03  0.12973275E+05                                10.095820                            7.611737      -0.030550       1.928496                    0.999785      32.534348      96.159430       0.600478       0.413313      -1.065071       0.035324       0.012737      -0.010808       0.039075      -0.006298       0.010772      -0.017092      -0.014437       0.122953      -0.030398      -0.017462       0.047860             11.748571      19.315465       0.428819      -1.578392       5.735680      -1.699478      10.194568           0.004566
           45              C       3.181678       4.857599       2.462138       0.221454      32.386929 0.36603278E+03  0.82250465E+04                                 8.894996                            6.454579       0.108924       2.043188                    0.999249      25.520141      71.214086       0.638617       0.426822      -1.059981       0.060717       0.036897      -0.112606       0.133147       0.046338      -0.046341      -0.033810      -0.013234       0.090551      -0.064553      -0.022855       0.087408             10.594699       7.921096       5.001511      -1.847938      13.186572      -0.277452      10.676429           0.005886
           46              C       2.466378       3.675194       2.446494      -0.284687      40.360896 0.52638610E+03  0.12997107E+05                                10.129504                            7.619380      -0.028545       1.929203                    0.999776      32.533195      96.227381       0.599788       0.413586      -1.064733      -0.027608      -0.025183       0.017355       0.041202      -0.006840      -0.006198       0.015661      -0.001486       0.127958      -0.028837      -0.018319       0.047156             11.811234       9.188443       6.150974      -1.958132      15.658188      -0.694365      10.587071           0.004511
           47              C      -1.143210       2.843741       8.361534       0.215639      32.441660 0.36954258E+03  0.83242264E+04                                 8.905623                            6.486608       0.129425       2.049121                    0.999205      25.601069      71.540626       0.636832       0.426975      -1.059826       0.066523      -0.027947       0.109457       0.131100      -0.046839       0.051894      -0.028360       0.002270       0.078728      -0.064393      -0.023473       0.087867             10.587113       8.208804      -4.899327       2.188575      13.204530      -0.067635      10.348006           0.006086
           48              C      -1.851257       4.024576       8.386521      -0.288506      40.200625 0.52568238E+03  0.12973377E+05                                10.095519                            7.611508      -0.030256       1.928589                    0.999783      32.534775      96.159723       0.600520       0.413285      -1.065092      -0.028666       0.024074      -0.010880       0.038983       0.009463       0.009371       0.017965      -0.003562       0.122993      -0.030480      -0.017427       0.047907             11.748172       9.501593      -6.094256       2.260863      15.548474      -0.516968      10.194448           0.004544
           49              C       3.268257       0.326614       9.704499       0.221210      32.391351 0.36609002E+03  0.82266340E+04                                 8.895642                            6.454989       0.109212       2.043235                    0.999247      25.522308      71.220862       0.638613       0.426810      -1.059991      -0.062325       0.034091      -0.112575       0.133115      -0.017414       0.052568      -0.023262       0.086884       0.090690      -0.064584      -0.022953       0.087537             10.595501      16.203209      -0.220716       1.164241       4.906305      -1.461653      10.676988           0.005892
           50              C       4.649900       0.298349       9.688855      -0.284356      40.349251 0.52618610E+03  0.12990982E+05                                10.127678                            7.617995      -0.027938       1.929430                    0.999777      32.527491      96.207256       0.599833       0.413593      -1.064724       0.035580      -0.011298       0.017216       0.041109       0.004058      -0.010456      -0.013261      -0.010911       0.128280      -0.028795      -0.018479       0.047274             11.809000      19.363521      -0.273865       1.579779       5.478041      -1.348383      10.585439           0.004523
           51              C       2.641803       5.439381      15.604112       0.215683      32.439525 0.36951378E+03  0.83234638E+04                                 8.905524                            6.486567       0.129403       2.049145                    0.999201      25.599761      71.537837       0.636799       0.427003      -1.059802      -0.009153       0.071559       0.109527       0.131151       0.022440      -0.001392       0.059213      -0.082245       0.078549      -0.064388      -0.023552       0.087939             10.586986       7.712562       4.612750      -1.035630      13.700507       1.929345      10.347890           0.006084
           52              C       1.973193       4.235776      15.629099      -0.288346      40.202811 0.52571717E+03  0.12974555E+05                                10.096420                            7.612211      -0.029977       1.928675                    0.999787      32.535243      96.164824       0.600434       0.413334      -1.065052      -0.006664      -0.037085      -0.010759       0.039185      -0.003052      -0.020193      -0.000743       0.018011       0.122634      -0.030265      -0.017502       0.047767             11.749276       8.759802       5.666194      -0.682490      16.293012       2.216958      10.195014           0.004548
           53              C       7.148915       2.667087      16.947077       0.221254      32.386611 0.36599719E+03  0.82240052E+04                                 8.894658                            6.454054       0.109253       2.043308                    0.999247      25.520183      71.211983       0.638678       0.426794      -1.060004       0.001516      -0.070998      -0.112579       0.133106      -0.028842      -0.006238       0.057075      -0.073671       0.090363      -0.064452      -0.023002       0.087454             10.594598       7.539148      -4.781618       0.684066      13.569635       1.738135      10.675010           0.005890
           54              C       6.482572       3.877757      16.931433      -0.284531      40.349403 0.52614178E+03  0.12989536E+05                                10.126857                            7.616915      -0.027978       1.929396                    0.999778      32.528621      96.207414       0.599969       0.413511      -1.064784      -0.007959       0.036448       0.017255       0.041104       0.002748       0.016680      -0.002438       0.012500       0.127714      -0.028742      -0.018346       0.047088             11.808447       8.711829      -5.875784       0.378305      16.128927       2.041752      10.584586           0.004510
           55              C       2.318151       0.000000       0.000000       0.117869      33.070528 0.38765337E+03  0.88749276E+04                                 9.079431                            6.679864       0.036603       2.018856                    0.999678      26.829771      76.641852       0.619815       0.431641      -1.052464      -0.141157       0.000002       0.000000       0.141157      -0.000002       0.000000       0.005338       0.035197      -0.083778      -0.029048      -0.002514       0.031561             10.726328      15.602436      -0.000000      -0.000016       5.320931      -1.917313      11.255618           0.009880
           56              C       6.579124       0.000000       0.000000       0.590826      26.060986 0.26596378E+03  0.56038344E+04                                 8.168089                            5.812552      -0.173428       1.991150                    0.999444      22.980531      65.314834       0.610240       0.476368      -1.015443       0.061498      -0.000001      -0.000001       0.061498      -0.000002       0.000001      -0.049306      -0.149109      -0.036560      -0.068461      -0.033487       0.101948             10.069769      16.267228       0.000004       0.000015       4.560392       0.700088       9.381686           0.021023
           57              C       5.104102       0.000000       0.000000       0.002505      40.792402 0.45866269E+03  0.10895607E+05                                10.336119                            7.158183      -0.330300       1.886320                    0.998962      28.165301      80.595641       0.615467       0.418932      -1.065805      -0.062863      -0.000000       0.000000       0.062863      -0.000002      -0.000001       0.000742      -0.003200       0.093672      -0.017212      -0.014024       0.031236             13.074894      23.044533       0.000010       0.000031       5.667194      -1.716104      10.512956           0.008868
           58              C       3.373875       5.843723      14.484939       0.118020      33.065949 0.38759245E+03  0.88731770E+04                                 9.078619                            6.679351       0.036492       2.018832                    0.999678      26.827448      76.633470       0.619837       0.431643      -1.052464       0.070518       0.122248       0.000097       0.141129       0.015238       0.004582      -0.002713      -0.017545      -0.083555      -0.028972      -0.002537       0.031509             10.725326       7.890669       4.451585      -1.660189      13.030952       0.958564      11.254357           0.009836
           59              C       1.243388       2.153612      14.484939       0.590949      26.057293 0.26591857E+03  0.56026716E+04                                 8.167554                            5.812199      -0.173125       1.991271                    0.999447      22.978564      65.309083       0.610233       0.476391      -1.015425      -0.030822      -0.053244      -0.000360       0.061523      -0.064605      -0.042592       0.024729       0.074622      -0.036249      -0.068564      -0.033359       0.101922             10.069095       7.486640       5.068835       0.606212      13.339597      -0.350041       9.381048           0.020998
           60              C       1.980899       3.431018      14.484939       0.002523      40.795449 0.45869572E+03  0.10896698E+05                                10.337025                            7.158715      -0.330052       1.886365                    0.998966      28.166372      80.602504       0.615402       0.418964      -1.065774       0.031424       0.054378      -0.000123       0.062805      -0.001406       0.000609      -0.000423       0.001583       0.093452      -0.017189      -0.013974       0.031163             13.076175      10.012547       7.525560      -1.486291      18.702231       0.858109      10.513748           0.008848
           61              C      -1.159075       2.007577       7.242361       0.118018      33.065750 0.38758984E+03  0.88730956E+04                                 9.078561                            6.679312       0.036483       2.018831                    0.999679      26.827342      76.632887       0.619842       0.431641      -1.052466       0.070520      -0.122250      -0.000095       0.141131      -0.015237      -0.004582      -0.002713      -0.017543      -0.083555      -0.028972      -0.002536       0.031507             10.725246       7.890602      -4.451526       1.660180      13.030814       0.958571      11.254323           0.009834
           62              C      -3.289562       5.697688       7.242361       0.590947      26.057278 0.26591934E+03  0.56026785E+04                                 8.167483                            5.812167      -0.173132       1.991267                    0.999447      22.978458      65.308218       0.610243       0.476384      -1.015431      -0.030822       0.053243       0.000361       0.061522       0.064603       0.042590       0.024727       0.074627      -0.036249      -0.068563      -0.033357       0.101920             10.068980       7.486546      -5.068747      -0.606209      13.339413      -0.350052       9.380981           0.020998
           63              C      -2.552051       4.420282       7.242361       0.002526      40.795053 0.45869274E+03  0.10896600E+05                                10.336920                            7.158673      -0.330031       1.886372                    0.998966      28.166272      80.601896       0.615407       0.418962      -1.065776       0.031426      -0.054377       0.000124       0.062805       0.001402      -0.000609      -0.000421       0.001584       0.093459      -0.017187      -0.013978       0.031165             13.075984      10.012371      -7.525354       1.486313      18.701842       0.858102      10.513738           0.008854
           64              C      -1.281465       2.219563      18.106011       0.105882      33.591523 0.39041959E+03  0.89456121E+04                                 9.142082                            6.679354       0.056777       2.023580                    0.999666      26.908632      76.659205       0.623820       0.428518      -1.055384       0.071356      -0.123560       0.000001       0.142684      -0.018276      -0.004185      -0.002618      -0.021117      -0.097182      -0.033253      -0.004052       0.037305             10.857121       7.718853      -4.670789       1.308465      13.111704       0.754957      11.740807           0.009842
           65              C      -3.411951       5.909674      18.106011       0.588224      25.658889 0.26517573E+03  0.55863657E+04                                 8.102140                            5.816820      -0.178724       1.990766                    0.999467      22.989703      65.461258       0.607634       0.478485      -1.013722      -0.030302       0.052466      -0.000054       0.060588       0.062440       0.050602       0.029238       0.072146      -0.021195      -0.068579      -0.037304       0.105883              9.937336       7.474484      -4.867942      -0.858690      13.096197      -0.496149       9.241328           0.021151
           66              C      -2.670361       4.625201      18.106011      -0.003412      40.617190 0.45942128E+03  0.10915965E+05                                10.291108                            7.154362      -0.311285       1.891435                    0.998999      28.226426      80.726714       0.617011       0.417794      -1.066742       0.028790      -0.049922       0.000043       0.057629       0.003289      -0.004238      -0.002377       0.003712       0.078481      -0.016857      -0.009957       0.026814             12.971439       9.696602      -7.470874       1.170482      18.324169       0.676573      10.893546           0.008641
           67              C       2.562930       0.000000      10.863650       0.105874      33.592664 0.39045782E+03  0.89467014E+04                                 9.142411                            6.679789       0.055946       2.023348                    0.999668      26.908630      76.659951       0.623785       0.428531      -1.055376      -0.142520      -0.000000      -0.000001       0.142520      -0.000000       0.000000       0.004832       0.041920      -0.097184      -0.033215      -0.003942       0.037157             10.857310      15.808017      -0.000002      -0.000004       5.022202      -1.510620      11.741711           0.009878
           68              C       6.823903       0.000000      10.863650       0.588043      25.662246 0.26522907E+03  0.55876915E+04                                 8.102555                            5.817202      -0.178169       1.990937                    0.999467      22.990141      65.460671       0.607654       0.478452      -1.013754       0.060677      -0.000001      -0.000000       0.060677      -0.000003       0.000000      -0.058469      -0.144147      -0.021121      -0.068553      -0.037317       0.105870              9.937713      15.906337       0.000004       0.000007       4.664302       0.991726       9.242500           0.021179
           69              C       5.340722       0.000000      10.863650      -0.003613      40.631532 0.45963865E+03  0.10922397E+05                                10.293287                            7.155921      -0.310851       1.891453                    0.999007      28.232360      80.747799       0.616963       0.417778      -1.066755      -0.057515       0.000001       0.000001       0.057515      -0.000001      -0.000000       0.004864      -0.007598       0.078876      -0.016945      -0.009999       0.026944             12.974083      22.641602       0.000012       0.000014       5.384533      -1.352144      10.896116           0.008657
           70              C       3.251485       5.631737       3.621289       0.105884      33.591680 0.39042157E+03  0.89456791E+04                                 9.142149                            6.679401       0.056774       2.023578                    0.999666      26.908712      76.659816       0.623813       0.428521      -1.055381       0.071354       0.123558      -0.000001       0.142682       0.018277       0.004187      -0.002619      -0.021116      -0.097185      -0.033255      -0.004051       0.037306             10.857213       7.718928       4.670857      -1.308469      13.111866       0.754954      11.740844           0.009843
           71              C       1.120999       1.941626       3.621289       0.588231      25.658819 0.26517417E+03  0.55863362E+04                                 8.102182                            5.816836      -0.178714       1.990769                    0.999467      22.989771      65.461919       0.607626       0.478491      -1.013717      -0.030304      -0.052468       0.000055       0.060590      -0.062441      -0.050604       0.029240       0.072143      -0.021191      -0.068579      -0.037306       0.105885              9.937408       7.474546       4.867998       0.858693      13.096311      -0.496141       9.241366           0.021151
           72              C       1.862589       3.226099       3.621289      -0.003418      40.617675 0.45942590E+03  0.10916109E+05                                10.291220                            7.154414      -0.311302       1.891428                    0.999000      28.226568      80.727420       0.617007       0.417796      -1.066740       0.028791       0.049923      -0.000043       0.057630      -0.003291       0.004237      -0.002377       0.003710       0.078482      -0.016858      -0.009956       0.026814             12.971633       9.696779       7.471075      -1.170468      18.324552       0.676576      10.893568           0.008635
           73              O       2.237464       0.860502      19.559785      -0.482711      26.629191 0.39202584E+03  0.87485445E+04                                 7.100298                            6.097798       0.076734       2.130069                    0.995277      25.097717      64.520396       0.771654       0.355683      -1.136423       0.053474      -0.043096       0.078952       0.104643      -0.009066       0.019592      -0.064030       0.070565       0.295249      -0.104763      -0.017215       0.121978              7.752893       8.654508      -0.679922       2.405793       5.071910      -1.675090       9.532259           0.033179
           74              O       2.641803       7.530967      20.651364      -0.592233      37.695745 0.55610218E+03  0.13497399E+05                                 8.940758                            7.290330       0.287742       2.132483                    0.996447      28.304434      75.041562       0.704108       0.358403      -1.138148      -0.010235       0.003050       0.028721       0.030642      -0.037090      -0.058302      -0.009454      -0.053823       0.050313      -0.085843       0.026411       0.059432             10.284944      13.249178      -0.608362      -5.467142       5.840497       0.686702      11.765158           0.051060
           75              O      -0.671783       2.470019      20.343706      -0.486305      26.734497 0.39153855E+03  0.87321800E+04                                 7.115614                            6.095096       0.109296       2.142963                    0.995359      25.030033      64.259483       0.771863       0.355810      -1.136683      -0.055978       0.024672      -0.088403       0.107505      -0.035516       0.051874       0.003361      -0.028310       0.313941      -0.100735      -0.018673       0.119407              7.766916       6.224024      -1.920521       2.372823       7.327908      -1.411595       9.748816           0.033531
           76              O       5.005737       6.217444      19.150659      -0.588526      37.456026 0.55647301E+03  0.13513617E+05                                 8.909927                            7.302001       0.255281       2.122724                    0.996269      28.295182      75.127219       0.701952       0.359311      -1.137009       0.013380      -0.008267      -0.028384       0.032451       0.002353      -0.019032       0.053252       0.098414       0.053125      -0.086466       0.027335       0.059131             10.223047       8.538858      -3.513755      -3.522584      10.446061       4.109511      11.684224           0.050853
           77              O       4.159435       5.483348      12.317424      -0.482543      26.627750 0.39199496E+03  0.87477247E+04                                 7.100367                            6.097873       0.076965       2.130163                    0.995290      25.096586      64.518011       0.771585       0.355719      -1.136389      -0.064082      -0.024870       0.078804       0.104571       0.035092      -0.065283       0.015062      -0.019692       0.295502      -0.104841      -0.017223       0.122064              7.752971       6.556537       1.891351      -2.653585       7.170142      -1.246044       9.532234           0.033183
           78              O       0.668157       1.797948      13.409003      -0.592464      37.702939 0.55623195E+03  0.13501362E+05                                 8.941918                            7.291194       0.287548       2.132394                    0.996443      28.307331      75.051952       0.704063       0.358404      -1.138145       0.007612       0.007235       0.028584       0.030452      -0.004790       0.020900       0.055111       0.091055       0.050310      -0.085715       0.026414       0.059300             10.286387       8.220632       3.512950       3.328721      10.871977       4.392083      11.766553           0.051073
           79              O      -2.057959       7.198072      13.101345      -0.486219      26.734518 0.39154008E+03  0.87322716E+04                                 7.115859                            6.095320       0.108470       2.142713                    0.995343      25.029621      64.259819       0.771804       0.355834      -1.136657       0.049422       0.036161      -0.088473       0.107599       0.005492      -0.023098      -0.046607       0.075709       0.314159      -0.100785      -0.018711       0.119496              7.767199       8.715551       0.482284      -2.409090       4.836948      -1.349165       9.749098           0.033524
           80              O       7.414546       0.407482      11.908299      -0.588380      37.452791 0.55640355E+03  0.13511526E+05                                 8.909556                            7.301645       0.255262       2.122737                    0.996277      28.293313      75.121450       0.701954       0.359321      -1.137000      -0.013907      -0.007456      -0.028453       0.032536       0.041472       0.055703      -0.010091      -0.053211       0.053193      -0.086505       0.027260       0.059246             10.222679      13.012020       0.931012       5.320222       5.972405       0.995767      11.683611           0.050837
           81              O       7.201951       1.507450       5.074845      -0.482676      26.627077 0.39198747E+03  0.87474278E+04                                 7.099781                            6.097395       0.076949       2.130134                    0.995275      25.097305      64.517256       0.771703       0.355670      -1.136439       0.010568       0.067839       0.078790       0.104507      -0.026031       0.045743       0.048901      -0.050988       0.295136      -0.104778      -0.017153       0.121932              7.752309       5.378375      -1.211239       0.247754       8.347136       2.920758       9.531417           0.033188
           82              O      -3.309960       6.373685       6.166425      -0.592158      37.697573 0.55613524E+03  0.13498402E+05                                 8.941073                            7.290554       0.287659       2.132446                    0.996452      28.304971      75.043522       0.704097       0.358403      -1.138147       0.002452      -0.010453       0.028792       0.030729       0.041828       0.037331      -0.045831      -0.037395       0.050423      -0.085867       0.026343       0.059525             10.285373       7.166164      -2.904123       2.139087      11.924419      -5.078304      11.765538           0.051064
           83              O       2.729742       6.034509       5.858766      -0.486337      26.737545 0.39159645E+03  0.87338296E+04                                 7.116340                            6.095756       0.108904       2.142799                    0.995366      25.031294      64.264893       0.771778       0.355834      -1.136659       0.006686      -0.060858      -0.088562       0.107664       0.029990      -0.028786       0.043288      -0.047378       0.313973      -0.100708      -0.018720       0.119429              7.767712       5.389264       1.438435       0.036085       8.164151       2.761144       9.749722           0.033534
           84              O       1.178567       1.226373       4.665720      -0.588447      37.453154 0.55637954E+03  0.13510922E+05                                 8.909763                            7.301653       0.255094       2.122721                    0.996267      28.293566      75.124327       0.701923       0.359337      -1.136977       0.000480       0.015640      -0.028441       0.032461      -0.043782      -0.036591      -0.042971      -0.044972       0.053126      -0.086366       0.027412       0.058955             10.223021       6.926142       2.583032      -1.797580      12.059682      -5.105629      11.683239           0.050837
           85              O      -2.295486       6.990798       2.167515      -0.482700      26.630270 0.39204502E+03  0.87491122E+04                                 7.100630                            6.098062       0.076684       2.130056                    0.995276      25.097856      64.522058       0.771612       0.355696      -1.136409       0.053473       0.043105      -0.078950       0.104644       0.009062      -0.019593      -0.064031       0.070595       0.295268      -0.104780      -0.017203       0.121983              7.753278       8.655001       0.679963      -2.405985       5.072132      -1.675173       9.532702           0.033177
           86              O       7.174753       0.320333       1.075936      -0.592222      37.698065 0.55614143E+03  0.13498622E+05                                 8.941225                            7.290666       0.287763       2.132485                    0.996449      28.304939      75.044234       0.704079       0.358410      -1.138139      -0.010232      -0.003056      -0.028723       0.030644       0.037086       0.058308      -0.009450      -0.053787       0.050340      -0.085836       0.026392       0.059444             10.285534      13.250090       0.608399       5.467524       5.840767       0.686728      11.765746           0.051057
           87              O       3.861167       5.381281       1.383594      -0.486292      26.734898 0.39154562E+03  0.87323844E+04                                 7.115737                            6.095197       0.109305       2.142969                    0.995359      25.030078      64.259948       0.771847       0.355815      -1.136678      -0.055981      -0.024668       0.088401       0.107503       0.035526      -0.051869       0.003360      -0.028317       0.313966      -0.100746      -0.018667       0.119413              7.767060       6.224162       1.920582      -2.372893       7.328071      -1.411674       9.748947           0.033530
           88              O       0.472787       1.633856       2.576641      -0.588518      37.458008 0.55650685E+03  0.13514675E+05                                 8.910336                            7.302296       0.255273       2.122720                    0.996269      28.295563      75.129434       0.701926       0.359319      -1.137001       0.013382       0.008264       0.028385       0.032451      -0.002342       0.019032       0.053258       0.098405       0.053156      -0.086468       0.027329       0.059139             10.223564       8.539274       3.513998       3.522787      10.446643       4.109775      11.684776           0.050855
           89              O      -0.373515       2.367952       9.409876      -0.482552      26.626974 0.39198124E+03  0.87473300E+04                                 7.100166                            6.097712       0.076989       2.130168                    0.995291      25.096375      64.516849       0.771607       0.355713      -1.136395      -0.064075       0.024874      -0.078806       0.104570      -0.035078       0.065287       0.015064      -0.019677       0.295466      -0.104824      -0.017233       0.122057              7.752733       6.556313      -1.891255       2.653470       7.169897      -1.245943       9.531989           0.033185
           90              O       5.201107       6.053352       8.318297      -0.592483      37.700836 0.55619650E+03  0.13500255E+05                                 8.941491                            7.290889       0.287580       2.132407                    0.996444      28.306920      75.049616       0.704090       0.358397      -1.138153       0.007609      -0.007241      -0.028579       0.030448       0.004798      -0.020903       0.055101       0.091060       0.050295      -0.085710       0.026415       0.059294             10.285844       8.220213      -3.512693      -3.328522      10.871333       4.391788      11.765984           0.051074
           91              O       2.474991       0.653228       8.625955      -0.486229      26.733493 0.39152202E+03  0.87317361E+04                                 7.115529                            6.095057       0.108480       2.142715                    0.995344      25.029516      64.258290       0.771847       0.355820      -1.136672       0.049424      -0.036154       0.088475       0.107600      -0.005494       0.023097      -0.046605       0.075673       0.314127      -0.100763      -0.018723       0.119486              7.766814       8.715038      -0.482250       2.408879       4.836736      -1.349103       9.748668           0.033526
           92              O       2.881596       7.443818       9.819001      -0.588397      37.450808 0.55636955E+03  0.13510467E+05                                 8.909159                            7.301357       0.255244       2.122735                    0.996276      28.292876      75.119149       0.701979       0.359315      -1.137007      -0.013908       0.007445       0.028452       0.032532      -0.041477      -0.055695      -0.010094      -0.053246       0.053168      -0.086511       0.027276       0.059236             10.222177      13.011244      -0.930958      -5.319904       5.972168       0.995729      11.683118           0.050838
           93              O       2.669001       6.343850      16.652455      -0.482679      26.626715 0.39198094E+03  0.87472245E+04                                 7.099632                            6.097276       0.076985       2.130146                    0.995275      25.097373      64.516709       0.771725       0.355662      -1.136448       0.010565      -0.067838      -0.078790       0.104506       0.026028      -0.045740       0.048900      -0.050996       0.295146      -0.104777      -0.017156       0.121933              7.752138       5.378264       1.211194      -0.247757       8.346947       2.920677       9.531203           0.033188
           94              O       1.222990       1.477615      15.560875      -0.592163      37.697772 0.55613857E+03  0.13498510E+05                                 8.941129                            7.290594       0.287616       2.132435                    0.996452      28.304955      75.043691       0.704092       0.358405      -1.138145       0.002455       0.010452      -0.028794       0.030730      -0.041837      -0.037337      -0.045827      -0.037396       0.050418      -0.085876       0.026356       0.059520             10.285444       7.166212       2.904140      -2.139108      11.924477      -5.078344      11.765643           0.051062
           95              O       7.262692       1.816791      15.868534      -0.486335      26.737909 0.39160272E+03  0.87340259E+04                                 7.116482                            6.095863       0.108893       2.142794                    0.995366      25.031256      64.265524       0.771758       0.355841      -1.136650       0.006687       0.060859       0.088564       0.107666      -0.029997       0.028789       0.043292      -0.047375       0.313968      -0.100715      -0.018715       0.119430              7.767877       5.389368      -1.438485      -0.036086       8.164320       2.761208       9.749942           0.033534
           96              O      -3.354383       6.624927      17.061580      -0.588441      37.452733 0.55637216E+03  0.13510689E+05                                 8.909671                            7.301585       0.255123       2.122728                    0.996268      28.293490      75.123820       0.701930       0.359336      -1.136979       0.000479      -0.015642       0.028442       0.032463       0.043779       0.036589      -0.042975      -0.044968       0.053123      -0.086363       0.027407       0.058956             10.222908       6.926069      -2.583003       1.797554      12.059572      -5.105564      11.683082           0.050840
           97              O       0.988183       0.000000       0.000000      -0.549907      47.233700 0.65567374E+03  0.16628050E+05                                10.540186                            7.977033      -0.328996       1.941827                    0.993928      28.666069      78.375761       0.663630       0.363937      -1.130733       0.120082       0.000003       0.000001       0.120082      -0.000001      -0.000002       0.011529       0.130694      -0.140743      -0.056202      -0.032602       0.088804             12.798351      20.220208      -0.000016       0.000014       6.222709      -0.902428      11.952137           0.094199
           98              O       4.038858       6.995508      14.484939      -0.549947      47.238956 0.65575682E+03  0.16630691E+05                                10.540961                            7.977544      -0.328085       1.942074                    0.993947      28.667741      78.381705       0.663608       0.363938      -1.130732      -0.060074      -0.104022      -0.000105       0.120123       0.056581       0.009954      -0.005789      -0.065380      -0.140645      -0.056174      -0.032613       0.088787             12.799391       9.722784       6.061614      -0.781566      16.722326       0.451410      11.953064           0.094202
           99              O      -0.494092       0.855792       7.242361      -0.549972      47.239781 0.65577014E+03  0.16631120E+05                                10.541098                            7.977639      -0.328073       1.942074                    0.993948      28.668023      78.382787       0.663602       0.363939      -1.130731      -0.060073       0.104022       0.000106       0.120122      -0.056581      -0.009956      -0.005787      -0.065373      -0.140654      -0.056175      -0.032611       0.088786             12.799554       9.722890      -6.061681       0.781591      16.722471       0.451401      11.953303           0.094206
          100              O      -0.612402       1.060711      18.106011      -0.553050      47.603991 0.65884226E+03  0.16723838E+05                                10.596552                            7.994041      -0.309507       1.947796                    0.994007      28.695014      78.418875       0.663390       0.363733      -1.131211      -0.060996       0.105656       0.000027       0.121999      -0.059027      -0.008952      -0.005345      -0.068151      -0.153043      -0.058065      -0.035599       0.093664             12.915853       9.751312      -6.272468       0.589758      16.994102       0.340750      12.002146           0.094330
          101              O       1.224803       0.000000      10.863650      -0.553005      47.598871 0.65879616E+03  0.16722287E+05                                10.595647                            7.993649      -0.308999       1.947975                    0.994007      28.693967      78.413768       0.663424       0.363723      -1.131225       0.122091       0.000001       0.000000       0.122091       0.000000      -0.000001       0.010381       0.136245      -0.153086      -0.058021      -0.035616       0.093637             12.914375      20.612483      -0.000014       0.000024       6.129448      -0.681016      12.001193           0.094317
          102              O       3.920548       6.790589       3.621289      -0.553032      47.603509 0.65883412E+03  0.16723583E+05                                10.596490                            7.993997      -0.309494       1.947804                    0.994006      28.694819      78.418286       0.663391       0.363733      -1.131210      -0.060995      -0.105657      -0.000025       0.121999       0.059028       0.008951      -0.005345      -0.068157      -0.153031      -0.058063      -0.035601       0.093664             12.915788       9.751273       6.272448      -0.589744      16.994075       0.340766      12.002016           0.094330

******************************************************
Auxiliary information for the entire system
The total spin magnetic moment of the unit cell is   29.999982
The total net atomic charge of the unit cell is   0.000002
Accuracy of reproducing the electrostatic potential in the unit cell:
  The inner radius (bohr) =    5.0000
  The outer radius (bohr) =   12.0000
  Valid grid points have density less than (e/(bohr^3)) =    0.0001
  The number of valid grid points were=        10594
  The rms potential error without charges in kcal/mol is=      2.19302
  The rms potential error with partial charges in kcal/mol is=      0.40086
  The RRMSE value at monopole order=      0.18279
  The rms potential error with partial charges and cloud penetration in kcal/mol is=      0.42665
  The RRMSE value at monopole order with cloud penetration is=      0.19455
  The rms potential error with partial charges and atomic dipoles in kcal/mol is=      0.34110
  The RRMSE value at dipole order=      0.15554
  The rms potential error with partial charges, atomic dipoles and cloud penetration in kcal/mol is=      0.33214
  The RRMSE value at dipole order with cloud penetration=      0.15145

******************************************************
The electron densities and ab initio electrostatic potential were computed in VASP using the PBE functional and
projector augmented wave method. See the main text of the journal article for a description of computational details.
The atomic charges, dipoles, and quadrupoles were computed with the DDEC6 method as described in
(a) T. A. Manz and N. Gabaldon Limas, RSC Adv. 6 (2016) 47771-47801 DOI: 10.1039/c6ra04656h
(b) N. Gabaldon Limas and T. A. Manz, RSC Adv. 8 (2018) 2678-2707 DOI: 10.1039/c7ra11829e.
For each atom in the material, the electron cloud parameters were fit to the spherically averaged atom-in-material
electron density using radial positions for which this density was between 10^-4 and 10^-2 electrons per cubic bohr.
The polarizabilities, dispersion coefficients, and quantum Drude oscillator (QDO) parameters were fit using the MCLF method.
The magnetic structure of the system was optimized in VASP from the default ferromagnetic initial guess using spin polarization.
The atomic spin moments (ASMs) were computed on this optimized magnetic structure using the DDEC6 partition as inputs
to the method of T. A. Manz and D. S. Sholl, J. Chem. Theory Comput. 7 (2011) 4146-4164 DOI: 10.1021/ct200539n.
The RMSE and RRMSE were computed using a uniform grid with Ewald summation.
