# Supplementary material for: A collection of forcefield precursors for metal–organic frameworks
Source: RSC Adv. 2019 Nov 13;9(63):36492–507. doi: 10.1039/c9ra07327b (PMC9075174; doi:10.1039/c9ra07327b)
Supplement: RA-009-C9RA07327B-s4147 [file RA-009-C9RA07327B-s4147.xyz]

   51
jmolscript: load "" {1 1 1} spacegroup "x,y,z" unitcell [{      9.055300     0.000000     0.000000 }, {     -4.527650     7.842120     0.000000 }, {      0.000000     0.000000    10.887200 }]
Mn     0.271659     0.000000     5.443600     1.021774
Mn     4.391821     7.606856     9.072630     1.021779
Mn    -0.135830     0.235264     1.814570     1.021817
H      2.268353     1.937004     6.499658     0.428596
H      3.002285     4.034771     5.557916     0.143737
H      5.070968     4.909167    10.128689     0.428570
H      6.520722     3.224680     9.186946     0.143636
H      6.243629     0.995949     2.870628     0.428545
H      4.059944     0.582670     1.928885     0.143724
H     -2.259297     5.905116     4.387542     0.428593
H     -1.525365     3.807349     5.329284     0.143734
H      0.543318     2.932953     0.758511     0.428571
H      1.993072     4.617440     1.700254     0.143638
H      1.715979     6.846171     8.016572     0.428545
H     -0.467706     7.259450     8.958315     0.143724
C      1.911121     2.536926     4.763585     0.227216
C      2.578044     3.742260     4.783291    -0.303313
C      5.769132     4.918578     8.392616     0.227242
C      6.479520     3.738339     8.412322    -0.303085
C      5.902697     0.386617     1.134555     0.227076
C      4.525386     0.361522     1.154261    -0.303248
C     -2.616529     5.305194     6.123615     0.227218
C     -1.949606     4.099860     6.103909    -0.303312
C      1.241482     2.923542     2.494584     0.227239
C      1.951870     4.103781     2.474878    -0.303080
C      1.375047     7.455503     9.752645     0.227077
C     -0.002264     7.480598     9.732939    -0.303256
C      3.351367     5.804737     3.629030     0.602014
C      1.219296     2.111883     3.629030     0.107845
C      2.605663     4.513140     3.629030     0.011048
C     -1.176283     2.037383     7.258170     0.602019
C     -3.308354     5.730237     7.258170     0.107837
C     -1.921987     3.328980     7.258170     0.011048
C      2.352567     0.000000     0.000000     0.602049
C      6.616708     0.000000     0.000000     0.107937
C      3.843975     0.000000     0.000000     0.011037
O      3.340047     6.490923     4.687048    -0.592983
O      1.847734     1.657040     5.822910    -0.497502
O     -0.576370     1.704093     8.316079    -0.592949
O      5.038822     5.413415     9.451940    -0.497543
O     -2.763678     7.489225     1.058018    -0.593002
O      6.696394     0.771665     2.193880    -0.497351
O      7.867697     1.351197     6.200152    -0.592988
O     -2.679916     6.185080     5.064290    -0.497500
O      3.951280     6.138027     2.571121    -0.592960
O      0.511172     2.428705     1.435260    -0.497553
O      1.763972     0.352895     9.829182    -0.592990
O      2.168744     7.070455     8.693320    -0.497344
O      0.555543     0.962228     3.629030    -0.554304
O     -3.972107     6.879892     7.258170    -0.554292
O      7.944215     0.000000     0.000000    -0.554328

The following XYZ coordinates are in angstroms. Other properties are in atomic units.
The sperically averaged electron density of each atom fit to a function of the form exp(a - br)
eigen_1, eigen_2 and eigen_3 are the three eigenvalues of traceless quadrupole moment tensor
  atom number  atomic symbol              X              Y              Z     net charge C6 coefficient C8 coefficient C10 coefficient fluctuating dipole atomic polarizability isotropic forcefield polarizability              a              b squared Pearson coefficient          <r^3>          <r^4>         wp_QDO          m_QDO          q_QDO       dipole_x       dipole_y       dipole_z         dipole            Qxy            Qxz            Qyz     Q(x^2-y^2)  Q(3z^2 - R^2)        eigen_1        eigen_2        eigen_3 static polarizability      alpha(xx)      alpha(xy)      alpha(xz)      alpha(yy)      alpha(yz)      alpha(zz) atomic spin moment
            1             Mn       0.271659       0.000000       5.443600       1.021774     139.071233 0.29658733E+04  0.10612539E+06                                22.436263                           18.321088       0.071997       1.827040                    0.999629      53.100535     154.805104       0.403328       0.424406      -1.124668      -0.038570       0.000001      -0.000001       0.038570       0.000000       0.000002      -0.020510       0.009121      -0.088415      -0.038172       0.018875       0.019296             26.821911      17.638881      -0.000035       0.000021      34.520474      -5.201088      28.306377           4.674049
            2             Mn       4.391821       7.606856       9.072630       1.021779     139.073456 0.29658884E+04  0.10612568E+06                                22.436106                           18.320850       0.071891       1.827000                    0.999627      53.100714     154.803673       0.403341       0.424393      -1.124681       0.019309       0.033381      -0.000028       0.038563       0.003915      -0.017761       0.010235      -0.004588      -0.088505      -0.038184       0.018894       0.019290             26.821810      30.299716      -7.310405      -4.504917      21.859322       2.601104      28.306391           4.674003
            3             Mn      -0.135830       0.235264       1.814570       1.021817     139.071588 0.29658244E+04  0.10612290E+06                                22.435984                           18.320703       0.071910       1.827009                    0.999627      53.100358     154.802653       0.403341       0.424395      -1.124679       0.019312      -0.033381       0.000030       0.038565      -0.003919       0.017763       0.010235      -0.004592      -0.088499      -0.038185       0.018892       0.019292             26.821744      30.299939       7.310456       4.504693      21.859430       2.600939      28.305862           4.673990
            4              H       2.268353       1.937004       6.499658       0.428596       0.422174 0.24805667E+01  0.18484013E+02                                 1.012162                            0.990544      -1.195299       2.524476                    0.999818       1.948455       5.023972       0.554157       1.483295      -0.671713       0.015448       0.010019       0.030112       0.035295       0.006987       0.010806      -0.001948      -0.005392       0.031297      -0.016573       0.001054       0.015518              1.014590       0.951874       0.035213       0.135159       0.915916       0.005670       1.175980           0.000950
            5              H       3.002285       4.034771       5.557916       0.143737       1.004151 0.73349961E+01  0.70678005E+02                                 1.678192                            1.602023      -1.107110       2.371353                    0.997317       3.385055       9.482091       0.484454       1.312106      -0.702379       0.014702       0.014720       0.028207       0.035050       0.007950       0.004706      -0.002842      -0.005402       0.035529      -0.015420       0.002458       0.012962              1.699299       1.590895       0.242372       0.339801       1.601215       0.206983       1.905785           0.000090
            6              H       5.070968       4.909167      10.128689       0.428570       0.422144 0.24802949E+01  0.18481212E+02                                 1.012057                            0.990444      -1.195290       2.524502                    0.999819       1.948328       5.023300       0.554231       1.483159      -0.671738       0.000951      -0.018397       0.030118       0.035305      -0.005819      -0.007092      -0.008383      -0.009422       0.031284      -0.016567       0.001051       0.015517              1.014484       0.894326      -0.002036      -0.062658       0.973281      -0.119865       1.175847           0.000950
            7              H       6.520722       3.224680       9.186946       0.143636       1.004456 0.73377110E+01  0.70711016E+02                                 1.678566                            1.602344      -1.107415       2.371188                    0.997312       3.385628       9.484291       0.484392       1.312146      -0.702371       0.005410      -0.020096       0.028212       0.035057      -0.006315      -0.004815      -0.002666      -0.011083       0.035543      -0.015429       0.002460       0.012969              1.699690       1.388980      -0.125697       0.009350       1.803800      -0.397955       1.906291           0.000090
            8              H       6.243629       0.995949       2.870628       0.428545       0.422232 0.24810530E+01  0.18488880E+02                                 1.012340                            0.990710      -1.195352       2.524444                    0.999819       1.948695       5.025059       0.554043       1.483501      -0.671677      -0.016406       0.008384       0.030116       0.035304      -0.001154      -0.003721       0.010332       0.014794       0.031286      -0.016569       0.001053       0.015517              1.014770       0.955560      -0.033190      -0.072521       0.912532       0.114257       1.176219           0.000950
            9              H       4.059944       0.582670       1.928885       0.143724       1.004220 0.73356386E+01  0.70685824E+02                                 1.678269                            1.602091      -1.107082       2.371349                    0.997317       3.385243       9.482762       0.484444       1.312103      -0.702379      -0.020090       0.005369       0.028234       0.035066      -0.001636       0.000118       0.005505       0.016485       0.035527      -0.015430       0.002466       0.012964              1.699378       1.808632      -0.116728      -0.349183       1.383627       0.190799       1.905876           0.000090
           10              H      -2.259297       5.905116       4.387542       0.428593       0.422181 0.24806452E+01  0.18484867E+02                                 1.012202                            0.990582      -1.195275       2.524487                    0.999818       1.948512       5.024265       0.554124       1.483364      -0.671701       0.015448      -0.010018      -0.030111       0.035294      -0.006987      -0.010806      -0.001950      -0.005390       0.031294      -0.016572       0.001055       0.015517              1.014631       0.951911      -0.035216      -0.135168       0.915951       0.005669       1.176032           0.000950
           11              H      -1.525365       3.807349       5.329284       0.143734       1.004175 0.73352569E+01  0.70681543E+02                                 1.678257                            1.602081      -1.107148       2.371332                    0.997317       3.385158       9.482622       0.484429       1.312155      -0.702369       0.014703      -0.014720      -0.028207       0.035049      -0.007949      -0.004707      -0.002842      -0.005402       0.035520      -0.015418       0.002459       0.012959              1.699366       1.590956      -0.242389      -0.339823       1.601278       0.206997       1.905865           0.000090
           12              H       0.543318       2.932953       0.758511       0.428571       0.422142 0.24802904E+01  0.18481193E+02                                 1.012060                            0.990448      -1.195279       2.524510                    0.999819       1.948328       5.023322       0.554226       1.483174      -0.671736       0.000953       0.018396      -0.030119       0.035306       0.005822       0.007091      -0.008384      -0.009422       0.031289      -0.016570       0.001052       0.015518              1.014487       0.894331       0.002036       0.062658       0.973284      -0.119862       1.175848           0.000949
           13              H       1.993072       4.617440       1.700254       0.143638       1.004426 0.73373987E+01  0.70706872E+02                                 1.678495                            1.602281      -1.107401       2.371198                    0.997311       3.385520       9.483745       0.484418       1.312099      -0.702381       0.005410       0.020095      -0.028213       0.035058       0.006315       0.004815      -0.002664      -0.011083       0.035551      -0.015430       0.002459       0.012971              1.699617       1.388929       0.125689      -0.009350       1.803720      -0.397927       1.906201           0.000090
           14              H       1.715979       6.846171       8.016572       0.428545       0.422229 0.24810053E+01  0.18488305E+02                                 1.012304                            0.990675      -1.195378       2.524429                    0.999818       1.948651       5.024800       0.554078       1.483427      -0.671691      -0.016406      -0.008385      -0.030115       0.035304       0.001155       0.003721       0.010331       0.014791       0.031283      -0.016567       0.001051       0.015516              1.014735       0.955527       0.033190       0.072522       0.912501       0.114252       1.176177           0.000950
           15              H      -0.467706       7.259450       8.958315       0.143724       1.004236 0.73357779E+01  0.70687434E+02                                 1.678279                            1.602100      -1.107061       2.371355                    0.997318       3.385264       9.482809       0.484447       1.312091      -0.702381      -0.020091      -0.005368      -0.028234       0.035066       0.001636      -0.000118       0.005505       0.016487       0.035528      -0.015431       0.002467       0.012964              1.699389       1.808640       0.116730       0.349188       1.383634       0.190802       1.905892           0.000090
           16              C       1.911121       2.536926       4.763585       0.227216      32.023000 0.36228328E+03  0.81183387E+04                                 8.824249                            6.418379       0.135558       2.053127                    0.999241      25.378008      70.676348       0.640993       0.426416      -1.060433       0.005611      -0.064162       0.113875       0.130827       0.028225      -0.000839      -0.058806      -0.076512       0.093522      -0.067721      -0.020987       0.088708             10.494942       7.553787       4.630017       0.901509      13.567454      -1.852513      10.363584           0.006008
           17              C       2.578044       3.742260       4.783291      -0.303313      39.882271 0.51938479E+03  0.12786236E+05                                10.056825                            7.576709      -0.039780       1.926055                    0.999778      32.587131      96.363525       0.600274       0.414480      -1.063754       0.009737       0.036785      -0.010403       0.039448      -0.004035       0.017282       0.002913       0.018227       0.124995      -0.031485      -0.015322       0.046807             11.706304       8.666790       5.694096       0.562441      16.116555      -2.143186      10.335566           0.004123
           18              C       5.769132       4.918578       8.392616       0.227242      32.021626 0.36225102E+03  0.81174689E+04                                 8.824162                            6.418205       0.135390       2.053095                    0.999238      25.377207      70.674438       0.640983       0.426431      -1.060419      -0.058417       0.027282       0.113937       0.130914      -0.047287      -0.050617       0.030176      -0.010621       0.093367      -0.067767      -0.021062       0.088830             10.494954       8.054324      -4.919265      -2.054845      13.067488       0.145247      10.363050           0.006008
           19              C       6.479520       3.738339       8.412322      -0.303085      39.871912 0.51919107E+03  0.12780287E+05                                10.055045                            7.575208      -0.039481       1.926188                    0.999779      32.582076      96.344418       0.600343       0.414470      -1.063759       0.026980      -0.026872      -0.010358       0.039463       0.009835      -0.006177      -0.016493      -0.002230       0.125138      -0.031433      -0.015462       0.046895             11.704310       9.321232      -6.071783      -2.136873      15.457782       0.584087      10.333916           0.004123
           20              C       5.902697       0.386617       1.134555       0.227076      32.026687 0.36233375E+03  0.81197775E+04                                 8.824955                            6.418864       0.135397       2.053056                    0.999241      25.379935      70.683767       0.640962       0.426421      -1.060426       0.052695       0.036905       0.113859       0.130777       0.018978       0.051337       0.028655       0.087154       0.093579      -0.067719      -0.020968       0.088687             10.495787      16.075153       0.288991       1.153627       5.047833       1.707097      10.364377           0.006007
           21              C       4.525386       0.361522       1.154261      -0.303248      39.880858 0.51935934E+03  0.12785467E+05                                10.056606                            7.576534      -0.039886       1.926024                    0.999778      32.586501      96.361452       0.600279       0.414481      -1.063752      -0.036798      -0.009985      -0.010467       0.039539      -0.005875      -0.011126       0.013508      -0.015990       0.124779      -0.031392      -0.015337       0.046729             11.706025      19.184883       0.378757       1.574717       5.597864       1.558625      10.335327           0.004140
           22              C      -2.616529       5.305194       6.123615       0.227218      32.022944 0.36228239E+03  0.81183175E+04                                 8.824257                            6.418382       0.135609       2.053144                    0.999241      25.377982      70.676382       0.640991       0.426418      -1.060431       0.005612       0.064162      -0.113876       0.130828      -0.028224       0.000840      -0.058807      -0.076511       0.093517      -0.067719      -0.020990       0.088709             10.494950       7.553784      -4.630015      -0.901516      13.567447      -1.852515      10.363618           0.006010
           23              C      -1.949606       4.099860       6.103909      -0.303312      39.882404 0.51938679E+03  0.12786313E+05                                10.056881                            7.576743      -0.039773       1.926056                    0.999778      32.587210      96.364246       0.600269       0.414482      -1.063752       0.009737      -0.036785       0.010402       0.039448       0.004037      -0.017283       0.002912       0.018226       0.124973      -0.031481      -0.015319       0.046801             11.706363       8.666824      -5.694113      -0.562476      16.116600      -2.143172      10.335666           0.004121
           24              C       1.241482       2.923542       2.494584       0.227239      32.021927 0.36225371E+03  0.81175549E+04                                 8.824252                            6.418251       0.135387       2.053094                    0.999238      25.377351      70.675259       0.640976       0.426434      -1.060416      -0.058416      -0.027282      -0.113938       0.130914       0.047290       0.050615       0.030175      -0.010627       0.093380      -0.067773      -0.021057       0.088830             10.495087       8.054445       4.919363       2.054898      13.067674       0.145300      10.363143           0.006008
           25              C       1.951870       4.103781       2.474878      -0.303080      39.871703 0.51918637E+03  0.12780135E+05                                10.055016                            7.575179      -0.039464       1.926196                    0.999779      32.581859      96.343458       0.600344       0.414471      -1.063760       0.026982       0.026871       0.010356       0.039463      -0.009837       0.006176      -0.016492      -0.002234       0.125157      -0.031438      -0.015462       0.046900             11.704309       9.321285       6.071862       2.136887      15.457854       0.584169      10.333788           0.004123
           26              C       1.375047       7.455503       9.752645       0.227077      32.026483 0.36233238E+03  0.81197255E+04                                 8.824869                            6.418823       0.135363       2.053045                    0.999241      25.379832      70.683000       0.640969       0.426417      -1.060430       0.052694      -0.036904      -0.113858       0.130775      -0.018980      -0.051337       0.028657       0.087148       0.093570      -0.067716      -0.020970       0.088686             10.495661      16.074928      -0.288972      -1.153558       5.047789       1.707074      10.364267           0.006007
           27              C      -0.002264       7.480598       9.732939      -0.303256      39.880905 0.51936163E+03  0.12785522E+05                                10.056545                            7.576505      -0.039979       1.925991                    0.999778      32.586675      96.361606       0.600286       0.414476      -1.063757      -0.036796       0.009982       0.010470       0.039537       0.005876       0.011126       0.013510      -0.015980       0.124784      -0.031389      -0.015343       0.046732             11.705925      19.184615      -0.378728      -1.574657       5.597836       1.558626      10.335323           0.004140
           28              C       3.351367       5.804737       3.629030       0.602014      25.304031 0.25888889E+03  0.54194465E+04                                 8.029940                            5.748907      -0.163574       1.999684                    0.999394      22.704027      64.370991       0.611190       0.478728      -1.013942       0.034462       0.059595       0.000019       0.068842      -0.063061       0.045718      -0.026422       0.072789      -0.029926      -0.067822      -0.034750       0.102571              9.859987       7.340695       4.857558      -0.715712      12.949415       0.412950       9.289849           0.021090
           29              C       1.219296       2.111883       3.629030       0.107845      33.241568 0.38756736E+03  0.88653941E+04                                 9.072814                            6.654793       0.056374       2.023445                    0.999657      26.881539      76.557317       0.624888       0.428502      -1.055227      -0.073452      -0.127165       0.000039       0.146854       0.013758      -0.005657       0.003248      -0.015954      -0.081727      -0.028844      -0.000681       0.029525             10.738153       7.793513       4.546156       1.521400      13.043199      -0.878528      11.377748           0.009212
           30              C       2.605663       4.513140       3.629030       0.011048      39.838122 0.44993538E+03  0.10632498E+05                                10.164482                            7.080979      -0.318781       1.891691                    0.998997      27.929061      79.598736       0.620231       0.417896      -1.066925      -0.033015      -0.057228       0.000026       0.066068       0.000242      -0.001953       0.001100      -0.000263       0.098345      -0.016768      -0.016115       0.032883             12.799225       9.680420       7.281616       1.373265      18.088005      -0.792457      10.629249           0.009026
           31              C      -1.176283       2.037383       7.258170       0.602019      25.303959 0.25888887E+03  0.54194347E+04                                 8.029877                            5.748879      -0.163567       1.999686                    0.999394      22.703863      64.370025       0.611197       0.478723      -1.013946       0.034464      -0.059597      -0.000019       0.068845       0.063063      -0.045719      -0.026421       0.072788      -0.029927      -0.067823      -0.034750       0.102573              9.859883       7.340610      -4.857478       0.715709      12.949243       0.412960       9.289796           0.021089
           32              C      -3.308354       5.730237       7.258170       0.107837      33.241712 0.38756945E+03  0.88654451E+04                                 9.072806                            6.654785       0.056381       2.023445                    0.999657      26.881596      76.557248       0.624892       0.428499      -1.055230      -0.073452       0.127164      -0.000039       0.146854      -0.013760       0.005657       0.003247      -0.015954      -0.081730      -0.028845      -0.000682       0.029526             10.738138       7.793497      -4.546142      -1.521399      13.043160      -0.878528      11.377757           0.009212
           33              C      -1.921987       3.328980       7.258170       0.011048      39.837747 0.44993286E+03  0.10632416E+05                                10.164383                            7.080941      -0.318780       1.891690                    0.998998      27.928990      79.598269       0.620235       0.417893      -1.066927      -0.033015       0.057230      -0.000026       0.066070      -0.000243       0.001954       0.001101      -0.000258       0.098346      -0.016768      -0.016116       0.032884             12.799040       9.680250      -7.281416      -1.373292      18.087627      -0.792438      10.629242           0.009027
           34              C       2.352567       0.000000       0.000000       0.602049      25.306720 0.25892715E+03  0.54204357E+04                                 8.030525                            5.749359      -0.163615       1.999659                    0.999396      22.704721      64.373612       0.611163       0.478732      -1.013942      -0.068927       0.000001      -0.000000       0.068927       0.000001      -0.000001       0.052812      -0.145623      -0.029915      -0.067826      -0.034752       0.102578              9.860656      15.754764       0.000002      -0.000008       4.536353      -0.826311       9.290852           0.021114
           35              C       6.616708       0.000000       0.000000       0.107937      33.242338 0.38758446E+03  0.88659835E+04                                 9.073500                            6.655318       0.055852       2.023306                    0.999661      26.881621      76.561247       0.624803       0.428551      -1.055185       0.146880       0.000001      -0.000001       0.146880      -0.000001       0.000000      -0.006502       0.031870      -0.081807      -0.028861      -0.000709       0.029569             10.738935      15.668858      -0.000003       0.000002       5.169177       1.756901      11.378771           0.009251
           36              C       3.843975       0.000000       0.000000       0.011037      39.836385 0.44993157E+03  0.10632312E+05                                10.163973                            7.080799      -0.318644       1.891727                    0.999001      27.928289      79.594386       0.620262       0.417878      -1.066943       0.066141       0.000000       0.000001       0.066141      -0.000002       0.000001      -0.002247       0.000588       0.098093      -0.016745      -0.016055       0.032800             12.798349      22.290054       0.000010      -0.000028       5.475994       1.585414      10.628998           0.009040
           37              O       3.340047       6.490923       4.687048      -0.592983      37.289852 0.54819162E+03  0.13261888E+05                                 8.874150                            7.238930       0.264316       2.126853                    0.996363      28.215776      74.758843       0.706294       0.358466      -1.137749      -0.003313      -0.012916      -0.027753       0.030790      -0.043152       0.036929       0.042061      -0.041137       0.042268      -0.084638       0.028383       0.056255             10.197957       7.000101       2.749438       1.988213      11.848128       5.073300      11.745641           0.051842
           38              O       1.847734       1.657040       5.822910      -0.497502      26.549754 0.38899931E+03  0.86637656E+04                                 7.095359                            6.086211       0.092576       2.136682                    0.995244      25.060799      64.350947       0.770144       0.357089      -1.135360      -0.013778       0.062483      -0.086466       0.107565       0.023042       0.043229      -0.053273      -0.037295       0.282018      -0.097846      -0.022020       0.119866              7.746564       5.458674       1.300311       0.195284       8.255893      -2.944172       9.525124           0.033084
           39              O      -0.576370       1.704093       8.316079      -0.592949      37.283666 0.54806379E+03  0.13258013E+05                                 8.873031                            7.237985       0.263980       2.126776                    0.996361      28.214234      74.752369       0.706355       0.358456      -1.137758      -0.009519       0.009292      -0.027727       0.030753       0.003815       0.017935      -0.052953       0.095394       0.042235      -0.084625       0.028423       0.056202             10.196645       8.254227      -3.473671       3.399150      10.591897      -4.257877      11.743810           0.051844
           40              O       5.038822       5.413415       9.451940      -0.497543      26.550496 0.38901521E+03  0.86642039E+04                                 7.095498                            6.086354       0.092469       2.136632                    0.995247      25.061368      64.352613       0.770131       0.357091      -1.135359       0.060990      -0.019309      -0.086395       0.107502      -0.027659      -0.067772      -0.010838      -0.021282       0.282009      -0.097863      -0.022014       0.119877              7.746704       6.430611      -1.861389      -2.647451       7.284127       1.302958       9.525373           0.033083
           41              O      -2.763678       7.489225       1.058018      -0.593002      37.287808 0.54815297E+03  0.13260687E+05                                 8.873707                            7.238577       0.264089       2.126787                    0.996360      28.215421      74.756556       0.706327       0.358456      -1.137760       0.012818       0.003579      -0.027681       0.030714       0.039398      -0.054822       0.010957      -0.054237       0.042101      -0.084601       0.028413       0.056188             10.197428      13.016506       0.724460      -5.387496       5.830759      -0.814687      11.745018           0.051839
           42              O       6.696394       0.771665       2.193880      -0.497351      26.545480 0.38892253E+03  0.86616160E+04                                 7.094490                            6.085495       0.092669       2.136737                    0.995244      25.058750      64.343757       0.770212       0.357075      -1.135372      -0.047292      -0.043188      -0.086536       0.107658       0.004605       0.024550       0.064107       0.058620       0.282316      -0.097930      -0.022040       0.119970              7.745568       8.681401       0.560942       2.451500       5.031279       1.641029       9.524025           0.033078
           43              O       7.867697       1.351197       6.200152      -0.592988      37.289709 0.54818915E+03  0.13261812E+05                                 8.874133                            7.238919       0.264284       2.126845                    0.996362      28.215712      74.758613       0.706294       0.358466      -1.137749      -0.003314       0.012915       0.027752       0.030789       0.043157      -0.036925       0.042062      -0.041132       0.042272      -0.084639       0.028384       0.056255             10.197935       7.000089      -2.749443      -1.988211      11.848128       5.073288      11.745587           0.051844
           44              O      -2.679916       6.185080       5.064290      -0.497500      26.549803 0.38900011E+03  0.86638028E+04                                 7.095420                            6.086256       0.092523       2.136665                    0.995243      25.060668      64.351047       0.770132       0.357094      -1.135354      -0.013775      -0.062480       0.086467       0.107564      -0.023035      -0.043228      -0.053278      -0.037289       0.282003      -0.097838      -0.022027       0.119865              7.746634       5.458720      -1.300335      -0.195291       8.255961      -2.944196       9.525221           0.033083
           45              O       3.951280       6.138027       2.571121      -0.592960      37.286481 0.54811130E+03  0.13259491E+05                                 8.873613                            7.238407       0.263920       2.126753                    0.996361      28.214836      74.755657       0.706317       0.358466      -1.137746      -0.009521      -0.009291       0.027728       0.030755      -0.003794      -0.017931      -0.052955       0.095400       0.042257      -0.084626       0.028417       0.056209             10.197378       8.254796       3.474017      -3.399421      10.592759      -4.258263      11.744580           0.051846
           46              O       0.511172       2.428705       1.435260      -0.497553      26.551695 0.38903664E+03  0.86648192E+04                                 7.095788                            6.086584       0.092454       2.136623                    0.995247      25.061788      64.354663       0.770104       0.357098      -1.135350       0.060995       0.019308       0.086393       0.107503       0.027682       0.067771      -0.010843      -0.021283       0.282055      -0.097887      -0.022002       0.119889              7.747042       6.430900       1.861511       2.647598       7.284471       1.303067       9.525755           0.033085
           47              O       1.763972       0.352895       9.829182      -0.592990      37.285365 0.54811196E+03  0.13259407E+05                                 8.873181                            7.238194       0.264200       2.126822                    0.996362      28.214977      74.753850       0.706364       0.358445      -1.137772       0.012820      -0.003578       0.027680       0.030714      -0.039384       0.054823       0.010953      -0.054253       0.042077      -0.084595       0.028414       0.056181             10.196763      13.015485      -0.724411       5.387068       5.830453      -0.814650      11.744351           0.051836
           48              O       2.168744       7.070455       8.693320      -0.497344      26.544293 0.38890140E+03  0.86609947E+04                                 7.094148                            6.085228       0.092750       2.136768                    0.995245      25.058499      64.341753       0.770251       0.357063      -1.135386      -0.047292       0.043185       0.086537       0.107657      -0.004593      -0.024549       0.064104       0.058597       0.282287      -0.097916      -0.022044       0.119960              7.745170       8.680891      -0.560908      -2.451313       5.031057       1.640942       9.523563           0.033076
           49              O       0.555543       0.962228       3.629030      -0.554304      47.264890 0.65386514E+03  0.16565187E+05                                10.530757                            7.957678      -0.302336       1.949570                    0.994021      28.678078      78.282702       0.665705       0.363175      -1.131705       0.062419       0.108107       0.000032       0.124833       0.055314      -0.011502       0.006594      -0.063888      -0.149412      -0.058710      -0.030068       0.088777             12.801100       9.699447       6.162293       0.677969      16.815053      -0.391320      11.888800           0.094436
           50              O      -3.972107       6.879892       7.258170      -0.554292      47.264440 0.65385755E+03  0.16564942E+05                                10.530685                            7.957627      -0.302374       1.949559                    0.994020      28.677931      78.282107       0.665708       0.363174      -1.131706       0.062419      -0.108106      -0.000034       0.124832      -0.055314       0.011500       0.006594      -0.063902      -0.149414      -0.058710      -0.030071       0.088781             12.800998       9.699371      -6.162231      -0.677971      16.814875      -0.391300      11.888748           0.094434
           51              O       7.944215       0.000000       0.000000      -0.554328      47.262249 0.65383171E+03  0.16564050E+05                                10.530228                            7.957341      -0.302126       1.949655                    0.994023      28.677388      78.278929       0.665739       0.363163      -1.131720      -0.124745       0.000000      -0.000001       0.124745       0.000005      -0.000001      -0.013244       0.127709      -0.149213      -0.058655      -0.030068       0.088723             12.800355      20.371504      -0.000014      -0.000017       6.141379       0.782774      11.888180           0.094418

******************************************************
Auxiliary information for the entire system
The total spin magnetic moment of the unit cell is   14.999991
The total net atomic charge of the unit cell is   0.000002
Accuracy of reproducing the electrostatic potential in the unit cell:
  The inner radius (bohr) =    5.0000
  The outer radius (bohr) =   12.0000
  Valid grid points have density less than (e/(bohr^3)) =    0.0001
  The number of valid grid points were=         5227
  The rms potential error without charges in kcal/mol is=      2.39050
  The rms potential error with partial charges in kcal/mol is=      0.37003
  The RRMSE value at monopole order=      0.15479
  The rms potential error with partial charges and cloud penetration in kcal/mol is=      0.39058
  The RRMSE value at monopole order with cloud penetration is=      0.16339
  The rms potential error with partial charges and atomic dipoles in kcal/mol is=      0.34790
  The RRMSE value at dipole order=      0.14554
  The rms potential error with partial charges, atomic dipoles and cloud penetration in kcal/mol is=      0.33764
  The RRMSE value at dipole order with cloud penetration=      0.14124

******************************************************
The electron densities and ab initio electrostatic potential were computed in VASP using the PBE functional and
projector augmented wave method. See the main text of the journal article for a description of computational details.
The atomic charges, dipoles, and quadrupoles were computed with the DDEC6 method as described in
(a) T. A. Manz and N. Gabaldon Limas, RSC Adv. 6 (2016) 47771-47801 DOI: 10.1039/c6ra04656h
(b) N. Gabaldon Limas and T. A. Manz, RSC Adv. 8 (2018) 2678-2707 DOI: 10.1039/c7ra11829e.
For each atom in the material, the electron cloud parameters were fit to the spherically averaged atom-in-material
electron density using radial positions for which this density was between 10^-4 and 10^-2 electrons per cubic bohr.
The polarizabilities, dispersion coefficients, and quantum Drude oscillator (QDO) parameters were fit using the MCLF method.
The magnetic structure of the system was optimized in VASP from the default ferromagnetic initial guess using spin polarization.
The atomic spin moments (ASMs) were computed on this optimized magnetic structure using the DDEC6 partition as inputs
to the method of T. A. Manz and D. S. Sholl, J. Chem. Theory Comput. 7 (2011) 4146-4164 DOI: 10.1021/ct200539n.
The RMSE and RRMSE were computed using a uniform grid with Ewald summation.
