# Supplementary material for: A collection of forcefield precursors for metal–organic frameworks
Source: RSC Adv. 2019 Nov 13;9(63):36492–507. doi: 10.1039/c9ra07327b (PMC9075174; doi:10.1039/c9ra07327b)
Supplement: RA-009-C9RA07327B-s4148 [file RA-009-C9RA07327B-s4148.xyz]

   51
jmolscript: load "" {1 1 1} spacegroup "x,y,z" unitcell [{      8.824000     0.000000     0.000000 }, {     -4.412000     7.641808     0.000000 }, {      0.000000     0.000000    10.644000 }]
Ni    -4.226961     7.321311     8.869965     0.952716
Ni     8.453921     0.000000     5.322000     0.953120
Ni     0.185039     0.320497     1.774035     0.952764
H     -1.950104     6.602522     7.759476     0.463981
H      0.529440     6.908194     8.845164     0.148534
H      2.281004     6.029387     4.211511     0.466728
H      1.305952     3.729202     5.297199     0.146317
H     -0.330900     2.651707     0.663441     0.465855
H     -1.835392     4.646219     1.749129     0.145584
H      2.461896     1.039286     2.884524     0.463983
H      4.941440     0.733614     1.798836     0.148533
H      6.693004     1.612421     6.432489     0.466727
H      5.717952     3.912606     5.346801     0.146316
H      4.081100     4.990101     9.980559     0.465854
H      2.576608     2.995589     8.894871     0.145587
C      0.004853     7.217688     9.508285    -0.300632
C     -1.380956     7.203168     9.519994     0.263744
C      1.836274     4.028761     5.960321    -0.295406
C      2.516605     5.236167     5.972029     0.259596
C     -1.841128     4.037167     2.412250    -0.295438
C     -1.135649     2.844281     2.423958     0.259064
C      4.416853     0.424120     1.135715    -0.300626
C      3.031044     0.438640     1.124006     0.263746
C      6.248274     3.613047     4.683679    -0.295403
C      6.928605     2.405641     4.671971     0.259599
C      2.570872     3.604641     8.231750    -0.295444
C      3.276351     4.797527     8.220042     0.259064
C      2.323359     0.000000     0.000000     0.095194
C      6.595058     0.000000     0.000000     0.595164
C      5.109978     0.000000     0.000000     0.003617
C      3.250320     5.629720     7.096035     0.100714
C      1.114471     1.930321     7.096035     0.590898
C      1.857011     3.216437     7.096035     0.000528
C     -1.161680     2.012088     3.547965     0.100709
C     -3.297529     5.711487     3.547965     0.590896
C     -2.554989     4.425371     3.547965     0.000526
O     -2.178204     6.766821     8.496041    -0.544311
O      7.173471     0.245302     9.546604    -0.580416
O      2.537341     6.144778     4.948076    -0.546298
O      1.037702     1.306749     5.998639    -0.578805
O     -0.359137     2.372017     1.400005    -0.545017
O      5.024827     6.089757     2.450568    -0.576245
O      2.233796     0.874987     2.147959    -0.544315
O      2.761471     7.396506     1.097396    -0.580421
O      6.949341     1.497030     5.695924    -0.546300
O     -3.374298     6.335059     4.645361    -0.578803
O      4.052863     5.269791     9.243995    -0.545015
O      0.612827     1.552051     8.193432    -0.576230
O      0.999759     0.000000     0.000000    -0.549167
O      3.912120     6.775991     7.096035    -0.550681
O     -0.499880     0.865817     3.547965    -0.550688

The following XYZ coordinates are in angstroms. Other properties are in atomic units.
The sperically averaged electron density of each atom fit to a function of the form exp(a - br)
eigen_1, eigen_2 and eigen_3 are the three eigenvalues of traceless quadrupole moment tensor
  atom number  atomic symbol              X              Y              Z     net charge C6 coefficient C8 coefficient C10 coefficient fluctuating dipole atomic polarizability isotropic forcefield polarizability              a              b squared Pearson coefficient          <r^3>          <r^4>         wp_QDO          m_QDO          q_QDO       dipole_x       dipole_y       dipole_z         dipole            Qxy            Qxz            Qyz     Q(x^2-y^2)  Q(3z^2 - R^2)        eigen_1        eigen_2        eigen_3 static polarizability      alpha(xx)      alpha(xy)      alpha(xz)      alpha(yy)      alpha(yz)      alpha(zz) atomic spin moment
            1             Ni      -4.226961       7.321311       8.869965       0.952716      90.623921 0.16575754E+04  0.50393073E+05                                15.966393                           12.917381       0.569301       2.110958                    0.992591      41.732187     105.913188       0.533705       0.377491      -1.178535      -0.012505       0.021031      -0.001091       0.024492       0.000706       0.004493       0.002327       0.001928      -0.074053      -0.025344       0.011162       0.014182             19.184575      21.634490       4.957211       3.428364      15.907514       1.981355      20.011721           1.787142
            2             Ni       8.453921       0.000000       5.322000       0.953120      90.602962 0.16568518E+04  0.50376374E+05                                15.985171                           12.930892       0.570342       2.110412                    0.992932      41.759357     106.061977       0.532302       0.378447      -1.177538       0.024237       0.000001      -0.000001       0.024237      -0.000004      -0.000001      -0.006349      -0.004220      -0.065545      -0.022968       0.008814       0.014154             19.209163      13.060334      -0.000018       0.000019      24.529264      -3.967765      20.037891           1.789637
            3             Ni       0.185039       0.320497       1.774035       0.952764      90.623170 0.16575657E+04  0.50392504E+05                                15.965969                           12.917085       0.569394       2.110996                    0.992589      41.731546     105.909897       0.533730       0.377476      -1.178551      -0.012507      -0.021037       0.001092       0.024498      -0.000707      -0.004496       0.002330       0.001927      -0.074068      -0.025350       0.011164       0.014186             19.184002      21.633670      -4.957006      -3.428346      15.906990       1.981365      20.011345           1.787160
            4              H      -1.950104       6.602522       7.759476       0.463981       0.336661 0.18288641E+01  0.12657441E+02                                 0.874618                            0.854349      -1.257102       2.529569                    0.999839       1.763056       4.414550       0.591318       1.496650      -0.668650       0.004270      -0.007983      -0.031375       0.032655       0.002591      -0.000922       0.008123       0.011224       0.035732      -0.014632       0.000184       0.014448              0.879057       0.797514      -0.007828      -0.012000       0.791158       0.084078       1.048500           0.000251
            5              H       0.529440       6.908194       8.845164       0.148534       0.897965 0.63288618E+01  0.58938578E+02                                 1.570996                            1.498479      -1.087876       2.388038                    0.998095       3.296935       9.161998       0.494339       1.330475      -0.697998       0.025483      -0.010549      -0.020285       0.034237      -0.001849       0.001102       0.006654       0.014261       0.017803      -0.012763       0.004386       0.008378              1.593587       1.755562      -0.155450      -0.320758       1.339479       0.210802       1.685720           0.000203
            6              H       2.281004       6.029387       4.211511       0.466728       0.335263 0.18194187E+01  0.12576947E+02                                 0.872266                            0.852162      -1.262156       2.528859                    0.999864       1.758431       4.401659       0.591998       1.496729      -0.668580      -0.009104      -0.000364      -0.030597       0.031925       0.003710       0.007511      -0.003539      -0.009402       0.035985      -0.014558      -0.000053       0.014611              0.876662       0.797563       0.006631       0.078365       0.787264      -0.031505       1.045160           0.000246
            7              H       1.305952       3.729202       5.297199       0.146317       0.903710 0.63764545E+01  0.59471416E+02                                 1.574968                            1.501919      -1.075910       2.391683                    0.998116       3.307046       9.186075       0.495031       1.326615      -0.698760      -0.022393      -0.016827      -0.021430       0.035269       0.007462       0.005262      -0.003960      -0.003623       0.017970      -0.012961       0.004679       0.008282              1.597741       1.582261       0.259137       0.344700       1.520583       0.173364       1.690378           0.000203
            8              H      -0.330900       2.651707       0.663441       0.465855       0.335417 0.18210737E+01  0.12594706E+02                                 0.873721                            0.853536      -1.260964       2.529160                    0.999841       1.760257       4.411289       0.590335       1.500193      -0.668010       0.004337       0.007648      -0.031372       0.032581      -0.006110      -0.006526      -0.004921      -0.001628       0.035272      -0.014569       0.000264       0.014305              0.878139       0.785302       0.001141      -0.066678       0.801982      -0.052255       1.047134           0.000250
            9              H      -1.835392       4.646219       1.749129       0.145584       0.904442 0.63811484E+01  0.59511901E+02                                 1.574253                            1.501243      -1.076301       2.390669                    0.998172       3.306618       9.177455       0.495869       1.324447      -0.699213      -0.003433       0.028246      -0.021544       0.035689      -0.005227      -0.006193      -0.002309      -0.009227       0.017316      -0.012270       0.004046       0.008224              1.597000       1.310981      -0.102761      -0.022187       1.790385      -0.385039       1.689632           0.000204
           10              H       2.461896       1.039286       2.884524       0.463983       0.336661 0.18288574E+01  0.12657353E+02                                 0.874609                            0.854339      -1.257098       2.529576                    0.999839       1.763049       4.414492       0.591332       1.496621      -0.668655       0.004270       0.007984       0.031375       0.032655      -0.002591       0.000922       0.008123       0.011221       0.035730      -0.014631       0.000184       0.014447              0.879048       0.797503       0.007828       0.012001       0.791148       0.084077       1.048492           0.000251
           11              H       4.941440       0.733614       1.798836       0.148533       0.897975 0.63289488E+01  0.58939573E+02                                 1.571005                            1.498486      -1.087903       2.388025                    0.998095       3.296954       9.162056       0.494340       1.330471      -0.697998       0.025484       0.010549       0.020285       0.034237       0.001849      -0.001102       0.006654       0.014262       0.017803      -0.012764       0.004386       0.008378              1.593597       1.755571       0.155453       0.320764       1.339486       0.210805       1.685733           0.000203
           12              H       6.693004       1.612421       6.432489       0.466727       0.335262 0.18194151E+01  0.12576957E+02                                 0.872276                            0.852172      -1.262155       2.528858                    0.999864       1.758438       4.401730       0.591981       1.496767      -0.668573      -0.009104       0.000363       0.030596       0.031924      -0.003710      -0.007511      -0.003540      -0.009401       0.035984      -0.014558      -0.000053       0.014611              0.876673       0.797572      -0.006631      -0.078366       0.787274      -0.031506       1.045172           0.000246
           13              H       5.717952       3.912606       5.346801       0.146316       0.903717 0.63765329E+01  0.59472486E+02                                 1.574993                            1.501942      -1.075947       2.391662                    0.998115       3.307085       9.186288       0.495019       1.326639      -0.698755      -0.022394       0.016827       0.021430       0.035269      -0.007462      -0.005263      -0.003960      -0.003623       0.017965      -0.012961       0.004680       0.008281              1.597767       1.582286      -0.259144      -0.344708       1.520608       0.173367       1.690406           0.000203
           14              H       4.081100       4.990101       9.980559       0.465854       0.335417 0.18210730E+01  0.12594666E+02                                 0.873712                            0.853528      -1.260980       2.529149                    0.999841       1.760246       4.411217       0.590347       1.500166      -0.668015       0.004337      -0.007648       0.031372       0.032581       0.006111       0.006525      -0.004922      -0.001628       0.035276      -0.014570       0.000264       0.014306              0.878130       0.785296      -0.001140       0.066676       0.801975      -0.052252       1.047119           0.000249
           15              H       2.576608       2.995589       8.894871       0.145587       0.904428 0.63810071E+01  0.59510097E+02                                 1.574219                            1.501213      -1.076257       2.390692                    0.998172       3.306563       9.177186       0.495881       1.324423      -0.699218      -0.003433      -0.028246       0.021544       0.035690       0.005226       0.006193      -0.002309      -0.009228       0.017320      -0.012270       0.004045       0.008225              1.596964       1.310957       0.102757       0.022186       1.790344      -0.385024       1.689593           0.000204
           16              C       0.004853       7.217688       9.508285      -0.300632      39.694087 0.50921342E+03  0.12467400E+05                                10.046771                            7.517219      -0.002256       1.941943                    0.999771      32.218600      94.849042       0.601152       0.416146      -1.063251       0.028776       0.008707       0.003735       0.030295       0.000592      -0.004575       0.020135      -0.032652       0.139702      -0.039949      -0.013533       0.053481             11.792903      20.045768       0.218998       1.446852       5.790498       1.662991       9.542441           0.003241
           17              C      -1.380956       7.203168       9.519994       0.263744      31.935502 0.35067372E+03  0.77936533E+04                                 8.818432                            6.329393       0.122435       2.058446                    0.998915      24.835549      68.857885       0.643304       0.428403      -1.059310      -0.060670      -0.053924      -0.119762       0.144678       0.024407       0.041935       0.044369       0.087041       0.093493      -0.077773      -0.010193       0.087966             10.573717      16.583937       0.300532       1.427270       5.171258       1.789634       9.965957           0.002999
           18              C       1.836274       4.028761       5.960321      -0.295406      39.578305 0.50722840E+03  0.12407102E+05                                10.028971                            7.503334      -0.003475       1.941837                    0.999789      32.164025      94.654292       0.601593       0.416233      -1.063159      -0.006892      -0.028811       0.003000       0.029775      -0.013451       0.020473      -0.007793       0.011386       0.135757      -0.037576      -0.015419       0.052994             11.772096       9.150233       6.052234       0.718367      16.639121      -2.077643       9.526936           0.003226
           19              C       2.516605       5.236167       5.972029       0.259596      31.980474 0.35123049E+03  0.78086899E+04                                 8.823821                            6.332356       0.120807       2.057718                    0.998977      24.858399      68.920472       0.643503       0.428124      -1.059541      -0.016293       0.079038      -0.120198       0.144775       0.023778       0.016167      -0.060970      -0.087699       0.096195      -0.077365      -0.013749       0.091113             10.581147       7.770070       4.797197       0.836881      14.002910      -2.131090       9.970460           0.003011
           20              C      -1.841128       4.037167       2.412250      -0.295438      39.542390 0.50665830E+03  0.12389069E+05                                10.021370                            7.498259      -0.004612       1.941896                    0.999762      32.147858      94.576046       0.601930       0.416138      -1.063272      -0.022432       0.021606       0.001078       0.031164       0.012964      -0.018003      -0.013320       0.016337       0.140380      -0.038846      -0.015887       0.054733             11.762359       9.517693      -6.262244      -2.157377      16.248533       0.416646       9.520851           0.003229
           21              C      -1.135649       2.844281       2.423958       0.259064      32.006853 0.35159959E+03  0.78184514E+04                                 8.825401                            6.333559       0.119457       2.057415                    0.998942      24.872980      68.953434       0.643806       0.427837      -1.059786       0.075360      -0.024194      -0.119325       0.143188      -0.050025      -0.060046       0.018709       0.000432       0.093819      -0.076318      -0.014975       0.091293             10.582786       8.291119      -5.097621      -2.265255      13.483786       0.341504       9.973453           0.003019
           22              C       4.416853       0.424120       1.135715      -0.300626      39.693610 0.50920749E+03  0.12467208E+05                                10.046641                            7.517141      -0.002257       1.941943                    0.999771      32.218461      94.848172       0.601160       0.416142      -1.063254       0.028776      -0.008707      -0.003737       0.030296      -0.000594       0.004574       0.020132      -0.032651       0.139702      -0.039948      -0.013531       0.053479             11.792718      20.045357      -0.218971      -1.446782       5.790434       1.662983       9.542364           0.003242
           23              C       3.031044       0.438640       1.124006       0.263746      31.935405 0.35067338E+03  0.77936368E+04                                 8.818394                            6.329382       0.122423       2.058442                    0.998915      24.835482      68.857453       0.643306       0.428402      -1.059312      -0.060670       0.053925       0.119763       0.144679      -0.024409      -0.041935       0.044370       0.087036       0.093492      -0.077772      -0.010195       0.087966             10.573652      16.583795      -0.300516      -1.427219       5.171239       1.789628       9.965923           0.002999
           24              C       6.248274       3.613047       4.683679      -0.295403      39.578483 0.50723090E+03  0.12407196E+05                                10.029065                            7.503399      -0.003489       1.941835                    0.999789      32.164050      94.654926       0.601584       0.416238      -1.063154      -0.006891       0.028811      -0.002999       0.029775       0.013453      -0.020473      -0.007793       0.011385       0.135744      -0.037576      -0.015415       0.052991             11.772207       9.150313      -6.052293      -0.718381      16.639271      -2.077661       9.527036           0.003226
           25              C       6.928605       2.405641       4.671971       0.259599      31.980198 0.35122708E+03  0.78085936E+04                                 8.823763                            6.332316       0.120851       2.057733                    0.998977      24.858280      68.920011       0.643506       0.428123      -1.059542      -0.016293      -0.079037       0.120199       0.144776      -0.023780      -0.016166      -0.060970      -0.087696       0.096186      -0.077364      -0.013748       0.091112             10.581074       7.770015      -4.797156      -0.836875      14.002802      -2.131078       9.970406           0.003012
           26              C       2.570872       3.604641       8.231750      -0.295444      39.542529 0.50665942E+03  0.12389098E+05                                10.021390                            7.498263      -0.004610       1.941896                    0.999762      32.147883      94.576008       0.601930       0.416137      -1.063273      -0.022432      -0.021605      -0.001079       0.031163      -0.012967       0.018004      -0.013321       0.016326       0.140390      -0.038847      -0.015890       0.054736             11.762411       9.517767       6.262329       2.157391      16.248650       0.416699       9.520818           0.003228
           27              C       3.276351       4.797527       8.220042       0.259064      32.007046 0.35160126E+03  0.78185050E+04                                 8.825460                            6.333588       0.119360       2.057386                    0.998943      24.873078      68.953983       0.643802       0.427839      -1.059784       0.075358       0.024194       0.119323       0.143186       0.050024       0.060045       0.018709       0.000431       0.093823      -0.076318      -0.014975       0.091292             10.582876       8.291206       5.097697       2.265287      13.483924       0.341542       9.973499           0.003019
           28              C       2.323359       0.000000       0.000000       0.095194      33.759165 0.39682543E+03  0.91303689E+04                                 9.146543                            6.725024      -0.000210       2.000084                    0.999676      27.195051      77.662164       0.622871       0.427385      -1.055977      -0.139590       0.000000      -0.000001       0.139590       0.000001       0.000000      -0.009213       0.010202      -0.112322      -0.039052       0.015231       0.023821             10.831135      15.628597       0.000001       0.000012       5.373562       1.985772      11.491245           0.005085
           29              C       6.595058       0.000000       0.000000       0.595164      25.696866 0.25770358E+03  0.53861185E+04                                 8.087294                            5.725214      -0.130834       2.013012                    0.999396      22.643965      64.059461       0.614407       0.476974      -1.015312       0.067783       0.000000      -0.000000       0.067783      -0.000001       0.000000       0.038849      -0.156161      -0.065325      -0.067193      -0.034044       0.101237              9.997504      15.809125       0.000002      -0.000007       4.365264      -0.404102       9.818124           0.001127
           30              C       5.109978       0.000000       0.000000       0.003617      39.651890 0.45247946E+03  0.10690031E+05                                10.089242                            7.063043      -0.262357       1.907849                    0.999112      27.882842      79.029913       0.627061       0.413443      -1.071554      -0.056221       0.000001      -0.000000       0.056221      -0.000000       0.000000       0.007502       0.004432       0.115279      -0.022355      -0.016997       0.039352             12.738206      22.366366       0.000005      -0.000015       5.594799       1.776594      10.253452           0.008023
           31              C       3.250320       5.629720       7.096035       0.100714      33.714634 0.39618181E+03  0.91135233E+04                                 9.146058                            6.724776       0.006408       2.001697                    0.999712      27.173218      77.637370       0.622045       0.428048      -1.055376       0.070864       0.122092       0.001608       0.141177       0.003899      -0.005754       0.003800      -0.004674      -0.109990      -0.037588       0.014707       0.022881             10.830447       7.936045       4.438604       1.720424      13.061931      -0.993058      11.493365           0.005098
           32              C       1.114471       1.930321       7.096035       0.590898      25.783398 0.25869559E+03  0.54124629E+04                                 8.107555                            5.738076      -0.132972       2.010777                    0.999419      22.690323      64.239987       0.613374       0.477282      -1.015070      -0.031988      -0.056544      -0.002066       0.064998      -0.069019       0.035042      -0.017832       0.080410      -0.065395      -0.069082      -0.034038       0.103120             10.024073       7.245227       4.972026      -0.351039      12.986043       0.202380       9.840948           0.001090
           33              C       1.857011       3.216437       7.096035       0.000528      39.738776 0.45362214E+03  0.10723781E+05                                10.102988                            7.071463      -0.259735       1.908157                    0.999168      27.918940      79.157002       0.626754       0.413386      -1.071592       0.028021       0.047971      -0.000192       0.055556      -0.000577       0.007979      -0.003315       0.001451       0.115183      -0.020138      -0.019545       0.039683             12.756800       9.801846       7.274718       1.541509      18.201479      -0.889114      10.267075           0.008019
           34              C      -1.161680       2.012088       3.547965       0.100709      33.714732 0.39618334E+03  0.91135621E+04                                 9.146053                            6.724774       0.006468       2.001713                    0.999712      27.173270      77.637394       0.622048       0.428046      -1.055377       0.070866      -0.122093      -0.001608       0.141179      -0.003900       0.005753       0.003800      -0.004678      -0.109983      -0.037586       0.014704       0.022882             10.830435       7.936028      -4.438587      -1.720416      13.061899      -0.993072      11.493378           0.005098
           35              C      -3.297529       5.711487       3.547965       0.590896      25.783434 0.25869664E+03  0.54124802E+04                                 8.107512                            5.738057      -0.133014       2.010763                    0.999420      22.690268      64.239414       0.613381       0.477277      -1.015074      -0.031989       0.056546       0.002066       0.065000       0.069019      -0.035040      -0.017830       0.080410      -0.065395      -0.069083      -0.034036       0.103118             10.024001       7.245170      -4.971972       0.351037      12.985927       0.202390       9.840908           0.001086
           36              C      -2.554989       4.425371       3.547965       0.000526      39.738545 0.45362084E+03  0.10723737E+05                                10.102917                            7.071435      -0.259739       1.908156                    0.999168      27.918912      79.156726       0.626758       0.413384      -1.071593       0.028021      -0.047972       0.000192       0.055556       0.000573      -0.007979      -0.003315       0.001450       0.115197      -0.020138      -0.019549       0.039687             12.756668       9.801731      -7.274582      -1.541523      18.201217      -0.889102      10.267055           0.008020
           37              O      -2.178204       6.766821       8.496041      -0.544311      27.370018 0.39362619E+03  0.88095553E+04                                 7.314748                            6.185488       0.166367       2.145682                    0.996944      25.405332      65.803164       0.750829       0.364498      -1.127393       0.074035       0.045133       0.096448       0.129693       0.006436       0.026571       0.045516       0.061847       0.192023      -0.077618      -0.009459       0.087077              8.054302       8.986450       0.843845       2.950563       5.228589       1.839769       9.947868           0.020132
           38              O       7.173471       0.245302       9.546604      -0.580416      39.064538 0.56276006E+03  0.13700537E+05                                 9.180429                            7.351226       0.346824       2.143991                    0.998147      28.389437      75.396396       0.698657       0.360104      -1.136731      -0.001205       0.000051       0.032766       0.032788       0.028638      -0.042884       0.010602      -0.051934       0.033292      -0.068237       0.027334       0.040904             10.692147      13.706841       0.261845      -5.870888       5.740471      -0.296327      12.629130           0.040651
           39              O       2.537341       6.144778       4.948076      -0.546298      27.408824 0.39435996E+03  0.88305297E+04                                 7.324374                            6.193764       0.165045       2.145024                    0.996924      25.418204      65.864241       0.749833       0.364794      -1.127108       0.002696      -0.086989       0.099477       0.132174       0.023255       0.023968      -0.048945      -0.044342       0.187684      -0.077214      -0.011055       0.088269              8.065233       5.444885       1.208153       0.116389       8.792526      -3.481642       9.958289           0.020147
           40              O       1.037702       1.306749       5.998639      -0.578805      38.945928 0.56071708E+03  0.13637648E+05                                 9.159857                            7.335965       0.345334       2.144028                    0.998167      28.349859      75.241572       0.699694       0.359917      -1.136941       0.000547       0.001812       0.034321       0.034373      -0.036228       0.030427       0.033033      -0.026613       0.038077      -0.068812       0.025682       0.043129             10.666876       7.488408       3.308990       2.671385      11.914704       5.219869      12.597515           0.040600
           41              O      -0.359137       2.372017       1.400005      -0.545017      27.413692 0.39445844E+03  0.88334744E+04                                 7.324944                            6.194093       0.168740       2.146094                    0.997020      25.422216      65.881981       0.749878       0.364742      -1.127125      -0.076241       0.042062       0.099107       0.131925      -0.030238      -0.053857       0.002975      -0.021032       0.187233      -0.077405      -0.009897       0.087302              8.065735       6.908738      -2.052724      -3.073698       7.327602       1.639230       9.960866           0.020160
           42              O       5.024827       6.089757       2.450568      -0.576245      38.892592 0.55978999E+03  0.13609145E+05                                 9.151122                            7.329590       0.352891       2.146633                    0.998238      28.328196      75.161796       0.700059       0.359886      -1.136992       0.002138      -0.001536       0.036160       0.036255       0.007182       0.014534      -0.044583       0.075416       0.042159      -0.070482       0.025508       0.044974             10.655965       7.935041      -3.566309       3.181904      11.446527      -4.917326      12.586327           0.040599
           43              O       2.233796       0.874987       2.147959      -0.544315      27.369316 0.39361432E+03  0.88091881E+04                                 7.314462                            6.185264       0.166388       2.145686                    0.996944      25.405387      65.802064       0.750869       0.364483      -1.127410       0.074037      -0.045127      -0.096447       0.129691      -0.006437      -0.026572       0.045517       0.061819       0.192000      -0.077602      -0.009469       0.087072              8.053965       8.985993      -0.843803      -2.950388       5.228396       1.839696       9.947505           0.020132
           44              O       2.761471       7.396506       1.097396      -0.580421      39.063059 0.56273634E+03  0.13699789E+05                                 9.180108                            7.351003       0.346871       2.144004                    0.998148      28.389219      75.394885       0.698679       0.360097      -1.136739      -0.001205      -0.000056      -0.032763       0.032785      -0.028644       0.042884       0.010601      -0.051958       0.033268      -0.068244       0.027341       0.040904             10.691732      13.706185      -0.261833       5.870607       5.740290      -0.296320      12.628719           0.040648
           45              O       6.949341       1.497030       5.695924      -0.546300      27.408756 0.39435856E+03  0.88305145E+04                                 7.324479                            6.193847       0.165094       2.145041                    0.996924      25.417881      65.864053       0.749809       0.364805      -1.127097       0.002697       0.086985      -0.099479       0.132173      -0.023261      -0.023968      -0.048951      -0.044338       0.187679      -0.077219      -0.011053       0.088272              8.065356       5.444964      -1.208186      -0.116382       8.792668      -3.481709       9.958437           0.020148
           46              O      -3.374298       6.335059       4.645361      -0.578803      38.945587 0.56071129E+03  0.13637468E+05                                 9.159797                            7.335922       0.345308       2.144022                    0.998166      28.349760      75.241120       0.699697       0.359916      -1.136942       0.000548      -0.001812      -0.034322       0.034374       0.036222      -0.030424       0.033034      -0.026608       0.038078      -0.068805       0.025677       0.043128             10.666802       7.488359      -3.308970      -2.671360      11.914643       5.219832      12.597404           0.040603
           47              O       4.052863       5.269791       9.243995      -0.545015      27.414416 0.39447097E+03  0.88338382E+04                                 7.325133                            6.194243       0.168664       2.146071                    0.997020      25.422430      65.883163       0.749858       0.364748      -1.127118      -0.076248      -0.042057      -0.099106       0.131927       0.030250       0.053854       0.002971      -0.021039       0.187264      -0.077420      -0.009888       0.087308              8.065958       6.908945       2.052819       3.073797       7.327844       1.639309       9.961084           0.020160
           48              O       0.612827       1.552051       8.193432      -0.576230      38.894141 0.55981468E+03  0.13609928E+05                                 9.151475                            7.329836       0.352855       2.146624                    0.998238      28.328354      75.163305       0.700034       0.359895      -1.136983       0.002139       0.001535      -0.036164       0.036260      -0.007181      -0.014527      -0.044590       0.075420       0.042160      -0.070488       0.025515       0.044972             10.656420       7.935367       3.566519      -3.182060      11.447079      -4.917587      12.586815           0.040599
           49              O       0.999759       0.000000       0.000000      -0.549167      49.897082 0.68600538E+03  0.17592766E+05                                10.922575                            8.167337      -0.063697       1.998617                    0.998327      29.417833      80.847228       0.654990       0.364640      -1.130336       0.112171      -0.000001       0.000000       0.112171       0.000003      -0.000000      -0.014557       0.109068      -0.128714      -0.053356      -0.022630       0.075986             13.364819      20.138876      -0.000008      -0.000002       6.409109       1.137921      13.546471           0.062794
           50              O       3.912120       6.775991       7.096035      -0.550681      49.908489 0.68619579E+03  0.17599582E+05                                10.926138                            8.169710      -0.088759       1.991208                    0.998200      29.416935      80.859874       0.654720       0.364751      -1.130204      -0.055511      -0.096529       0.000026       0.111352       0.046305      -0.011039       0.008630      -0.053328      -0.124107      -0.051609      -0.022543       0.074151             13.369598       9.843286       5.945760       0.985104      16.710364      -0.569591      13.555146           0.062937
           51              O      -0.499880       0.865817       3.547965      -0.550688      49.908952 0.68620325E+03  0.17599820E+05                                10.926197                            8.169753      -0.088715       1.991218                    0.998200      29.417102      80.860423       0.654718       0.364751      -1.130204      -0.055510       0.096528      -0.000025       0.111351      -0.046309       0.011041       0.008631      -0.053340      -0.124093      -0.051610      -0.022545       0.074155             13.369664       9.843320      -5.945779      -0.985106      16.710404      -0.569594      13.555268           0.062935

******************************************************
Auxiliary information for the entire system
The total spin magnetic moment of the unit cell is   5.999994
The total net atomic charge of the unit cell is   -0.000003
Accuracy of reproducing the electrostatic potential in the unit cell:
  The inner radius (bohr) =    5.0000
  The outer radius (bohr) =   12.0000
  Valid grid points have density less than (e/(bohr^3)) =    0.0001
  The number of valid grid points were=         4351
  The rms potential error without charges in kcal/mol is=      1.93008
  The rms potential error with partial charges in kcal/mol is=      0.30928
  The RRMSE value at monopole order=      0.16024
  The rms potential error with partial charges and cloud penetration in kcal/mol is=      0.32807
  The RRMSE value at monopole order with cloud penetration is=      0.16998
  The rms potential error with partial charges and atomic dipoles in kcal/mol is=      0.29562
  The RRMSE value at dipole order=      0.15317
  The rms potential error with partial charges, atomic dipoles and cloud penetration in kcal/mol is=      0.28175
  The RRMSE value at dipole order with cloud penetration=      0.14598

******************************************************
The electron densities and ab initio electrostatic potential were computed in VASP using the PBE functional and
projector augmented wave method. See the main text of the journal article for a description of computational details.
The atomic charges, dipoles, and quadrupoles were computed with the DDEC6 method as described in
(a) T. A. Manz and N. Gabaldon Limas, RSC Adv. 6 (2016) 47771-47801 DOI: 10.1039/c6ra04656h
(b) N. Gabaldon Limas and T. A. Manz, RSC Adv. 8 (2018) 2678-2707 DOI: 10.1039/c7ra11829e.
For each atom in the material, the electron cloud parameters were fit to the spherically averaged atom-in-material
electron density using radial positions for which this density was between 10^-4 and 10^-2 electrons per cubic bohr.
The polarizabilities, dispersion coefficients, and quantum Drude oscillator (QDO) parameters were fit using the MCLF method.
The magnetic structure of the system was optimized in VASP from the default ferromagnetic initial guess using spin polarization.
The atomic spin moments (ASMs) were computed on this optimized magnetic structure using the DDEC6 partition as inputs
to the method of T. A. Manz and D. S. Sholl, J. Chem. Theory Comput. 7 (2011) 4146-4164 DOI: 10.1021/ct200539n.
The RMSE and RRMSE were computed using a uniform grid with Ewald summation.
