# Supplementary material for: A collection of forcefield precursors for metal–organic frameworks
Source: RSC Adv. 2019 Nov 13;9(63):36492–507. doi: 10.1039/c9ra07327b (PMC9075174; doi:10.1039/c9ra07327b)
Supplement: RA-009-C9RA07327B-s4149 [file RA-009-C9RA07327B-s4149.xyz]

  102
jmolscript: load "" {1 1 1} spacegroup "x,y,z" unitcell [{      8.807900     0.000000     0.000000 }, {     -4.403950     7.627865     0.000000 }, {      0.000000     0.000000    21.166300 }]
Ni     4.334588     7.218172    19.413307     0.969348
Ni     8.487777     0.264916    12.357944     0.965119
Ni     0.389485     0.144777     5.302581     0.970387
Ni    -0.069362     0.409693     1.752993     0.969365
Ni     4.083827     7.362949     8.808356     0.965099
Ni    -4.014465     7.483088    15.863719     0.970381
H      6.404224     2.974867    19.587294     0.140556
H     -0.358482     6.836093    19.286733     0.143441
H      1.858467     6.483685    18.349065     0.429098
H      5.011695     4.805555    20.582110     0.431715
H      3.778149     0.594211    12.531931     0.141400
H      1.695521     4.520273    12.231370     0.141929
H      0.281853     2.776543    11.293703     0.426246
H      6.059835     0.884832    13.526747     0.433643
H      3.029477     4.058787     5.476357     0.140708
H     -1.337039     3.899365     5.175795     0.141837
H     -2.140320     5.995502     4.238128     0.429423
H      2.140320     1.937478     6.471173     0.435254
H      2.000274     4.652998     1.579006     0.140558
H      4.045468     0.791772     1.879567     0.143441
H      6.262417     1.144180     2.817235     0.429096
H      0.607745     2.822310     0.584190     0.431717
H     -0.625801     7.033654     8.634369     0.141399
H      6.099471     3.107592     8.934930     0.141928
H      4.685803     4.851322     9.872597     0.426245
H      1.655885     6.743033     7.639553     0.433644
H     -1.374473     3.569078    15.689943     0.140704
H      3.066911     3.728500    15.990505     0.141840
H      2.263630     1.632363    16.928172     0.429426
H     -2.263630     5.690387    14.695127     0.435250
C      1.496903     7.134342    20.069886     0.218418
C      6.364589     3.504241    18.799696    -0.285100
C      0.116264     7.147310    20.047449    -0.285892
C      5.652470     4.696476    18.788266     0.226465
C      1.026120     2.764338    13.014523     0.218731
C      4.256418     0.363849    11.744333    -0.286610
C      1.727670     3.953522    12.992087    -0.285411
C      5.644983     0.384444    11.732903     0.226861
C     -2.523023     5.357050     5.958948     0.217502
C      2.590844     3.759775     4.688759    -0.287468
C     -1.843934     4.154898     5.936512    -0.284736
C      1.914397     2.546944     4.677329     0.227358
C      5.900853     0.493523     1.096414     0.218418
C      1.960639     4.123624     2.366604    -0.285098
C      4.520214     0.480555     1.118851    -0.285886
C      1.248520     2.931389     2.378034     0.226464
C      5.430070     4.863527     8.151777     0.218730
C     -0.147532     7.264016     9.421967    -0.286612
C      6.131620     3.674343     8.174213    -0.285413
C      1.241033     7.243421     9.433397     0.226863
C      1.880927     2.270815    15.207352     0.217501
C     -1.813106     3.868090    16.477541    -0.287465
C      2.560016     3.472967    15.229788    -0.284743
C     -2.489553     5.080921    16.488971     0.227358
C      2.351709     0.000000     0.000000     0.587031
C      6.612971     0.000000     0.000000     0.113977
C      3.834960     0.000000     0.000000     0.000534
C      3.228095     5.591225    14.110937     0.584277
C      1.097464     1.900864    14.110937     0.115697
C      2.486470     4.306693    14.110937     0.003478
C     -1.175855     2.036640     7.055363     0.584280
C     -3.306486     5.727001     7.055363     0.115689
C     -1.917480     3.321172     7.055363     0.003477
C     -3.173046     5.495877    17.638513     0.108998
C     -1.041975     1.804753    17.638513     0.587682
C     -1.786242     3.093862    17.638513    -0.000081
C      6.346092     0.000000    10.583150     0.104747
C      2.083949     0.000000    10.583150     0.590800
C      3.572484     0.000000    10.583150    -0.001023
C      1.230904     2.131988     3.527787     0.108999
C      3.361975     5.823112     3.527787     0.587676
C      2.617708     4.534003     3.527787    -0.000078
O      1.774351     0.194511    20.051894    -0.578001
O      2.302825     6.637005    19.066815    -0.490688
O     -0.496325     1.459211    18.727096    -0.574076
O      4.910404     5.193050    19.828167    -0.491925
O      3.685225     5.993976    12.996532    -0.575612
O      0.192453     2.315057    12.011452    -0.486599
O     -2.892074     7.328090    11.671733    -0.575793
O      6.446062     0.778805    12.772804    -0.492822
O      7.752273     1.439378     5.940957    -0.578810
O     -2.495278     6.303668     4.955877    -0.491052
O      3.388399     6.468430     4.616158    -0.575777
O      1.855384     1.656009     5.717229    -0.496225
O     -2.629599     7.433354     1.114406    -0.578003
O      6.706775     0.990860     2.099485    -0.490694
O      3.907625     6.168654     2.439204    -0.574082
O      0.506454     2.434815     1.338133    -0.491934
O     -0.718725     1.633889     8.169768    -0.575599
O      4.596403     5.312808     9.154848    -0.486589
O      1.511876     0.299775     9.494567    -0.575796
O      2.042112     6.849060     8.393496    -0.492822
O      3.348323     6.188487    15.225343    -0.578809
O      1.908672     1.324197    16.210423    -0.491057
O      7.792349     1.159435    16.550142    -0.575777
O     -2.548566     5.971856    15.449071    -0.496218
O      7.939441     0.000000     0.000000    -0.548591
O      0.434229     0.752107    14.110937    -0.549453
O     -3.969721     6.875758     7.055363    -0.549449
O     -3.837602     6.646922    17.638513    -0.552890
O      7.675204     0.000000    10.583150    -0.548556
O      0.566348     0.980943     3.527787    -0.552895

The following XYZ coordinates are in angstroms. Other properties are in atomic units.
The sperically averaged electron density of each atom fit to a function of the form exp(a - br)
eigen_1, eigen_2 and eigen_3 are the three eigenvalues of traceless quadrupole moment tensor
  atom number  atomic symbol              X              Y              Z     net charge C6 coefficient C8 coefficient C10 coefficient fluctuating dipole atomic polarizability isotropic forcefield polarizability              a              b squared Pearson coefficient          <r^3>          <r^4>         wp_QDO          m_QDO          q_QDO       dipole_x       dipole_y       dipole_z         dipole            Qxy            Qxz            Qyz     Q(x^2-y^2)  Q(3z^2 - R^2)        eigen_1        eigen_2        eigen_3 static polarizability      alpha(xx)      alpha(xy)      alpha(xz)      alpha(yy)      alpha(yz)      alpha(zz) atomic spin moment
            1             Ni       4.334588       7.218172      19.413307       0.969348      89.206900 0.16060692E+04  0.48496311E+05                                15.920683                           12.806141       0.535613       2.105172                    0.992845      41.450448     105.215663       0.529734       0.382916      -1.173057       0.006999       0.014299      -0.001207       0.015966       0.003350      -0.003704       0.005954      -0.002507      -0.078981      -0.027615       0.010669       0.016946             19.154372      21.571882      -5.119753      -3.461306      16.097426       2.319156      19.793807           1.786104
            2             Ni       8.487777       0.264916      12.357944       0.965119      89.527671 0.16130937E+04  0.48772572E+05                                15.973137                           12.845878       0.525450       2.100683                    0.992635      41.573470     105.675092       0.528069       0.383618      -1.172256       0.009004      -0.013195      -0.001174       0.016018      -0.003760       0.006177      -0.000804      -0.003424      -0.080305      -0.027737       0.009838       0.017900             19.219763      21.982642       4.946821       3.750001      15.814135       1.845837      19.862512           1.786812
            3             Ni       0.389485       0.144777       5.302581       0.970387      89.105366 0.16035637E+04  0.48403391E+05                                15.912784                           12.799016       0.518526       2.100880                    0.992820      41.422133     105.136619       0.529686       0.383088      -1.172886      -0.015831      -0.000365      -0.000728       0.015852       0.000358      -0.003712      -0.006447       0.009179      -0.080550      -0.028259       0.009849       0.018410             19.145937      13.026775       0.191968      -0.277653      24.626251      -4.156061      19.784783           1.786541
            4             Ni      -0.069362       0.409693       1.752993       0.969365      89.205972 0.16060430E+04  0.48495327E+05                                15.920580                           12.806034       0.535655       2.105189                    0.992844      41.450111     105.214642       0.529737       0.382916      -1.173057       0.006998      -0.014296       0.001208       0.015962      -0.003352       0.003706       0.005951      -0.002525      -0.078969      -0.027611       0.010661       0.016950             19.154293      21.571953       5.119758       3.461174      16.097453       2.319068      19.793472           1.786108
            5             Ni       4.083827       7.362949       8.808356       0.965099      89.528495 0.16131169E+04  0.48773451E+05                                15.973248                           12.845989       0.525400       2.100665                    0.992635      41.573787     105.676125       0.528066       0.383619      -1.172255       0.009005       0.013198       0.001175       0.016021       0.003756      -0.006175      -0.000801      -0.003402      -0.080322      -0.027742       0.009847       0.017895             19.219858      21.982628      -4.946802      -3.750151      15.814078       1.845942      19.862869           1.786806
            6             Ni      -4.014465       7.483088      15.863719       0.970381      89.105458 0.16035657E+04  0.48403492E+05                                15.912841                           12.799059       0.518502       2.100872                    0.992820      41.422240     105.137113       0.529682       0.383090      -1.172884      -0.015831       0.000369       0.000723       0.015852      -0.000352       0.003719      -0.006446       0.009179      -0.080548      -0.028259       0.009849       0.018410             19.146003      13.026816      -0.191982       0.277678      24.626331      -4.156075      19.784863           1.786536
            7              H       6.404224       2.974867      19.587294       0.140556       1.034604 0.76596828E+01  0.74919937E+02                                 1.735016                            1.653438      -1.182317       2.330681                    0.996296       3.544457      10.139516       0.467868       1.338433      -0.696010       0.005899      -0.021863       0.029552       0.037230      -0.007169      -0.004672      -0.002423      -0.008556       0.033794      -0.015033       0.002713       0.012320              1.759294       1.425788      -0.133193       0.014993       1.884858      -0.437958       1.967235           0.000244
            8              H      -0.358482       6.836093      19.286733       0.143441       1.039131 0.76936534E+01  0.75109328E+02                                 1.721283                            1.643043      -1.159621       2.341929                    0.996579       3.481732       9.853369       0.476813       1.315820      -0.701086      -0.021816      -0.009570      -0.027974       0.036743       0.000509      -0.000297       0.007597       0.015370       0.031585      -0.015211       0.002437       0.012774              1.740934       1.867280       0.159649       0.358282       1.456348       0.245968       1.899173           0.000261
            9              H       1.858467       6.483685      18.349065       0.429098       0.419710 0.24916249E+01  0.18690472E+02                                 1.031632                            1.011740      -1.201653       2.525019                    0.999731       1.985776       5.231221       0.530008       1.540587      -0.661698      -0.015810      -0.007149      -0.031889       0.036304      -0.001869       0.004454       0.007576       0.014729       0.029706      -0.015213       0.001698       0.013515              1.032882       0.973207       0.025951       0.073660       0.917673       0.102245       1.207764           0.000726
           10              H       5.011695       4.805555      20.582110       0.431715       0.414624 0.24345223E+01  0.18122870E+02                                 1.015872                            0.994373      -1.201312       2.527966                    0.999748       1.952501       5.092903       0.540228       1.523056      -0.664828       0.001764      -0.012780       0.035039       0.037339      -0.007609      -0.003379      -0.005967      -0.003679       0.037305      -0.015507       0.001127       0.014380              1.018181       0.891675      -0.012683      -0.038779       0.947228      -0.096758       1.215640           0.000603
           11              H       3.778149       0.594211      12.531931       0.141400       1.029162 0.76069655E+01  0.74243300E+02                                 1.725821                            1.645352      -1.156526       2.341851                    0.996527       3.530381      10.073837       0.470244       1.334558      -0.696821      -0.021721       0.007046       0.029173       0.037047       0.000043       0.000155       0.004318       0.017017       0.034720      -0.014997       0.002719       0.012278              1.749724       1.874738      -0.130878      -0.382965       1.418791       0.204012       1.955644           0.000245
           12              H       1.695521       4.520273      12.231370       0.141929       1.041102 0.77112136E+01  0.75316376E+02                                 1.722895                            1.644498      -1.159411       2.341582                    0.996608       3.485023       9.861892       0.476831       1.315149      -0.701243       0.002880       0.023586      -0.028593       0.037177       0.006359       0.007187      -0.003740      -0.008007       0.030720      -0.015212       0.002391       0.012821              1.742619       1.422042       0.098356       0.033911       1.904779      -0.433856       1.901035           0.000261
           13              H       0.281853       2.776543      11.293703       0.426246       0.422710 0.25121705E+01  0.18868622E+02                                 1.033174                            1.013166      -1.197908       2.524383                    0.999721       1.991125       5.235325       0.532196       1.532300      -0.663107       0.001862       0.017086      -0.032915       0.037132       0.007316       0.004347      -0.008103      -0.003753       0.029201      -0.015327       0.001623       0.013703              1.034444       0.910218       0.011106       0.051835       0.983204      -0.115346       1.209909           0.000733
           14              H       6.059835       0.884832      13.526747       0.433643       0.411966 0.24152709E+01  0.17949252E+02                                 1.012866                            0.991533      -1.194588       2.532120                    0.999741       1.945724       5.075879       0.539941       1.526439      -0.664262      -0.012076       0.004967       0.033932       0.036358       0.002609      -0.003303       0.005676       0.015397       0.037859      -0.015780       0.001417       0.014363              1.015153       0.941685      -0.017622      -0.064092       0.892203       0.081515       1.211571           0.000599
           15              H       3.029477       4.058787       5.476357       0.140708       1.029345 0.76082446E+01  0.74253969E+02                                 1.725601                            1.645167      -1.161639       2.339542                    0.996489       3.530978      10.073230       0.470440       1.334034      -0.696935       0.017371       0.015559       0.029462       0.037575       0.007440       0.004181      -0.002766      -0.008792       0.034169      -0.015275       0.002936       0.012340              1.749499       1.645903       0.262780       0.368048       1.647207       0.229515       1.955388           0.000245
           16              H      -1.337039       3.899365       5.175795       0.141837       1.040485 0.77054848E+01  0.75249380E+02                                 1.722584                            1.644180      -1.160372       2.341394                    0.996547       3.484261       9.860270       0.476730       1.315619      -0.701153       0.019266      -0.013791      -0.028833       0.037319      -0.007090      -0.006610      -0.004112      -0.006788       0.029894      -0.015246       0.002878       0.012369              1.742320       1.698641      -0.258155      -0.392661       1.627576       0.187600       1.900743           0.000261
           17              H      -2.140320       5.995502       4.238128       0.429423       0.418858 0.24843459E+01  0.18616922E+02                                 1.029003                            1.009265      -1.197867       2.527066                    0.999716       1.981965       5.213657       0.531594       1.537552      -0.662213       0.014299      -0.010404      -0.031961       0.036527      -0.005377      -0.008967       0.000283      -0.010282       0.029217      -0.015066       0.001474       0.013593              1.030228       0.951752      -0.036853      -0.124774       0.934669       0.012606       1.204261           0.000725
           18              H       2.140320       1.937478       6.471173       0.435254       0.410336 0.24044315E+01  0.17857173E+02                                 1.012219                            0.990945      -1.205125       2.529312                    0.999759       1.943068       5.075254       0.538502       1.531504      -0.663394       0.010903       0.007952       0.033828       0.036421       0.005164       0.006458      -0.000068      -0.011858       0.036687      -0.015329       0.001382       0.013946              1.014500       0.919329       0.030185       0.102458       0.913572       0.014650       1.210598           0.000596
           19              H       2.000274       4.652998       1.579006       0.140558       1.034589 0.76595278E+01  0.74917828E+02                                 1.734980                            1.653406      -1.182389       2.330651                    0.996293       3.544394      10.139201       0.467880       1.338408      -0.696015       0.005899       0.021863      -0.029552       0.037230       0.007170       0.004672      -0.002422      -0.008557       0.033798      -0.015034       0.002712       0.012321              1.759256       1.425762       0.133189      -0.014993       1.884817      -0.437942       1.967188           0.000244
           20              H       4.045468       0.791772       1.879567       0.143441       1.039116 0.76935254E+01  0.75107862E+02                                 1.721277                            1.643038      -1.159576       2.341950                    0.996580       3.481715       9.853348       0.476809       1.315835      -0.701083      -0.021816       0.009570       0.027974       0.036743      -0.000509       0.000297       0.007597       0.015370       0.031583      -0.015211       0.002438       0.012773              1.740928       1.867276      -0.159647      -0.358279       1.456344       0.245965       1.899164           0.000261
           21              H       6.262417       1.144180       2.817235       0.429096       0.419714 0.24916654E+01  0.18690908E+02                                 1.031650                            1.011758      -1.201661       2.525012                    0.999730       1.985810       5.231381       0.529993       1.540618      -0.661693      -0.015809       0.007147       0.031890       0.036304       0.001870      -0.004454       0.007576       0.014732       0.029708      -0.015216       0.001700       0.013516              1.032900       0.973225      -0.025951      -0.073657       0.917691       0.102247       1.207784           0.000726
           22              H       0.607745       2.822310       0.584190       0.431717       0.414614 0.24344282E+01  0.18121872E+02                                 1.015826                            0.994330      -1.201341       2.527949                    0.999747       1.952437       5.092582       0.540262       1.522986      -0.664840       0.001765       0.012780      -0.035041       0.037340       0.007612       0.003378      -0.005968      -0.003678       0.037312      -0.015511       0.001128       0.014383              1.018135       0.891641       0.012682       0.038776       0.947189      -0.096748       1.215576           0.000603
           23              H      -0.625801       7.033654       8.634369       0.141399       1.029175 0.76070797E+01  0.74244567E+02                                 1.725822                            1.645353      -1.156486       2.341866                    0.996530       3.530394      10.073828       0.470249       1.334539      -0.696824      -0.021722      -0.007047      -0.029173       0.037048      -0.000043      -0.000155       0.004318       0.017017       0.034722      -0.014998       0.002719       0.012279              1.749726       1.874737       0.130879       0.382966       1.418792       0.204013       1.955648           0.000245
           24              H       6.099471       3.107592       8.934930       0.141928       1.041130 0.77115040E+01  0.75320236E+02                                 1.722955                            1.644551      -1.159380       2.341593                    0.996610       3.485119       9.862365       0.476812       1.315184      -0.701235       0.002880      -0.023586       0.028593       0.037177      -0.006359      -0.007188      -0.003741      -0.008007       0.030714      -0.015212       0.002392       0.012820              1.742681       1.422084      -0.098361      -0.033913       1.904850      -0.433882       1.901108           0.000261
           25              H       4.685803       4.851322       9.872597       0.426245       0.422710 0.25121644E+01  0.18868570E+02                                 1.033175                            1.013166      -1.197901       2.524387                    0.999721       1.991124       5.235325       0.532195       1.532302      -0.663106       0.001861      -0.017086       0.032914       0.037132      -0.007313      -0.004348      -0.008102      -0.003753       0.029195      -0.015323       0.001622       0.013701              1.034445       0.910215      -0.011106      -0.051834       0.983204      -0.115350       1.209914           0.000733
           26              H       1.655885       6.743033       7.639553       0.433644       0.411966 0.24152647E+01  0.17949175E+02                                 1.012862                            0.991528      -1.194567       2.532133                    0.999741       1.945713       5.075827       0.539946       1.526428      -0.664264      -0.012077      -0.004969      -0.033932       0.036358      -0.002607       0.003303       0.005676       0.015396       0.037858      -0.015779       0.001416       0.014363              1.015149       0.941679       0.017623       0.064096       0.892197       0.081515       1.211570           0.000600
           27              H      -1.374473       3.569078      15.689943       0.140704       1.029352 0.76083341E+01  0.74255357E+02                                 1.725638                            1.645200      -1.161601       2.339557                    0.996489       3.531035      10.073558       0.470423       1.334071      -0.696928       0.017372      -0.015559      -0.029461       0.037574      -0.007439      -0.004182      -0.002766      -0.008792       0.034164      -0.015274       0.002936       0.012338              1.749538       1.645937      -0.262790      -0.368061       1.647243       0.229524       1.955433           0.000245
           28              H       3.066911       3.728500      15.990505       0.141840       1.040462 0.77052381E+01  0.75245952E+02                                 1.722520                            1.644123      -1.160437       2.341367                    0.996545       3.484164       9.859751       0.476755       1.315570      -0.701163       0.019267       0.013791       0.028834       0.037321       0.007091       0.006609      -0.004112      -0.006788       0.029902      -0.015248       0.002877       0.012371              1.742253       1.698577       0.258137       0.392636       1.627516       0.187588       1.900666           0.000261
           29              H       2.263630       1.632363      16.928172       0.429426       0.418854 0.24843047E+01  0.18616494E+02                                 1.028987                            1.009249      -1.197858       2.527073                    0.999716       1.981934       5.213520       0.531606       1.537529      -0.662217       0.014301       0.010405       0.031961       0.036528       0.005378       0.008967       0.000285      -0.010284       0.029220      -0.015068       0.001473       0.013594              1.030211       0.951738       0.036852       0.124771       0.934655       0.012607       1.204241           0.000725
           30              H      -2.263630       5.690387      14.695127       0.435250       0.410348 0.24045387E+01  0.17858276E+02                                 1.012263                            0.990987      -1.205131       2.529306                    0.999759       1.943139       5.075583       0.538472       1.531565      -0.663383       0.010902      -0.007952      -0.033828       0.036420      -0.005163      -0.006458      -0.000071      -0.011856       0.036682      -0.015327       0.001383       0.013944              1.014544       0.919366      -0.030187      -0.102466       0.913609       0.014651       1.210658           0.000596
           31              C       1.496903       7.134342      20.069886       0.218418      32.481224 0.36898854E+03  0.83120417E+04                                 8.924554                            6.490757       0.136132       2.053195                    0.999212      25.560456      71.524284       0.635042       0.428163      -1.058655       0.056807      -0.053184      -0.106112       0.131588      -0.030165      -0.044024       0.037085       0.065739       0.072888      -0.062920      -0.021241       0.084160             10.633032      16.559115      -0.333729      -1.218581       5.427421       2.022555       9.912561           0.003035
           32              C       6.364589       3.504241      18.799696      -0.285100      40.687078 0.52945877E+03  0.13081193E+05                                10.156488                            7.622170       0.014872       1.943251                    0.999811      32.456440      95.771555       0.602469       0.411487      -1.066970       0.025202      -0.027470      -0.013799       0.039751       0.006134      -0.010468      -0.018356       0.006000       0.119344      -0.028870      -0.018045       0.046915             11.866742       9.390452      -6.213253      -2.067491      15.878668       0.429875      10.331107           0.003264
           33              C       0.116264       7.147310      20.047449      -0.285892      40.104253 0.52292784E+03  0.12879445E+05                                10.055609                            7.575090       0.011014       1.942872                    0.999780      32.349841      95.298921       0.604346       0.411496      -1.066994      -0.035781       0.012352       0.011651       0.039605       0.001557       0.007794       0.018368      -0.015737       0.107996      -0.026879      -0.016435       0.043315             11.708228      19.432636      -0.449817      -1.390242       5.909789       1.880666       9.782259           0.003267
           34              C       5.652470       4.696476      18.788266       0.226465      32.642394 0.36653276E+03  0.82420112E+04                                 8.954170                            6.469292       0.110906       2.045662                    0.999210      25.490030      71.237162       0.636141       0.428186      -1.058761      -0.070186       0.029799       0.113360       0.136618      -0.044660      -0.049567       0.023362       0.002611       0.093855      -0.064989      -0.018155       0.083144             10.705676       8.229537      -5.164373      -2.072941      13.552845       0.259119      10.334646           0.003251
           35              C       1.026120       2.764338      13.014523       0.218731      32.484829 0.36909481E+03  0.83153231E+04                                 8.926560                            6.492627       0.146999       2.056196                    0.999185      25.562475      71.541871       0.634791       0.428286      -1.058542      -0.073962      -0.023146      -0.105467       0.130879       0.044106       0.053979       0.018229       0.017393       0.076520      -0.064442      -0.019164       0.083605             10.634673       8.498996       4.986711       2.360141      13.489859       0.041595       9.915164           0.003056
           36              C       4.256418       0.363849      11.744333      -0.286610      40.776359 0.53082217E+03  0.13124226E+05                                10.177153                            7.637373       0.002730       1.939521                    0.999810      32.489267      95.924400       0.601189       0.412069      -1.066518      -0.036342      -0.008211      -0.013528       0.039638      -0.000370      -0.010501       0.015020      -0.012289       0.116458      -0.027583      -0.016759       0.044342             11.892711      19.690487       0.300867       1.418071       5.642482       1.576409      10.345163           0.003269
           37              C       1.727670       3.953522      12.992087      -0.285411      40.119422 0.52317480E+03  0.12887682E+05                                10.061271                            7.579243       0.010115       1.942678                    0.999801      32.354025      95.334540       0.603868       0.411752      -1.066775       0.029165       0.025976       0.010247       0.040378      -0.007786       0.012445      -0.018452       0.004124       0.110792      -0.027786      -0.017795       0.045580             11.714587       9.683908       6.083324       2.324342      15.671699       0.261993       9.788153           0.003260
           38              C       5.644983       0.384444      11.732903       0.226861      32.637753 0.36643787E+03  0.82395259E+04                                 8.953527                            6.468601       0.108019       2.044602                    0.999196      25.489217      71.238508       0.636140       0.428205      -1.058726       0.061109       0.045240       0.112400       0.135701       0.022611       0.043958       0.030811       0.078473       0.092867      -0.065608      -0.016418       0.082026             10.705237      16.694196       0.278890       1.265904       5.087913       1.665307      10.333603           0.003239
           39              C      -2.523023       5.357050       5.958948       0.217502      32.468753 0.36882431E+03  0.83078632E+04                                 8.924643                            6.491008       0.137619       2.053385                    0.999200      25.554752      71.518786       0.634747       0.428387      -1.058460       0.018196       0.076957      -0.106320       0.132505      -0.014695      -0.009327      -0.057970      -0.086071       0.072755      -0.063822      -0.021957       0.085779             10.632531       7.921709      -4.653534      -1.143649      14.063800      -2.063885       9.912085           0.003054
           40              C       2.590844       3.759775       4.688759      -0.287468      40.807811 0.53122645E+03  0.13136911E+05                                10.182644                            7.640473       0.002079       1.938729                    0.999768      32.504293      95.983090       0.601036       0.412090      -1.066490       0.010655       0.036137      -0.011659       0.039437      -0.006181       0.018820       0.000688       0.006409       0.120544      -0.029053      -0.016794       0.045847             11.900145       8.899020       5.937428       0.655705      16.451783      -2.019064      10.349632           0.003264
           41              C      -1.843934       4.154898       5.936512      -0.284736      40.111497 0.52303099E+03  0.12882657E+05                                10.057751                            7.576476       0.013013       1.943435                    0.999785      32.348955      95.299688       0.604213       0.411565      -1.066946       0.007102      -0.038069       0.009179       0.039798       0.005365      -0.021988      -0.001130       0.012093       0.106428      -0.027044      -0.017227       0.044270             11.710709       8.903342      -5.632623      -0.935323      16.444282      -2.142380       9.784503           0.003257
           42              C       1.914397       2.546944       4.677329       0.227358      32.613021 0.36602344E+03  0.82282723E+04                                 8.951061                            6.466227       0.109978       2.045038                    0.999193      25.475431      71.202714       0.636037       0.428375      -1.058570       0.009924      -0.074692       0.112989       0.135808       0.022319       0.003298      -0.055377      -0.079421       0.092151      -0.065337      -0.018892       0.084229             10.702739       7.746459       4.885324       0.810021      14.030839      -1.927376      10.330918           0.003245
           43              C       5.900853       0.493523       1.096414       0.218418      32.481345 0.36898899E+03  0.83120642E+04                                 8.924606                            6.490777       0.136128       2.053193                    0.999213      25.560541      71.524846       0.635038       0.428165      -1.058652       0.056805       0.053187       0.106115       0.131590       0.030165       0.044024       0.037084       0.065746       0.072897      -0.062923      -0.021238       0.084161             10.633114      16.559269       0.333745       1.218639       5.427451       2.022571       9.912623           0.003036
           44              C       1.960639       4.123624       2.366604      -0.285098      40.687154 0.52945838E+03  0.13081181E+05                                10.156515                            7.622176       0.014834       1.943242                    0.999811      32.456407      95.771458       0.602467       0.411488      -1.066969       0.025203       0.027468       0.013797       0.039750      -0.006134       0.010468      -0.018356       0.005998       0.119357      -0.028871      -0.018048       0.046919             11.866808       9.390538       6.213354       2.067502      15.878827       0.429921      10.331061           0.003263
           45              C       4.520214       0.480555       1.118851      -0.285886      40.104223 0.52292600E+03  0.12879397E+05                                10.055648                            7.575105       0.011081       1.942895                    0.999780      32.349711      95.298753       0.604342       0.411499      -1.066991      -0.035780      -0.012355      -0.011649       0.039605      -0.001557      -0.007794       0.018366      -0.015745       0.107990      -0.026882      -0.016430       0.043312             11.708300      19.432836       0.449840       1.390290       5.909807       1.880663       9.782257           0.003267
           46              C       1.248520       2.931389       2.378034       0.226464      32.642736 0.36653615E+03  0.82421153E+04                                 8.954259                            6.469339       0.110997       2.045690                    0.999209      25.490197      71.238003       0.636136       0.428188      -1.058759      -0.070184      -0.029798      -0.113362       0.136618       0.044665       0.049566       0.023362       0.002605       0.093871      -0.064995      -0.018150       0.083145             10.705808       8.229658       5.164484       2.072969      13.553065       0.259153      10.334702           0.003252
           47              C       5.430070       4.863527       8.151777       0.218730      32.484685 0.36909416E+03  0.83152990E+04                                 8.926523                            6.492618       0.146862       2.056152                    0.999187      25.562382      71.541408       0.634792       0.428286      -1.058543      -0.073962       0.023147       0.105465       0.130878      -0.044103      -0.053980       0.018231       0.017397       0.076510      -0.064438      -0.019168       0.083605             10.634604       8.498916      -4.986647      -2.360098      13.489767       0.041542       9.915129           0.003053
           48              C      -0.147532       7.264016       9.421967      -0.286612      40.776365 0.53082359E+03  0.13124263E+05                                10.177120                            7.637363       0.002618       1.939485                    0.999810      32.489364      95.924504       0.601192       0.412067      -1.066520      -0.036340       0.008204       0.013530       0.039635       0.000371       0.010501       0.015023      -0.012284       0.116462      -0.027581      -0.016764       0.044345             11.892648      19.690307      -0.300853      -1.418037       5.642468       1.576412      10.345169           0.003269
           49              C       6.131620       3.674343       8.174213      -0.285413      40.119439 0.52317651E+03  0.12887740E+05                                10.061267                            7.579250       0.010115       1.942675                    0.999801      32.354129      95.335015       0.603868       0.411752      -1.066775       0.029165      -0.025975      -0.010248       0.040377       0.007784      -0.012444      -0.018453       0.004130       0.110780      -0.027785      -0.017792       0.045577             11.714549       9.683829      -6.083227      -2.324322      15.671596       0.261909       9.788221           0.003262
           50              C       1.241033       7.243421       9.433397       0.226863      32.637497 0.36643552E+03  0.82394504E+04                                 8.953452                            6.468565       0.107983       2.044591                    0.999197      25.489075      71.237743       0.636145       0.428203      -1.058729       0.061109      -0.045236      -0.112399       0.135699      -0.022610      -0.043958       0.030811       0.078465       0.092854      -0.065603      -0.016421       0.082023             10.705127      16.693982      -0.278879      -1.265852       5.087876       1.665295      10.333525           0.003240
           51              C       1.880927       2.270815      15.207352       0.217501      32.468870 0.36882569E+03  0.83078981E+04                                 8.924642                            6.491005       0.137686       2.053405                    0.999199      25.554812      71.518860       0.634749       0.428385      -1.058462       0.018196      -0.076956       0.106319       0.132503       0.014697       0.009331      -0.057970      -0.086073       0.072758      -0.063826      -0.021953       0.085779             10.632535       7.921709       4.653534       1.143640      14.063822      -2.063900       9.912075           0.003055
           52              C      -1.813106       3.868090      16.477541      -0.287465      40.807677 0.53122510E+03  0.13136876E+05                                10.182639                            7.640474       0.002141       1.938748                    0.999768      32.504227      95.983062       0.601034       0.412091      -1.066488       0.010655      -0.036138       0.011658       0.039438       0.006183      -0.018820       0.000686       0.006411       0.120524      -0.029052      -0.016790       0.045841             11.900124       8.899003      -5.937399      -0.655734      16.451709      -2.019031      10.349658           0.003263
           53              C       2.560016       3.472967      15.229788      -0.284743      40.111825 0.52303592E+03  0.12882800E+05                                10.057785                            7.576503       0.012970       1.943421                    0.999785      32.349115      95.300015       0.604213       0.411564      -1.066948       0.007102       0.038068      -0.009179       0.039798      -0.005359       0.021992      -0.001132       0.012092       0.106452      -0.027042      -0.017237       0.044280             11.710761       8.903372       5.632662       0.935281      16.444414      -2.142432       9.784497           0.003255
           54              C      -2.489553       5.080921      16.488971       0.227358      32.612846 0.36602147E+03  0.82282177E+04                                 8.951040                            6.466216       0.109931       2.045024                    0.999194      25.475341      71.202439       0.636036       0.428376      -1.058570       0.009924       0.074692      -0.112990       0.135810      -0.022316      -0.003295      -0.055377      -0.079418       0.092146      -0.065333      -0.018895       0.084228             10.702704       7.746429      -4.885293      -0.810028      14.030758      -1.927366      10.330924           0.003245
           55              C       2.351709       0.000000       0.000000       0.587031      26.217812 0.26395787E+03  0.55517065E+04                                 8.189371                            5.791327      -0.141524       2.003413                    0.999329      22.918563      65.105912       0.611169       0.476489      -1.015259      -0.064688       0.000001       0.000001       0.064688       0.000001       0.000001       0.031717      -0.158446      -0.072604      -0.067122      -0.032336       0.099459             10.112187      16.059712       0.000002      -0.000007       4.385868      -0.204336       9.890982           0.000800
           56              C       6.612971       0.000000       0.000000       0.113977      33.190051 0.39420113E+03  0.90763262E+04                                 9.132763                            6.756456      -0.054444       1.986572                    0.999668      27.162908      78.197311       0.612580       0.434262      -1.049295       0.136365      -0.000001      -0.000002       0.136365      -0.000001       0.000001      -0.010607       0.007900      -0.100797      -0.035907       0.015157       0.020750             10.770684      15.512771      -0.000004       0.000005       5.595272       2.171388      11.204009           0.005082
           57              C       3.834960       0.000000       0.000000       0.000534      40.632735 0.46025185E+03  0.10934946E+05                                10.286959                            7.153535      -0.310950       1.890279                    0.998939      28.182257      80.460722       0.618312       0.416943      -1.067841       0.063223      -0.000001       0.000001       0.063223       0.000001      -0.000000       0.001297       0.009578       0.096822      -0.020957      -0.011348       0.032306             12.992071      22.927246       0.000005      -0.000019       5.832669       1.942515      10.216297           0.007929
           58              C       3.228095       5.591225      14.110937       0.584277      26.219888 0.26402670E+03  0.55533743E+04                                 8.190090                            5.792501      -0.153568       2.000357                    0.999438      22.918260      65.100912       0.611056       0.476558      -1.015248       0.033417       0.058964       0.001236       0.067786      -0.068834       0.028094      -0.014864       0.078082      -0.077448      -0.066276      -0.033780       0.100056             10.112283       7.304170       5.054104      -0.177320      13.139570       0.102228       9.893108           0.000773
           59              C       1.097464       1.900864      14.110937       0.115697      33.155947 0.39371802E+03  0.90629412E+04                                 9.129174                            6.754091      -0.047091       1.988948                    0.999685      27.145792      78.152851       0.612410       0.434490      -1.049097      -0.067829      -0.118364       0.000023       0.136422       0.004060      -0.007006       0.008009      -0.004273      -0.098755      -0.035283       0.013995       0.021289             10.765823       8.070350       4.291215       1.880317      13.026133      -1.085255      11.200985           0.005103
           60              C       2.486470       4.306693      14.110937       0.003478      40.453385 0.45811076E+03  0.10869222E+05                                10.251775                            7.132914      -0.291040       1.896926                    0.999022      28.107268      80.139482       0.619845       0.416481      -1.068352      -0.030564      -0.052189      -0.000032       0.060480       0.004310       0.003350      -0.000075      -0.003468       0.095388      -0.020696      -0.011327       0.032023             12.942773      10.068403       7.366809       1.678428      18.574253      -0.967218      10.185662           0.007940
           61              C      -1.175855       2.036640       7.055363       0.584280      26.219696 0.26402545E+03  0.55533301E+04                                 8.190001                            5.792460      -0.153608       2.000344                    0.999438      22.918057      65.099802       0.611064       0.476553      -1.015253       0.033420      -0.058966      -0.001237       0.067790       0.068841      -0.028091      -0.014864       0.078084      -0.077452      -0.066282      -0.033779       0.100062             10.112144       7.304063      -5.054001       0.177321      13.139342       0.102238       9.893026           0.000772
           62              C      -3.306486       5.727001       7.055363       0.115689      33.156010 0.39371901E+03  0.90629651E+04                                 9.129170                            6.754088      -0.047176       1.988921                    0.999685      27.145811      78.152788       0.612412       0.434488      -1.049099      -0.067828       0.118364      -0.000021       0.136421      -0.004059       0.007006       0.008009      -0.004274      -0.098759      -0.035285       0.013995       0.021289             10.765812       8.070336      -4.291204      -1.880312      13.026107      -1.085259      11.200992           0.005103
           63              C      -1.917480       3.321172       7.055363       0.003477      40.452880 0.45810709E+03  0.10869100E+05                                10.251636                            7.132854      -0.290963       1.896949                    0.999022      28.107141      80.138646       0.619853       0.416477      -1.068355      -0.030564       0.052189       0.000030       0.060481      -0.004309      -0.003348      -0.000072      -0.003466       0.095389      -0.020695      -0.011329       0.032023             12.942532      10.068203      -7.366582      -1.678446      18.573794      -0.967192      10.185600           0.007940
           64              C      -3.173046       5.495877      17.638513       0.108998      33.822357 0.39651968E+03  0.91338401E+04                                 9.217458                            6.753772      -0.006637       1.998963                    0.999751      27.201325      78.066658       0.616394       0.431379      -1.052110      -0.067732       0.117126      -0.001094       0.135305      -0.005767       0.004158       0.002368      -0.007185      -0.113450      -0.038271       0.012568       0.025702             10.944007       7.873533      -4.575454      -1.549347      13.156832      -0.894682      11.801655           0.005018
           65              C      -1.041975       1.804753      17.638513       0.587682      25.769725 0.26198299E+03  0.55049231E+04                                 8.120687                            5.786500      -0.160869       1.999146                    0.999373      22.913910      65.258549       0.608188       0.479281      -1.012840       0.032558      -0.055853      -0.001639       0.064670       0.066771      -0.036552      -0.020238       0.079037      -0.053257      -0.068720      -0.032425       0.101145              9.985495       7.234160      -4.857182       0.508462      12.843265       0.294373       9.879061           0.001073
           66              C      -1.786242       3.093862      17.638513      -0.000081      40.525594 0.46121116E+03  0.10965123E+05                                10.266077                            7.160752      -0.305263       1.891053                    0.999019      28.240343      80.694096       0.617936       0.416916      -1.067695      -0.029841       0.051965      -0.000974       0.059932      -0.002462       0.001669      -0.000090      -0.002783       0.095209      -0.018735      -0.013058       0.031794             12.923680       9.756046      -7.376190      -1.388987      18.274540      -0.801209      10.740454           0.008433
           67              C       6.346092       0.000000      10.583150       0.104747      33.865188 0.39715161E+03  0.91504351E+04                                 9.218746                            6.754813      -0.018114       1.996198                    0.999628      27.217711      78.077670       0.617048       0.430826      -1.052632       0.134740      -0.000001      -0.000001       0.134740      -0.000001       0.000000      -0.006856       0.014170      -0.121752      -0.041444       0.014067       0.027377             10.945777      15.803866      -0.000003       0.000004       5.232044       1.788793      11.801423           0.005003
           68              C       2.083949       0.000000      10.583150       0.590800      25.726326 0.26147249E+03  0.54911560E+04                                 8.109388                            5.778906      -0.152445       2.002455                    0.999400      22.889635      65.157350       0.608936       0.478957      -1.013078      -0.066406      -0.000000       0.000001       0.066406       0.000002       0.000001       0.043875      -0.150117      -0.054725      -0.065938      -0.034467       0.100404              9.971224      15.621846       0.000001      -0.000007       4.424729      -0.586700       9.867096           0.001131
           69              C       3.572484       0.000000      10.583150      -0.001023      40.564797 0.46174739E+03  0.10980158E+05                                10.268130                            7.161660      -0.308254       1.890355                    0.998977      28.258317      80.732169       0.618369       0.416538      -1.068026       0.061062      -0.000000       0.000002       0.061062      -0.000001      -0.000000      -0.003979       0.008509       0.094249      -0.020269      -0.011454       0.031723             12.927475      22.543449       0.000005      -0.000017       5.498559       1.602560      10.740417           0.008431
           70              C       1.230904       2.131988       3.527787       0.108999      33.822441 0.39652072E+03  0.91338736E+04                                 9.217477                            6.753785      -0.006611       1.998971                    0.999751      27.201403      78.067033       0.616392       0.431380      -1.052109      -0.067734      -0.117127       0.001095       0.135306       0.005770      -0.004157       0.002368      -0.007189      -0.113441      -0.038268       0.012563       0.025705             10.944039       7.873565       4.575486       1.549348      13.156907      -0.894678      11.801645           0.005017
           71              C       3.361975       5.823112       3.527787       0.587676      25.769950 0.26198480E+03  0.55049815E+04                                 8.120777                            5.786545      -0.160800       1.999167                    0.999373      22.914149      65.259766       0.608181       0.479285      -1.012836       0.032556       0.055850       0.001639       0.064667      -0.066763       0.036552      -0.020236       0.079032      -0.053248      -0.068713      -0.032423       0.101136              9.985636       7.234267       4.857284      -0.508465      12.843492       0.294363       9.879149           0.001073
           72              C       2.617708       4.534003       3.527787      -0.000078      40.526050 0.46121445E+03  0.10965234E+05                                10.266203                            7.160806      -0.305340       1.891030                    0.999019      28.240456      80.694851       0.617930       0.416919      -1.067692      -0.029839      -0.051965       0.000972       0.059930       0.002464      -0.001668      -0.000091      -0.002788       0.095211      -0.018738      -0.013057       0.031795             12.923899       9.756227       7.376397       1.388966      18.274956      -0.801242      10.740514           0.008431
           73              O       1.774351       0.194511      20.051894      -0.578001      39.600280 0.57374526E+03  0.14037035E+05                                 9.275820                            7.434560       0.324456       2.136144                    0.998026      28.477700      75.842075       0.692990       0.361262      -1.135706       0.001074       0.003790       0.033148       0.033382      -0.027281       0.044480       0.007897      -0.050371       0.039917      -0.067875       0.024095       0.043780             10.778498      13.936980      -0.057713       5.909977       5.770626      -0.076866      12.627889           0.041840
           74              O       2.302825       6.637005      19.066815      -0.490688      26.943634 0.39911024E+03  0.89486878E+04                                 7.165355                            6.160125       0.134005       2.139360                    0.997800      25.287161      65.210114       0.766165       0.356547      -1.135470      -0.046750       0.044491       0.077721       0.101023      -0.013547      -0.024670       0.063821       0.060171       0.268703      -0.097028      -0.020234       0.117262              7.827008       9.051024      -0.826607      -2.364759       5.233530       1.818914       9.196469           0.018599
           75              O      -0.496325       1.459211      18.727096      -0.574076      39.421110 0.57377878E+03  0.14045506E+05                                 9.261363                            7.447095       0.284076       2.124250                    0.997984      28.466105      75.963317       0.690323       0.362460      -1.134165      -0.003902       0.001428      -0.031989       0.032257       0.007281       0.014273      -0.040447       0.076145       0.047508      -0.067689       0.024149       0.043540             10.756284       8.187073      -3.608570       3.338661      11.324812      -4.792384      12.756968           0.042596
           76              O       4.910404       5.193050      19.828167      -0.491925      27.211457 0.39859203E+03  0.89346368E+04                                 7.218061                            6.164379       0.140988       2.143263                    0.997835      25.241388      65.094411       0.764322       0.357504      -1.134650       0.061029      -0.031625      -0.083887       0.108451      -0.035017      -0.051255      -0.001621      -0.018699       0.285218      -0.093535      -0.017737       0.111272              7.894407       6.574451      -2.090315      -2.581293       7.456315       1.344645       9.652455           0.018583
           77              O       3.685225       5.993976      12.996532      -0.575612      39.537482 0.57272453E+03  0.14005795E+05                                 9.265936                            7.427916       0.329139       2.137991                    0.998085      28.453872      75.761110       0.693305       0.361260      -1.135711       0.001354      -0.003357       0.034317       0.034508      -0.006952      -0.016943      -0.044372       0.071895       0.044443      -0.069401       0.022506       0.046896             10.765361       7.853946       3.558638      -3.017790      11.827009      -5.070755      12.615128           0.041812
           78              O       0.192453       2.315057      12.011452      -0.486599      26.868679 0.39771497E+03  0.89101133E+04                                 7.154851                            6.151792       0.134532       2.140340                    0.997949      25.246767      65.091580       0.766182       0.356831      -1.135179       0.062105       0.020578       0.075758       0.100099       0.033532       0.067711      -0.012356      -0.011032       0.271846      -0.099415      -0.018396       0.117811              7.814694       6.891591       2.061271       2.751143       7.368904       1.133422       9.183588           0.018594
           79              O      -2.892074       7.328090      11.671733      -0.575793      39.541042 0.57577060E+03  0.14108012E+05                                 9.284655                            7.463567       0.276472       2.121680                    0.997891      28.497863      76.112136       0.688993       0.362806      -1.133772       0.002484       0.000421      -0.028480       0.028591       0.028521      -0.042579       0.010496      -0.049563       0.043109      -0.067767       0.026052       0.041715             10.785868      13.706875       0.445800      -5.838895       5.858867      -0.495512      12.791863           0.042561
           80              O       6.446062       0.778805      12.772804      -0.492822      27.232079 0.39896184E+03  0.89448630E+04                                 7.221871                            6.167145       0.141798       2.143371                    0.997940      25.247672      65.114415       0.764180       0.357494      -1.134676      -0.057093      -0.037151      -0.086543       0.110134       0.009776       0.026785       0.044232       0.070065       0.285948      -0.093226      -0.018902       0.112129              7.899436       9.055392       0.664626       2.460463       4.987340       1.563671       9.655576           0.018607
           81              O       7.752273       1.439378       5.940957      -0.578810      39.631684 0.57434754E+03  0.14055768E+05                                 9.281222                            7.439141       0.319306       2.134585                    0.998034      28.488985      75.888421       0.692666       0.361328      -1.135629      -0.003967      -0.000223       0.032438       0.032681       0.035672      -0.029047       0.034563      -0.022111       0.038997      -0.067972       0.024259       0.043713             10.784371       7.765986      -3.508403      -2.889097      11.951043       5.158395      12.636084           0.041841
           82              O      -2.495278       6.303668       4.955877      -0.491052      26.966527 0.39955977E+03  0.89614389E+04                                 7.170901                            6.165101       0.126690       2.136552                    0.997921      25.297763      65.250753       0.765562       0.356722      -1.135312      -0.014842      -0.063268       0.078395       0.101828      -0.019771      -0.041963      -0.055281      -0.055020       0.269414      -0.097875      -0.020550       0.118425              7.833165       5.476330      -1.241049      -0.391810       8.821190      -2.961500       9.201974           0.018601
           83              O       3.388399       6.468430       4.616158      -0.575777      39.478532 0.57466883E+03  0.14073545E+05                                 9.273016                            7.454902       0.283367       2.124080                    0.997955      28.479279      76.029463       0.689640       0.362658      -1.133946      -0.000041      -0.003631      -0.029707       0.029928      -0.037072       0.028604       0.031727      -0.024913       0.046231      -0.067933       0.025525       0.042408             10.771572       7.425415       3.170195       2.486307      12.116420       5.296996      12.772882           0.042641
           84              O       1.855384       1.656009       5.717229      -0.496225      27.295753 0.40015578E+03  0.89778762E+04                                 7.230677                            6.174141       0.149288       2.145279                    0.997892      25.283744      65.219215       0.764199       0.357236      -1.134938      -0.004532       0.066963      -0.087029       0.109903       0.024281       0.023471      -0.045587      -0.052252       0.281922      -0.091331      -0.019669       0.111000              7.909753       5.435286       1.431387       0.123538       8.625883      -2.918656       9.668088           0.018591
           85              O      -2.629599       7.433354       1.114406      -0.578003      39.602133 0.57377530E+03  0.14037981E+05                                 9.276200                            7.434827       0.324408       2.136129                    0.998025      28.478054      75.844070       0.692966       0.361269      -1.135699       0.001076      -0.003784      -0.033150       0.033382       0.027301      -0.044479       0.007906      -0.050350       0.039942      -0.067882       0.024095       0.043788             10.778988      13.937744       0.057719      -5.910305       5.770839      -0.076864      12.628382           0.041839
           86              O       6.706775       0.990860       2.099485      -0.490694      26.944958 0.39913406E+03  0.89493852E+04                                 7.165708                            6.160404       0.134000       2.139355                    0.997800      25.287534      65.212380       0.766127       0.356559      -1.135457      -0.046750      -0.044494      -0.077722       0.101024       0.013568       0.024669       0.063820       0.060201       0.268739      -0.097048      -0.020225       0.117273              7.827420       9.051568       0.826661       2.364956       5.233778       1.819016       9.196915           0.018599
           87              O       3.907625       6.168654       2.439204      -0.574082      39.423579 0.57381952E+03  0.14046788E+05                                 9.261855                            7.447442       0.284077       2.124247                    0.997984      28.466652      75.966161       0.690294       0.362468      -1.134156      -0.003908      -0.001425       0.031990       0.032259      -0.007250      -0.014265      -0.040445       0.076144       0.047548      -0.067681       0.024135       0.043546             10.756917       8.187536       3.608864      -3.338883      11.325564      -4.792735      12.757650           0.042594
           88              O       0.506454       2.434815       1.338133      -0.491934      27.212229 0.39860574E+03  0.89350290E+04                                 7.218251                            6.164533       0.140983       2.143259                    0.997834      25.241666      65.095632       0.764303       0.357510      -1.134644       0.061031       0.031623       0.083887       0.108452       0.035045       0.051255      -0.001626      -0.018693       0.285259      -0.093565      -0.017719       0.111284              7.894630       6.574665       2.090415       2.581396       7.456568       1.344744       9.652655           0.018585
           89              O      -0.718725       1.633889       8.169768      -0.575599      39.534960 0.57268325E+03  0.14004500E+05                                 9.265443                            7.427571       0.329151       2.137998                    0.998086      28.453282      75.758178       0.693334       0.361252      -1.135720       0.001360       0.003361      -0.034317       0.034508       0.006985       0.016952      -0.044374       0.071896       0.044400      -0.069410       0.022523       0.046887             10.764727       7.853504      -3.558346       3.017588      11.826215      -5.070386      12.614463           0.041816
           90              O       4.596403       5.312808       9.154848      -0.486589      26.867211 0.39768858E+03  0.89093551E+04                                 7.154514                            6.151525       0.134510       2.140336                    0.997949      25.246202      65.089056       0.766212       0.356824      -1.135187       0.062102      -0.020579      -0.075759       0.100098      -0.033504      -0.067711      -0.012352      -0.011033       0.271809      -0.099386      -0.018415       0.117801              7.814300       6.891228      -2.061119      -2.750962       7.368501       1.133304       9.183171           0.018593
           91              O       1.511876       0.299775       9.494567      -0.575796      39.539522 0.57574591E+03  0.14107229E+05                                 9.284326                            7.463335       0.276514       2.121692                    0.997892      28.497631      76.110575       0.689016       0.362799      -1.133779       0.002483      -0.000418       0.028477       0.028588      -0.028498       0.042581       0.010486      -0.049581       0.043092      -0.067757       0.026047       0.041709             10.785444      13.706224      -0.445779       5.838610       5.858678      -0.495497      12.791429           0.042561
           92              O       2.042112       6.849060       8.393496      -0.492822      27.231035 0.39894327E+03  0.89443180E+04                                 7.221583                            6.166917       0.141838       2.143385                    0.997941      25.247408      65.112678       0.764212       0.357484      -1.134687      -0.057092       0.037151       0.086542       0.110133      -0.009753      -0.026788       0.044233       0.070050       0.285929      -0.093215      -0.018908       0.112123              7.899100       9.054938      -0.664592      -2.460296       4.987150       1.563604       9.655214           0.018607
           93              O       3.348323       6.188487      15.225343      -0.578809      39.631730 0.57434799E+03  0.14055783E+05                                 9.281226                            7.439139       0.319315       2.134587                    0.998035      28.489006      75.888497       0.692667       0.361328      -1.135630      -0.003963       0.000222      -0.032439       0.032681      -0.035658       0.029045       0.034560      -0.022113       0.038995      -0.067959       0.024249       0.043709             10.784380       7.765990       3.508402       2.889104      11.951038       5.158402      12.636114           0.041840
           94              O       1.908672       1.324197      16.210423      -0.491057      26.966585 0.39956072E+03  0.89614543E+04                                 7.170864                            6.165071       0.126732       2.136564                    0.997922      25.297922      65.250874       0.765571       0.356718      -1.135317      -0.014844       0.063268      -0.078394       0.101827       0.019784       0.041968      -0.055279      -0.055022       0.269421      -0.097889      -0.020537       0.118426              7.833124       5.476302       1.241035       0.391811       8.821147      -2.961486       9.201924           0.018601
           95              O       7.792349       1.159435      16.550142      -0.575777      39.478423 0.57466734E+03  0.14073500E+05                                 9.273003                            7.454898       0.283344       2.124075                    0.997955      28.479237      76.029322       0.689640       0.362659      -1.133946      -0.000043       0.003630       0.029707       0.029928       0.037083      -0.028607       0.031729      -0.024914       0.046235      -0.067945       0.025534       0.042411             10.771551       7.425405      -3.170192      -2.486300      12.116410       5.296983      12.772838           0.042642
           96              O      -2.548566       5.971856      15.449071      -0.496218      27.295579 0.40015265E+03  0.89777953E+04                                 7.230659                            6.174123       0.149250       2.145269                    0.997890      25.283602      65.218973       0.764198       0.357237      -1.134937      -0.004530      -0.066963       0.087030       0.109904      -0.024267      -0.023467      -0.045590      -0.052248       0.281905      -0.091315      -0.019681       0.110997              7.909731       5.435269      -1.431383      -0.123553       8.625832      -2.918623       9.668093           0.018591
           97              O       7.939441       0.000000       0.000000      -0.548591      50.152423 0.69092354E+03  0.17761194E+05                                10.987446                            8.210856      -0.116598       1.982938                    0.998143      29.448365      81.186263       0.651157       0.365913      -1.128675      -0.110809       0.000002      -0.000001       0.110809       0.000007      -0.000002      -0.014231       0.116088      -0.124864      -0.053827      -0.025028       0.078855             13.427464      20.077913      -0.000016      -0.000018       6.558390       1.309395      13.646089           0.062829
           98              O       0.434229       0.752107      14.110937      -0.549453      50.187081 0.69145234E+03  0.17778779E+05                                10.992965                            8.214236      -0.115008       1.983795                    0.998254      29.460677      81.238140       0.650973       0.365935      -1.128621       0.053928       0.094447      -0.000234       0.108759       0.048915      -0.011842       0.009177      -0.055767      -0.118847      -0.053005      -0.023142       0.076147             13.434467       9.941444       5.855327       1.134685      16.703938      -0.655314      13.658020           0.062621
           99              O      -3.969721       6.875758       7.055363      -0.549449      50.186908 0.69144917E+03  0.17778674E+05                                10.992936                            8.214214      -0.115021       1.983790                    0.998254      29.460622      81.237896       0.650974       0.365934      -1.128622       0.053931      -0.094448       0.000237       0.108761      -0.048905       0.011843       0.009179      -0.055775      -0.118844      -0.053003      -0.023137       0.076139             13.434423       9.941406      -5.855294      -1.134689      16.703840      -0.655301      13.658023           0.062620
          100              O      -3.837602       6.646922      17.638513      -0.552890      50.456760 0.69183931E+03  0.17790252E+05                                11.036620                            8.218104      -0.113974       1.984342                    0.998004      29.481984      81.285980       0.650669       0.366074      -1.128575       0.055280      -0.095790       0.000064       0.110597      -0.045952       0.010829       0.005265      -0.053463      -0.130075      -0.050824      -0.024023       0.074847             13.535645       9.934180      -6.124624      -0.888187      17.006418      -0.513326      13.666337           0.063488
          101              O       7.675204       0.000000      10.583150      -0.548556      50.212337 0.68793865E+03  0.17664020E+05                                11.001078                            8.194387      -0.119859       1.983560                    0.998012      29.403251      80.995365       0.651706       0.366028      -1.128671      -0.112262       0.000001      -0.000002       0.112262       0.000007      -0.000001      -0.011541       0.108712      -0.127160      -0.050203      -0.025346       0.075549             13.489378      20.474624      -0.000009      -0.000013       6.379443       1.021747      13.614066           0.063316
          102              O       0.566348       0.980943       3.527787      -0.552895      50.457152 0.69184512E+03  0.17790447E+05                                11.036694                            8.218152      -0.113939       1.984354                    0.998004      29.482084      81.286472       0.650665       0.366076      -1.128573       0.055277       0.095791      -0.000063       0.110596       0.045962      -0.010828       0.005263      -0.053453      -0.130074      -0.050824      -0.024029       0.074853             13.535756       9.934272       6.124703       0.888196      17.006613      -0.513326      13.666383           0.063490

******************************************************
Auxiliary information for the entire system
The total spin magnetic moment of the unit cell is   11.999978
The total net atomic charge of the unit cell is   -0.000002
Accuracy of reproducing the electrostatic potential in the unit cell:
  The inner radius (bohr) =    5.0000
  The outer radius (bohr) =   12.0000
  Valid grid points have density less than (e/(bohr^3)) =    0.0001
  The number of valid grid points were=         5989
  The rms potential error without charges in kcal/mol is=      1.76099
  The rms potential error with partial charges in kcal/mol is=      0.35055
  The RRMSE value at monopole order=      0.19907
  The rms potential error with partial charges and cloud penetration in kcal/mol is=      0.37685
  The RRMSE value at monopole order with cloud penetration is=      0.21400
  The rms potential error with partial charges and atomic dipoles in kcal/mol is=      0.31398
  The RRMSE value at dipole order=      0.17830
  The rms potential error with partial charges, atomic dipoles and cloud penetration in kcal/mol is=      0.30267
  The RRMSE value at dipole order with cloud penetration=      0.17188

******************************************************
The electron densities and ab initio electrostatic potential were computed in VASP using the PBE functional and
projector augmented wave method. See the main text of the journal article for a description of computational details.
The atomic charges, dipoles, and quadrupoles were computed with the DDEC6 method as described in
(a) T. A. Manz and N. Gabaldon Limas, RSC Adv. 6 (2016) 47771-47801 DOI: 10.1039/c6ra04656h
(b) N. Gabaldon Limas and T. A. Manz, RSC Adv. 8 (2018) 2678-2707 DOI: 10.1039/c7ra11829e.
For each atom in the material, the electron cloud parameters were fit to the spherically averaged atom-in-material
electron density using radial positions for which this density was between 10^-4 and 10^-2 electrons per cubic bohr.
The polarizabilities, dispersion coefficients, and quantum Drude oscillator (QDO) parameters were fit using the MCLF method.
The magnetic structure of the system was optimized in VASP from the default ferromagnetic initial guess using spin polarization.
The atomic spin moments (ASMs) were computed on this optimized magnetic structure using the DDEC6 partition as inputs
to the method of T. A. Manz and D. S. Sholl, J. Chem. Theory Comput. 7 (2011) 4146-4164 DOI: 10.1021/ct200539n.
The RMSE and RRMSE were computed using a uniform grid with Ewald summation.
