# Supplementary material for: A collection of forcefield precursors for metal–organic frameworks
Source: RSC Adv. 2019 Nov 13;9(63):36492–507. doi: 10.1039/c9ra07327b (PMC9075174; doi:10.1039/c9ra07327b)
Supplement: RA-009-C9RA07327B-s4150 [file RA-009-C9RA07327B-s4150.xyz]

  176
jmolscript: load "" {1 1 1} spacegroup "x,y,z" unitcell [{     10.492000     0.000000     0.000000 }, {      0.000000    14.537000     0.000000 }, {      0.000000    -6.967263    22.341836 }]
Dy     0.670858     6.895163    17.280963     2.039173
Dy     0.670858    -2.809057    16.231791     2.039173
Dy     9.821142     0.674574     5.060873     2.039171
Dy     9.821142    10.378794     6.110045     2.039172
P      9.006857     5.053993    19.643166     0.874301
P      9.006857    -0.967887    13.869588     0.874301
P      1.485143     2.515744     2.698670     0.874300
P      1.485143     8.537624     8.472248     0.874301
H      7.691685     6.146044    17.397588     0.118235
H      5.498857     6.589255    16.792124     0.131161
H      4.226178     5.181636    20.317666     0.129324
H      6.409563     4.662988    20.880680     0.101571
H      9.091318     7.085950    21.609024     0.115123
H      9.221419    -0.389855     1.543821     0.120253
H      9.254993    10.168112     1.740429     0.126943
H      9.150073     3.090324    21.760948     0.109408
H      0.918050     3.666510    19.158124     0.121487
H      1.523438     1.594922    18.398502     0.125825
H      8.181662     0.527405    18.199660     0.122756
H      7.537453     2.651361    18.907896     0.113803
H      7.691685    -2.059939    16.115166     0.118235
H      5.498857    -2.503149    16.720630     0.131158
H      4.226178    -1.095531    13.195088     0.129323
H      6.409563    -0.576882    12.632074     0.101571
H      9.091318    -2.999845    11.903730     0.115122
H      9.221419    11.443223     9.627097     0.120253
H      9.254993     0.885257     9.430489     0.126943
H      9.150073     0.995782    11.751806     0.109408
H      0.918050     0.419595    14.354630     0.121487
H      1.523438     2.491184    15.114252     0.125825
H      8.181662     3.558700    15.313094     0.122757
H      7.537453     1.434744    14.604858     0.113803
H      2.800315     1.423693     4.944248     0.118235
H      4.993143     0.980482     5.549712     0.131160
H      6.265822     2.388101     2.024170     0.129324
H      4.082437     2.906749     1.461156     0.101571
H      1.400682     0.483787     0.732812     0.115122
H      1.270581     7.959592    20.798015     0.120253
H      1.237007    -2.598375    20.601407     0.126943
H      1.341927     4.479413     0.580888     0.109408
H      9.573950     3.903227     3.183712     0.121487
H      8.968562     5.974815     3.943334     0.125825
H      2.310338     7.042332     4.142176     0.122756
H      2.954547     4.918376     3.433940     0.113803
H      2.800315     9.629676     6.226670     0.118235
H      4.993143    10.072886     5.621206     0.131161
H      6.265822     8.665268     9.146748     0.129324
H      4.082437     8.146619     9.709762     0.101571
H      1.400682    10.569582    10.438106     0.115122
H      1.270581    -3.873486    12.714739     0.120253
H      1.237007     6.684480    12.911347     0.126943
H      1.341927     6.573955    10.590030     0.109408
H      9.573950     7.150142     7.987206     0.121487
H      8.968562     5.078553     7.227584     0.125824
H      2.310338     4.011037     7.028742     0.122757
H      2.954547     6.134993     7.736978     0.113803
H      7.811294    -5.225447    16.756377     0.044132
H      2.680706    -1.741816     5.585459     0.044130
C      7.311875     5.358704    19.218447    -0.152879
C      7.003410     5.939606    17.989646    -0.061656
C      5.684566     6.218138    17.623240    -0.093743
C      4.681530     5.946294    18.485635     0.012839
C      4.922846     5.364875    19.730075    -0.111804
C      6.237494     5.069175    20.062969    -0.093052
C      3.237831     6.288212    18.130400     0.566751
C      9.109154     5.092849    21.441460    -0.129558
C      9.132237     6.295193    22.098310    -0.073326
C      9.211976    13.320778     1.117092    -0.092983
C      9.280174    12.167183     1.865543    -0.012297
C      9.236108    10.949966     1.237738    -0.085650
C      9.162664     3.915237    22.187677    -0.103646
C      9.385094    12.236155     3.369149     0.671002
C      9.423914     3.377077    19.093333    -0.136511
C      0.261251     3.042949    18.948111    -0.083220
C      0.623225     1.804126    18.496806    -0.082832
C     10.161502     0.868844    18.186255     0.002061
C      8.827969     1.173684    18.369458    -0.096306
C      8.437666     2.439946    18.807358    -0.100358
C      0.031476    -0.460642    17.587493     0.550093
C      7.311875    -1.272598    14.294307    -0.152879
C      7.003410    -1.853501    15.523108    -0.061656
C      5.684566    -2.132032    15.889514    -0.093744
C      4.681530    -1.860188    15.027119     0.012840
C      4.922846    -1.278770    13.782679    -0.111805
C      6.237494    -0.983069    13.449785    -0.093051
C      3.237831    -2.202106    15.382354     0.566742
C      9.109154    -1.006743    12.071294    -0.129558
C      9.132237    -2.209087    11.414444    -0.073326
C      9.211976    -2.267409    10.053826    -0.092983
C      9.280174    -1.113814     9.305375    -0.012296
C      9.236108     0.103402     9.933180    -0.085650
C      9.162664     0.170868    11.325077    -0.103646
C      9.385094    -1.182786     7.801769     0.671001
C      9.423914     0.709028    14.419421    -0.136511
C      0.261251     1.043157    14.564643    -0.083220
C      0.623225     2.281979    15.015948    -0.082833
C     10.161502     3.217261    15.326499     0.002062
C      8.827969     2.912422    15.143296    -0.096307
C      8.437666     1.646159    14.705396    -0.100358
C      0.031476     4.546748    15.925261     0.550092
C      3.180125     2.211033     3.123389    -0.152879
C      3.488590     1.630131     4.352190    -0.061656
C      4.807434     1.351599     4.718596    -0.093744
C      5.810470     1.623443     3.856201     0.012840
C      5.569154     2.204862     2.611761    -0.111803
C      4.254506     2.500562     2.278867    -0.093051
C      7.254169     1.281525     4.211436     0.566747
C      1.382846     2.476888     0.900376    -0.129558
C      1.359763     1.274544     0.243526    -0.073326
C      1.280024    -5.751041    21.224744    -0.092983
C      1.211826    -4.597446    20.476293    -0.012297
C      1.255892    -3.380229    21.104098    -0.085651
C      1.329336     3.654500     0.154159    -0.103646
C      1.106906    -4.666418    18.972687     0.671002
C      1.068086     4.192660     3.248503    -0.136511
C     10.230749     4.526788     3.393725    -0.083220
C      9.868775     5.765611     3.845030    -0.082833
C      0.330498     6.700893     4.155581     0.002060
C      1.664031     6.396053     3.972378    -0.096307
C      2.054334     5.129791     3.534478    -0.100358
C     -0.031476     8.030379     4.754343     0.550093
C      3.180125     8.842335     8.047529    -0.152879
C      3.488590     9.423238     6.818728    -0.061656
C      4.807434     9.701769     6.452322    -0.093744
C      5.810470     9.429925     7.314717     0.012842
C      5.569154     8.848507     8.559157    -0.111804
C      4.254506     8.552806     8.892051    -0.093052
C      7.254169     9.771843     6.959482     0.566742
C      1.382846     8.576480    10.270542    -0.129559
C      1.359763     9.778824    10.927392    -0.073326
C      1.280024     9.837146    12.288010    -0.092983
C      1.211826     8.683551    13.036461    -0.012296
C      1.255892     7.466335    12.408656    -0.085651
C      1.329336     7.398869    11.016759    -0.103646
C      1.106906     8.752523    14.540067     0.671000
C      1.068086     6.860709     7.922415    -0.136511
C     10.230749     6.526580     7.777193    -0.083220
C      9.868775     5.287758     7.325888    -0.082833
C      0.330498     4.352476     7.015337     0.002061
C      1.664031     4.657315     7.198540    -0.096307
C      2.054334     5.923578     7.636440    -0.100358
C     -0.031476     3.022989     6.416575     0.550093
C      8.740885    -5.225447    16.756377     0.528628
C      1.751115    -1.741816     5.585459     0.528630
O      9.917038     6.075118    19.037478    -0.744112
O      3.079402     6.966591    17.069163    -0.565288
O      9.206730     8.143331    17.066929    -0.558544
O      2.292502     5.914711    18.838636    -0.580356
O      9.299060    -1.195195     3.916524    -0.661156
O      9.515195    11.137902     3.963442    -0.644767
O      9.619066    -1.341268    17.395354    -0.590038
O      1.222318    -0.676885    17.236726    -0.584410
O      9.917038    -1.989013    14.475276    -0.744113
O      3.079402    -2.880485    16.443591    -0.565269
O      9.206730    -4.057225    16.445825    -0.558545
O      2.292502    -1.828605    14.674118    -0.580349
O      9.299060    -2.288437     7.254394    -0.661157
O      9.515195    -0.084533     7.207476    -0.644767
O      9.619066     5.427373    16.117400    -0.590038
O      1.222318     4.762991    16.276028    -0.584407
O      0.574962     1.494619     3.304358    -0.744113
O      7.412598     0.603146     5.272673    -0.565283
O      1.285270    -0.573594     5.274907    -0.558544
O      8.199498     1.655026     3.503200    -0.580352
O      1.192940    -5.772068    18.425312    -0.661157
O      0.976805    -3.568165    18.378394    -0.644768
O      0.872934     8.911005     4.946482    -0.590038
O      9.269682     8.246622     5.105110    -0.584408
O      0.574962     9.558750     7.866560    -0.744113
O      7.412598    10.450222     5.898245    -0.565277
O      1.285270    11.626962     5.896011    -0.558545
O      8.199498     9.398342     7.667718    -0.580350
O      1.192940    -4.678826    15.087442    -0.661158
O      0.976805     7.654270    15.134360    -0.644765
O      0.872934     2.142364     6.224436    -0.590037
O      9.269682     2.806746     6.065808    -0.584407

The following XYZ coordinates are in angstroms. Other properties are in atomic units.
The sperically averaged electron density of each atom fit to a function of the form exp(a - br)
eigen_1, eigen_2 and eigen_3 are the three eigenvalues of traceless quadrupole moment tensor
  atom number  atomic symbol              X              Y              Z     net charge C6 coefficient C8 coefficient C10 coefficient fluctuating dipole atomic polarizability isotropic forcefield polarizability              a              b squared Pearson coefficient          <r^3>          <r^4>         wp_QDO          m_QDO          q_QDO       dipole_x       dipole_y       dipole_z         dipole            Qxy            Qxz            Qyz     Q(x^2-y^2)  Q(3z^2 - R^2)        eigen_1        eigen_2        eigen_3 static polarizability      alpha(xx)      alpha(xy)      alpha(xz)      alpha(yy)      alpha(yz)      alpha(zz) atomic spin moment
            1             Dy       0.670858       6.895163      17.280963       2.039173     156.520514 0.33910482E+04  0.11728928E+06                                18.831718                           15.434098       2.407751       2.508076                    0.999758      72.357305     166.391180       0.672236       0.263427      -1.355478      -0.014974       0.015594       0.017398       0.027750       0.021954      -0.032349       0.023772       0.023349       0.156074      -0.063197      -0.003961       0.067157             23.168507      20.472123       2.288974       0.668514      27.630025       0.200743      21.403373           0.007420
            2             Dy       0.670858      -2.809057      16.231791       2.039173     156.520488 0.33910468E+04  0.11728922E+06                                18.831722                           15.434099       2.407744       2.508075                    0.999758      72.357246     166.391057       0.672236       0.263427      -1.355478      -0.014973      -0.015593      -0.017398       0.027749      -0.021955       0.032350       0.023772       0.023357       0.156070      -0.063197      -0.003959       0.067157             23.168513      20.472113      -2.288980      -0.668513      27.630042       0.200751      21.403384           0.007412
            3             Dy       9.821142       0.674574       5.060873       2.039171     156.521083 0.33910626E+04  0.11728991E+06                                18.831770                           15.434138       2.407751       2.508075                    0.999758      72.357370     166.391471       0.672235       0.263427      -1.355478       0.014973      -0.015595      -0.017398       0.027750       0.021955      -0.032349       0.023772       0.023350       0.156073      -0.063197      -0.003960       0.067157             23.168575      20.472178       2.288985       0.668513      27.630106       0.200739      21.403440           0.007429
            4             Dy       9.821142      10.378794       6.110045       2.039172     156.520486 0.33910472E+04  0.11728924E+06                                18.831724                           15.434103       2.407744       2.508075                    0.999758      72.357235     166.391047       0.672236       0.263427      -1.355478       0.014970       0.015594       0.017399       0.027749      -0.021955       0.032350       0.023772       0.023356       0.156069      -0.063197      -0.003959       0.067157             23.168513      20.472125      -2.288980      -0.668512      27.630036       0.200746      21.403379           0.007434
            5              P       9.006857       5.053993      19.643166       0.874301     108.181203 0.18572305E+04  0.61169501E+05                                17.837419                           13.317572       0.035361       1.800289                    0.998358      54.172710     169.391174       0.519304       0.358109      -1.134075       0.072635       0.093060      -0.048701       0.127702       0.010693       0.011982      -0.008200      -0.003969      -0.066444      -0.029274       0.007271       0.022003             22.784966      21.913591      -1.102240      -0.770800      20.890692       2.361341      25.550615           0.000175
            6              P       9.006857      -0.967887      13.869588       0.874301     108.181174 0.18572301E+04  0.61169481E+05                                17.837415                           13.317570       0.035361       1.800289                    0.998358      54.172689     169.391092       0.519304       0.358109      -1.134075       0.072635      -0.093060       0.048701       0.127702      -0.010693      -0.011982      -0.008199      -0.003969      -0.066444      -0.029274       0.007271       0.022002             22.784959      21.913572       1.102242       0.770801      20.890693       2.361343      25.550613           0.000174
            7              P       1.485143       2.515744       2.698670       0.874300     108.181192 0.18572305E+04  0.61169501E+05                                17.837418                           13.317573       0.035361       1.800289                    0.998358      54.172706     169.391161       0.519304       0.358109      -1.134075      -0.072635      -0.093060       0.048701       0.127702       0.010693       0.011982      -0.008200      -0.003968      -0.066444      -0.029274       0.007271       0.022002             22.784963      21.913587      -1.102239      -0.770801      20.890681       2.361334      25.550622           0.000183
            8              P       1.485143       8.537624       8.472248       0.874301     108.181177 0.18572299E+04  0.61169475E+05                                17.837415                           13.317570       0.035361       1.800289                    0.998358      54.172691     169.391095       0.519304       0.358109      -1.134075      -0.072636       0.093060      -0.048701       0.127702      -0.010693      -0.011982      -0.008200      -0.003968      -0.066444      -0.029274       0.007272       0.022002             22.784961      21.913580       1.102243       0.770801      20.890693       2.361344      25.550612           0.000181
            9              H       7.691685       6.146044      17.397588       0.118235       1.069793 0.74559054E+01  0.72370684E+02                                 1.752614                            1.611017      -1.318157       2.251797                    0.994791       3.687647      10.477526       0.483407       1.305362      -0.701017       0.027609       0.010984      -0.030797       0.042794      -0.001557      -0.001280      -0.009714       0.013842       0.036021      -0.016468       0.001088       0.015380              1.845991       2.267213       0.137123      -0.507065       1.514581      -0.139639       1.756181           0.000293
           10              H       5.498857       6.589255      16.792124       0.131161       1.061208 0.76084107E+01  0.72294552E+02                                 1.599149                            1.523226      -0.863144       2.481332                    0.999469       3.088531       7.965959       0.563674       1.143579      -0.743950      -0.007791       0.015791      -0.036195       0.040250       0.001248      -0.003757      -0.010120       0.012322       0.036984      -0.015947      -0.000930       0.016878              1.615515       1.562092      -0.101962       0.164744       1.413025      -0.305325       1.871428           0.000391
           11              H       4.226178       5.181636      20.317666       0.129324       1.076927 0.75819328E+01  0.71780159E+02                                 1.592548                            1.501929      -0.916407       2.451887                    0.998943       3.098886       7.905879       0.579871       1.115707      -0.750639      -0.028522      -0.007626       0.026965       0.039985       0.000358      -0.007118      -0.011352       0.014325       0.029015      -0.017193      -0.000315       0.017508              1.627889       2.010277       0.064218      -0.339660       1.284920      -0.090491       1.588469           0.000170
           12              H       6.409563       4.662988      20.880680       0.101571       1.204445 0.89351394E+01  0.88832492E+02                                 1.768956                            1.671232      -0.955495       2.414682                    0.998531       3.400183       9.120677       0.525572       1.172205      -0.735618      -0.000591      -0.017074       0.036531       0.040328      -0.000800      -0.007919      -0.011024       0.011624       0.030250      -0.016533      -0.001216       0.017748              1.804946       1.702295      -0.145059       0.282861       1.522262      -0.331852       2.190282           0.000162
           13              H       9.091318       7.085950      21.609024       0.115123       1.141133 0.84542554E+01  0.83247551E+02                                 1.742344                            1.655572      -0.841654       2.483467                    0.999225       3.308377       8.954411       0.511632       1.215771      -0.725869      -0.002244       0.035473      -0.019515       0.040549      -0.005477       0.001822      -0.003687      -0.029487       0.015200      -0.018318       0.003513       0.014805              1.775697       1.415971       0.062481       0.016378       2.043427      -0.378271       1.867694          -0.000009
           14              H       9.221419      -0.389855       1.543821       0.120253       1.051674 0.74835794E+01  0.72527486E+02                                 1.725723                            1.610736      -1.144194       2.342960                    0.995650       3.550488       9.999163       0.486119       1.300081      -0.703461      -0.001164       0.036617       0.015947       0.039956      -0.001801       0.001304      -0.001183      -0.028175      -0.007506      -0.013094      -0.002448       0.015542              1.789647       1.373125       0.050233      -0.007218       2.139456       0.448346       1.856361           0.000037
           15              H       9.254993      10.168112       1.740429       0.126943       1.040432 0.72625923E+01  0.68596286E+02                                 1.610164                            1.510841      -0.836054       2.491305                    0.999556       3.141138       8.227497       0.550199       1.178630      -0.734206       0.000309      -0.035049       0.022223       0.041502       0.000378      -0.000628      -0.003918      -0.030457      -0.001880      -0.014944      -0.001505       0.016450              1.654590       1.231816      -0.036446       0.045169       1.919153      -0.418972       1.812800           0.000051
           16              H       9.150073       3.090324      21.760948       0.109408       1.170541 0.84569978E+01  0.83047247E+02                                 1.742717                            1.630613      -1.012359       2.392242                    0.998424       3.365243       9.012646       0.529030       1.179008      -0.733524       0.001624      -0.039957      -0.010625       0.041377      -0.001992       0.001106      -0.001094      -0.034557      -0.010550      -0.015724      -0.003487       0.019210              1.797490       1.328322      -0.018530       0.008556       2.116726       0.484105       1.947422           0.000025
           17              H       0.918050       3.666510      19.158124       0.121487       1.095211 0.78426841E+01  0.76744829E+02                                 1.767206                            1.646191      -1.077362       2.375488                    0.996899       3.493109       9.818633       0.483053       1.295767      -0.705502       0.032136       0.024814       0.007726       0.041330       0.001048       0.002363       0.010727       0.011524      -0.031874      -0.017482       0.005517       0.011965              1.842827       1.932535       0.513267       0.129184       2.115771       0.217023       1.480176           0.000069
           18              H       1.523438       1.594922      18.398502       0.125825       1.061944 0.77493040E+01  0.74136095E+02                                 1.615720                            1.550710      -0.814019       2.502833                    0.999623       3.120592       8.134803       0.550186       1.163670      -0.739077       0.039005      -0.006395      -0.004555       0.039788       0.002410       0.000604       0.003392       0.017039      -0.043756      -0.015397      -0.000787       0.016184              1.625911       2.036725      -0.209765      -0.059944       1.519033       0.084701       1.321976           0.000169
           19              H       8.181662       0.527405      18.199660       0.122756       1.073004 0.77638542E+01  0.74534965E+02                                 1.639243                            1.560327      -0.862140       2.475008                    0.999323       3.209519       8.464347       0.542548       1.175939      -0.734918      -0.029663      -0.027597      -0.005600       0.040901       0.006274      -0.001661       0.003234       0.012540      -0.044796      -0.015844      -0.000495       0.016339              1.667208       1.698319       0.361980       0.095095       1.921199       0.213643       1.382105           0.000278
           20              H       7.537453       2.651361      18.907896       0.113803       1.123948 0.82034592E+01  0.80045296E+02                                 1.706288                            1.615367      -0.938034       2.430744                    0.998860       3.320438       8.900047       0.526248       1.192825      -0.730491      -0.040236       0.001845       0.000493       0.040281       0.005799       0.002382       0.004963       0.018548      -0.036496      -0.014370      -0.003113       0.017484              1.742420       2.223493      -0.333570      -0.146083       1.618905       0.130109       1.384861           0.000003
           21              H       7.691685      -2.059939      16.115166       0.118235       1.069792 0.74558972E+01  0.72370589E+02                                 1.752613                            1.611016      -1.318155       2.251798                    0.994791       3.687646      10.477525       0.483407       1.305363      -0.701017       0.027609      -0.010984       0.030797       0.042795       0.001557       0.001280      -0.009714       0.013842       0.036021      -0.016468       0.001088       0.015380              1.845991       2.267212      -0.137123       0.507065       1.514580      -0.139639       1.756180           0.000292
           22              H       5.498857      -2.503149      16.720630       0.131158       1.061209 0.76084218E+01  0.72294736E+02                                 1.599156                            1.523233      -0.863131       2.481339                    0.999469       3.088528       7.965974       0.563670       1.143588      -0.743948      -0.007792      -0.015791       0.036194       0.040251      -0.001248       0.003756      -0.010120       0.012323       0.036982      -0.015948      -0.000929       0.016877              1.615523       1.562100       0.101963      -0.164745       1.413031      -0.305327       1.871438           0.000387
           23              H       4.226178      -1.095531      13.195088       0.129323       1.076923 0.75818981E+01  0.71779759E+02                                 1.592545                            1.501927      -0.916397       2.451892                    0.998944       3.098879       7.905861       0.579871       1.115709      -0.750639      -0.028522       0.007626      -0.026965       0.039985      -0.000358       0.007118      -0.011352       0.014325       0.029014      -0.017193      -0.000314       0.017508              1.627886       2.010273      -0.064218       0.339659       1.284918      -0.090491       1.588467           0.000164
           24              H       6.409563      -0.576882      12.632074       0.101571       1.204446 0.89351554E+01  0.88832731E+02                                 1.768961                            1.671237      -0.955493       2.414683                    0.998531       3.400184       9.120697       0.525569       1.172210      -0.735617      -0.000591       0.017074      -0.036531       0.040328       0.000800       0.007919      -0.011024       0.011624       0.030250      -0.016533      -0.001215       0.017748              1.804952       1.702300       0.145060      -0.282863       1.522266      -0.331854       2.190290           0.000160
           25              H       9.091318      -2.999845      11.903730       0.115122       1.141133 0.84542618E+01  0.83247628E+02                                 1.742345                            1.655573      -0.841654       2.483467                    0.999225       3.308377       8.954411       0.511632       1.215772      -0.725869      -0.002245      -0.035473       0.019515       0.040549       0.005477      -0.001822      -0.003688      -0.029487       0.015200      -0.018318       0.003513       0.014805              1.775698       1.415972      -0.062481      -0.016378       2.043428      -0.378271       1.867694          -0.000009
           26              H       9.221419      11.443223       9.627097       0.120253       1.051674 0.74835784E+01  0.72527472E+02                                 1.725723                            1.610736      -1.144194       2.342960                    0.995650       3.550486       9.999156       0.486119       1.300081      -0.703461      -0.001164      -0.036617      -0.015947       0.039956       0.001801      -0.001305      -0.001183      -0.028175      -0.007506      -0.013094      -0.002448       0.015542              1.789647       1.373125      -0.050233       0.007218       2.139456       0.448346       1.856361           0.000036
           27              H       9.254993       0.885257       9.430489       0.126943       1.040432 0.72625919E+01  0.68596286E+02                                 1.610165                            1.510842      -0.836052       2.491306                    0.999556       3.141137       8.227496       0.550199       1.178630      -0.734206       0.000309       0.035049      -0.022223       0.041502      -0.000378       0.000628      -0.003918      -0.030457      -0.001880      -0.014944      -0.001505       0.016450              1.654590       1.231817       0.036446      -0.045169       1.919154      -0.418972       1.812800           0.000050
           28              H       9.150073       0.995782      11.751806       0.109408       1.170542 0.84570049E+01  0.83047333E+02                                 1.742718                            1.630613      -1.012359       2.392242                    0.998424       3.365243       9.012647       0.529030       1.179008      -0.733524       0.001624       0.039957       0.010625       0.041377       0.001992      -0.001106      -0.001094      -0.034557      -0.010550      -0.015724      -0.003487       0.019210              1.797491       1.328323       0.018530      -0.008556       2.116727       0.484105       1.947422           0.000025
           29              H       0.918050       0.419595      14.354630       0.121487       1.095209 0.78426628E+01  0.76744570E+02                                 1.767204                            1.646189      -1.077358       2.375490                    0.996899       3.493103       9.818614       0.483053       1.295768      -0.705502       0.032136      -0.024814      -0.007726       0.041330      -0.001049      -0.002363       0.010727       0.011524      -0.031874      -0.017482       0.005517       0.011965              1.842825       1.932532      -0.513266      -0.129184       2.115769       0.217023       1.480174           0.000065
           30              H       1.523438       2.491184      15.114252       0.125825       1.061941 0.77492705E+01  0.74135669E+02                                 1.615714                            1.550705      -0.814019       2.502833                    0.999623       3.120587       8.134775       0.550188       1.163667      -0.739077       0.039005       0.006395       0.004555       0.039788      -0.002410      -0.000604       0.003392       0.017039      -0.043756      -0.015397      -0.000787       0.016184              1.625905       2.036716       0.209764       0.059944       1.519028       0.084700       1.321972           0.000168
           31              H       8.181662       3.558700      15.313094       0.122757       1.072999 0.77638007E+01  0.74534275E+02                                 1.639232                            1.560317      -0.862140       2.475008                    0.999323       3.209511       8.464298       0.542553       1.175933      -0.734919      -0.029663       0.027597       0.005600       0.040901      -0.006274       0.001661       0.003234       0.012540      -0.044796      -0.015844      -0.000495       0.016339              1.667196       1.698308      -0.361976      -0.095094       1.921185       0.213641       1.382097           0.000278
           32              H       7.537453       1.434744      14.604858       0.113803       1.123945 0.82034354E+01  0.80044982E+02                                 1.706284                            1.615363      -0.938033       2.430744                    0.998860       3.320434       8.900023       0.526250       1.192822      -0.730491      -0.040236      -0.001845      -0.000493       0.040281      -0.005799      -0.002382       0.004963       0.018548      -0.036497      -0.014370      -0.003113       0.017484              1.742414       2.223486       0.333568       0.146082       1.618900       0.130109       1.384857           0.000001
           33              H       2.800315       1.423693       4.944248       0.118235       1.069797 0.74559357E+01  0.72371047E+02                                 1.752617                            1.611019      -1.318161       2.251794                    0.994791       3.687654      10.477549       0.483407       1.305361      -0.701017      -0.027609      -0.010984       0.030797       0.042794      -0.001557      -0.001279      -0.009714       0.013842       0.036021      -0.016468       0.001088       0.015379              1.845995       2.267217       0.137123      -0.507067       1.514583      -0.139639       1.756184           0.000298
           34              H       4.993143       0.980482       5.549712       0.131160       1.061206 0.76083936E+01  0.72294351E+02                                 1.599147                            1.523225      -0.863139       2.481334                    0.999469       3.088527       7.965947       0.563674       1.143580      -0.743950       0.007791      -0.015791       0.036195       0.040250       0.001248      -0.003756      -0.010120       0.012322       0.036984      -0.015947      -0.000930       0.016878              1.615514       1.562091      -0.101962       0.164744       1.413024      -0.305325       1.871427           0.000409
           35              H       6.265822       2.388101       2.024170       0.129324       1.076927 0.75819323E+01  0.71780157E+02                                 1.592548                            1.501929      -0.916405       2.451888                    0.998943       3.098886       7.905881       0.579871       1.115707      -0.750639       0.028522       0.007626      -0.026965       0.039985       0.000358      -0.007118      -0.011352       0.014325       0.029015      -0.017193      -0.000315       0.017508              1.627889       2.010277       0.064218      -0.339660       1.284920      -0.090491       1.588469           0.000169
           36              H       4.082437       2.906749       1.461156       0.101571       1.204448 0.89351759E+01  0.88832984E+02                                 1.768963                            1.671239      -0.955496       2.414681                    0.998531       3.400188       9.120710       0.525569       1.172209      -0.735617       0.000591       0.017074      -0.036531       0.040328      -0.000800      -0.007919      -0.011024       0.011624       0.030250      -0.016532      -0.001215       0.017748              1.804954       1.702302      -0.145060       0.282863       1.522267      -0.331855       2.190293           0.000159
           37              H       1.400682       0.483787       0.732812       0.115122       1.141132 0.84542518E+01  0.83247497E+02                                 1.742343                            1.655571      -0.841654       2.483467                    0.999225       3.308376       8.954404       0.511633       1.215771      -0.725869       0.002245      -0.035473       0.019515       0.040549      -0.005477       0.001822      -0.003688      -0.029487       0.015200      -0.018318       0.003513       0.014805              1.775696       1.415970       0.062481       0.016378       2.043426      -0.378271       1.867693          -0.000004
           38              H       1.270581       7.959592      20.798015       0.120253       1.051673 0.74835764E+01  0.72527450E+02                                 1.725723                            1.610736      -1.144194       2.342960                    0.995650       3.550487       9.999160       0.486119       1.300081      -0.703461       0.001164      -0.036617      -0.015947       0.039956      -0.001801       0.001304      -0.001182      -0.028175      -0.007506      -0.013094      -0.002448       0.015542              1.789647       1.373125       0.050233      -0.007218       2.139456       0.448346       1.856361           0.000035
           39              H       1.237007      -2.598375      20.601407       0.126943       1.040435 0.72626193E+01  0.68596662E+02                                 1.610173                            1.510849      -0.836053       2.491306                    0.999556       3.141144       8.227542       0.550195       1.178637      -0.734204      -0.000309       0.035049      -0.022223       0.041502       0.000378      -0.000628      -0.003918      -0.030457      -0.001880      -0.014944      -0.001505       0.016450              1.654599       1.231822      -0.036447       0.045170       1.919164      -0.418976       1.812811           0.000042
           40              H       1.341927       4.479413       0.580888       0.109408       1.170541 0.84569960E+01  0.83047244E+02                                 1.742719                            1.630614      -1.012358       2.392242                    0.998424       3.365242       9.012651       0.529029       1.179010      -0.733523      -0.001624       0.039957       0.010625       0.041377      -0.001991       0.001106      -0.001094      -0.034557      -0.010550      -0.015724      -0.003487       0.019210              1.797492       1.328323      -0.018530       0.008556       2.116728       0.484105       1.947424           0.000026
           41              H       9.573950       3.903227       3.183712       0.121487       1.095211 0.78426838E+01  0.76744825E+02                                 1.767206                            1.646191      -1.077362       2.375488                    0.996899       3.493108       9.818630       0.483053       1.295767      -0.705502      -0.032136      -0.024814      -0.007726       0.041330       0.001048       0.002363       0.010727       0.011524      -0.031874      -0.017482       0.005517       0.011965              1.842827       1.932535       0.513267       0.129184       2.115771       0.217023       1.480176           0.000072
           42              H       8.968562       5.974815       3.943334       0.125825       1.061940 0.77492589E+01  0.74135504E+02                                 1.615710                            1.550701      -0.814021       2.502832                    0.999623       3.120586       8.134760       0.550190       1.163664      -0.739078      -0.039005       0.006395       0.004555       0.039788       0.002410       0.000604       0.003392       0.017039      -0.043755      -0.015397      -0.000787       0.016184              1.625901       2.036710      -0.209763      -0.059943       1.519024       0.084700       1.321969           0.000184
           43              H       2.310338       7.042332       4.142176       0.122756       1.072999 0.77638055E+01  0.74534305E+02                                 1.639231                            1.560315      -0.862143       2.475007                    0.999323       3.209511       8.464287       0.542554       1.175930      -0.734920       0.029664       0.027597       0.005600       0.040901       0.006274      -0.001661       0.003234       0.012540      -0.044795      -0.015844      -0.000495       0.016339              1.667195       1.698306       0.361976       0.095094       1.921183       0.213641       1.382095           0.000291
           44              H       2.954547       4.918376       3.433940       0.113803       1.123944 0.82034128E+01  0.80044659E+02                                 1.706277                            1.615357      -0.938034       2.430744                    0.998860       3.320430       8.899990       0.526253       1.192817      -0.730492       0.040236      -0.001845      -0.000493       0.040281       0.005799       0.002382       0.004963       0.018548      -0.036497      -0.014370      -0.003113       0.017484              1.742408       2.223476      -0.333566      -0.146082       1.618894       0.130108       1.384853           0.000014
           45              H       2.800315       9.629676       6.226670       0.118235       1.069795 0.74559184E+01  0.72370838E+02                                 1.752615                            1.611018      -1.318157       2.251796                    0.994791       3.687650      10.477535       0.483407       1.305361      -0.701017      -0.027610       0.010984      -0.030797       0.042794       0.001557       0.001280      -0.009714       0.013842       0.036021      -0.016468       0.001088       0.015379              1.845993       2.267214      -0.137123       0.507066       1.514582      -0.139639       1.756182           0.000298
           46              H       4.993143      10.072886       5.621206       0.131161       1.061199 0.76083359E+01  0.72293674E+02                                 1.599142                            1.523221      -0.863127       2.481341                    0.999469       3.088515       7.965912       0.563674       1.143582      -0.743949       0.007792       0.015791      -0.036194       0.040250      -0.001248       0.003756      -0.010120       0.012323       0.036983      -0.015948      -0.000929       0.016877              1.615509       1.562086       0.101962      -0.164743       1.413020      -0.305323       1.871421           0.000411
           47              H       6.265822       8.665268       9.146748       0.129324       1.076926 0.75819236E+01  0.71780076E+02                                 1.592549                            1.501930      -0.916397       2.451892                    0.998944       3.098883       7.905881       0.579869       1.115710      -0.750638       0.028522      -0.007626       0.026965       0.039985      -0.000358       0.007118      -0.011352       0.014325       0.029014      -0.017193      -0.000314       0.017508              1.627890       2.010279      -0.064218       0.339661       1.284921      -0.090491       1.588471           0.000168
           48              H       4.082437       8.146619       9.709762       0.101571       1.204449 0.89351856E+01  0.88833121E+02                                 1.768965                            1.671241      -0.955496       2.414682                    0.998531       3.400190       9.120723       0.525568       1.172211      -0.735616       0.000591      -0.017073       0.036531       0.040328       0.000800       0.007919      -0.011024       0.011624       0.030250      -0.016533      -0.001215       0.017748              1.804956       1.702304       0.145060      -0.282864       1.522269      -0.331855       2.190295           0.000159
           49              H       1.400682      10.569582      10.438106       0.115122       1.141134 0.84542631E+01  0.83247644E+02                                 1.742345                            1.655573      -0.841655       2.483467                    0.999225       3.308377       8.954411       0.511632       1.215772      -0.725869       0.002244       0.035473      -0.019515       0.040549       0.005477      -0.001822      -0.003687      -0.029487       0.015200      -0.018318       0.003513       0.014805              1.775698       1.415972      -0.062481      -0.016378       2.043429      -0.378271       1.867694          -0.000007
           50              H       1.270581      -3.873486      12.714739       0.120253       1.051674 0.74835791E+01  0.72527482E+02                                 1.725723                            1.610736      -1.144195       2.342960                    0.995650       3.550486       9.999157       0.486119       1.300082      -0.703461       0.001164       0.036617       0.015947       0.039956       0.001801      -0.001305      -0.001183      -0.028175      -0.007506      -0.013094      -0.002448       0.015542              1.789647       1.373125      -0.050233       0.007218       2.139456       0.448346       1.856361           0.000033
           51              H       1.237007       6.684480      12.911347       0.126943       1.040433 0.72626015E+01  0.68596415E+02                                 1.610167                            1.510844      -0.836054       2.491305                    0.999556       3.141139       8.227510       0.550197       1.178633      -0.734205      -0.000309      -0.035049       0.022223       0.041502      -0.000378       0.000628      -0.003918      -0.030457      -0.001880      -0.014944      -0.001505       0.016450              1.654593       1.231818       0.036446      -0.045169       1.919157      -0.418973       1.812803           0.000044
           52              H       1.341927       6.573955      10.590030       0.109408       1.170543 0.84570133E+01  0.83047451E+02                                 1.742720                            1.630616      -1.012359       2.392242                    0.998424       3.365244       9.012657       0.529029       1.179010      -0.733523      -0.001624      -0.039957      -0.010625       0.041377       0.001991      -0.001106      -0.001094      -0.034557      -0.010550      -0.015724      -0.003487       0.019210              1.797493       1.328324       0.018530      -0.008556       2.116731       0.484106       1.947425           0.000026
           53              H       9.573950       7.150142       7.987206       0.121487       1.095208 0.78426611E+01  0.76744552E+02                                 1.767204                            1.646189      -1.077358       2.375490                    0.996899       3.493103       9.818615       0.483053       1.295768      -0.705502      -0.032136       0.024814       0.007726       0.041330      -0.001049      -0.002363       0.010727       0.011524      -0.031874      -0.017482       0.005517       0.011965              1.842825       1.932532      -0.513266      -0.129184       2.115769       0.217023       1.480174           0.000071
           54              H       8.968562       5.078553       7.227584       0.125824       1.061944 0.77493017E+01  0.74136042E+02                                 1.615717                            1.550708      -0.814025       2.502830                    0.999623       3.120592       8.134792       0.550187       1.163667      -0.739077      -0.039005      -0.006395      -0.004555       0.039788      -0.002410      -0.000604       0.003391       0.017039      -0.043755      -0.015397      -0.000787       0.016184              1.625909       2.036721       0.209765       0.059944       1.519031       0.084701       1.321974           0.000184
           55              H       2.310338       4.011037       7.028742       0.122757       1.073002 0.77638279E+01  0.74534602E+02                                 1.639235                            1.560319      -0.862146       2.475005                    0.999323       3.209516       8.464315       0.542552       1.175933      -0.734919       0.029664      -0.027597      -0.005600       0.040901      -0.006274       0.001661       0.003234       0.012541      -0.044795      -0.015844      -0.000495       0.016339              1.667199       1.698311      -0.361977      -0.095094       1.921188       0.213641       1.382099           0.000292
           56              H       2.954547       6.134993       7.736978       0.113803       1.123945 0.82034353E+01  0.80044977E+02                                 1.706283                            1.615363      -0.938033       2.430744                    0.998860       3.320434       8.900022       0.526250       1.192822      -0.730491       0.040236       0.001845       0.000493       0.040281      -0.005799      -0.002382       0.004963       0.018548      -0.036497      -0.014370      -0.003113       0.017484              1.742414       2.223485       0.333568       0.146082       1.618900       0.130109       1.384857           0.000014
           57              H       7.811294      -5.225447      16.756377       0.044132       1.158755 0.83884577E+01  0.81087403E+02                                 1.640870                            1.552624      -0.739053       2.505110                    0.999707       3.289810       8.358696       0.587967       1.077660      -0.760549      -0.059849      -0.000000      -0.000000       0.059849       0.000000       0.000000      -0.000428       0.002123      -0.022871      -0.007641       0.002768       0.004874              1.667424       2.239489      -0.000000       0.000000       1.482473      -0.086088       1.280311           0.012891
           58              H       2.680706      -1.741816       5.585459       0.044130       1.158760 0.83885086E+01  0.81087993E+02                                 1.640873                            1.552627      -0.739049       2.505110                    0.999707       3.289821       8.358721       0.587968       1.077657      -0.760550       0.059849       0.000000       0.000000       0.059849       0.000000      -0.000000      -0.000428       0.002123      -0.022871      -0.007641       0.002768       0.004873              1.667427       2.239494       0.000000      -0.000000       1.482475      -0.086088       1.280313           0.012910
           59              C       7.311875       5.358704      19.218447      -0.152879      39.718774 0.55168468E+03  0.13718395E+05                                10.199393                            7.900816      -0.205821       1.916829                    0.997954      30.106904      88.014350       0.580510       0.424311      -1.062888      -0.061579       0.021184      -0.020117       0.068157       0.008026      -0.005099       0.005484      -0.015184      -0.057087      -0.021587       0.000782       0.020804             12.188025      18.813244      -2.183015       1.027696       6.896191      -2.273090      10.854642           0.000925
           60              C       7.003410       5.939606      17.989646      -0.061656      33.955753 0.42672263E+03  0.10033389E+05                                 9.301343                            7.022901      -0.105944       1.952903                    0.999040      28.930261      84.482175       0.601015       0.433430      -1.048584      -0.029196       0.001945       0.025192       0.038611       0.011714      -0.017598       0.010527      -0.046538       0.048178      -0.040875       0.014147       0.026728             11.106079      17.629703      -1.769122       0.833285       6.347431      -2.280740       9.341102           0.002282
           61              C       5.684566       6.218138      17.623240      -0.093743      32.089168 0.38304958E+03  0.87169064E+04                                 8.773368                            6.519962       0.155905       2.036952                    0.999684      27.998202      78.953466       0.646744       0.416166      -1.065340       0.015545      -0.002459       0.014142       0.021159       0.000414       0.004689      -0.003834      -0.016572       0.046002      -0.016696      -0.000184       0.016880             10.592015      18.263612      -1.621678       0.260504       5.521879      -1.644343       7.990555           0.001466
           62              C       4.681530       5.946294      18.485635       0.012839      36.771466 0.40929869E+03  0.93880578E+04                                 9.597286                            6.695235       0.044845       2.029428                    0.999271      26.315246      72.419141       0.650202       0.410698      -1.078183       0.038030      -0.006313       0.009658       0.039742       0.003359       0.009022       0.000517      -0.020325       0.001624      -0.015786       0.004805       0.010981             12.565834      22.356347      -2.737506       1.748705       6.148609      -2.151518       9.192545           0.009470
           63              C       4.922846       5.364875      19.730075      -0.111804      32.447335 0.40487713E+03  0.93254306E+04                                 8.786744                            6.681709       0.088974       2.005265                    0.999617      28.557282      80.543981       0.643098       0.413507      -1.068963       0.017682       0.005728      -0.005405       0.019357       0.010788      -0.016625      -0.006825       0.010890       0.018448      -0.016034      -0.009435       0.025469             10.321618      16.498276      -2.203767       1.876745       5.645816      -1.982670       8.820761           0.002474
           64              C       6.237494       5.069175      20.062969      -0.093052      33.479769 0.41750363E+03  0.97339124E+04                                 9.027347                            6.823218       0.125443       2.009107                    0.999804      29.266751      84.273738       0.628246       0.418167      -1.061204      -0.014325       0.021058      -0.032072       0.040955       0.006450      -0.014557      -0.018960      -0.050211       0.115534      -0.047051      -0.002842       0.049893             10.666921      17.305847      -1.982421       1.106042       5.635229      -1.749665       9.059686           0.001684
           65              C       3.237831       6.288212      18.130400       0.566751      25.347842 0.26301404E+03  0.55014131E+04                                 7.978094                            5.726991      -0.041794       2.037147                    0.999437      22.631914      63.153610       0.626189       0.467633      -1.024758      -0.042289       0.009484      -0.009540       0.044377       0.024805      -0.015369       0.071872      -0.171524       0.057710      -0.105370      -0.020272       0.125641             10.159735      17.209548      -1.635918       1.305802       5.978173      -1.923092       7.291485          -0.000719
           66              C       9.109154       5.092849      21.441460      -0.129558      40.260730 0.52805331E+03  0.12957166E+05                                10.252514                            7.685132      -0.137996       1.941063                    0.998317      29.416947      84.769719       0.595138       0.419427      -1.068492       0.013973       0.012651       0.070912       0.073374       0.008375      -0.005938      -0.012706       0.050968      -0.000166      -0.031267       0.002103       0.029164             12.711183       5.715643       0.155238       1.275689      11.763675       1.667568      20.654233           0.002154
           67              C       9.132237       6.295193      22.098310      -0.073326      31.396750 0.38550132E+03  0.88231700E+04                                 8.709712                            6.584584       0.123013       2.028003                    0.999534      28.281119      81.069709       0.634520       0.421757      -1.057403       0.011123      -0.028037       0.016967       0.034607      -0.007417      -0.008310      -0.019285      -0.002514      -0.084004      -0.037516       0.013279       0.024237             10.377021       4.759359       0.535368       0.804234       9.695103       1.762047      16.676600           0.000265
           68              C       9.211976      13.320778       1.117092      -0.092983      32.986365 0.40430633E+03  0.93550763E+04                                 9.023157                            6.763621       0.062862       2.006862                    0.999621      28.505272      81.891981       0.623864       0.424306      -1.056864      -0.005174      -0.019481      -0.013482       0.024250      -0.004993      -0.008363       0.014354       0.004986      -0.071829      -0.030122       0.007542       0.022580             10.809913       4.752506       0.208765       0.678641       9.979884       0.066302      17.697351           0.000736
           69              C       9.280174      12.167183       1.865543      -0.012297      35.842589 0.40668748E+03  0.93037262E+04                                 9.367178                            6.634772       0.141253       2.059719                    0.999310      26.276694      71.977279       0.659610       0.405903      -1.082460      -0.006013      -0.002555      -0.046945       0.047398      -0.004442      -0.007899      -0.003493       0.013660      -0.047014      -0.018631       0.001263       0.017368             11.976145       4.709896       0.039199       1.131189      10.413650       0.132806      20.804889           0.003012
           70              C       9.236108      10.949966       1.237738      -0.085650      32.498376 0.39138960E+03  0.89470555E+04                                 8.828238                            6.584482       0.098570       2.014325                    0.999667      28.116894      79.243712       0.645015       0.415399      -1.066752       0.001388       0.013974      -0.016639       0.021773      -0.001600      -0.006995      -0.021160      -0.010167      -0.039768      -0.026998       0.003001       0.023997             10.506013       4.473981       0.036523       0.874456       9.635204       0.920926      17.408856           0.001679
           71              C       9.162664       3.915237      22.187677      -0.103646      33.537604 0.41764076E+03  0.97218536E+04                                 9.007469                            6.800939       0.203211       2.033782                    0.999798      29.143226      83.401526       0.633569       0.415304      -1.064783       0.008556       0.025265       0.028544       0.039067      -0.000334      -0.003451       0.006356      -0.049079      -0.139211      -0.047087      -0.001088       0.048175             10.657032       4.655184      -0.197812       0.800634       9.700095       0.515753      17.615816           0.000305
           72              C       9.385094      12.236155       3.369149       0.671002      23.667850 0.22326054E+03  0.45091142E+04                                 7.692767                            5.365710      -0.135997       2.035430                    0.999074      21.323215      59.612167       0.627124       0.483586      -1.010191      -0.010710       0.002013       0.076933       0.077701       0.013545      -0.022533      -0.002666       0.164608      -0.250930      -0.086092      -0.041574       0.127666              9.681690       4.251988      -0.474193       0.817076      10.636925      -0.388301      14.156156           0.000016
           73              C       9.423914       3.377077      19.093333      -0.136511      38.815532 0.56383298E+03  0.14114986E+05                                10.119593                            8.026883      -0.264484       1.898477                    0.997211      30.250353      89.100895       0.570954       0.428524      -1.058918       0.026618      -0.064044      -0.031732       0.076269       0.004644      -0.002084      -0.004934      -0.024595       0.052390      -0.021912       0.002583       0.019329             12.128606      11.494177      -1.620352      -1.146676      16.748886       4.930334       8.142754           0.000083
           74              C       0.261251       3.042949      18.948111      -0.083220      31.344039 0.41369757E+03  0.96799861E+04                                 8.853922                            6.936729      -0.132470       1.945341                    0.998468      29.167006      85.772978       0.600145       0.436172      -1.043909      -0.016003      -0.019238      -0.021199       0.032796       0.022788       0.007685      -0.007960       0.043149       0.035290      -0.039367       0.012710       0.026657             10.346701       9.712862      -1.117743      -0.858109      14.827025       3.771422       6.500216           0.000399
           75              C       0.623225       1.804126      18.496806      -0.082832      30.269665 0.38856180E+03  0.89024751E+04                                 8.527591                            6.636836       0.045819       2.005112                    0.999502      28.191814      80.608836       0.628872       0.425102      -1.056305      -0.016672       0.017845      -0.005842       0.025111      -0.001404      -0.004635      -0.013596       0.039861      -0.002633      -0.026908       0.005512       0.021396              9.983776       8.419632      -0.488716      -0.133006      15.347755       3.962856       6.183941           0.001107
           76              C      10.161502       0.868844      18.186255       0.002061      35.329931 0.42325516E+03  0.98287501E+04                                 9.443575                            6.882509      -0.114203       1.979857                    0.998918      26.790466      75.149366       0.628474       0.419684      -1.068125      -0.007564       0.035736       0.007393       0.037268      -0.000410      -0.001417      -0.013660       0.004580      -0.012488      -0.016076       0.004407       0.011670             12.046725       9.455847      -1.864974      -0.939978      19.215563       5.748601       7.468766           0.001005
           77              C       8.827969       1.173684      18.369458      -0.096306      30.978895 0.41247579E+03  0.95853034E+04                                 8.647980                            6.835689       0.021392       1.987738                    0.999550      28.785273      82.687031       0.620442       0.424813      -1.057283       0.008586       0.021614       0.002753       0.023420       0.022855       0.004101      -0.006057       0.006614      -0.010391      -0.023940      -0.000913       0.024853              9.997202       9.224232      -1.972935      -1.137780      14.441088       3.898826       6.326286           0.000555
           78              C       8.437666       2.439946      18.807358      -0.100358      31.774529 0.42011317E+03  0.98121387E+04                                 8.734257                            6.856318       0.177540       2.028955                    0.999817      29.226165      84.290902       0.624974       0.419611      -1.060061       0.026762      -0.016815      -0.019159       0.036959       0.013906       0.005177      -0.013509       0.078441      -0.003833      -0.045534       0.003091       0.042443             10.131150       9.523842      -1.519835      -0.776591      14.482139       4.023211       6.387468           0.000800
           79              C       0.031476      -0.460642      17.587493       0.550093      25.246358 0.27707590E+03  0.58863496E+04                                 7.997314                            5.903611      -0.095509       2.011805                    0.999367      23.287356      66.032308       0.611210       0.471702      -1.019961       0.012475      -0.042451      -0.004718       0.044496       0.005862       0.032739      -0.074621       0.046704       0.182027      -0.095137      -0.008936       0.104073             10.032166       8.198659      -1.638759      -1.054642      15.497966       4.049929       6.399875          -0.002276
           80              C       7.311875      -1.272598      14.294307      -0.152879      39.718726 0.55168409E+03  0.13718376E+05                                10.199386                            7.900813      -0.205821       1.916829                    0.997954      30.106879      88.014262       0.580510       0.424311      -1.062888      -0.061578      -0.021184       0.020117       0.068157      -0.008027       0.005099       0.005485      -0.015186      -0.057086      -0.021587       0.000782       0.020805             12.188015      18.813221       2.183014      -1.027691       6.896188      -2.273090      10.854636           0.000926
           81              C       7.003410      -1.853501      15.523108      -0.061656      33.955747 0.42672263E+03  0.10033389E+05                                 9.301344                            7.022902      -0.105945       1.952903                    0.999040      28.930253      84.482158       0.601015       0.433430      -1.048583      -0.029195      -0.001945      -0.025192       0.038610      -0.011714       0.017598       0.010527      -0.046538       0.048178      -0.040874       0.014147       0.026728             11.106079      17.629702       1.769119      -0.833286       6.347432      -2.280741       9.341103           0.002278
           82              C       5.684566      -2.132032      15.889514      -0.093744      32.089114 0.38304885E+03  0.87168863E+04                                 8.773360                            6.519956       0.155910       2.036954                    0.999684      27.998173      78.953387       0.646744       0.416166      -1.065339       0.015545       0.002458      -0.014142       0.021158      -0.000413      -0.004690      -0.003835      -0.016570       0.045999      -0.016695      -0.000186       0.016880             10.592003      18.263583       1.621672      -0.260504       5.521873      -1.644344       7.990554           0.001458
           83              C       4.681530      -1.860188      15.027119       0.012840      36.771399 0.40929800E+03  0.93880377E+04                                 9.597273                            6.695228       0.044853       2.029430                    0.999271      26.315225      72.419053       0.650202       0.410698      -1.078183       0.038028       0.006312      -0.009658       0.039740      -0.003358      -0.009022       0.000514      -0.020321       0.001625      -0.015785       0.004807       0.010977             12.565812      22.356300       2.737495      -1.748697       6.148599      -2.151515       9.192538           0.009466
           84              C       4.922846      -1.278770      13.782679      -0.111805      32.447320 0.40487700E+03  0.93254268E+04                                 8.786743                            6.681709       0.088976       2.005266                    0.999617      28.557269      80.543945       0.643098       0.413507      -1.068963       0.017682      -0.005728       0.005405       0.019356      -0.010788       0.016625      -0.006825       0.010892       0.018447      -0.016034      -0.009435       0.025469             10.321617      16.498269       2.203770      -1.876748       5.645815      -1.982671       8.820765           0.002462
           85              C       6.237494      -0.983069      13.449785      -0.093051      33.479738 0.41750327E+03  0.97339025E+04                                 9.027342                            6.823215       0.125443       2.009108                    0.999804      29.266735      84.273699       0.628246       0.418167      -1.061204      -0.014325      -0.021058       0.032072       0.040955      -0.006450       0.014557      -0.018959      -0.050211       0.115534      -0.047051      -0.002842       0.049893             10.666914      17.305828       1.982422      -1.106043       5.635228      -1.749667       9.059687           0.001679
           86              C       3.237831      -2.202106      15.382354       0.566742      25.347836 0.26301409E+03  0.55014131E+04                                 7.978087                            5.726987      -0.041800       2.037147                    0.999437      22.631898      63.153514       0.626190       0.467632      -1.024759      -0.042287      -0.009483       0.009538       0.044374      -0.024804       0.015369       0.071868      -0.171515       0.057711      -0.105366      -0.020268       0.125634             10.159724      17.209526       1.635913      -1.305800       5.978166      -1.923089       7.291479          -0.000722
           87              C       9.109154      -1.006743      12.071294      -0.129558      40.260699 0.52805272E+03  0.12957147E+05                                10.252507                            7.685126      -0.137995       1.941063                    0.998317      29.416939      84.769679       0.595138       0.419427      -1.068493       0.013973      -0.012651      -0.070912       0.073374      -0.008375       0.005938      -0.012706       0.050968      -0.000166      -0.031267       0.002103       0.029164             12.711175       5.715639      -0.155237      -1.275688      11.763664       1.667563      20.654223           0.002153
           88              C       9.132237      -2.209087      11.414444      -0.073326      31.396760 0.38550153E+03  0.88231755E+04                                 8.709713                            6.584586       0.123013       2.028003                    0.999534      28.281115      81.069693       0.634520       0.421757      -1.057403       0.011122       0.028037      -0.016967       0.034607       0.007417       0.008310      -0.019285      -0.002514      -0.084004      -0.037516       0.013279       0.024237             10.377022       4.759360      -0.535368      -0.804233       9.695109       1.762047      16.676597           0.000264
           89              C       9.211976      -2.267409      10.053826      -0.092983      32.986386 0.40430670E+03  0.93550869E+04                                 9.023162                            6.763625       0.062860       2.006862                    0.999621      28.505271      81.891986       0.623864       0.424306      -1.056864      -0.005175       0.019480       0.013482       0.024250       0.004993       0.008363       0.014354       0.004986      -0.071828      -0.030122       0.007542       0.022580             10.809920       4.752508      -0.208765      -0.678641       9.979893       0.066300      17.697358           0.000733
           90              C       9.280174      -1.113814       9.305375      -0.012296      35.842553 0.40668685E+03  0.93037087E+04                                 9.367174                            6.634768       0.141254       2.059719                    0.999310      26.276679      71.977237       0.659610       0.405903      -1.082460      -0.006013       0.002555       0.046945       0.047398       0.004443       0.007899      -0.003493       0.013660      -0.047014      -0.018631       0.001263       0.017368             11.976140       4.709894      -0.039199      -1.131189      10.413644       0.132807      20.804883           0.003008
           91              C       9.236108       0.103402       9.933180      -0.085650      32.498383 0.39138959E+03  0.89470549E+04                                 8.828239                            6.584481       0.098572       2.014326                    0.999667      28.116890      79.243696       0.645015       0.415399      -1.066752       0.001388      -0.013974       0.016639       0.021773       0.001600       0.006995      -0.021160      -0.010167      -0.039768      -0.026998       0.003001       0.023997             10.506016       4.473981      -0.036523      -0.874457       9.635207       0.920927      17.408860           0.001676
           92              C       9.162664       0.170868      11.325077      -0.103646      33.537617 0.41764084E+03  0.97218559E+04                                 9.007472                            6.800940       0.203211       2.033782                    0.999798      29.143224      83.401526       0.633569       0.415304      -1.064783       0.008556      -0.025265      -0.028544       0.039067       0.000334       0.003451       0.006356      -0.049079      -0.139211      -0.047087      -0.001088       0.048175             10.657037       4.655185       0.197812      -0.800635       9.700099       0.515751      17.615826           0.000303
           93              C       9.385094      -1.182786       7.801769       0.671001      23.667859 0.22326064E+03  0.45091168E+04                                 7.692771                            5.365712      -0.136001       2.035429                    0.999074      21.323213      59.612177       0.627123       0.483586      -1.010191      -0.010710      -0.002012      -0.076933       0.077701      -0.013545       0.022533      -0.002667       0.164607      -0.250928      -0.086091      -0.041574       0.127665              9.681696       4.251990       0.474192      -0.817077      10.636931      -0.388305      14.156168           0.000013
           94              C       9.423914       0.709028      14.419421      -0.136511      38.815526 0.56383289E+03  0.14114983E+05                                10.119592                            8.026882      -0.264484       1.898476                    0.997211      30.250350      89.100880       0.570954       0.428524      -1.058918       0.026618       0.064044       0.031732       0.076269      -0.004644       0.002084      -0.004934      -0.024595       0.052390      -0.021912       0.002583       0.019329             12.128602      11.494172       1.620360       1.146679      16.748881       4.930334       8.142755           0.000082
           95              C       0.261251       1.043157      14.564643      -0.083220      31.344032 0.41369731E+03  0.96799782E+04                                 8.853920                            6.936726      -0.132470       1.945341                    0.998468      29.166989      85.772907       0.600146       0.436172      -1.043909      -0.016002       0.019237       0.021199       0.032796      -0.022788      -0.007685      -0.007960       0.043149       0.035290      -0.039366       0.012710       0.026657             10.346699       9.712854       1.117747       0.858111      14.827027       3.771424       6.500216           0.000394
           96              C       0.623225       2.281979      15.015948      -0.082833      30.269672 0.38856178E+03  0.89024742E+04                                 8.527591                            6.636835       0.045819       2.005112                    0.999502      28.191814      80.608818       0.628872       0.425102      -1.056305      -0.016672      -0.017845       0.005842       0.025111       0.001404       0.004635      -0.013597       0.039861      -0.002633      -0.026908       0.005512       0.021396              9.983776       8.419627       0.488720       0.133007      15.347758       3.962857       6.183942           0.001104
           97              C      10.161502       3.217261      15.326499       0.002062      35.329893 0.42325496E+03  0.98287441E+04                                 9.443569                            6.882508      -0.114205       1.979857                    0.998918      26.790456      75.149327       0.628474       0.419684      -1.068125      -0.007564      -0.035736      -0.007393       0.037268       0.000410       0.001417      -0.013660       0.004580      -0.012487      -0.016076       0.004406       0.011670             12.046713       9.455836       1.864964       0.939974      19.215545       5.748593       7.468760           0.001006
           98              C       8.827969       2.912422      15.143296      -0.096307      30.978876 0.41247596E+03  0.95853069E+04                                 8.647973                            6.835690       0.021391       1.987737                    0.999550      28.785276      82.686999       0.620442       0.424812      -1.057283       0.008586      -0.021615      -0.002753       0.023420      -0.022856      -0.004101      -0.006057       0.006615      -0.010391      -0.023940      -0.000913       0.024853              9.997190       9.224226       1.972931       1.137779      14.441063       3.898816       6.326281           0.000553
           99              C       8.437666       1.646159      14.705396      -0.100358      31.774506 0.42011320E+03  0.98121383E+04                                 8.734250                            6.856317       0.177539       2.028955                    0.999817      29.226154      84.290831       0.624974       0.419611      -1.060061       0.026762       0.016815       0.019159       0.036960      -0.013906      -0.005177      -0.013509       0.078440      -0.003833      -0.045534       0.003091       0.042443             10.131138       9.523832       1.519830       0.776589      14.482118       4.023204       6.387463           0.000798
          100              C       0.031476       4.546748      15.925261       0.550092      25.246377 0.27707627E+03  0.58863596E+04                                 7.997320                            5.903617      -0.095511       2.011804                    0.999367      23.287367      66.032353       0.611210       0.471703      -1.019961       0.012475       0.042451       0.004718       0.044497      -0.005862      -0.032740      -0.074622       0.046704       0.182028      -0.095137      -0.008936       0.104074             10.032173       8.198667       1.638757       1.054641      15.497973       4.049929       6.399878          -0.002274
          101              C       3.180125       2.211033       3.123389      -0.152879      39.718759 0.55168447E+03  0.13718388E+05                                10.199389                            7.900813      -0.205820       1.916829                    0.997954      30.106898      88.014314       0.580510       0.424311      -1.062888       0.061579      -0.021184       0.020117       0.068157       0.008026      -0.005099       0.005484      -0.015184      -0.057086      -0.021587       0.000782       0.020804             12.188019      18.813227      -2.183011       1.027692       6.896187      -2.273091      10.854642           0.000932
          102              C       3.488590       1.630131       4.352190      -0.061656      33.955778 0.42672296E+03  0.10033399E+05                                 9.301347                            7.022903      -0.105947       1.952902                    0.999040      28.930279      84.482242       0.601015       0.433430      -1.048584       0.029196      -0.001945      -0.025192       0.038611       0.011714      -0.017598       0.010527      -0.046538       0.048178      -0.040874       0.014147       0.026727             11.106084      17.629709      -1.769121       0.833283       6.347433      -2.280741       9.341109           0.002299
          103              C       4.807434       1.351599       4.718596      -0.093744      32.089160 0.38304947E+03  0.87169029E+04                                 8.773366                            6.519960       0.155907       2.036953                    0.999684      27.998196      78.953437       0.646744       0.416166      -1.065340      -0.015545       0.002458      -0.014142       0.021159       0.000414       0.004689      -0.003834      -0.016572       0.046002      -0.016696      -0.000184       0.016880             10.592012      18.263608      -1.621677       0.260504       5.521877      -1.644342       7.990553           0.001494
          104              C       5.810470       1.623443       3.856201       0.012840      36.771450 0.40929849E+03  0.93880519E+04                                 9.597282                            6.695232       0.044847       2.029428                    0.999271      26.315240      72.419110       0.650202       0.410698      -1.078183      -0.038030       0.006313      -0.009659       0.039741       0.003358       0.009021       0.000516      -0.020324       0.001624      -0.015786       0.004805       0.010980             12.565827      22.356334      -2.737504       1.748704       6.148606      -2.151517       9.192543           0.009480
          105              C       5.569154       2.204862       2.611761      -0.111803      32.447319 0.40487690E+03  0.93254237E+04                                 8.786740                            6.681706       0.088975       2.005266                    0.999617      28.557274      80.543943       0.643099       0.413507      -1.068963      -0.017682      -0.005728       0.005405       0.019357       0.010788      -0.016625      -0.006825       0.010890       0.018448      -0.016034      -0.009435       0.025469             10.321613      16.498266      -2.203765       1.876746       5.645813      -1.982670       8.820759           0.002481
          106              C       4.254506       2.500562       2.278867      -0.093051      33.479758 0.41750344E+03  0.97339073E+04                                 9.027344                            6.823215       0.125442       2.009107                    0.999804      29.266750      84.273740       0.628246       0.418167      -1.061204       0.014325      -0.021058       0.032072       0.040955       0.006450      -0.014557      -0.018960      -0.050211       0.115534      -0.047051      -0.002842       0.049893             10.666917      17.305833      -1.982419       1.106043       5.635227      -1.749667       9.059689           0.001688
          107              C       7.254169       1.281525       4.211436       0.566747      25.347877 0.26301448E+03  0.55014241E+04                                 7.978097                            5.726993      -0.041795       2.037147                    0.999437      22.631931      63.153646       0.626189       0.467633      -1.024758       0.042289      -0.009484       0.009539       0.044376       0.024805      -0.015369       0.071871      -0.171521       0.057711      -0.105369      -0.020270       0.125639             10.159739      17.209555      -1.635919       1.305803       5.978174      -1.923093       7.291488          -0.000713
          108              C       1.382846       2.476888       0.900376      -0.129558      40.260733 0.52805333E+03  0.12957166E+05                                10.252515                            7.685132      -0.137996       1.941063                    0.998317      29.416948      84.769726       0.595138       0.419427      -1.068492      -0.013973      -0.012651      -0.070912       0.073374       0.008375      -0.005938      -0.012706       0.050968      -0.000166      -0.031267       0.002103       0.029164             12.711185       5.715643       0.155237       1.275689      11.763674       1.667562      20.654239           0.002155
          109              C       1.359763       1.274544       0.243526      -0.073326      31.396745 0.38550128E+03  0.88231686E+04                                 8.709710                            6.584584       0.123013       2.028003                    0.999534      28.281117      81.069696       0.634520       0.421757      -1.057403      -0.011123       0.028037      -0.016967       0.034607      -0.007417      -0.008310      -0.019285      -0.002514      -0.084004      -0.037516       0.013279       0.024237             10.377018       4.759359       0.535368       0.804234       9.695101       1.762045      16.676595           0.000268
          110              C       1.280024      -5.751041      21.224744      -0.092983      32.986363 0.40430631E+03  0.93550758E+04                                 9.023157                            6.763621       0.062862       2.006863                    0.999621      28.505270      81.891974       0.623864       0.424306      -1.056865       0.005175       0.019481       0.013483       0.024250      -0.004993      -0.008363       0.014354       0.004986      -0.071829      -0.030122       0.007542       0.022580             10.809913       4.752505       0.208764       0.678641       9.979886       0.066300      17.697347           0.000729
          111              C       1.211826      -4.597446      20.476293      -0.012297      35.842578 0.40668727E+03  0.93037209E+04                                 9.367179                            6.634772       0.141253       2.059719                    0.999310      26.276685      71.977267       0.659610       0.405903      -1.082460       0.006013       0.002555       0.046945       0.047398      -0.004442      -0.007899      -0.003493       0.013661      -0.047015      -0.018631       0.001263       0.017368             11.976146       4.709896       0.039198       1.131190      10.413654       0.132806      20.804889           0.003000
          112              C       1.255892      -3.380229      21.104098      -0.085651      32.498426 0.39139020E+03  0.89470745E+04                                 8.828254                            6.584491       0.098570       2.014326                    0.999667      28.116912      79.243846       0.645014       0.415399      -1.066751      -0.001388      -0.013974       0.016639       0.021773      -0.001600      -0.006995      -0.021160      -0.010168      -0.039768      -0.026998       0.003001       0.023997             10.506035       4.473987       0.036522       0.874459       9.635222       0.920922      17.408895           0.001660
          113              C       1.329336       3.654500       0.154159      -0.103646      33.537612 0.41764078E+03  0.97218552E+04                                 9.007476                            6.800942       0.203212       2.033782                    0.999798      29.143223      83.401555       0.633568       0.415304      -1.064783      -0.008556      -0.025265      -0.028544       0.039067      -0.000334      -0.003451       0.006356      -0.049079      -0.139211      -0.047087      -0.001088       0.048175             10.657041       4.655187      -0.197813       0.800635       9.700099       0.515750      17.615839           0.000301
          114              C       1.106906      -4.666418      18.972687       0.671002      23.667850 0.22326052E+03  0.45091140E+04                                 7.692769                            5.365711      -0.135999       2.035429                    0.999074      21.323218      59.612194       0.627123       0.483586      -1.010191       0.010710      -0.002013      -0.076933       0.077701       0.013545      -0.022533      -0.002666       0.164609      -0.250931      -0.086092      -0.041575       0.127667              9.681693       4.251989      -0.474193       0.817077      10.636928      -0.388299      14.156161           0.000003
          115              C       1.068086       4.192660       3.248503      -0.136511      38.815515 0.56383283E+03  0.14114981E+05                                10.119590                            8.026883      -0.264483       1.898477                    0.997211      30.250345      89.100864       0.570954       0.428524      -1.058918      -0.026618       0.064044       0.031732       0.076269       0.004644      -0.002084      -0.004934      -0.024595       0.052391      -0.021912       0.002583       0.019329             12.128600      11.494169      -1.620354      -1.146677      16.748876       4.930332       8.142754           0.000085
          116              C      10.230749       4.526788       3.393725      -0.083220      31.344007 0.41369714E+03  0.96799732E+04                                 8.853915                            6.936725      -0.132469       1.945341                    0.998468      29.166989      85.772903       0.600146       0.436172      -1.043910       0.016003       0.019238       0.021199       0.032796       0.022787       0.007685      -0.007960       0.043148       0.035291      -0.039367       0.012710       0.026656             10.346691       9.712852      -1.117738      -0.858107      14.827009       3.771418       6.500212           0.000403
          117              C       9.868775       5.765611       3.845030      -0.082833      30.269665 0.38856190E+03  0.89024769E+04                                 8.527590                            6.636836       0.045818       2.005112                    0.999502      28.191811      80.608792       0.628872       0.425102      -1.056305       0.016672      -0.017845       0.005842       0.025110      -0.001404      -0.004635      -0.013597       0.039862      -0.002633      -0.026909       0.005512       0.021396              9.983773       8.419622      -0.488712      -0.133004      15.347756       3.962857       6.183942           0.001120
          118              C       0.330498       6.700893       4.155581       0.002060      35.329927 0.42325518E+03  0.98287504E+04                                 9.443574                            6.882509      -0.114206       1.979856                    0.998918      26.790468      75.149367       0.628474       0.419684      -1.068125       0.007564      -0.035736      -0.007393       0.037268      -0.000410      -0.001417      -0.013660       0.004580      -0.012487      -0.016076       0.004406       0.011670             12.046722       9.455837      -1.864972      -0.939977      19.215563       5.748601       7.468767           0.001010
          119              C       1.664031       6.396053       3.972378      -0.096307      30.978872 0.41247563E+03  0.95852965E+04                                 8.647970                            6.835685       0.021390       1.987737                    0.999550      28.785264      82.686928       0.620443       0.424812      -1.057283      -0.008586      -0.021615      -0.002753       0.023420       0.022856       0.004100      -0.006057       0.006615      -0.010390      -0.023941      -0.000913       0.024853              9.997187       9.224218      -1.972934      -1.137780      14.441061       3.898818       6.326280           0.000573
          120              C       2.054334       5.129791       3.534478      -0.100358      31.774504 0.42011296E+03  0.98121303E+04                                 8.734246                            6.856313       0.177539       2.028955                    0.999817      29.226151      84.290784       0.624975       0.419611      -1.060061      -0.026762       0.016815       0.019159       0.036959       0.013907       0.005177      -0.013510       0.078440      -0.003833      -0.045534       0.003091       0.042443             10.131134       9.523825      -1.519829      -0.776589      14.482115       4.023204       6.387462           0.000815
          121              C      -0.031476       8.030379       4.754343       0.550093      25.246414 0.27707658E+03  0.58863676E+04                                 7.997327                            5.903620      -0.095510       2.011804                    0.999367      23.287376      66.032382       0.611210       0.471703      -1.019961      -0.012475       0.042451       0.004718       0.044497       0.005862       0.032740      -0.074622       0.046704       0.182031      -0.095137      -0.008937       0.104074             10.032184       8.198670      -1.638761      -1.054644      15.497996       4.049939       6.399886          -0.002267
          122              C       3.180125       8.842335       8.047529      -0.152879      39.718780 0.55168493E+03  0.13718403E+05                                10.199396                            7.900819      -0.205822       1.916829                    0.997954      30.106909      88.014386       0.580509       0.424311      -1.062888       0.061579       0.021184      -0.020117       0.068157      -0.008027       0.005099       0.005484      -0.015185      -0.057086      -0.021587       0.000782       0.020805             12.188028      18.813243       2.183015      -1.027689       6.896194      -2.273092      10.854646           0.000930
          123              C       3.488590       9.423238       6.818728      -0.061656      33.955766 0.42672299E+03  0.10033400E+05                                 9.301346                            7.022904      -0.105945       1.952903                    0.999040      28.930273      84.482225       0.601015       0.433430      -1.048584       0.029196       0.001945       0.025192       0.038611      -0.011714       0.017598       0.010526      -0.046537       0.048178      -0.040874       0.014147       0.026727             11.106080      17.629701       1.769115      -0.833280       6.347433      -2.280742       9.341106           0.002296
          124              C       4.807434       9.701769       6.452322      -0.093744      32.089115 0.38304899E+03  0.87168888E+04                                 8.773358                            6.519956       0.155911       2.036954                    0.999684      27.998166      78.953324       0.646744       0.416166      -1.065340      -0.015545      -0.002458       0.014142       0.021159      -0.000413      -0.004690      -0.003835      -0.016570       0.045999      -0.016695      -0.000185       0.016880             10.592000      18.263584       1.621671      -0.260502       5.521871      -1.644340       7.990546           0.001494
          125              C       5.810470       9.429925       7.314717       0.012842      36.771318 0.40929696E+03  0.93880090E+04                                 9.597269                            6.695226       0.044848       2.029429                    0.999271      26.315178      72.418939       0.650201       0.410699      -1.078182      -0.038027      -0.006312       0.009658       0.039739      -0.003358      -0.009022       0.000515      -0.020322       0.001624      -0.015785       0.004807       0.010979             12.565806      22.356288       2.737497      -1.748702       6.148597      -2.151515       9.192534           0.009482
          126              C       5.569154       8.848507       8.559157      -0.111804      32.447328 0.40487702E+03  0.93254284E+04                                 8.786747                            6.681710       0.088976       2.005266                    0.999617      28.557270      80.543975       0.643098       0.413508      -1.068963      -0.017682       0.005728      -0.005405       0.019356      -0.010788       0.016625      -0.006825       0.010893       0.018446      -0.016033      -0.009435       0.025469             10.321623      16.498284       2.203771      -1.876747       5.645817      -1.982671       8.820767           0.002478
          127              C       4.254506       8.552806       8.892051      -0.093052      33.479800 0.41750411E+03  0.97339283E+04                                 9.027356                            6.823224       0.125439       2.009106                    0.999804      29.266773      84.273869       0.628245       0.418167      -1.061203       0.014325       0.021058      -0.032073       0.040955      -0.006450       0.014557      -0.018959      -0.050211       0.115535      -0.047051      -0.002842       0.049893             10.666933      17.305862       1.982426      -1.106045       5.635236      -1.749670       9.059700           0.001685
          128              C       7.254169       9.771843       6.959482       0.566742      25.347714 0.26301263E+03  0.55013756E+04                                 7.978069                            5.726976      -0.041805       2.037146                    0.999437      22.631828      63.153305       0.626190       0.467633      -1.024758       0.042287       0.009483      -0.009537       0.044374      -0.024804       0.015369       0.071868      -0.171515       0.057710      -0.105366      -0.020269       0.125635             10.159698      17.209474       1.635909      -1.305796       5.978155      -1.923087       7.291466          -0.000713
          129              C       1.382846       8.576480      10.270542      -0.129559      40.260730 0.52805317E+03  0.12957162E+05                                10.252514                            7.685131      -0.137996       1.941063                    0.998317      29.416953      84.769747       0.595138       0.419427      -1.068492      -0.013973       0.012651       0.070912       0.073374      -0.008375       0.005938      -0.012706       0.050968      -0.000166      -0.031267       0.002103       0.029164             12.711185       5.715643      -0.155237      -1.275690      11.763672       1.667564      20.654241           0.002155
          130              C       1.359763       9.778824      10.927392      -0.073326      31.396760 0.38550154E+03  0.88231758E+04                                 8.709713                            6.584586       0.123013       2.028003                    0.999534      28.281116      81.069697       0.634520       0.421757      -1.057403      -0.011123      -0.028037       0.016967       0.034607       0.007417       0.008310      -0.019285      -0.002515      -0.084004      -0.037516       0.013279       0.024237             10.377022       4.759360      -0.535369      -0.804234       9.695109       1.762047      16.676596           0.000266
          131              C       1.280024       9.837146      12.288010      -0.092983      32.986374 0.40430651E+03  0.93550813E+04                                 9.023159                            6.763623       0.062861       2.006863                    0.999621      28.505264      81.891957       0.623864       0.424306      -1.056864       0.005175      -0.019480      -0.013482       0.024249       0.004993       0.008363       0.014354       0.004986      -0.071828      -0.030122       0.007542       0.022580             10.809916       4.752506      -0.208765      -0.678641       9.979890       0.066301      17.697351           0.000726
          132              C       1.211826       8.683551      13.036461      -0.012296      35.842554 0.40668682E+03  0.93037083E+04                                 9.367176                            6.634768       0.141252       2.059719                    0.999310      26.276677      71.977242       0.659610       0.405903      -1.082459       0.006013      -0.002555      -0.046945       0.047397       0.004443       0.007899      -0.003493       0.013660      -0.047015      -0.018631       0.001263       0.017368             11.976143       4.709895      -0.039199      -1.131190      10.413646       0.132812      20.804887           0.003000
          133              C       1.255892       7.466335      12.408656      -0.085651      32.498410 0.39138992E+03  0.89470651E+04                                 8.828246                            6.584485       0.098570       2.014326                    0.999667      28.116902      79.243760       0.645015       0.415399      -1.066752      -0.001388       0.013974      -0.016639       0.021773       0.001600       0.006995      -0.021160      -0.010168      -0.039768      -0.026998       0.003001       0.023997             10.506025       4.473984      -0.036523      -0.874458       9.635215       0.920929      17.408878           0.001663
          134              C       1.329336       7.398869      11.016759      -0.103646      33.537619 0.41764080E+03  0.97218555E+04                                 9.007474                            6.800940       0.203211       2.033782                    0.999798      29.143224      83.401542       0.633569       0.415304      -1.064783      -0.008556       0.025265       0.028544       0.039067       0.000334       0.003451       0.006356      -0.049080      -0.139211      -0.047087      -0.001089       0.048175             10.657039       4.655186       0.197813      -0.800635       9.700101       0.515752      17.615831           0.000301
          135              C       1.106906       8.752523      14.540067       0.671000      23.667870 0.22326074E+03  0.45091196E+04                                 7.692776                            5.365715      -0.136001       2.035428                    0.999074      21.323219      59.612209       0.627123       0.483586      -1.010191       0.010710       0.002013       0.076933       0.077701      -0.013545       0.022533      -0.002667       0.164608      -0.250930      -0.086092      -0.041575       0.127666              9.681703       4.251992       0.474192      -0.817078      10.636938      -0.388303      14.156178           0.000003
          136              C       1.068086       6.860709       7.922415      -0.136511      38.815512 0.56383257E+03  0.14114973E+05                                10.119590                            8.026880      -0.264483       1.898477                    0.997211      30.250339      89.100838       0.570955       0.428524      -1.058918      -0.026618      -0.064044      -0.031732       0.076269      -0.004644       0.002084      -0.004935      -0.024595       0.052391      -0.021912       0.002583       0.019329             12.128601      11.494170       1.620362       1.146680      16.748880       4.930335       8.142754           0.000085
          137              C      10.230749       6.526580       7.777193      -0.083220      31.344026 0.41369713E+03  0.96799730E+04                                 8.853919                            6.936725      -0.132469       1.945341                    0.998468      29.166981      85.772879       0.600146       0.436172      -1.043909       0.016002      -0.019238      -0.021199       0.032796      -0.022787      -0.007685      -0.007960       0.043148       0.035291      -0.039367       0.012710       0.026656             10.346699       9.712854       1.117749       0.858111      14.827028       3.771425       6.500216           0.000403
          138              C       9.868775       5.287758       7.325888      -0.082833      30.269683 0.38856187E+03  0.89024770E+04                                 8.527593                            6.636836       0.045816       2.005111                    0.999502      28.191824      80.608860       0.628872       0.425102      -1.056305       0.016672       0.017845      -0.005842       0.025110       0.001403       0.004635      -0.013597       0.039861      -0.002633      -0.026909       0.005513       0.021396              9.983779       8.419632       0.488720       0.133007      15.347762       3.962860       6.183943           0.001120
          139              C       0.330498       4.352476       7.015337       0.002061      35.329938 0.42325547E+03  0.98287590E+04                                 9.443576                            6.882512      -0.114208       1.979855                    0.998918      26.790477      75.149409       0.628474       0.419684      -1.068125       0.007564       0.035736       0.007394       0.037269       0.000411       0.001417      -0.013661       0.004580      -0.012486      -0.016076       0.004406       0.011670             12.046725       9.455844       1.864966       0.939975      19.215564       5.748600       7.468767           0.001009
          140              C       1.664031       4.657315       7.198540      -0.096307      30.978896 0.41247619E+03  0.95853141E+04                                 8.647979                            6.835692       0.021388       1.987736                    0.999550      28.785289      82.687062       0.620442       0.424813      -1.057283      -0.008585       0.021615       0.002753       0.023420      -0.022856      -0.004101      -0.006058       0.006616      -0.010389      -0.023941      -0.000912       0.024853              9.997197       9.224233       1.972933       1.137780      14.441072       3.898820       6.326285           0.000573
          141              C       2.054334       5.923578       7.636440      -0.100358      31.774501 0.42011306E+03  0.98121340E+04                                 8.734249                            6.856316       0.177540       2.028955                    0.999817      29.226148      84.290808       0.624974       0.419611      -1.060061      -0.026762      -0.016815      -0.019159       0.036959      -0.013907      -0.005177      -0.013510       0.078440      -0.003832      -0.045534       0.003091       0.042443             10.131138       9.523832       1.519832       0.776589      14.482120       4.023206       6.387463           0.000814
          142              C      -0.031476       3.022989       6.416575       0.550093      25.246465 0.27707731E+03  0.58863878E+04                                 7.997341                            5.903630      -0.095511       2.011802                    0.999367      23.287417      66.032548       0.611209       0.471703      -1.019961      -0.012475      -0.042451      -0.004718       0.044497      -0.005862      -0.032740      -0.074623       0.046703       0.182034      -0.095138      -0.008938       0.104076             10.032202       8.198686       1.638765       1.054645      15.498025       4.049945       6.399895          -0.002268
          143              C       8.740885      -5.225447      16.756377       0.528628      20.724172 0.21934507E+03  0.43726248E+04                                 6.685607                            5.083157       0.430013       2.194438                    0.999756      21.913168      59.173278       0.695539       0.441744      -1.042253       0.067531       0.000000      -0.000000       0.067531      -0.000000       0.000000       0.056562       0.013597       0.361436      -0.082778      -0.053441       0.136219              7.733851       6.688661      -0.000000       0.000000      11.902021      -2.553563       4.610873           0.002755
          144              C       1.751115      -1.741816       5.585459       0.528630      20.724176 0.21934510E+03  0.43726254E+04                                 6.685606                            5.083156       0.430020       2.194440                    0.999756      21.913177      59.173295       0.695539       0.441744      -1.042253      -0.067531       0.000000       0.000000       0.067531       0.000000       0.000000       0.056563       0.013596       0.361440      -0.082778      -0.053442       0.136220              7.733850       6.688661      -0.000000       0.000000      11.902016      -2.553563       4.610872           0.002777
          145              O       9.917038       6.075118      19.037478      -0.744112      50.865138 0.81686959E+03  0.21833193E+05                                11.136022                            9.042541      -0.278109       1.924444                    0.994522      31.163433      86.779569       0.610495       0.375370      -1.124753      -0.022478       0.002929       0.052354       0.057051       0.011698       0.005063      -0.016672       0.005724      -0.061758      -0.030511       0.006992       0.023519             13.281439      13.652023       5.376557      -4.243001      13.707494      -3.713551      12.484800           0.001507
          146              O       3.079402       6.966591      17.069163      -0.565288      31.283689 0.48704882E+03  0.11404670E+05                                 7.814863                            6.770609       0.535933       2.214274                    0.998637      27.488095      70.943580       0.741108       0.352951      -1.145652       0.067001       0.000514      -0.004788       0.067173      -0.002662       0.011764      -0.008932      -0.125801       0.133013      -0.086157       0.033655       0.052503              8.673276       9.326329      -1.732798       2.246499       7.412290      -2.937185       9.281209           0.087420
          147              O       9.206730       8.143331      17.066929      -0.558544      39.705043 0.57683322E+03  0.14052500E+05                                 9.211459                            7.431145       0.447552       2.186391                    0.998058      27.752631      72.414704       0.700342       0.358998      -1.143890      -0.072868       0.048825      -0.013192       0.088700      -0.019783       0.019797       0.002690      -0.128552       0.099699      -0.087182       0.036541       0.050640             10.773835       8.108287      -2.633622       0.572711      17.108681      -3.471829       7.104537           0.059772
          148              O       2.292502       5.914711      18.838636      -0.580356      35.334173 0.52703955E+03  0.12587987E+05                                 8.539515                            7.080171       0.557341       2.219522                    0.998474      27.775944      72.419192       0.718981       0.356677      -1.142555       0.047340      -0.021663       0.029413       0.059795       0.035629      -0.056453       0.034651      -0.039275      -0.034010      -0.090459       0.043812       0.046647              9.939088      15.684125       1.567093      -2.142378       6.821120      -0.764553       7.312019           0.051514
          149              O       9.299060      -1.195195       3.916524      -0.661156      47.337726 0.67312666E+03  0.17151942E+05                                10.478138                            8.129248       0.061180       2.035073                    0.997252      29.826281      81.257990       0.652912       0.368159      -1.129528      -0.048197      -0.080121      -0.044122       0.103387       0.006924      -0.022838       0.013721       0.091155      -0.224099      -0.080865      -0.005564       0.086430             12.459065       6.701268      -0.239794       0.380663      18.396752       5.976508      12.279175           0.029619
          150              O       9.515195      11.137902       3.963442      -0.644767      46.681733 0.63018506E+03  0.15759240E+05                                10.384337                            7.806945       0.156657       2.077048                    0.997001      29.099256      77.953077       0.675326       0.362682      -1.136362      -0.030712       0.023238      -0.067213       0.077464      -0.003809      -0.013054      -0.026503       0.053492      -0.234238      -0.086492       0.019491       0.067001             13.017332       6.354004      -1.423090       1.412548      16.378371      -7.891712      16.319621           0.015639
          151              O       9.619066      -1.341268      17.395354      -0.590038      35.090110 0.55053166E+03  0.13334555E+05                                 8.595279                            7.307133       0.258984       2.119496                    0.996177      28.445194      75.446609       0.695291       0.363700      -1.133475      -0.035902       0.035824       0.041371       0.065451       0.061957       0.041282      -0.019169       0.010096      -0.011876      -0.083135       0.013927       0.069208              9.864580       8.583799       2.383552       1.254078      13.975536       2.363888       7.034404           0.063478
          152              O       1.222318      -0.676885      17.236726      -0.584410      32.546671 0.51996527E+03  0.12410741E+05                                 8.108781                            7.065447       0.333341       2.145262                    0.997026      28.124409      73.955371       0.712765       0.360028      -1.136801       0.014674       0.053755       0.040185       0.068701      -0.025666      -0.025602      -0.042688       0.107649       0.062707      -0.090474       0.030334       0.060140              9.054449      10.963516      -3.171603      -2.092797       9.656659       1.743533       6.543171           0.049468
          153              O       9.917038      -1.989013      14.475276      -0.744113      50.865152 0.81687006E+03  0.21833208E+05                                11.136023                            9.042543      -0.278108       1.924444                    0.994522      31.163437      86.779576       0.610495       0.375370      -1.124753      -0.022479      -0.002929      -0.052354       0.057051      -0.011698      -0.005063      -0.016672       0.005724      -0.061758      -0.030511       0.006992       0.023518             13.281439      13.652016      -5.376556       4.242999      13.707497      -3.713553      12.484803           0.001503
          154              O       3.079402      -2.880485      16.443591      -0.565269      31.283260 0.48704047E+03  0.11404434E+05                                 7.814838                            6.770589       0.535931       2.214277                    0.998637      27.487702      70.942611       0.741102       0.352955      -1.145648       0.067011      -0.000511       0.004787       0.067184       0.002655      -0.011747      -0.008938      -0.125742       0.132971      -0.086118       0.033629       0.052488              8.673246       9.326294       1.732788      -2.246489       7.412266      -2.937173       9.281179           0.087502
          155              O       9.206730      -4.057225      16.445825      -0.558545      39.705037 0.57683304E+03  0.14052496E+05                                 9.211462                            7.431147       0.447550       2.186390                    0.998058      27.752614      72.414679       0.700341       0.358999      -1.143890      -0.072869      -0.048825       0.013192       0.088700       0.019781      -0.019797       0.002690      -0.128549       0.099696      -0.087180       0.036541       0.050639             10.773839       8.108290       2.633622      -0.572710      17.108689      -3.471830       7.104539           0.059770
          156              O       2.292502      -1.828605      14.674118      -0.580349      35.333938 0.52703520E+03  0.12587863E+05                                 8.539502                            7.080162       0.557340       2.219524                    0.998474      27.775770      72.418773       0.718978       0.356679      -1.142553       0.047344       0.021667      -0.029418       0.059802      -0.035624       0.056449       0.034638      -0.039280      -0.033993      -0.090446       0.043808       0.046638              9.939070      15.684093      -1.567090       2.142372       6.821109      -0.764550       7.312008           0.051528
          157              O       9.299060      -2.288437       7.254394      -0.661157      47.337756 0.67312732E+03  0.17151966E+05                                10.478154                            8.129261       0.061179       2.035072                    0.997252      29.826262      81.258003       0.652910       0.368160      -1.129528      -0.048197       0.080121       0.044123       0.103389      -0.006923       0.022836       0.013717       0.091153      -0.224086      -0.080859      -0.005567       0.086426             12.459086       6.701279       0.239792      -0.380665      18.396787       5.976516      12.279191           0.029616
          158              O       9.515195      -0.084533       7.207476      -0.644767      46.681798 0.63018595E+03  0.15759269E+05                                10.384351                            7.806954       0.156656       2.077048                    0.997001      29.099266      77.953145       0.675325       0.362682      -1.136362      -0.030712      -0.023237       0.067213       0.077465       0.003810       0.013054      -0.026502       0.053488      -0.234237      -0.086491       0.019492       0.066999             13.017352       6.354011       1.423092      -1.412549      16.378394      -7.891727      16.319651           0.015632
          159              O       9.619066       5.427373      16.117400      -0.590038      35.090051 0.55053057E+03  0.13334521E+05                                 8.595263                            7.307121       0.258983       2.119496                    0.996177      28.445203      75.446590       0.695293       0.363699      -1.133475      -0.035902      -0.035823      -0.041371       0.065450      -0.061958      -0.041284      -0.019170       0.010094      -0.011875      -0.083138       0.013929       0.069209              9.864559       8.583787      -2.383550      -1.254076      13.975499       2.363881       7.034391           0.063476
          160              O       1.222318       4.762991      16.276028      -0.584407      32.546506 0.51996201E+03  0.12410643E+05                                 8.108748                            7.065420       0.333346       2.145264                    0.997026      28.124352      73.955127       0.712767       0.360027      -1.136801       0.014674      -0.053754      -0.040185       0.068700       0.025667       0.025603      -0.042688       0.107648       0.062707      -0.090474       0.030334       0.060140              9.054409      10.963472       3.171585       2.092787       9.656610       1.743520       6.543145           0.049481
          161              O       0.574962       1.494619       3.304358      -0.744113      50.865113 0.81686910E+03  0.21833176E+05                                11.136018                            9.042538      -0.278108       1.924444                    0.994522      31.163426      86.779539       0.610495       0.375370      -1.124753       0.022478      -0.002929      -0.052354       0.057051       0.011698       0.005063      -0.016672       0.005724      -0.061758      -0.030511       0.006992       0.023519             13.281434      13.652017       5.376553      -4.243001      13.707486      -3.713551      12.484798           0.001512
          162              O       7.412598       0.603146       5.272673      -0.565283      31.283582 0.48704673E+03  0.11404611E+05                                 7.814858                            6.770605       0.535935       2.214275                    0.998637      27.487996      70.943344       0.741107       0.352952      -1.145651      -0.067004      -0.000513       0.004788       0.067176      -0.002660       0.011759      -0.008932      -0.125787       0.133002      -0.086148       0.033650       0.052498              8.673270       9.326322      -1.732796       2.246497       7.412284      -2.937182       9.281204           0.087449
          163              O       1.285270      -0.573594       5.274907      -0.558544      39.705039 0.57683317E+03  0.14052497E+05                                 9.211449                            7.431137       0.447554       2.186392                    0.998058      27.752653      72.414716       0.700344       0.358998      -1.143891       0.072868      -0.048824       0.013192       0.088699      -0.019785       0.019796       0.002690      -0.128559       0.099708      -0.087187       0.036544       0.050643             10.773823       8.108280      -2.633620       0.572711      17.108658      -3.471825       7.104530           0.059791
          164              O       8.199498       1.655026       3.503200      -0.580352      35.334078 0.52703778E+03  0.12587936E+05                                 8.539506                            7.080164       0.557341       2.219523                    0.998474      27.775885      72.419034       0.718981       0.356678      -1.142554      -0.047342       0.021663      -0.029414       0.059798       0.035627      -0.056452       0.034646      -0.039275      -0.034006      -0.090454       0.043811       0.046644              9.939076      15.684103       1.567091      -2.142375       6.821112      -0.764552       7.312012           0.051529
          165              O       1.192940      -5.772068      18.425312      -0.661157      47.337741 0.67312690E+03  0.17151949E+05                                10.478138                            8.129248       0.061183       2.035074                    0.997252      29.826288      81.258002       0.652912       0.368159      -1.129529       0.048197       0.080121       0.044122       0.103388       0.006923      -0.022838       0.013722       0.091156      -0.224100      -0.080866      -0.005564       0.086430             12.459066       6.701268      -0.239795       0.380662      18.396757       5.976509      12.279173           0.029598
          166              O       0.976805      -3.568165      18.378394      -0.644768      46.681863 0.63018706E+03  0.15759303E+05                                10.384357                            7.806959       0.156654       2.077047                    0.997001      29.099294      77.953225       0.675325       0.362682      -1.136362       0.030711      -0.023238       0.067213       0.077464      -0.003809      -0.013053      -0.026504       0.053493      -0.234240      -0.086493       0.019492       0.067002             13.017360       6.354015      -1.423094       1.412553      16.378405      -7.891731      16.319660           0.015613
          167              O       0.872934       8.911005       4.946482      -0.590038      35.090025 0.55053005E+03  0.13334504E+05                                 8.595255                            7.307113       0.258987       2.119497                    0.996177      28.445205      75.446555       0.695294       0.363699      -1.133476       0.035901      -0.035823      -0.041370       0.065449       0.061959       0.041285      -0.019170       0.010091      -0.011870      -0.083139       0.013930       0.069210              9.864549       8.583774       2.383548       1.254075      13.975489       2.363880       7.034385           0.063500
          168              O       9.269682       8.246622       5.105110      -0.584408      32.546502 0.51996197E+03  0.12410639E+05                                 8.108738                            7.065412       0.333347       2.145264                    0.997026      28.124391      73.955184       0.712769       0.360027      -1.136802      -0.014674      -0.053753      -0.040185       0.068699      -0.025670      -0.025602      -0.042689       0.107652       0.062713      -0.090478       0.030337       0.060141              9.054397      10.963456      -3.171581      -2.092784       9.656597       1.743519       6.543138           0.049507
          169              O       0.574962       9.558750       7.866560      -0.744113      50.865132 0.81686964E+03  0.21833193E+05                                11.136020                            9.042540      -0.278107       1.924444                    0.994522      31.163430      86.779546       0.610495       0.375370      -1.124753       0.022478       0.002929       0.052355       0.057051      -0.011698      -0.005063      -0.016672       0.005723      -0.061758      -0.030511       0.006992       0.023518             13.281436      13.652015      -5.376555       4.242998      13.707494      -3.713552      12.484798           0.001510
          170              O       7.412598      10.450222       5.898245      -0.565277      31.283334 0.48704186E+03  0.11404478E+05                                 7.814864                            6.770610       0.535912       2.214271                    0.998637      27.487685      70.942663       0.741099       0.352956      -1.145646      -0.067011       0.000512      -0.004789       0.067184       0.002654      -0.011746      -0.008936      -0.125745       0.132974      -0.086120       0.033632       0.052488              8.673278       9.326331       1.732797      -2.246498       7.412291      -2.937185       9.281212           0.087460
          171              O       1.285270      11.626962       5.896011      -0.558545      39.705060 0.57683347E+03  0.14052508E+05                                 9.211461                            7.431146       0.447549       2.186390                    0.998058      27.752637      72.414724       0.700342       0.358998      -1.143890       0.072869       0.048825      -0.013192       0.088700       0.019782      -0.019796       0.002691      -0.128554       0.099704      -0.087184       0.036543       0.050641             10.773837       8.108289       2.633622      -0.572711      17.108683      -3.471831       7.104539           0.059788
          172              O       8.199498       9.398342       7.667718      -0.580350      35.333927 0.52703504E+03  0.12587860E+05                                 8.539509                            7.080167       0.557334       2.219522                    0.998474      27.775734      72.418713       0.718977       0.356680      -1.142552      -0.047345      -0.021667       0.029418       0.059803      -0.035621       0.056447       0.034633      -0.039279      -0.033995      -0.090440       0.043806       0.046635              9.939078      15.684106      -1.567091       2.142374       6.821115      -0.764553       7.312014           0.051528
          173              O       1.192940      -4.678826      15.087442      -0.661158      47.337816 0.67312833E+03  0.17151997E+05                                10.478159                            8.129264       0.061179       2.035072                    0.997252      29.826293      81.258085       0.652910       0.368159      -1.129528       0.048197      -0.080121      -0.044123       0.103388      -0.006924       0.022836       0.013719       0.091155      -0.224092      -0.080862      -0.005566       0.086428             12.459092       6.701281       0.239791      -0.380665      18.396795       5.976523      12.279201           0.029594
          174              O       0.976805       7.654270      15.134360      -0.644765      46.681734 0.63018507E+03  0.15759240E+05                                10.384336                            7.806944       0.156660       2.077050                    0.997001      29.099257      77.953073       0.675326       0.362681      -1.136362       0.030712       0.023238      -0.067212       0.077464       0.003810       0.013054      -0.026504       0.053490      -0.234238      -0.086493       0.019493       0.067000             13.017331       6.354003       1.423089      -1.412546      16.378368      -7.891712      16.319622           0.015620
          175              O       0.872934       2.142364       6.224436      -0.590037      35.090044 0.55053046E+03  0.13334513E+05                                 8.595241                            7.307102       0.258997       2.119499                    0.996177      28.445278      75.446686       0.695296       0.363697      -1.133477       0.035899       0.035821       0.041369       0.065447      -0.061964      -0.041289      -0.019172       0.010084      -0.011860      -0.083147       0.013935       0.069212              9.864532       8.583765      -2.383545      -1.254074      13.975459       2.363875       7.034374           0.063496
          176              O       9.269682       2.806746       6.065808      -0.584407      32.546539 0.51996266E+03  0.12410658E+05                                 8.108735                            7.065409       0.333355       2.145267                    0.997026      28.124439      73.955284       0.712770       0.360026      -1.136803      -0.014672       0.053750       0.040184       0.068696       0.025674       0.025603      -0.042689       0.107654       0.062725      -0.090482       0.030340       0.060142              9.054394      10.963454       3.171580       2.092783       9.656593       1.743517       6.543135           0.049499

******************************************************
Auxiliary information for the entire system
The total spin magnetic moment of the unit cell is   1.612105
The total net atomic charge of the unit cell is   0.000001
Accuracy of reproducing the electrostatic potential in the unit cell:
  The inner radius (bohr) =    5.0000
  The outer radius (bohr) =   12.0000
  Valid grid points have density less than (e/(bohr^3)) =    0.0001
  The number of valid grid points were=       206712
  The rms potential error without charges in kcal/mol is=      3.77701
  The rms potential error with partial charges in kcal/mol is=      0.92976
  The RRMSE value at monopole order=      0.24616
  The rms potential error with partial charges and cloud penetration in kcal/mol is=      0.92379
  The RRMSE value at monopole order with cloud penetration is=      0.24458
  The rms potential error with partial charges and atomic dipoles in kcal/mol is=      0.38024
  The RRMSE value at dipole order=      0.10067
  The rms potential error with partial charges, atomic dipoles and cloud penetration in kcal/mol is=      0.36860
  The RRMSE value at dipole order with cloud penetration=      0.09759

******************************************************
The electron densities and ab initio electrostatic potential were computed in VASP using the PBE functional and
projector augmented wave method. See the main text of the journal article for a description of computational details.
The atomic charges, dipoles, and quadrupoles were computed with the DDEC6 method as described in
(a) T. A. Manz and N. Gabaldon Limas, RSC Adv. 6 (2016) 47771-47801 DOI: 10.1039/c6ra04656h
(b) N. Gabaldon Limas and T. A. Manz, RSC Adv. 8 (2018) 2678-2707 DOI: 10.1039/c7ra11829e.
For each atom in the material, the electron cloud parameters were fit to the spherically averaged atom-in-material
electron density using radial positions for which this density was between 10^-4 and 10^-2 electrons per cubic bohr.
The polarizabilities, dispersion coefficients, and quantum Drude oscillator (QDO) parameters were fit using the MCLF method.
The magnetic structure of the system was optimized in VASP from the default ferromagnetic initial guess using spin polarization.
The atomic spin moments (ASMs) were computed on this optimized magnetic structure using the DDEC6 partition as inputs
to the method of T. A. Manz and D. S. Sholl, J. Chem. Theory Comput. 7 (2011) 4146-4164 DOI: 10.1021/ct200539n.
The RMSE and RRMSE were computed using a uniform grid with Ewald summation.
