# Supplementary material for: A collection of forcefield precursors for metal–organic frameworks
Source: RSC Adv. 2019 Nov 13;9(63):36492–507. doi: 10.1039/c9ra07327b (PMC9075174; doi:10.1039/c9ra07327b)
Supplement: RA-009-C9RA07327B-s4151 [file RA-009-C9RA07327B-s4151.xyz]

   84
jmolscript: load "" {1 1 1} spacegroup "x,y,z" unitcell [{      9.573100     0.000000     0.000000 }, {     -4.493413     8.453016     0.000000 }, {      4.296028     3.171242    15.488173 }]
Zn     4.072265     5.870042    10.499432     0.903561
Zn     9.422648     2.654838    12.732827     0.903287
Zn     5.303450     5.754216     4.988741     0.903561
Zn    -0.046933     8.969420     2.755346     0.903287
H      8.209834     9.209149    12.152021     0.132101
H     -0.692388     9.465259    10.756536     0.133749
H      6.912961     5.711847     8.856137     0.121821
H      5.966126     7.996326    11.839159     0.128875
H     11.861355     5.209625    14.788108     0.126477
H      0.855874     7.875592    11.080239     0.131695
H      0.767128     8.588198    12.475723     0.133651
H      7.949607     5.088922    14.376122     0.122081
H     10.411205     5.325133    11.393100     0.127996
H      5.183447     9.222560     8.444152     0.128447
H      1.165881     2.415109     3.336152     0.132101
H     10.068103     2.158999     4.731637     0.133749
H      2.462754     5.912411     6.632036     0.121821
H      3.409589     3.627932     3.649014     0.128876
H     -2.485640     6.414633     0.700065     0.126477
H      8.519841     3.748666     4.407934     0.131695
H      8.608587     3.036060     3.012450     0.133651
H      1.426108     6.535336     1.112051     0.122081
H     -1.035490     6.299125     4.095073     0.127996
H      4.192268     2.401698     7.044021     0.128447
C      8.626931     8.776711    11.390002    -0.130408
C      6.967970     6.358773     9.522129     0.165644
C      6.424593     7.587350    11.142192     0.110157
C      2.873264     7.087851    14.391610    -0.017886
C      2.737575     8.416596    14.808242    -0.045466
C     11.766258     6.091722    15.066895    -0.143805
C      3.728903     6.621987    13.226900     0.616373
C      3.473495     9.540261    14.153092     0.561861
C      0.278259     8.040915    11.842257    -0.129506
C      8.495017     5.441143    13.710131     0.165872
C      9.834889     5.537999    12.090068     0.112069
C     11.060738     2.167708     8.840649    -0.018278
C      2.724603     2.671576     8.424017    -0.044185
C      6.006970     9.552626     8.165365    -0.146649
C     10.247768     2.704576    10.005360     0.617204
C      3.371373     3.848822     9.079167     0.561174
C      0.748784     2.847547     4.098171    -0.130408
C      2.407745     5.265485     5.966044     0.165644
C      2.951122     4.036908     4.345981     0.110157
C      6.502451     4.536407     1.096563    -0.017886
C      6.638140     3.207662     0.679931    -0.045466
C     -2.390543     5.532536     0.421278    -0.143806
C      5.646812     5.002271     2.261273     0.616373
C      5.902220     2.083997     1.335081     0.561861
C     -0.475644     3.583343     3.645916    -0.129507
C      0.880698     6.183115     1.778042     0.165872
C     -0.459174     6.086259     3.398105     0.112068
C     -1.685023     9.456550     6.647524    -0.018278
C      6.651112     8.952682     7.064156    -0.044185
C      3.368745     2.071632     7.322808    -0.146649
C     -0.872053     8.919682     5.482813     0.617204
C      6.004342     7.775436     6.409006     0.561174
N      7.673156     7.877149    10.765829     0.172629
N      8.031521     7.078459     9.721926    -0.244013
N      5.943143     6.630612    10.370881    -0.324387
N      9.504734     6.776505    12.466430     0.173258
N      8.631288     6.718059    13.510333    -0.244909
N      9.216079     4.663814    12.861379    -0.325989
N      1.702559     3.747109     4.722344     0.172629
N      1.344194     4.545799     5.766247    -0.244013
N      3.432572     4.993646     5.117292    -0.324387
N     -0.129019     4.847753     3.021743     0.173258
N      0.744427     4.906199     1.977840    -0.244909
N      0.159636     6.960444     2.626794    -0.325989
O      3.198240     6.660138    12.096263    -0.593760
O      4.840398     6.145048    13.477808    -0.571776
O      4.301205     9.253411    13.226900    -0.534002
O      3.300632    10.730267    14.527906    -0.567546
O     10.530542     2.253919    11.135996    -0.593753
O      9.304918     3.462156     9.754451    -0.571917
O      2.729580     4.445052    10.005360    -0.534187
O      4.503281     4.254745     8.704353    -0.567559
O      6.177475     4.964120     3.391910    -0.593760
O      4.535317     5.479210     2.010365    -0.571776
O      5.074510     2.370847     2.261273    -0.534002
O      6.075083     0.893991     0.960267    -0.567547
O      3.338586     0.917323     4.352177    -0.593753
O      0.070797     8.162102     5.733722    -0.571917
O      6.646135     7.179206     5.482813    -0.534187
O      4.872434     7.369513     6.783820    -0.567559

The following XYZ coordinates are in angstroms. Other properties are in atomic units.
The sperically averaged electron density of each atom fit to a function of the form exp(a - br)
eigen_1, eigen_2 and eigen_3 are the three eigenvalues of traceless quadrupole moment tensor
  atom number  atomic symbol              X              Y              Z     net charge C6 coefficient C8 coefficient C10 coefficient fluctuating dipole atomic polarizability isotropic forcefield polarizability              a              b squared Pearson coefficient          <r^3>          <r^4>         wp_QDO          m_QDO          q_QDO       dipole_x       dipole_y       dipole_z         dipole            Qxy            Qxz            Qyz     Q(x^2-y^2)  Q(3z^2 - R^2)        eigen_1        eigen_2        eigen_3 static polarizability      alpha(xx)      alpha(xy)      alpha(xz)      alpha(yy)      alpha(yz)      alpha(zz) atomic spin moment
            1             Zn       4.072265       5.870042      10.499432       0.903561      87.016196 0.16568358E+04  0.51148020E+05                                16.289444                           13.479690       0.413600       1.998125                    0.998742      45.056530     121.184968       0.482442       0.411255      -1.135902      -0.076341       0.009036      -0.011897       0.077790      -0.136878       0.071614      -0.123642      -0.151716       0.009027      -0.158009      -0.082821       0.240830             18.843817      20.119022       7.363567       0.152145      18.171899       6.471224      18.240530           0.000003
            2             Zn       9.422648       2.654838      12.732827       0.903287      87.045709 0.16574459E+04  0.51171666E+05                                16.292954                           13.482014       0.412811       1.997796                    0.998763      45.063795     121.210991       0.482408       0.411246      -1.135906       0.043780      -0.062672       0.012169       0.077412      -0.013694       0.142924      -0.005288       0.312738       0.009344      -0.158534      -0.082756       0.241290             18.848378      12.498970       3.308885      -5.643465      25.802382      -3.168601      18.243782           0.000003
            3             Zn       5.303450       5.754216       4.988741       0.903561      87.016183 0.16568355E+04  0.51148008E+05                                16.289442                           13.479689       0.413600       1.998126                    0.998742      45.056528     121.184957       0.482442       0.411255      -1.135902       0.076341      -0.009036       0.011897       0.077790      -0.136878       0.071614      -0.123642      -0.151716       0.009027      -0.158009      -0.082821       0.240830             18.843814      20.119019       7.363566       0.152145      18.171897       6.471223      18.240527           0.000003
            4             Zn      -0.046933       8.969420       2.755346       0.903287      87.045727 0.16574463E+04  0.51171682E+05                                16.292956                           13.482016       0.412811       1.997796                    0.998763      45.063798     121.211006       0.482408       0.411246      -1.135906      -0.043780       0.062672      -0.012169       0.077412      -0.013694       0.142924      -0.005288       0.312738       0.009344      -0.158534      -0.082756       0.241290             18.848381      12.498972       3.308886      -5.643466      25.802386      -3.168602      18.243786           0.000003
            5              H       8.209834       9.209149      12.152021       0.132101       1.090117 0.86241209E+01  0.85766911E+02                                 1.731365                            1.703100      -0.855925       2.488087                    0.998384       3.335101       9.219449       0.488320       1.261238      -0.715686      -0.008859       0.021636       0.034454       0.041637       0.005230      -0.004372       0.018772       0.008715       0.006541      -0.022587       0.005064       0.017523              1.728683       1.640319      -0.209628      -0.142530       1.711767       0.251638       1.833964           0.000002
            6              H      -0.692388       9.465259      10.756536       0.133749       0.978193 0.71350503E+01  0.67963119E+02                                 1.632476                            1.563092      -0.731442       2.545154                    0.999438       3.268060       8.965348       0.500756       1.284113      -0.709448       0.015681       0.026390      -0.021869       0.037691       0.009137      -0.000478      -0.003159      -0.000150      -0.000829      -0.009404      -0.000535       0.009939              1.668455       1.400513       0.090630      -0.029469       1.906121      -0.499473       1.698730          -0.000001
            7              H       6.912961       5.711847       8.856137       0.121821       1.090067 0.75512415E+01  0.72989965E+02                                 1.757738                            1.618046      -0.810818       2.519885                    0.999498       3.263659       9.033636       0.487379       1.300154      -0.706902       0.000705      -0.041377      -0.040417       0.057845       0.003099      -0.008030       0.017569      -0.001201       0.011316      -0.019905       0.000123       0.019783              1.802971       1.463707       0.075642       0.091475       1.935895       0.533854       2.009311           0.000002
            8              H       5.966126       7.996326      11.839159       0.128875       1.000079 0.70051891E+01  0.67696452E+02                                 1.755941                            1.627409      -1.343562       2.261463                    0.994265       3.691113      10.853348       0.447049       1.417766      -0.679057      -0.029570       0.019867       0.040002       0.053566       0.002791      -0.002878       0.014001       0.006542       0.007572      -0.016305       0.002842       0.013463              1.808241       1.838720      -0.239624      -0.513824       1.622590       0.317642       1.963414           0.000000
            9              H      11.861355       5.209625      14.788108       0.126477       1.145198 0.89008676E+01  0.89849671E+02                                 1.824198                            1.760557      -1.104699       2.368061                    0.996579       3.529517      10.058033       0.464647       1.305868      -0.704527       0.009686      -0.038702      -0.011572       0.041540      -0.008302      -0.007164       0.009383      -0.015987      -0.003579      -0.012385      -0.006386       0.018771              1.838514       1.559965       0.006327      -0.086250       2.259368       0.212847       1.696207           0.000002
           10              H       0.855874       7.875592      11.080239       0.131695       1.088988 0.86079985E+01  0.85527155E+02                                 1.726428                            1.698415      -0.846056       2.491497                    0.998489       3.332785       9.194935       0.490555       1.256657      -0.716668       0.023187       0.002212      -0.034775       0.041855      -0.000743      -0.018732      -0.005020      -0.013591       0.006277      -0.022727       0.005142       0.017585              1.723726       1.864177      -0.087308      -0.287832       1.478483       0.007771       1.828517           0.000002
           11              H       0.767128       8.588198      12.475723       0.133651       0.976863 0.71221803E+01  0.67800997E+02                                 1.630083                            1.560989      -0.731651       2.545003                    0.999450       3.265031       8.950582       0.501493       1.282974      -0.709699       0.016105       0.026002       0.021832       0.037578       0.005178       0.002490       0.002005      -0.015274      -0.000405      -0.009516      -0.000482       0.009998              1.665919       1.717124       0.259584       0.426121       1.584691       0.259667       1.695943          -0.000001
           12              H       7.949607       5.088922      14.376122       0.122081       1.090735 0.75594672E+01  0.73131458E+02                                 1.763147                            1.622555      -0.816000       2.518691                    0.999445       3.266248       9.061662       0.484790       1.305988      -0.705705      -0.036783      -0.018786       0.040144       0.057597       0.002185      -0.019177      -0.001188      -0.004396       0.011699      -0.019764       0.000022       0.019742              1.808684       1.774656       0.239233      -0.430717       1.635253      -0.333075       2.016143           0.000002
           13              H      10.411205       5.325133      11.393100       0.127996       1.000343 0.70039756E+01  0.67645935E+02                                 1.752466                            1.624392      -1.326729       2.268055                    0.994531       3.685499      10.814997       0.448891       1.412760      -0.680018       0.031637      -0.016978      -0.040833       0.054374      -0.001148      -0.013568      -0.004040      -0.008559       0.006694      -0.016262       0.003086       0.013176              1.804565       1.865010      -0.222932      -0.520107       1.589358       0.303664       1.959328           0.000000
           14              H       5.183447       9.222560       8.444152       0.128447       1.143946 0.88938596E+01  0.89804915E+02                                 1.826823                            1.763023      -1.119463       2.362718                    0.996336       3.528006      10.071168       0.462849       1.310559      -0.703553      -0.037986      -0.009432       0.011223       0.040717       0.001927      -0.011712       0.001820       0.022382      -0.003446      -0.012202      -0.006499       0.018701              1.841189       2.103104       0.294005      -0.228848       1.721781      -0.023695       1.698683           0.000002
           15              H       1.165881       2.415109       3.336152       0.132101       1.090117 0.86241208E+01  0.85766908E+02                                 1.731365                            1.703100      -0.855925       2.488087                    0.998384       3.335101       9.219448       0.488320       1.261237      -0.715687       0.008859      -0.021636      -0.034454       0.041637       0.005230      -0.004372       0.018772       0.008715       0.006540      -0.022587       0.005064       0.017523              1.728683       1.640319      -0.209628      -0.142530       1.711767       0.251638       1.833964           0.000002
           16              H      10.068103       2.158999       4.731637       0.133749       0.978193 0.71350503E+01  0.67963119E+02                                 1.632476                            1.563092      -0.731443       2.545154                    0.999438       3.268060       8.965348       0.500756       1.284113      -0.709448      -0.015681      -0.026390       0.021869       0.037691       0.009137      -0.000478      -0.003159      -0.000150      -0.000829      -0.009404      -0.000535       0.009939              1.668455       1.400513       0.090630      -0.029469       1.906121      -0.499473       1.698730          -0.000000
           17              H       2.462754       5.912411       6.632036       0.121821       1.090067 0.75512402E+01  0.72989949E+02                                 1.757738                            1.618046      -0.810818       2.519885                    0.999498       3.263659       9.033636       0.487379       1.300154      -0.706902      -0.000705       0.041377       0.040417       0.057845       0.003099      -0.008030       0.017569      -0.001201       0.011315      -0.019905       0.000123       0.019783              1.802971       1.463707       0.075642       0.091475       1.935895       0.533854       2.009310           0.000002
           18              H       3.409589       3.627932       3.649014       0.128876       1.000079 0.70051910E+01  0.67696473E+02                                 1.755940                            1.627408      -1.343561       2.261463                    0.994265       3.691113      10.853347       0.447050       1.417765      -0.679057       0.029570      -0.019867      -0.040002       0.053566       0.002791      -0.002878       0.014001       0.006542       0.007572      -0.016305       0.002842       0.013463              1.808241       1.838720      -0.239624      -0.513824       1.622590       0.317642       1.963414           0.000000
           19              H      -2.485640       6.414633       0.700065       0.126477       1.145199 0.89008731E+01  0.89849741E+02                                 1.824198                            1.760558      -1.104700       2.368060                    0.996579       3.529518      10.058037       0.464646       1.305868      -0.704527      -0.009686       0.038702       0.011572       0.041540      -0.008302      -0.007164       0.009383      -0.015987      -0.003579      -0.012385      -0.006386       0.018771              1.838514       1.559966       0.006327      -0.086251       2.259369       0.212847       1.696208           0.000002
           20              H       8.519841       3.748666       4.407934       0.131695       1.088987 0.86079930E+01  0.85527093E+02                                 1.726428                            1.698415      -0.846056       2.491498                    0.998489       3.332784       9.194934       0.490555       1.256658      -0.716668      -0.023187      -0.002212       0.034775       0.041855      -0.000743      -0.018732      -0.005020      -0.013591       0.006277      -0.022727       0.005142       0.017585              1.723726       1.864177      -0.087308      -0.287832       1.478483       0.007771       1.828517           0.000002
           21              H       8.608587       3.036060       3.012450       0.133651       0.976864 0.71221851E+01  0.67801049E+02                                 1.630083                            1.560989      -0.731651       2.545003                    0.999450       3.265032       8.950583       0.501494       1.282973      -0.709699      -0.016105      -0.026002      -0.021832       0.037578       0.005178       0.002490       0.002005      -0.015274      -0.000405      -0.009516      -0.000482       0.009998              1.665919       1.717124       0.259584       0.426121       1.584691       0.259667       1.695943          -0.000001
           22              H       1.426108       6.535336       1.112051       0.122081       1.090735 0.75594687E+01  0.73131473E+02                                 1.763147                            1.622555      -0.816000       2.518691                    0.999445       3.266248       9.061661       0.484791       1.305987      -0.705705       0.036783       0.018786      -0.040144       0.057597       0.002185      -0.019177      -0.001188      -0.004396       0.011699      -0.019764       0.000022       0.019742              1.808684       1.774656       0.239233      -0.430717       1.635253      -0.333075       2.016143           0.000002
           23              H      -1.035490       6.299125       4.095073       0.127996       1.000343 0.70039751E+01  0.67645928E+02                                 1.752466                            1.624392      -1.326729       2.268055                    0.994531       3.685499      10.814996       0.448891       1.412759      -0.680018      -0.031637       0.016978       0.040833       0.054374      -0.001148      -0.013568      -0.004040      -0.008559       0.006694      -0.016262       0.003086       0.013176              1.804565       1.865010      -0.222932      -0.520107       1.589358       0.303664       1.959328           0.000000
           24              H       4.192268       2.401698       7.044021       0.128447       1.143946 0.88938649E+01  0.89804985E+02                                 1.826823                            1.763023      -1.119464       2.362718                    0.996336       3.528007      10.071173       0.462849       1.310560      -0.703553       0.037986       0.009432      -0.011223       0.040717       0.001927      -0.011712       0.001820       0.022382      -0.003446      -0.012202      -0.006499       0.018701              1.841190       2.103105       0.294006      -0.228848       1.721781      -0.023695       1.698684           0.000002
           25              C       8.626931       8.776711      11.390002      -0.130408      26.130509 0.37730320E+03  0.85979463E+04                                 7.771457                            6.511559      -0.130463       1.970614                    0.998695      27.878199      80.004516       0.637810       0.421416      -1.056547       0.032313      -0.059634      -0.008853       0.068401       0.039744       0.024121       0.041472       0.038488      -0.061697      -0.057635      -0.016762       0.074397              8.607624       9.724673      -0.644181       2.712854       8.840682      -0.933008       7.257516          -0.000001
           26              C       6.967970       6.358773       9.522129       0.165644      22.719782 0.30907473E+03  0.67429476E+04                                 7.241292                            6.086615       0.025762       2.039567                    0.998869      25.608928      73.405460       0.624598       0.449489      -1.033113      -0.023725       0.002946       0.030482       0.038739      -0.037482      -0.005607      -0.013732      -0.049582       0.079638      -0.059746       0.020342       0.039404              7.619306       7.663989       1.186190      -0.188611       7.205057       2.817732       7.988872           0.000001
           27              C       6.424593       7.587350      11.142192       0.110157      24.494194 0.33915798E+03  0.75715451E+04                                 7.646842                            6.392167      -0.065411       2.005724                    0.997245      26.401710      76.502954       0.607293       0.451778      -1.032013      -0.019416      -0.039490      -0.026839       0.051544      -0.031314       0.006558      -0.018575      -0.025801       0.023266      -0.038331      -0.002703       0.041034              8.204125      10.098410       0.836342      -1.656268       6.957207       2.248309       7.556759           0.000000
           28              C       2.873264       7.087851      14.391610      -0.017886      38.354297 0.47695918E+03  0.11471013E+05                                10.057465                            7.409661      -0.283201       1.913806                    0.998496      28.240291      81.995829       0.589982       0.431665      -1.055143      -0.005172       0.004421       0.039595       0.040176      -0.005508       0.030617      -0.010413       0.036946      -0.007638      -0.027356      -0.015665       0.043021             11.960421       9.845928       0.881531      -5.638287      12.362042       1.312656      13.673293          -0.000000
           29              C       2.737575       8.416596      14.808242      -0.045466      39.440012 0.48398680E+03  0.11653773E+05                                10.161357                            7.400729       0.013679       2.006399                    0.999121      28.292186      81.532715       0.599413       0.424372      -1.062275      -0.014460      -0.024797       0.028981       0.040791      -0.011426      -0.008665       0.000896       0.010722      -0.010923      -0.012939      -0.004465       0.017403             12.241022       9.714800       3.342328      -5.067863      14.371349      -1.201739      12.636916          -0.000002
           30              C      11.766258       6.091722      15.066895      -0.143805      34.743011 0.47445096E+03  0.11513710E+05                                 9.543147                            7.474838      -0.291833       1.874287                    0.998055      31.139446      93.930242       0.571530       0.441615      -1.038392       0.005430       0.012664       0.017376       0.022177      -0.025723       0.023684       0.011491      -0.008727      -0.052851      -0.043233       0.007310       0.035923             10.906755       9.584083       2.161660      -5.225692      10.371950      -0.983468      12.764231          -0.000002
           31              C       3.728903       6.621987      13.226900       0.616373      22.489111 0.25337360E+03  0.52887214E+04                                 7.472681                            5.737377      -0.265849       1.969183                    0.999218      22.706845      64.813402       0.602310       0.487188      -1.006990       0.008190      -0.009684      -0.052386       0.053899       0.075264      -0.008145      -0.029629      -0.125927      -0.141512      -0.075660      -0.051325       0.126985              8.542792       9.528745      -1.743266      -1.235016       5.131834       1.518928      10.967796           0.000006
           32              C       3.473495       9.540261      14.153092       0.561861      24.586699 0.27161660E+03  0.57308296E+04                                 7.754768                            5.804849      -0.023020       2.033371                    0.999701      23.019460      64.646038       0.624005       0.465218      -1.025444       0.031818       0.025057      -0.024815       0.047498      -0.034527       0.065950       0.008421       0.084064       0.078468      -0.079373      -0.016591       0.095964              9.072317       7.428850       2.569188      -3.421717      11.419128      -1.572432       8.368974           0.000004
           33              C       0.278259       8.040915      11.842257      -0.129506      26.120790 0.37711044E+03  0.85926106E+04                                 7.773317                            6.513220      -0.132308       1.970286                    0.998682      27.864231      79.964735       0.637229       0.421846      -1.056259      -0.067495       0.000152       0.008808       0.068068       0.006535      -0.025198      -0.040592      -0.088054      -0.063137      -0.057660      -0.017023       0.074682              8.610021       9.571720      -0.729095       2.098602       9.000628      -1.960598       7.257716          -0.000002
           34              C       8.495017       5.441143      13.710131       0.165872      22.708389 0.30884626E+03  0.67364411E+04                                 7.236001                            6.080787       0.028886       2.040489                    0.998874      25.603921      73.372979       0.625474       0.448961      -1.033460       0.014005      -0.019318      -0.031091       0.039192      -0.000426       0.009232       0.011113       0.089102       0.080681      -0.059457       0.020520       0.038937              7.614367       6.319037       0.474429      -2.576702       8.539286      -1.156988       7.984779           0.000001
           35              C       9.834889       5.537999      12.090068       0.112069      24.461271 0.33855360E+03  0.75551010E+04                                 7.643178                            6.389516      -0.064947       2.006378                    0.997272      26.377781      76.432500       0.606951       0.452210      -1.031709      -0.025421      -0.037166       0.026824       0.052412      -0.006018       0.019537       0.003016       0.066592       0.021185      -0.037936      -0.003251       0.041187              8.200138       6.952368      -0.833641      -2.760285      10.095848       0.406521       7.552199           0.000000
           36              C      11.060738       2.167708       8.840649      -0.018278      38.368840 0.47715927E+03  0.11477269E+05                                10.060839                            7.411775      -0.286025       1.913028                    0.998487      28.247479      82.027459       0.589819       0.431730      -1.055081       0.007024      -0.002754      -0.040168       0.040870      -0.018499       0.023751      -0.022634      -0.011474      -0.006073      -0.027432      -0.016121       0.043553             11.964701      11.080939       1.537205      -3.806702      11.134618       4.364146      13.678546          -0.000000
           37              C       2.724603       2.671576       8.424017      -0.044185      39.372116 0.48299056E+03  0.11623140E+05                                10.148858                            7.392218       0.012298       2.006149                    0.999124      28.259816      81.401169       0.599900       0.424270      -1.062399      -0.014776      -0.024325      -0.029245       0.040808      -0.010750      -0.005012       0.007168       0.010743      -0.013691      -0.012092      -0.005217       0.017309             12.225383      10.562429       3.793320      -1.317247      13.492044       5.031437      12.621677          -0.000002
           38              C       6.006970       9.552626       8.165365      -0.146649      34.813391 0.47567201E+03  0.11550388E+05                                 9.552071                            7.481184      -0.289167       1.874513                    0.998030      31.183736      94.082586       0.571680       0.441229      -1.038652       0.009895       0.011705      -0.017511       0.023272      -0.012237       0.001604      -0.025956       0.046152      -0.051385      -0.042540       0.006393       0.036147             10.917345       8.414597       1.537421      -1.586570      11.559764       5.081079      12.777675          -0.000002
           39              C      10.247768       2.704576      10.005360       0.617204      22.479686 0.25324061E+03  0.52857036E+04                                 7.473753                            5.738156      -0.273424       1.966897                    0.999250      22.701557      64.814922       0.601858       0.487576      -1.006703      -0.011851       0.002522       0.052249       0.053636       0.094385       0.021897       0.020834      -0.053500      -0.140306      -0.075703      -0.050918       0.126621              8.544120       7.546496      -2.797822      -1.921080       7.116027       0.378235      10.969837           0.000006
           40              C       3.371373       3.848822       9.079167       0.561174      24.587238 0.27163130E+03  0.57310521E+04                                 7.753288                            5.803969      -0.024074       2.033169                    0.999691      23.021992      64.646564       0.624237       0.465052      -1.025565       0.007882       0.039981       0.025868       0.048268      -0.054847       0.023744      -0.061927       0.010728       0.079235      -0.079865      -0.016416       0.096281              9.070364       8.408189       3.089764      -0.217751      10.435204       3.758642       8.367698           0.000004
           41              C       0.748784       2.847547       4.098171      -0.130408      26.130510 0.37730322E+03  0.85979470E+04                                 7.771458                            6.511559      -0.130464       1.970614                    0.998695      27.878200      80.004522       0.637810       0.421416      -1.056547      -0.032313       0.059634       0.008853       0.068401       0.039744       0.024121       0.041472       0.038488      -0.061697      -0.057635      -0.016762       0.074397              8.607624       9.724674      -0.644181       2.712855       8.840683      -0.933008       7.257517          -0.000002
           42              C       2.407745       5.265485       5.966044       0.165644      22.719785 0.30907477E+03  0.67429487E+04                                 7.241292                            6.086616       0.025761       2.039567                    0.998869      25.608930      73.405466       0.624598       0.449489      -1.033113       0.023725      -0.002946      -0.030482       0.038739      -0.037482      -0.005607      -0.013732      -0.049582       0.079638      -0.059746       0.020342       0.039404              7.619306       7.663989       1.186190      -0.188611       7.205057       2.817732       7.988872           0.000001
           43              C       2.951122       4.036908       4.345981       0.110157      24.494193 0.33915797E+03  0.75715449E+04                                 7.646842                            6.392167      -0.065411       2.005724                    0.997245      26.401710      76.502956       0.607293       0.451778      -1.032012       0.019416       0.039490       0.026839       0.051544      -0.031314       0.006558      -0.018575      -0.025801       0.023266      -0.038331      -0.002703       0.041034              8.204125      10.098411       0.836342      -1.656268       6.957207       2.248309       7.556759           0.000000
           44              C       6.502451       4.536407       1.096563      -0.017886      38.354292 0.47695911E+03  0.11471011E+05                                10.057463                            7.409660      -0.283201       1.913806                    0.998496      28.240289      81.995817       0.589982       0.431665      -1.055143       0.005172      -0.004421      -0.039595       0.040176      -0.005508       0.030617      -0.010413       0.036946      -0.007638      -0.027356      -0.015665       0.043021             11.960419       9.845926       0.881531      -5.638285      12.362040       1.312655      13.673290           0.000000
           45              C       6.638140       3.207662       0.679931      -0.045466      39.440031 0.48398706E+03  0.11653781E+05                                10.161361                            7.400731       0.013678       2.006399                    0.999121      28.292195      81.532755       0.599413       0.424372      -1.062275       0.014460       0.024797      -0.028981       0.040791      -0.011426      -0.008665       0.000896       0.010722      -0.010923      -0.012939      -0.004465       0.017403             12.241027       9.714804       3.342330      -5.067865      14.371355      -1.201741      12.636921          -0.000002
           46              C      -2.390543       5.532536       0.421278      -0.143806      34.743016 0.47445103E+03  0.11513713E+05                                 9.543149                            7.474838      -0.291833       1.874287                    0.998055      31.139449      93.930255       0.571529       0.441615      -1.038392      -0.005430      -0.012664      -0.017376       0.022177      -0.025723       0.023684       0.011491      -0.008727      -0.052851      -0.043233       0.007310       0.035923             10.906756       9.584084       2.161660      -5.225692      10.371952      -0.983469      12.764233          -0.000002
           47              C       5.646812       5.002271       2.261273       0.616373      22.489108 0.25337358E+03  0.52887207E+04                                 7.472681                            5.737377      -0.265849       1.969183                    0.999218      22.706842      64.813391       0.602310       0.487188      -1.006990      -0.008190       0.009684       0.052386       0.053899       0.075264      -0.008145      -0.029629      -0.125927      -0.141512      -0.075660      -0.051325       0.126985              8.542791       9.528744      -1.743266      -1.235016       5.131834       1.518928      10.967796           0.000005
           48              C       5.902220       2.083997       1.335081       0.561861      24.586698 0.27161657E+03  0.57308291E+04                                 7.754768                            5.804849      -0.023020       2.033371                    0.999701      23.019459      64.646037       0.624005       0.465218      -1.025444      -0.031818      -0.025057       0.024815       0.047498      -0.034527       0.065950       0.008421       0.084064       0.078468      -0.079373      -0.016591       0.095964              9.072317       7.428850       2.569188      -3.421717      11.419128      -1.572433       8.368975           0.000004
           49              C      -0.475644       3.583343       3.645916      -0.129507      26.120793 0.37711049E+03  0.85926118E+04                                 7.773317                            6.513220      -0.132308       1.970286                    0.998682      27.864233      79.964742       0.637229       0.421846      -1.056259       0.067495      -0.000152      -0.008808       0.068068       0.006535      -0.025198      -0.040592      -0.088054      -0.063137      -0.057660      -0.017023       0.074682              8.610022       9.571720      -0.729095       2.098602       9.000629      -1.960598       7.257716          -0.000001
           50              C       0.880698       6.183115       1.778042       0.165872      22.708389 0.30884626E+03  0.67364409E+04                                 7.236000                            6.080786       0.028886       2.040489                    0.998874      25.603921      73.372976       0.625474       0.448961      -1.033460      -0.014005       0.019318       0.031091       0.039192      -0.000426       0.009232       0.011113       0.089102       0.080681      -0.059457       0.020520       0.038937              7.614367       6.319037       0.474429      -2.576702       8.539286      -1.156988       7.984779           0.000001
           51              C      -0.459174       6.086259       3.398105       0.112068      24.461270 0.33855358E+03  0.75551005E+04                                 7.643178                            6.389516      -0.064947       2.006378                    0.997272      26.377780      76.432495       0.606951       0.452210      -1.031709       0.025421       0.037166      -0.026823       0.052412      -0.006018       0.019537       0.003016       0.066592       0.021185      -0.037936      -0.003251       0.041187              8.200138       6.952368      -0.833641      -2.760285      10.095848       0.406521       7.552199           0.000000
           52              C      -1.685023       9.456550       6.647524      -0.018278      38.368834 0.47715918E+03  0.11477266E+05                                10.060838                            7.411774      -0.286024       1.913028                    0.998487      28.247477      82.027452       0.589819       0.431730      -1.055081      -0.007024       0.002754       0.040168       0.040871      -0.018499       0.023751      -0.022634      -0.011474      -0.006073      -0.027432      -0.016121       0.043553             11.964700      11.080938       1.537205      -3.806702      11.134617       4.364146      13.678544           0.000000
           53              C       6.651112       8.952682       7.064156      -0.044185      39.372137 0.48299086E+03  0.11623150E+05                                10.148862                            7.392221       0.012297       2.006149                    0.999124      28.259826      81.401213       0.599900       0.424270      -1.062399       0.014776       0.024325       0.029245       0.040808      -0.010750      -0.005012       0.007168       0.010743      -0.013691      -0.012092      -0.005217       0.017310             12.225389      10.562434       3.793322      -1.317247      13.492051       5.031439      12.621682          -0.000002
           54              C       3.368745       2.071632       7.322808      -0.146649      34.813405 0.47567223E+03  0.11550394E+05                                 9.552073                            7.481186      -0.289168       1.874513                    0.998030      31.183744      94.082620       0.571680       0.441229      -1.038652      -0.009895      -0.011705       0.017511       0.023272      -0.012237       0.001605      -0.025956       0.046152      -0.051385      -0.042540       0.006393       0.036147             10.917349       8.414600       1.537421      -1.586570      11.559767       5.081080      12.777679          -0.000002
           55              C      -0.872053       8.919682       5.482813       0.617204      22.479685 0.25324060E+03  0.52857033E+04                                 7.473752                            5.738156      -0.273425       1.966897                    0.999250      22.701557      64.814923       0.601858       0.487576      -1.006703       0.011851      -0.002522      -0.052249       0.053636       0.094385       0.021897       0.020834      -0.053501      -0.140306      -0.075703      -0.050918       0.126621              8.544120       7.546496      -2.797822      -1.921080       7.116027       0.378235      10.969837           0.000006
           56              C       6.004342       7.775436       6.409006       0.561174      24.587237 0.27163127E+03  0.57310514E+04                                 7.753288                            5.803969      -0.024074       2.033169                    0.999691      23.021991      64.646560       0.624238       0.465052      -1.025565      -0.007882      -0.039981      -0.025868       0.048268      -0.054847       0.023744      -0.061927       0.010728       0.079235      -0.079865      -0.016416       0.096281              9.070363       8.408189       3.089764      -0.217751      10.435204       3.758642       8.367697           0.000004
           57              N       7.673156       7.877149      10.765829       0.172629      23.552798 0.30933844E+03  0.65379296E+04                                 6.811139                            5.599586      -0.065370       2.086409                    0.999327      21.688334      55.126314       0.762414       0.380110      -1.112303       0.054351      -0.001151      -0.016378       0.056777       0.055622      -0.008033       0.071448       0.039664      -0.032758      -0.101333       0.018346       0.082987              7.483507       9.897399       2.606194       1.579276       6.448507       1.884417       6.104614           0.000001
           58              N       8.031521       7.078459       9.721926      -0.244013      27.440042 0.46560703E+03  0.10887099E+05                                 7.429851                            6.893024       0.734329       2.250781                    0.999783      27.485037      73.199135       0.684514       0.382676      -1.111739      -0.193134       0.008227       0.103786       0.219408       0.014973       0.087707       0.090827      -0.251114       0.155275      -0.185278       0.002117       0.183161              7.566515       8.277074       1.148119       0.496161       6.788292       1.621783       7.634180           0.000002
           59              N       5.943143       6.630612      10.370881      -0.324387      35.885257 0.54877026E+03  0.13431035E+05                                 8.997891                            7.498292       0.163131       2.056332                    0.999342      29.056921      80.362144       0.651361       0.384207      -1.105568       0.117492       0.041480      -0.001178       0.124605      -0.040444      -0.019619       0.049662      -0.056387       0.099543      -0.066330      -0.019823       0.086154              9.890976      13.337150       3.479709      -0.995926       8.381978       1.855983       7.953800          -0.000004
           60              N       9.504734       6.776505      12.466430       0.173258      23.549138 0.30927224E+03  0.65365043E+04                                 6.812184                            5.600111      -0.067595       2.085612                    0.999284      21.685113      55.126935       0.762110       0.380263      -1.112136      -0.027623       0.047039       0.016999       0.057137       0.014667      -0.067190      -0.025860      -0.113760      -0.034601      -0.101455       0.018893       0.082563              7.485085       5.048520       0.027880      -0.922117      11.301626      -2.280094       6.105110           0.000001
           61              N       8.631288       6.718059      13.510333      -0.244909      27.452187 0.46584198E+03  0.10893863E+05                                 7.431987                            6.894642       0.732680       2.250251                    0.999755      27.491346      73.217930       0.684458       0.382663      -1.111759       0.097625      -0.166742      -0.102778       0.218853       0.111942      -0.038836      -0.119944       0.116474       0.154584      -0.185100       0.002481       0.182619              7.569033       6.165508       0.025608      -1.199030       8.905847      -1.200942       7.635743           0.000003
           62              N       9.216079       4.663814      12.861379      -0.325989      35.967259 0.55028389E+03  0.13478769E+05                                 9.014916                            7.511205       0.144943       2.050150                    0.999364      29.096445      80.530888       0.650398       0.384471      -1.105263      -0.019006       0.122345       0.002020       0.123829       0.000817      -0.052815      -0.005895       0.098077       0.098115      -0.065822      -0.019838       0.085660              9.910826       6.600398      -0.109675      -2.109925      15.164644       0.010295       7.967436          -0.000003
           63              N       1.702559       3.747109       4.722344       0.172629      23.552798 0.30933844E+03  0.65379295E+04                                 6.811139                            5.599586      -0.065371       2.086409                    0.999327      21.688334      55.126315       0.762414       0.380110      -1.112303      -0.054351       0.001151       0.016378       0.056777       0.055622      -0.008033       0.071448       0.039664      -0.032758      -0.101333       0.018346       0.082987              7.483507       9.897399       2.606194       1.579276       6.448507       1.884417       6.104614           0.000000
           64              N       1.344194       4.545799       5.766247      -0.244013      27.440045 0.46560711E+03  0.10887101E+05                                 7.429852                            6.893025       0.734329       2.250781                    0.999783      27.485038      73.199142       0.684514       0.382676      -1.111739       0.193134      -0.008227      -0.103786       0.219408       0.014973       0.087708       0.090827      -0.251114       0.155275      -0.185278       0.002117       0.183161              7.566516       8.277075       1.148119       0.496161       6.788293       1.621784       7.634181           0.000003
           65              N       3.432572       4.993646       5.117292      -0.324387      35.885258 0.54877028E+03  0.13431036E+05                                 8.997891                            7.498292       0.163131       2.056332                    0.999342      29.056922      80.362146       0.651361       0.384207      -1.105568      -0.117492      -0.041480       0.001178       0.124605      -0.040444      -0.019619       0.049662      -0.056387       0.099543      -0.066330      -0.019823       0.086154              9.890976      13.337150       3.479709      -0.995926       8.381978       1.855983       7.953800          -0.000004
           66              N      -0.129019       4.847753       3.021743       0.173258      23.549134 0.30927218E+03  0.65365028E+04                                 6.812184                            5.600110      -0.067596       2.085612                    0.999284      21.685111      55.126931       0.762110       0.380263      -1.112136       0.027623      -0.047039      -0.016999       0.057137       0.014667      -0.067190      -0.025860      -0.113759      -0.034601      -0.101455       0.018893       0.082563              7.485085       5.048519       0.027880      -0.922117      11.301625      -2.280094       6.105110           0.000000
           67              N       0.744427       4.906199       1.977840      -0.244909      27.452189 0.46584201E+03  0.10893864E+05                                 7.431988                            6.894642       0.732680       2.250251                    0.999755      27.491346      73.217932       0.684458       0.382663      -1.111759      -0.097625       0.166742       0.102778       0.218853       0.111942      -0.038836      -0.119945       0.116474       0.154584      -0.185100       0.002481       0.182619              7.569033       6.165509       0.025608      -1.199030       8.905848      -1.200942       7.635744           0.000003
           68              N       0.159636       6.960444       2.626794      -0.325989      35.967255 0.55028383E+03  0.13478767E+05                                 9.014916                            7.511205       0.144943       2.050150                    0.999364      29.096443      80.530881       0.650398       0.384471      -1.105263       0.019006      -0.122345      -0.002020       0.123829       0.000817      -0.052815      -0.005896       0.098077       0.098115      -0.065822      -0.019838       0.085660              9.910825       6.600398      -0.109675      -2.109924      15.164643       0.010295       7.967435          -0.000004
           69              O       3.198240       6.660138      12.096263      -0.593760      36.581005 0.56804987E+03  0.13832101E+05                                 8.678793                            7.327802       0.348091       2.158694                    0.995189      27.969249      73.770996       0.709598       0.354480      -1.143655       0.029218      -0.005157       0.026823       0.039997       0.029351       0.023386       0.001630      -0.041260       0.141406      -0.063138       0.008916       0.054222              9.563336       8.251007      -0.211095       0.719300       5.854731       2.178510      14.584271          -0.000002
           70              O       4.840398       6.145048      13.477808      -0.571776      31.307469 0.49426949E+03  0.11632785E+05                                 7.767586                            6.823848       0.720187       2.259956                    0.998604      28.025020      72.848035       0.736648       0.353286      -1.143768      -0.001081       0.012973       0.006026       0.014345       0.023076       0.020709      -0.052656       0.007588      -0.333866      -0.130500       0.048984       0.081517              8.262218      12.636077      -2.633811       0.079475       5.930895      -0.074451       6.219681           0.000004
           71              O       4.301205       9.253411      13.226900      -0.534002      34.826702 0.51896965E+03  0.12336734E+05                                 8.439853                            7.001712       0.515289       2.227578                    0.997388      26.942754      69.881093       0.727361       0.354240      -1.145516      -0.016278      -0.023145       0.019470       0.034348      -0.004683      -0.033838      -0.005729       0.053160       0.056003      -0.038331      -0.013479       0.051810              9.456962       8.948896       1.051764      -4.683096       9.016521      -0.599197      10.405469          -0.000002
           72              O       3.300632      10.730267      14.527906      -0.567546      31.828046 0.49007625E+03  0.11484444E+05                                 7.838387                            6.761623       0.762538       2.282590                    0.998353      27.647502      71.202066       0.747120       0.349840      -1.149081      -0.018076      -0.013762       0.012899       0.026125      -0.020889       0.055844       0.018344      -0.080175      -0.089774      -0.088756       0.028200       0.060556              8.497117       5.557233       0.941591      -0.671456      13.334293       0.292653       6.599824          -0.000007
           73              O      10.530542       2.253919      11.135996      -0.593753      36.578459 0.56801138E+03  0.13830982E+05                                 8.678777                            7.327817       0.352502       2.160134                    0.995182      27.964313      73.758413       0.709556       0.354506      -1.143630      -0.018533       0.023346      -0.026909       0.040157       0.033493       0.009456      -0.021491      -0.025442       0.142226      -0.063210       0.008716       0.054494              9.563378       6.557707      -1.111636      -1.585886       7.548113      -1.656726      14.584314          -0.000002
           74              O       9.304918       3.462156       9.754451      -0.571917      31.291617 0.49396482E+03  0.11623517E+05                                 7.763702                            6.820528       0.725380       2.261433                    0.998577      28.022855      72.829580       0.737044       0.353160      -1.143900       0.011613       0.005248      -0.006053       0.014108       0.009610       0.056465       0.006355      -0.042839      -0.333079      -0.130448       0.049025       0.081423              8.258018       9.586792      -4.249829       0.102929       8.970743      -0.034987       6.216518           0.000004
           75              O       2.729580       4.445052      10.005360      -0.534187      34.880115 0.51991458E+03  0.12365915E+05                                 8.451794                            7.011050       0.517179       2.228432                    0.997465      26.955034      69.952186       0.726351       0.354540      -1.145172      -0.012839      -0.025629      -0.020045       0.034978      -0.024852      -0.011353       0.032728      -0.021924       0.056264      -0.038425      -0.013866       0.052291              9.470786       8.141400       0.619319      -1.670467       9.850943       4.423709      10.420014          -0.000002
           76              O       4.503281       4.254745       8.704353      -0.567559      31.844600 0.49039345E+03  0.11493956E+05                                 7.841534                            6.764355       0.761511       2.282165                    0.998365      27.654080      71.229905       0.746864       0.349896      -1.149012      -0.003947      -0.022133      -0.013242       0.026092       0.021138       0.010245      -0.057647       0.080078      -0.091666      -0.088749       0.027909       0.060839              8.500357      10.844011       3.750891      -0.574478       8.054007       0.455980       6.603055          -0.000007
           77              O       6.177475       4.964120       3.391910      -0.593760      36.581000 0.56804979E+03  0.13832098E+05                                 8.678792                            7.327802       0.348092       2.158694                    0.995189      27.969247      73.770989       0.709598       0.354480      -1.143655      -0.029218       0.005157      -0.026823       0.039997       0.029351       0.023386       0.001630      -0.041260       0.141406      -0.063138       0.008916       0.054222              9.563335       8.251006      -0.211095       0.719300       5.854731       2.178509      14.584270          -0.000002
           78              O       4.535317       5.479210       2.010365      -0.571776      31.307447 0.49426907E+03  0.11632773E+05                                 7.767582                            6.823844       0.720188       2.259957                    0.998604      28.025015      72.848007       0.736648       0.353286      -1.143768       0.001081      -0.012973      -0.006026       0.014345       0.023076       0.020709      -0.052656       0.007588      -0.333865      -0.130500       0.048984       0.081517              8.262212      12.636069      -2.633809       0.079475       5.930892      -0.074451       6.219677           0.000004
           79              O       5.074510       2.370847       2.261273      -0.534002      34.826706 0.51896971E+03  0.12336736E+05                                 8.439854                            7.001712       0.515289       2.227578                    0.997388      26.942755      69.881097       0.727361       0.354240      -1.145516       0.016278       0.023145      -0.019470       0.034348      -0.004683      -0.033838      -0.005729       0.053160       0.056003      -0.038331      -0.013479       0.051810              9.456963       8.948897       1.051764      -4.683096       9.016521      -0.599197      10.405470          -0.000002
           80              O       6.075083       0.893991       0.960267      -0.567547      31.828037 0.49007607E+03  0.11484439E+05                                 7.838385                            6.761622       0.762539       2.282590                    0.998353      27.647500      71.202054       0.747120       0.349840      -1.149081       0.018076       0.013762      -0.012899       0.026125      -0.020889       0.055844       0.018344      -0.080175      -0.089774      -0.088756       0.028200       0.060556              8.497115       5.557232       0.941591      -0.671456      13.334290       0.292653       6.599822          -0.000007
           81              O       3.338586       0.917323       4.352177      -0.593753      36.578461 0.56801141E+03  0.13830983E+05                                 8.678777                            7.327818       0.352502       2.160134                    0.995182      27.964313      73.758415       0.709556       0.354506      -1.143630       0.018533      -0.023346       0.026909       0.040157       0.033493       0.009456      -0.021491      -0.025442       0.142226      -0.063210       0.008716       0.054494              9.563379       6.557707      -1.111636      -1.585886       7.548114      -1.656726      14.584315          -0.000002
           82              O       0.070797       8.162102       5.733722      -0.571917      31.291626 0.49396500E+03  0.11623523E+05                                 7.763704                            6.820529       0.725380       2.261433                    0.998577      28.022857      72.829592       0.737044       0.353160      -1.143900      -0.011613      -0.005248       0.006053       0.014108       0.009610       0.056465       0.006355      -0.042839      -0.333079      -0.130448       0.049025       0.081423              8.258020       9.586795      -4.249831       0.102928       8.970746      -0.034987       6.216519           0.000004
           83              O       6.646135       7.179206       5.482813      -0.534187      34.880106 0.51991443E+03  0.12365910E+05                                 8.451792                            7.011049       0.517179       2.228433                    0.997465      26.955031      69.952174       0.726351       0.354540      -1.145172       0.012839       0.025629       0.020045       0.034978      -0.024852      -0.011353       0.032728      -0.021924       0.056264      -0.038425      -0.013866       0.052291              9.470784       8.141399       0.619319      -1.670467       9.850942       4.423708      10.420012          -0.000002
           84              O       4.872434       7.369513       6.783820      -0.567559      31.844604 0.49039352E+03  0.11493958E+05                                 7.841534                            6.764355       0.761511       2.282165                    0.998365      27.654082      71.229911       0.746864       0.349896      -1.149012       0.003947       0.022133       0.013242       0.026092       0.021138       0.010245      -0.057647       0.080078      -0.091666      -0.088749       0.027909       0.060839              8.500358      10.844012       3.750891      -0.574478       8.054007       0.455980       6.603055          -0.000008

******************************************************
Auxiliary information for the entire system
The total spin magnetic moment of the unit cell is   0.000021
The total net atomic charge of the unit cell is   -0.000001
Accuracy of reproducing the electrostatic potential in the unit cell:
  The inner radius (bohr) =    5.0000
  The outer radius (bohr) =   12.0000
  Valid grid points have density less than (e/(bohr^3)) =    0.0001
  The number of valid grid points were=        15852
  The rms potential error without charges in kcal/mol is=      6.33126
  The rms potential error with partial charges in kcal/mol is=      0.94417
  The RRMSE value at monopole order=      0.14913
  The rms potential error with partial charges and cloud penetration in kcal/mol is=      0.95585
  The RRMSE value at monopole order with cloud penetration is=      0.15097
  The rms potential error with partial charges and atomic dipoles in kcal/mol is=      0.53547
  The RRMSE value at dipole order=      0.08457
  The rms potential error with partial charges, atomic dipoles and cloud penetration in kcal/mol is=      0.53455
  The RRMSE value at dipole order with cloud penetration=      0.08443

******************************************************
The electron densities and ab initio electrostatic potential were computed in VASP using the PBE functional and
projector augmented wave method. See the main text of the journal article for a description of computational details.
The atomic charges, dipoles, and quadrupoles were computed with the DDEC6 method as described in
(a) T. A. Manz and N. Gabaldon Limas, RSC Adv. 6 (2016) 47771-47801 DOI: 10.1039/c6ra04656h
(b) N. Gabaldon Limas and T. A. Manz, RSC Adv. 8 (2018) 2678-2707 DOI: 10.1039/c7ra11829e.
For each atom in the material, the electron cloud parameters were fit to the spherically averaged atom-in-material
electron density using radial positions for which this density was between 10^-4 and 10^-2 electrons per cubic bohr.
The polarizabilities, dispersion coefficients, and quantum Drude oscillator (QDO) parameters were fit using the MCLF method.
The magnetic structure of the system was optimized in VASP from the default ferromagnetic initial guess using spin polarization.
The atomic spin moments (ASMs) were computed on this optimized magnetic structure using the DDEC6 partition as inputs
to the method of T. A. Manz and D. S. Sholl, J. Chem. Theory Comput. 7 (2011) 4146-4164 DOI: 10.1021/ct200539n.
The RMSE and RRMSE were computed using a uniform grid with Ewald summation.
