# Supplementary material for: A collection of forcefield precursors for metal–organic frameworks
Source: RSC Adv. 2019 Nov 13;9(63):36492–507. doi: 10.1039/c9ra07327b (PMC9075174; doi:10.1039/c9ra07327b)
Supplement: RA-009-C9RA07327B-s4152 [file RA-009-C9RA07327B-s4152.xyz]

  358
jmolscript: load "" {1 1 1} spacegroup "x,y,z" unitcell [{     11.392000     0.000000     0.000000 }, {      0.000000    18.743000     0.000000 }, {      0.000000     0.000000    24.386000 }]
Zn     6.074556     5.605469    12.631460     0.700950
Zn     6.074556    13.137531    11.754540     0.700950
Zn     5.317444     3.766031     0.438460     0.700950
Zn     5.317444    14.976969    23.947540     0.700950
Zn     6.127871     9.371500    12.193000     0.881664
Zn     5.264129     0.000000     0.000000     0.881664
H      6.546982     8.893553    15.726531     0.076378
H      4.191117     7.594664    16.636129     0.164478
H      4.614899     9.088481    16.953147     0.162209
H      4.161498     8.687381    15.489987     0.157496
H     10.329126     7.313519    18.445570     0.116763
H      9.922432     4.054111    20.818328     0.120970
H      6.901274     5.191811    18.372412     0.122795
H      2.715853     8.681758    18.896711     0.156605
H      2.038029     8.850445    20.318415     0.146928
H      3.605568     8.649895    20.206240     0.147827
H      2.685094     6.601285    20.859784     0.075555
H      3.504179     3.593033    20.567152     0.160892
H      3.760499     2.753347    19.247870     0.174376
H      3.236467     2.031741    20.557398     0.158637
H      5.546765     1.634390    20.259889     0.077808
H      1.416026     4.500194    10.983454     0.132264
H      3.687590     4.721362    10.959068     0.093447
H      3.685312     6.419478    14.451144     0.091451
H      1.351091     6.387614    14.536495     0.139098
H     10.763162     5.026873    14.629161     0.131751
H      8.426662     5.092473    14.595021     0.100477
H      8.515520     6.168321    10.822507     0.088742
H     10.779110     5.971520    10.720086     0.137407
H      5.625370     3.130081    14.317021     0.104342
H      5.730176     0.850932    14.180459     0.128073
H      6.765709     1.192055    10.356734     0.131269
H      6.699635     3.480575    10.624980     0.098983
H      8.496154     9.013509    14.107301     0.095087
H     10.757466     9.082858    14.180459     0.134042
H      1.460454    10.467966    13.861002     0.130629
H      3.742272    10.451097    13.829301     0.094825
H      6.214336     7.081105    17.689604     0.295556
H      0.933005     6.790589    18.713816     0.287235
H      5.767770     4.275278    19.857520     0.299753
H      6.546982     9.849447     8.659469     0.076378
H      4.191117    11.148336     7.749871     0.164478
H      4.614899     9.654519     7.432853     0.162209
H      4.161498    10.055620     8.896013     0.157496
H     10.329126    11.429481     5.940430     0.116763
H      9.922432    14.688889     3.567672     0.120970
H      6.901274    13.551189     6.013588     0.122795
H      2.715853    10.061242     5.489289     0.156605
H      2.038029     9.892555     4.067585     0.146929
H      3.605568    10.093106     4.179760     0.147827
H      2.685094    12.141715     3.526216     0.075555
H      3.504179    15.149967     3.818848     0.160892
H      3.760499    15.989653     5.138130     0.174376
H      3.236467    16.711259     3.828602     0.158637
H      5.546765    17.108610     4.126111     0.077808
H      1.416026    14.242806    13.402546     0.132264
H      3.687590    14.021638    13.426932     0.093447
H      3.685312    12.323523     9.934856     0.091451
H      1.351091    12.355386     9.849505     0.139098
H     10.763162    13.716127     9.756839     0.131751
H      8.426662    13.650527     9.790979     0.100477
H      8.515520    12.574679    13.563493     0.088742
H     10.779110    12.771480    13.665914     0.137407
H      5.625370    15.612919    10.068979     0.104342
H      5.730176    17.892068    10.205541     0.128073
H      6.765709    17.550945    14.029266     0.131269
H      6.699635    15.262425    13.761020     0.098983
H      8.496154     9.729491    10.278699     0.095087
H     10.757466     9.660142    10.205541     0.134042
H      1.460454     8.275035    10.524998     0.130629
H      3.742272     8.291903    10.556699     0.094825
H      6.214336    11.661895     6.696396     0.295556
H      0.933005    11.952411     5.672184     0.287235
H      5.767770    14.467722     4.528480     0.299753
H      4.845018     0.477946     3.533531     0.076378
H      7.200883     1.776836     4.443129     0.164478
H      6.777101     0.283019     4.760147     0.162209
H      7.230502     0.684119     3.296987     0.157496
H      1.062874     2.057981     6.252570     0.116763
H      1.469568     5.317389     8.625328     0.120970
H      4.490726     4.179689     6.179412     0.122795
H      8.676147     0.689742     6.703711     0.156605
H      9.353971     0.521055     8.125415     0.146929
H      7.786432     0.721606     8.013240     0.147827
H      8.706906     2.770215     8.666784     0.075555
H      7.887821     5.778467     8.374152     0.160893
H      7.631501     6.618153     7.054870     0.174376
H      8.155533     7.339759     8.364398     0.158637
H      5.845235     7.737110     8.066889     0.077808
H      9.975974     4.871306    23.176454     0.132264
H      7.704410     4.650138    23.152068     0.093447
H      7.706688     2.952023     2.258144     0.091451
H     10.040909     2.983886     2.343495     0.139098
H      0.628838     4.344627     2.436161     0.131751
H      2.965338     4.279027     2.402021     0.100477
H      2.876480     3.203179    23.015507     0.088742
H      0.612890     3.399980    22.913086     0.137407
H      5.766630     6.241419     2.124021     0.104342
H      5.661824     8.520568     1.987459     0.128073
H      4.626291     8.179445    22.549734     0.131269
H      4.692365     5.890925    22.817980     0.098983
H      2.895846     0.357991     1.914301     0.095087
H      0.634534     0.288642     1.987459     0.134042
H      9.931546    17.646535     1.668002     0.130629
H      7.649728    17.663403     1.636301     0.094825
H      5.177664     2.290395     5.496604     0.295556
H     10.458995     2.580911     6.520816     0.287235
H      5.624230     5.096222     7.664520     0.299753
H      4.845018    18.265054    20.852469     0.076378
H      7.200883    16.966164    19.942871     0.164478
H      6.777101    18.459981    19.625853     0.162209
H      7.230502    18.058881    21.089013     0.157496
H      1.062874    16.685019    18.133430     0.116763
H      1.469568    13.425611    15.760672     0.120970
H      4.490726    14.563311    18.206588     0.122795
H      8.676147    18.053258    17.682289     0.156605
H      9.353971    18.221945    16.260585     0.146929
H      7.786432    18.021394    16.372760     0.147827
H      8.706906    15.972785    15.719216     0.075555
H      7.887821    12.964533    16.011848     0.160893
H      7.631501    12.124847    17.331130     0.174376
H      8.155533    11.403241    16.021602     0.158637
H      5.845235    11.005890    16.319111     0.077808
H      9.975974    13.871694     1.209546     0.132264
H      7.704410    14.092862     1.233932     0.093447
H      7.706688    15.790978    22.127856     0.091451
H     10.040909    15.759114    22.042505     0.139098
H      0.628838    14.398373    21.949839     0.131751
H      2.965338    14.463973    21.983979     0.100477
H      2.876480    15.539821     1.370493     0.088742
H      0.612890    15.343020     1.472914     0.137407
H      5.766630    12.501581    22.261979     0.104342
H      5.661824    10.222432    22.398541     0.128073
H      4.626291    10.563555     1.836266     0.131269
H      4.692365    12.852075     1.568020     0.098983
H      2.895846    18.385009    22.471699     0.095087
H      0.634534    18.454358    22.398541     0.134042
H      9.931546     1.096466    22.717998     0.130629
H      7.649728     1.079597    22.749699     0.094825
H      5.177664    16.452605    18.889396     0.295556
H     10.458995    16.162089    17.865184     0.287235
H      5.624230    13.646778    16.721480     0.299753
C      6.094720     7.146706    14.704758     0.580596
C      6.061683     8.055741    15.931374     0.091971
C      4.628570     8.385618    16.284971    -0.484767
C      8.042752     7.240421    17.128726     0.483484
C      8.551974     6.365123    18.213903     0.002589
C      9.818765     6.580667    18.740641    -0.150424
C     10.329126     5.731609    19.686818    -0.010647
C      9.567002     4.642641    20.176976    -0.138355
C      8.283123     4.468331    19.686818    -0.002352
C      7.771622     5.321138    18.704062    -0.142662
C      0.328090     5.949028    20.279398     0.490717
C      2.747750     8.406236    19.825818    -0.498900
C      2.559782     6.878681    19.916046     0.080031
C      3.620378     6.183316    19.057659     0.568681
C      7.442394     3.375614    20.245257     0.472211
C      3.804928     2.740227    20.218433    -0.481305
C      5.243738     2.490945    20.654942     0.075191
C      5.282470     2.357869    22.181506     0.600462
C      1.848922     4.940655    11.693087    -0.172677
C      3.217101     5.034370    11.707719     0.092272
C      3.215962     6.038995    13.729318     0.105018
C      1.806771     6.035246    13.795160    -0.188714
C      1.112998     5.484202    12.707545     0.109917
C     11.026317     5.517939    12.734369     0.108908
C     10.317734     5.249914    13.831739    -0.179723
C      8.906266     5.296772    13.812230     0.104743
C      8.975757     5.902171    11.597982     0.084446
C     10.322291     5.827199    11.527262    -0.158573
C      5.868019     2.738352    13.497651     0.101780
C      5.922701     1.362616    13.417177    -0.182047
C      6.249651     0.729103    12.258842     0.113418
C      6.535590     1.557543    11.190735    -0.175439
C      6.479770     2.935154    11.356560     0.102589
C      8.968922     9.172824    13.309879     0.105874
C     10.321152     9.191567    13.356212    -0.186288
C      1.907021    10.012511    13.168440    -0.185652
C      3.278618     9.999391    13.146493     0.100135
C      6.094720    11.596294     9.681242     0.580596
C      6.061683    10.687259     8.454626     0.091971
C      4.628570    10.357382     8.101029    -0.484767
C      8.042752    11.502579     7.257274     0.483484
C      8.551974    12.377877     6.172097     0.002589
C      9.818765    12.162333     5.645359    -0.150424
C     10.329126    13.011391     4.699182    -0.010647
C      9.567002    14.100359     4.209024    -0.138355
C      8.283123    14.274669     4.699182    -0.002352
C      7.771622    13.421862     5.681938    -0.142662
C      0.328090    12.793972     4.106602     0.490717
C      2.747750    10.336765     4.560182    -0.498900
C      2.559782    11.864319     4.469954     0.080031
C      3.620378    12.559684     5.328341     0.568681
C      7.442394    15.367386     4.140743     0.472211
C      3.804928    16.002773     4.167567    -0.481305
C      5.243738    16.252055     3.731058     0.075191
C      5.282470    16.385131     2.204494     0.600462
C      1.848922    13.802345    12.692913    -0.172677
C      3.217101    13.708630    12.678281     0.092272
C      3.215962    12.704005    10.656682     0.105018
C      1.806771    12.707754    10.590840    -0.188714
C      1.112998    13.258798    11.678455     0.109917
C     11.026317    13.225061    11.651631     0.108908
C     10.317734    13.493086    10.554261    -0.179723
C      8.906266    13.446228    10.573770     0.104743
C      8.975757    12.840829    12.788018     0.084446
C     10.322291    12.915801    12.858738    -0.158573
C      5.868019    16.004648    10.888349     0.101780
C      5.922701    17.380384    10.968823    -0.182047
C      6.249651    18.013897    12.127158     0.113417
C      6.535590    17.185457    13.195265    -0.175439
C      6.479770    15.807846    13.029440     0.102589
C      8.968922     9.570176    11.076121     0.105874
C     10.321152     9.551433    11.029788    -0.186288
C      1.907021     8.730489    11.217560    -0.185652
C      3.278618     8.743610    11.239507     0.100135
C      5.297280     2.224794     2.511758     0.580596
C      5.330317     1.315759     3.738374     0.091971
C      6.763430     0.985882     4.091971    -0.484767
C      3.349248     2.131079     4.935726     0.483484
C      2.840026     3.006377     6.020903     0.002589
C      1.573235     2.790833     6.547641    -0.150424
C      1.062874     3.639891     7.493818    -0.010647
C      1.824998     4.728859     7.983976    -0.138355
C      3.108877     4.903169     7.493818    -0.002352
C      3.620378     4.050362     6.511062    -0.142662
C     11.063910     3.422472     8.086398     0.490717
C      8.644250     0.965265     7.632818    -0.498900
C      8.832218     2.492819     7.723046     0.080031
C      7.771622     3.188184     6.864659     0.568681
C      3.949606     5.995886     8.052257     0.472211
C      7.587072     6.631273     8.025433    -0.481306
C      6.148262     6.880555     8.461942     0.075191
C      6.109530     7.013631     9.988506     0.600462
C      9.543078     4.430845    23.886087    -0.172677
C      8.174899     4.337130    23.900719     0.092272
C      8.176038     3.332505     1.536318     0.105018
C      9.585229     3.336254     1.602160    -0.188714
C     10.279002     3.887298     0.514545     0.109917
C      0.365683     3.853561     0.541369     0.108908
C      1.074266     4.121586     1.638739    -0.179723
C      2.485734     4.074728     1.619230     0.104743
C      2.416243     3.469329    23.790982     0.084446
C      1.069709     3.544301    23.720262    -0.158573
C      5.523981     6.633148     1.304651     0.101780
C      5.469299     8.008884     1.224177    -0.182047
C      5.142349     8.642397     0.065842     0.113418
C      4.856410     7.813957    23.383735    -0.175439
C      4.912230     6.436346    23.549560     0.102589
C      2.423078     0.198676     1.116879     0.105874
C      1.070848     0.179933     1.163212    -0.186288
C      9.484979    18.101989     0.975440    -0.185652
C      8.113382    18.115109     0.953493     0.100135
C      5.297280    16.518206    21.874242     0.580596
C      5.330317    17.427241    20.647626     0.091971
C      6.763430    17.757118    20.294029    -0.484767
C      3.349248    16.611921    19.450274     0.483484
C      2.840026    15.736623    18.365097     0.002589
C      1.573235    15.952167    17.838359    -0.150424
C      1.062874    15.103109    16.892182    -0.010647
C      1.824998    14.014141    16.402024    -0.138355
C      3.108877    13.839831    16.892182    -0.002352
C      3.620378    14.692638    17.874938    -0.142662
C     11.063910    15.320528    16.299602     0.490717
C      8.644250    17.777736    16.753182    -0.498900
C      8.832218    16.250181    16.662954     0.080031
C      7.771622    15.554816    17.521341     0.568681
C      3.949606    12.747114    16.333743     0.472211
C      7.587072    12.111727    16.360567    -0.481305
C      6.148262    11.862445    15.924058     0.075191
C      6.109530    11.729369    14.397494     0.600462
C      9.543078    14.312155     0.499913    -0.172677
C      8.174899    14.405870     0.485281     0.092272
C      8.176038    15.410495    22.849682     0.105018
C      9.585229    15.406746    22.783840    -0.188714
C     10.279002    14.855702    23.871455     0.109917
C      0.365683    14.889439    23.844631     0.108908
C      1.074266    14.621414    22.747261    -0.179723
C      2.485734    14.668272    22.766770     0.104743
C      2.416243    15.273671     0.595018     0.084446
C      1.069709    15.198699     0.665738    -0.158573
C      5.523981    12.109852    23.081349     0.101780
C      5.469299    10.734116    23.161823    -0.182047
C      5.142349    10.100603    24.320158     0.113417
C      4.856410    10.929043     1.002265    -0.175439
C      4.912230    12.306654     0.836440     0.102589
C      2.423078    18.544324    23.269121     0.105874
C      1.070848    18.563067    23.222788    -0.186288
C      9.484979     0.641011    23.410560    -0.185652
C      8.113382     0.627891    23.432507     0.100135
C     11.076442     9.371500    12.193000     0.097795
C      1.166541     9.371500    12.193000     0.101143
C      0.315558     0.000000     0.000000     0.097795
C     10.225459     0.000000     0.000000     0.101143
N      6.709888     7.394114    17.045814    -0.407577
N      1.188186     6.558176    19.513677    -0.392609
N      6.104973     3.542427    20.181854    -0.403349
N      3.924544     5.544179    12.724615    -0.212996
N      8.235277     5.624774    12.695352    -0.219385
N      6.134592     3.519935    12.490509    -0.200332
N      6.709888    11.348887     7.340186    -0.407577
N      1.188186    12.184824     4.872323    -0.392609
N      6.104973    15.200573     4.204146    -0.403349
N      3.924544    13.198821    11.661385    -0.212996
N      8.235277    13.118226    11.690648    -0.219385
N      6.134592    15.223065    11.895491    -0.200332
N      4.682112     1.977387     4.852814    -0.407577
N     10.203814     2.813324     7.320677    -0.392609
N      5.287027     5.829073     7.988854    -0.403349
N      7.467456     3.827321     0.531615    -0.212996
N      3.156723     3.746726     0.502352    -0.219385
N      5.257408     5.851565     0.297509    -0.200332
N      4.682112    16.765614    19.533186    -0.407577
N     10.203814    15.929676    17.065323    -0.392609
N      5.287027    12.913927    16.397146    -0.403349
N      7.467456    14.915679    23.854385    -0.212996
N      3.156723    14.996274    23.883648    -0.219385
N      5.257408    12.891435    24.088491    -0.200332
N      8.281984     9.371500    12.193000    -0.223222
N      3.991757     9.371500    12.193000    -0.222698
N      3.110016     0.000000     0.000000    -0.223222
N      7.400243     0.000000     0.000000    -0.222698
O      6.071936     7.652767    13.523500    -0.585685
O      6.109530     5.896548    14.821079    -0.532030
O      8.806016     7.763351    16.304480    -0.537505
O      3.234189     5.519814    18.057833    -0.659393
O      4.804006     6.278905    19.403940    -0.643157
O      0.593523     5.561048    21.398715    -0.549901
O      5.410061     3.411226    22.840659    -0.545443
O      5.171968     1.201426    22.668738    -0.578009
O      7.939085     2.372864    20.767118    -0.521575
O      6.071936    11.090233    10.862500    -0.585685
O      6.109530    12.846452     9.564921    -0.532030
O      8.806016    10.979649     8.081520    -0.537504
O      3.234189    13.223187     6.328167    -0.659393
O      4.804006    12.464095     4.982060    -0.643157
O      0.593523    13.181952     2.987285    -0.549901
O      5.410061    15.331774     1.545341    -0.545443
O      5.171968    17.541574     1.717262    -0.578009
O      7.939085    16.370136     3.618882    -0.521575
O      5.320064     1.718733     1.330500    -0.585685
O      5.282470     3.474952     2.628079    -0.532030
O      2.585984     1.608149     4.111480    -0.537505
O      8.157811     3.851687     5.864833    -0.659393
O      6.587994     3.092595     7.210940    -0.643157
O     10.798477     3.810452     9.205715    -0.549901
O      5.981939     5.960274    10.647659    -0.545443
O      6.220032     8.170074    10.475738    -0.578009
O      3.452915     6.998636     8.574118    -0.521575
O      5.320064    17.024267    23.055500    -0.585685
O      5.282470    15.268048    21.757921    -0.532030
O      2.585984    17.134851    20.274520    -0.537504
O      8.157811    14.891314    18.521167    -0.659393
O      6.587994    15.650405    17.175060    -0.643157
O     10.798477    14.932548    15.180285    -0.549901
O      5.981939    12.782726    13.738341    -0.545443
O      6.220032    10.572926    13.910262    -0.578009
O      3.452915    11.744364    15.811882    -0.521575

The following XYZ coordinates are in angstroms. Other properties are in atomic units.
The sperically averaged electron density of each atom fit to a function of the form exp(a - br)
eigen_1, eigen_2 and eigen_3 are the three eigenvalues of traceless quadrupole moment tensor
  atom number  atomic symbol              X              Y              Z     net charge C6 coefficient C8 coefficient C10 coefficient fluctuating dipole atomic polarizability isotropic forcefield polarizability              a              b squared Pearson coefficient          <r^3>          <r^4>         wp_QDO          m_QDO          q_QDO       dipole_x       dipole_y       dipole_z         dipole            Qxy            Qxz            Qyz     Q(x^2-y^2)  Q(3z^2 - R^2)        eigen_1        eigen_2        eigen_3 static polarizability      alpha(xx)      alpha(xy)      alpha(xz)      alpha(yy)      alpha(yz)      alpha(zz) atomic spin moment
            1             Zn       6.074556       5.605469      12.631460       0.700950      97.221256 0.19670748E+04  0.63559263E+05                                18.432326                           15.437275       0.667698       2.032021                    0.995272      50.038579     138.909765       0.417250       0.454309      -1.104988      -0.002810       0.064999      -0.016102       0.067023       0.001432       0.001404       0.000440      -0.117386       0.370316      -0.120438      -0.003010       0.123448             22.607822      27.392162      -0.775195       0.800302      24.051522       2.732221      16.379782          -0.000001
            2             Zn       6.074556      13.137531      11.754540       0.700950      97.221251 0.19670747E+04  0.63559258E+05                                18.432326                           15.437275       0.667698       2.032021                    0.995272      50.038578     138.909765       0.417250       0.454309      -1.104988      -0.002810      -0.064999       0.016102       0.067023      -0.001432      -0.001404       0.000440      -0.117386       0.370316      -0.120438      -0.003010       0.123448             22.607822      27.392163       0.775196      -0.800302      24.051522       2.732220      16.379782          -0.000001
            3             Zn       5.317444       3.766031       0.438460       0.700950      97.221255 0.19670747E+04  0.63559262E+05                                18.432326                           15.437275       0.667698       2.032021                    0.995272      50.038579     138.909766       0.417250       0.454309      -1.104988       0.002810      -0.064999      -0.016102       0.067023       0.001432      -0.001404      -0.000440      -0.117386       0.370316      -0.120438      -0.003010       0.123448             22.607822      27.392162      -0.775196      -0.800302      24.051523      -2.732221      16.379782          -0.000001
            4             Zn       5.317444      14.976969      23.947540       0.700950      97.221255 0.19670747E+04  0.63559262E+05                                18.432326                           15.437275       0.667698       2.032021                    0.995272      50.038579     138.909766       0.417250       0.454309      -1.104988       0.002810       0.064999       0.016102       0.067023      -0.001432       0.001404      -0.000440      -0.117386       0.370316      -0.120438      -0.003010       0.123448             22.607822      27.392162       0.775196       0.800302      24.051523      -2.732221      16.379782          -0.000001
            5             Zn       6.127871       9.371500      12.193000       0.881664      94.316825 0.16792285E+04  0.52400533E+05                                18.382047                           14.623674       0.460972       1.989868                    0.997985      47.171206     130.683564       0.411004       0.477567      -1.086153      -0.000461      -0.000000       0.000000       0.000461      -0.000000      -0.000000      -0.009154      -0.231126       0.309878      -0.167209       0.061893       0.105317             23.490274      27.969343      -0.000000       0.000001      24.224340      -0.419493      18.277140          -0.000001
            6             Zn       5.264129       0.000000       0.000000       0.881664      94.316820 0.16792284E+04  0.52400531E+05                                18.382046                           14.623674       0.460972       1.989868                    0.997985      47.171206     130.683565       0.411004       0.477567      -1.086153       0.000461       0.000000      -0.000000       0.000461      -0.000000       0.000000       0.009154      -0.231126       0.309878      -0.167209       0.061893       0.105317             23.490273      27.969341      -0.000000       0.000000      24.224339       0.419493      18.277140          -0.000001
            7              H       6.546982       8.893553      15.726531       0.076378       1.170323 0.91343479E+01  0.93855349E+02                                 1.909335                            1.813863      -1.404906       2.190163                    0.991959       4.190524      12.498988       0.441328       1.350712      -0.690789       0.019526       0.043001      -0.003198       0.047335       0.008980       0.001797       0.002572      -0.004269      -0.000514      -0.009149      -0.001108       0.010257              2.004443       1.771646       0.241161      -0.107625       2.539830      -0.323685       1.701852           0.000000
            8              H       4.191117       7.594664      16.636129       0.164478       0.946508 0.69213325E+01  0.66524513E+02                                 1.694291                            1.612879      -1.132487       2.361926                    0.996176       3.530535      10.271916       0.452136       1.409435      -0.681699      -0.003434      -0.018483       0.008702       0.020716      -0.002826       0.001035      -0.001359       0.001932      -0.011225      -0.004123      -0.001035       0.005158              1.743767       1.602110       0.320333      -0.204465       1.920602      -0.365985       1.708589          -0.000000
            9              H       4.614899       9.088481      16.953147       0.162209       0.982972 0.72712774E+01  0.69640181E+02                                 1.643416                            1.582245      -0.830863       2.499660                    0.999390       3.253434       8.971173       0.495324       1.291123      -0.707962       0.003427       0.010615       0.011173       0.015788       0.002227       0.002984       0.008561       0.002537      -0.001378      -0.009337      -0.000183       0.009520              1.672313       1.356999      -0.033133      -0.099209       1.891976       0.341942       1.767962           0.000000
           10              H       4.161498       8.687381      15.489987       0.157496       0.991145 0.72337711E+01  0.70270817E+02                                 1.743508                            1.645452      -1.154847       2.347015                    0.995355       3.593817      10.497907       0.449220       1.403579      -0.682684      -0.005282       0.006954      -0.013693       0.016241      -0.002252      -0.000621      -0.003519       0.012804       0.003431      -0.008661       0.002446       0.006215              1.819082       1.661427      -0.187810       0.446513       1.628804      -0.314989       2.167015           0.000000
           11              H      10.329126       7.313519      18.445570       0.116763       1.246313 0.94301823E+01  0.95383787E+02                                 1.831184                            1.733012      -1.271715       2.276521                    0.994902       3.511219       9.617156       0.507034       1.194302      -0.729450       0.018563       0.032511      -0.010627       0.038917       0.008323      -0.002200      -0.003525      -0.005185      -0.044164      -0.015276      -0.001349       0.016625              1.860784       2.016485       0.336200       0.003789       1.927381      -0.313893       1.638488           0.000000
           12              H       9.922432       4.054111      20.818328       0.120970       1.257258 0.93895946E+01  0.95946013E+02                                 1.911861                            1.780641      -1.396360       2.214195                    0.993675       3.744093      10.693849       0.473357       1.266301      -0.710797       0.016528      -0.025256       0.022752       0.037798      -0.011055       0.002020      -0.010646       0.004830      -0.000683      -0.015183      -0.000929       0.016112              1.988335       1.839620      -0.115618       0.310394       1.936475      -0.565131       2.188909           0.000000
           13              H       6.901274       5.191811      18.372412       0.122795       1.235758 0.93553556E+01  0.96244683E+02                                 1.947829                            1.820573      -1.483079       2.180488                    0.992351       3.861931      11.348729       0.448129       1.328578      -0.696948      -0.036125      -0.005841      -0.014191       0.039249       0.007600       0.008543       0.000436       0.000355       0.002439      -0.011261      -0.000399       0.011660              2.015893       2.410976       0.060139       0.224170       1.753321      -0.304844       1.883383           0.000000
           14              H       2.715853       8.681758      18.896711       0.156605       0.997214 0.72886882E+01  0.69122020E+02                                 1.592582                            1.531797      -0.795864       2.513805                    0.999688       3.135081       8.313412       0.535001       1.207215      -0.727524      -0.000074      -0.002690      -0.017045       0.017256       0.002169       0.002266       0.001693      -0.005453       0.015002      -0.006223      -0.000027       0.006250              1.617380       1.311368       0.029294      -0.073470       1.420940      -0.272613       2.119834           0.000000
           15              H       2.038029       8.850445      20.318415       0.146928       1.061467 0.79558109E+01  0.76074152E+02                                 1.570243                            1.531449      -0.909725       2.443377                    0.999513       3.098685       7.891380       0.579431       1.105482      -0.753926      -0.013658      -0.000612       0.009089       0.016417       0.001004      -0.005965      -0.003235       0.001907       0.001165      -0.006026      -0.001552       0.007578              1.557709       1.667229      -0.231371      -0.261419       1.529228       0.206884       1.476671          -0.000000
           16              H       3.605568       8.649895      20.206240       0.147827       1.126599 0.85671880E+01  0.84637966E+02                                 1.716200                            1.650964      -1.146018       2.330551                    0.998053       3.403765       9.227087       0.519650       1.193076      -0.729313       0.012802      -0.002180       0.004294       0.013678       0.005799       0.003525      -0.002475      -0.001302       0.000973      -0.008159       0.002420       0.005739              1.724252       2.010281       0.247296       0.344535       1.523970       0.129610       1.638506           0.000000
           17              H       2.685094       6.601285      20.859784       0.075555       1.277039 0.10497252E+02  0.11059240E+03                                 1.958805                            1.897977      -1.157311       2.303206                    0.994280       4.028220      11.785069       0.451772       1.286879      -0.706046       0.006958      -0.006805       0.040862       0.042005      -0.000786       0.014523      -0.000256      -0.000543       0.011481      -0.014026      -0.001654       0.015680              1.985468       1.811318       0.017024       0.174923       1.720700      -0.273442       2.424385           0.000000
           18              H       3.504179       3.593033      20.567152       0.160892       0.890649 0.65369265E+01  0.61692914E+02                                 1.605113                            1.551921      -0.965407       2.444332                    0.997251       3.375984       9.607432       0.469729       1.381646      -0.687829      -0.001829       0.019398       0.002260       0.019614      -0.001101       0.001095       0.003601      -0.000881      -0.018199      -0.007465       0.002560       0.004905              1.627516       1.475587      -0.286036      -0.103673       1.979579       0.146325       1.427383           0.000000
           19              H       3.760499       2.753347      19.247870       0.174376       1.018922 0.75023243E+01  0.71299824E+02                                 1.592533                            1.538704      -0.851599       2.499673                    0.999627       3.006594       7.849569       0.544588       1.183438      -0.734883       0.002880       0.002886      -0.017168       0.017646      -0.001974      -0.001974       0.003464       0.007459       0.005949      -0.006320       0.000573       0.005747              1.607828       1.330578      -0.009698       0.082003       1.357508      -0.074763       2.135398           0.000000
           20              H       3.236467       2.031741      20.557398       0.158637       0.984478 0.71167686E+01  0.67182768E+02                                 1.587580                            1.520422      -0.789785       2.515041                    0.999745       3.124502       8.303745       0.532665       1.218083      -0.724894      -0.007400      -0.012787       0.004285       0.015383       0.001323      -0.001190      -0.004552       0.004825      -0.014639      -0.007607       0.001762       0.005845              1.623821       1.619624       0.358742      -0.192551       1.817111      -0.238306       1.434726           0.000000
           21              H       5.546765       1.634390      20.259889       0.077808       1.230727 0.96845343E+01  0.99670499E+02                                 1.892517                            1.806013      -1.151724       2.314756                    0.994078       3.868927      11.069160       0.471220       1.262974      -0.711675       0.009476      -0.038591      -0.026009       0.047493       0.001198      -0.003326       0.005481      -0.014194       0.004775      -0.009506      -0.000447       0.009952              1.959312       1.652873      -0.193363      -0.103455       2.591344       0.257573       1.633719           0.000000
           22              H       1.416026       4.500194      10.983454       0.132264       1.160296 0.85251500E+01  0.85110413E+02                                 1.822697                            1.705918      -1.293541       2.270589                    0.994932       3.592295      10.171221       0.479270       1.280104      -0.708242      -0.016083      -0.019898      -0.024209       0.035223       0.000082      -0.005267       0.008320       0.006943      -0.004360      -0.011343       0.001916       0.009427              1.866391       1.843311       0.201875       0.361183       1.609197       0.432715       2.146666          -0.000000
           23              H       3.687590       4.721362      10.959068       0.093447       1.191528 0.88622452E+01  0.89615522E+02                                 1.885571                            1.762354      -1.035657       2.383316                    0.996421       3.698292      10.645992       0.460885       1.314237      -0.701417       0.020573      -0.013379      -0.042355       0.048951      -0.000329      -0.002451       0.014049       0.009665       0.025386      -0.016905       0.000316       0.016589              1.947934       2.036244      -0.219647      -0.474061       1.606228       0.298122       2.201328           0.000000
           24              H       3.685312       6.419478      14.451144       0.091451       1.069512 0.75441893E+01  0.73906230E+02                                 1.803533                            1.658419      -1.178988       2.312012                    0.995100       3.812278      11.107299       0.457331       1.367122      -0.688622       0.019898       0.017202       0.038612       0.046720       0.002062      -0.000225       0.010735       0.009449       0.023623      -0.014198       0.001000       0.013197              1.893565       2.012925       0.305754       0.543138       1.585655       0.395589       2.082115           0.000000
           25              H       1.351091       6.387614      14.536495       0.139098       1.005302 0.74176990E+01  0.71308626E+02                                 1.652595                            1.592599      -0.858715       2.489398                    0.999487       3.260194       8.970064       0.496888       1.282257      -0.710066      -0.016455       0.013135       0.032614       0.038820      -0.001741      -0.002152       0.012738       0.012731       0.018248      -0.016581       0.002633       0.013947              1.661974       1.751645      -0.093451      -0.269475       1.401649       0.197511       1.832629           0.000000
           26              H      10.763162       5.026873      14.629161       0.131751       1.120440 0.83349804E+01  0.81572067E+02                                 1.707146                            1.634709      -0.845735       2.488090                    0.999396       3.209736       8.588447       0.520549       1.202286      -0.729769       0.016732      -0.009088       0.032465       0.037636      -0.002474       0.001788      -0.009869       0.016504       0.030252      -0.017049       0.002773       0.014276              1.714885       1.737163      -0.065697       0.281797       1.380374      -0.216645       2.027119           0.000000
           27              H       8.426662       5.092473      14.595021       0.100477       1.237834 0.91696967E+01  0.92883306E+02                                 1.889514                            1.759631      -0.990654       2.405815                    0.997726       3.574467      10.071646       0.477534       1.266250      -0.712811      -0.021824      -0.009117       0.045381       0.051174       0.002199      -0.000804      -0.012064       0.011993       0.045526      -0.018169      -0.001504       0.019673              1.956870       2.020804       0.097267      -0.552423       1.532056      -0.173252       2.317752           0.000000
           28              H       8.515520       6.168321      10.822507       0.088742       1.014046 0.72589390E+01  0.70533494E+02                                 1.748398                            1.633386      -1.181754       2.309480                    0.994653       3.826682      11.157304       0.457350       1.378274      -0.686215      -0.016357       0.014174      -0.037593       0.043378      -0.004028      -0.001251      -0.008585       0.012858       0.032665      -0.015807       0.002043       0.013764              1.816181       1.956988      -0.182887       0.531796       1.456361      -0.203395       2.035194           0.000000
           29              H      10.779110       5.971520      10.720086       0.137407       1.040515 0.77034825E+01  0.75377062E+02                                 1.739295                            1.658979      -1.076793       2.385383                    0.997255       3.471032       9.897539       0.467227       1.339756      -0.696565       0.015100       0.000502      -0.036476       0.039481       0.001616      -0.003065      -0.012009       0.019745       0.033861      -0.020117       0.003296       0.016820              1.769249       1.867154       0.004706      -0.362615       1.441932       0.018471       1.998663          -0.000000
           30              H       5.625370       3.130081      14.317021       0.104342       1.178504 0.84349879E+01  0.82682734E+02                                 1.756555                            1.633507      -0.802649       2.500922                    0.999444       3.266389       8.707535       0.526729       1.186284      -0.733233      -0.012695       0.020006       0.045200       0.051034      -0.000932      -0.009579       0.000360      -0.016959       0.044249      -0.018637       0.001114       0.017523              1.799243       1.411882      -0.143279      -0.223175       1.853050       0.419099       2.132797          -0.000000
           31              H       5.730176       0.850932      14.180459       0.128073       1.092954 0.77722985E+01  0.74293604E+02                                 1.633168                            1.539958      -0.840660       2.486240                    0.999438       3.141642       8.144060       0.560021       1.144194      -0.743376      -0.008856      -0.019547       0.030856       0.037585       0.001439      -0.008998      -0.001539      -0.018068       0.036228      -0.017826       0.002743       0.015083              1.666620       1.265779       0.034529      -0.122375       1.873412      -0.404146       1.860671          -0.000000
           32              H       6.765709       1.192055      10.356734       0.131269       1.017254 0.73050160E+01  0.70385666E+02                                 1.692150                            1.596554      -1.072153       2.384962                    0.996734       3.472999       9.759222       0.485809       1.308511      -0.702176       0.010143      -0.012299      -0.030516       0.034429      -0.000001      -0.008186       0.002308      -0.012734       0.014298      -0.012666       0.003236       0.009430              1.714276       1.345139      -0.034867      -0.278534       1.706969       0.218898       2.090722          -0.000000
           33              H       6.699635       3.480575      10.624980       0.098983       1.097864 0.77749649E+01  0.76601058E+02                                 1.823228                            1.676137      -1.185260       2.313539                    0.995291       3.761665      10.924787       0.458794       1.355038      -0.691431       0.012245       0.025005      -0.038190       0.047262       0.003175      -0.010341      -0.003130      -0.009966       0.023744      -0.014014      -0.000157       0.014171              1.911062       1.474039       0.130281      -0.225779       2.159121      -0.534125       2.100026           0.000000
           34              H       8.496154       9.013509      14.107301       0.095087       1.113263 0.78792026E+01  0.78433376E+02                                 1.881374                            1.715832      -1.441097       2.186852                    0.992685       4.022418      12.013772       0.439126       1.401195      -0.680888      -0.019744      -0.009418       0.037149       0.043111       0.002751      -0.002101       0.000072       0.021352       0.015479      -0.013610       0.004161       0.009450              2.007826       2.101614       0.133780      -0.666235       1.587743      -0.259243       2.334120           0.000000
           35              H      10.757466       9.082858      14.180459       0.134042       1.078387 0.82259068E+01  0.81139736E+02                                 1.735636                            1.681221      -0.902497       2.468160                    0.998820       3.336371       9.294928       0.481902       1.288538      -0.709284       0.013831      -0.004356       0.035023       0.037906      -0.000445       0.005015      -0.001018       0.018912       0.033788      -0.015130       0.001301       0.013830              1.744039       1.834970      -0.026250       0.269032       1.443761      -0.129566       1.953386           0.000000
           36              H       1.460454      10.467966      13.861002       0.130629       1.088441 0.83126354E+01  0.82588351E+02                                 1.769023                            1.705607      -1.055477       2.391696                    0.996761       3.486933       9.896592       0.469760       1.312352      -0.702814      -0.015901       0.017549       0.029174       0.037575      -0.004416      -0.005529       0.009884       0.012681       0.012924      -0.013964      -0.000476       0.014441              1.789001       1.861973      -0.164934      -0.218503       1.704815       0.329393       1.800213           0.000000
           37              H       3.742272      10.451097      13.829301       0.094825       1.042362 0.73371714E+01  0.71986175E+02                                 1.818397                            1.668815      -1.431235       2.186155                    0.992954       4.081029      12.232553       0.438598       1.423375      -0.675974       0.018756       0.022102       0.032719       0.043713       0.002178       0.000538       0.005362       0.009956       0.001376      -0.008630       0.002623       0.006007              1.934714       1.968748       0.316397       0.506449       1.787380       0.427467       2.048013           0.000000
           38              H       6.214336       7.081105      17.689604       0.295556       0.607175 0.39035993E+01  0.32962021E+02                                 1.321759                            1.262132      -1.236096       2.383172                    0.998937       2.920556       8.328182       0.474004       1.530298      -0.658752      -0.019195      -0.009719       0.019000       0.028704      -0.005527       0.004548      -0.009843       0.018711       0.006530      -0.016142       0.001453       0.014688              1.367698       1.382678       0.020136      -0.195638       1.202786      -0.282315       1.517630           0.000000
           39              H       0.933005       6.790589      18.713816       0.287235       0.673980 0.45228659E+01  0.38994228E+02                                 1.343197                            1.302954      -1.091321       2.461849                    0.999669       2.724906       7.451714       0.504712       1.407589      -0.683512      -0.004652       0.012097      -0.033921       0.036312       0.010058       0.008122      -0.016159       0.014747       0.033166      -0.026669       0.006943       0.019726              1.360658       1.426505       0.019185       0.135280       1.124673      -0.159180       1.530797           0.000000
           40              H       5.767770       4.275278      19.857520       0.299753       0.569454 0.35894594E+01  0.29736031E+02                                 1.274266                            1.216788      -1.205336       2.397475                    0.999161       2.890006       8.212896       0.477991       1.546793      -0.655758      -0.014589       0.021290      -0.009821       0.027615       0.006223      -0.001415      -0.008570       0.011860      -0.036912      -0.016745       0.001121       0.015624              1.314257       1.266696      -0.128409       0.028651       1.501127      -0.291834       1.174948           0.000000
           41              H       6.546982       9.849447       8.659469       0.076378       1.170323 0.91343478E+01  0.93855348E+02                                 1.909335                            1.813863      -1.404906       2.190163                    0.991959       4.190524      12.498988       0.441328       1.350712      -0.690789       0.019526      -0.043001       0.003198       0.047335      -0.008980      -0.001797       0.002572      -0.004269      -0.000514      -0.009149      -0.001108       0.010257              2.004443       1.771647      -0.241161       0.107625       2.539830      -0.323685       1.701852          -0.000000
           42              H       4.191117      11.148336       7.749871       0.164478       0.946508 0.69213326E+01  0.66524514E+02                                 1.694291                            1.612879      -1.132487       2.361926                    0.996176       3.530535      10.271916       0.452136       1.409435      -0.681699      -0.003434       0.018483      -0.008702       0.020716       0.002826      -0.001035      -0.001359       0.001932      -0.011225      -0.004123      -0.001035       0.005158              1.743767       1.602110      -0.320333       0.204465       1.920602      -0.365985       1.708589          -0.000000
           43              H       4.614899       9.654519       7.432853       0.162209       0.982972 0.72712775E+01  0.69640182E+02                                 1.643416                            1.582245      -0.830863       2.499660                    0.999390       3.253434       8.971173       0.495324       1.291123      -0.707962       0.003427      -0.010615      -0.011173       0.015788      -0.002227      -0.002984       0.008561       0.002537      -0.001378      -0.009337      -0.000183       0.009520              1.672313       1.356999       0.033133       0.099209       1.891976       0.341942       1.767962          -0.000000
           44              H       4.161498      10.055620       8.896013       0.157496       0.991146 0.72337754E+01  0.70270864E+02                                 1.743508                            1.645452      -1.154847       2.347015                    0.995355       3.593818      10.497908       0.449220       1.403578      -0.682685      -0.005282      -0.006954       0.013693       0.016241       0.002252       0.000621      -0.003519       0.012804       0.003431      -0.008661       0.002446       0.006215              1.819082       1.661427       0.187810      -0.446514       1.628803      -0.314988       2.167015          -0.000000
           45              H      10.329126      11.429481       5.940430       0.116763       1.246313 0.94301820E+01  0.95383782E+02                                 1.831184                            1.733011      -1.271715       2.276521                    0.994902       3.511219       9.617155       0.507035       1.194302      -0.729450       0.018563      -0.032511       0.010627       0.038917      -0.008323       0.002200      -0.003525      -0.005185      -0.044164      -0.015276      -0.001349       0.016625              1.860784       2.016484      -0.336200      -0.003789       1.927380      -0.313893       1.638487          -0.000000
           46              H       9.922432      14.688889       3.567672       0.120970       1.257258 0.93895912E+01  0.95945973E+02                                 1.911861                            1.780641      -1.396360       2.214195                    0.993675       3.744092      10.693847       0.473357       1.266302      -0.710797       0.016528       0.025256      -0.022752       0.037798       0.011055      -0.002020      -0.010646       0.004830      -0.000683      -0.015183      -0.000929       0.016112              1.988335       1.839620       0.115618      -0.310394       1.936475      -0.565131       2.188909          -0.000000
           47              H       6.901274      13.551189       6.013588       0.122795       1.235758 0.93553556E+01  0.96244683E+02                                 1.947829                            1.820573      -1.483079       2.180488                    0.992351       3.861931      11.348729       0.448129       1.328578      -0.696948      -0.036125       0.005841       0.014191       0.039249      -0.007600      -0.008543       0.000436       0.000355       0.002439      -0.011261      -0.000399       0.011660              2.015893       2.410976      -0.060139      -0.224170       1.753321      -0.304844       1.883383          -0.000000
           48              H       2.715853      10.061242       5.489289       0.156605       0.997214 0.72886896E+01  0.69122034E+02                                 1.592582                            1.531797      -0.795864       2.513805                    0.999688       3.135081       8.313411       0.535001       1.207214      -0.727524      -0.000074       0.002690       0.017045       0.017256      -0.002169      -0.002266       0.001693      -0.005453       0.015002      -0.006223      -0.000027       0.006250              1.617380       1.311368      -0.029294       0.073470       1.420940      -0.272614       2.119834          -0.000000
           49              H       2.038029       9.892555       4.067585       0.146929       1.061466 0.79558099E+01  0.76074141E+02                                 1.570243                            1.531449      -0.909724       2.443377                    0.999513       3.098684       7.891378       0.579431       1.105482      -0.753926      -0.013658       0.000612      -0.009089       0.016417      -0.001004       0.005965      -0.003235       0.001907       0.001165      -0.006026      -0.001552       0.007578              1.557709       1.667229       0.231372       0.261419       1.529228       0.206884       1.476671          -0.000000
           50              H       3.605568      10.093106       4.179760       0.147827       1.126599 0.85671879E+01  0.84637962E+02                                 1.716199                            1.650964      -1.146018       2.330551                    0.998053       3.403765       9.227086       0.519650       1.193075      -0.729313       0.012802       0.002180      -0.004294       0.013678      -0.005799      -0.003525      -0.002475      -0.001302       0.000973      -0.008159       0.002420       0.005739              1.724252       2.010281      -0.247296      -0.344535       1.523970       0.129610       1.638506          -0.000000
           51              H       2.685094      12.141715       3.526216       0.075555       1.277040 0.10497257E+02  0.11059246E+03                                 1.958805                            1.897977      -1.157312       2.303206                    0.994280       4.028221      11.785070       0.451772       1.286878      -0.706046       0.006958       0.006805      -0.040862       0.042005       0.000786      -0.014523      -0.000256      -0.000543       0.011481      -0.014026      -0.001654       0.015680              1.985468       1.811318      -0.017024      -0.174923       1.720700      -0.273443       2.424385           0.000000
           52              H       3.504179      15.149967       3.818848       0.160892       0.890649 0.65369308E+01  0.61692960E+02                                 1.605113                            1.551921      -0.965407       2.444332                    0.997251       3.375985       9.607433       0.469729       1.381645      -0.687830      -0.001829      -0.019398      -0.002260       0.019614       0.001101      -0.001095       0.003601      -0.000881      -0.018199      -0.007465       0.002560       0.004905              1.627516       1.475587       0.286036       0.103673       1.979579       0.146324       1.427383          -0.000000
           53              H       3.760499      15.989653       5.138130       0.174376       1.018921 0.75023204E+01  0.71299778E+02                                 1.592533                            1.538703      -0.851599       2.499673                    0.999627       3.006593       7.849566       0.544588       1.183438      -0.734883       0.002880      -0.002886       0.017168       0.017646       0.001974       0.001974       0.003464       0.007459       0.005949      -0.006320       0.000573       0.005747              1.607827       1.330577       0.009698      -0.082003       1.357508      -0.074763       2.135397          -0.000000
           54              H       3.236467      16.711259       3.828602       0.158637       0.984478 0.71167674E+01  0.67182752E+02                                 1.587579                            1.520422      -0.789785       2.515041                    0.999745       3.124502       8.303744       0.532665       1.218083      -0.724894      -0.007400       0.012787      -0.004285       0.015383      -0.001323       0.001190      -0.004552       0.004825      -0.014639      -0.007607       0.001762       0.005845              1.623820       1.619624      -0.358742       0.192551       1.817111      -0.238305       1.434726          -0.000000
           55              H       5.546765      17.108610       4.126111       0.077808       1.230727 0.96845348E+01  0.99670503E+02                                 1.892517                            1.806013      -1.151724       2.314756                    0.994078       3.868927      11.069159       0.471220       1.262974      -0.711675       0.009476       0.038591       0.026009       0.047493      -0.001198       0.003326       0.005481      -0.014194       0.004775      -0.009506      -0.000447       0.009952              1.959312       1.652873       0.193363       0.103455       2.591343       0.257573       1.633719          -0.000000
           56              H       1.416026      14.242806      13.402546       0.132264       1.160296 0.85251494E+01  0.85110401E+02                                 1.822696                            1.705917      -1.293541       2.270589                    0.994932       3.592295      10.171219       0.479270       1.280104      -0.708242      -0.016083       0.019898       0.024209       0.035223      -0.000082       0.005267       0.008320       0.006943      -0.004360      -0.011343       0.001916       0.009427              1.866391       1.843310      -0.201874      -0.361183       1.609197       0.432714       2.146666           0.000000
           57              H       3.687590      14.021638      13.426932       0.093447       1.191528 0.88622452E+01  0.89615522E+02                                 1.885571                            1.762354      -1.035657       2.383316                    0.996421       3.698292      10.645992       0.460885       1.314237      -0.701417       0.020573       0.013379       0.042355       0.048951       0.000329       0.002451       0.014049       0.009665       0.025386      -0.016905       0.000316       0.016589              1.947934       2.036244       0.219647       0.474061       1.606228       0.298122       2.201328           0.000000
           58              H       3.685312      12.323523       9.934856       0.091451       1.069512 0.75441858E+01  0.73906191E+02                                 1.803533                            1.658419      -1.178988       2.312012                    0.995100       3.812278      11.107300       0.457331       1.367122      -0.688622       0.019898      -0.017202      -0.038612       0.046720      -0.002062       0.000225       0.010735       0.009449       0.023623      -0.014198       0.001000       0.013197              1.893565       2.012925      -0.305754      -0.543138       1.585655       0.395589       2.082115          -0.000000
           59              H       1.351091      12.355386       9.849505       0.139098       1.005302 0.74176990E+01  0.71308626E+02                                 1.652595                            1.592599      -0.858715       2.489398                    0.999487       3.260194       8.970064       0.496888       1.282257      -0.710066      -0.016455      -0.013135      -0.032614       0.038820       0.001741       0.002152       0.012738       0.012731       0.018248      -0.016581       0.002633       0.013947              1.661974       1.751645       0.093451       0.269475       1.401649       0.197511       1.832629           0.000000
           60              H      10.763162      13.716127       9.756839       0.131751       1.120440 0.83349794E+01  0.81572050E+02                                 1.707146                            1.634709      -0.845736       2.488090                    0.999396       3.209736       8.588445       0.520549       1.202285      -0.729769       0.016732       0.009088      -0.032465       0.037636       0.002474      -0.001788      -0.009869       0.016504       0.030252      -0.017049       0.002773       0.014276              1.714884       1.737162       0.065697      -0.281796       1.380373      -0.216645       2.027118          -0.000000
           61              H       8.426662      13.650527       9.790979       0.100477       1.237834 0.91696966E+01  0.92883307E+02                                 1.889514                            1.759631      -0.990654       2.405815                    0.997726       3.574467      10.071647       0.477534       1.266250      -0.712811      -0.021824       0.009117      -0.045381       0.051174      -0.002199       0.000804      -0.012064       0.011993       0.045526      -0.018169      -0.001504       0.019673              1.956871       2.020804      -0.097267       0.552423       1.532056      -0.173252       2.317752          -0.000000
           62              H       8.515520      12.574679      13.563493       0.088742       1.014046 0.72589390E+01  0.70533495E+02                                 1.748398                            1.633386      -1.181754       2.309480                    0.994653       3.826682      11.157304       0.457350       1.378274      -0.686215      -0.016357      -0.014174       0.037593       0.043378       0.004028       0.001251      -0.008585       0.012858       0.032665      -0.015807       0.002043       0.013764              1.816181       1.956988       0.182887      -0.531796       1.456361      -0.203395       2.035194           0.000000
           63              H      10.779110      12.771480      13.665914       0.137407       1.040515 0.77034820E+01  0.75377058E+02                                 1.739295                            1.658979      -1.076793       2.385383                    0.997255       3.471032       9.897540       0.467227       1.339756      -0.696565       0.015100      -0.000502       0.036476       0.039481      -0.001616       0.003065      -0.012009       0.019745       0.033861      -0.020117       0.003296       0.016820              1.769249       1.867154      -0.004706       0.362615       1.441932       0.018471       1.998663           0.000000
           64              H       5.625370      15.612919      10.068979       0.104342       1.178504 0.84349892E+01  0.82682749E+02                                 1.756555                            1.633507      -0.802649       2.500922                    0.999444       3.266389       8.707535       0.526729       1.186284      -0.733233      -0.012695      -0.020006      -0.045200       0.051034       0.000932       0.009579       0.000360      -0.016959       0.044249      -0.018637       0.001114       0.017523              1.799243       1.411882       0.143279       0.223175       1.853050       0.419099       2.132797          -0.000000
           65              H       5.730176      17.892068      10.205541       0.128073       1.092953 0.77722951E+01  0.74293558E+02                                 1.633167                            1.539957      -0.840659       2.486240                    0.999438       3.141642       8.144058       0.560022       1.144193      -0.743377      -0.008856       0.019547      -0.030856       0.037585      -0.001439       0.008998      -0.001539      -0.018068       0.036228      -0.017826       0.002743       0.015083              1.666620       1.265778      -0.034529       0.122375       1.873411      -0.404145       1.860670          -0.000000
           66              H       6.765709      17.550945      14.029266       0.131269       1.017254 0.73050160E+01  0.70385666E+02                                 1.692150                            1.596554      -1.072153       2.384962                    0.996734       3.472999       9.759222       0.485809       1.308511      -0.702176       0.010143       0.012299       0.030516       0.034429       0.000001       0.008186       0.002308      -0.012734       0.014298      -0.012666       0.003236       0.009430              1.714276       1.345139       0.034867       0.278534       1.706969       0.218898       2.090722           0.000000
           67              H       6.699635      15.262425      13.761020       0.098983       1.097864 0.77749649E+01  0.76601058E+02                                 1.823228                            1.676137      -1.185260       2.313539                    0.995291       3.761665      10.924787       0.458794       1.355038      -0.691431       0.012245      -0.025005       0.038190       0.047262      -0.003175       0.010341      -0.003130      -0.009966       0.023744      -0.014015      -0.000157       0.014171              1.911062       1.474039      -0.130281       0.225779       2.159121      -0.534125       2.100026           0.000000
           68              H       8.496154       9.729491      10.278699       0.095087       1.113263 0.78792026E+01  0.78433376E+02                                 1.881374                            1.715832      -1.441097       2.186852                    0.992685       4.022418      12.013772       0.439126       1.401195      -0.680888      -0.019744       0.009418      -0.037149       0.043111      -0.002751       0.002101       0.000072       0.021352       0.015479      -0.013610       0.004161       0.009450              2.007826       2.101614      -0.133780       0.666235       1.587743      -0.259243       2.334120           0.000000
           69              H      10.757466       9.660142      10.205541       0.134042       1.078387 0.82259068E+01  0.81139736E+02                                 1.735636                            1.681221      -0.902497       2.468160                    0.998820       3.336371       9.294928       0.481902       1.288538      -0.709284       0.013831       0.004356      -0.035023       0.037906       0.000445      -0.005015      -0.001018       0.018912       0.033788      -0.015130       0.001301       0.013830              1.744039       1.834970       0.026250      -0.269032       1.443761      -0.129566       1.953386           0.000000
           70              H       1.460454       8.275035      10.524998       0.130629       1.088441 0.83126320E+01  0.82588310E+02                                 1.769022                            1.705607      -1.055477       2.391696                    0.996761       3.486933       9.896592       0.469760       1.312352      -0.702814      -0.015901      -0.017549      -0.029174       0.037575       0.004416       0.005529       0.009884       0.012681       0.012924      -0.013964      -0.000476       0.014441              1.789000       1.861973       0.164934       0.218504       1.704814       0.329392       1.800213           0.000000
           71              H       3.742272       8.291903      10.556699       0.094825       1.042362 0.73371745E+01  0.71986212E+02                                 1.818397                            1.668816      -1.431235       2.186155                    0.992954       4.081029      12.232553       0.438598       1.423375      -0.675974       0.018756      -0.022102      -0.032719       0.043713      -0.002178      -0.000538       0.005362       0.009956       0.001376      -0.008630       0.002623       0.006007              1.934714       1.968748      -0.316397      -0.506448       1.787381       0.427468       2.048013           0.000000
           72              H       6.214336      11.661895       6.696396       0.295556       0.607175 0.39035988E+01  0.32962014E+02                                 1.321759                            1.262132      -1.236096       2.383172                    0.998937       2.920556       8.328181       0.474004       1.530297      -0.658752      -0.019195       0.009719      -0.019000       0.028704       0.005527      -0.004548      -0.009843       0.018711       0.006530      -0.016142       0.001453       0.014688              1.367698       1.382678      -0.020136       0.195638       1.202786      -0.282315       1.517630           0.000000
           73              H       0.933005      11.952411       5.672184       0.287235       0.673980 0.45228655E+01  0.38994226E+02                                 1.343197                            1.302954      -1.091321       2.461849                    0.999669       2.724906       7.451715       0.504712       1.407589      -0.683512      -0.004652      -0.012097       0.033921       0.036312      -0.010058      -0.008122      -0.016159       0.014747       0.033166      -0.026669       0.006943       0.019726              1.360658       1.426505      -0.019185      -0.135280       1.124673      -0.159180       1.530797          -0.000000
           74              H       5.767770      14.467722       4.528480       0.299753       0.569454 0.35894596E+01  0.29736034E+02                                 1.274266                            1.216788      -1.205336       2.397475                    0.999161       2.890006       8.212897       0.477991       1.546793      -0.655758      -0.014589      -0.021290       0.009821       0.027615      -0.006223       0.001415      -0.008570       0.011860      -0.036912      -0.016745       0.001121       0.015624              1.314257       1.266696       0.128409      -0.028651       1.501127      -0.291834       1.174948           0.000000
           75              H       4.845018       0.477946       3.533531       0.076378       1.170323 0.91343541E+01  0.93855427E+02                                 1.909335                            1.813864      -1.404906       2.190163                    0.991959       4.190524      12.498988       0.441328       1.350712      -0.690789      -0.019526      -0.043001      -0.003198       0.047335       0.008980      -0.001797      -0.002572      -0.004269      -0.000514      -0.009149      -0.001108       0.010257              2.004444       1.771647       0.241161       0.107625       2.539831       0.323685       1.701852          -0.000000
           76              H       7.200883       1.776836       4.443129       0.164478       0.946508 0.69213325E+01  0.66524513E+02                                 1.694291                            1.612879      -1.132487       2.361926                    0.996176       3.530535      10.271916       0.452136       1.409435      -0.681699       0.003434       0.018483       0.008702       0.020716      -0.002826      -0.001035       0.001359       0.001932      -0.011225      -0.004123      -0.001035       0.005158              1.743767       1.602110       0.320333       0.204465       1.920602       0.365985       1.708589          -0.000000
           77              H       6.777101       0.283019       4.760147       0.162209       0.982972 0.72712776E+01  0.69640182E+02                                 1.643416                            1.582244      -0.830863       2.499660                    0.999390       3.253434       8.971172       0.495324       1.291123      -0.707962      -0.003427      -0.010615       0.011173       0.015788       0.002227      -0.002984      -0.008561       0.002537      -0.001378      -0.009337      -0.000183       0.009520              1.672312       1.356999      -0.033133       0.099209       1.891976      -0.341942       1.767962          -0.000000
           78              H       7.230502       0.684119       3.296987       0.157496       0.991145 0.72337704E+01  0.70270810E+02                                 1.743508                            1.645452      -1.154847       2.347015                    0.995355       3.593817      10.497908       0.449220       1.403579      -0.682684       0.005282      -0.006954      -0.013693       0.016241      -0.002252       0.000621       0.003519       0.012804       0.003431      -0.008661       0.002446       0.006215              1.819082       1.661427      -0.187810      -0.446513       1.628804       0.314989       2.167015          -0.000000
           79              H       1.062874       2.057981       6.252570       0.116763       1.246313 0.94301807E+01  0.95383765E+02                                 1.831183                            1.733011      -1.271714       2.276521                    0.994902       3.511219       9.617155       0.507035       1.194302      -0.729450      -0.018563      -0.032511      -0.010627       0.038917       0.008323       0.002200       0.003525      -0.005185      -0.044164      -0.015276      -0.001349       0.016626              1.860784       2.016484       0.336200      -0.003789       1.927380       0.313893       1.638487          -0.000000
           80              H       1.469568       5.317389       8.625328       0.120970       1.257258 0.93895949E+01  0.95946015E+02                                 1.911861                            1.780641      -1.396360       2.214195                    0.993675       3.744093      10.693848       0.473357       1.266301      -0.710797      -0.016528       0.025256       0.022752       0.037798      -0.011055      -0.002020       0.010646       0.004830      -0.000683      -0.015183      -0.000929       0.016112              1.988335       1.839620      -0.115618      -0.310394       1.936475       0.565131       2.188909          -0.000000
           81              H       4.490726       4.179689       6.179412       0.122795       1.235758 0.93553556E+01  0.96244683E+02                                 1.947829                            1.820573      -1.483079       2.180488                    0.992351       3.861931      11.348729       0.448129       1.328578      -0.696948       0.036125       0.005841      -0.014191       0.039249       0.007600      -0.008543      -0.000436       0.000355       0.002439      -0.011261      -0.000399       0.011660              2.015893       2.410976       0.060139      -0.224170       1.753321       0.304844       1.883383          -0.000000
           82              H       8.676147       0.689742       6.703711       0.156605       0.997214 0.72886897E+01  0.69122037E+02                                 1.592582                            1.531797      -0.795864       2.513805                    0.999688       3.135081       8.313412       0.535001       1.207215      -0.727524       0.000074       0.002690      -0.017045       0.017256       0.002169      -0.002266      -0.001693      -0.005453       0.015002      -0.006223      -0.000027       0.006250              1.617381       1.311368       0.029294       0.073470       1.420940       0.272614       2.119834          -0.000000
           83              H       9.353971       0.521055       8.125415       0.146929       1.061466 0.79558088E+01  0.76074129E+02                                 1.570243                            1.531448      -0.909724       2.443377                    0.999513       3.098684       7.891378       0.579431       1.105482      -0.753926       0.013658       0.000612       0.009089       0.016417       0.001004       0.005965       0.003235       0.001907       0.001165      -0.006026      -0.001552       0.007578              1.557709       1.667229      -0.231371       0.261419       1.529228      -0.206884       1.476671          -0.000000
           84              H       7.786432       0.721606       8.013240       0.147827       1.126599 0.85671879E+01  0.84637962E+02                                 1.716199                            1.650964      -1.146018       2.330551                    0.998053       3.403765       9.227086       0.519650       1.193075      -0.729313      -0.012802       0.002180       0.004294       0.013678       0.005799      -0.003525       0.002475      -0.001302       0.000973      -0.008159       0.002420       0.005739              1.724252       2.010281       0.247296      -0.344535       1.523970      -0.129610       1.638506          -0.000000
           85              H       8.706906       2.770215       8.666784       0.075555       1.277039 0.10497253E+02  0.11059240E+03                                 1.958805                            1.897977      -1.157311       2.303206                    0.994280       4.028220      11.785069       0.451772       1.286879      -0.706046      -0.006958       0.006805       0.040862       0.042005      -0.000786      -0.014523       0.000256      -0.000543       0.011481      -0.014026      -0.001654       0.015680              1.985468       1.811318       0.017024      -0.174923       1.720700       0.273443       2.424385          -0.000000
           86              H       7.887821       5.778467       8.374152       0.160893       0.890649 0.65369274E+01  0.61692924E+02                                 1.605113                            1.551921      -0.965407       2.444332                    0.997251       3.375984       9.607432       0.469729       1.381646      -0.687830       0.001829      -0.019398       0.002260       0.019614      -0.001101      -0.001095      -0.003601      -0.000881      -0.018199      -0.007465       0.002560       0.004905              1.627516       1.475587      -0.286036       0.103673       1.979579      -0.146324       1.427383          -0.000000
           87              H       7.631501       6.618153       7.054870       0.174376       1.018921 0.75023210E+01  0.71299788E+02                                 1.592533                            1.538704      -0.851599       2.499673                    0.999627       3.006593       7.849567       0.544588       1.183438      -0.734883      -0.002880      -0.002886      -0.017168       0.017646      -0.001974       0.001974      -0.003464       0.007459       0.005949      -0.006320       0.000573       0.005747              1.607828       1.330578      -0.009698      -0.082003       1.357508       0.074763       2.135398          -0.000000
           88              H       8.155533       7.339759       8.364398       0.158637       0.984478 0.71167674E+01  0.67182754E+02                                 1.587580                            1.520422      -0.789785       2.515041                    0.999745       3.124502       8.303745       0.532665       1.218083      -0.724894       0.007400       0.012787       0.004285       0.015383       0.001323       0.001190       0.004552       0.004825      -0.014639      -0.007607       0.001762       0.005845              1.623820       1.619624       0.358742       0.192551       1.817111       0.238305       1.434726          -0.000000
           89              H       5.845235       7.737110       8.066889       0.077808       1.230727 0.96845283E+01  0.99670428E+02                                 1.892517                            1.806013      -1.151724       2.314756                    0.994078       3.868926      11.069159       0.471220       1.262975      -0.711674      -0.009476       0.038591      -0.026009       0.047493       0.001198       0.003326      -0.005481      -0.014194       0.004775      -0.009506      -0.000447       0.009952              1.959312       1.652873      -0.193363       0.103455       2.591343      -0.257573       1.633719          -0.000000
           90              H       9.975974       4.871306      23.176454       0.132264       1.160296 0.85251457E+01  0.85110359E+02                                 1.822696                            1.705917      -1.293541       2.270589                    0.994932       3.592294      10.171218       0.479270       1.280104      -0.708242       0.016083       0.019898      -0.024209       0.035223       0.000082       0.005267      -0.008320       0.006943      -0.004360      -0.011343       0.001916       0.009427              1.866391       1.843311       0.201875      -0.361183       1.609197      -0.432715       2.146666           0.000000
           91              H       7.704410       4.650138      23.152068       0.093447       1.191528 0.88622452E+01  0.89615522E+02                                 1.885571                            1.762354      -1.035657       2.383316                    0.996421       3.698292      10.645992       0.460885       1.314237      -0.701417      -0.020573       0.013379      -0.042355       0.048951      -0.000329       0.002451      -0.014049       0.009665       0.025386      -0.016905       0.000316       0.016589              1.947934       2.036244      -0.219647       0.474061       1.606228      -0.298122       2.201328           0.000000
           92              H       7.706688       2.952023       2.258144       0.091451       1.069512 0.75441867E+01  0.73906199E+02                                 1.803533                            1.658419      -1.178988       2.312012                    0.995100       3.812278      11.107299       0.457331       1.367122      -0.688622      -0.019898      -0.017202       0.038612       0.046720       0.002062       0.000225      -0.010735       0.009449       0.023623      -0.014198       0.001000       0.013197              1.893565       2.012924       0.305754      -0.543138       1.585655      -0.395589       2.082115          -0.000000
           93              H      10.040909       2.983886       2.343495       0.139098       1.005302 0.74176990E+01  0.71308626E+02                                 1.652595                            1.592599      -0.858715       2.489398                    0.999487       3.260194       8.970064       0.496888       1.282257      -0.710066       0.016455      -0.013135       0.032614       0.038820      -0.001741       0.002152      -0.012738       0.012731       0.018248      -0.016581       0.002633       0.013947              1.661974       1.751645      -0.093451       0.269475       1.401649      -0.197511       1.832629           0.000000
           94              H       0.628838       4.344627       2.436161       0.131751       1.120440 0.83349799E+01  0.81572058E+02                                 1.707146                            1.634709      -0.845736       2.488090                    0.999396       3.209736       8.588446       0.520549       1.202286      -0.729769      -0.016732       0.009088       0.032465       0.037636      -0.002474      -0.001788       0.009869       0.016504       0.030252      -0.017049       0.002773       0.014276              1.714885       1.737162      -0.065697      -0.281797       1.380373       0.216645       2.027118           0.000000
           95              H       2.965338       4.279027       2.402021       0.100477       1.237834 0.91696967E+01  0.92883306E+02                                 1.889514                            1.759631      -0.990654       2.405815                    0.997726       3.574467      10.071646       0.477534       1.266250      -0.712811       0.021824       0.009117       0.045381       0.051174       0.002199       0.000804       0.012064       0.011993       0.045526      -0.018169      -0.001504       0.019673              1.956870       2.020804       0.097267       0.552423       1.532056       0.173252       2.317752           0.000000
           96              H       2.876480       3.203179      23.015507       0.088742       1.014046 0.72589390E+01  0.70533495E+02                                 1.748398                            1.633386      -1.181754       2.309480                    0.994653       3.826682      11.157304       0.457350       1.378274      -0.686215       0.016357      -0.014174      -0.037593       0.043378      -0.004028       0.001251       0.008585       0.012858       0.032665      -0.015807       0.002043       0.013764              1.816181       1.956988      -0.182887      -0.531796       1.456361       0.203395       2.035194           0.000000
           97              H       0.612890       3.399980      22.913086       0.137407       1.040515 0.77034825E+01  0.75377062E+02                                 1.739295                            1.658979      -1.076793       2.385383                    0.997255       3.471032       9.897539       0.467227       1.339756      -0.696565      -0.015100      -0.000502      -0.036476       0.039481       0.001616       0.003065       0.012009       0.019745       0.033861      -0.020117       0.003296       0.016820              1.769249       1.867154       0.004706       0.362615       1.441932      -0.018471       1.998663           0.000000
           98              H       5.766630       6.241419       2.124021       0.104342       1.178504 0.84349875E+01  0.82682727E+02                                 1.756555                            1.633507      -0.802649       2.500922                    0.999444       3.266389       8.707534       0.526729       1.186284      -0.733233       0.012695      -0.020006       0.045200       0.051034      -0.000932       0.009579      -0.000360      -0.016959       0.044249      -0.018637       0.001114       0.017523              1.799242       1.411882      -0.143279       0.223174       1.853049      -0.419099       2.132796          -0.000000
           99              H       5.661824       8.520568       1.987459       0.128073       1.092953 0.77722962E+01  0.74293572E+02                                 1.633167                            1.539957      -0.840660       2.486240                    0.999438       3.141642       8.144058       0.560022       1.144193      -0.743377       0.008856       0.019547       0.030856       0.037585       0.001439       0.008998       0.001539      -0.018068       0.036228      -0.017826       0.002743       0.015083              1.666620       1.265778       0.034529       0.122375       1.873411       0.404145       1.860670          -0.000000
          100              H       4.626291       8.179445      22.549734       0.131269       1.017254 0.73050153E+01  0.70385656E+02                                 1.692150                            1.596554      -1.072153       2.384962                    0.996734       3.472999       9.759221       0.485809       1.308511      -0.702176      -0.010143       0.012299      -0.030516       0.034429      -0.000001       0.008186      -0.002308      -0.012734       0.014298      -0.012666       0.003236       0.009430              1.714276       1.345138      -0.034867       0.278534       1.706969      -0.218898       2.090722           0.000000
          101              H       4.692365       5.890925      22.817980       0.098983       1.097864 0.77749617E+01  0.76601019E+02                                 1.823228                            1.676136      -1.185259       2.313539                    0.995291       3.761664      10.924784       0.458794       1.355039      -0.691431      -0.012245      -0.025005      -0.038190       0.047262       0.003175       0.010341       0.003130      -0.009966       0.023744      -0.014014      -0.000157       0.014171              1.911062       1.474039       0.130281       0.225779       2.159121       0.534125       2.100026           0.000000
          102              H       2.895846       0.357991       1.914301       0.095087       1.113263 0.78792026E+01  0.78433376E+02                                 1.881374                            1.715832      -1.441097       2.186852                    0.992685       4.022418      12.013772       0.439126       1.401195      -0.680888       0.019744       0.009418       0.037149       0.043111       0.002751       0.002101      -0.000072       0.021352       0.015479      -0.013610       0.004161       0.009450              2.007826       2.101614       0.133780       0.666235       1.587743       0.259243       2.334120           0.000000
          103              H       0.634534       0.288642       1.987459       0.134042       1.078387 0.82259068E+01  0.81139736E+02                                 1.735636                            1.681221      -0.902497       2.468160                    0.998820       3.336371       9.294928       0.481902       1.288538      -0.709284      -0.013831       0.004356       0.035023       0.037906      -0.000445      -0.005015       0.001018       0.018912       0.033788      -0.015130       0.001301       0.013830              1.744039       1.834970      -0.026250      -0.269032       1.443761       0.129566       1.953386           0.000000
          104              H       9.931546      17.646535       1.668002       0.130629       1.088441 0.83126320E+01  0.82588310E+02                                 1.769022                            1.705607      -1.055477       2.391696                    0.996761       3.486933       9.896592       0.469760       1.312352      -0.702814       0.015901      -0.017549       0.029174       0.037575      -0.004416       0.005529      -0.009884       0.012681       0.012924      -0.013964      -0.000476       0.014441              1.789000       1.861973      -0.164934       0.218504       1.704814      -0.329392       1.800213           0.000000
          105              H       7.649728      17.663403       1.636301       0.094825       1.042362 0.73371714E+01  0.71986175E+02                                 1.818397                            1.668815      -1.431235       2.186155                    0.992954       4.081029      12.232553       0.438598       1.423375      -0.675974      -0.018756      -0.022102       0.032719       0.043713       0.002178      -0.000538      -0.005362       0.009956       0.001376      -0.008630       0.002623       0.006007              1.934714       1.968748       0.316397      -0.506449       1.787380      -0.427467       2.048013           0.000000
          106              H       5.177664       2.290395       5.496604       0.295556       0.607175 0.39035988E+01  0.32962014E+02                                 1.321759                            1.262132      -1.236096       2.383172                    0.998937       2.920556       8.328181       0.474004       1.530297      -0.658752       0.019195       0.009719       0.019000       0.028704      -0.005527      -0.004548       0.009843       0.018711       0.006530      -0.016142       0.001453       0.014688              1.367698       1.382678       0.020136       0.195638       1.202786       0.282315       1.517630           0.000000
          107              H      10.458995       2.580911       6.520816       0.287235       0.673980 0.45228655E+01  0.38994226E+02                                 1.343197                            1.302954      -1.091321       2.461849                    0.999669       2.724906       7.451715       0.504712       1.407589      -0.683512       0.004652      -0.012097      -0.033921       0.036312       0.010058      -0.008122       0.016159       0.014747       0.033166      -0.026669       0.006943       0.019726              1.360658       1.426505       0.019185      -0.135280       1.124673       0.159180       1.530797          -0.000000
          108              H       5.624230       5.096222       7.664520       0.299753       0.569454 0.35894594E+01  0.29736031E+02                                 1.274266                            1.216788      -1.205336       2.397475                    0.999161       2.890006       8.212896       0.477991       1.546793      -0.655758       0.014589      -0.021290      -0.009821       0.027615       0.006223       0.001415       0.008570       0.011861      -0.036912      -0.016745       0.001121       0.015624              1.314257       1.266696      -0.128409      -0.028651       1.501127       0.291834       1.174948          -0.000000
          109              H       4.845018      18.265054      20.852469       0.076378       1.170323 0.91343551E+01  0.93855438E+02                                 1.909335                            1.813864      -1.404906       2.190163                    0.991959       4.190524      12.498987       0.441328       1.350711      -0.690789      -0.019526       0.043001       0.003198       0.047335      -0.008980       0.001797      -0.002572      -0.004269      -0.000514      -0.009149      -0.001108       0.010257              2.004444       1.771647      -0.241161      -0.107625       2.539831       0.323685       1.701853           0.000000
          110              H       7.200883      16.966164      19.942871       0.164478       0.946508 0.69213325E+01  0.66524513E+02                                 1.694291                            1.612879      -1.132487       2.361926                    0.996176       3.530535      10.271916       0.452136       1.409435      -0.681699       0.003434      -0.018483      -0.008702       0.020716       0.002826       0.001035       0.001359       0.001932      -0.011225      -0.004123      -0.001035       0.005158              1.743767       1.602110      -0.320333      -0.204465       1.920602       0.365985       1.708589          -0.000000
          111              H       6.777101      18.459981      19.625853       0.162209       0.982972 0.72712777E+01  0.69640182E+02                                 1.643416                            1.582244      -0.830863       2.499660                    0.999390       3.253434       8.971172       0.495324       1.291123      -0.707962      -0.003427       0.010615      -0.011173       0.015788      -0.002227       0.002984      -0.008561       0.002537      -0.001378      -0.009337      -0.000183       0.009520              1.672312       1.356999       0.033133      -0.099209       1.891976      -0.341942       1.767962           0.000000
          112              H       7.230502      18.058881      21.089013       0.157496       0.991146 0.72337771E+01  0.70270884E+02                                 1.743508                            1.645452      -1.154847       2.347015                    0.995355       3.593818      10.497908       0.449220       1.403578      -0.682685       0.005282       0.006954       0.013693       0.016241       0.002252      -0.000621       0.003519       0.012804       0.003431      -0.008661       0.002446       0.006215              1.819082       1.661427       0.187810       0.446513       1.628804       0.314989       2.167015           0.000000
          113              H       1.062874      16.685019      18.133430       0.116763       1.246312 0.94301783E+01  0.95383740E+02                                 1.831184                            1.733012      -1.271714       2.276521                    0.994902       3.511218       9.617154       0.507034       1.194302      -0.729450      -0.018563       0.032511       0.010627       0.038917      -0.008323      -0.002200       0.003525      -0.005185      -0.044164      -0.015276      -0.001349       0.016625              1.860784       2.016485      -0.336200       0.003789       1.927381       0.313893       1.638487           0.000000
          114              H       1.469568      13.425611      15.760672       0.120970       1.257258 0.93895949E+01  0.95946015E+02                                 1.911861                            1.780641      -1.396361       2.214195                    0.993675       3.744093      10.693848       0.473357       1.266301      -0.710797      -0.016528      -0.025256      -0.022752       0.037798       0.011055       0.002020       0.010646       0.004830      -0.000683      -0.015183      -0.000929       0.016112              1.988335       1.839620       0.115618       0.310394       1.936475       0.565131       2.188909           0.000000
          115              H       4.490726      14.563311      18.206588       0.122795       1.235758 0.93553550E+01  0.96244678E+02                                 1.947829                            1.820573      -1.483079       2.180488                    0.992351       3.861931      11.348730       0.448128       1.328578      -0.696948       0.036125      -0.005841       0.014191       0.039249      -0.007600       0.008543      -0.000436       0.000355       0.002439      -0.011261      -0.000399       0.011660              2.015893       2.410976      -0.060139       0.224170       1.753321       0.304844       1.883383           0.000000
          116              H       8.676147      18.053258      17.682289       0.156605       0.997214 0.72886882E+01  0.69122021E+02                                 1.592582                            1.531797      -0.795864       2.513805                    0.999688       3.135081       8.313412       0.535001       1.207215      -0.727524       0.000074      -0.002690       0.017045       0.017256      -0.002169       0.002266      -0.001693      -0.005453       0.015002      -0.006223      -0.000027       0.006250              1.617380       1.311368      -0.029294      -0.073470       1.420940       0.272613       2.119834           0.000000
          117              H       9.353971      18.221945      16.260585       0.146929       1.061466 0.79558083E+01  0.76074125E+02                                 1.570243                            1.531449      -0.909724       2.443377                    0.999513       3.098684       7.891379       0.579431       1.105482      -0.753926       0.013658      -0.000612      -0.009089       0.016417      -0.001004      -0.005965       0.003235       0.001907       0.001165      -0.006026      -0.001552       0.007578              1.557709       1.667229       0.231371      -0.261419       1.529228      -0.206884       1.476671          -0.000000
          118              H       7.786432      18.021394      16.372760       0.147827       1.126599 0.85671863E+01  0.84637940E+02                                 1.716199                            1.650963      -1.146018       2.330551                    0.998053       3.403765       9.227085       0.519651       1.193075      -0.729313      -0.012802      -0.002180      -0.004294       0.013678      -0.005799       0.003525       0.002475      -0.001302       0.000973      -0.008159       0.002420       0.005739              1.724252       2.010281      -0.247295       0.344535       1.523969      -0.129609       1.638506           0.000000
          119              H       8.706906      15.972785      15.719216       0.075555       1.277039 0.10497253E+02  0.11059240E+03                                 1.958805                            1.897977      -1.157311       2.303206                    0.994280       4.028220      11.785068       0.451772       1.286878      -0.706046      -0.006958      -0.006805      -0.040862       0.042005       0.000786       0.014523       0.000256      -0.000543       0.011481      -0.014026      -0.001654       0.015680              1.985467       1.811318      -0.017024       0.174923       1.720699       0.273442       2.424385           0.000000
          120              H       7.887821      12.964533      16.011848       0.160893       0.890649 0.65369274E+01  0.61692924E+02                                 1.605113                            1.551921      -0.965407       2.444332                    0.997251       3.375984       9.607432       0.469729       1.381646      -0.687830       0.001829       0.019398      -0.002260       0.019614       0.001101       0.001095      -0.003601      -0.000881      -0.018199      -0.007465       0.002560       0.004905              1.627516       1.475587       0.286036      -0.103673       1.979579      -0.146324       1.427383           0.000000
          121              H       7.631501      12.124847      17.331130       0.174376       1.018921 0.75023186E+01  0.71299755E+02                                 1.592533                            1.538703      -0.851599       2.499673                    0.999627       3.006593       7.849565       0.544588       1.183438      -0.734883      -0.002880       0.002886       0.017168       0.017646       0.001974      -0.001974      -0.003464       0.007459       0.005949      -0.006320       0.000573       0.005747              1.607827       1.330577       0.009698       0.082003       1.357507       0.074763       2.135397           0.000000
          122              H       8.155533      11.403241      16.021602       0.158637       0.984478 0.71167673E+01  0.67182751E+02                                 1.587579                            1.520422      -0.789785       2.515041                    0.999745       3.124502       8.303744       0.532665       1.218083      -0.724894       0.007400      -0.012787      -0.004285       0.015383      -0.001323      -0.001190       0.004552       0.004825      -0.014639      -0.007607       0.001762       0.005845              1.623820       1.619624      -0.358742      -0.192551       1.817111       0.238305       1.434726           0.000000
          123              H       5.845235      11.005890      16.319111       0.077808       1.230727 0.96845283E+01  0.99670428E+02                                 1.892517                            1.806013      -1.151724       2.314756                    0.994078       3.868926      11.069159       0.471220       1.262975      -0.711674      -0.009476      -0.038591       0.026009       0.047493      -0.001198      -0.003326      -0.005481      -0.014194       0.004775      -0.009506      -0.000447       0.009952              1.959312       1.652873       0.193363      -0.103455       2.591343      -0.257573       1.633719          -0.000000
          124              H       9.975974      13.871694       1.209546       0.132264       1.160296 0.85251494E+01  0.85110400E+02                                 1.822696                            1.705917      -1.293541       2.270589                    0.994932       3.592295      10.171219       0.479270       1.280104      -0.708242       0.016083      -0.019898       0.024209       0.035223      -0.000082      -0.005267      -0.008320       0.006943      -0.004360      -0.011343       0.001916       0.009427              1.866391       1.843310      -0.201874       0.361183       1.609197      -0.432714       2.146666           0.000000
          125              H       7.704410      14.092862       1.233932       0.093447       1.191528 0.88622447E+01  0.89615518E+02                                 1.885571                            1.762354      -1.035657       2.383316                    0.996421       3.698292      10.645993       0.460885       1.314237      -0.701417      -0.020573      -0.013379       0.042355       0.048951       0.000329      -0.002451      -0.014049       0.009665       0.025386      -0.016905       0.000316       0.016589              1.947934       2.036244       0.219647      -0.474061       1.606229      -0.298122       2.201329           0.000000
          126              H       7.706688      15.790978      22.127856       0.091451       1.069512 0.75441885E+01  0.73906222E+02                                 1.803534                            1.658419      -1.178988       2.312012                    0.995100       3.812278      11.107300       0.457331       1.367122      -0.688622      -0.019898       0.017202      -0.038612       0.046720      -0.002062      -0.000225      -0.010735       0.009449       0.023623      -0.014198       0.001000       0.013197              1.893565       2.012925      -0.305754       0.543138       1.585656      -0.395589       2.082115           0.000000
          127              H      10.040909      15.759114      22.042505       0.139098       1.005302 0.74176990E+01  0.71308626E+02                                 1.652595                            1.592599      -0.858715       2.489398                    0.999487       3.260194       8.970064       0.496888       1.282257      -0.710066       0.016455       0.013135      -0.032614       0.038820       0.001741      -0.002152      -0.012738       0.012731       0.018248      -0.016581       0.002633       0.013947              1.661974       1.751645       0.093451      -0.269475       1.401649      -0.197511       1.832629           0.000000
          128              H       0.628838      14.398373      21.949839       0.131751       1.120440 0.83349776E+01  0.81572026E+02                                 1.707145                            1.634708      -0.845735       2.488090                    0.999396       3.209736       8.588444       0.520549       1.202285      -0.729770      -0.016732      -0.009088      -0.032465       0.037636       0.002474       0.001788       0.009869       0.016504       0.030252      -0.017049       0.002773       0.014276              1.714884       1.737162       0.065697       0.281796       1.380373       0.216645       2.027117           0.000000
          129              H       2.965338      14.463973      21.983979       0.100477       1.237834 0.91696966E+01  0.92883307E+02                                 1.889514                            1.759631      -0.990654       2.405815                    0.997726       3.574467      10.071647       0.477534       1.266250      -0.712811       0.021824      -0.009117      -0.045381       0.051174      -0.002199      -0.000804       0.012064       0.011993       0.045526      -0.018169      -0.001504       0.019673              1.956871       2.020804      -0.097267      -0.552423       1.532056       0.173252       2.317752           0.000000
          130              H       2.876480      15.539821       1.370493       0.088742       1.014046 0.72589399E+01  0.70533503E+02                                 1.748398                            1.633386      -1.181754       2.309480                    0.994653       3.826682      11.157303       0.457350       1.378274      -0.686215       0.016357       0.014174       0.037593       0.043378       0.004028      -0.001251       0.008585       0.012858       0.032665      -0.015807       0.002043       0.013764              1.816181       1.956988       0.182887       0.531796       1.456361       0.203395       2.035193           0.000000
          131              H       0.612890      15.343020       1.472914       0.137407       1.040515 0.77034811E+01  0.75377046E+02                                 1.739294                            1.658978      -1.076792       2.385383                    0.997255       3.471032       9.897539       0.467227       1.339756      -0.696565      -0.015100       0.000502       0.036476       0.039481      -0.001616      -0.003065       0.012009       0.019745       0.033861      -0.020117       0.003296       0.016820              1.769249       1.867153      -0.004706      -0.362615       1.441932      -0.018471       1.998662           0.000000
          132              H       5.766630      12.501581      22.261979       0.104342       1.178504 0.84349875E+01  0.82682727E+02                                 1.756555                            1.633507      -0.802649       2.500922                    0.999444       3.266389       8.707534       0.526729       1.186284      -0.733233       0.012695       0.020006      -0.045200       0.051034       0.000932      -0.009579      -0.000360      -0.016959       0.044249      -0.018637       0.001114       0.017523              1.799242       1.411882       0.143279      -0.223174       1.853049      -0.419099       2.132796           0.000000
          133              H       5.661824      10.222432      22.398541       0.128073       1.092953 0.77722951E+01  0.74293558E+02                                 1.633167                            1.539957      -0.840660       2.486240                    0.999438       3.141642       8.144058       0.560022       1.144193      -0.743377       0.008856      -0.019547      -0.030856       0.037585      -0.001439      -0.008998       0.001539      -0.018068       0.036228      -0.017826       0.002743       0.015083              1.666620       1.265778      -0.034529      -0.122375       1.873411       0.404145       1.860670          -0.000000
          134              H       4.626291      10.563555       1.836266       0.131269       1.017254 0.73050148E+01  0.70385652E+02                                 1.692150                            1.596554      -1.072153       2.384962                    0.996734       3.472999       9.759222       0.485809       1.308511      -0.702176      -0.010143      -0.012299       0.030516       0.034429       0.000001      -0.008186      -0.002308      -0.012734       0.014298      -0.012666       0.003236       0.009430              1.714276       1.345139       0.034867      -0.278534       1.706969      -0.218898       2.090722          -0.000000
          135              H       4.692365      12.852075       1.568020       0.098983       1.097864 0.77749656E+01  0.76601065E+02                                 1.823228                            1.676136      -1.185260       2.313539                    0.995291       3.761665      10.924786       0.458795       1.355038      -0.691431      -0.012245       0.025005       0.038190       0.047262      -0.003175      -0.010341       0.003130      -0.009966       0.023744      -0.014015      -0.000157       0.014171              1.911062       1.474039      -0.130281      -0.225779       2.159121       0.534125       2.100026           0.000000
          136              H       2.895846      18.385009      22.471699       0.095087       1.113263 0.78792026E+01  0.78433376E+02                                 1.881374                            1.715832      -1.441097       2.186852                    0.992685       4.022418      12.013772       0.439126       1.401195      -0.680888       0.019744      -0.009418      -0.037149       0.043111      -0.002751      -0.002101      -0.000072       0.021352       0.015479      -0.013610       0.004161       0.009450              2.007826       2.101614      -0.133780      -0.666235       1.587743       0.259243       2.334120           0.000000
          137              H       0.634534      18.454358      22.398541       0.134042       1.078387 0.82259082E+01  0.81139753E+02                                 1.735636                            1.681221      -0.902497       2.468160                    0.998820       3.336371       9.294928       0.481902       1.288538      -0.709284      -0.013831      -0.004356      -0.035023       0.037906       0.000445       0.005015       0.001018       0.018912       0.033788      -0.015130       0.001301       0.013830              1.744039       1.834970       0.026250       0.269032       1.443761       0.129566       1.953387           0.000000
          138              H       9.931546       1.096466      22.717998       0.130629       1.088441 0.83126354E+01  0.82588351E+02                                 1.769023                            1.705607      -1.055477       2.391696                    0.996761       3.486933       9.896592       0.469760       1.312352      -0.702814       0.015901       0.017549      -0.029174       0.037575       0.004416      -0.005529      -0.009884       0.012681       0.012924      -0.013964      -0.000476       0.014441              1.789001       1.861973       0.164934      -0.218503       1.704815      -0.329393       1.800213           0.000000
          139              H       7.649728       1.079597      22.749699       0.094825       1.042362 0.73371714E+01  0.71986175E+02                                 1.818397                            1.668815      -1.431235       2.186155                    0.992954       4.081029      12.232553       0.438598       1.423375      -0.675974      -0.018756       0.022102      -0.032719       0.043713      -0.002178       0.000538      -0.005362       0.009956       0.001376      -0.008630       0.002623       0.006007              1.934714       1.968748      -0.316397       0.506449       1.787380      -0.427467       2.048013           0.000000
          140              H       5.177664      16.452605      18.889396       0.295556       0.607175 0.39035999E+01  0.32962026E+02                                 1.321759                            1.262132      -1.236096       2.383172                    0.998937       2.920556       8.328181       0.474004       1.530297      -0.658752       0.019195      -0.009719      -0.019000       0.028704       0.005527       0.004548       0.009843       0.018711       0.006530      -0.016142       0.001453       0.014688              1.367698       1.382678      -0.020136      -0.195638       1.202786       0.282315       1.517630           0.000000
          141              H      10.458995      16.162089      17.865184       0.287235       0.673980 0.45228655E+01  0.38994226E+02                                 1.343197                            1.302954      -1.091321       2.461849                    0.999669       2.724906       7.451715       0.504712       1.407589      -0.683512       0.004652       0.012097       0.033921       0.036312      -0.010058       0.008122       0.016159       0.014747       0.033166      -0.026669       0.006943       0.019726              1.360658       1.426505      -0.019185       0.135280       1.124673       0.159180       1.530797           0.000000
          142              H       5.624230      13.646778      16.721480       0.299753       0.569454 0.35894596E+01  0.29736034E+02                                 1.274266                            1.216788      -1.205336       2.397475                    0.999161       2.890006       8.212897       0.477991       1.546793      -0.655758       0.014589       0.021290       0.009821       0.027615      -0.006223      -0.001415       0.008570       0.011861      -0.036912      -0.016745       0.001121       0.015624              1.314257       1.266696       0.128409       0.028651       1.501127       0.291834       1.174948           0.000000
          143              C       6.094720       7.146706      14.704758       0.580596      21.068336 0.26085540E+03  0.55028386E+04                                 7.303951                            5.930627      -0.273941       1.977641                    0.997675      22.977558      66.651184       0.574231       0.505630      -0.994382       0.000871      -0.035297      -0.059615       0.069286      -0.005006      -0.006810      -0.017231       0.165428      -0.154166      -0.072039      -0.036771       0.108809              8.264115       4.734547      -0.259512       0.330552       8.782316       0.841301      11.275482           0.000000
          144              C       6.061683       8.055741      15.931374       0.091971      26.750926 0.37075133E+03  0.83976407E+04                                 7.951170                            6.467866      -0.300717       1.943151                    0.997626      25.831961      73.504717       0.639089       0.423127      -1.057248      -0.041899      -0.017367       0.115635       0.124212      -0.022739       0.019799      -0.048609       0.041202      -0.010244      -0.060642      -0.000450       0.061093              9.337090       9.187432      -1.825997       1.354988       8.316723      -0.842996      10.507116           0.000000
          145              C       4.628570       8.385618      16.284971      -0.484767      27.399975 0.44999014E+03  0.10690498E+05                                 7.731011                            6.840426       0.113265       2.004769                    0.996263      31.941905      92.868250       0.661175       0.389937      -1.079830       0.076525      -0.014782      -0.006617       0.078220      -0.020654      -0.003896      -0.011972       0.082602      -0.070035      -0.042659      -0.015204       0.057863              8.338877       8.982943      -1.063619      -0.417121       7.839600      -0.490150       8.194088           0.000000
          146              C       8.042752       7.240421      17.128726       0.483484      28.024711 0.28101360E+03  0.59538966E+04                                 8.401339                            5.839911      -0.052865       2.030053                    0.999471      22.940310      63.651917       0.635208       0.455110      -1.035564      -0.009239       0.028589      -0.045142       0.054226       0.009972       0.028009       0.051056      -0.056099      -0.015516      -0.053816      -0.019193       0.073009             10.951940      11.354339      -2.122509       2.563243       8.370426      -5.831683      13.131056           0.000000
          147              C       8.551974       6.365123      18.213903       0.002589      42.409000 0.42554257E+03  0.98799324E+04                                10.541141                            6.831457      -0.023996       1.999734                    0.999196      26.897585      75.063090       0.641476       0.411259      -1.075213       0.024354      -0.024184       0.029064       0.044974      -0.002395      -0.016211       0.006598       0.012361       0.003473      -0.014676      -0.006436       0.021112             14.524020      14.083307      -0.893293       5.488178      12.424610      -8.260257      17.064145          -0.000000
          148              C       9.818765       6.580667      18.740641      -0.150424      37.723788 0.44540401E+03  0.10580780E+05                                 9.879816                            7.117991      -0.103103       1.928598                    0.999491      30.400740      89.105690       0.604436       0.426572      -1.053235      -0.018993      -0.008982       0.002153       0.021120       0.008963      -0.037229       0.020383      -0.040091      -0.031623      -0.055233       0.018730       0.036503             12.014878      15.365571      -0.355298       5.802721       8.836406      -4.056668      11.842656           0.000001
          149              C      10.329126       5.731609      19.686818      -0.010647      41.147642 0.44045208E+03  0.10293145E+05                                10.257198                            6.915784      -0.028108       1.990310                    0.999116      27.203616      75.651533       0.643637       0.407207      -1.080114      -0.044690      -0.016565      -0.007505       0.048248      -0.006923      -0.008083       0.006071      -0.002543       0.038290      -0.013695      -0.004697       0.018391             13.239716      19.125168       2.679492       4.165669       9.891483      -3.755599      10.702496          -0.000000
          150              C       9.567002       4.642641      20.176976      -0.138355      37.633111 0.46985555E+03  0.11321358E+05                                 9.930603                            7.356897      -0.159535       1.911521                    0.999417      30.667965      90.780725       0.588458       0.431973      -1.049038       0.003763       0.010637      -0.019520       0.022546      -0.038710      -0.016552       0.018472      -0.020966       0.059011      -0.049999      -0.000276       0.050275             11.730303      15.101577       3.802298       1.245318      10.509232      -3.919282       9.580099           0.000000
          151              C       8.283123       4.468331      19.686818      -0.002352      41.086615 0.42648133E+03  0.99079840E+04                                10.288589                            6.831495      -0.009619       2.002556                    0.999194      26.987860      75.358683       0.642478       0.410358      -1.075715       0.027164       0.029624      -0.017749       0.043937      -0.016668      -0.004545       0.005173      -0.010517      -0.024319      -0.013515      -0.009527       0.023042             13.650989      14.408874       4.384859      -0.157016      14.159658      -7.250163      12.384436          -0.000000
          152              C       7.771622       5.321138      18.704062      -0.142662      40.185913 0.47104822E+03  0.11379308E+05                                10.451486                            7.408542      -0.229123       1.897046                    0.998786      30.662861      91.459083       0.580262       0.436950      -1.044014       0.015510       0.005354       0.017381       0.023903      -0.013656      -0.007021       0.045120       0.029537       0.012502      -0.053297       0.007355       0.045943             13.377716      11.194571       1.394127       0.905489      14.162583      -8.745735      14.775995           0.000000
          153              C       0.328090       5.949028      20.279398       0.490717      26.953572 0.26489335E+03  0.55284946E+04                                 8.136224                            5.662512       0.058785       2.072081                    0.999550      22.560096      62.069582       0.646535       0.453919      -1.036539       0.052378      -0.008556       0.030506       0.061215      -0.018268      -0.013470       0.037970      -0.066527      -0.154636      -0.064366      -0.011963       0.076329             10.035411      14.760986       2.894807       0.596936       5.960298      -2.361841       9.384947           0.000000
          154              C       2.747750       8.406236      19.825818      -0.498900      26.558713 0.44906973E+03  0.10643046E+05                                 7.533806                            6.865425       0.290014       2.035952                    0.999054      32.626294      94.161332       0.656601       0.393598      -1.079348      -0.011404      -0.082780      -0.000498       0.083563       0.017381      -0.001879      -0.006580      -0.055581      -0.030139      -0.027755      -0.011006       0.038761              7.716026       6.949488       0.952052      -0.125407       9.288313      -0.007750       6.910279          -0.000000
          155              C       2.559782       6.878681      19.916046       0.080031      26.966263 0.37897677E+03  0.86023979E+04                                 7.913820                            6.487279      -0.302068       1.938815                    0.997838      25.863858      72.875344       0.647971       0.416432      -1.065022      -0.105472       0.066312      -0.025193       0.127108       0.050729       0.046854      -0.010819       0.011518      -0.085282      -0.074688       0.000719       0.073969              8.951048      12.201502       0.888738      -0.963825       7.967962       0.043256       6.683681           0.000000
          156              C       3.620378       6.183316      19.057659       0.568681      21.231636 0.26597005E+03  0.56010837E+04                                 7.109586                            5.837973      -0.099462       2.021391                    0.999244      22.929267      65.041697       0.605263       0.480532      -1.013763       0.051249      -0.023481      -0.034858       0.066279       0.002497      -0.020558      -0.076090      -0.128309      -0.071213      -0.076835      -0.041139       0.117974              7.711039      10.741984      -1.043797      -0.608925       5.253804       1.403778       7.137329           0.000000
          157              C       7.442394       3.375614      20.245257       0.472211      26.956654 0.28425754E+03  0.60412284E+04                                 8.163964                            5.869773      -0.054197       2.026422                    0.999418      23.110469      64.268015       0.634061       0.454529      -1.035673      -0.022727      -0.044987       0.021405       0.054759       0.015784       0.005679       0.044927       0.003108       0.133434      -0.050762      -0.017670       0.068432             10.157930      11.720596       2.677196      -1.881082      11.334175      -4.584520       7.419020           0.000000
          158              C       3.804928       2.740227      20.218433      -0.481305      25.990035 0.42863563E+03  0.10028476E+05                                 7.402324                            6.669963       0.378349       2.086585                    0.998164      31.395841      89.656261       0.672620       0.389215      -1.083743       0.074928      -0.000695       0.009220       0.075496      -0.004304       0.012430      -0.003944       0.065205      -0.151242      -0.052088      -0.007464       0.059552              7.757181       8.879636      -0.259699       0.633899       7.116124      -0.709922       7.275782           0.000001
          159              C       5.243738       2.490945      20.654942       0.075191      26.268293 0.36783525E+03  0.82727950E+04                                 7.705956                            6.338478      -0.154934       1.983317                    0.998111      25.598216      71.381168       0.664905       0.409589      -1.071336      -0.020723       0.096615      -0.083522       0.129382       0.028056      -0.000896      -0.007827       0.001391      -0.176038      -0.059407       0.001681       0.057726              8.830798       9.340703       1.367666      -0.824394       8.272180      -1.596395       8.879510           0.000000
          160              C       5.282470       2.357869      22.181506       0.600462      21.956821 0.25034458E+03  0.52151588E+04                                 7.374706                            5.738453      -0.056564       2.046140                    0.999425      22.559752      64.545887       0.596066       0.493268      -1.002843       0.001996      -0.004764       0.075563       0.075740      -0.012953       0.011070      -0.002562       0.145102      -0.190330      -0.064301      -0.041866       0.106167              8.567611       4.755436       0.633303      -0.427871      10.802178      -0.874986      10.145220           0.000000
          161              C       1.848922       4.940655      11.693087      -0.172677      33.188890 0.42449168E+03  0.99573417E+04                                 9.076642                            6.946058       0.082917       2.012347                    0.998624      29.374659      85.383441       0.612622       0.426225      -1.054100       0.002036      -0.001822       0.005272       0.005938       0.007508       0.007450      -0.010761      -0.025475       0.010710      -0.021029       0.002280       0.018749             10.526573      16.422960      -0.316230      -1.045158       6.108209       2.571811       9.048549           0.000000
          162              C       3.217101       5.034370      11.707719       0.092272      26.650303 0.33716496E+03  0.74833634E+04                                 7.915225                            6.227898       0.106177       2.051212                    0.999532      26.293602      74.897019       0.639705       0.431392      -1.048544       0.005246       0.034048       0.034954       0.049077      -0.000189      -0.008482      -0.008066      -0.066967       0.045540      -0.042352       0.011917       0.030435              9.032522      13.579250       0.217701       0.104996       5.309743       1.971201       8.208574          -0.000000
          163              C       3.215962       6.038995      13.729318       0.105018      27.079161 0.34562880E+03  0.77214768E+04                                 8.080417                            6.359005       0.107682       2.057483                    0.999265      26.237635      75.063374       0.624908       0.438732      -1.043783      -0.000204      -0.025822      -0.036900       0.045039       0.003044       0.007024      -0.018044      -0.072313       0.039578      -0.044023       0.002814       0.041208              9.325349      14.157343       0.351402       0.515495       5.518473       2.075158       8.300231           0.000000
          164              C       1.806771       6.035246      13.795160      -0.188714      33.060131 0.45981460E+03  0.10951181E+05                                 8.974609                            7.161848       0.274372       2.062938                    0.999491      29.694664      85.625891       0.614793       0.418310      -1.064121       0.007436      -0.002490       0.010124       0.012806      -0.002535      -0.008970       0.003929      -0.011865       0.032667      -0.014623      -0.000818       0.015441             10.313863      16.779073       0.796031       1.108682       5.669074       1.653902       8.493442           0.000000
          165              C       1.112998       5.484202      12.707545       0.109917      35.276650 0.39835096E+03  0.91325766E+04                                 9.510417                            6.733960      -0.098563       1.986918                    0.999319      26.038037      73.128420       0.625853       0.426881      -1.061111       0.001303      -0.003902      -0.006072       0.007334       0.005533       0.003951      -0.018441      -0.001139       0.015478      -0.019951      -0.000420       0.020371             12.144276      21.908187      -0.365226      -0.742561       5.944071       1.951943       8.580569          -0.000000
          166              C      11.026317       5.517939      12.734369       0.108908      34.718794 0.39478038E+03  0.90380578E+04                                 9.441573                            6.728228      -0.078129       1.997883                    0.999268      25.960488      73.062480       0.622171       0.430009      -1.058275      -0.000802      -0.002879      -0.006128       0.006818      -0.001015       0.010124       0.026713      -0.011086      -0.014667      -0.028847      -0.001121       0.029969             12.017261      21.713253       0.044076      -0.894556       5.175886      -1.026002       9.162645          -0.000000
          167              C      10.317734       5.249914      13.831739      -0.179723      31.929216 0.41838880E+03  0.97451017E+04                                 8.740106                            6.818543       0.184091       2.036991                    0.999580      29.227454      83.709065       0.631052       0.416710      -1.063723      -0.017098       0.004893       0.005534       0.018626      -0.009342       0.017190       0.000463      -0.018236       0.027005      -0.025298       0.005802       0.019496             10.048355      16.014265       0.260114      -1.842176       4.912627      -1.345222       9.218173           0.000000
          168              C       8.906266       5.296772      13.812230       0.104743      25.972759 0.33952651E+03  0.75304732E+04                                 7.753751                            6.234230       0.139510       2.063796                    0.999559      26.046276      73.575439       0.643331       0.429263      -1.052416       0.001718       0.026683      -0.035168       0.044179      -0.000640      -0.007832       0.008993      -0.065245       0.034137      -0.039526       0.008262       0.031263              8.736254      12.907877      -0.101706      -0.649513       4.597843      -1.132086       8.703042           0.000000
          169              C       8.975757       5.902171      11.597982       0.084446      27.085500 0.34973927E+03  0.78493725E+04                                 8.088708                            6.408870       0.055811       2.038685                    0.998425      26.584590      76.643232       0.619677       0.440403      -1.041073      -0.012424      -0.017315       0.050965       0.055241      -0.006498       0.000646       0.010954      -0.072119       0.041946      -0.043678       0.008471       0.035208              9.329442      14.631007      -0.429663      -0.194718       4.998633      -1.054173       8.358685           0.000000
          170              C      10.322291       5.827199      11.527262      -0.158573      33.258327 0.45944263E+03  0.10988101E+05                                 9.138014                            7.260435      -0.019895       1.977813                    0.998227      29.667339      86.960412       0.595236       0.430254      -1.052043       0.001182      -0.030200      -0.003901       0.030474      -0.003018      -0.006733       0.003957      -0.040258       0.032545      -0.026884       0.008810       0.018075             10.537134      17.092985      -0.842798       0.502069       5.329546      -0.453795       9.188873           0.000000
          171              C       5.868019       2.738352      13.497651       0.101780      26.046275 0.30236880E+03  0.64922205E+04                                 7.653441                            5.803820       0.326728       2.132035                    0.999828      25.067890      68.886266       0.682854       0.417756      -1.063275       0.010694       0.006953      -0.041340       0.043264       0.002674       0.003513       0.011229       0.063535       0.036321      -0.040284       0.013243       0.027041              9.004502       4.345265      -0.370673      -1.082064      14.690733      -0.321190       7.977507          -0.000000
          172              C       5.922701       1.362616      13.417177      -0.182047      33.523219 0.40940391E+03  0.94517392E+04                                 8.960799                            6.696622       0.259234       2.058476                    0.999822      28.859237      81.372454       0.645885       0.410763      -1.071220      -0.000750       0.011674      -0.004448       0.012515       0.007152      -0.004308      -0.021088       0.010195       0.042145      -0.024650      -0.002928       0.027578             10.721071       4.700945      -0.755146      -1.057988      18.559775       0.736229       8.902493          -0.000001
          173              C       6.249651       0.729103      12.258842       0.113418      36.893853 0.37329770E+03  0.83965037E+04                                 9.724224                            6.456902      -0.060675       2.002256                    0.999290      25.445876      70.134236       0.650188       0.418817      -1.069210       0.001365      -0.002401       0.000673       0.002843      -0.002157       0.016519      -0.002098       0.009951      -0.010172      -0.015641      -0.003660       0.019302             13.368561       5.036676       0.047378      -1.054309      25.980948      -0.379873       9.088059          -0.000001
          174              C       6.535590       1.557543      11.190735      -0.175439      35.510075 0.43458823E+03  0.10212664E+05                                 9.441246                            6.964628       0.233815       2.055412                    0.999537      29.218128      83.884202       0.622724       0.418552      -1.063211      -0.000748       0.008293       0.003981       0.009229      -0.002590      -0.002840       0.013321       0.032136       0.010904      -0.024282       0.007885       0.016397             11.607971       5.105974       0.301376      -1.515138      19.932473      -1.658502       9.785465          -0.000001
          175              C       6.479770       2.935154      11.356560       0.102589      27.728439 0.33223639E+03  0.73420257E+04                                 8.173709                            6.203828       0.126048       2.067604                    0.999201      25.857472      73.336560       0.638019       0.434414      -1.047407      -0.014791      -0.000315       0.047176       0.049442       0.001727       0.012481      -0.012357       0.068861      -0.003204      -0.038473      -0.000452       0.038925              9.706363       4.788246      -0.280477      -1.445248      15.586037       0.103649       8.744805          -0.000000
          176              C       8.968922       9.172824      13.309879       0.105874      26.733326 0.34238068E+03  0.76733797E+04                                 8.125296                            6.406301      -0.225415       1.951976                    0.997878      26.658201      77.786996       0.607984       0.449507      -1.031725      -0.002684      -0.000849      -0.045182       0.045270       0.000249       0.001490       0.009055      -0.081718      -0.002625      -0.040478      -0.002684       0.043162              9.609857      14.638337       0.116893      -0.945763       5.213064      -1.291439       8.978170           0.000000
          177              C      10.321152       9.191567      13.356212      -0.186288      32.415687 0.44794929E+03  0.10648465E+05                                 8.936182                            7.116915       0.081216       2.003611                    0.998471      29.926302      87.531224       0.607662       0.424020      -1.055604      -0.010403      -0.003245      -0.003003       0.011303       0.003201       0.015253       0.002073      -0.022457       0.054939      -0.025872       0.001856       0.024016             10.609011      17.845669       0.503929      -1.707807       5.455220      -0.977732       8.526144           0.000001
          178              C       1.907021      10.012511      13.168440      -0.185652      33.385747 0.45637087E+03  0.10908662E+05                                 9.134521                            7.197902      -0.001435       1.975155                    0.998226      30.195340      88.810932       0.601904       0.425721      -1.053642       0.011964      -0.001543      -0.001363       0.012140      -0.003037      -0.017544      -0.002182      -0.015384       0.056918      -0.024865      -0.001250       0.026115             10.900170      17.876477       1.133215       1.703608       7.159963       2.320148       7.664071           0.000001
          179              C       3.278618       9.999391      13.146493       0.100135      27.740161 0.35947388E+03  0.81483064E+04                                 8.343874                            6.581097      -0.210637       1.956116                    0.997420      26.853692      78.585570       0.598061       0.451815      -1.031276       0.003350      -0.023553      -0.042474       0.048683       0.001144      -0.002148      -0.019094      -0.063196       0.029158      -0.036559      -0.002634       0.039193              9.895238      14.674627       0.272436       0.835778       6.934562       2.575673       8.076527           0.000000
          180              C       6.094720      11.596294       9.681242       0.580596      21.068336 0.26085540E+03  0.55028386E+04                                 7.303950                            5.930627      -0.273941       1.977641                    0.997675      22.977558      66.651183       0.574231       0.505630      -0.994382       0.000871       0.035297       0.059615       0.069286       0.005006       0.006810      -0.017231       0.165428      -0.154166      -0.072039      -0.036771       0.108809              8.264115       4.734547       0.259512      -0.330552       8.782316       0.841301      11.275482           0.000000
          181              C       6.061683      10.687259       8.454626       0.091971      26.750927 0.37075144E+03  0.83976437E+04                                 7.951170                            6.467867      -0.300717       1.943152                    0.997626      25.831961      73.504716       0.639088       0.423127      -1.057248      -0.041899       0.017367      -0.115635       0.124212       0.022739      -0.019799      -0.048609       0.041202      -0.010244      -0.060642      -0.000450       0.061093              9.337091       9.187432       1.825997      -1.354986       8.316725      -0.842996      10.507114           0.000000
          182              C       4.628570      10.357382       8.101029      -0.484767      27.399967 0.44999000E+03  0.10690494E+05                                 7.731010                            6.840425       0.113265       2.004769                    0.996263      31.941905      92.868249       0.661175       0.389937      -1.079830       0.076525       0.014782       0.006617       0.078220       0.020654       0.003896      -0.011972       0.082602      -0.070035      -0.042659      -0.015204       0.057863              8.338875       8.982941       1.063617       0.417121       7.839596      -0.490148       8.194088           0.000000
          183              C       8.042752      11.502579       7.257274       0.483484      28.024707 0.28101358E+03  0.59538960E+04                                 8.401338                            5.839910      -0.052865       2.030053                    0.999471      22.940310      63.651914       0.635208       0.455110      -1.035564      -0.009239      -0.028589       0.045142       0.054226      -0.009972      -0.028009       0.051056      -0.056099      -0.015515      -0.053816      -0.019193       0.073009             10.951937      11.354337       2.122505      -2.563240       8.370422      -5.831680      13.131053           0.000000
          184              C       8.551974      12.377877       6.172097       0.002589      42.408996 0.42554255E+03  0.98799317E+04                                10.541140                            6.831457      -0.023996       1.999734                    0.999196      26.897584      75.063087       0.641476       0.411259      -1.075213       0.024354       0.024184      -0.029064       0.044974       0.002395       0.016211       0.006598       0.012361       0.003473      -0.014676      -0.006436       0.021112             14.524019      14.083307       0.893293      -5.488178      12.424608      -8.260255      17.064143          -0.000000
          185              C       9.818765      12.162333       5.645359      -0.150424      37.723784 0.44540396E+03  0.10580779E+05                                 9.879815                            7.117991      -0.103103       1.928598                    0.999491      30.400738      89.105681       0.604436       0.426572      -1.053235      -0.018993       0.008982      -0.002153       0.021120      -0.008963       0.037229       0.020383      -0.040091      -0.031623      -0.055233       0.018730       0.036503             12.014877      15.365570       0.355298      -5.802720       8.836405      -4.056667      11.842655           0.000000
          186              C      10.329126      13.011391       4.699182      -0.010647      41.147640 0.44045206E+03  0.10293144E+05                                10.257198                            6.915784      -0.028108       1.990310                    0.999116      27.203615      75.651528       0.643637       0.407207      -1.080114      -0.044690       0.016565       0.007505       0.048248       0.006923       0.008083       0.006071      -0.002543       0.038291      -0.013695      -0.004697       0.018391             13.239715      19.125167      -2.679493      -4.165668       9.891482      -3.755598      10.702495          -0.000001
          187              C       9.567002      14.100359       4.209024      -0.138355      37.633108 0.46985552E+03  0.11321357E+05                                 9.930602                            7.356896      -0.159535       1.911521                    0.999417      30.667964      90.780716       0.588458       0.431973      -1.049038       0.003763      -0.010637       0.019520       0.022546       0.038710       0.016552       0.018472      -0.020966       0.059012      -0.049999      -0.000276       0.050275             11.730301      15.101575      -3.802297      -1.245318      10.509230      -3.919281       9.580098           0.000000
          188              C       8.283123      14.274669       4.699182      -0.002352      41.086614 0.42648130E+03  0.99079834E+04                                10.288589                            6.831496      -0.009619       2.002556                    0.999194      26.987859      75.358682       0.642478       0.410358      -1.075715       0.027164      -0.029624       0.017749       0.043937       0.016668       0.004545       0.005173      -0.010517      -0.024319      -0.013515      -0.009527       0.023042             13.650990      14.408875      -4.384859       0.157016      14.159658      -7.250163      12.384436          -0.000000
          189              C       7.771622      13.421862       5.681938      -0.142662      40.185914 0.47104823E+03  0.11379308E+05                                10.451486                            7.408542      -0.229124       1.897046                    0.998786      30.662861      91.459085       0.580262       0.436950      -1.044014       0.015510      -0.005354      -0.017381       0.023903       0.013656       0.007021       0.045120       0.029537       0.012502      -0.053297       0.007355       0.045943             13.377717      11.194571      -1.394127      -0.905489      14.162583      -8.745735      14.775996          -0.000000
          190              C       0.328090      12.793972       4.106602       0.490717      26.953572 0.26489335E+03  0.55284945E+04                                 8.136224                            5.662512       0.058785       2.072081                    0.999550      22.560096      62.069579       0.646535       0.453919      -1.036539       0.052378       0.008556      -0.030506       0.061215       0.018268       0.013470       0.037970      -0.066527      -0.154636      -0.064366      -0.011963       0.076329             10.035410      14.760985      -2.894807      -0.596936       5.960298      -2.361841       9.384947          -0.000000
          191              C       2.747750      10.336765       4.560182      -0.498900      26.558723 0.44906979E+03  0.10643047E+05                                 7.533807                            6.865425       0.290014       2.035952                    0.999054      32.626294      94.161328       0.656601       0.393597      -1.079348      -0.011404       0.082780       0.000498       0.083563      -0.017381       0.001879      -0.006580      -0.055581      -0.030139      -0.027755      -0.011006       0.038761              7.716028       6.949488      -0.952052       0.125407       9.288321      -0.007752       6.910276          -0.000000
          192              C       2.559782      11.864319       4.469954       0.080031      26.966260 0.37897661E+03  0.86023937E+04                                 7.913819                            6.487278      -0.302068       1.938815                    0.997838      25.863859      72.875348       0.647971       0.416432      -1.065022      -0.105472      -0.066312       0.025193       0.127108      -0.050729      -0.046854      -0.010819       0.011518      -0.085282      -0.074688       0.000719       0.073969              8.951048      12.201499      -0.888740       0.963824       7.967965       0.043255       6.683679           0.000000
          193              C       3.620378      12.559684       5.328341       0.568681      21.231644 0.26597021E+03  0.56010877E+04                                 7.109587                            5.837974      -0.099462       2.021391                    0.999244      22.929268      65.041698       0.605263       0.480532      -1.013763       0.051249       0.023481       0.034858       0.066279      -0.002497       0.020558      -0.076090      -0.128309      -0.071213      -0.076835      -0.041139       0.117974              7.711041      10.741986       1.043798       0.608926       5.253808       1.403780       7.137329           0.000000
          194              C       7.442394      15.367386       4.140743       0.472211      26.956654 0.28425754E+03  0.60412284E+04                                 8.163964                            5.869773      -0.054197       2.026422                    0.999418      23.110469      64.268016       0.634061       0.454529      -1.035673      -0.022727       0.044987      -0.021405       0.054759      -0.015784      -0.005679       0.044927       0.003108       0.133433      -0.050762      -0.017670       0.068432             10.157931      11.720596      -2.677196       1.881082      11.334175      -4.584520       7.419021          -0.000000
          195              C       3.804928      16.002773       4.167567      -0.481305      25.990036 0.42863565E+03  0.10028476E+05                                 7.402324                            6.669963       0.378349       2.086585                    0.998164      31.395842      89.656260       0.672620       0.389215      -1.083743       0.074928       0.000695      -0.009220       0.075496       0.004304      -0.012430      -0.003944       0.065205      -0.151242      -0.052088      -0.007464       0.059552              7.757181       8.879636       0.259699      -0.633899       7.116124      -0.709923       7.275782           0.000000
          196              C       5.243738      16.252055       3.731058       0.075191      26.268293 0.36783525E+03  0.82727949E+04                                 7.705956                            6.338478      -0.154934       1.983317                    0.998111      25.598216      71.381168       0.664905       0.409589      -1.071336      -0.020723      -0.096615       0.083522       0.129382      -0.028056       0.000896      -0.007827       0.001391      -0.176038      -0.059407       0.001681       0.057726              8.830798       9.340703      -1.367666       0.824394       8.272180      -1.596395       8.879510           0.000000
          197              C       5.282470      16.385131       2.204494       0.600462      21.956821 0.25034458E+03  0.52151589E+04                                 7.374706                            5.738452      -0.056564       2.046140                    0.999425      22.559752      64.545886       0.596066       0.493268      -1.002843       0.001996       0.004764      -0.075563       0.075740       0.012953      -0.011070      -0.002562       0.145102      -0.190330      -0.064301      -0.041866       0.106167              8.567611       4.755436      -0.633303       0.427871      10.802178      -0.874986      10.145220           0.000000
          198              C       1.848922      13.802345      12.692913      -0.172677      33.188888 0.42449166E+03  0.99573409E+04                                 9.076641                            6.946058       0.082917       2.012347                    0.998624      29.374658      85.383436       0.612622       0.426225      -1.054100       0.002036       0.001822      -0.005272       0.005938      -0.007508      -0.007450      -0.010761      -0.025475       0.010710      -0.021029       0.002280       0.018749             10.526572      16.422959       0.316230       1.045158       6.108209       2.571811       9.048548           0.000000
          199              C       3.217101      13.708630      12.678281       0.092272      26.650302 0.33716496E+03  0.74833634E+04                                 7.915225                            6.227898       0.106177       2.051212                    0.999532      26.293602      74.897018       0.639705       0.431392      -1.048544       0.005247      -0.034048      -0.034954       0.049077       0.000189       0.008482      -0.008066      -0.066967       0.045540      -0.042352       0.011917       0.030435              9.032522      13.579250      -0.217701      -0.104996       5.309743       1.971201       8.208573          -0.000000
          200              C       3.215962      12.704005      10.656682       0.105018      27.079153 0.34562869E+03  0.77214736E+04                                 8.080415                            6.359004       0.107682       2.057483                    0.999265      26.237635      75.063373       0.624908       0.438732      -1.043783      -0.000204       0.025822       0.036900       0.045039      -0.003044      -0.007024      -0.018044      -0.072313       0.039578      -0.044023       0.002814       0.041208              9.325347      14.157341      -0.351401      -0.515496       5.518470       2.075156       8.300230          -0.000000
          201              C       1.806771      12.707754      10.590840      -0.188714      33.060131 0.45981460E+03  0.10951180E+05                                 8.974609                            7.161848       0.274372       2.062938                    0.999491      29.694664      85.625889       0.614793       0.418310      -1.064121       0.007436       0.002490      -0.010124       0.012806       0.002535       0.008970       0.003929      -0.011865       0.032667      -0.014623      -0.000818       0.015440             10.313863      16.779073      -0.796031      -1.108682       5.669073       1.653902       8.493441          -0.000000
          202              C       1.112998      13.258798      11.678455       0.109917      35.276649 0.39835094E+03  0.91325760E+04                                 9.510417                            6.733960      -0.098563       1.986918                    0.999319      26.038036      73.128419       0.625853       0.426881      -1.061111       0.001303       0.003902       0.006072       0.007334      -0.005533      -0.003951      -0.018441      -0.001139       0.015478      -0.019951      -0.000420       0.020371             12.144276      21.908189       0.365226       0.742561       5.944071       1.951943       8.580569          -0.000000
          203              C      11.026317      13.225061      11.651631       0.108908      34.718794 0.39478037E+03  0.90380578E+04                                 9.441574                            6.728228      -0.078129       1.997883                    0.999268      25.960488      73.062484       0.622170       0.430009      -1.058274      -0.000802       0.002879       0.006128       0.006818       0.001015      -0.010124       0.026713      -0.011086      -0.014667      -0.028847      -0.001121       0.029969             12.017262      21.713256      -0.044076       0.894556       5.175886      -1.026002       9.162645          -0.000000
          204              C      10.317734      13.493086      10.554261      -0.179723      31.929222 0.41838888E+03  0.97451043E+04                                 8.740107                            6.818544       0.184091       2.036991                    0.999580      29.227457      83.709077       0.631052       0.416710      -1.063723      -0.017098      -0.004893      -0.005534       0.018626       0.009342      -0.017190       0.000463      -0.018235       0.027005      -0.025298       0.005802       0.019496             10.048357      16.014268      -0.260114       1.842177       4.912628      -1.345222       9.218174           0.000000
          205              C       8.906266      13.446228      10.573770       0.104743      25.972760 0.33952653E+03  0.75304740E+04                                 7.753751                            6.234231       0.139510       2.063796                    0.999559      26.046277      73.575446       0.643331       0.429263      -1.052416       0.001718      -0.026683       0.035168       0.044179       0.000640       0.007832       0.008993      -0.065245       0.034137      -0.039526       0.008262       0.031263              8.736255      12.907879       0.101706       0.649514       4.597843      -1.132086       8.703043           0.000000
          206              C       8.975757      12.840829      12.788018       0.084446      27.085500 0.34973926E+03  0.78493725E+04                                 8.088709                            6.408870       0.055811       2.038685                    0.998425      26.584590      76.643234       0.619677       0.440403      -1.041073      -0.012424       0.017315      -0.050965       0.055241       0.006498      -0.000646       0.010954      -0.072119       0.041946      -0.043678       0.008471       0.035208              9.329442      14.631008       0.429663       0.194718       4.998633      -1.054173       8.358686           0.000000
          207              C      10.322291      12.915801      12.858738      -0.158573      33.258327 0.45944262E+03  0.10988101E+05                                 9.138014                            7.260435      -0.019895       1.977813                    0.998227      29.667339      86.960413       0.595236       0.430254      -1.052043       0.001182       0.030200       0.003901       0.030474       0.003018       0.006733       0.003957      -0.040258       0.032545      -0.026884       0.008810       0.018075             10.537134      17.092985       0.842798      -0.502068       5.329546      -0.453795       9.188872           0.000000
          208              C       5.868019      16.004648      10.888349       0.101780      26.046274 0.30236879E+03  0.64922202E+04                                 7.653440                            5.803820       0.326728       2.132035                    0.999828      25.067890      68.886265       0.682854       0.417755      -1.063275       0.010694      -0.006953       0.041340       0.043264      -0.002674      -0.003513       0.011229       0.063535       0.036321      -0.040284       0.013243       0.027041              9.004501       4.345265       0.370673       1.082064      14.690732      -0.321190       7.977507          -0.000001
          209              C       5.922701      17.380384      10.968823      -0.182047      33.523225 0.40940399E+03  0.94517416E+04                                 8.960801                            6.696623       0.259233       2.058476                    0.999822      28.859239      81.372464       0.645885       0.410763      -1.071220      -0.000750      -0.011674       0.004448       0.012515      -0.007152       0.004308      -0.021088       0.010195       0.042145      -0.024650      -0.002928       0.027578             10.721073       4.700945       0.755146       1.057988      18.559779       0.736229       8.902494          -0.000001
          210              C       6.249651      18.013897      12.127158       0.113417      36.893860 0.37329777E+03  0.83965057E+04                                 9.724225                            6.456902      -0.060675       2.002256                    0.999290      25.445879      70.134246       0.650188       0.418817      -1.069210       0.001365       0.002401      -0.000673       0.002843       0.002157      -0.016519      -0.002098       0.009951      -0.010172      -0.015641      -0.003660       0.019302             13.368562       5.036676      -0.047378       1.054309      25.980951      -0.379873       9.088060          -0.000001
          211              C       6.535590      17.185457      13.195265      -0.175439      35.510075 0.43458823E+03  0.10212664E+05                                 9.441246                            6.964628       0.233815       2.055412                    0.999537      29.218128      83.884202       0.622724       0.418552      -1.063211      -0.000748      -0.008293      -0.003981       0.009229       0.002590       0.002840       0.013321       0.032137       0.010904      -0.024282       0.007885       0.016397             11.607970       5.105974      -0.301376       1.515138      19.932473      -1.658502       9.785465          -0.000001
          212              C       6.479770      15.807846      13.029440       0.102589      27.728438 0.33223637E+03  0.73420252E+04                                 8.173709                            6.203829       0.126048       2.067604                    0.999201      25.857471      73.336559       0.638019       0.434414      -1.047407      -0.014791       0.000315      -0.047176       0.049442      -0.001727      -0.012481      -0.012357       0.068861      -0.003204      -0.038473      -0.000452       0.038925              9.706363       4.788246       0.280477       1.445248      15.586037       0.103649       8.744805          -0.000000
          213              C       8.968922       9.570176      11.076121       0.105874      26.733326 0.34238068E+03  0.76733797E+04                                 8.125296                            6.406301      -0.225415       1.951976                    0.997878      26.658201      77.786995       0.607984       0.449507      -1.031725      -0.002684       0.000849       0.045182       0.045270      -0.000249      -0.001490       0.009055      -0.081718      -0.002625      -0.040478      -0.002684       0.043162              9.609857      14.638337      -0.116893       0.945763       5.213063      -1.291439       8.978170           0.000000
          214              C      10.321152       9.551433      11.029788      -0.186288      32.415688 0.44794929E+03  0.10648465E+05                                 8.936182                            7.116915       0.081216       2.003611                    0.998471      29.926302      87.531225       0.607662       0.424020      -1.055604      -0.010403       0.003245       0.003003       0.011303      -0.003201      -0.015253       0.002073      -0.022457       0.054939      -0.025872       0.001856       0.024016             10.609011      17.845669      -0.503929       1.707808       5.455220      -0.977732       8.526145           0.000001
          215              C       1.907021       8.730489      11.217560      -0.185652      33.385735 0.45637068E+03  0.10908657E+05                                 9.134519                            7.197901      -0.001435       1.975155                    0.998226      30.195340      88.810932       0.601904       0.425721      -1.053641       0.011964       0.001543       0.001363       0.012140       0.003037       0.017544      -0.002182      -0.015384       0.056918      -0.024865      -0.001250       0.026115             10.900168      17.876473      -1.133211      -1.703605       7.159960       2.320146       7.664070           0.000001
          216              C       3.278618       8.743610      11.239507       0.100135      27.740165 0.35947390E+03  0.81483069E+04                                 8.343875                            6.581098      -0.210637       1.956116                    0.997420      26.853692      78.585571       0.598061       0.451815      -1.031276       0.003350       0.023553       0.042474       0.048683      -0.001144       0.002148      -0.019094      -0.063196       0.029158      -0.036559      -0.002634       0.039193              9.895240      14.674630      -0.272433      -0.835774       6.934562       2.575673       8.076527           0.000000
          217              C       5.297280       2.224794       2.511758       0.580596      21.068335 0.26085539E+03  0.55028384E+04                                 7.303950                            5.930627      -0.273941       1.977641                    0.997675      22.977558      66.651184       0.574231       0.505630      -0.994382      -0.000871       0.035297      -0.059615       0.069286      -0.005006       0.006810       0.017231       0.165428      -0.154166      -0.072039      -0.036771       0.108809              8.264115       4.734547      -0.259513      -0.330552       8.782316      -0.841301      11.275482           0.000000
          218              C       5.330317       1.315759       3.738374       0.091971      26.750943 0.37075168E+03  0.83976503E+04                                 7.951173                            6.467869      -0.300717       1.943152                    0.997626      25.831961      73.504716       0.639088       0.423127      -1.057248       0.041899       0.017367       0.115635       0.124212      -0.022739      -0.019799       0.048609       0.041202      -0.010244      -0.060642      -0.000450       0.061093              9.337094       9.187435      -1.825999      -1.354987       8.316730       0.842997      10.507119           0.000000
          219              C       6.763430       0.985882       4.091971      -0.484767      27.399973 0.44999013E+03  0.10690498E+05                                 7.731011                            6.840426       0.113265       2.004769                    0.996263      31.941905      92.868250       0.661175       0.389937      -1.079830      -0.076525       0.014782      -0.006617       0.078220      -0.020654       0.003896       0.011972       0.082602      -0.070034      -0.042659      -0.015204       0.057863              8.338876       8.982942      -1.063619       0.417121       7.839599       0.490150       8.194087           0.000000
          220              C       3.349248       2.131079       4.935726       0.483484      28.024707 0.28101358E+03  0.59538960E+04                                 8.401338                            5.839910      -0.052865       2.030053                    0.999471      22.940310      63.651914       0.635208       0.455110      -1.035564       0.009239      -0.028589      -0.045142       0.054226       0.009972      -0.028009      -0.051056      -0.056099      -0.015516      -0.053816      -0.019193       0.073009             10.951938      11.354337      -2.122506      -2.563240       8.370423       5.831681      13.131053           0.000000
          221              C       2.840026       3.006377       6.020903       0.002589      42.408997 0.42554254E+03  0.98799316E+04                                10.541140                            6.831457      -0.023996       1.999734                    0.999196      26.897584      75.063088       0.641476       0.411259      -1.075213      -0.024354       0.024184       0.029064       0.044974      -0.002395       0.016211      -0.006598       0.012361       0.003473      -0.014676      -0.006436       0.021112             14.524020      14.083307      -0.893293      -5.488178      12.424608       8.260256      17.064144          -0.000000
          222              C       1.573235       2.790833       6.547641      -0.150424      37.723792 0.44540406E+03  0.10580782E+05                                 9.879817                            7.117992      -0.103103       1.928598                    0.999491      30.400741      89.105696       0.604436       0.426572      -1.053235       0.018993       0.008982       0.002153       0.021120       0.008963       0.037229      -0.020383      -0.040091      -0.031623      -0.055233       0.018730       0.036503             12.014879      15.365573      -0.355298      -5.802722       8.836406       4.056668      11.842657           0.000000
          223              C       1.062874       3.639891       7.493818      -0.010647      41.147644 0.44045209E+03  0.10293145E+05                                10.257199                            6.915784      -0.028108       1.990310                    0.999116      27.203616      75.651535       0.643637       0.407207      -1.080114       0.044690       0.016565      -0.007505       0.048248      -0.006923       0.008083      -0.006071      -0.002543       0.038291      -0.013695      -0.004697       0.018391             13.239717      19.125170       2.679493      -4.165669       9.891483       3.755598      10.702496          -0.000001
          224              C       1.824998       4.728859       7.983976      -0.138355      37.633110 0.46985554E+03  0.11321357E+05                                 9.930603                            7.356897      -0.159535       1.911521                    0.999417      30.667965      90.780722       0.588458       0.431973      -1.049038      -0.003763      -0.010637      -0.019520       0.022546      -0.038710       0.016552      -0.018472      -0.020966       0.059012      -0.049999      -0.000276       0.050275             11.730302      15.101577       3.802298      -1.245318      10.509231       3.919282       9.580099           0.000000
          225              C       3.108877       4.903169       7.493818      -0.002352      41.086615 0.42648133E+03  0.99079841E+04                                10.288589                            6.831496      -0.009619       2.002556                    0.999194      26.987860      75.358684       0.642478       0.410358      -1.075715      -0.027164      -0.029624      -0.017749       0.043937      -0.016668       0.004545      -0.005173      -0.010517      -0.024319      -0.013515      -0.009527       0.023042             13.650990      14.408875       4.384859       0.157016      14.159658       7.250163      12.384436          -0.000000
          226              C       3.620378       4.050362       6.511062      -0.142662      40.185914 0.47104823E+03  0.11379308E+05                                10.451486                            7.408542      -0.229124       1.897046                    0.998786      30.662861      91.459086       0.580262       0.436950      -1.044014      -0.015510      -0.005354       0.017381       0.023903      -0.013656       0.007021      -0.045120       0.029537       0.012502      -0.053297       0.007355       0.045943             13.377717      11.194572       1.394127      -0.905489      14.162583       8.745735      14.775996          -0.000000
          227              C      11.063910       3.422472       8.086398       0.490717      26.953574 0.26489337E+03  0.55284950E+04                                 8.136225                            5.662512       0.058784       2.072081                    0.999550      22.560097      62.069587       0.646535       0.453919      -1.036539      -0.052378       0.008556       0.030506       0.061215      -0.018268       0.013470      -0.037970      -0.066527      -0.154636      -0.064366      -0.011963       0.076329             10.035412      14.760988       2.894808      -0.596936       5.960299       2.361841       9.384948          -0.000000
          228              C       8.644250       0.965265       7.632818      -0.498900      26.558726 0.44906986E+03  0.10643049E+05                                 7.533808                            6.865426       0.290014       2.035952                    0.999054      32.626296      94.161340       0.656601       0.393597      -1.079348       0.011404       0.082780      -0.000498       0.083563       0.017381       0.001879       0.006580      -0.055581      -0.030139      -0.027755      -0.011006       0.038761              7.716030       6.949489       0.952053       0.125407       9.288323       0.007752       6.910277          -0.000001
          229              C       8.832218       2.492819       7.723046       0.080031      26.966259 0.37897660E+03  0.86023932E+04                                 7.913819                            6.487278      -0.302068       1.938815                    0.997838      25.863858      72.875345       0.647971       0.416432      -1.065022       0.105472      -0.066312      -0.025193       0.127108       0.050729      -0.046854       0.010819       0.011518      -0.085282      -0.074688       0.000719       0.073969              8.951048      12.201499       0.888740       0.963824       7.967965      -0.043255       6.683679           0.000000
          230              C       7.771622       3.188184       6.864659       0.568681      21.231642 0.26597017E+03  0.56010869E+04                                 7.109587                            5.837974      -0.099462       2.021391                    0.999244      22.929267      65.041698       0.605263       0.480532      -1.013763      -0.051249       0.023481      -0.034858       0.066279       0.002497       0.020558       0.076090      -0.128309      -0.071213      -0.076835      -0.041139       0.117974              7.711041      10.741987      -1.043798       0.608926       5.253808      -1.403780       7.137329           0.000000
          231              C       3.949606       5.995886       8.052257       0.472211      26.956654 0.28425754E+03  0.60412284E+04                                 8.163964                            5.869773      -0.054197       2.026422                    0.999418      23.110469      64.268016       0.634061       0.454529      -1.035673       0.022727       0.044987       0.021405       0.054759       0.015784      -0.005679      -0.044927       0.003108       0.133434      -0.050762      -0.017670       0.068432             10.157931      11.720596       2.677196       1.881083      11.334175       4.584520       7.419020          -0.000000
          232              C       7.587072       6.631273       8.025433      -0.481306      25.990038 0.42863569E+03  0.10028478E+05                                 7.402324                            6.669964       0.378348       2.086585                    0.998164      31.395843      89.656268       0.672620       0.389215      -1.083743      -0.074928       0.000695       0.009220       0.075496      -0.004304      -0.012430       0.003944       0.065205      -0.151242      -0.052088      -0.007464       0.059552              7.757182       8.879637      -0.259699      -0.633899       7.116125       0.709923       7.275783           0.000000
          233              C       6.148262       6.880555       8.461942       0.075191      26.268293 0.36783527E+03  0.82727954E+04                                 7.705955                            6.338478      -0.154934       1.983317                    0.998111      25.598216      71.381167       0.664905       0.409589      -1.071336       0.020723      -0.096615      -0.083522       0.129382       0.028056       0.000896       0.007827       0.001391      -0.176038      -0.059407       0.001681       0.057726              8.830797       9.340703       1.367666       0.824394       8.272179       1.596395       8.879510           0.000000
          234              C       6.109530       7.013631       9.988506       0.600462      21.956821 0.25034459E+03  0.52151589E+04                                 7.374706                            5.738452      -0.056564       2.046140                    0.999425      22.559752      64.545886       0.596066       0.493268      -1.002843      -0.001996       0.004764       0.075563       0.075740      -0.012953      -0.011070       0.002562       0.145102      -0.190330      -0.064301      -0.041866       0.106167              8.567611       4.755436       0.633303       0.427871      10.802178       0.874986      10.145220           0.000000
          235              C       9.543078       4.430845      23.886087      -0.172677      33.188886 0.42449163E+03  0.99573400E+04                                 9.076640                            6.946057       0.082917       2.012347                    0.998624      29.374657      85.383428       0.612623       0.426225      -1.054100      -0.002036       0.001822       0.005272       0.005938       0.007508      -0.007450       0.010761      -0.025475       0.010710      -0.021029       0.002280       0.018749             10.526571      16.422957      -0.316230       1.045158       6.108208      -2.571811       9.048547           0.000000
          236              C       8.174899       4.337130      23.900719       0.092272      26.650302 0.33716496E+03  0.74833634E+04                                 7.915225                            6.227898       0.106177       2.051212                    0.999532      26.293602      74.897018       0.639705       0.431392      -1.048544      -0.005246      -0.034048       0.034954       0.049077      -0.000189       0.008482       0.008066      -0.066967       0.045540      -0.042352       0.011917       0.030435              9.032522      13.579250       0.217701      -0.104996       5.309743      -1.971201       8.208573           0.000000
          237              C       8.176038       3.332505       1.536318       0.105018      27.079153 0.34562868E+03  0.77214734E+04                                 8.080415                            6.359003       0.107682       2.057483                    0.999265      26.237635      75.063372       0.624908       0.438732      -1.043783       0.000204       0.025822      -0.036900       0.045039       0.003044      -0.007024       0.018044      -0.072313       0.039578      -0.044023       0.002814       0.041208              9.325347      14.157341       0.351401      -0.515495       5.518470      -2.075156       8.300230           0.000000
          238              C       9.585229       3.336254       1.602160      -0.188714      33.060131 0.45981461E+03  0.10951181E+05                                 8.974610                            7.161848       0.274372       2.062938                    0.999491      29.694664      85.625891       0.614793       0.418310      -1.064121      -0.007436       0.002490       0.010124       0.012806      -0.002535       0.008970      -0.003929      -0.011865       0.032667      -0.014623      -0.000818       0.015441             10.313863      16.779074       0.796030      -1.108682       5.669073      -1.653902       8.493441           0.000000
          239              C      10.279002       3.887298       0.514545       0.109917      35.276648 0.39835094E+03  0.91325759E+04                                 9.510417                            6.733960      -0.098562       1.986918                    0.999319      26.038036      73.128416       0.625853       0.426881      -1.061111      -0.001303       0.003902      -0.006072       0.007334       0.005533      -0.003951       0.018441      -0.001139       0.015478      -0.019951      -0.000420       0.020371             12.144275      21.908187      -0.365226       0.742561       5.944070      -1.951943       8.580568          -0.000000
          240              C       0.365683       3.853561       0.541369       0.108908      34.718792 0.39478035E+03  0.90380571E+04                                 9.441574                            6.728228      -0.078129       1.997883                    0.999268      25.960487      73.062480       0.622170       0.430009      -1.058274       0.000802       0.002879      -0.006128       0.006818      -0.001015      -0.010124      -0.026713      -0.011086      -0.014667      -0.028847      -0.001121       0.029969             12.017262      21.713254       0.044076       0.894556       5.175886       1.026002       9.162645          -0.000000
          241              C       1.074266       4.121586       1.638739      -0.179723      31.929221 0.41838888E+03  0.97451041E+04                                 8.740107                            6.818544       0.184091       2.036991                    0.999580      29.227457      83.709076       0.631052       0.416710      -1.063723       0.017098      -0.004893       0.005534       0.018626      -0.009342      -0.017190      -0.000463      -0.018235       0.027005      -0.025298       0.005802       0.019496             10.048356      16.014267       0.260114       1.842177       4.912628       1.345222       9.218174           0.000000
          242              C       2.485734       4.074728       1.619230       0.104743      25.972760 0.33952653E+03  0.75304739E+04                                 7.753751                            6.234231       0.139510       2.063796                    0.999559      26.046277      73.575444       0.643331       0.429263      -1.052416      -0.001718      -0.026683      -0.035168       0.044179      -0.000640       0.007832      -0.008993      -0.065245       0.034137      -0.039526       0.008262       0.031263              8.736255      12.907878      -0.101706       0.649513       4.597843       1.132086       8.703043           0.000000
          243              C       2.416243       3.469329      23.790982       0.084446      27.085500 0.34973926E+03  0.78493725E+04                                 8.088708                            6.408870       0.055811       2.038685                    0.998425      26.584590      76.643234       0.619677       0.440403      -1.041073       0.012424       0.017315       0.050965       0.055241      -0.006498      -0.000646      -0.010954      -0.072119       0.041946      -0.043678       0.008471       0.035208              9.329442      14.631007      -0.429663       0.194718       4.998633       1.054173       8.358686           0.000000
          244              C       1.069709       3.544301      23.720262      -0.158573      33.258327 0.45944263E+03  0.10988101E+05                                 9.138013                            7.260435      -0.019895       1.977813                    0.998227      29.667339      86.960411       0.595236       0.430254      -1.052043      -0.001182       0.030200      -0.003901       0.030474      -0.003018       0.006733      -0.003957      -0.040258       0.032545      -0.026884       0.008810       0.018075             10.537134      17.092984      -0.842798      -0.502069       5.329546       0.453795       9.188872           0.000000
          245              C       5.523981       6.633148       1.304651       0.101780      26.046275 0.30236880E+03  0.64922205E+04                                 7.653441                            5.803820       0.326728       2.132035                    0.999828      25.067890      68.886266       0.682854       0.417756      -1.063275      -0.010694      -0.006953      -0.041340       0.043264       0.002674      -0.003513      -0.011229       0.063535       0.036321      -0.040284       0.013243       0.027041              9.004502       4.345265      -0.370673       1.082064      14.690733       0.321190       7.977507          -0.000000
          246              C       5.469299       8.008884       1.224177      -0.182047      33.523223 0.40940396E+03  0.94517407E+04                                 8.960800                            6.696622       0.259234       2.058476                    0.999822      28.859239      81.372459       0.645885       0.410763      -1.071220       0.000750      -0.011674      -0.004448       0.012515       0.007152       0.004308       0.021088       0.010194       0.042145      -0.024650      -0.002928       0.027578             10.721071       4.700945      -0.755146       1.057988      18.559777      -0.736229       8.902493          -0.000001
          247              C       5.142349       8.642397       0.065842       0.113418      36.893857 0.37329773E+03  0.83965046E+04                                 9.724225                            6.456902      -0.060675       2.002256                    0.999290      25.445877      70.134242       0.650187       0.418817      -1.069210      -0.001365       0.002401       0.000673       0.002843      -0.002157      -0.016519       0.002098       0.009950      -0.010172      -0.015641      -0.003660       0.019302             13.368563       5.036676       0.047378       1.054309      25.980952       0.379873       9.088059          -0.000001
          248              C       4.856410       7.813957      23.383735      -0.175439      35.510077 0.43458826E+03  0.10212665E+05                                 9.441247                            6.964629       0.233815       2.055412                    0.999537      29.218129      83.884206       0.622724       0.418552      -1.063211       0.000748      -0.008293       0.003981       0.009229      -0.002590       0.002840      -0.013321       0.032137       0.010904      -0.024282       0.007885       0.016397             11.607971       5.105974       0.301376       1.515138      19.932475       1.658503       9.785465          -0.000000
          249              C       4.912230       6.436346      23.549560       0.102589      27.728440 0.33223640E+03  0.73420260E+04                                 8.173710                            6.203829       0.126048       2.067604                    0.999201      25.857472      73.336561       0.638019       0.434414      -1.047407       0.014791       0.000315       0.047176       0.049442       0.001727      -0.012481       0.012357       0.068861      -0.003204      -0.038473      -0.000452       0.038925              9.706363       4.788246      -0.280477       1.445248      15.586038      -0.103649       8.744805          -0.000000
          250              C       2.423078       0.198676       1.116879       0.105874      26.733326 0.34238068E+03  0.76733797E+04                                 8.125296                            6.406301      -0.225415       1.951976                    0.997878      26.658201      77.786995       0.607984       0.449507      -1.031725       0.002684       0.000849      -0.045182       0.045270       0.000249      -0.001490      -0.009055      -0.081718      -0.002625      -0.040478      -0.002684       0.043162              9.609857      14.638337       0.116893       0.945763       5.213063       1.291439       8.978170           0.000000
          251              C       1.070848       0.179933       1.163212      -0.186288      32.415688 0.44794929E+03  0.10648465E+05                                 8.936182                            7.116915       0.081216       2.003611                    0.998471      29.926302      87.531225       0.607662       0.424020      -1.055604       0.010403       0.003245      -0.003003       0.011303       0.003201      -0.015253      -0.002073      -0.022457       0.054939      -0.025872       0.001856       0.024016             10.609011      17.845670       0.503929       1.707808       5.455220       0.977732       8.526145           0.000001
          252              C       9.484979      18.101989       0.975440      -0.185652      33.385736 0.45637068E+03  0.10908657E+05                                 9.134519                            7.197901      -0.001435       1.975155                    0.998226      30.195340      88.810931       0.601904       0.425721      -1.053641      -0.011964       0.001543      -0.001363       0.012140      -0.003037       0.017544       0.002182      -0.015384       0.056918      -0.024865      -0.001250       0.026115             10.900168      17.876474       1.133215      -1.703607       7.159960      -2.320146       7.664070           0.000001
          253              C       8.113382      18.115109       0.953493       0.100135      27.740162 0.35947389E+03  0.81483065E+04                                 8.343875                            6.581097      -0.210637       1.956116                    0.997420      26.853692      78.585570       0.598061       0.451815      -1.031276      -0.003350       0.023553      -0.042474       0.048683       0.001144       0.002148       0.019094      -0.063196       0.029158      -0.036559      -0.002634       0.039193              9.895239      14.674629       0.272436      -0.835778       6.934562      -2.575673       8.076526           0.000000
          254              C       5.297280      16.518206      21.874242       0.580596      21.068335 0.26085539E+03  0.55028383E+04                                 7.303951                            5.930627      -0.273941       1.977641                    0.997675      22.977558      66.651185       0.574231       0.505630      -0.994382      -0.000871      -0.035297       0.059615       0.069286       0.005006      -0.006810       0.017231       0.165428      -0.154166      -0.072039      -0.036771       0.108809              8.264115       4.734547       0.259512       0.330552       8.782316      -0.841301      11.275482           0.000000
          255              C       5.330317      17.427241      20.647626       0.091971      26.750941 0.37075158E+03  0.83976475E+04                                 7.951173                            6.467868      -0.300717       1.943152                    0.997626      25.831961      73.504716       0.639088       0.423127      -1.057248       0.041899      -0.017367      -0.115635       0.124212       0.022739       0.019799       0.048609       0.041202      -0.010244      -0.060642      -0.000450       0.061093              9.337094       9.187435       1.825998       1.354989       8.316727       0.842996      10.507120           0.000000
          256              C       6.763430      17.757118      20.294029      -0.484767      27.399973 0.44999010E+03  0.10690497E+05                                 7.731011                            6.840426       0.113265       2.004769                    0.996263      31.941905      92.868249       0.661175       0.389937      -1.079830      -0.076525      -0.014782       0.006617       0.078220       0.020654      -0.003896       0.011972       0.082602      -0.070035      -0.042659      -0.015204       0.057863              8.338876       8.982943       1.063619      -0.417121       7.839599       0.490150       8.194087           0.000000
          257              C       3.349248      16.611921      19.450274       0.483484      28.024712 0.28101360E+03  0.59538967E+04                                 8.401339                            5.839910      -0.052865       2.030053                    0.999471      22.940310      63.651914       0.635208       0.455110      -1.035564       0.009239       0.028589       0.045142       0.054226      -0.009972       0.028009      -0.051056      -0.056099      -0.015516      -0.053816      -0.019193       0.073009             10.951940      11.354338       2.122509       2.563242       8.370425       5.831682      13.131055           0.000000
          258              C       2.840026      15.736623      18.365097       0.002589      42.408998 0.42554255E+03  0.98799317E+04                                10.541140                            6.831457      -0.023996       1.999734                    0.999196      26.897584      75.063087       0.641476       0.411259      -1.075213      -0.024354      -0.024184      -0.029064       0.044974       0.002395      -0.016211      -0.006598       0.012361       0.003473      -0.014676      -0.006436       0.021112             14.524020      14.083307       0.893293       5.488178      12.424610       8.260257      17.064144          -0.000000
          259              C       1.573235      15.952167      17.838359      -0.150424      37.723785 0.44540398E+03  0.10580779E+05                                 9.879815                            7.117991      -0.103103       1.928598                    0.999491      30.400738      89.105682       0.604436       0.426572      -1.053235       0.018993      -0.008982      -0.002153       0.021120      -0.008963      -0.037229      -0.020383      -0.040091      -0.031623      -0.055233       0.018730       0.036503             12.014877      15.365570       0.355298       5.802720       8.836405       4.056668      11.842655           0.000001
          260              C       1.062874      15.103109      16.892182      -0.010647      41.147639 0.44045205E+03  0.10293144E+05                                10.257197                            6.915784      -0.028108       1.990310                    0.999116      27.203615      75.651527       0.643637       0.407207      -1.080114       0.044690      -0.016565       0.007505       0.048248       0.006923      -0.008083      -0.006071      -0.002543       0.038290      -0.013695      -0.004697       0.018391             13.239715      19.125167      -2.679492       4.165668       9.891482       3.755598      10.702495          -0.000001
          261              C       1.824998      14.014141      16.402024      -0.138355      37.633107 0.46985551E+03  0.11321356E+05                                 9.930602                            7.356897      -0.159535       1.911521                    0.999417      30.667964      90.780717       0.588458       0.431973      -1.049038      -0.003763       0.010637       0.019520       0.022546       0.038710      -0.016552      -0.018472      -0.020966       0.059012      -0.049999      -0.000276       0.050275             11.730302      15.101575      -3.802297       1.245318      10.509231       3.919282       9.580098           0.000000
          262              C       3.108877      13.839831      16.892182      -0.002352      41.086616 0.42648133E+03  0.99079842E+04                                10.288589                            6.831496      -0.009619       2.002556                    0.999194      26.987860      75.358685       0.642478       0.410358      -1.075715      -0.027164       0.029624       0.017749       0.043937       0.016668      -0.004545      -0.005173      -0.010517      -0.024319      -0.013515      -0.009527       0.023042             13.650990      14.408875      -4.384859      -0.157017      14.159658       7.250163      12.384437          -0.000000
          263              C       3.620378      14.692638      17.874938      -0.142662      40.185915 0.47104825E+03  0.11379308E+05                                10.451486                            7.408542      -0.229124       1.897046                    0.998786      30.662862      91.459086       0.580262       0.436950      -1.044014      -0.015510       0.005354      -0.017381       0.023903       0.013656      -0.007021      -0.045120       0.029537       0.012502      -0.053297       0.007355       0.045943             13.377716      11.194571      -1.394127       0.905489      14.162583       8.745735      14.775995           0.000000
          264              C      11.063910      15.320528      16.299602       0.490717      26.953572 0.26489335E+03  0.55284945E+04                                 8.136224                            5.662512       0.058785       2.072081                    0.999550      22.560096      62.069581       0.646535       0.453919      -1.036539      -0.052378      -0.008556      -0.030506       0.061215       0.018268      -0.013470      -0.037970      -0.066527      -0.154636      -0.064366      -0.011963       0.076329             10.035410      14.760985      -2.894807       0.596936       5.960298       2.361841       9.384947           0.000000
          265              C       8.644250      17.777736      16.753182      -0.498900      26.558709 0.44906967E+03  0.10643044E+05                                 7.533805                            6.865425       0.290014       2.035952                    0.999054      32.626295      94.161335       0.656601       0.393598      -1.079348       0.011404      -0.082780       0.000498       0.083563      -0.017381      -0.001879       0.006580      -0.055581      -0.030139      -0.027755      -0.011006       0.038761              7.716025       6.949488      -0.952049      -0.125407       9.288310       0.007751       6.910279          -0.000000
          266              C       8.832218      16.250181      16.662954       0.080031      26.966264 0.37897679E+03  0.86023986E+04                                 7.913820                            6.487279      -0.302068       1.938815                    0.997838      25.863859      72.875348       0.647971       0.416432      -1.065022       0.105472       0.066312       0.025193       0.127108      -0.050729       0.046854       0.010819       0.011518      -0.085282      -0.074688       0.000719       0.073969              8.951049      12.201502      -0.888739      -0.963825       7.967962      -0.043256       6.683681           0.000000
          267              C       7.771622      15.554816      17.521341       0.568681      21.231638 0.26597008E+03  0.56010844E+04                                 7.109586                            5.837973      -0.099462       2.021390                    0.999244      22.929268      65.041699       0.605263       0.480532      -1.013763      -0.051249      -0.023481       0.034858       0.066279      -0.002497      -0.020558       0.076090      -0.128309      -0.071213      -0.076835      -0.041139       0.117974              7.711039      10.741984       1.043797      -0.608925       5.253805      -1.403778       7.137329           0.000000
          268              C       3.949606      12.747114      16.333743       0.472211      26.956654 0.28425753E+03  0.60412284E+04                                 8.163964                            5.869773      -0.054197       2.026422                    0.999418      23.110469      64.268017       0.634061       0.454529      -1.035673       0.022727      -0.044987      -0.021405       0.054759      -0.015784       0.005679      -0.044927       0.003108       0.133433      -0.050762      -0.017670       0.068432             10.157931      11.720596      -2.677196      -1.881082      11.334175       4.584520       7.419021           0.000000
          269              C       7.587072      12.111727      16.360567      -0.481305      25.990038 0.42863570E+03  0.10028478E+05                                 7.402324                            6.669964       0.378348       2.086585                    0.998164      31.395843      89.656264       0.672620       0.389215      -1.083743      -0.074928      -0.000695      -0.009220       0.075496       0.004304       0.012430       0.003944       0.065205      -0.151242      -0.052088      -0.007464       0.059552              7.757181       8.879637       0.259699       0.633899       7.116124       0.709922       7.275782           0.000001
          270              C       6.148262      11.862445      15.924058       0.075191      26.268293 0.36783526E+03  0.82727953E+04                                 7.705956                            6.338478      -0.154934       1.983317                    0.998111      25.598216      71.381168       0.664905       0.409589      -1.071336       0.020723       0.096615       0.083522       0.129382      -0.028056      -0.000896       0.007827       0.001391      -0.176038      -0.059407       0.001681       0.057726              8.830797       9.340703      -1.367666      -0.824394       8.272179       1.596395       8.879510           0.000000
          271              C       6.109530      11.729369      14.397494       0.600462      21.956821 0.25034458E+03  0.52151589E+04                                 7.374706                            5.738452      -0.056564       2.046140                    0.999425      22.559752      64.545886       0.596066       0.493268      -1.002843      -0.001996      -0.004764      -0.075563       0.075740       0.012953       0.011070       0.002562       0.145102      -0.190330      -0.064301      -0.041866       0.106167              8.567611       4.755436      -0.633303      -0.427871      10.802177       0.874986      10.145220           0.000000
          272              C       9.543078      14.312155       0.499913      -0.172677      33.188887 0.42449165E+03  0.99573405E+04                                 9.076641                            6.946058       0.082917       2.012347                    0.998624      29.374658      85.383433       0.612623       0.426225      -1.054100      -0.002036      -0.001822      -0.005272       0.005938      -0.007508       0.007450       0.010761      -0.025475       0.010710      -0.021029       0.002280       0.018749             10.526572      16.422958       0.316230      -1.045158       6.108209      -2.571811       9.048548           0.000000
          273              C       8.174899      14.405870       0.485281       0.092272      26.650304 0.33716499E+03  0.74833640E+04                                 7.915225                            6.227898       0.106177       2.051212                    0.999532      26.293603      74.897019       0.639705       0.431392      -1.048544      -0.005246       0.034048      -0.034954       0.049077       0.000189      -0.008482       0.008066      -0.066967       0.045540      -0.042352       0.011917       0.030435              9.032522      13.579249      -0.217701       0.104996       5.309743      -1.971201       8.208573          -0.000000
          274              C       8.176038      15.410495      22.849682       0.105018      27.079161 0.34562880E+03  0.77214767E+04                                 8.080416                            6.359004       0.107682       2.057483                    0.999265      26.237635      75.063371       0.624908       0.438732      -1.043783       0.000204      -0.025822       0.036900       0.045039      -0.003044       0.007024       0.018044      -0.072313       0.039578      -0.044023       0.002814       0.041208              9.325349      14.157342      -0.351402       0.515495       5.518473      -2.075158       8.300231           0.000000
          275              C       9.585229      15.406746      22.783840      -0.188714      33.060131 0.45981462E+03  0.10951181E+05                                 8.974609                            7.161848       0.274372       2.062938                    0.999491      29.694665      85.625891       0.614793       0.418310      -1.064121      -0.007436      -0.002490      -0.010124       0.012806       0.002535      -0.008970      -0.003929      -0.011865       0.032667      -0.014623      -0.000818       0.015441             10.313862      16.779073      -0.796031       1.108682       5.669073      -1.653902       8.493441           0.000000
          276              C      10.279002      14.855702      23.871455       0.109917      35.276649 0.39835094E+03  0.91325758E+04                                 9.510417                            6.733960      -0.098563       1.986918                    0.999319      26.038036      73.128415       0.625853       0.426881      -1.061111      -0.001303      -0.003902       0.006072       0.007334      -0.005533       0.003951       0.018441      -0.001139       0.015478      -0.019951      -0.000420       0.020371             12.144275      21.908187       0.365226      -0.742561       5.944070      -1.951943       8.580568          -0.000000
          277              C       0.365683      14.889439      23.844631       0.108908      34.718792 0.39478035E+03  0.90380570E+04                                 9.441573                            6.728228      -0.078129       1.997883                    0.999268      25.960487      73.062478       0.622171       0.430009      -1.058274       0.000802      -0.002879       0.006128       0.006818       0.001015       0.010124      -0.026713      -0.011086      -0.014667      -0.028847      -0.001121       0.029969             12.017261      21.713253      -0.044076      -0.894556       5.175886       1.026002       9.162644          -0.000000
          278              C       1.074266      14.621414      22.747261      -0.179723      31.929221 0.41838887E+03  0.97451039E+04                                 8.740107                            6.818544       0.184091       2.036991                    0.999580      29.227456      83.709073       0.631052       0.416711      -1.063722       0.017098       0.004893      -0.005534       0.018626       0.009342       0.017190      -0.000463      -0.018236       0.027005      -0.025298       0.005802       0.019496             10.048356      16.014268      -0.260114      -1.842177       4.912628       1.345222       9.218174           0.000001
          279              C       2.485734      14.668272      22.766770       0.104743      25.972759 0.33952651E+03  0.75304733E+04                                 7.753751                            6.234231       0.139510       2.063796                    0.999559      26.046276      73.575442       0.643331       0.429263      -1.052416      -0.001718       0.026683       0.035168       0.044179       0.000640      -0.007832      -0.008993      -0.065245       0.034137      -0.039526       0.008262       0.031263              8.736255      12.907878       0.101706      -0.649514       4.597843       1.132086       8.703043           0.000000
          280              C       2.416243      15.273671       0.595018       0.084446      27.085500 0.34973926E+03  0.78493724E+04                                 8.088709                            6.408871       0.055811       2.038685                    0.998425      26.584590      76.643235       0.619677       0.440403      -1.041073       0.012424      -0.017315      -0.050965       0.055241       0.006498       0.000646      -0.010954      -0.072119       0.041946      -0.043678       0.008471       0.035208              9.329442      14.631007       0.429663      -0.194718       4.998633       1.054173       8.358686           0.000000
          281              C       1.069709      15.198699       0.665738      -0.158573      33.258327 0.45944263E+03  0.10988101E+05                                 9.138014                            7.260435      -0.019895       1.977813                    0.998227      29.667339      86.960413       0.595236       0.430254      -1.052043      -0.001182      -0.030200       0.003901       0.030474       0.003018      -0.006733      -0.003957      -0.040258       0.032545      -0.026884       0.008810       0.018075             10.537135      17.092985       0.842798       0.502069       5.329546       0.453795       9.188872           0.000000
          282              C       5.523981      12.109852      23.081349       0.101780      26.046274 0.30236879E+03  0.64922202E+04                                 7.653440                            5.803820       0.326728       2.132035                    0.999828      25.067890      68.886263       0.682854       0.417755      -1.063275      -0.010694       0.006953       0.041340       0.043264      -0.002674       0.003513      -0.011229       0.063535       0.036321      -0.040284       0.013243       0.027041              9.004501       4.345265       0.370673      -1.082064      14.690731       0.321190       7.977507          -0.000000
          283              C       5.469299      10.734116      23.161823      -0.182047      33.523226 0.40940401E+03  0.94517422E+04                                 8.960801                            6.696623       0.259233       2.058476                    0.999822      28.859240      81.372467       0.645885       0.410763      -1.071220       0.000750       0.011674       0.004448       0.012515      -0.007152      -0.004308       0.021088       0.010195       0.042145      -0.024650      -0.002928       0.027578             10.721073       4.700945       0.755146      -1.057988      18.559779      -0.736229       8.902494          -0.000000
          284              C       5.142349      10.100603      24.320158       0.113417      36.893861 0.37329777E+03  0.83965058E+04                                 9.724226                            6.456902      -0.060675       2.002256                    0.999290      25.445879      70.134249       0.650187       0.418817      -1.069210      -0.001365      -0.002401      -0.000673       0.002843       0.002157       0.016519       0.002098       0.009951      -0.010172      -0.015641      -0.003660       0.019302             13.368564       5.036676      -0.047378      -1.054309      25.980954       0.379874       9.088060          -0.000001
          285              C       4.856410      10.929043       1.002265      -0.175439      35.510079 0.43458828E+03  0.10212665E+05                                 9.441247                            6.964629       0.233815       2.055412                    0.999537      29.218129      83.884211       0.622724       0.418552      -1.063211       0.000748       0.008293      -0.003981       0.009229       0.002590      -0.002840      -0.013321       0.032136       0.010904      -0.024282       0.007885       0.016397             11.607972       5.105974      -0.301376      -1.515138      19.932477       1.658503       9.785466          -0.000001
          286              C       4.912230      12.306654       0.836440       0.102589      27.728441 0.33223641E+03  0.73420264E+04                                 8.173710                            6.203829       0.126048       2.067604                    0.999201      25.857473      73.336568       0.638019       0.434414      -1.047407       0.014791      -0.000315      -0.047176       0.049442      -0.001727       0.012481       0.012357       0.068861      -0.003204      -0.038473      -0.000452       0.038925              9.706364       4.788246       0.280477      -1.445248      15.586040      -0.103649       8.744806          -0.000000
          287              C       2.423078      18.544324      23.269121       0.105874      26.733326 0.34238068E+03  0.76733797E+04                                 8.125296                            6.406302      -0.225415       1.951976                    0.997878      26.658201      77.786996       0.607984       0.449507      -1.031725       0.002684      -0.000849       0.045182       0.045270      -0.000249       0.001490      -0.009055      -0.081718      -0.002625      -0.040478      -0.002684       0.043162              9.609857      14.638337      -0.116893      -0.945763       5.213063       1.291439       8.978170           0.000000
          288              C       1.070848      18.563067      23.222788      -0.186288      32.415687 0.44794929E+03  0.10648465E+05                                 8.936181                            7.116915       0.081216       2.003611                    0.998471      29.926302      87.531223       0.607662       0.424020      -1.055604       0.010403      -0.003245       0.003003       0.011303      -0.003201       0.015253      -0.002073      -0.022457       0.054939      -0.025872       0.001856       0.024016             10.609011      17.845668      -0.503929      -1.707807       5.455220       0.977732       8.526144           0.000001
          289              C       9.484979       0.641011      23.410560      -0.185652      33.385748 0.45637087E+03  0.10908662E+05                                 9.134521                            7.197902      -0.001435       1.975155                    0.998226      30.195340      88.810933       0.601904       0.425721      -1.053641      -0.011964      -0.001543       0.001363       0.012140       0.003037      -0.017544       0.002182      -0.015384       0.056918      -0.024865      -0.001250       0.026115             10.900171      17.876478      -1.133215       1.703609       7.159964      -2.320148       7.664072           0.000001
          290              C       8.113382       0.627891      23.432507       0.100135      27.740161 0.35947388E+03  0.81483062E+04                                 8.343874                            6.581097      -0.210637       1.956116                    0.997420      26.853692      78.585571       0.598061       0.451815      -1.031276      -0.003350      -0.023553       0.042474       0.048683      -0.001144      -0.002148       0.019094      -0.063196       0.029158      -0.036559      -0.002634       0.039193              9.895238      14.674628      -0.272436       0.835778       6.934562      -2.575673       8.076526           0.000000
          291              C      11.076442       9.371500      12.193000       0.097795      37.709151 0.43337095E+03  0.10164321E+05                                10.038055                            7.067615      -0.199865       1.950305                    0.999240      26.752693      76.421712       0.604186       0.432232      -1.056004       0.002716       0.000000      -0.000000       0.002716       0.000000      -0.000000       0.012804       0.003100      -0.013410      -0.014953       0.003785       0.011168             13.690413      26.547507       0.000001       0.000000       5.927570      -0.798107       8.596162           0.000000
          292              C       1.166541       9.371500      12.193000       0.101143      37.282427 0.41699045E+03  0.96946775E+04                                 9.944232                            6.925930      -0.178267       1.958511                    0.999349      26.601737      75.869832       0.610714       0.431381      -1.055619      -0.004266       0.000000      -0.000000       0.004266       0.000000      -0.000000      -0.014952       0.008817       0.031573      -0.017616      -0.000853       0.018469             13.516576      25.569090       0.000001      -0.000000       7.257350       2.090077       7.723289           0.000000
          293              C       0.315558       0.000000       0.000000       0.097795      37.709151 0.43337095E+03  0.10164321E+05                                10.038055                            7.067615      -0.199865       1.950305                    0.999240      26.752693      76.421711       0.604186       0.432232      -1.056004      -0.002716       0.000000      -0.000000       0.002716       0.000000      -0.000000      -0.012804       0.003100      -0.013410      -0.014953       0.003785       0.011168             13.690413      26.547507      -0.000000      -0.000000       5.927570       0.798107       8.596162           0.000000
          294              C      10.225459       0.000000       0.000000       0.101143      37.282429 0.41699045E+03  0.96946775E+04                                 9.944232                            6.925930      -0.178267       1.958511                    0.999349      26.601737      75.869831       0.610714       0.431381      -1.055619       0.004266       0.000000       0.000000       0.004266      -0.000000      -0.000000       0.014952       0.008817       0.031573      -0.017616      -0.000853       0.018469             13.516576      25.569090      -0.000000      -0.000000       7.257350      -2.090077       7.723289           0.000000
          295              N       6.709888       7.394114      17.045814      -0.407577      39.712305 0.49326729E+03  0.11913729E+05                                10.112957                            7.373806      -0.501443       1.861858                    0.997552      29.450551      84.535869       0.613491       0.413364      -1.071076      -0.031296       0.046478      -0.105727       0.119657      -0.023100       0.013865      -0.068343       0.096653      -0.004834      -0.097460       0.024026       0.073434             12.718927      15.080901      -3.874321       4.886183       8.486640      -5.249145      14.589240           0.000000
          296              N       1.188186       6.558176      19.513677      -0.392609      39.659320 0.46826035E+03  0.11149187E+05                                10.027594                            7.143435      -0.392519       1.896497                    0.998383      28.988001      82.267623       0.629495       0.408656      -1.075536       0.118816       0.007901       0.050308       0.129269       0.041622       0.029017      -0.057166       0.079878       0.044068      -0.100567       0.046547       0.054020             12.429907      21.237776       5.334351      -1.553490       7.558582      -1.952194       8.493364          -0.000000
          297              N       6.104973       3.542427      20.181854      -0.403349      37.688494 0.49505564E+03  0.11958436E+05                                 9.721707                            7.384735      -0.493129       1.863707                    0.997838      29.365154      84.082060       0.613817       0.413092      -1.072086      -0.054086      -0.092559       0.044765       0.116174       0.028318      -0.009624      -0.046715       0.050250      -0.226504      -0.095693       0.014446       0.081247             11.602549      15.525588       3.492587      -2.726949      11.121530      -4.170266       8.160529          -0.000000
          298              N       3.924544       5.544179      12.724615      -0.212996      34.443819 0.51132327E+03  0.12316884E+05                                 8.919884                            7.376032      -0.084023       2.005667                    0.998270      27.588040      76.128787       0.637264       0.399008      -1.093255      -0.140015       0.001538       0.000562       0.140025       0.005072      -0.001055       0.012158      -0.090640       0.178720      -0.075412       0.012705       0.062707             10.137700      14.048886      -0.192254       0.255351       6.708564       2.655313       9.655650           0.000000
          299              N       8.235277       5.624774      12.695352      -0.219385      34.401711 0.53395667E+03  0.12993508E+05                                 8.915333                            7.544585      -0.071250       2.009687                    0.997964      27.779459      76.881202       0.629636       0.399757      -1.093466       0.142969       0.006925      -0.003631       0.143183      -0.001949      -0.005987      -0.007265      -0.089296       0.183679      -0.075581       0.013031       0.062550             10.036405      14.098648       0.157735      -0.307222       5.835041      -1.343438      10.175527           0.000000
          300              N       6.134592       3.519935      12.490509      -0.200332      34.859023 0.48393799E+03  0.11491547E+05                                 8.972320                            7.152916      -0.098251       2.007616                    0.998187      27.071031      74.035573       0.650593       0.396468      -1.095607       0.004947      -0.134075      -0.013746       0.134868       0.001842      -0.006087      -0.012453       0.089622       0.171490      -0.074587       0.015343       0.059244             10.522872       5.745516      -0.394380      -1.484623      16.100194      -0.302524       9.722907          -0.000000
          301              N       6.709888      11.348887       7.340186      -0.407577      39.712294 0.49326722E+03  0.11913727E+05                                10.112955                            7.373805      -0.501443       1.861858                    0.997552      29.450551      84.535865       0.613491       0.413364      -1.071076      -0.031296      -0.046478       0.105727       0.119657       0.023100      -0.013865      -0.068343       0.096653      -0.004834      -0.097460       0.024026       0.073434             12.718924      15.080898       3.874317      -4.886179       8.486637      -5.249143      14.589237          -0.000000
          302              N       1.188186      12.184824       4.872323      -0.392609      39.659324 0.46826039E+03  0.11149188E+05                                10.027594                            7.143435      -0.392519       1.896497                    0.998383      28.988002      82.267625       0.629495       0.408656      -1.075536       0.118816      -0.007901      -0.050308       0.129269      -0.041622      -0.029017      -0.057166       0.079878       0.044068      -0.100567       0.046547       0.054020             12.429908      21.237777      -5.334352       1.553490       7.558583      -1.952193       8.493364          -0.000001
          303              N       6.104973      15.200573       4.204146      -0.403349      37.688495 0.49505567E+03  0.11958436E+05                                 9.721707                            7.384735      -0.493129       1.863707                    0.997838      29.365155      84.082064       0.613817       0.413092      -1.072086      -0.054086       0.092559      -0.044765       0.116174      -0.028318       0.009624      -0.046715       0.050250      -0.226504      -0.095693       0.014446       0.081247             11.602549      15.525588      -3.492587       2.726949      11.121531      -4.170266       8.160529          -0.000000
          304              N       3.924544      13.198821      11.661385      -0.212996      34.443819 0.51132328E+03  0.12316885E+05                                 8.919884                            7.376032      -0.084023       2.005667                    0.998270      27.588040      76.128787       0.637264       0.399008      -1.093255      -0.140015      -0.001538      -0.000562       0.140025      -0.005072       0.001055       0.012158      -0.090640       0.178720      -0.075412       0.012705       0.062707             10.137700      14.048885       0.192254      -0.255350       6.708564       2.655313       9.655650           0.000000
          305              N       8.235277      13.118226      11.690648      -0.219385      34.401711 0.53395666E+03  0.12993507E+05                                 8.915333                            7.544585      -0.071250       2.009687                    0.997964      27.779459      76.881203       0.629636       0.399757      -1.093466       0.142969      -0.006925       0.003631       0.143183       0.001949       0.005987      -0.007265      -0.089296       0.183679      -0.075581       0.013031       0.062550             10.036406      14.098648      -0.157735       0.307222       5.835041      -1.343438      10.175527           0.000000
          306              N       6.134592      15.223065      11.895491      -0.200332      34.859025 0.48393802E+03  0.11491548E+05                                 8.972320                            7.152916      -0.098251       2.007616                    0.998187      27.071032      74.035574       0.650593       0.396468      -1.095607       0.004947       0.134075       0.013746       0.134868      -0.001842       0.006087      -0.012453       0.089622       0.171490      -0.074587       0.015343       0.059244             10.522872       5.745516       0.394380       1.484623      16.100194      -0.302524       9.722907          -0.000000
          307              N       4.682112       1.977387       4.852814      -0.407577      39.712294 0.49326720E+03  0.11913727E+05                                10.112955                            7.373805      -0.501443       1.861858                    0.997552      29.450551      84.535864       0.613491       0.413364      -1.071076       0.031296      -0.046478      -0.105727       0.119657      -0.023100      -0.013865       0.068343       0.096653      -0.004834      -0.097460       0.024026       0.073434             12.718924      15.080898      -3.874318      -4.886179       8.486637       5.249142      14.589236          -0.000000
          308              N      10.203814       2.813324       7.320677      -0.392609      39.659325 0.46826039E+03  0.11149188E+05                                10.027595                            7.143435      -0.392519       1.896497                    0.998383      28.988002      82.267629       0.629495       0.408656      -1.075536      -0.118816      -0.007901       0.050308       0.129269       0.041622      -0.029017       0.057166       0.079878       0.044068      -0.100567       0.046547       0.054020             12.429909      21.237779       5.334353       1.553490       7.558584       1.952193       8.493365          -0.000000
          309              N       5.287027       5.829073       7.988854      -0.403349      37.688496 0.49505567E+03  0.11958436E+05                                 9.721707                            7.384735      -0.493129       1.863707                    0.997838      29.365155      84.082063       0.613817       0.413092      -1.072086       0.054086       0.092559       0.044765       0.116174       0.028318       0.009624       0.046715       0.050250      -0.226504      -0.095693       0.014446       0.081247             11.602549      15.525589       3.492587       2.726949      11.121530       4.170266       8.160529          -0.000000
          310              N       7.467456       3.827321       0.531615      -0.212996      34.443818 0.51132328E+03  0.12316885E+05                                 8.919884                            7.376032      -0.084023       2.005667                    0.998270      27.588040      76.128787       0.637264       0.399008      -1.093255       0.140015      -0.001538       0.000562       0.140025       0.005072       0.001055      -0.012158      -0.090640       0.178720      -0.075412       0.012705       0.062707             10.137700      14.048885      -0.192254      -0.255350       6.708564      -2.655313       9.655650           0.000000
          311              N       3.156723       3.746726       0.502352      -0.219385      34.401711 0.53395666E+03  0.12993508E+05                                 8.915333                            7.544585      -0.071250       2.009687                    0.997964      27.779459      76.881204       0.629636       0.399757      -1.093466      -0.142969      -0.006925      -0.003631       0.143183      -0.001949       0.005987       0.007265      -0.089296       0.183679      -0.075581       0.013031       0.062550             10.036406      14.098648       0.157735       0.307222       5.835041       1.343438      10.175528           0.000000
          312              N       5.257408       5.851565       0.297509      -0.200332      34.859025 0.48393802E+03  0.11491548E+05                                 8.972321                            7.152916      -0.098251       2.007616                    0.998187      27.071032      74.035575       0.650593       0.396468      -1.095607      -0.004947       0.134075      -0.013746       0.134868       0.001842       0.006087       0.012453       0.089622       0.171490      -0.074587       0.015343       0.059244             10.522873       5.745516      -0.394380       1.484623      16.100195       0.302524       9.722907          -0.000000
          313              N       4.682112      16.765614      19.533186      -0.407577      39.712302 0.49326724E+03  0.11913728E+05                                10.112957                            7.373806      -0.501443       1.861858                    0.997552      29.450550      84.535864       0.613491       0.413364      -1.071076       0.031296       0.046478       0.105727       0.119657       0.023100       0.013865       0.068343       0.096653      -0.004834      -0.097460       0.024026       0.073434             12.718926      15.080900       3.874320       4.886183       8.486639       5.249144      14.589239           0.000000
          314              N      10.203814      15.929676      17.065323      -0.392609      39.659320 0.46826036E+03  0.11149187E+05                                10.027594                            7.143435      -0.392519       1.896497                    0.998383      28.988001      82.267626       0.629495       0.408656      -1.075536      -0.118816       0.007901      -0.050308       0.129269      -0.041622       0.029017       0.057166       0.079878       0.044068      -0.100567       0.046547       0.054020             12.429908      21.237776      -5.334351      -1.553490       7.558582       1.952194       8.493364          -0.000000
          315              N       5.287027      12.913927      16.397146      -0.403349      37.688497 0.49505570E+03  0.11958437E+05                                 9.721707                            7.384735      -0.493129       1.863707                    0.997838      29.365156      84.082066       0.613817       0.413092      -1.072086       0.054086      -0.092559      -0.044765       0.116174      -0.028318      -0.009624       0.046715       0.050250      -0.226504      -0.095693       0.014446       0.081247             11.602549      15.525588      -3.492587      -2.726949      11.121531       4.170266       8.160529          -0.000000
          316              N       7.467456      14.915679      23.854385      -0.212996      34.443817 0.51132324E+03  0.12316884E+05                                 8.919884                            7.376032      -0.084023       2.005667                    0.998270      27.588039      76.128787       0.637264       0.399008      -1.093255       0.140015       0.001538      -0.000562       0.140025      -0.005072      -0.001055      -0.012158      -0.090640       0.178720      -0.075412       0.012705       0.062707             10.137700      14.048886       0.192254       0.255351       6.708564      -2.655313       9.655650           0.000000
          317              N       3.156723      14.996274      23.883648      -0.219385      34.401711 0.53395667E+03  0.12993507E+05                                 8.915332                            7.544585      -0.071250       2.009687                    0.997964      27.779459      76.881202       0.629636       0.399757      -1.093466      -0.142969       0.006925       0.003631       0.143183       0.001949      -0.005987       0.007265      -0.089296       0.183679      -0.075581       0.013031       0.062550             10.036405      14.098647      -0.157735      -0.307222       5.835041       1.343438      10.175527           0.000000
          318              N       5.257408      12.891435      24.088491      -0.200332      34.859025 0.48393802E+03  0.11491548E+05                                 8.972321                            7.152916      -0.098251       2.007616                    0.998187      27.071032      74.035575       0.650593       0.396468      -1.095607      -0.004947      -0.134075       0.013746       0.134868      -0.001842      -0.006087       0.012453       0.089622       0.171490      -0.074587       0.015343       0.059244             10.522873       5.745516       0.394380      -1.484623      16.100195       0.302523       9.722907          -0.000000
          319              N       8.281984       9.371500      12.193000      -0.223222      34.489434 0.53032252E+03  0.12921555E+05                                 8.972138                            7.541817      -0.189391       1.971683                    0.996900      28.013664      78.338672       0.625012       0.402201      -1.088549       0.149874      -0.000000      -0.000000       0.149874       0.000000       0.000000      -0.013421      -0.121263       0.187182      -0.091829       0.024661       0.067168             10.395799      14.511073       0.000000       0.000000       6.095331      -1.340802      10.580992           0.000000
          320              N       3.991757       9.371500      12.193000      -0.222698      35.093593 0.53764880E+03  0.13115190E+05                                 9.022917                            7.549645      -0.059930       2.014363                    0.997379      27.872594      77.411511       0.631603       0.397544      -1.094210      -0.147856      -0.000000       0.000000       0.147856      -0.000000      -0.000000       0.025515      -0.128761       0.157731      -0.090669       0.018811       0.071858             10.521017      14.372510      -0.000000       0.000002       8.062946       2.906563       9.127594           0.000000
          321              N       3.110016       0.000000       0.000000      -0.223222      34.489434 0.53032252E+03  0.12921555E+05                                 8.972138                            7.541817      -0.189391       1.971683                    0.996900      28.013664      78.338672       0.625012       0.402201      -1.088549      -0.149874       0.000000      -0.000000       0.149874       0.000000      -0.000000       0.013421      -0.121263       0.187182      -0.091829       0.024661       0.067168             10.395799      14.511073      -0.000000      -0.000000       6.095331       1.340802      10.580992           0.000000
          322              N       7.400243       0.000000       0.000000      -0.222698      35.093598 0.53764898E+03  0.13115196E+05                                 9.022918                            7.549646      -0.059930       2.014363                    0.997379      27.872594      77.411511       0.631603       0.397544      -1.094210       0.147856       0.000000       0.000000       0.147856      -0.000000       0.000000      -0.025515      -0.128761       0.157731      -0.090669       0.018811       0.071858             10.521018      14.372510       0.000000       0.000000       8.062949      -2.906564       9.127594           0.000000
          323              O       6.071936       7.652767      13.523500      -0.585685      44.971648 0.74115084E+03  0.19369583E+05                                10.170402                            8.559456      -0.283975       1.943954                    0.993883      29.473259      81.653161       0.632230       0.370695      -1.126178       0.004936      -0.006696       0.019842       0.021515       0.007569      -0.002811      -0.023585       0.028501       0.093883      -0.038984      -0.000982       0.039966             11.760286       7.658317      -0.034100       0.251607      13.063184      -4.021220      14.559356           0.000000
          324              O       6.109530       5.896548      14.821079      -0.532030      31.190513 0.51869179E+03  0.12368819E+05                                 7.855828                            7.071095       0.410031       2.196686                    0.995418      27.173564      71.347531       0.710546       0.361489      -1.136012      -0.001452       0.015798      -0.018306       0.024224      -0.007460      -0.000009       0.020184       0.000483      -0.223408      -0.078026       0.031509       0.046517              8.423340       6.294669      -0.451829       0.331105      11.100781       0.551459       7.874570           0.000000
          325              O       8.806016       7.763351      16.304480      -0.537505      30.162643 0.44849461E+03  0.10272164E+05                                 7.562256                            6.457091       0.945694       2.355800                    0.998834      26.849564      68.198404       0.767103       0.348616      -1.150922      -0.048060      -0.008810       0.020219       0.052879       0.055310      -0.051720       0.020933      -0.079484       0.124073      -0.109306       0.046068       0.063239              8.555366       7.658468       1.402299      -2.582051       6.944435      -3.590440      11.063196           0.000000
          326              O       3.234189       5.519814      18.057833      -0.659393      30.339338 0.52745507E+03  0.12604729E+05                                 7.441498                            6.948450       0.787788       2.239810                    0.999735      29.718343      77.591630       0.746683       0.343259      -1.153164       0.038928       0.006297       0.038883       0.055380       0.051147       0.036382      -0.010850      -0.148862       0.174009      -0.127098       0.061271       0.065827              7.477926       6.352865       0.430938       0.642875       6.122172       1.329554       9.958741          -0.000000
          327              O       4.804006       6.278905      19.403940      -0.643157      35.150137 0.55555485E+03  0.13443776E+05                                 8.393307                            7.237526       0.789712       2.280844                    0.997469      28.777097      75.499268       0.715858       0.353577      -1.145156      -0.040323      -0.035784      -0.059538       0.080320      -0.007538       0.014150      -0.082655       0.057237      -0.184416      -0.118546       0.045055       0.073491              9.046558      14.105521      -0.979439       0.737110       6.115941      -0.770658       6.918212          -0.000000
          328              O       0.593523       5.561048      21.398715      -0.549901      29.465071 0.42250855E+03  0.95372601E+04                                 7.391076                            6.239680       1.018669       2.375764                    0.999516      26.744875      67.523419       0.785231       0.345558      -1.153026       0.002350       0.013264      -0.058608       0.060136      -0.038116      -0.006976      -0.006078      -0.126836       0.128946      -0.095984       0.041975       0.054009              8.076771       6.555795       0.047078       1.163344       5.871096      -3.340263      11.803421           0.000000
          329              O       5.410061       3.411226      22.840659      -0.545443      38.728177 0.60662284E+03  0.15051603E+05                                 9.127244                            7.701070      -0.022902       2.056654                    0.992765      27.653681      74.199494       0.673329       0.366619      -1.131385       0.005360      -0.030639       0.020776       0.037405      -0.003649       0.004208       0.064013       0.028818      -0.042529      -0.075173       0.021815       0.053358             10.190518       7.041654       0.311974      -0.248947      12.380872       4.368252      11.149028           0.000000
          330              O       5.171968       1.201426      22.668738      -0.578009      45.331212 0.66320235E+03  0.16790033E+05                                10.109919                            8.025958       0.052072       2.070542                    0.992453      28.237223      75.992217       0.664235       0.364233      -1.135689       0.009899       0.013212       0.008386       0.018517      -0.005600       0.003010      -0.034804       0.001229      -0.187436      -0.074062       0.028912       0.045150             12.119594       7.603527       1.202296      -0.696996      18.597918      -4.890842      10.157338           0.000000
          331              O       7.939085       2.372864      20.767118      -0.521575      30.369933 0.45319651E+03  0.10421325E+05                                 7.670522                            6.548095       0.731338       2.298265                    0.996559      26.649303      68.131261       0.750749       0.354793      -1.144300      -0.036310       0.030821      -0.007643       0.048237      -0.039270       0.038399      -0.005738      -0.119616       0.152453      -0.104979       0.035227       0.069752              8.671531       6.616670      -1.262671       0.873634      11.655759      -4.035630       7.742164           0.000000
          332              O       6.071936      11.090233      10.862500      -0.585685      44.971647 0.74115084E+03  0.19369583E+05                                10.170402                            8.559456      -0.283975       1.943954                    0.993883      29.473259      81.653160       0.632230       0.370695      -1.126178       0.004936       0.006696      -0.019842       0.021515      -0.007569       0.002811      -0.023585       0.028501       0.093883      -0.038984      -0.000982       0.039966             11.760285       7.658317       0.034100      -0.251608      13.063184      -4.021220      14.559355           0.000000
          333              O       6.109530      12.846452       9.564921      -0.532030      31.190513 0.51869179E+03  0.12368819E+05                                 7.855829                            7.071095       0.410031       2.196686                    0.995418      27.173564      71.347531       0.710546       0.361489      -1.136012      -0.001452      -0.015798       0.018306       0.024224       0.007460       0.000009       0.020184       0.000483      -0.223408      -0.078026       0.031509       0.046517              8.423340       6.294669       0.451829      -0.331105      11.100781       0.551459       7.874571           0.000000
          334              O       8.806016      10.979649       8.081520      -0.537504      30.162644 0.44849459E+03  0.10272163E+05                                 7.562256                            6.457091       0.945694       2.355800                    0.998834      26.849563      68.198402       0.767103       0.348616      -1.150922      -0.048060       0.008810      -0.020219       0.052879      -0.055310       0.051720       0.020933      -0.079484       0.124073      -0.109306       0.046068       0.063239              8.555367       7.658468      -1.402299       2.582051       6.944436      -3.590440      11.063196           0.000000
          335              O       3.234189      13.223187       6.328167      -0.659393      30.339336 0.52745513E+03  0.12604731E+05                                 7.441498                            6.948450       0.787788       2.239810                    0.999735      29.718342      77.591622       0.746683       0.343259      -1.153164       0.038928      -0.006297      -0.038883       0.055380      -0.051147      -0.036382      -0.010850      -0.148862       0.174009      -0.127098       0.061271       0.065827              7.477925       6.352864      -0.430938      -0.642875       6.122175       1.329555       9.958737          -0.000001
          336              O       4.804006      12.464095       4.982060      -0.643157      35.150139 0.55555492E+03  0.13443778E+05                                 8.393308                            7.237527       0.789711       2.280844                    0.997469      28.777099      75.499275       0.715858       0.353577      -1.145156      -0.040323       0.035784       0.059538       0.080320       0.007538      -0.014150      -0.082655       0.057237      -0.184416      -0.118546       0.045055       0.073491              9.046558      14.105521       0.979439      -0.737109       6.115941      -0.770658       6.918212          -0.000000
          337              O       0.593523      13.181952       2.987285      -0.549901      29.465071 0.42250855E+03  0.95372601E+04                                 7.391076                            6.239680       1.018669       2.375764                    0.999516      26.744875      67.523419       0.785231       0.345558      -1.153026       0.002350      -0.013264       0.058608       0.060136       0.038116       0.006976      -0.006078      -0.126836       0.128946      -0.095984       0.041975       0.054009              8.076771       6.555795      -0.047078      -1.163344       5.871096      -3.340263      11.803421          -0.000000
          338              O       5.410061      15.331774       1.545341      -0.545443      38.728177 0.60662284E+03  0.15051603E+05                                 9.127244                            7.701070      -0.022902       2.056654                    0.992765      27.653681      74.199494       0.673329       0.366619      -1.131385       0.005360       0.030639      -0.020776       0.037405       0.003649      -0.004208       0.064013       0.028818      -0.042529      -0.075173       0.021815       0.053358             10.190518       7.041654      -0.311974       0.248947      12.380872       4.368252      11.149028           0.000000
          339              O       5.171968      17.541574       1.717262      -0.578009      45.331212 0.66320234E+03  0.16790032E+05                                10.109919                            8.025958       0.052072       2.070542                    0.992453      28.237223      75.992216       0.664235       0.364233      -1.135689       0.009899      -0.013212      -0.008386       0.018517       0.005600      -0.003010      -0.034804       0.001229      -0.187436      -0.074062       0.028912       0.045150             12.119594       7.603527      -1.202296       0.696996      18.597918      -4.890842      10.157338          -0.000000
          340              O       7.939085      16.370136       3.618882      -0.521575      30.369933 0.45319651E+03  0.10421325E+05                                 7.670522                            6.548095       0.731338       2.298265                    0.996559      26.649303      68.131261       0.750749       0.354793      -1.144300      -0.036310      -0.030821       0.007643       0.048237       0.039270      -0.038399      -0.005738      -0.119616       0.152453      -0.104979       0.035227       0.069752              8.671531       6.616670       1.262671      -0.873634      11.655759      -4.035630       7.742164          -0.000000
          341              O       5.320064       1.718733       1.330500      -0.585685      44.971648 0.74115084E+03  0.19369583E+05                                10.170402                            8.559456      -0.283975       1.943954                    0.993883      29.473259      81.653160       0.632230       0.370695      -1.126178      -0.004936       0.006696       0.019842       0.021515       0.007569       0.002811       0.023585       0.028501       0.093883      -0.038984      -0.000982       0.039966             11.760285       7.658317      -0.034100      -0.251607      13.063183       4.021220      14.559356           0.000000
          342              O       5.282470       3.474952       2.628079      -0.532030      31.190514 0.51869179E+03  0.12368819E+05                                 7.855829                            7.071095       0.410031       2.196686                    0.995418      27.173564      71.347531       0.710546       0.361489      -1.136012       0.001452      -0.015798      -0.018306       0.024224      -0.007460       0.000009      -0.020184       0.000483      -0.223408      -0.078026       0.031509       0.046517              8.423341       6.294669      -0.451829      -0.331105      11.100782      -0.551459       7.874571           0.000000
          343              O       2.585984       1.608149       4.111480      -0.537505      30.162645 0.44849460E+03  0.10272164E+05                                 7.562256                            6.457091       0.945694       2.355800                    0.998834      26.849563      68.198402       0.767103       0.348616      -1.150922       0.048060       0.008810       0.020219       0.052879       0.055310       0.051720      -0.020933      -0.079484       0.124073      -0.109306       0.046068       0.063239              8.555367       7.658468       1.402299       2.582051       6.944436       3.590441      11.063197           0.000000
          344              O       8.157811       3.851687       5.864833      -0.659393      30.339341 0.52745524E+03  0.12604734E+05                                 7.441499                            6.948451       0.787788       2.239810                    0.999735      29.718343      77.591628       0.746683       0.343259      -1.153164      -0.038928      -0.006297       0.038883       0.055380       0.051147      -0.036382       0.010850      -0.148862       0.174009      -0.127098       0.061271       0.065827              7.477926       6.352864       0.430938      -0.642875       6.122175      -1.329555       9.958738          -0.000001
          345              O       6.587994       3.092595       7.210940      -0.643157      35.150138 0.55555489E+03  0.13443777E+05                                 8.393307                            7.237526       0.789711       2.280844                    0.997469      28.777099      75.499273       0.715858       0.353577      -1.145156       0.040323       0.035784      -0.059538       0.080320      -0.007538      -0.014150       0.082655       0.057237      -0.184416      -0.118546       0.045055       0.073491              9.046558      14.105521      -0.979439      -0.737109       6.115941       0.770658       6.918212          -0.000000
          346              O      10.798477       3.810452       9.205715      -0.549901      29.465075 0.42250862E+03  0.95372621E+04                                 7.391077                            6.239681       1.018669       2.375764                    0.999516      26.744876      67.523424       0.785231       0.345558      -1.153025      -0.002350      -0.013264      -0.058608       0.060136      -0.038116       0.006976       0.006078      -0.126836       0.128946      -0.095984       0.041975       0.054009              8.076772       6.555796       0.047078      -1.163344       5.871096       3.340264      11.803423          -0.000000
          347              O       5.981939       5.960274      10.647659      -0.545443      38.728175 0.60662280E+03  0.15051602E+05                                 9.127244                            7.701070      -0.022902       2.056654                    0.992765      27.653680      74.199492       0.673329       0.366619      -1.131385      -0.005360       0.030639       0.020776       0.037405      -0.003649      -0.004208      -0.064013       0.028818      -0.042529      -0.075173       0.021815       0.053358             10.190518       7.041654       0.311974       0.248947      12.380871      -4.368251      11.149028           0.000000
          348              O       6.220032       8.170074      10.475738      -0.578009      45.331213 0.66320235E+03  0.16790033E+05                                10.109919                            8.025958       0.052072       2.070542                    0.992453      28.237223      75.992217       0.664235       0.364233      -1.135689      -0.009899      -0.013212       0.008386       0.018517      -0.005600      -0.003010       0.034804       0.001229      -0.187436      -0.074062       0.028912       0.045150             12.119595       7.603527       1.202296       0.696996      18.597919       4.890842      10.157338          -0.000000
          349              O       3.452915       6.998636       8.574118      -0.521575      30.369932 0.45319651E+03  0.10421325E+05                                 7.670522                            6.548095       0.731338       2.298265                    0.996559      26.649303      68.131261       0.750749       0.354793      -1.144300       0.036310      -0.030821      -0.007643       0.048237      -0.039270      -0.038399       0.005738      -0.119616       0.152453      -0.104979       0.035227       0.069752              8.671531       6.616670      -1.262671      -0.873633      11.655759       4.035630       7.742164          -0.000000
          350              O       5.320064      17.024267      23.055500      -0.585685      44.971648 0.74115084E+03  0.19369583E+05                                10.170402                            8.559456      -0.283975       1.943954                    0.993883      29.473259      81.653160       0.632230       0.370695      -1.126178      -0.004936      -0.006696      -0.019842       0.021515      -0.007569      -0.002811       0.023585       0.028501       0.093883      -0.038984      -0.000982       0.039966             11.760285       7.658317       0.034100       0.251607      13.063183       4.021220      14.559356           0.000000
          351              O       5.282470      15.268048      21.757921      -0.532030      31.190514 0.51869182E+03  0.12368820E+05                                 7.855829                            7.071096       0.410031       2.196686                    0.995418      27.173564      71.347533       0.710546       0.361489      -1.136012       0.001452       0.015798       0.018306       0.024224       0.007460      -0.000009      -0.020184       0.000483      -0.223408      -0.078026       0.031509       0.046517              8.423341       6.294670       0.451829       0.331105      11.100782      -0.551459       7.874571           0.000000
          352              O       2.585984      17.134851      20.274520      -0.537504      30.162641 0.44849456E+03  0.10272163E+05                                 7.562255                            6.457090       0.945694       2.355800                    0.998834      26.849563      68.198401       0.767103       0.348616      -1.150922       0.048060      -0.008810      -0.020219       0.052879      -0.055310      -0.051720      -0.020933      -0.079484       0.124073      -0.109306       0.046068       0.063239              8.555366       7.658467      -1.402299      -2.582051       6.944435       3.590440      11.063195           0.000000
          353              O       8.157811      14.891314      18.521167      -0.659393      30.339333 0.52745497E+03  0.12604726E+05                                 7.441497                            6.948449       0.787788       2.239810                    0.999735      29.718343      77.591626       0.746683       0.343259      -1.153164      -0.038928       0.006297      -0.038883       0.055380      -0.051147       0.036382       0.010850      -0.148863       0.174009      -0.127098       0.061271       0.065827              7.477925       6.352864      -0.430938       0.642875       6.122171      -1.329554       9.958739          -0.000000
          354              O       6.587994      15.650405      17.175060      -0.643157      35.150141 0.55555491E+03  0.13443778E+05                                 8.393308                            7.237526       0.789711       2.280844                    0.997469      28.777099      75.499274       0.715858       0.353577      -1.145156       0.040323      -0.035784       0.059538       0.080320       0.007538       0.014150       0.082655       0.057237      -0.184416      -0.118546       0.045055       0.073491              9.046559      14.105522       0.979439       0.737110       6.115941       0.770658       6.918213          -0.000000
          355              O      10.798477      14.932548      15.180285      -0.549901      29.465074 0.42250860E+03  0.95372616E+04                                 7.391077                            6.239681       1.018669       2.375764                    0.999516      26.744875      67.523422       0.785231       0.345558      -1.153025      -0.002350       0.013264       0.058608       0.060136       0.038116      -0.006976       0.006078      -0.126836       0.128946      -0.095984       0.041975       0.054009              8.076772       6.555796      -0.047078       1.163344       5.871096       3.340264      11.803423           0.000000
          356              O       5.981939      12.782726      13.738341      -0.545443      38.728175 0.60662281E+03  0.15051602E+05                                 9.127244                            7.701070      -0.022902       2.056654                    0.992765      27.653680      74.199493       0.673329       0.366619      -1.131385      -0.005360      -0.030639      -0.020776       0.037405       0.003649       0.004208      -0.064013       0.028818      -0.042529      -0.075173       0.021815       0.053358             10.190518       7.041655      -0.311974      -0.248947      12.380872      -4.368252      11.149028           0.000000
          357              O       6.220032      10.572926      13.910262      -0.578009      45.331213 0.66320234E+03  0.16790032E+05                                10.109919                            8.025958       0.052072       2.070542                    0.992453      28.237223      75.992216       0.664235       0.364233      -1.135689      -0.009899       0.013212      -0.008386       0.018517       0.005600       0.003010       0.034804       0.001229      -0.187436      -0.074062       0.028912       0.045150             12.119594       7.603527      -1.202296      -0.696996      18.597918       4.890842      10.157338          -0.000000
          358              O       3.452915      11.744364      15.811882      -0.521575      30.369933 0.45319651E+03  0.10421326E+05                                 7.670522                            6.548095       0.731338       2.298265                    0.996559      26.649302      68.131260       0.750749       0.354793      -1.144300       0.036310       0.030821       0.007643       0.048237       0.039270       0.038399       0.005738      -0.119616       0.152453      -0.104979       0.035227       0.069752              8.671532       6.616670       1.262671       0.873634      11.655760       4.035630       7.742165           0.000000

******************************************************
Auxiliary information for the entire system
The total spin magnetic moment of the unit cell is   0.000006
The total net atomic charge of the unit cell is   0.000008
Accuracy of reproducing the electrostatic potential in the unit cell:
  The inner radius (bohr) =    5.0000
  The outer radius (bohr) =   12.0000
  Valid grid points have density less than (e/(bohr^3)) =    0.0001
  The number of valid grid points were=       197408
  The rms potential error without charges in kcal/mol is=      4.88235
  The rms potential error with partial charges in kcal/mol is=      0.72293
  The RRMSE value at monopole order=      0.14807
  The rms potential error with partial charges and cloud penetration in kcal/mol is=      0.72734
  The RRMSE value at monopole order with cloud penetration is=      0.14897
  The rms potential error with partial charges and atomic dipoles in kcal/mol is=      0.37189
  The RRMSE value at dipole order=      0.07617
  The rms potential error with partial charges, atomic dipoles and cloud penetration in kcal/mol is=      0.35963
  The RRMSE value at dipole order with cloud penetration=      0.07366

******************************************************
The electron densities and ab initio electrostatic potential were computed in VASP using the PBE functional and
projector augmented wave method. See the main text of the journal article for a description of computational details.
The atomic charges, dipoles, and quadrupoles were computed with the DDEC6 method as described in
(a) T. A. Manz and N. Gabaldon Limas, RSC Adv. 6 (2016) 47771-47801 DOI: 10.1039/c6ra04656h
(b) N. Gabaldon Limas and T. A. Manz, RSC Adv. 8 (2018) 2678-2707 DOI: 10.1039/c7ra11829e.
For each atom in the material, the electron cloud parameters were fit to the spherically averaged atom-in-material
electron density using radial positions for which this density was between 10^-4 and 10^-2 electrons per cubic bohr.
The polarizabilities, dispersion coefficients, and quantum Drude oscillator (QDO) parameters were fit using the MCLF method.
The magnetic structure of the system was optimized in VASP from the default ferromagnetic initial guess using spin polarization.
The atomic spin moments (ASMs) were computed on this optimized magnetic structure using the DDEC6 partition as inputs
to the method of T. A. Manz and D. S. Sholl, J. Chem. Theory Comput. 7 (2011) 4146-4164 DOI: 10.1021/ct200539n.
The RMSE and RRMSE were computed using a uniform grid with Ewald summation.
