# Supplementary material for: A collection of forcefield precursors for metal–organic frameworks
Source: RSC Adv. 2019 Nov 13;9(63):36492–507. doi: 10.1039/c9ra07327b (PMC9075174; doi:10.1039/c9ra07327b)
Supplement: RA-009-C9RA07327B-s4153 [file RA-009-C9RA07327B-s4153.xyz]

  166
jmolscript: load "" {1 1 1} spacegroup "x,y,z" unitcell [{     14.865000     0.000000     0.000000 }, {      0.000000    14.983000     0.000000 }, {      0.000000    -7.491500    12.975659 }]
Sm    11.148750    -0.000000     8.650353     1.973234
Sm    11.148750     7.491500     4.325306     1.973234
Sm     3.716250     7.491500     4.325306     1.973232
Sm     3.716250    -0.000000     8.650353     1.973232
Cu     0.000000     3.745750     6.487830     0.978532
Cu     0.000000    -3.745750     6.487830     0.978542
Cu     0.000000     7.491500     0.000000     0.978544
Cu     7.432500    -3.745750     6.487830     0.978541
Cu     7.432500     3.745750     6.487830     0.978538
Cu     7.432500     7.491500     0.000000     0.978542
H     12.473222     3.556215    10.257258     0.116693
H     11.337536     4.002708     9.265918     0.108269
H     12.473222    -0.386561     4.767257     0.116694
H     11.337536    -1.468334     4.876253     0.108273
H     12.473222    -3.169654    10.926802     0.116688
H     11.337536    -2.534374    11.809147     0.108270
H     12.473222     3.935285     2.718401     0.116692
H     11.337536     3.488792     3.709741     0.108269
H     12.473222     7.878061     8.208402     0.116694
H     11.337536     8.959834     8.099406     0.108273
H     12.473222    10.661154     2.048857     0.116688
H     11.337536    10.025874     1.166512     0.108270
H      9.824279    11.047715     2.718401     0.116693
H     10.959965    11.494208     3.709741     0.108268
H      9.824279     7.104939     8.208402     0.116693
H     10.959965     6.023166     8.099406     0.108273
H      9.824279     4.321846     2.048857     0.116688
H     10.959965     4.957126     1.166512     0.108270
H      9.824279    -3.556215    10.257258     0.116693
H     10.959965    -4.002708     9.265918     0.108268
H      9.824279     0.386561     4.767257     0.116693
H     10.959965     1.468334     4.876253     0.108273
H      9.824279     3.169654    10.926802     0.116688
H     10.959965     2.534374    11.809147     0.108270
H      2.391779     3.935285     2.718401     0.116693
H      3.527465     3.488792     3.709741     0.108269
H      2.391779     7.878061     8.208402     0.116694
H      3.527465     8.959834     8.099406     0.108273
H      2.391779    10.661154     2.048857     0.116689
H      3.527465    10.025874     1.166512     0.108270
H      2.391779     3.556215    10.257258     0.116693
H      3.527465     4.002708     9.265918     0.108269
H      2.391779    -0.386561     4.767257     0.116694
H      3.527465    -1.468334     4.876253     0.108273
H      2.391779    -3.169654    10.926802     0.116688
H      3.527465    -2.534374    11.809147     0.108270
H      5.040722    -3.556215    10.257258     0.116693
H      3.905036    -4.002708     9.265918     0.108268
H      5.040722     0.386561     4.767257     0.116694
H      3.905036     1.468334     4.876253     0.108273
H      5.040722     3.169654    10.926802     0.116688
H      3.905036     2.534374    11.809147     0.108270
H      5.040722    11.047715     2.718401     0.116693
H      3.905036    11.494208     3.709741     0.108268
H      5.040722     7.104939     8.208402     0.116694
H      3.905036     6.023166     8.099406     0.108273
H      5.040722     4.321846     2.048857     0.116688
H      3.905036     4.957126     1.166512     0.108270
C     12.783900     2.880482     8.349837     0.668301
C     11.917271     3.265545     9.517646    -0.151062
C     12.783900    -1.700571     6.306170     0.668293
C     11.917271    -0.881750     5.388791    -0.151066
C     12.783900    -1.179911    11.295311     0.668303
C     11.917271    -2.383795    11.044881    -0.151057
C     12.783900     4.611018     4.625822     0.668301
C     11.917271     4.225955     3.458013    -0.151063
C     12.783900     9.192071     6.669489     0.668293
C     11.917271     8.373250     7.586868    -0.151066
C     12.783900     8.671411     1.680348     0.668303
C     11.917271     9.875295     1.930778    -0.151057
C      9.513600    10.371982     4.625822     0.668303
C     10.380230    10.757045     3.458013    -0.151062
C      9.513600     5.790929     6.669489     0.668294
C     10.380230     6.609750     7.586868    -0.151066
C      9.513600     6.311589     1.680348     0.668300
C     10.380230     5.107705     1.930778    -0.151058
C      9.513600    -2.880482     8.349837     0.668303
C     10.380230    -3.265545     9.517646    -0.151062
C      9.513600     1.700570     6.306170     0.668293
C     10.380230     0.881750     5.388791    -0.151066
C      9.513600     1.179911    11.295311     0.668300
C     10.380230     2.383795    11.044881    -0.151058
C      2.081100     4.611018     4.625822     0.668301
C      2.947730     4.225955     3.458013    -0.151063
C      2.081100     9.192071     6.669489     0.668293
C      2.947730     8.373250     7.586868    -0.151067
C      2.081100     8.671411     1.680348     0.668303
C      2.947730     9.875295     1.930778    -0.151057
C      2.081100     2.880482     8.349837     0.668301
C      2.947730     3.265545     9.517646    -0.151063
C      2.081100    -1.700571     6.306170     0.668293
C      2.947730    -0.881750     5.388791    -0.151067
C      2.081100    -1.179911    11.295311     0.668303
C      2.947730    -2.383795    11.044881    -0.151057
C      5.351400    -2.880482     8.349837     0.668303
C      4.484771    -3.265545     9.517646    -0.151062
C      5.351400     1.700570     6.306170     0.668293
C      4.484771     0.881750     5.388791    -0.151066
C      5.351400     1.179911    11.295311     0.668300
C      4.484771     2.383795    11.044881    -0.151058
C      5.351400    10.371982     4.625822     0.668303
C      4.484771    10.757045     3.458013    -0.151062
C      5.351400     5.790929     6.669489     0.668293
C      4.484771     6.609750     7.586868    -0.151066
C      5.351400     6.311589     1.680348     0.668300
C      4.484771     5.107705     1.930778    -0.151058
O     13.491474     3.792197     7.881415    -0.564411
O     12.743765     1.693079     7.956674    -0.638310
O     13.491474    -2.562093     5.750812    -0.564407
O     12.743765    -1.447358     7.531072    -0.638298
O     13.491474    -1.230104    12.319091    -0.564415
O     12.743765    -0.245721    10.463571    -0.638333
O     13.491474     3.699303     5.094244    -0.564411
O     12.743765     5.798421     5.018985    -0.638311
O     13.491474    10.053593     7.224847    -0.564407
O     12.743765     8.938858     5.444587    -0.638298
O     13.491474     8.721604     0.656568    -0.564415
O     12.743765     7.737221     2.512088    -0.638333
O      8.806026    11.283697     5.094244    -0.564413
O      9.553736     9.184579     5.018985    -0.638312
O      8.806026     4.929407     7.224847    -0.564407
O      9.553736     6.044142     5.444587    -0.638297
O      8.806026     6.261396     0.656568    -0.564413
O      9.553736     7.245779     2.512088    -0.638332
O      8.806026    -3.792197     7.881415    -0.564413
O      9.553736    -1.693079     7.956674    -0.638311
O      8.806026     2.562093     5.750812    -0.564407
O      9.553736     1.447358     7.531072    -0.638297
O      8.806026     1.230104    12.319091    -0.564413
O      9.553736     0.245721    10.463571    -0.638332
O      1.373526     3.699303     5.094244    -0.564411
O      2.121236     5.798421     5.018985    -0.638310
O      1.373526    10.053593     7.224847    -0.564406
O      2.121236     8.938858     5.444587    -0.638297
O      1.373526     8.721604     0.656568    -0.564415
O      2.121236     7.737221     2.512088    -0.638333
O      1.373526     3.792197     7.881415    -0.564411
O      2.121236     1.693079     7.956674    -0.638310
O      1.373526    -2.562093     5.750812    -0.564406
O      2.121236    -1.447358     7.531072    -0.638297
O      1.373526    -1.230104    12.319091    -0.564415
O      2.121236    -0.245721    10.463571    -0.638333
O      6.058974    -3.792197     7.881415    -0.564413
O      5.311265    -1.693079     7.956674    -0.638311
O      6.058974     2.562093     5.750812    -0.564406
O      5.311265     1.447358     7.531072    -0.638297
O      6.058974     1.230104    12.319091    -0.564413
O      5.311265     0.245721    10.463571    -0.638332
O      6.058974    11.283697     5.094244    -0.564413
O      5.311265     9.184579     5.018985    -0.638311
O      6.058974     4.929407     7.224847    -0.564406
O      5.311265     6.044142     5.444587    -0.638297
O      6.058974     6.261396     0.656568    -0.564413
O      5.311265     7.245779     2.512088    -0.638332
O     11.148750     2.177404     9.907564    -0.225978
O     11.148750    -0.000000     6.136189    -0.225936
O     11.148750    -2.177404     9.907564    -0.225978
O     11.148750     5.314096     3.068095    -0.225978
O     11.148750     7.491500     6.839470    -0.225936
O     11.148750     9.668904     3.068095    -0.225978
O      3.716250     5.314096     3.068095    -0.225978
O      3.716250     7.491500     6.839470    -0.225936
O      3.716250     9.668904     3.068095    -0.225978
O      3.716250     2.177404     9.907564    -0.225978
O      3.716250    -0.000000     6.136189    -0.225936
O      3.716250    -2.177404     9.907564    -0.225978

The following XYZ coordinates are in angstroms. Other properties are in atomic units.
The sperically averaged electron density of each atom fit to a function of the form exp(a - br)
eigen_1, eigen_2 and eigen_3 are the three eigenvalues of traceless quadrupole moment tensor
  atom number  atomic symbol              X              Y              Z     net charge C6 coefficient C8 coefficient C10 coefficient fluctuating dipole atomic polarizability isotropic forcefield polarizability              a              b squared Pearson coefficient          <r^3>          <r^4>         wp_QDO          m_QDO          q_QDO       dipole_x       dipole_y       dipole_z         dipole            Qxy            Qxz            Qyz     Q(x^2-y^2)  Q(3z^2 - R^2)        eigen_1        eigen_2        eigen_3 static polarizability      alpha(xx)      alpha(xy)      alpha(xz)      alpha(yy)      alpha(yz)      alpha(zz) atomic spin moment
            1             Sm      11.148750      -0.000000       8.650353       1.973234     176.091415 0.46584860E+04  0.17464581E+06                                19.886629                           17.970219       2.808870       2.530227                    0.999666      83.240639     200.054379       0.628492       0.259952      -1.358385       0.000000       0.000001       0.000209       0.000209      -0.000005       0.000001       0.000000       0.298879      -0.298666      -0.099662      -0.099555       0.199217             21.678915      17.576549       0.000194       0.000135      23.730272      -0.000074      23.729923          -0.000908
            2             Sm      11.148750       7.491500       4.325306       1.973234     176.091407 0.46584855E+04  0.17464579E+06                                19.886628                           17.970217       2.808870       2.530227                    0.999666      83.240637     200.054368       0.628492       0.259952      -1.358385       0.000000      -0.000001      -0.000209       0.000209       0.000005      -0.000001       0.000000       0.298879      -0.298666      -0.099662      -0.099555       0.199217             21.678913      17.576547      -0.000193      -0.000135      23.730271      -0.000073      23.729921          -0.000908
            3             Sm       3.716250       7.491500       4.325306       1.973232     176.091626 0.46584928E+04  0.17464614E+06                                19.886657                           17.970243       2.808869       2.530227                    0.999666      83.240671     200.054544       0.628491       0.259952      -1.358384      -0.000000      -0.000001      -0.000209       0.000209      -0.000005       0.000001       0.000000       0.298879      -0.298666      -0.099662      -0.099555       0.199217             21.678945      17.576572       0.000193       0.000134      23.730307      -0.000073      23.729957          -0.000908
            4             Sm       3.716250      -0.000000       8.650353       1.973232     176.091623 0.46584929E+04  0.17464615E+06                                19.886656                           17.970243       2.808869       2.530227                    0.999666      83.240672     200.054547       0.628491       0.259952      -1.358384      -0.000000       0.000001       0.000209       0.000209       0.000005      -0.000001       0.000000       0.298879      -0.298666      -0.099662      -0.099555       0.199217             21.678945      17.576572      -0.000194      -0.000135      23.730306      -0.000073      23.729956          -0.000908
            5             Cu       0.000000       3.745750       6.487830       0.978532      52.360967 0.72658727E+03  0.18111007E+05                                12.119439                            9.271923       1.102897       2.311999                    0.996743      37.618383      88.623497       0.553819       0.443694      -1.123297      -0.000000      -0.000000       0.000000       0.000000       0.000000      -0.000000       0.042932       0.157205       0.216192      -0.124033       0.042570       0.081463             15.422646      22.556063       0.000000      -0.000000       8.458508      -4.427501      15.253367           0.745458
            6             Cu       0.000000      -3.745750       6.487830       0.978542      52.355193 0.72650808E+03  0.18108482E+05                                12.118389                            9.271285       1.103073       2.312061                    0.996744      37.617574      88.619324       0.553852       0.443681      -1.123309      -0.000000       0.000000       0.000000       0.000000      -0.000000      -0.000000      -0.102307       0.054369      -0.092265      -0.124026       0.042562       0.081464             15.421114      22.553609      -0.000000      -0.000000      17.387288      -0.728493       6.322446           0.745459
            7             Cu       0.000000       7.491500       0.000000       0.978544      52.360008 0.72657442E+03  0.18110603E+05                                12.119277                            9.271831       1.102981       2.312032                    0.996743      37.618188      88.622786       0.553823       0.443693      -1.123298      -0.000000      -0.000000       0.000000       0.000000       0.000000      -0.000000       0.059365      -0.020013      -0.315460      -0.124038       0.042570       0.081468             15.422371      22.555581       0.000000       0.000000       9.720244       5.155936      13.991289           0.745464
            8             Cu       7.432500      -3.745750       6.487830       0.978541      52.360349 0.72657883E+03  0.18110749E+05                                12.119367                            9.271892       1.102935       2.312018                    0.996743      37.618082      88.622767       0.553818       0.443696      -1.123295       0.000000       0.000000      -0.000000       0.000000      -0.000000      -0.000000      -0.042954       0.157182       0.216174      -0.124029       0.042562       0.081467             15.422506      22.555828      -0.000000      -0.000000       8.458450       4.427438      15.253239           0.745464
            9             Cu       7.432500       3.745750       6.487830       0.978538      52.359527 0.72656668E+03  0.18110351E+05                                12.119182                            9.271760       1.102960       2.312022                    0.996743      37.618124      88.622308       0.553828       0.443690      -1.123300       0.000000      -0.000000       0.000000       0.000000      -0.000000       0.000000       0.102307       0.054362      -0.092331      -0.124032       0.042570       0.081462             15.422280      22.555470      -0.000000      -0.000000      17.388589       0.728517       6.322780           0.745462
           10             Cu       7.432500       7.491500       0.000000       0.978542      52.355926 0.72651844E+03  0.18108817E+05                                12.118538                            9.271379       1.103018       2.312043                    0.996744      37.617664      88.619930       0.553846       0.443684      -1.123306       0.000000       0.000000      -0.000000       0.000000      -0.000000       0.000000      -0.059361      -0.020012      -0.315428      -0.124026       0.042565       0.081461             15.421317      22.553912       0.000000      -0.000000       9.719689      -5.155554      13.990351           0.745459
           11              H      12.473222       3.556215      10.257258       0.116693       1.251869 0.10065339E+02  0.10306646E+03                                 1.847410                            1.799953      -0.764978       2.517525                    0.999526       3.325233       9.044527       0.495555       1.207049      -0.730441       0.020767       0.001161       0.024711       0.032300       0.004948       0.004919      -0.006819       0.001540      -0.001675      -0.011289       0.004993       0.006296              1.847928       1.883533       0.175460       0.341316       1.555269       0.083570       2.104983          -0.000219
           12              H      11.337536       4.002708       9.265918       0.108269       1.140513 0.86945744E+01  0.87005936E+02                                 1.799367                            1.714090      -0.943057       2.420496                    0.997402       3.602865      10.127714       0.483009       1.267215      -0.711864      -0.023330       0.014994      -0.011755       0.030121       0.002373       0.002546      -0.006539       0.009300      -0.017342      -0.011248       0.003042       0.008206              1.846935       1.737315      -0.417236       0.162564       2.144416      -0.427680       1.659072          -0.000153
           13              H      12.473222      -0.386561       4.767257       0.116694       1.251811 0.10064705E+02  0.10305801E+03                                 1.847326                            1.799874      -0.764966       2.517532                    0.999526       3.325156       9.044137       0.495577       1.207020      -0.730448       0.020769       0.020818      -0.013364       0.032301       0.001787      -0.006747       0.003437      -0.004313      -0.019239      -0.011290       0.004997       0.006293              1.847844       1.883448       0.207848      -0.322591       1.895091      -0.279799       1.764992          -0.000219
           14              H      11.337536      -1.468334       4.876253       0.108273       1.140517 0.86946194E+01  0.87006664E+02                                 1.799386                            1.714106      -0.943070       2.420493                    0.997402       3.602878      10.127829       0.483001       1.267232      -0.711861      -0.023328      -0.017679      -0.007109       0.030122       0.001019      -0.003327       0.005011       0.006652      -0.025287      -0.011249       0.003043       0.008206              1.846955       1.737329       0.349408       0.280061       2.150817       0.424013       1.652720          -0.000153
           15              H      12.473222      -3.169654      10.926802       0.116688       1.251870 0.10065335E+02  0.10306629E+03                                 1.847402                            1.799944      -0.764967       2.517526                    0.999526       3.325238       9.044501       0.495560       1.207039      -0.730444       0.020769      -0.021979      -0.011351       0.032300      -0.006733       0.001820       0.003383       0.007503       0.016192      -0.011289       0.004993       0.006296              1.847920       1.883525      -0.383316      -0.018705       2.039916       0.196248       1.620318          -0.000219
           16              H      11.337536      -2.534374      11.809147       0.108270       1.140534 0.86947923E+01  0.87008955E+02                                 1.799415                            1.714132      -0.943057       2.420497                    0.997402       3.602917      10.128020       0.482993       1.267245      -0.711858      -0.023330       0.002685       0.018864       0.030122      -0.003391       0.000782       0.001529       0.017980       0.008697      -0.011250       0.003043       0.008207              1.846987       1.737359       0.067837      -0.442637       1.410059       0.003679       2.393542          -0.000153
           17              H      12.473222       3.935285       2.718401       0.116692       1.251869 0.10065340E+02  0.10306647E+03                                 1.847411                            1.799953      -0.764978       2.517525                    0.999526       3.325233       9.044527       0.495555       1.207050      -0.730441       0.020767      -0.001161      -0.024711       0.032300      -0.004948      -0.004919      -0.006819       0.001540      -0.001675      -0.011289       0.004993       0.006296              1.847929       1.883533      -0.175460      -0.341316       1.555269       0.083570       2.104983          -0.000219
           18              H      11.337536       3.488792       3.709741       0.108269       1.140513 0.86945740E+01  0.87005934E+02                                 1.799367                            1.714090      -0.943057       2.420496                    0.997402       3.602865      10.127715       0.483009       1.267215      -0.711864      -0.023330      -0.014994       0.011755       0.030121      -0.002373      -0.002546      -0.006539       0.009300      -0.017342      -0.011248       0.003042       0.008206              1.846935       1.737316       0.417236      -0.162564       2.144416      -0.427680       1.659073          -0.000153
           19              H      12.473222       7.878061       8.208402       0.116694       1.251812 0.10064711E+02  0.10305810E+03                                 1.847328                            1.799875      -0.764966       2.517531                    0.999526       3.325156       9.044141       0.495576       1.207021      -0.730448       0.020769      -0.020818       0.013364       0.032301      -0.001787       0.006747       0.003437      -0.004313      -0.019239      -0.011290       0.004997       0.006293              1.847845       1.883450      -0.207849       0.322592       1.895093      -0.279799       1.764994          -0.000219
           20              H      11.337536       8.959834       8.099406       0.108273       1.140517 0.86946195E+01  0.87006664E+02                                 1.799386                            1.714106      -0.943070       2.420493                    0.997402       3.602878      10.127829       0.483001       1.267232      -0.711861      -0.023328       0.017679       0.007109       0.030122      -0.001019       0.003327       0.005011       0.006652      -0.025287      -0.011249       0.003043       0.008206              1.846955       1.737329      -0.349408      -0.280061       2.150817       0.424013       1.652720          -0.000153
           21              H      12.473222      10.661154       2.048857       0.116688       1.251870 0.10065334E+02  0.10306628E+03                                 1.847401                            1.799944      -0.764967       2.517526                    0.999526       3.325238       9.044500       0.495560       1.207038      -0.730444       0.020769       0.021979       0.011351       0.032300       0.006733      -0.001820       0.003383       0.007503       0.016192      -0.011290       0.004994       0.006296              1.847919       1.883525       0.383315       0.018705       2.039916       0.196247       1.620318          -0.000219
           22              H      11.337536      10.025874       1.166512       0.108270       1.140534 0.86947884E+01  0.87008911E+02                                 1.799415                            1.714132      -0.943057       2.420497                    0.997402       3.602916      10.128019       0.482993       1.267246      -0.711858      -0.023330      -0.002685      -0.018864       0.030122       0.003391      -0.000782       0.001529       0.017980       0.008697      -0.011250       0.003043       0.008207              1.846987       1.737360      -0.067837       0.442637       1.410059       0.003679       2.393542          -0.000153
           23              H       9.824279      11.047715       2.718401       0.116693       1.251844 0.10065071E+02  0.10306294E+03                                 1.847380                            1.799924      -0.764962       2.517533                    0.999526       3.325199       9.044377       0.495562       1.207043      -0.730443      -0.020768       0.001159      -0.024711       0.032300      -0.004943       0.004921       0.006821       0.001546      -0.001675      -0.011289       0.004993       0.006296              1.847898       1.883503      -0.175455       0.341309       1.555245      -0.083567       2.104945          -0.000219
           24              H      10.959965      11.494208       3.709741       0.108268       1.140540 0.86948567E+01  0.87009709E+02                                 1.799417                            1.714134      -0.943066       2.420491                    0.997402       3.602927      10.128035       0.482995       1.267239      -0.711859       0.023330       0.014994       0.011755       0.030121      -0.002373       0.002546       0.006540       0.009301      -0.017342      -0.011249       0.003043       0.008207              1.846988       1.737360       0.417253       0.162569       2.144486       0.427700       1.659117          -0.000153
           25              H       9.824279       7.104939       8.208402       0.116693       1.251859 0.10065232E+02  0.10306505E+03                                 1.847400                            1.799942      -0.764967       2.517531                    0.999526       3.325212       9.044447       0.495557       1.207048      -0.730441      -0.020769       0.020818       0.013364       0.032300      -0.001786      -0.006745      -0.003438      -0.004314      -0.019238      -0.011289       0.004995       0.006295              1.847918       1.883521      -0.207858      -0.322611       1.895168       0.279817       1.765063          -0.000219
           26              H      10.959965       6.023166       8.099406       0.108273       1.140499 0.86944393E+01  0.87004281E+02                                 1.799357                            1.714080      -0.943061       2.420498                    0.997402       3.602836      10.127628       0.483009       1.267220      -0.711863       0.023329      -0.017679       0.007110       0.030122      -0.001019      -0.003327      -0.005011       0.006652      -0.025283      -0.011248       0.003042       0.008206              1.846925       1.737305      -0.349402       0.280054       2.150778      -0.424000       1.652691          -0.000153
           27              H       9.824279       4.321846       2.048857       0.116688       1.251848 0.10065090E+02  0.10306293E+03                                 1.847360                            1.799906      -0.764983       2.517518                    0.999526       3.325218       9.044347       0.495573       1.207017      -0.730448      -0.020768      -0.021981       0.011349       0.032300       0.006736       0.001826      -0.003381       0.007497       0.016189      -0.011290       0.004996       0.006294              1.847878       1.883483       0.383303      -0.018706       2.039867      -0.196240       1.620284          -0.000219
           28              H      10.959965       4.957126       1.166512       0.108270       1.140525 0.86946939E+01  0.87007614E+02                                 1.799395                            1.714114      -0.943057       2.420497                    0.997402       3.602898      10.127904       0.482999       1.267233      -0.711860       0.023330       0.002685      -0.018864       0.030122       0.003392       0.000782      -0.001529       0.017980       0.008696      -0.011249       0.003043       0.008207              1.846965       1.737339      -0.067835      -0.442628       1.410045      -0.003679       2.393511          -0.000153
           29              H       9.824279      -3.556215      10.257258       0.116693       1.251845 0.10065080E+02  0.10306306E+03                                 1.847381                            1.799925      -0.764962       2.517532                    0.999526       3.325200       9.044382       0.495561       1.207043      -0.730443      -0.020768      -0.001159       0.024711       0.032300       0.004943      -0.004921       0.006821       0.001546      -0.001675      -0.011289       0.004993       0.006296              1.847899       1.883504       0.175455      -0.341309       1.555246      -0.083567       2.104946          -0.000219
           30              H      10.959965      -4.002708       9.265918       0.108268       1.140540 0.86948568E+01  0.87009710E+02                                 1.799417                            1.714134      -0.943066       2.420491                    0.997402       3.602927      10.128035       0.482995       1.267239      -0.711859       0.023330      -0.014994      -0.011755       0.030121       0.002373      -0.002546       0.006541       0.009301      -0.017342      -0.011249       0.003043       0.008207              1.846988       1.737361      -0.417253      -0.162569       2.144486       0.427700       1.659117          -0.000153
           31              H       9.824279       0.386561       4.767257       0.116693       1.251860 0.10065235E+02  0.10306510E+03                                 1.847401                            1.799943      -0.764967       2.517531                    0.999526       3.325212       9.044449       0.495557       1.207049      -0.730441      -0.020769      -0.020818      -0.013364       0.032300       0.001786       0.006746      -0.003438      -0.004314      -0.019238      -0.011289       0.004995       0.006295              1.847918       1.883522       0.207858       0.322611       1.895169       0.279817       1.765064          -0.000219
           32              H      10.959965       1.468334       4.876253       0.108273       1.140499 0.86944400E+01  0.87004295E+02                                 1.799358                            1.714081      -0.943061       2.420498                    0.997402       3.602836      10.127630       0.483009       1.267220      -0.711863       0.023329       0.017679      -0.007110       0.030122       0.001019       0.003327      -0.005011       0.006652      -0.025283      -0.011248       0.003042       0.008206              1.846925       1.737306       0.349403      -0.280055       2.150778      -0.424000       1.652692          -0.000153
           33              H       9.824279       3.169654      10.926802       0.116688       1.251848 0.10065092E+02  0.10306297E+03                                 1.847361                            1.799906      -0.764983       2.517518                    0.999526       3.325218       9.044348       0.495573       1.207017      -0.730448      -0.020768       0.021981      -0.011349       0.032300      -0.006736      -0.001826      -0.003381       0.007497       0.016189      -0.011290       0.004996       0.006294              1.847878       1.883484      -0.383303       0.018706       2.039867      -0.196240       1.620284          -0.000219
           34              H      10.959965       2.534374      11.809147       0.108270       1.140525 0.86946950E+01  0.87007629E+02                                 1.799395                            1.714114      -0.943057       2.420497                    0.997402       3.602898      10.127905       0.482999       1.267233      -0.711860       0.023330      -0.002685       0.018864       0.030122      -0.003392      -0.000782      -0.001529       0.017980       0.008696      -0.011249       0.003043       0.008207              1.846965       1.737339       0.067835       0.442628       1.410046      -0.003679       2.393512          -0.000153
           35              H       2.391779       3.935285       2.718401       0.116693       1.251869 0.10065334E+02  0.10306640E+03                                 1.847410                            1.799953      -0.764978       2.517525                    0.999526       3.325232       9.044525       0.495555       1.207050      -0.730441      -0.020767      -0.001161      -0.024711       0.032300       0.004948       0.004919      -0.006819       0.001540      -0.001675      -0.011289       0.004993       0.006296              1.847928       1.883533       0.175460       0.341316       1.555269       0.083570       2.104982          -0.000219
           36              H       3.527465       3.488792       3.709741       0.108269       1.140513 0.86945732E+01  0.87005929E+02                                 1.799367                            1.714091      -0.943057       2.420496                    0.997402       3.602865      10.127717       0.483009       1.267216      -0.711864       0.023330      -0.014994       0.011755       0.030121       0.002373       0.002546      -0.006539       0.009300      -0.017342      -0.011248       0.003042       0.008206              1.846935       1.737316      -0.417236       0.162565       2.144417      -0.427680       1.659073          -0.000153
           37              H       2.391779       7.878061       8.208402       0.116694       1.251810 0.10064696E+02  0.10305790E+03                                 1.847326                            1.799873      -0.764966       2.517532                    0.999526       3.325155       9.044134       0.495577       1.207020      -0.730448      -0.020769      -0.020818       0.013364       0.032301       0.001787      -0.006747       0.003437      -0.004313      -0.019239      -0.011290       0.004997       0.006293              1.847843       1.883447       0.207848      -0.322591       1.895090      -0.279798       1.764992          -0.000219
           38              H       3.527465       8.959834       8.099406       0.108273       1.140517 0.86946194E+01  0.87006664E+02                                 1.799386                            1.714106      -0.943070       2.420493                    0.997402       3.602878      10.127829       0.483001       1.267232      -0.711861       0.023328       0.017679       0.007109       0.030122       0.001019      -0.003327       0.005011       0.006652      -0.025287      -0.011249       0.003043       0.008206              1.846955       1.737329       0.349408       0.280061       2.150817       0.424013       1.652720          -0.000153
           39              H       2.391779      10.661154       2.048857       0.116689       1.251869 0.10065324E+02  0.10306614E+03                                 1.847400                            1.799943      -0.764967       2.517526                    0.999526       3.325237       9.044496       0.495561       1.207038      -0.730444      -0.020769       0.021979       0.011351       0.032300      -0.006733       0.001820       0.003383       0.007503       0.016192      -0.011290       0.004994       0.006296              1.847918       1.883523      -0.383315      -0.018705       2.039914       0.196247       1.620317          -0.000219
           40              H       3.527465      10.025874       1.166512       0.108270       1.140534 0.86947919E+01  0.87008952E+02                                 1.799415                            1.714132      -0.943057       2.420497                    0.997402       3.602917      10.128021       0.482993       1.267245      -0.711858       0.023330      -0.002685      -0.018864       0.030122      -0.003391       0.000782       0.001529       0.017980       0.008697      -0.011250       0.003043       0.008207              1.846987       1.737359       0.067837      -0.442637       1.410059       0.003679       2.393543          -0.000153
           41              H       2.391779       3.556215      10.257258       0.116693       1.251869 0.10065335E+02  0.10306641E+03                                 1.847410                            1.799953      -0.764978       2.517525                    0.999526       3.325232       9.044526       0.495555       1.207050      -0.730441      -0.020767       0.001161       0.024711       0.032300      -0.004948      -0.004919      -0.006819       0.001540      -0.001675      -0.011289       0.004993       0.006296              1.847928       1.883533      -0.175460      -0.341316       1.555269       0.083570       2.104983          -0.000219
           42              H       3.527465       4.002708       9.265918       0.108269       1.140513 0.86945742E+01  0.87005943E+02                                 1.799368                            1.714091      -0.943057       2.420496                    0.997402       3.602865      10.127718       0.483009       1.267216      -0.711864       0.023330       0.014994      -0.011755       0.030121      -0.002373      -0.002546      -0.006539       0.009300      -0.017342      -0.011248       0.003042       0.008206              1.846936       1.737316       0.417236      -0.162565       2.144417      -0.427680       1.659073          -0.000153
           43              H       2.391779      -0.386561       4.767257       0.116694       1.251810 0.10064696E+02  0.10305790E+03                                 1.847326                            1.799873      -0.764966       2.517532                    0.999526       3.325155       9.044134       0.495577       1.207020      -0.730448      -0.020769       0.020818      -0.013364       0.032301      -0.001787       0.006747       0.003437      -0.004313      -0.019239      -0.011290       0.004997       0.006293              1.847843       1.883447      -0.207848       0.322591       1.895090      -0.279799       1.764992          -0.000219
           44              H       3.527465      -1.468334       4.876253       0.108273       1.140517 0.86946191E+01  0.87006662E+02                                 1.799386                            1.714106      -0.943070       2.420493                    0.997402       3.602878      10.127830       0.483001       1.267232      -0.711861       0.023328      -0.017679      -0.007109       0.030122      -0.001019       0.003327       0.005011       0.006652      -0.025287      -0.011249       0.003043       0.008206              1.846955       1.737329      -0.349408      -0.280061       2.150817       0.424013       1.652720          -0.000153
           45              H       2.391779      -3.169654      10.926802       0.116688       1.251869 0.10065327E+02  0.10306619E+03                                 1.847401                            1.799944      -0.764967       2.517526                    0.999526       3.325237       9.044497       0.495560       1.207039      -0.730444      -0.020769      -0.021979      -0.011351       0.032300       0.006733      -0.001820       0.003383       0.007503       0.016192      -0.011290       0.004994       0.006296              1.847919       1.883524       0.383315       0.018705       2.039915       0.196247       1.620317          -0.000219
           46              H       3.527465      -2.534374      11.809147       0.108270       1.140534 0.86947870E+01  0.87008894E+02                                 1.799415                            1.714132      -0.943057       2.420497                    0.997402       3.602916      10.128019       0.482993       1.267246      -0.711858       0.023330       0.002685       0.018864       0.030122       0.003391      -0.000782       0.001529       0.017980       0.008697      -0.011250       0.003043       0.008207              1.846987       1.737359      -0.067837       0.442637       1.410059       0.003679       2.393543          -0.000153
           47              H       5.040722      -3.556215      10.257258       0.116693       1.251844 0.10065067E+02  0.10306290E+03                                 1.847380                            1.799924      -0.764962       2.517533                    0.999526       3.325198       9.044376       0.495561       1.207043      -0.730442       0.020768      -0.001159       0.024711       0.032300      -0.004943       0.004921       0.006821       0.001546      -0.001675      -0.011289       0.004993       0.006296              1.847898       1.883503      -0.175455       0.341309       1.555245      -0.083567       2.104946          -0.000219
           48              H       3.905036      -4.002708       9.265918       0.108268       1.140540 0.86948562E+01  0.87009705E+02                                 1.799417                            1.714135      -0.943067       2.420491                    0.997402       3.602927      10.128036       0.482994       1.267239      -0.711859      -0.023330      -0.014994      -0.011755       0.030121      -0.002373       0.002546       0.006540       0.009301      -0.017342      -0.011249       0.003043       0.008207              1.846988       1.737361       0.417253       0.162569       2.144486       0.427700       1.659117          -0.000153
           49              H       5.040722       0.386561       4.767257       0.116694       1.251859 0.10065224E+02  0.10306496E+03                                 1.847399                            1.799942      -0.764967       2.517532                    0.999526       3.325211       9.044444       0.495557       1.207048      -0.730441       0.020769      -0.020818      -0.013364       0.032300      -0.001786      -0.006746      -0.003438      -0.004314      -0.019238      -0.011289       0.004995       0.006295              1.847917       1.883520      -0.207858      -0.322610       1.895168       0.279817       1.765063          -0.000219
           50              H       3.905036       1.468334       4.876253       0.108273       1.140499 0.86944381E+01  0.87004273E+02                                 1.799357                            1.714081      -0.943062       2.420498                    0.997402       3.602836      10.127631       0.483008       1.267221      -0.711863      -0.023329       0.017679      -0.007110       0.030122      -0.001019      -0.003327      -0.005011       0.006652      -0.025283      -0.011248       0.003042       0.008206              1.846925       1.737306      -0.349402       0.280055       2.150778      -0.424000       1.652692          -0.000153
           51              H       5.040722       3.169654      10.926802       0.116688       1.251847 0.10065085E+02  0.10306288E+03                                 1.847360                            1.799906      -0.764982       2.517518                    0.999526       3.325217       9.044345       0.495573       1.207017      -0.730448       0.020768       0.021981      -0.011349       0.032300       0.006736       0.001826      -0.003381       0.007497       0.016189      -0.011290       0.004996       0.006294              1.847878       1.883483       0.383303      -0.018706       2.039867      -0.196240       1.620283          -0.000219
           52              H       3.905036       2.534374      11.809147       0.108270       1.140524 0.86946931E+01  0.87007608E+02                                 1.799395                            1.714115      -0.943057       2.420497                    0.997402       3.602898      10.127906       0.482999       1.267234      -0.711860      -0.023330      -0.002685       0.018864       0.030122       0.003392       0.000782      -0.001529       0.017980       0.008696      -0.011249       0.003043       0.008207              1.846965       1.737339      -0.067835      -0.442628       1.410046      -0.003679       2.393511          -0.000153
           53              H       5.040722      11.047715       2.718401       0.116693       1.251844 0.10065068E+02  0.10306291E+03                                 1.847380                            1.799924      -0.764962       2.517533                    0.999526       3.325198       9.044377       0.495561       1.207044      -0.730442       0.020768       0.001159      -0.024711       0.032300       0.004943      -0.004921       0.006821       0.001546      -0.001675      -0.011289       0.004993       0.006296              1.847898       1.883504       0.175455      -0.341309       1.555245      -0.083567       2.104946          -0.000219
           54              H       3.905036      11.494208       3.709741       0.108268       1.140540 0.86948568E+01  0.87009717E+02                                 1.799417                            1.714135      -0.943067       2.420491                    0.997402       3.602927      10.128038       0.482994       1.267240      -0.711859      -0.023330       0.014994       0.011755       0.030121       0.002373      -0.002546       0.006541       0.009301      -0.017342      -0.011249       0.003043       0.008207              1.846988       1.737361      -0.417253      -0.162569       2.144486       0.427700       1.659118          -0.000153
           55              H       5.040722       7.104939       8.208402       0.116694       1.251859 0.10065225E+02  0.10306497E+03                                 1.847399                            1.799942      -0.764966       2.517532                    0.999526       3.325211       9.044445       0.495557       1.207048      -0.730441       0.020769       0.020818       0.013364       0.032300       0.001786       0.006746      -0.003438      -0.004314      -0.019238      -0.011289       0.004995       0.006295              1.847917       1.883521       0.207858       0.322610       1.895168       0.279817       1.765063          -0.000219
           56              H       3.905036       6.023166       8.099406       0.108273       1.140499 0.86944384E+01  0.87004274E+02                                 1.799357                            1.714081      -0.943061       2.420498                    0.997402       3.602836      10.127630       0.483009       1.267221      -0.711863      -0.023329      -0.017679       0.007110       0.030122       0.001019       0.003327      -0.005011       0.006652      -0.025283      -0.011248       0.003042       0.008206              1.846925       1.737306       0.349402      -0.280054       2.150778      -0.424000       1.652692          -0.000153
           57              H       5.040722       4.321846       2.048857       0.116688       1.251848 0.10065089E+02  0.10306292E+03                                 1.847361                            1.799907      -0.764983       2.517518                    0.999526       3.325217       9.044347       0.495573       1.207018      -0.730448       0.020768      -0.021981       0.011349       0.032300      -0.006736      -0.001826      -0.003381       0.007497       0.016189      -0.011290       0.004996       0.006294              1.847879       1.883484      -0.383303       0.018706       2.039868      -0.196240       1.620284          -0.000219
           58              H       3.905036       4.957126       1.166512       0.108270       1.140524 0.86946941E+01  0.87007623E+02                                 1.799395                            1.714115      -0.943057       2.420497                    0.997402       3.602898      10.127907       0.482999       1.267234      -0.711860      -0.023330       0.002685      -0.018864       0.030122      -0.003392      -0.000782      -0.001529       0.017980       0.008696      -0.011249       0.003043       0.008207              1.846966       1.737340       0.067835       0.442628       1.410046      -0.003679       2.393512          -0.000153
           59              C      12.783900       2.880482       8.349837       0.668301      21.089960 0.22832724E+03  0.46286992E+04                                 7.127185                            5.431241       0.006793       2.081128                    0.999499      21.190069      58.988209       0.623639       0.484475      -1.011623       0.039327      -0.015205      -0.035774       0.055296      -0.047257       0.087980      -0.030262       0.084841       0.051154      -0.074674      -0.056070       0.130745              8.360486       8.162976       2.596865      -3.741697       9.031368      -1.295195       7.887113           0.000251
           60              C      11.917271       3.265545       9.517646      -0.151062      25.327415 0.35653818E+03  0.80049497E+04                                 7.474025                            6.193730       0.078785       2.030346                    0.998785      28.042094      79.695948       0.676120       0.403487      -1.068845      -0.053001      -0.076025       0.037024       0.099798       0.031635       0.012255      -0.044268       0.023012      -0.056501      -0.065941       0.017228       0.048713              8.489728       8.576502       1.289045      -2.811873       7.534178      -1.888575       9.358503           0.007770
           61              C      12.783900      -1.700571       6.306170       0.668293      21.090100 0.22833036E+03  0.46287731E+04                                 7.127206                            5.431277       0.006843       2.081142                    0.999499      21.190076      58.988077       0.623638       0.484475      -1.011624       0.039325      -0.023384       0.031053       0.055295       0.099820      -0.003067      -0.014315       0.007637      -0.180447      -0.074674      -0.056067       0.130741              8.360488       8.162973      -4.538825      -0.378120       9.294861       1.143129       7.623630           0.000251
           62              C      11.917271      -0.881750       5.388791      -0.151066      25.327194 0.35653574E+03  0.80048658E+04                                 7.473927                            6.193670       0.078834       2.030362                    0.998785      28.041847      79.694597       0.676131       0.403482      -1.068851      -0.053002       0.070075       0.047327       0.099797      -0.005215      -0.033536       0.029389      -0.002768      -0.133825      -0.065945       0.017216       0.048729              8.489592       8.576340      -3.079567       0.289565      10.537797       0.154418       6.354639           0.007770
           63              C      12.783900      -1.179911      11.295311       0.668303      21.089664 0.22832419E+03  0.46286103E+04                                 7.127051                            5.431158       0.006840       2.081143                    0.999498      21.189851      58.986933       0.623653       0.484467      -1.011630       0.039324       0.038585       0.004723       0.055295      -0.052568      -0.084923       0.044582       0.060054      -0.023230      -0.074683      -0.056073       0.130756              8.360309       8.162785       1.941947       4.119664       7.051383       0.152105       9.866758           0.000251
           64              C      11.917271      -2.383795      11.044881      -0.151057      25.327375 0.35653633E+03  0.80048943E+04                                 7.474004                            6.193703       0.078719       2.030324                    0.998785      28.041976      79.695428       0.676123       0.403486      -1.068847      -0.053002       0.005954      -0.084352       0.099800      -0.026436       0.021265       0.014890       0.073921       0.096179      -0.065950       0.017240       0.048711              8.489715       8.576476       1.790627       2.522276       7.266816       1.734230       9.625852           0.007770
           65              C      12.783900       4.611018       4.625822       0.668301      21.089958 0.22832722E+03  0.46286989E+04                                 7.127185                            5.431241       0.006793       2.081128                    0.999499      21.190068      58.988205       0.623639       0.484475      -1.011623       0.039327       0.015205       0.035774       0.055296       0.047257      -0.087980      -0.030262       0.084841       0.051153      -0.074674      -0.056070       0.130745              8.360485       8.162975      -2.596864       3.741697       9.031367      -1.295195       7.887113           0.000251
           66              C      11.917271       4.225955       3.458013      -0.151063      25.327415 0.35653819E+03  0.80049500E+04                                 7.474025                            6.193731       0.078785       2.030346                    0.998785      28.042095      79.695953       0.676120       0.403487      -1.068845      -0.053001       0.076025      -0.037024       0.099798      -0.031635      -0.012255      -0.044268       0.023012      -0.056501      -0.065941       0.017228       0.048713              8.489728       8.576501      -1.289045       2.811873       7.534179      -1.888575       9.358503           0.007770
           67              C      12.783900       9.192071       6.669489       0.668293      21.090101 0.22833036E+03  0.46287731E+04                                 7.127206                            5.431277       0.006843       2.081142                    0.999499      21.190076      58.988078       0.623638       0.484475      -1.011624       0.039325       0.023384      -0.031053       0.055295      -0.099820       0.003067      -0.014315       0.007637      -0.180447      -0.074674      -0.056067       0.130741              8.360489       8.162973       4.538825       0.378121       9.294862       1.143129       7.623631           0.000251
           68              C      11.917271       8.373250       7.586868      -0.151066      25.327195 0.35653576E+03  0.80048664E+04                                 7.473927                            6.193670       0.078834       2.030362                    0.998785      28.041849      79.694607       0.676131       0.403482      -1.068851      -0.053002      -0.070075      -0.047327       0.099797       0.005215       0.033536       0.029389      -0.002768      -0.133825      -0.065945       0.017216       0.048729              8.489593       8.576340       3.079567      -0.289565      10.537797       0.154417       6.354640           0.007770
           69              C      12.783900       8.671411       1.680348       0.668303      21.089664 0.22832420E+03  0.46286103E+04                                 7.127051                            5.431158       0.006840       2.081143                    0.999498      21.189851      58.986932       0.623653       0.484467      -1.011630       0.039324      -0.038585      -0.004723       0.055295       0.052568       0.084923       0.044582       0.060054      -0.023230      -0.074683      -0.056073       0.130756              8.360308       8.162785      -1.941947      -4.119664       7.051383       0.152105       9.866758           0.000251
           70              C      11.917271       9.875295       1.930778      -0.151057      25.327375 0.35653634E+03  0.80048947E+04                                 7.474005                            6.193704       0.078719       2.030324                    0.998785      28.041976      79.695430       0.676123       0.403486      -1.068847      -0.053002      -0.005954       0.084352       0.099800       0.026436      -0.021265       0.014890       0.073921       0.096180      -0.065950       0.017240       0.048711              8.489715       8.576476      -1.790628      -2.522277       7.266816       1.734230       9.625853           0.007770
           71              C       9.513600      10.371982       4.625822       0.668303      21.089606 0.22832293E+03  0.46285763E+04                                 7.127025                            5.431133       0.006823       2.081138                    0.999499      21.189777      58.986591       0.623657       0.484465      -1.011631      -0.039328      -0.015206       0.035773       0.055296       0.047259       0.087986       0.030266       0.084846       0.051160      -0.074678      -0.056076       0.130754              8.360284       8.162766      -2.596782      -3.741577       9.031185       1.295131       7.886900           0.000250
           72              C      10.380230      10.757045       3.458013      -0.151062      25.327378 0.35653745E+03  0.80049256E+04                                 7.474007                            6.193717       0.078801       2.030351                    0.998785      28.042022      79.695591       0.676122       0.403486      -1.068846       0.052999      -0.076027      -0.037024       0.099799      -0.031629       0.012258       0.044272       0.023025      -0.056501      -0.065946       0.017238       0.048708              8.489709       8.576473      -1.289030      -2.811861       7.534200       1.888586       9.358454           0.007770
           73              C       9.513600       5.790929       6.669489       0.668294      21.090014 0.22832880E+03  0.46287387E+04                                 7.127202                            5.431264       0.006861       2.081149                    0.999499      21.190117      58.988388       0.623637       0.484476      -1.011622      -0.039326      -0.023384      -0.031054       0.055296      -0.099820      -0.003065       0.014314       0.007638      -0.180448      -0.074674      -0.056066       0.130740              8.360497       8.162994       4.538854      -0.378129       9.294888      -1.143113       7.623610           0.000250
           74              C      10.380230       6.609750       7.586868      -0.151066      25.327149 0.35653449E+03  0.80048324E+04                                 7.473913                            6.193651       0.078840       2.030365                    0.998785      28.041846      79.694624       0.676133       0.403481      -1.068851       0.053002       0.070074      -0.047326       0.099797       0.005215      -0.033534      -0.029391      -0.002769      -0.133817      -0.065943       0.017214       0.048729              8.489583       8.576336       3.079572       0.289552      10.537782      -0.154381       6.354632           0.007770
           75              C       9.513600       6.311589       1.680348       0.668300      21.090121 0.22833031E+03  0.46287733E+04                                 7.127218                            5.431281       0.006793       2.081126                    0.999498      21.190095      58.988198       0.623637       0.484476      -1.011623      -0.039322       0.038586      -0.004725       0.055294       0.052566      -0.084917      -0.044578       0.060049      -0.023235      -0.074680      -0.056068       0.130748              8.360504       8.162985      -1.941993       4.119777       7.051517      -0.152119       9.867012           0.000251
           76              C      10.380230       5.107705       1.930778      -0.151058      25.327435 0.35653804E+03  0.80049444E+04                                 7.474032                            6.193734       0.078697       2.030317                    0.998785      28.042046      79.695755       0.676119       0.403488      -1.068845       0.053003       0.005953       0.084351       0.099799       0.026438       0.021272      -0.014887       0.073910       0.096175      -0.065947       0.017232       0.048715              8.489736       8.576500      -1.790629       2.522279       7.266820      -1.734232       9.625889           0.007770
           77              C       9.513600      -2.880482       8.349837       0.668303      21.089607 0.22832294E+03  0.46285764E+04                                 7.127026                            5.431133       0.006823       2.081138                    0.999499      21.189777      58.986592       0.623657       0.484465      -1.011631      -0.039328       0.015206      -0.035773       0.055296      -0.047259      -0.087987       0.030266       0.084846       0.051160      -0.074678      -0.056076       0.130754              8.360285       8.162767       2.596783       3.741578       9.031186       1.295131       7.886901           0.000250
           78              C      10.380230      -3.265545       9.517646      -0.151062      25.327373 0.35653737E+03  0.80049236E+04                                 7.474007                            6.193716       0.078801       2.030351                    0.998785      28.042020      79.695588       0.676122       0.403486      -1.068846       0.052999       0.076027       0.037024       0.099799       0.031629      -0.012258       0.044272       0.023025      -0.056501      -0.065946       0.017238       0.048708              8.489709       8.576473       1.289030       2.811860       7.534199       1.888585       9.358454           0.007770
           79              C       9.513600       1.700570       6.306170       0.668293      21.090015 0.22832886E+03  0.46287402E+04                                 7.127202                            5.431265       0.006861       2.081149                    0.999499      21.190118      58.988390       0.623637       0.484476      -1.011622      -0.039326       0.023384       0.031054       0.055296       0.099820       0.003065       0.014314       0.007638      -0.180448      -0.074674      -0.056066       0.130740              8.360497       8.162993      -4.538853       0.378125       9.294887      -1.143108       7.623612           0.000250
           80              C      10.380230       0.881750       5.388791      -0.151066      25.327143 0.35653435E+03  0.80048285E+04                                 7.473911                            6.193649       0.078840       2.030365                    0.998785      28.041844      79.694615       0.676133       0.403481      -1.068851       0.053002      -0.070074       0.047326       0.099797      -0.005215       0.033534      -0.029391      -0.002769      -0.133817      -0.065943       0.017214       0.048729              8.489581       8.576334      -3.079569      -0.289554      10.537776      -0.154380       6.354632           0.007770
           81              C       9.513600       1.179911      11.295311       0.668300      21.090124 0.22833034E+03  0.46287741E+04                                 7.127218                            5.431281       0.006793       2.081126                    0.999498      21.190097      58.988204       0.623637       0.484476      -1.011623      -0.039322      -0.038586       0.004725       0.055294      -0.052566       0.084918      -0.044578       0.060049      -0.023235      -0.074680      -0.056068       0.130748              8.360505       8.162985       1.941993      -4.119778       7.051517      -0.152119       9.867012           0.000251
           82              C      10.380230       2.383795      11.044881      -0.151058      25.327432 0.35653799E+03  0.80049429E+04                                 7.474031                            6.193733       0.078697       2.030317                    0.998785      28.042044      79.695747       0.676119       0.403488      -1.068845       0.053003      -0.005953      -0.084351       0.099799      -0.026438      -0.021272      -0.014887       0.073910       0.096175      -0.065947       0.017232       0.048715              8.489735       8.576499       1.790629      -2.522279       7.266820      -1.734232       9.625888           0.007770
           83              C       2.081100       4.611018       4.625822       0.668301      21.089965 0.22832730E+03  0.46287009E+04                                 7.127186                            5.431242       0.006793       2.081128                    0.999499      21.190069      58.988208       0.623639       0.484475      -1.011623      -0.039327       0.015205       0.035774       0.055296      -0.047257       0.087980      -0.030262       0.084841       0.051153      -0.074674      -0.056070       0.130745              8.360487       8.162980       2.596870      -3.741697       9.031371      -1.295197       7.887111           0.000251
           84              C       2.947730       4.225955       3.458013      -0.151063      25.327417 0.35653825E+03  0.80049517E+04                                 7.474025                            6.193731       0.078785       2.030346                    0.998785      28.042099      79.695969       0.676120       0.403487      -1.068845       0.053001       0.076025      -0.037024       0.099798       0.031635       0.012255      -0.044268       0.023012      -0.056501      -0.065941       0.017228       0.048713              8.489728       8.576501       1.289046      -2.811871       7.534182      -1.888577       9.358500           0.007770
           85              C       2.081100       9.192071       6.669489       0.668293      21.090108 0.22833044E+03  0.46287751E+04                                 7.127208                            5.431278       0.006843       2.081142                    0.999499      21.190077      58.988079       0.623638       0.484475      -1.011624      -0.039325       0.023384      -0.031053       0.055295       0.099820      -0.003067      -0.014315       0.007637      -0.180447      -0.074674      -0.056067       0.130741              8.360491       8.162978      -4.538828      -0.378126       9.294864       1.143133       7.623630           0.000251
           86              C       2.947730       8.373250       7.586868      -0.151067      25.327198 0.35653584E+03  0.80048687E+04                                 7.473928                            6.193671       0.078834       2.030362                    0.998785      28.041853      79.694621       0.676131       0.403482      -1.068851       0.053002      -0.070075      -0.047327       0.099797      -0.005215      -0.033536       0.029389      -0.002768      -0.133825      -0.065945       0.017216       0.048729              8.489594       8.576341      -3.079567       0.289564      10.537800       0.154422       6.354640           0.007770
           87              C       2.081100       8.671411       1.680348       0.668303      21.089670 0.22832426E+03  0.46286119E+04                                 7.127053                            5.431159       0.006840       2.081143                    0.999498      21.189851      58.986935       0.623653       0.484467      -1.011630      -0.039324      -0.038585      -0.004723       0.055295      -0.052568      -0.084923       0.044582       0.060054      -0.023230      -0.074683      -0.056073       0.130756              8.360311       8.162790       1.941944       4.119669       7.051380       0.152105       9.866764           0.000251
           88              C       2.947730       9.875295       1.930778      -0.151057      25.327375 0.35653636E+03  0.80048952E+04                                 7.474005                            6.193704       0.078719       2.030324                    0.998785      28.041978      79.695439       0.676123       0.403486      -1.068846       0.053002      -0.005954       0.084352       0.099800      -0.026436       0.021265       0.014890       0.073921       0.096179      -0.065950       0.017240       0.048711              8.489715       8.576475       1.790626       2.522277       7.266813       1.734229       9.625858           0.007770
           89              C       2.081100       2.880482       8.349837       0.668301      21.089965 0.22832728E+03  0.46287003E+04                                 7.127187                            5.431242       0.006793       2.081128                    0.999499      21.190068      58.988208       0.623639       0.484475      -1.011623      -0.039327      -0.015205      -0.035774       0.055296       0.047257      -0.087980      -0.030262       0.084841       0.051153      -0.074674      -0.056070       0.130745              8.360488       8.162981      -2.596871       3.741697       9.031371      -1.295198       7.887112           0.000251
           90              C       2.947730       3.265545       9.517646      -0.151063      25.327417 0.35653824E+03  0.80049515E+04                                 7.474025                            6.193731       0.078785       2.030346                    0.998785      28.042099      79.695970       0.676120       0.403487      -1.068845       0.053001      -0.076025       0.037024       0.099798      -0.031635      -0.012255      -0.044268       0.023012      -0.056501      -0.065941       0.017228       0.048713              8.489728       8.576501      -1.289046       2.811871       7.534183      -1.888577       9.358500           0.007770
           91              C       2.081100      -1.700571       6.306170       0.668293      21.090107 0.22833044E+03  0.46287751E+04                                 7.127208                            5.431278       0.006843       2.081142                    0.999499      21.190077      58.988082       0.623638       0.484475      -1.011624      -0.039325      -0.023384       0.031053       0.055295      -0.099820       0.003067      -0.014315       0.007637      -0.180447      -0.074674      -0.056067       0.130741              8.360491       8.162978       4.538828       0.378125       9.294864       1.143133       7.623631           0.000251
           92              C       2.947730      -0.881750       5.388791      -0.151067      25.327194 0.35653577E+03  0.80048668E+04                                 7.473927                            6.193670       0.078834       2.030362                    0.998785      28.041850      79.694611       0.676131       0.403482      -1.068851       0.053002       0.070075       0.047327       0.099797       0.005215       0.033536       0.029389      -0.002768      -0.133825      -0.065945       0.017216       0.048729              8.489593       8.576340       3.079566      -0.289564      10.537799       0.154422       6.354640           0.007770
           93              C       2.081100      -1.179911      11.295311       0.668303      21.089671 0.22832428E+03  0.46286124E+04                                 7.127053                            5.431159       0.006840       2.081143                    0.999498      21.189852      58.986936       0.623653       0.484467      -1.011630      -0.039324       0.038585       0.004723       0.055295       0.052568       0.084923       0.044582       0.060054      -0.023230      -0.074683      -0.056073       0.130756              8.360311       8.162790      -1.941944      -4.119669       7.051380       0.152105       9.866763           0.000251
           94              C       2.947730      -2.383795      11.044881      -0.151057      25.327375 0.35653636E+03  0.80048952E+04                                 7.474005                            6.193704       0.078719       2.030324                    0.998785      28.041978      79.695438       0.676123       0.403486      -1.068846       0.053002       0.005954      -0.084352       0.099800       0.026436      -0.021265       0.014890       0.073921       0.096179      -0.065950       0.017240       0.048711              8.489715       8.576475      -1.790626      -2.522276       7.266813       1.734229       9.625857           0.007770
           95              C       5.351400      -2.880482       8.349837       0.668303      21.089601 0.22832287E+03  0.46285748E+04                                 7.127025                            5.431133       0.006823       2.081138                    0.999499      21.189777      58.986595       0.623657       0.484465      -1.011631       0.039328       0.015206      -0.035773       0.055296       0.047259       0.087986       0.030266       0.084846       0.051160      -0.074678      -0.056076       0.130754              8.360283       8.162764      -2.596778      -3.741578       9.031183       1.295128       7.886903           0.000250
           96              C       4.484771      -3.265545       9.517646      -0.151062      25.327389 0.35653761E+03  0.80049303E+04                                 7.474010                            6.193718       0.078800       2.030351                    0.998785      28.042027      79.695614       0.676122       0.403486      -1.068846      -0.052999       0.076028       0.037024       0.099799      -0.031628       0.012258       0.044272       0.023025      -0.056501      -0.065946       0.017238       0.048708              8.489713       8.576478      -1.289031      -2.811865       7.534199       1.888585       9.358461           0.007770
           97              C       5.351400       1.700570       6.306170       0.668293      21.090008 0.22832878E+03  0.46287383E+04                                 7.127201                            5.431264       0.006861       2.081149                    0.999499      21.190117      58.988389       0.623637       0.484476      -1.011622       0.039326       0.023384       0.031054       0.055296      -0.099820      -0.003065       0.014314       0.007638      -0.180448      -0.074674      -0.056066       0.130740              8.360495       8.162989       4.538851      -0.378120       9.294885      -1.143105       7.623613           0.000250
           98              C       4.484771       0.881750       5.388791      -0.151066      25.327154 0.35653453E+03  0.80048334E+04                                 7.473914                            6.193651       0.078840       2.030365                    0.998785      28.041848      79.694633       0.676133       0.403481      -1.068851      -0.053002      -0.070074       0.047326       0.099797       0.005215      -0.033534      -0.029391      -0.002769      -0.133817      -0.065943       0.017214       0.048730              8.489585       8.576339       3.079573       0.289555      10.537781      -0.154376       6.354635           0.007770
           99              C       5.351400       1.179911      11.295311       0.668300      21.090117 0.22833027E+03  0.46287722E+04                                 7.127217                            5.431280       0.006793       2.081126                    0.999498      21.190096      58.988200       0.623637       0.484476      -1.011623       0.039322      -0.038586       0.004725       0.055294       0.052566      -0.084917      -0.044578       0.060049      -0.023235      -0.074680      -0.056068       0.130748              8.360503       8.162981      -1.941995       4.119773       7.051520      -0.152120       9.867008           0.000251
          100              C       4.484771       2.383795      11.044881      -0.151058      25.327444 0.35653817E+03  0.80049480E+04                                 7.474034                            6.193735       0.078696       2.030317                    0.998785      28.042049      79.695770       0.676119       0.403488      -1.068845      -0.053003      -0.005953      -0.084351       0.099799       0.026438       0.021272      -0.014887       0.073910       0.096175      -0.065947       0.017232       0.048715              8.489739       8.576503      -1.790632       2.522281       7.266825      -1.734235       9.625889           0.007770
          101              C       5.351400      10.371982       4.625822       0.668303      21.089601 0.22832288E+03  0.46285751E+04                                 7.127025                            5.431133       0.006823       2.081138                    0.999499      21.189778      58.986599       0.623657       0.484465      -1.011631       0.039328      -0.015206       0.035773       0.055296      -0.047259      -0.087986       0.030266       0.084846       0.051160      -0.074678      -0.056076       0.130754              8.360283       8.162763       2.596777       3.741578       9.031183       1.295128       7.886903           0.000250
          102              C       4.484771      10.757045       3.458013      -0.151062      25.327385 0.35653756E+03  0.80049288E+04                                 7.474009                            6.193717       0.078800       2.030351                    0.998785      28.042025      79.695607       0.676122       0.403486      -1.068846      -0.052999      -0.076027      -0.037024       0.099799       0.031628      -0.012258       0.044273       0.023025      -0.056501      -0.065946       0.017238       0.048708              8.489711       8.576476       1.289030       2.811864       7.534198       1.888585       9.358460           0.007770
          103              C       5.351400       5.790929       6.669489       0.668293      21.090010 0.22832875E+03  0.46287376E+04                                 7.127201                            5.431264       0.006861       2.081149                    0.999499      21.190118      58.988390       0.623637       0.484476      -1.011622       0.039326      -0.023384      -0.031054       0.055296       0.099820       0.003065       0.014314       0.007638      -0.180448      -0.074674      -0.056066       0.130740              8.360496       8.162990      -4.538852       0.378125       9.294887      -1.143110       7.623611           0.000250
          104              C       4.484771       6.609750       7.586868      -0.151066      25.327158 0.35653463E+03  0.80048362E+04                                 7.473915                            6.193652       0.078840       2.030365                    0.998785      28.041849      79.694635       0.676133       0.403481      -1.068851      -0.053002       0.070074      -0.047326       0.099797      -0.005215       0.033534      -0.029391      -0.002769      -0.133817      -0.065943       0.017214       0.048729              8.489586       8.576339      -3.079574      -0.289554      10.537785      -0.154377       6.354634           0.007770
          105              C       5.351400       6.311589       1.680348       0.668300      21.090117 0.22833027E+03  0.46287723E+04                                 7.127217                            5.431280       0.006793       2.081126                    0.999498      21.190096      58.988203       0.623637       0.484476      -1.011623       0.039322       0.038586      -0.004725       0.055294      -0.052566       0.084918      -0.044578       0.060049      -0.023235      -0.074680      -0.056068       0.130748              8.360503       8.162981       1.941996      -4.119773       7.051520      -0.152120       9.867008           0.000251
          106              C       4.484771       5.107705       1.930778      -0.151058      25.327440 0.35653811E+03  0.80049463E+04                                 7.474033                            6.193734       0.078697       2.030317                    0.998785      28.042047      79.695761       0.676119       0.403488      -1.068845      -0.053003       0.005953       0.084351       0.099799      -0.026438      -0.021272      -0.014887       0.073910       0.096175      -0.065947       0.017232       0.048715              8.489738       8.576502       1.790631      -2.522280       7.266824      -1.734234       9.625887           0.007770
          107              O      13.491474       3.792197       7.881415      -0.564411      38.232738 0.50824003E+03  0.12048189E+05                                 9.031410                            6.939015       0.424126       2.174278                    0.998930      27.668334      72.238714       0.727269       0.355270      -1.141887      -0.011654      -0.039657      -0.003508       0.041482       0.018253       0.023949      -0.049922       0.070991       0.011880      -0.078127       0.029433       0.048694             11.009319      13.043710       4.801310      -5.070290      10.296055      -4.252208       9.688190           0.054301
          108              O      12.743765       1.693079       7.956674      -0.638310      36.285831 0.60805802E+03  0.15071106E+05                                 8.642762                            7.663639       0.318908       2.129548                    0.997879      28.945867      77.205672       0.682260       0.362207      -1.136699       0.054391       0.023780      -0.011052       0.060382      -0.034224       0.091348       0.001819      -0.069187      -0.052803      -0.117410       0.034019       0.083391              9.164944       7.213603       2.158652      -0.531066      13.625156       0.705648       6.656073           0.000866
          109              O      13.491474      -2.562093       5.750812      -0.564407      38.230086 0.50820241E+03  0.12047043E+05                                 9.030889                            6.938676       0.424167       2.174292                    0.998930      27.667853      72.236096       0.727302       0.355261      -1.141897      -0.011656       0.016789       0.036095       0.041480       0.011611      -0.027787       0.007019      -0.003321      -0.211042      -0.078127       0.029436       0.048690             11.008607      13.042781      -6.791095      -1.622810      13.521810       2.389177       6.461231           0.054300
          110              O      12.743765      -1.447358       7.531072      -0.638298      36.283841 0.60802069E+03  0.15069929E+05                                 8.642382                            7.663353       0.318767       2.129508                    0.997878      28.945359      77.203336       0.682280       0.362202      -1.136704       0.054387      -0.021474      -0.015055       0.060380       0.096207      -0.016022       0.025495      -0.021861       0.089175      -0.117391       0.034016       0.083375              9.164495       7.213260      -1.539140      -1.603688       7.786947       2.664674      12.493278           0.000867
          111              O      13.491474      -1.230104      12.319091      -0.564415      38.233002 0.50824622E+03  0.12048375E+05                                 9.031463                            6.939075       0.424138       2.174281                    0.998930      27.668415      72.239106       0.727263       0.355271      -1.141885      -0.011658       0.022871      -0.032589       0.041485      -0.029866       0.003835       0.042905       0.083159       0.048373      -0.078134       0.029440       0.048694             11.009361      13.043739       1.990370       6.693201       6.157683       1.862912      13.826662           0.054299
          112              O      12.743765      -0.245721      10.463571      -0.638333      36.285285 0.60804950E+03  0.15070805E+05                                 8.642561                            7.663491       0.318914       2.129537                    0.997882      28.946124      77.205507       0.682280       0.362198      -1.136708       0.054417      -0.002310       0.026135       0.060412      -0.061993      -0.075349      -0.027316      -0.025074       0.079783      -0.117441       0.034019       0.083422              9.164706       7.213324      -0.619302       2.134793       9.009283      -3.370404      11.271512           0.000866
          113              O      13.491474       3.699303       5.094244      -0.564411      38.232727 0.50823993E+03  0.12048186E+05                                 9.031408                            6.939014       0.424127       2.174279                    0.998930      27.668331      72.238702       0.727269       0.355270      -1.141887      -0.011654       0.039657       0.003508       0.041482      -0.018253      -0.023949      -0.049922       0.070991       0.011880      -0.078127       0.029433       0.048694             11.009316      13.043704      -4.801308       5.070288      10.296054      -4.252207       9.688189           0.054301
          114              O      12.743765       5.798421       5.018985      -0.638311      36.285832 0.60805804E+03  0.15071106E+05                                 8.642762                            7.663639       0.318908       2.129548                    0.997879      28.945868      77.205673       0.682260       0.362207      -1.136699       0.054391      -0.023780       0.011052       0.060382       0.034224      -0.091348       0.001819      -0.069187      -0.052803      -0.117410       0.034019       0.083391              9.164944       7.213603      -2.158652       0.531066      13.625156       0.705648       6.656074           0.000866
          115              O      13.491474      10.053593       7.224847      -0.564407      38.230085 0.50820231E+03  0.12047040E+05                                 9.030889                            6.938675       0.424167       2.174292                    0.998930      27.667851      72.236088       0.727302       0.355261      -1.141897      -0.011656      -0.016789      -0.036095       0.041480      -0.011611       0.027787       0.007019      -0.003321      -0.211042      -0.078127       0.029437       0.048690             11.008608      13.042782       6.791096       1.622810      13.521810       2.389177       6.461231           0.054300
          116              O      12.743765       8.938858       5.444587      -0.638298      36.283842 0.60802071E+03  0.15069930E+05                                 8.642382                            7.663353       0.318766       2.129508                    0.997878      28.945359      77.203337       0.682280       0.362202      -1.136704       0.054387       0.021474       0.015055       0.060380      -0.096207       0.016022       0.025495      -0.021861       0.089175      -0.117391       0.034016       0.083375              9.164496       7.213260       1.539140       1.603689       7.786947       2.664674      12.493279           0.000867
          117              O      13.491474       8.721604       0.656568      -0.564415      38.232997 0.50824614E+03  0.12048373E+05                                 9.031462                            6.939074       0.424138       2.174281                    0.998930      27.668413      72.239099       0.727263       0.355271      -1.141885      -0.011658      -0.022871       0.032589       0.041485       0.029866      -0.003835       0.042905       0.083159       0.048373      -0.078134       0.029440       0.048694             11.009360      13.043737      -1.990370      -6.693200       6.157683       1.862912      13.826661           0.054299
          118              O      12.743765       7.737221       2.512088      -0.638333      36.285284 0.60804947E+03  0.15070804E+05                                 8.642561                            7.663491       0.318914       2.129537                    0.997882      28.946123      77.205505       0.682280       0.362198      -1.136708       0.054417       0.002310      -0.026135       0.060412       0.061993       0.075349      -0.027316      -0.025074       0.079783      -0.117441       0.034019       0.083422              9.164706       7.213324       0.619302      -2.134793       9.009283      -3.370404      11.271512           0.000866
          119              O       8.806026      11.283697       5.094244      -0.564413      38.232837 0.50824245E+03  0.12048262E+05                                 9.031436                            6.939047       0.424138       2.174282                    0.998930      27.668332      72.238787       0.727265       0.355271      -1.141885       0.011655      -0.039656       0.003508       0.041482      -0.018254       0.023947       0.049929       0.070989       0.011873      -0.078133       0.029440       0.048693             11.009337      13.043725      -4.801310      -5.070288      10.296087       4.252204       9.688198           0.054300
          120              O       9.553736       9.184579       5.018985      -0.638312      36.285371 0.60804739E+03  0.15070762E+05                                 8.642653                            7.663542       0.318890       2.129541                    0.997878      28.945783      77.204993       0.682269       0.362204      -1.136702      -0.054390       0.023780       0.011050       0.060381       0.034223       0.091356      -0.001820      -0.069189      -0.052792      -0.117417       0.034022       0.083395              9.164834       7.213495      -2.158614      -0.531061      13.625020      -0.705655       6.655986           0.000866
          121              O       8.806026       4.929407       7.224847      -0.564407      38.232229 0.50823281E+03  0.12047972E+05                                 9.031323                            6.938960       0.424141       2.174285                    0.998930      27.668196      72.238162       0.727273       0.355269      -1.141888       0.011657       0.016789      -0.036096       0.041481      -0.011612      -0.027782      -0.007020      -0.003319      -0.211048      -0.078126       0.029434       0.048692             11.009196      13.043545       6.791555      -1.622896      13.522535      -2.389296       6.461507           0.054300
          122              O       9.553736       6.044142       5.444587      -0.638297      36.285042 0.60804539E+03  0.15070718E+05                                 8.642647                            7.663570       0.318756       2.129505                    0.997877      28.945586      77.204781       0.682261       0.362208      -1.136698      -0.054386      -0.021472       0.015057       0.060379      -0.096212      -0.016028      -0.025499      -0.021858       0.089166      -0.117398       0.034017       0.083381              9.164800       7.213522       1.539258      -1.603828       7.787223      -2.664811      12.493656           0.000866
          123              O       8.806026       6.261396       0.656568      -0.564413      38.230564 0.50821042E+03  0.12047283E+05                                 9.030970                            6.938736       0.424160       2.174287                    0.998930      27.668011      72.236715       0.727298       0.355262      -1.141896       0.011656       0.022870       0.032589       0.041484       0.029870       0.003837      -0.042903       0.083146       0.048353      -0.078128       0.029436       0.048692             11.008711      13.042912      -1.990202       6.692731       6.157356      -1.862775      13.825865           0.054301
          124              O       9.553736       7.245779       2.512088      -0.638332      36.284471 0.60803374E+03  0.15070307E+05                                 8.642391                            7.663359       0.318948       2.129548                    0.997882      28.945954      77.204625       0.682291       0.362195      -1.136712      -0.054418      -0.002307      -0.026136       0.060413       0.061977      -0.075345       0.027317      -0.025076       0.079774      -0.117427       0.034015       0.083412              9.164496       7.213162       0.619261       2.134660       9.009128       3.370302      11.271199           0.000866
          125              O       8.806026      -3.792197       7.881415      -0.564413      38.232834 0.50824233E+03  0.12048258E+05                                 9.031435                            6.939046       0.424138       2.174282                    0.998930      27.668331      72.238781       0.727265       0.355271      -1.141886       0.011655       0.039656      -0.003508       0.041482       0.018254      -0.023947       0.049929       0.070989       0.011873      -0.078133       0.029440       0.048693             11.009336      13.043726       4.801309       5.070289      10.296085       4.252203       9.688197           0.054300
          126              O       9.553736      -1.693079       7.956674      -0.638311      36.285370 0.60804737E+03  0.15070761E+05                                 8.642653                            7.663542       0.318890       2.129541                    0.997878      28.945783      77.204992       0.682269       0.362204      -1.136702      -0.054390      -0.023780      -0.011050       0.060381      -0.034223      -0.091356      -0.001820      -0.069189      -0.052792      -0.117417       0.034022       0.083395              9.164833       7.213495       2.158614       0.531061      13.625019      -0.705655       6.655985           0.000866
          127              O       8.806026       2.562093       5.750812      -0.564407      38.232239 0.50823321E+03  0.12047984E+05                                 9.031325                            6.938963       0.424140       2.174285                    0.998930      27.668197      72.238169       0.727273       0.355269      -1.141888       0.011657      -0.016789       0.036096       0.041481       0.011612       0.027782      -0.007020      -0.003319      -0.211048      -0.078126       0.029434       0.048692             11.009198      13.043545      -6.791555       1.622895      13.522541      -2.389295       6.461508           0.054300
          128              O       9.553736       1.447358       7.531072      -0.638297      36.285035 0.60804528E+03  0.15070714E+05                                 8.642646                            7.663569       0.318755       2.129505                    0.997877      28.945587      77.204782       0.682261       0.362208      -1.136698      -0.054386       0.021472      -0.015057       0.060379       0.096212       0.016028      -0.025499      -0.021858       0.089166      -0.117398       0.034017       0.083381              9.164798       7.213520      -1.539257       1.603826       7.787219      -2.664807      12.493656           0.000866
          129              O       8.806026       1.230104      12.319091      -0.564413      38.230568 0.50821046E+03  0.12047285E+05                                 9.030971                            6.938736       0.424160       2.174287                    0.998930      27.668011      72.236718       0.727298       0.355262      -1.141896       0.011656      -0.022870      -0.032589       0.041484      -0.029870      -0.003837      -0.042903       0.083146       0.048353      -0.078128       0.029436       0.048692             11.008712      13.042914       1.990202      -6.692732       6.157357      -1.862775      13.825867           0.054301
          130              O       9.553736       0.245721      10.463571      -0.638332      36.284476 0.60803385E+03  0.15070311E+05                                 8.642391                            7.663360       0.318948       2.129548                    0.997882      28.945956      77.204633       0.682291       0.362195      -1.136712      -0.054418       0.002307       0.026136       0.060413      -0.061977       0.075345       0.027317      -0.025076       0.079774      -0.117427       0.034015       0.083412              9.164497       7.213163      -0.619261      -2.134660       9.009129       3.370302      11.271201           0.000866
          131              O       1.373526       3.699303       5.094244      -0.564411      38.232731 0.50823994E+03  0.12048186E+05                                 9.031409                            6.939014       0.424127       2.174279                    0.998930      27.668331      72.238703       0.727269       0.355270      -1.141887       0.011654       0.039657       0.003508       0.041482       0.018253       0.023949      -0.049922       0.070991       0.011880      -0.078127       0.029433       0.048694             11.009317      13.043708       4.801310      -5.070287      10.296055      -4.252207       9.688188           0.054301
          132              O       2.121236       5.798421       5.018985      -0.638310      36.285829 0.60805791E+03  0.15071103E+05                                 8.642762                            7.663639       0.318909       2.129549                    0.997879      28.945865      77.205665       0.682260       0.362207      -1.136699      -0.054391      -0.023780       0.011052       0.060382      -0.034224       0.091348       0.001819      -0.069187      -0.052803      -0.117410       0.034019       0.083391              9.164944       7.213603       2.158657      -0.531066      13.625156       0.705647       6.656073           0.000866
          133              O       1.373526      10.053593       7.224847      -0.564406      38.230089 0.50820233E+03  0.12047041E+05                                 9.030889                            6.938675       0.424167       2.174292                    0.998930      27.667852      72.236091       0.727302       0.355261      -1.141897       0.011656      -0.016789      -0.036095       0.041480       0.011611      -0.027787       0.007019      -0.003321      -0.211042      -0.078127       0.029437       0.048690             11.008608      13.042785      -6.791097      -1.622812      13.521808       2.389178       6.461231           0.054300
          134              O       2.121236       8.938858       5.444587      -0.638297      36.283840 0.60802057E+03  0.15069926E+05                                 8.642382                            7.663352       0.318767       2.129508                    0.997878      28.945356      77.203328       0.682280       0.362202      -1.136704      -0.054387       0.021474       0.015055       0.060380       0.096207      -0.016022       0.025495      -0.021861       0.089175      -0.117391       0.034016       0.083375              9.164496       7.213261      -1.539142      -1.603693       7.786948       2.664675      12.493278           0.000867
          135              O       1.373526       8.721604       0.656568      -0.564415      38.232997 0.50824611E+03  0.12048372E+05                                 9.031462                            6.939074       0.424138       2.174281                    0.998930      27.668413      72.239097       0.727263       0.355271      -1.141885       0.011658      -0.022871       0.032589       0.041485      -0.029866       0.003835       0.042905       0.083159       0.048373      -0.078134       0.029440       0.048694             11.009360      13.043739       1.990369       6.693201       6.157682       1.862911      13.826660           0.054299
          136              O       2.121236       7.737221       2.512088      -0.638333      36.285282 0.60804936E+03  0.15070800E+05                                 8.642561                            7.663490       0.318914       2.129537                    0.997882      28.946121      77.205497       0.682280       0.362198      -1.136708      -0.054417       0.002310      -0.026135       0.060412      -0.061993      -0.075349      -0.027316      -0.025074       0.079783      -0.117441       0.034019       0.083422              9.164706       7.213324      -0.619305       2.134797       9.009281      -3.370404      11.271513           0.000866
          137              O       1.373526       3.792197       7.881415      -0.564411      38.232736 0.50823996E+03  0.12048187E+05                                 9.031410                            6.939014       0.424127       2.174279                    0.998930      27.668332      72.238707       0.727269       0.355270      -1.141887       0.011654      -0.039657      -0.003508       0.041482      -0.018253      -0.023949      -0.049922       0.070991       0.011880      -0.078127       0.029433       0.048694             11.009318      13.043712      -4.801311       5.070289      10.296055      -4.252207       9.688188           0.054301
          138              O       2.121236       1.693079       7.956674      -0.638310      36.285831 0.60805795E+03  0.15071104E+05                                 8.642762                            7.663639       0.318908       2.129548                    0.997879      28.945866      77.205668       0.682260       0.362207      -1.136699      -0.054391       0.023780      -0.011052       0.060382       0.034224      -0.091348       0.001819      -0.069187      -0.052803      -0.117410       0.034019       0.083391              9.164945       7.213604      -2.158657       0.531066      13.625157       0.705647       6.656073           0.000866
          139              O       1.373526      -2.562093       5.750812      -0.564406      38.230083 0.50820232E+03  0.12047041E+05                                 9.030888                            6.938675       0.424167       2.174292                    0.998930      27.667852      72.236090       0.727302       0.355261      -1.141897       0.011656       0.016789       0.036095       0.041480      -0.011611       0.027787       0.007019      -0.003321      -0.211042      -0.078127       0.029437       0.048690             11.008606      13.042782       6.791094       1.622811      13.521806       2.389178       6.461231           0.054300
          140              O       2.121236      -1.447358       7.531072      -0.638297      36.283840 0.60802060E+03  0.15069926E+05                                 8.642382                            7.663352       0.318766       2.129508                    0.997878      28.945357      77.203330       0.682280       0.362202      -1.136704      -0.054387      -0.021474      -0.015055       0.060380      -0.096207       0.016022       0.025495      -0.021861       0.089175      -0.117391       0.034016       0.083375              9.164495       7.213261       1.539142       1.603693       7.786948       2.664675      12.493278           0.000867
          141              O       1.373526      -1.230104      12.319091      -0.564415      38.233000 0.50824614E+03  0.12048373E+05                                 9.031462                            6.939074       0.424138       2.174281                    0.998930      27.668413      72.239099       0.727263       0.355271      -1.141885       0.011658       0.022871      -0.032589       0.041485       0.029866      -0.003835       0.042905       0.083159       0.048373      -0.078134       0.029440       0.048694             11.009361      13.043740      -1.990369      -6.693201       6.157682       1.862911      13.826661           0.054299
          142              O       2.121236      -0.245721      10.463571      -0.638333      36.285281 0.60804933E+03  0.15070800E+05                                 8.642561                            7.663491       0.318914       2.129537                    0.997882      28.946120      77.205495       0.682280       0.362198      -1.136708      -0.054417      -0.002310       0.026135       0.060412       0.061993       0.075349      -0.027316      -0.025074       0.079783      -0.117441       0.034019       0.083422              9.164706       7.213324       0.619305      -2.134797       9.009281      -3.370404      11.271513           0.000866
          143              O       6.058974      -3.792197       7.881415      -0.564413      38.232834 0.50824237E+03  0.12048259E+05                                 9.031435                            6.939046       0.424138       2.174282                    0.998930      27.668332      72.238784       0.727265       0.355271      -1.141886      -0.011655       0.039656      -0.003508       0.041482      -0.018254       0.023947       0.049929       0.070989       0.011873      -0.078133       0.029440       0.048693             11.009336      13.043724      -4.801308      -5.070290      10.296085       4.252204       9.688199           0.054300
          144              O       5.311265      -1.693079       7.956674      -0.638311      36.285365 0.60804734E+03  0.15070760E+05                                 8.642652                            7.663542       0.318890       2.129541                    0.997878      28.945782      77.204989       0.682269       0.362204      -1.136702       0.054390      -0.023780      -0.011050       0.060381       0.034223       0.091356      -0.001820      -0.069189      -0.052792      -0.117417       0.034022       0.083395              9.164832       7.213493      -2.158610      -0.531061      13.625017      -0.705656       6.655985           0.000866
          145              O       6.058974       2.562093       5.750812      -0.564406      38.232229 0.50823309E+03  0.12047980E+05                                 9.031324                            6.938962       0.424141       2.174285                    0.998930      27.668194      72.238158       0.727273       0.355269      -1.141888      -0.011657      -0.016789       0.036096       0.041481      -0.011612      -0.027782      -0.007020      -0.003319      -0.211048      -0.078126       0.029434       0.048692             11.009196      13.043540       6.791554      -1.622893      13.522541      -2.389294       6.461506           0.054300
          146              O       5.311265       1.447358       7.531072      -0.638297      36.285026 0.60804516E+03  0.15070711E+05                                 8.642644                            7.663568       0.318755       2.129505                    0.997877      28.945583      77.204771       0.682261       0.362208      -1.136698       0.054386       0.021472      -0.015057       0.060379      -0.096212      -0.016028      -0.025499      -0.021858       0.089167      -0.117398       0.034017       0.083381              9.164797       7.213518       1.539255      -1.603822       7.787217      -2.664805      12.493655           0.000866
          147              O       6.058974       1.230104      12.319091      -0.564413      38.230558 0.50821033E+03  0.12047281E+05                                 9.030969                            6.938735       0.424160       2.174287                    0.998930      27.668009      72.236708       0.727298       0.355262      -1.141896      -0.011656      -0.022870      -0.032589       0.041484       0.029870       0.003837      -0.042903       0.083146       0.048353      -0.078128       0.029436       0.048692             11.008710      13.042909      -1.990203       6.692730       6.157356      -1.862776      13.825865           0.054301
          148              O       5.311265       0.245721      10.463571      -0.638332      36.284467 0.60803373E+03  0.15070307E+05                                 8.642390                            7.663359       0.318948       2.129548                    0.997882      28.945953      77.204623       0.682291       0.362195      -1.136712       0.054418       0.002307       0.026136       0.060413       0.061977      -0.075345       0.027317      -0.025076       0.079774      -0.117427       0.034015       0.083412              9.164496       7.213161       0.619258       2.134656       9.009128       3.370302      11.271197           0.000866
          149              O       6.058974      11.283697       5.094244      -0.564413      38.232834 0.50824242E+03  0.12048261E+05                                 9.031435                            6.939046       0.424138       2.174282                    0.998930      27.668332      72.238785       0.727265       0.355271      -1.141886      -0.011655      -0.039656       0.003508       0.041482       0.018254      -0.023947       0.049929       0.070989       0.011873      -0.078133       0.029440       0.048693             11.009336      13.043721       4.801308       5.070289      10.296086       4.252204       9.688200           0.054300
          150              O       5.311265       9.184579       5.018985      -0.638311      36.285368 0.60804740E+03  0.15070762E+05                                 8.642653                            7.663542       0.318890       2.129541                    0.997878      28.945783      77.204994       0.682269       0.362204      -1.136702       0.054390       0.023780       0.011050       0.060381      -0.034223      -0.091356      -0.001820      -0.069189      -0.052792      -0.117417       0.034022       0.083395              9.164833       7.213494       2.158609       0.531061      13.625019      -0.705656       6.655986           0.000866
          151              O       6.058974       4.929407       7.224847      -0.564406      38.232225 0.50823277E+03  0.12047971E+05                                 9.031322                            6.938960       0.424141       2.174285                    0.998930      27.668195      72.238159       0.727273       0.355269      -1.141888      -0.011657       0.016789      -0.036096       0.041481       0.011612       0.027782      -0.007020      -0.003319      -0.211048      -0.078126       0.029434       0.048692             11.009195      13.043542      -6.791554       1.622895      13.522537      -2.389295       6.461506           0.054300
          152              O       5.311265       6.044142       5.444587      -0.638297      36.285033 0.60804526E+03  0.15070713E+05                                 8.642645                            7.663569       0.318756       2.129506                    0.997877      28.945584      77.204771       0.682261       0.362208      -1.136698       0.054386      -0.021472       0.015057       0.060379       0.096212       0.016028      -0.025499      -0.021858       0.089166      -0.117398       0.034017       0.083381              9.164798       7.213519      -1.539256       1.603823       7.787221      -2.664810      12.493654           0.000866
          153              O       6.058974       6.261396       0.656568      -0.564413      38.230556 0.50821032E+03  0.12047280E+05                                 9.030969                            6.938735       0.424160       2.174287                    0.998930      27.668009      72.236707       0.727298       0.355262      -1.141896      -0.011656       0.022870       0.032589       0.041484      -0.029870      -0.003837      -0.042902       0.083146       0.048353      -0.078128       0.029436       0.048692             11.008710      13.042908       1.990203      -6.692729       6.157356      -1.862776      13.825864           0.054301
          154              O       5.311265       7.245779       2.512088      -0.638332      36.284466 0.60803370E+03  0.15070306E+05                                 8.642390                            7.663359       0.318948       2.129548                    0.997882      28.945953      77.204622       0.682291       0.362195      -1.136712       0.054418      -0.002307      -0.026136       0.060413      -0.061977       0.075345       0.027317      -0.025076       0.079774      -0.117427       0.034015       0.083412              9.164495       7.213161      -0.619258      -2.134656       9.009128       3.370302      11.271197           0.000866
          155              O      11.148750       2.177404       9.907564      -0.225978      33.782164 0.45237882E+03  0.10448245E+05                                 8.528073                            6.672219      -0.095623       2.051439                    0.999255      24.310414      63.280115       0.718614       0.369037      -1.127627       0.000002       0.201354       0.116256       0.232506       0.071814      -0.124384      -0.039600       0.040843       0.050626      -0.118436      -0.051720       0.170156             10.293368      10.177986       3.323280      -5.756126       8.757541      -2.759911      11.944576           0.001871
          156              O      11.148750      -0.000000       6.136189      -0.225936      33.780861 0.45235700E+03  0.10447674E+05                                 8.528108                            6.672256      -0.095545       2.051505                    0.999254      24.309569      63.278894       0.718576       0.369059      -1.127604       0.000000      -0.000000      -0.232470       0.232470      -0.143638      -0.000000      -0.000001      -0.027754      -0.154976      -0.118477      -0.051659       0.170136             10.293395      10.177955      -6.646556       0.000010      13.537926       0.000004       7.164303           0.001871
          157              O      11.148750      -2.177404       9.907564      -0.225978      33.781758 0.45237238E+03  0.10448044E+05                                 8.527959                            6.672136      -0.095617       2.051441                    0.999255      24.310284      63.279325       0.718625       0.369033      -1.127631      -0.000002      -0.201354       0.116256       0.232506       0.071814       0.124384       0.039599       0.040848       0.050623      -0.118435      -0.051721       0.170156             10.293227      10.177826       3.323223       5.756041       8.757452       2.759859      11.944401           0.001871
          158              O      11.148750       5.314096       3.068095      -0.225978      33.782166 0.45237886E+03  0.10448246E+05                                 8.528073                            6.672219      -0.095623       2.051439                    0.999255      24.310415      63.280118       0.718614       0.369037      -1.127627       0.000002      -0.201354      -0.116256       0.232506      -0.071814       0.124384      -0.039600       0.040843       0.050626      -0.118436      -0.051720       0.170156             10.293368      10.177986      -3.323280       5.756126       8.757541      -2.759911      11.944576           0.001871
          159              O      11.148750       7.491500       6.839470      -0.225936      33.780862 0.45235702E+03  0.10447675E+05                                 8.528108                            6.672256      -0.095545       2.051505                    0.999254      24.309570      63.278896       0.718576       0.369059      -1.127604       0.000000       0.000000       0.232470       0.232470       0.143638       0.000000      -0.000001      -0.027754      -0.154976      -0.118477      -0.051659       0.170136             10.293394      10.177954       6.646555      -0.000010      13.537925       0.000004       7.164303           0.001871
          160              O      11.148750       9.668904       3.068095      -0.225978      33.781757 0.45237237E+03  0.10448043E+05                                 8.527958                            6.672136      -0.095617       2.051441                    0.999255      24.310284      63.279323       0.718625       0.369033      -1.127631      -0.000002       0.201354      -0.116256       0.232506      -0.071814      -0.124384       0.039599       0.040848       0.050623      -0.118435      -0.051721       0.170156             10.293226      10.177825      -3.323222      -5.756041       8.757452       2.759859      11.944401           0.001871
          161              O       3.716250       5.314096       3.068095      -0.225978      33.782162 0.45237878E+03  0.10448244E+05                                 8.528073                            6.672219      -0.095623       2.051439                    0.999255      24.310413      63.280114       0.718614       0.369037      -1.127627      -0.000002      -0.201354      -0.116256       0.232506       0.071814      -0.124384      -0.039600       0.040843       0.050626      -0.118436      -0.051720       0.170156             10.293367      10.177985       3.323281      -5.756125       8.757545      -2.759913      11.944572           0.001871
          162              O       3.716250       7.491500       6.839470      -0.225936      33.780858 0.45235694E+03  0.10447673E+05                                 8.528108                            6.672256      -0.095545       2.051505                    0.999254      24.309568      63.278891       0.718576       0.369059      -1.127604      -0.000000       0.000000       0.232470       0.232470      -0.143638      -0.000000      -0.000001      -0.027754      -0.154976      -0.118477      -0.051659       0.170136             10.293394      10.177953      -6.646555       0.000009      13.537926       0.000008       7.164303           0.001871
          163              O       3.716250       9.668904       3.068095      -0.225978      33.781756 0.45237234E+03  0.10448042E+05                                 8.527958                            6.672136      -0.095617       2.051441                    0.999255      24.310283      63.279322       0.718625       0.369033      -1.127631       0.000002       0.201354      -0.116256       0.232506       0.071814       0.124384       0.039599       0.040848       0.050623      -0.118435      -0.051721       0.170156             10.293226      10.177825       3.323222       5.756041       8.757449       2.759857      11.944405           0.001871
          164              O       3.716250       2.177404       9.907564      -0.225978      33.782160 0.45237874E+03  0.10448242E+05                                 8.528073                            6.672218      -0.095623       2.051439                    0.999255      24.310412      63.280111       0.718614       0.369037      -1.127627      -0.000002       0.201354       0.116256       0.232506      -0.071814       0.124384      -0.039600       0.040843       0.050626      -0.118436      -0.051720       0.170156             10.293367      10.177985      -3.323281       5.756125       8.757545      -2.759913      11.944572           0.001871
          165              O       3.716250      -0.000000       6.136189      -0.225936      33.780861 0.45235698E+03  0.10447674E+05                                 8.528108                            6.672256      -0.095545       2.051505                    0.999254      24.309569      63.278894       0.718576       0.369059      -1.127604      -0.000000      -0.000000      -0.232470       0.232470       0.143638       0.000000      -0.000001      -0.027754      -0.154976      -0.118477      -0.051659       0.170136             10.293395      10.177954       6.646556      -0.000009      13.537927       0.000009       7.164303           0.001871
          166              O       3.716250      -2.177404       9.907564      -0.225978      33.781754 0.45237230E+03  0.10448042E+05                                 8.527958                            6.672136      -0.095617       2.051441                    0.999255      24.310282      63.279321       0.718625       0.369033      -1.127631       0.000002      -0.201354       0.116256       0.232506      -0.071814      -0.124384       0.039599       0.040848       0.050623      -0.118435      -0.051721       0.170156             10.293227      10.177826      -3.323222      -5.756042       8.757449       2.759857      11.944405           0.001871

******************************************************
Auxiliary information for the entire system
The total spin magnetic moment of the unit cell is   5.999158
The total net atomic charge of the unit cell is   -0.000007
Accuracy of reproducing the electrostatic potential in the unit cell:
  The inner radius (bohr) =    5.0000
  The outer radius (bohr) =   12.0000
  Valid grid points have density less than (e/(bohr^3)) =    0.0001
  The number of valid grid points were=       122066
  The rms potential error without charges in kcal/mol is=      5.52717
  The rms potential error with partial charges in kcal/mol is=      0.45079
  The RRMSE value at monopole order=      0.08156
  The rms potential error with partial charges and cloud penetration in kcal/mol is=      0.43679
  The RRMSE value at monopole order with cloud penetration is=      0.07903
  The rms potential error with partial charges and atomic dipoles in kcal/mol is=      0.64622
  The RRMSE value at dipole order=      0.11692
  The rms potential error with partial charges, atomic dipoles and cloud penetration in kcal/mol is=      0.63263
  The RRMSE value at dipole order with cloud penetration=      0.11446

******************************************************
The electron densities and ab initio electrostatic potential were computed in VASP using the PBE functional and
projector augmented wave method. See the main text of the journal article for a description of computational details.
The atomic charges, dipoles, and quadrupoles were computed with the DDEC6 method as described in
(a) T. A. Manz and N. Gabaldon Limas, RSC Adv. 6 (2016) 47771-47801 DOI: 10.1039/c6ra04656h
(b) N. Gabaldon Limas and T. A. Manz, RSC Adv. 8 (2018) 2678-2707 DOI: 10.1039/c7ra11829e.
For each atom in the material, the electron cloud parameters were fit to the spherically averaged atom-in-material
electron density using radial positions for which this density was between 10^-4 and 10^-2 electrons per cubic bohr.
The polarizabilities, dispersion coefficients, and quantum Drude oscillator (QDO) parameters were fit using the MCLF method.
The magnetic structure of the system was optimized in VASP from the default ferromagnetic initial guess using spin polarization.
The atomic spin moments (ASMs) were computed on this optimized magnetic structure using the DDEC6 partition as inputs
to the method of T. A. Manz and D. S. Sholl, J. Chem. Theory Comput. 7 (2011) 4146-4164 DOI: 10.1021/ct200539n.
The RMSE and RRMSE were computed using a uniform grid with Ewald summation.
