# Supplementary material for: A collection of forcefield precursors for metal–organic frameworks
Source: RSC Adv. 2019 Nov 13;9(63):36492–507. doi: 10.1039/c9ra07327b (PMC9075174; doi:10.1039/c9ra07327b)
Supplement: RA-009-C9RA07327B-s4154 [file RA-009-C9RA07327B-s4154.xyz]

  130
jmolscript: load "" {1 1 1} spacegroup "x,y,z" unitcell [{      9.105000     0.000000     0.000000 }, {      0.000000    17.492000     0.000000 }, {      0.000000     0.000000    17.492000 }]
Cu     3.779759    16.727250     9.510750     0.875792
Cu     3.779759     9.510750    16.727250     0.875613
Cu     3.779759    16.727250    16.727250     0.875849
Cu     3.779759     9.510750     9.510750     0.875643
Cu     5.325241     0.764750     0.764750     0.875839
Cu     5.325241     7.981250     7.981250     0.875667
Cu     5.325241     0.764750     7.981250     0.875824
Cu     5.325241     7.981250     0.764750     0.876090
Si     0.000000    13.119000     4.373000     0.664747
Si     0.000000     4.373000    13.119000     0.664747
H      7.831210    15.127082     6.092464     0.115137
H      7.831210    11.110918     2.653536     0.115129
H      7.831210     2.653536    15.127082     0.115131
H      7.831210     6.092464    11.110918     0.115132
H      1.273789     2.364918    14.838464     0.115128
H      1.273789     6.381082    11.399536     0.115136
H      1.273789    14.838464     6.381082     0.115130
H      1.273789    11.399536     2.364918     0.115137
H      1.273789     2.364918    11.399536     0.115136
H      1.273789     6.381082    14.838464     0.115132
H      1.273789    14.838464     2.364918     0.115137
H      1.273789    11.399536     6.381082     0.115129
H      7.831210    15.127082     2.653536     0.115127
H      7.831210    11.110918     6.092464     0.115140
H      7.831210     2.653536    11.110918     0.115129
H      7.831210     6.092464    15.127082     0.115133
H      5.557692    13.119000     8.707518     0.132657
H      5.557692    13.119000     0.038482     0.132673
H      5.557692     0.038482    13.119000     0.132662
H      5.557692     8.707518    13.119000     0.132663
H      3.547308     4.373000    17.453518     0.132668
H      3.547308     4.373000     8.784482     0.132664
H      3.547308    17.453518     4.373000     0.132662
H      3.547308     8.784482     4.373000     0.132672
C      7.528924    14.318077     6.438805    -0.078967
C      6.602946    14.320700     7.481328    -0.009237
C      5.998374    15.576626     8.018333     0.606869
C      7.528924    11.919923     2.307195    -0.078986
C      6.602946    11.917300     1.264672    -0.009250
C      5.998374    10.661374     0.727667     0.606886
C      7.528924     2.307195    14.318077    -0.078968
C      6.602946     1.264672    14.320700    -0.009233
C      5.998374     0.727667    15.576626     0.606863
C      7.528924     6.438805    11.919923    -0.078974
C      6.602946     7.481328    11.917300    -0.009242
C      5.998374     8.018333    10.661374     0.606853
C      1.576076     3.173923    15.184805    -0.078972
C      2.502054     3.171300    16.227328    -0.009234
C      3.106626     1.915374    16.764333     0.606872
C      1.576076     5.572077    11.053195    -0.078960
C      2.502054     5.574700    10.010672    -0.009226
C      3.106626     6.830626     9.473667     0.606843
C      1.576076    15.184805     5.572077    -0.078974
C      2.502054    16.227328     5.574700    -0.009242
C      3.106626    16.764333     6.830626     0.606869
C      1.576076    11.053195     3.173923    -0.078967
C      2.502054    10.010672     3.171300    -0.009254
C      3.106626     9.473667     1.915374     0.606884
C      1.576076     3.173923    11.053195    -0.078967
C      2.502054     3.171300    10.010672    -0.009238
C      3.106626     1.915374     9.473667     0.606868
C      1.576076     5.572077    15.184805    -0.078970
C      2.502054     5.574700    16.227328    -0.009257
C      3.106626     6.830626    16.764333     0.606884
C      1.576076    15.184805     3.173923    -0.078965
C      2.502054    16.227328     3.171300    -0.009230
C      3.106626    16.764333     1.915374     0.606863
C      1.576076    11.053195     5.572077    -0.078969
C      2.502054    10.010672     5.574700    -0.009231
C      3.106626     9.473667     6.830626     0.606852
C      7.528924    14.318077     2.307195    -0.078974
C      6.602946    14.320700     1.264672    -0.009242
C      5.998374    15.576626     0.727667     0.606873
C      7.528924    11.919923     6.438805    -0.078963
C      6.602946    11.917300     7.481328    -0.009226
C      5.998374    10.661374     8.018333     0.606844
C      7.528924     2.307195    11.919923    -0.078976
C      6.602946     1.264672    11.917300    -0.009245
C      5.998374     0.727667    10.661374     0.606870
C      7.528924     6.438805    14.318077    -0.078981
C      6.602946     7.481328    14.320700    -0.009249
C      5.998374     8.018333    15.576626     0.606883
C      8.007847    13.119000     5.903550    -0.202281
C      6.161354    13.119000     7.999092    -0.105419
C      8.007847    13.119000     2.842450    -0.202287
C      6.161354    13.119000     0.746908    -0.105415
C      8.007847     2.842450    13.119000    -0.202290
C      6.161354     0.746908    13.119000    -0.105407
C      8.007847     5.903550    13.119000    -0.202282
C      6.161354     7.999092    13.119000    -0.105431
C      1.097152     4.373000    14.649550    -0.202296
C      2.943646     4.373000    16.745092    -0.105442
C      1.097152     4.373000    11.588450    -0.202284
C      2.943646     4.373000     9.492908    -0.105418
C      1.097152    14.649550     4.373000    -0.202290
C      2.943646    16.745092     4.373000    -0.105403
C      1.097152    11.588450     4.373000    -0.202293
C      2.943646     9.492908     4.373000    -0.105456
O      5.088785    15.431442     8.854625    -0.542790
O      6.414473    16.669876     7.565290    -0.524441
O      5.088785    10.806558    17.383375    -0.542789
O      6.414473     9.568124     1.180710    -0.524481
O      5.088785    17.383375    15.431442    -0.542810
O      6.414473     1.180710    16.669876    -0.524456
O      5.088785     8.854625    10.806558    -0.542725
O      6.414473     7.565290     9.568124    -0.524510
O      4.016215     2.060558     0.108625    -0.542795
O      2.690527     0.822124    16.311290    -0.524544
O      4.016215     6.685442     8.637375    -0.542782
O      2.690527     7.923876     9.926710    -0.524396
O      4.016215     0.108625     6.685442    -0.542809
O      2.690527    16.311290     7.923876    -0.524434
O      4.016215     8.637375     2.060558    -0.542732
O      2.690527     9.926710     0.822124    -0.524541
O      4.016215     2.060558     8.637375    -0.542806
O      2.690527     0.822124     9.926710    -0.524435
O      4.016215     6.685442     0.108625    -0.542731
O      2.690527     7.923876    16.311290    -0.524542
O      4.016215     0.108625     2.060558    -0.542819
O      2.690527    16.311290     0.822124    -0.524450
O      4.016215     8.637375     6.685442    -0.542758
O      2.690527     9.926710     7.923876    -0.524493
O      5.088785    15.431442    17.383375    -0.542780
O      6.414473    16.669876     1.180710    -0.524549
O      5.088785    10.806558     8.854625    -0.542752
O      6.414473     9.568124     7.565290    -0.524417
O      5.088785    17.383375    10.806558    -0.542798
O      6.414473     1.180710     9.568124    -0.524444
O      5.088785     8.854625    15.431442    -0.542782
O      6.414473     7.565290    16.669876    -0.524479

The following XYZ coordinates are in angstroms. Other properties are in atomic units.
The sperically averaged electron density of each atom fit to a function of the form exp(a - br)
eigen_1, eigen_2 and eigen_3 are the three eigenvalues of traceless quadrupole moment tensor
  atom number  atomic symbol              X              Y              Z     net charge C6 coefficient C8 coefficient C10 coefficient fluctuating dipole atomic polarizability isotropic forcefield polarizability              a              b squared Pearson coefficient          <r^3>          <r^4>         wp_QDO          m_QDO          q_QDO       dipole_x       dipole_y       dipole_z         dipole            Qxy            Qxz            Qyz     Q(x^2-y^2)  Q(3z^2 - R^2)        eigen_1        eigen_2        eigen_3 static polarizability      alpha(xx)      alpha(xy)      alpha(xz)      alpha(yy)      alpha(yz)      alpha(zz) atomic spin moment
            1             Cu       3.779759      16.727250       9.510750       0.875792      47.556662 0.72103256E+03  0.18023782E+05                                11.437233                            9.267880       1.137397       2.298882                    0.996996      39.443304      94.514849       0.548501       0.446722      -1.116058      -0.063796      -0.087671       0.087670       0.139435      -0.059112       0.059112       0.062210      -0.001339       0.001340      -0.120293       0.057637       0.062656             14.307360      12.798199      -2.217973       2.217899      15.062077       6.530583      15.061802          -0.653726
            2             Cu       3.779759       9.510750      16.727250       0.875613      47.563680 0.72116265E+03  0.18027960E+05                                11.438683                            9.269017       1.136809       2.298682                    0.996993      39.444818      94.522840       0.548438       0.446751      -1.116033      -0.063865       0.087718      -0.087720       0.139528       0.059057      -0.059057       0.062165      -0.001308       0.001306      -0.120190       0.057589       0.062601             14.309244      12.799774       2.218194      -2.218271      15.063843       6.531576      15.064116           0.655592
            3             Cu       3.779759      16.727250      16.727250       0.875849      47.549834 0.72091553E+03  0.18020040E+05                                11.435906                            9.266923       1.137579       2.298950                    0.996997      39.441870      94.507821       0.548551       0.446702      -1.116075      -0.063810      -0.087654      -0.087675       0.139434      -0.059111      -0.059084      -0.062207      -0.001308       0.001346      -0.120272       0.057626       0.062646             14.305534      12.796658      -2.217649      -2.217613      15.059992      -6.529563      15.059951           0.654082
            4             Cu       3.779759       9.510750       9.510750       0.875643      47.573016 0.72131696E+03  0.18032891E+05                                11.440477                            9.270263       1.136783       2.298670                    0.996993      39.446417      94.531346       0.548375       0.446775      -1.116011      -0.063811       0.087671       0.087652       0.139431       0.059095       0.059121      -0.062220      -0.001318       0.001282      -0.120295       0.057639       0.062656             14.311773      12.801998       2.218645       2.218692      15.066637      -6.532977      15.066683           0.652961
            5             Cu       5.325241       0.764750       0.764750       0.875839      47.550154 0.72092195E+03  0.18020236E+05                                11.435922                            9.266939       1.137555       2.298936                    0.996997      39.442185      94.508571       0.548553       0.446700      -1.116077       0.063805       0.087647       0.087667       0.139422      -0.059123      -0.059095      -0.062225      -0.001295       0.001340      -0.120299       0.057639       0.062660             14.305548      12.796669      -2.217672      -2.217593      15.059991      -6.529568      15.059985          -0.653950
            6             Cu       5.325241       7.981250       7.981250       0.875667      47.568508 0.72124283E+03  0.18030495E+05                                11.439479                            9.269560       1.136940       2.298709                    0.996994      39.446125      94.527872       0.548418       0.446754      -1.116029       0.063793      -0.087654      -0.087634       0.139400       0.059116       0.059145      -0.062247      -0.001309       0.001263      -0.120343       0.057663       0.062680             14.310375      12.800835       2.218393       2.218468      15.065140      -6.532173      15.065151          -0.652946
            7             Cu       5.325241       0.764750       7.981250       0.875824      47.552199 0.72096030E+03  0.18021462E+05                                11.436317                            9.267251       1.137472       2.298906                    0.996997      39.442677      94.510925       0.548537       0.446706      -1.116071       0.063789       0.087662      -0.087662       0.139422      -0.059109       0.059108       0.062207      -0.001338       0.001342      -0.120287       0.057633       0.062654             14.306056      12.797111      -2.217746       2.217676      15.060659       6.529813      15.060399           0.653882
            8             Cu       5.325241       7.981250       0.764750       0.876090      47.540995 0.72075036E+03  0.18014770E+05                                11.434217                            9.265602       1.138395       2.299228                    0.997000      39.439249      94.496666       0.548616       0.446677      -1.116098       0.063794      -0.087623       0.087623       0.139375       0.059168      -0.059170       0.062320      -0.001252       0.001249      -0.120443       0.057706       0.062737             14.303350      12.794831       2.217262      -2.217336      15.057474       6.528395      15.057746          -0.655290
            9             Si       0.000000      13.119000       4.373000       0.664747     129.360250 0.24687816E+04  0.86924924E+05                                20.092430                           15.266877       0.279204       1.847062                    0.997002      54.324930     173.125543       0.491355       0.354037      -1.142339       0.000003      -0.000006      -0.000010       0.000012      -0.000013       0.000010      -0.000005      -0.031901       0.031909      -0.021268       0.010629       0.010639             25.925645      32.837614      -0.000112      -0.000013      22.469660      -0.000074      22.469663           0.000017
           10             Si       0.000000       4.373000      13.119000       0.664747     129.360079 0.24687786E+04  0.86924786E+05                                20.092412                           15.266866       0.279204       1.847062                    0.997002      54.324878     173.125324       0.491355       0.354037      -1.142339       0.000002       0.000008       0.000009       0.000012      -0.000009       0.000011      -0.000005      -0.031902       0.031905      -0.021268       0.010629       0.010639             25.925618      32.837582      -0.000025       0.000069      22.469651      -0.000073      22.469623           0.000015
           11              H       7.831210      15.127082       6.092464       0.115137       1.135071 0.85215080E+01  0.84620545E+02                                 1.764088                            1.681195      -1.142761       2.338929                    0.996448       3.516172       9.760670       0.495902       1.243801      -0.717101       0.011613       0.036560      -0.013548       0.040682       0.004871      -0.001867      -0.006620      -0.016566      -0.005292      -0.008728      -0.004847       0.013575              1.795280       1.746735       0.225070      -0.258660       2.030601      -0.190597       1.608506           0.000280
           12              H       7.831210      11.110918       2.653536       0.115129       1.135059 0.85214277E+01  0.84619842E+02                                 1.764101                            1.681208      -1.142764       2.338925                    0.996448       3.516207       9.760883       0.495889       1.243832      -0.717094       0.011614      -0.036560       0.013546       0.040682      -0.004871       0.001867      -0.006618      -0.016566      -0.005289      -0.008729      -0.004845       0.013574              1.795294       1.746748      -0.225069       0.258663       2.030616      -0.190596       1.608518          -0.000276
           13              H       7.831210       2.653536      15.127082       0.115131       1.135048 0.85213062E+01  0.84618149E+02                                 1.764077                            1.681186      -1.142745       2.338939                    0.996448       3.516143       9.760608       0.495898       1.243818      -0.717098       0.011614       0.013548       0.036561       0.040683       0.001867       0.004871       0.006620      -0.005637       0.027497      -0.008728      -0.004847       0.013576              1.795268       1.746723       0.258656       0.225066       1.608496       0.190594       2.030586          -0.000278
           14              H       7.831210       6.092464      11.110918       0.115132       1.135066 0.85214992E+01  0.84620718E+02                                 1.764107                            1.681214      -1.142774       2.338921                    0.996448       3.516211       9.760900       0.495889       1.243831      -0.717094       0.011614      -0.013545      -0.036560       0.040682      -0.001867      -0.004873       0.006618      -0.005639       0.027487      -0.008729      -0.004844       0.013573              1.795301       1.746756      -0.258665      -0.225069       1.608524       0.190595       2.030621          -0.000270
           15              H       1.273789       2.364918      14.838464       0.115128       1.135057 0.85213970E+01  0.84619358E+02                                 1.764092                            1.681200      -1.142769       2.338927                    0.996448       3.516177       9.760751       0.495893       1.243825      -0.717096      -0.011613      -0.036562      -0.013546       0.040683       0.004872       0.001868       0.006618      -0.016564      -0.005289      -0.008728      -0.004845       0.013574              1.795284       1.746738       0.225068       0.258660       2.030605       0.190594       1.608509           0.000284
           16              H       1.273789       6.381082      11.399536       0.115136       1.134992 0.85208088E+01  0.84612404E+02                                 1.764062                            1.681173      -1.142721       2.338961                    0.996449       3.516072       9.760526       0.495881       1.243870      -0.717086      -0.011614       0.036564       0.013550       0.040686      -0.004872      -0.001866       0.006621      -0.016566      -0.005292      -0.008728      -0.004848       0.013576              1.795254       1.746711      -0.225064      -0.258654       2.030568       0.190591       1.608483           0.000289
           17              H       1.273789      14.838464       6.381082       0.115130       1.135040 0.85212586E+01  0.84617790E+02                                 1.764091                            1.681199      -1.142741       2.338943                    0.996448       3.516155       9.760735       0.495887       1.243843      -0.717092      -0.011613      -0.013550       0.036561       0.040684       0.001867      -0.004871      -0.006620      -0.005636       0.027495      -0.008728      -0.004847       0.013575              1.795283       1.746738       0.258661      -0.225069       1.608509      -0.190595       2.030601          -0.000270
           18              H       1.273789      11.399536       2.364918       0.115137       1.135052 0.85213242E+01  0.84618216E+02                                 1.764064                            1.681174      -1.142778       2.338923                    0.996448       3.516140       9.760534       0.495906       1.243797      -0.717102      -0.011613       0.013547      -0.036562       0.040684      -0.001868       0.004873      -0.006620      -0.005639       0.027493      -0.008729      -0.004846       0.013576              1.795255       1.746712      -0.258654       0.225064       1.608485      -0.190591       2.030569           0.000287
           19              H       1.273789       2.364918      11.399536       0.115136       1.135053 0.85213535E+01  0.84618806E+02                                 1.764087                            1.681194      -1.142748       2.338939                    0.996448       3.516157       9.760684       0.495894       1.243823      -0.717096      -0.011613      -0.036561       0.013549       0.040683       0.004871      -0.001867      -0.006620      -0.016566      -0.005293      -0.008728      -0.004847       0.013575              1.795280       1.746734       0.225070      -0.258660       2.030600      -0.190596       1.608505          -0.000273
           20              H       1.273789       6.381082      14.838464       0.115132       1.135034 0.85211873E+01  0.84616746E+02                                 1.764069                            1.681180      -1.142770       2.338930                    0.996448       3.516133       9.760595       0.495896       1.243826      -0.717096      -0.011613       0.036563      -0.013548       0.040685      -0.004873       0.001868      -0.006620      -0.016565      -0.005288      -0.008729      -0.004847       0.013576              1.795260       1.746717      -0.225063       0.258655       2.030573      -0.190591       1.608491           0.000289
           21              H       1.273789      14.838464       2.364918       0.115137       1.135026 0.85210896E+01  0.84615406E+02                                 1.764050                            1.681162      -1.142735       2.338948                    0.996448       3.516091       9.760409       0.495903       1.243813      -0.717099      -0.011613      -0.013549      -0.036562       0.040684       0.001867       0.004871       0.006621      -0.005637       0.027498      -0.008728      -0.004848       0.013576              1.795240       1.746695       0.258649       0.225061       1.608471       0.190589       2.030553           0.000281
           22              H       1.273789      11.399536       6.381082       0.115129       1.135026 0.85211409E+01  0.84616589E+02                                 1.764100                            1.681207      -1.142754       2.338939                    0.996448       3.516160       9.760845       0.495875       1.243872      -0.717086      -0.011614       0.013547       0.036563       0.040685      -0.001867      -0.004873       0.006619      -0.005638       0.027488      -0.008728      -0.004845       0.013574              1.795293       1.746750      -0.258664      -0.225070       1.608517       0.190595       2.030614           0.000293
           23              H       7.831210      15.127082       2.653536       0.115127       1.135080 0.85216017E+01  0.84621696E+02                                 1.764095                            1.681203      -1.142785       2.338915                    0.996448       3.516204       9.760767       0.495901       1.243800      -0.717101       0.011613       0.036560       0.013545       0.040682       0.004872       0.001868       0.006618      -0.016565      -0.005289      -0.008729      -0.004845       0.013574              1.795287       1.746740       0.225067       0.258660       2.030609       0.190593       1.608512          -0.000279
           24              H       7.831210      11.110918       6.092464       0.115140       1.135037 0.85212266E+01  0.84617448E+02                                 1.764090                            1.681198      -1.142745       2.338940                    0.996448       3.516153       9.760749       0.495886       1.243846      -0.717091       0.011615      -0.036560      -0.013547       0.040683      -0.004872      -0.001866       0.006620      -0.016565      -0.005289      -0.008729      -0.004846       0.013575              1.795282       1.746739      -0.225069      -0.258661       2.030600       0.190595       1.608508          -0.000268
           25              H       7.831210       2.653536      11.110918       0.115129       1.135068 0.85215083E+01  0.84620734E+02                                 1.764103                            1.681210      -1.142760       2.338930                    0.996448       3.516191       9.760803       0.495892       1.243823      -0.717096       0.011613       0.013549      -0.036560       0.040682       0.001867      -0.004871      -0.006619      -0.005637       0.027495      -0.008728      -0.004847       0.013575              1.795296       1.746751       0.258664      -0.225071       1.608520      -0.190598       2.030616           0.000285
           26              H       7.831210       6.092464      15.127082       0.115133       1.135059 0.85214047E+01  0.84619377E+02                                 1.764085                            1.681192      -1.142753       2.338929                    0.996448       3.516185       9.760741       0.495898       1.243812      -0.717098       0.011614      -0.013546       0.036559       0.040681      -0.001867       0.004871      -0.006618      -0.005639       0.027495      -0.008729      -0.004845       0.013574              1.795278       1.746731      -0.258659       0.225068       1.608503      -0.190595       2.030599          -0.000282
           27              H       5.557692      13.119000       8.707518       0.132657       1.070018 0.79059575E+01  0.76596818E+02                                 1.658924                            1.589981      -1.163226       2.337482                    0.997013       3.321749       8.934167       0.527217       1.199115      -0.727973      -0.026755       0.000000       0.032685       0.042239       0.000000      -0.008808       0.000001       0.011958       0.029189      -0.010844      -0.004383       0.015227              1.673852       1.617926       0.000001      -0.378961       1.666430      -0.000000       1.737200           0.000007
           28              H       5.557692      13.119000       0.038482       0.132673       1.069884 0.79045440E+01  0.76578230E+02                                 1.658644                            1.589727      -1.163094       2.337549                    0.997013       3.321427       8.932456       0.527325       1.198945      -0.728013      -0.026756      -0.000001      -0.032683       0.042238      -0.000000       0.008816      -0.000001       0.011967       0.029207      -0.010851      -0.004387       0.015239              1.673564       1.617662      -0.000000       0.378868       1.666120      -0.000000       1.736909           0.000405
           29              H       5.557692       0.038482      13.119000       0.132662       1.069980 0.79054784E+01  0.76589930E+02                                 1.658774                            1.589844      -1.163228       2.337475                    0.997012       3.321639       8.933327       0.527291       1.198981      -0.728004      -0.026754      -0.032683       0.000000       0.042237       0.008808      -0.000001       0.000001      -0.008619      -0.032531      -0.010844      -0.004384       0.015228              1.673698       1.617786       0.378913       0.000000       1.737046       0.000000       1.666262          -0.000001
           30              H       5.557692       8.707518      13.119000       0.132663       1.069929 0.79051001E+01  0.76586161E+02                                 1.658813                            1.589881      -1.163090       2.337558                    0.997014       3.321555       8.933404       0.527242       1.199094      -0.727979      -0.026757       0.032685       0.000001       0.042240      -0.008816      -0.000000      -0.000000      -0.008617      -0.032552      -0.010851      -0.004387       0.015238              1.673737       1.617820      -0.378922       0.000001       1.737082      -0.000001       1.666310           0.000413
           31              H       3.547308       4.373000      17.453518       0.132668       1.069915 0.79048627E+01  0.76582296E+02                                 1.658693                            1.589772      -1.163089       2.337543                    0.997013       3.321515       8.932828       0.527309       1.198965      -0.728008       0.026754      -0.000002       0.032681       0.042236       0.000001       0.008814      -0.000000       0.011965       0.029209      -0.010851      -0.004386       0.015237              1.673615       1.617708      -0.000000       0.378882       1.666177       0.000000       1.736959          -0.000412
           32              H       3.547308       4.373000       8.784482       0.132664       1.070020 0.79058940E+01  0.76595199E+02                                 1.658835                            1.589901      -1.163269       2.337451                    0.997012       3.321735       8.933747       0.527273       1.199003      -0.727998       0.026754      -0.000001      -0.032682       0.042236       0.000000      -0.008807       0.000001       0.011957       0.029193      -0.010844      -0.004383       0.015227              1.673760       1.617840       0.000001      -0.378929       1.666334      -0.000001       1.737104           0.000005
           33              H       3.547308      17.453518       4.373000       0.132662       1.069978 0.79053989E+01  0.76588321E+02                                 1.658706                            1.589782      -1.163261       2.337453                    0.997012       3.321618       8.932975       0.527333       1.198899      -0.728023       0.026754       0.032682      -0.000000       0.042236       0.008807      -0.000001       0.000001      -0.008620      -0.032534      -0.010845      -0.004383       0.015227              1.673627       1.617721       0.378891      -0.000000       1.736975      -0.000000       1.666186          -0.000005
           34              H       3.547308       8.784482       4.373000       0.132672       1.069953 0.79053214E+01  0.76588688E+02                                 1.658814                            1.589883      -1.163093       2.337543                    0.997013       3.321624       8.933554       0.527253       1.199063      -0.727985       0.026753      -0.032682       0.000001       0.042236      -0.008815      -0.000002       0.000001      -0.008620      -0.032551      -0.010850      -0.004387       0.015237              1.673739       1.617819      -0.378918       0.000001       1.737080      -0.000000       1.666316          -0.000402
           35              C       7.528924      14.318077       6.438805      -0.078967      33.327029 0.42503462E+03  0.99767481E+04                                 9.118393                            6.962797      -0.064591       1.956091                    0.999545      29.280601      85.235706       0.610052       0.427735      -1.052800      -0.009001      -0.030721       0.009808       0.033481       0.016954       0.049946      -0.018458      -0.005278      -0.018342      -0.062157       0.014951       0.047206             10.725619      10.721702      -1.743569      -5.645579      11.189221       2.002183      10.265935          -0.000876
           36              C       6.602946      14.320700       7.481328      -0.009237      37.765295 0.40570348E+03  0.92687955E+04                                 9.662684                            6.600604       0.167124       2.068391                    0.999351      26.213121      71.583374       0.665735       0.402708      -1.085396       0.014626      -0.033105      -0.014387       0.038947       0.007454      -0.003276      -0.002056       0.000160       0.000304      -0.007610      -0.001401       0.009010             12.525678      10.216482      -3.552313      -5.165461      17.479124       3.081272       9.881429          -0.000346
           37              C       5.998374      15.576626       8.018333       0.606869      22.068785 0.24595701E+03  0.50625911E+04                                 7.328434                            5.571750      -0.023011       2.056514                    0.999610      21.893522      60.740161       0.628691       0.473321      -1.020964      -0.018007       0.046806       0.028524       0.057695       0.033746       0.081685      -0.009069       0.088709       0.149393      -0.092928      -0.025951       0.118879              8.885708       7.397930      -3.064481      -2.779559      12.625679       2.779143       6.633515          -0.001130
           38              C       7.528924      11.919923       2.307195      -0.078986      33.327405 0.42504166E+03  0.99769470E+04                                 9.118403                            6.962816      -0.064611       1.956080                    0.999545      29.280903      85.236512       0.610057       0.427730      -1.052804      -0.008998       0.030723      -0.009812       0.033483      -0.016963      -0.049940      -0.018459      -0.005300      -0.018354      -0.062160       0.014966       0.047194             10.725618      10.721646       1.743627       5.645542      11.189264       2.002251      10.265945           0.000792
           39              C       6.602946      11.917300       1.264672      -0.009250      37.764966 0.40570305E+03  0.92687651E+04                                 9.662550                            6.600561       0.167026       2.068357                    0.999351      26.213154      71.582929       0.665745       0.402703      -1.085402       0.014616       0.033114       0.014379       0.038948      -0.007448       0.003282      -0.002049       0.000181       0.000324      -0.007609      -0.001395       0.009003             12.525414      10.216264       3.552285       5.165325      17.478705       3.081262       9.881275          -0.000557
           40              C       5.998374      10.661374       0.727667       0.606886      22.068513 0.24595437E+03  0.50625154E+04                                 7.328316                            5.571684      -0.023041       2.056504                    0.999610      21.893411      60.739414       0.628702       0.473314      -1.020969      -0.017986      -0.046828      -0.028507       0.057697      -0.033755      -0.081680      -0.009070       0.088725       0.149360      -0.092934      -0.025940       0.118875              8.885504       7.397868       3.064388       2.779565      12.625158       2.779073       6.633484           0.000875
           41              C       7.528924       2.307195      14.318077      -0.078968      33.326756 0.42503141E+03  0.99766519E+04                                 9.118337                            6.962769      -0.064602       1.956090                    0.999545      29.280445      85.235098       0.610054       0.427734      -1.052801      -0.008997      -0.009811      -0.030719       0.033480      -0.049949       0.016958       0.018456       0.006529       0.017091      -0.062161       0.014952       0.047209             10.725537      10.721587       5.645516      -1.743596      10.265886      -2.002227      11.189138           0.000910
           42              C       6.602946       1.264672      14.320700      -0.009233      37.764865 0.40570083E+03  0.92687148E+04                                 9.662596                            6.600581       0.167102       2.068384                    0.999351      26.213015      71.582877       0.665737       0.402707      -1.085397       0.014625       0.014387      -0.033101       0.038943       0.003272       0.007454       0.002054      -0.000068      -0.000395      -0.007609      -0.001399       0.009008             12.525493      10.216362       5.165397      -3.552301       9.881356      -3.081282      17.478761           0.000339
           43              C       5.998374       0.727667      15.576626       0.606863      22.068705 0.24595667E+03  0.50625826E+04                                 7.328423                            5.571756      -0.023039       2.056506                    0.999610      21.893474      60.740027       0.628689       0.473322      -1.020963      -0.018009      -0.028524       0.046807       0.057696      -0.081687       0.033746       0.009063      -0.030330      -0.207756      -0.092924      -0.025956       0.118880              8.885655       7.397929       2.779564      -3.064435       6.633528      -2.779122      12.625506           0.001135
           44              C       7.528924       6.438805      11.919923      -0.078974      33.327284 0.42503696E+03  0.99768285E+04                                 9.118484                            6.962842      -0.064628       1.956081                    0.999544      29.280673      85.236349       0.610046       0.427738      -1.052797      -0.008998       0.009818       0.030721       0.033483       0.049944      -0.016960       0.018453       0.006530       0.017106      -0.062158       0.014956       0.047202             10.725779      10.721854      -5.645679       1.743728      10.266076      -2.002349      11.189406           0.000758
           45              C       6.602946       7.481328      11.917300      -0.009242      37.765828 0.40570644E+03  0.92688949E+04                                 9.662848                            6.600673       0.167031       2.068364                    0.999351      26.213164      71.583988       0.665724       0.402713      -1.085391       0.014631      -0.014382       0.033102       0.038944      -0.003277      -0.007450       0.002050      -0.000066      -0.000426      -0.007608      -0.001397       0.009005             12.525978      10.216710      -5.165596       3.552601       9.881626      -3.081532      17.479599          -0.000585
           46              C       5.998374       8.018333      10.661374       0.606853      22.068723 0.24595471E+03  0.50625424E+04                                 7.328468                            5.571747      -0.023023       2.056511                    0.999610      21.893578      60.740717       0.628686       0.473324      -1.020960      -0.018000       0.028524      -0.046818       0.057702       0.081672      -0.033741       0.009063      -0.030323      -0.207768      -0.092917      -0.025949       0.118866              8.885811       7.398040      -2.779644       3.064633       6.633596      -2.779262      12.625795           0.000928
           47              C       1.576076       3.173923      15.184805      -0.078972      33.326998 0.42503510E+03  0.99767643E+04                                 9.118391                            6.962807      -0.064653       1.956073                    0.999544      29.280594      85.235762       0.610051       0.427735      -1.052800       0.009010       0.030717       0.009811       0.033480       0.016957      -0.049939       0.018452      -0.005292      -0.018359      -0.062153       0.014958       0.047195             10.725607      10.721639      -1.743624       5.645539      11.189255      -2.002250      10.265929          -0.000741
           48              C       2.502054       3.171300      16.227328      -0.009234      37.764809 0.40569961E+03  0.92686788E+04                                 9.662581                            6.600568       0.166987       2.068349                    0.999351      26.212992      71.582754       0.665738       0.402707      -1.085398      -0.014623       0.033102      -0.014394       0.038946       0.007453       0.003275       0.002056       0.000170       0.000314      -0.007610      -0.001399       0.009008             12.525482      10.216303      -3.552304       5.165346      17.478840      -3.081280       9.881302           0.000608
           49              C       3.106626       1.915374      16.764333       0.606872      22.068505 0.24595394E+03  0.50625110E+04                                 7.328365                            5.571714      -0.023081       2.056492                    0.999610      21.893393      60.739655       0.628693       0.473320      -1.020965       0.018003      -0.046815       0.028519       0.057698       0.033746      -0.081671       0.009065       0.088733       0.149394      -0.092927      -0.025944       0.118871              8.885580       7.397867      -3.064408       2.779542      12.625388      -2.779089       6.633486          -0.000906
           50              C       1.576076       5.572077      11.053195      -0.078960      33.326513 0.42502639E+03  0.99765015E+04                                 9.118296                            6.962720      -0.064575       1.956104                    0.999545      29.280154      85.234034       0.610057       0.427734      -1.052802       0.009000      -0.030718      -0.009808       0.033478      -0.016957       0.049951       0.018459      -0.005275      -0.018337      -0.062162       0.014950       0.047212             10.725535      10.721625       1.743655      -5.645537      11.189136      -2.002271      10.265844          -0.000878
           51              C       2.502054       5.574700      10.010672      -0.009226      37.765747 0.40570648E+03  0.92688836E+04                                 9.662777                            6.600636       0.167107       2.068384                    0.999351      26.213210      71.583752       0.665732       0.402709      -1.085396      -0.014625      -0.033102       0.014391       0.038946      -0.007454      -0.003272       0.002055       0.000157       0.000292      -0.007608      -0.001401       0.009009             12.525870      10.216625       3.552546      -5.165538      17.479453      -3.081480       9.881531          -0.000319
           52              C       3.106626       6.830626       9.473667       0.606843      22.068959 0.24595816E+03  0.50626249E+04                                 7.328474                            5.571755      -0.022993       2.056518                    0.999610      21.893731      60.740961       0.628691       0.473319      -1.020964       0.018014       0.046810      -0.028523       0.057699      -0.033738       0.081684       0.009055       0.088710       0.149370      -0.092912      -0.025964       0.118876              8.885812       7.398019       3.064614      -2.779616      12.625850      -2.779248       6.633565          -0.001106
           53              C       1.576076      15.184805       5.572077      -0.078974      33.326996 0.42503520E+03  0.99767579E+04                                 9.118346                            6.962775      -0.064607       1.956085                    0.999545      29.280601      85.235484       0.610057       0.427731      -1.052803       0.009010       0.009801      -0.030719       0.033480      -0.049944      -0.016955      -0.018461       0.006534       0.017094      -0.062158       0.014954       0.047204             10.725551      10.721606       5.645529       1.743611      10.265907       2.002232      11.189141           0.000903
           54              C       2.502054      16.227328       5.574700      -0.009242      37.765030 0.40570364E+03  0.92687804E+04                                 9.662554                            6.600559       0.167084       2.068374                    0.999351      26.213176      71.582952       0.665746       0.402702      -1.085403      -0.014620      -0.014396      -0.033106       0.038948       0.003274      -0.007454      -0.002056      -0.000075      -0.000388      -0.007610      -0.001399       0.009010             12.525428      10.216316       5.165376       3.552298       9.881325       3.081278      17.478644           0.000356
           55              C       3.106626      16.764333       6.830626       0.606869      22.068758 0.24595752E+03  0.50625995E+04                                 7.328393                            5.571737      -0.023035       2.056504                    0.999610      21.893541      60.740012       0.628695       0.473317      -1.020967       0.018011       0.028521       0.046805       0.057693      -0.081684      -0.033746      -0.009068      -0.030346      -0.207764      -0.092928      -0.025951       0.118879              8.885612       7.397903       2.779571       3.064438       6.633532       2.779115      12.625400           0.001141
           56              C       1.576076      11.053195       3.173923      -0.078967      33.327347 0.42503897E+03  0.99768893E+04                                 9.118511                            6.962878      -0.064700       1.956057                    0.999544      29.280725      85.236607       0.610042       0.427740      -1.052796       0.009011      -0.009818       0.030718       0.033484       0.049936       0.016957      -0.018454       0.006527       0.017114      -0.062151       0.014959       0.047192             10.725774      10.721861      -5.645672      -1.743634      10.266079       2.002257      11.189384          -0.000786
           57              C       2.502054      10.010672       3.171300      -0.009254      37.766107 0.40571132E+03  0.92690326E+04                                 9.662859                            6.600694       0.167003       2.068350                    0.999351      26.213409      71.584717       0.665726       0.402711      -1.085393      -0.014637       0.014404       0.033098       0.038951      -0.003274       0.007453      -0.002058      -0.000068      -0.000384      -0.007607      -0.001404       0.009011             12.525948      10.216655      -5.165543      -3.552463       9.881587       3.081420      17.479603           0.000630
           58              C       3.106626       9.473667       1.915374       0.606884      22.068896 0.24595763E+03  0.50626120E+04                                 7.328485                            5.571771      -0.023073       2.056493                    0.999610      21.893592      60.740598       0.628687       0.473323      -1.020962       0.018020      -0.028534      -0.046806       0.057703       0.081667       0.033745      -0.009060      -0.030325      -0.207816      -0.092925      -0.025946       0.118871              8.885798       7.397955      -2.779556      -3.064518       6.633540       2.779193      12.625898          -0.000937
           59              C       1.576076       3.173923      11.053195      -0.078967      33.327010 0.42503476E+03  0.99767491E+04                                 9.118373                            6.962787      -0.064602       1.956088                    0.999545      29.280584      85.235557       0.610054       0.427733      -1.052802       0.009007       0.030719      -0.009804       0.033480       0.016955       0.049944      -0.018458      -0.005277      -0.018348      -0.062157       0.014952       0.047205             10.725592      10.721668      -1.743577      -5.645551      11.189214       2.002186      10.265893           0.000905
           60              C       2.502054       3.171300      10.010672      -0.009238      37.765359 0.40570473E+03  0.92688249E+04                                 9.662663                            6.600596       0.167088       2.068377                    0.999351      26.213200      71.583436       0.665739       0.402705      -1.085399      -0.014621       0.033105       0.014394       0.038947       0.007455      -0.003275      -0.002055       0.000158       0.000303      -0.007610      -0.001400       0.009011             12.525643      10.216431      -3.552315      -5.165413      17.479126       3.081265       9.881371           0.000362
           61              C       3.106626       1.915374       9.473667       0.606868      22.068844 0.24595785E+03  0.50626112E+04                                 7.328434                            5.571751      -0.023034       2.056504                    0.999610      21.893573      60.740256       0.628692       0.473319      -1.020965       0.018010      -0.046805      -0.028522       0.057694       0.033746       0.081684      -0.009068       0.088710       0.149397      -0.092928      -0.025951       0.118879              8.885706       7.397922      -3.064480      -2.779548      12.625694       2.779135       6.633502           0.001143
           62              C       1.576076       5.572077      15.184805      -0.078970      33.327181 0.42503722E+03  0.99768319E+04                                 9.118450                            6.962843      -0.064696       1.956059                    0.999544      29.280647      85.236141       0.610046       0.427738      -1.052798       0.009013      -0.030717       0.009815       0.033483      -0.016955      -0.049936      -0.018456      -0.005294      -0.018349      -0.062151       0.014959       0.047192             10.725692      10.721757       1.743656       5.645623      11.189270       2.002287      10.266047          -0.000790
           63              C       2.502054       5.574700      16.227328      -0.009257      37.765768 0.40571023E+03  0.92689869E+04                                 9.662744                            6.600654       0.167002       2.068348                    0.999351      26.213385      71.584203       0.665734       0.402707      -1.085397      -0.014635      -0.033099      -0.014406       0.038952      -0.007453       0.003274      -0.002059       0.000157       0.000296      -0.007607      -0.001404       0.009011             12.525724      10.216530       3.552436       5.165497      17.479113       3.081420       9.881527           0.000624
           64              C       3.106626       6.830626      16.764333       0.606884      22.068788 0.24595708E+03  0.50625950E+04                                 7.328439                            5.571754      -0.023071       2.056493                    0.999610      21.893559      60.740361       0.628690       0.473321      -1.020964       0.018021       0.046804       0.028532       0.057701      -0.033745      -0.081667      -0.009060       0.088745       0.149398      -0.092925      -0.025945       0.118870              8.885694       7.397929       3.064470       2.779574      12.625591       2.779166       6.633562          -0.000940
           65              C       1.576076      15.184805       3.173923      -0.078965      33.326661 0.42503054E+03  0.99766182E+04                                 9.118296                            6.962748      -0.064605       1.956089                    0.999545      29.280375      85.234612       0.610057       0.427733      -1.052803       0.009002       0.009807       0.030718       0.033478      -0.049948       0.016957       0.018457       0.006532       0.017090      -0.062160       0.014952       0.047208             10.725482      10.721521       5.645471      -1.743608      10.265831      -2.002244      11.189093          -0.000896
           66              C       2.502054      16.227328       3.171300      -0.009230      37.764659 0.40569967E+03  0.92686692E+04                                 9.662509                            6.600539       0.167089       2.068378                    0.999351      26.213011      71.582477       0.665745       0.402704      -1.085401      -0.014620      -0.014393       0.033101       0.038943       0.003271       0.007454       0.002055      -0.000069      -0.000392      -0.007609      -0.001399       0.009008             12.525365      10.216254       5.165330      -3.552275       9.881261      -3.081275      17.478579          -0.000335
           67              C       3.106626      16.764333       1.915374       0.606863      22.068792 0.24595794E+03  0.50626099E+04                                 7.328416                            5.571754      -0.023055       2.056500                    0.999610      21.893491      60.739874       0.628692       0.473319      -1.020966       0.018012       0.028521      -0.046807       0.057696      -0.081686       0.033746       0.009061      -0.030332      -0.207761      -0.092924      -0.025957       0.118881              8.885644       7.397924       2.779569      -3.064428       6.633534      -2.779126      12.625473          -0.001130
           68              C       1.576076      11.053195       5.572077      -0.078969      33.326986 0.42503290E+03  0.99767067E+04                                 9.118420                            6.962800      -0.064629       1.956084                    0.999544      29.280455      85.235521       0.610049       0.427737      -1.052798       0.009009      -0.009813      -0.030717       0.033481       0.049942      -0.016958       0.018454       0.006531       0.017112      -0.062156       0.014958       0.047198             10.725698      10.721779      -5.645628       1.743684      10.265982      -2.002293      11.189334          -0.000719
           69              C       2.502054      10.010672       5.574700      -0.009231      37.765899 0.40570636E+03  0.92688924E+04                                 9.662852                            6.600667       0.167000       2.068354                    0.999351      26.213189      71.584046       0.665725       0.402712      -1.085392      -0.014629       0.014393      -0.033104       0.038950      -0.003275      -0.007452       0.002056      -0.000071      -0.000403      -0.007609      -0.001400       0.009008             12.525994      10.216680      -5.165558       3.552584       9.881580      -3.081495      17.479723           0.000625
           70              C       3.106626       9.473667       6.830626       0.606852      22.068703 0.24595450E+03  0.50625344E+04                                 7.328431                            5.571720      -0.023023       2.056509                    0.999610      21.893640      60.740767       0.628692       0.473320      -1.020963       0.018004      -0.028522       0.046819       0.057703       0.081668      -0.033738       0.009059      -0.030328      -0.207786      -0.092914      -0.025952       0.118866              8.885762       7.397973      -2.779595       3.064602       6.633528      -2.779221      12.625786          -0.000882
           71              C       7.528924      14.318077       2.307195      -0.078974      33.327144 0.42503699E+03  0.99768213E+04                                 9.118420                            6.962825      -0.064660       1.956069                    0.999544      29.280718      85.236219       0.610050       0.427736      -1.052799      -0.009005      -0.030719      -0.009812       0.033482       0.016957      -0.049940       0.018452      -0.005295      -0.018358      -0.062154       0.014959       0.047195             10.725646      10.721658      -1.743667       5.645554      11.189308      -2.002303      10.265971           0.000746
           72              C       6.602946      14.320700       1.264672      -0.009242      37.764898 0.40570147E+03  0.92687322E+04                                 9.662598                            6.600585       0.167001       2.068352                    0.999351      26.213046      71.582952       0.665737       0.402707      -1.085397       0.014623      -0.033099       0.014388       0.038941       0.007451       0.003276       0.002054       0.000177       0.000317      -0.007609      -0.001397       0.009006             12.525500      10.216330      -3.552345       5.165371      17.478822      -3.081343       9.881347          -0.000602
           73              C       5.998374      15.576626       0.727667       0.606873      22.068636 0.24595538E+03  0.50625508E+04                                 7.328427                            5.571754      -0.023095       2.056488                    0.999610      21.893396      60.739835       0.628687       0.473324      -1.020962      -0.018001       0.046815      -0.028521       0.057698       0.033747      -0.081672       0.009067       0.088730       0.149389      -0.092927      -0.025943       0.118870              8.885667       7.397942      -3.064455       2.779589      12.625494      -2.779149       6.633567           0.000910
           74              C       7.528924      11.919923       6.438805      -0.078963      33.326948 0.42503223E+03  0.99766807E+04                                 9.118393                            6.962780      -0.064566       1.956102                    0.999545      29.280449      85.235292       0.610052       0.427735      -1.052800      -0.008990       0.030721       0.009817       0.033481      -0.016961       0.049952       0.018456      -0.005275      -0.018329      -0.062163       0.014949       0.047214             10.725661      10.721772       1.743661      -5.645633      11.189230      -2.002275      10.265980           0.000924
           75              C       6.602946      11.917300       7.481328      -0.009226      37.765785 0.40570595E+03  0.92688790E+04                                 9.662831                            6.600662       0.167131       2.068395                    0.999351      26.213149      71.583882       0.665726       0.402712      -1.085392       0.014631       0.033104      -0.014380       0.038945      -0.007453      -0.003273       0.002051       0.000168       0.000296      -0.007608      -0.001399       0.009007             12.525950      10.216726       3.552554      -5.165612      17.479504      -3.081470       9.881620           0.000355
           76              C       5.998374      10.661374       8.018333       0.606844      22.068852 0.24595677E+03  0.50625935E+04                                 7.328475                            5.571756      -0.022974       2.056527                    0.999610      21.893684      60.740989       0.628688       0.473322      -1.020962      -0.018008      -0.046811       0.028528       0.057701      -0.033740       0.081688       0.009058       0.088705       0.149352      -0.092913      -0.025964       0.118877              8.885812       7.398041       3.064621      -2.779628      12.625823      -2.779243       6.633572           0.001154
           77              C       7.528924       2.307195      11.919923      -0.078976      33.327117 0.42503639E+03  0.99768011E+04                                 9.118401                            6.962808      -0.064612       1.956084                    0.999545      29.280683      85.236022       0.610052       0.427734      -1.052801      -0.009005      -0.009806       0.030720       0.033481      -0.049946      -0.016956      -0.018458       0.006533       0.017091      -0.062158       0.014953       0.047205             10.725623      10.721691       5.645588       1.743606      10.265989       2.002232      11.189189          -0.000874
           78              C       6.602946       1.264672      11.917300      -0.009245      37.765157 0.40570400E+03  0.92688021E+04                                 9.662625                            6.600592       0.167099       2.068381                    0.999351      26.213154      71.583236       0.665739       0.402706      -1.085399       0.014625       0.014390       0.033106       0.038948       0.003275      -0.007454      -0.002055      -0.000074      -0.000390      -0.007610      -0.001399       0.009009             12.525539      10.216424       5.165453       3.552328       9.881431       3.081312      17.478764          -0.000350
           79              C       5.998374       0.727667      10.661374       0.606870      22.068723 0.24595675E+03  0.50625832E+04                                 7.328413                            5.571746      -0.023021       2.056510                    0.999610      21.893497      60.740031       0.628691       0.473320      -1.020965      -0.018007      -0.028523      -0.046805       0.057693      -0.081685      -0.033746      -0.009069      -0.030343      -0.207762      -0.092929      -0.025950       0.118879              8.885646       7.397937       2.779594       3.064461       6.633563       2.779140      12.625438          -0.001129
           80              C       7.528924       6.438805      14.318077      -0.078981      33.327293 0.42503939E+03  0.99768833E+04                                 9.118412                            6.962817      -0.064596       1.956087                    0.999545      29.280784      85.236203       0.610054       0.427732      -1.052802      -0.008996       0.009814      -0.030724       0.033484       0.049942       0.016961      -0.018458       0.006526       0.017122      -0.062161       0.014964       0.047197             10.725635      10.721679      -5.645548      -1.743591      10.265913       2.002205      11.189311           0.000786
           81              C       6.602946       7.481328      14.320700      -0.009249      37.765141 0.40570263E+03  0.92687646E+04                                 9.662630                            6.600583       0.167048       2.068366                    0.999351      26.213114      71.583143       0.665739       0.402706      -1.085398       0.014619      -0.014376      -0.033113       0.038947      -0.003282       0.007447      -0.002049      -0.000068      -0.000433      -0.007608      -0.001397       0.009004             12.525584      10.216345      -5.165347      -3.552276       9.881294       3.081227      17.479112          -0.000552
           82              C       5.998374       8.018333      15.576626       0.606883      22.068554 0.24595434E+03  0.50625164E+04                                 7.328335                            5.571687      -0.023027       2.056508                    0.999610      21.893432      60.739551       0.628701       0.473315      -1.020969      -0.017986       0.028507       0.046828       0.057697       0.081680       0.033755      -0.009071      -0.030316      -0.207767      -0.092934      -0.025939       0.118874              8.885564       7.397858      -2.779527      -3.064407       6.633430       2.779074      12.625404           0.000874
           83              C       8.007847      13.119000       5.903550      -0.202281      45.336896 0.61019172E+03  0.15535555E+05                                11.032859                            8.248898      -0.277096       1.879947                    0.997756      31.464189      92.588113       0.575293       0.418174      -1.068477      -0.055125       0.000000       0.061521       0.082605      -0.000002       0.018250      -0.000003       0.005595      -0.007965      -0.017827      -0.001470       0.019297             13.595338      13.039033       0.000044      -7.074769      14.520175      -0.000056      13.226807          -0.000117
           84              C       6.161354      13.119000       7.999092      -0.105419      32.907586 0.41599771E+03  0.96903908E+04                                 9.017356                            6.877754      -0.097767       1.944475                    0.999434      29.033734      83.576242       0.616626       0.426416      -1.055996       0.009938       0.000001      -0.012548       0.016006      -0.000001       0.021432       0.000002       0.094454       0.083429      -0.061132       0.008958       0.052174             10.512917       6.839336       0.000054      -2.413709      17.448223      -0.000037       7.251192           0.000040
           85              C       8.007847      13.119000       2.842450      -0.202287      45.337343 0.61019957E+03  0.15535802E+05                                11.032902                            8.248935      -0.277136       1.879930                    0.997756      31.464466      92.589035       0.575293       0.418172      -1.068478      -0.055133      -0.000000      -0.061525       0.082614      -0.000000      -0.018226       0.000002       0.005613      -0.007941      -0.017797      -0.001483       0.019280             13.595353      13.038953      -0.000044       7.074715      14.520277      -0.000050      13.226828           0.001264
           86              C       6.161354      13.119000       0.746908      -0.105415      32.906253 0.41598343E+03  0.96899066E+04                                 9.016896                            6.877506      -0.097774       1.944469                    0.999434      29.033234      83.572228       0.616659       0.426400      -1.056013       0.009930      -0.000007       0.012557       0.016009      -0.000001      -0.021427      -0.000000       0.094483       0.083491      -0.061157       0.008976       0.052180             10.512238       6.838927      -0.000008       2.413486      17.446992      -0.000020       7.250796          -0.001785
           87              C       8.007847       2.842450      13.119000      -0.202290      45.337094 0.61019639E+03  0.15535703E+05                                11.032879                            8.248925      -0.277110       1.879940                    0.997756      31.464336      92.588629       0.575292       0.418173      -1.068477      -0.055128      -0.061517       0.000001       0.082604      -0.018247       0.000002      -0.000001       0.006784      -0.004410      -0.017824      -0.001470       0.019294             13.595325      13.038966       7.074733       0.000000      13.226834      -0.000006      14.520174          -0.000122
           88              C       6.161354       0.746908      13.119000      -0.105407      32.906543 0.41598608E+03  0.96900078E+04                                 9.017016                            6.877568      -0.097757       1.944475                    0.999434      29.033396      83.573538       0.616650       0.426405      -1.056008       0.009934       0.012550      -0.000000       0.016006      -0.021434      -0.000002      -0.000000       0.005501      -0.183402      -0.061134       0.008958       0.052176             10.512408       6.839056       2.413577       0.000005       7.250933       0.000010      17.447236           0.000016
           89              C       8.007847       5.903550      13.119000      -0.202282      45.337020 0.61019292E+03  0.15535593E+05                                11.032872                            8.248901      -0.277119       1.879938                    0.997756      31.464255      92.588343       0.575293       0.418173      -1.068477      -0.055131       0.061529       0.000001       0.082615       0.018231       0.000000      -0.000000       0.006771      -0.004454      -0.017800      -0.001485       0.019285             13.595354      13.039007      -7.074746       0.000087      13.226796      -0.000098      14.520258           0.001266
           90              C       6.161354       7.999092      13.119000      -0.105431      32.907409 0.41599639E+03  0.96903359E+04                                 9.017283                            6.877721      -0.097794       1.944466                    0.999434      29.033600      83.575286       0.616632       0.426413      -1.055999       0.009934      -0.012556       0.000007       0.016010       0.021423      -0.000001       0.000001       0.005508      -0.183464      -0.061155       0.008978       0.052177             10.512809       6.839245      -2.413637       0.000068       7.251096      -0.000068      17.448085          -0.001768
           91              C       1.097152       4.373000      14.649550      -0.202296      45.337433 0.61020124E+03  0.15535851E+05                                11.032905                            8.248935      -0.277108       1.879937                    0.997756      31.464500      92.589075       0.575294       0.418171      -1.068479       0.055132      -0.000000       0.061518       0.082608      -0.000000      -0.018227      -0.000002       0.005615      -0.007949      -0.017798      -0.001483       0.019281             13.595371      13.039012       0.000001       7.074762      14.520233       0.000001      13.226867          -0.001247
           92              C       2.943646       4.373000      16.745092      -0.105442      32.907262 0.41599741E+03  0.96903205E+04                                 9.017074                            6.877612      -0.097695       1.944485                    0.999434      29.033844      83.574558       0.616655       0.426399      -1.056013      -0.009926      -0.000006      -0.012557       0.016006      -0.000001      -0.021423      -0.000005       0.094497       0.083513      -0.061167       0.008985       0.052182             10.512484       6.839063       0.000013       2.413545      17.447456       0.000020       7.250933           0.001754
           93              C       1.097152       4.373000      11.588450      -0.202284      45.336970 0.61019353E+03  0.15535605E+05                                11.032851                            8.248898      -0.277094       1.879946                    0.997756      31.464226      92.588100       0.575294       0.418173      -1.068478       0.055128       0.000000      -0.061515       0.082603      -0.000001       0.018247      -0.000001       0.005594      -0.007980      -0.017826      -0.001467       0.019293             13.595320      13.039006       0.000044      -7.074741      14.520182      -0.000060      13.226772           0.000139
           94              C       2.943646       4.373000       9.492908      -0.105418      32.907718 0.41600042E+03  0.96904441E+04                                 9.017285                            6.877717      -0.097781       1.944461                    0.999434      29.033969      83.576152       0.616638       0.426409      -1.056003      -0.009931      -0.000002       0.012554       0.016007      -0.000000       0.021434       0.000003       0.094456       0.083449      -0.061136       0.008958       0.052178             10.512821       6.839250       0.000061      -2.413641      17.448117      -0.000058       7.251096           0.000001
           95              C       1.097152      14.649550       4.373000      -0.202290      45.337132 0.61019758E+03  0.15535734E+05                                11.032863                            8.248920      -0.277109       1.879939                    0.997756      31.464364      92.588574       0.575294       0.418172      -1.068479       0.055130       0.061513      -0.000001       0.082602      -0.018244       0.000003      -0.000001       0.006788      -0.004402      -0.017823      -0.001467       0.019291             13.595295      13.038924       7.074697      -0.000001      13.226795      -0.000013      14.520165           0.000134
           96              C       2.943646      16.745092       4.373000      -0.105403      32.906136 0.41598111E+03  0.96898344E+04                                 9.016837                            6.877457      -0.097754       1.944472                    0.999434      29.033334      83.572301       0.616666       0.426396      -1.056016      -0.009928      -0.012555       0.000000       0.016006      -0.021438      -0.000002      -0.000000       0.005495      -0.183416      -0.061139       0.008956       0.052182             10.512174       6.838906       2.413498      -0.000005       7.250775      -0.000012      17.446842          -0.000022
           97              C       1.097152      11.588450       4.373000      -0.202293      45.337432 0.61019945E+03  0.15535798E+05                                11.032922                            8.248929      -0.277094       1.879942                    0.997756      31.464442      92.588948       0.575294       0.418172      -1.068479       0.055132      -0.061520      -0.000001       0.082609       0.018229       0.000002      -0.000001       0.006778      -0.004449      -0.017800      -0.001483       0.019283             13.595437      13.039132      -7.074835       0.000041      13.226895      -0.000046      14.520284          -0.001240
           98              C       2.943646       9.492908       4.373000      -0.105456      32.908788 0.41601598E+03  0.96909078E+04                                 9.017511                            6.877865      -0.097722       1.944475                    0.999434      29.034447      83.578269       0.616628       0.426411      -1.056001      -0.009930       0.012556       0.000005       0.016008       0.021419      -0.000001      -0.000001       0.005499      -0.183496      -0.061165       0.008988       0.052177             10.513116       6.839398      -2.413683       0.000043       7.251245      -0.000026      17.448705           0.001782
           99              O       5.088785      15.431442       8.854625      -0.542790      32.422247 0.49350787E+03  0.11618755E+05                                 8.097966                            6.845741       0.360625       2.155663                    0.999163      27.446902      71.525441       0.730571       0.356105      -1.140675       0.027224      -0.008643      -0.004007       0.028843      -0.000922       0.014115       0.013243       0.113914       0.108351      -0.076630       0.024393       0.052237              9.300556       9.609772      -3.496400      -3.504890       9.623357       3.095106       8.668537          -0.049438
          100              O       6.414473      16.669876       7.565290      -0.524441      28.815454 0.45457589E+03  0.10480087E+05                                 7.412704                            6.540957       0.444942       2.189175                    0.999212      26.984055      69.489040       0.752732       0.352945      -1.143706       0.003161      -0.017767       0.013090       0.022294       0.014287       0.046123      -0.012372      -0.043698      -0.021669      -0.063209       0.029476       0.033733              8.101190       6.535022      -1.203134      -0.881086      12.085215       1.238556       5.683333           0.058221
          101              O       5.088785      10.806558      17.383375      -0.542789      32.417787 0.49342580E+03  0.11616266E+05                                 8.096947                            6.844944       0.360809       2.155724                    0.999163      27.445895      71.519613       0.730655       0.356081      -1.140701       0.027193       0.008653       0.003988       0.028814       0.000911      -0.014072       0.013226       0.113884       0.108324      -0.076606       0.024422       0.052183              9.299254       9.608607       3.495679       3.504457       9.621624       3.094450       8.667533           0.049671
          102              O       6.414473       9.568124       1.180710      -0.524481      28.819961 0.45466658E+03  0.10482759E+05                                 7.413689                            6.541800       0.444804       2.189119                    0.999212      26.985566      69.496114       0.752646       0.352966      -1.143683       0.003163       0.017796      -0.013111       0.022330      -0.014298      -0.046180      -0.012364      -0.043673      -0.021635      -0.063256       0.029457       0.033800              8.102301       6.535955       1.203460       0.881261      12.086805       1.238932       5.684144          -0.058491
          103              O       5.088785      17.383375      15.431442      -0.542810      32.421095 0.49349019E+03  0.11618213E+05                                 8.097669                            6.845539       0.360595       2.155645                    0.999163      27.447018      71.524917       0.730596       0.356097      -1.140683       0.027222       0.004015      -0.008643       0.028842      -0.014115      -0.000919      -0.013242       0.002776      -0.225048      -0.076629       0.024392       0.052237              9.300132       9.609436       3.504726      -3.496111       8.668236      -3.094842       9.622723           0.049469
          104              O       6.414473       1.180710      16.669876      -0.524456      28.815871 0.45458450E+03  0.10480345E+05                                 7.412817                            6.541057       0.444927       2.189170                    0.999212      26.984114      69.489609       0.752718       0.352949      -1.143702       0.003168      -0.013097      -0.017763       0.022295      -0.046126       0.014291       0.012367      -0.011012       0.076374      -0.063210       0.029473       0.033738              8.101304       6.535116       0.881099      -1.203154       5.683445      -1.238622      12.085350          -0.058233
          105              O       5.088785       8.854625      10.806558      -0.542725      32.421345 0.49348679E+03  0.11618144E+05                                 8.097880                            6.845634       0.360735       2.155720                    0.999163      27.445905      71.522680       0.730570       0.356109      -1.140670       0.027222      -0.004008       0.008630       0.028837       0.014096       0.000924      -0.013239       0.002790      -0.224937      -0.076593       0.024393       0.052199              9.300503       9.609740      -3.504947       3.496440       8.668482      -3.095105       9.623286           0.049479
          106              O       6.414473       7.565290       9.568124      -0.524510      28.819499 0.45465299E+03  0.10482349E+05                                 7.413555                            6.541639       0.444901       2.189155                    0.999212      26.985075      69.494148       0.752667       0.352959      -1.143691       0.003145       0.013111       0.017761       0.022299       0.046163      -0.014301       0.012379      -0.011021       0.076409      -0.063257       0.029488       0.033769              8.102209       6.535865      -0.881309       1.203561       5.683992      -1.238931      12.086770          -0.058224
          107              O       4.016215       2.060558       0.108625      -0.542795      32.419847 0.49346702E+03  0.11617510E+05                                 8.097386                            6.845318       0.360646       2.155660                    0.999163      27.446729      71.523269       0.730619       0.356090      -1.140690      -0.027230       0.008632      -0.004015       0.028846      -0.000928      -0.014111      -0.013239       0.113873       0.108322      -0.076604       0.024384       0.052219              9.299778       9.609076      -3.495912       3.504603       9.622292      -3.094681       8.667966          -0.049506
          108              O       2.690527       0.822124      16.311290      -0.524544      28.818468 0.45463536E+03  0.10481827E+05                                 7.413313                            6.541465       0.444846       2.189130                    0.999212      26.985237      69.493885       0.752687       0.352954      -1.143696      -0.003159       0.017764       0.013093       0.022293       0.014307      -0.046154       0.012384      -0.043718      -0.021664      -0.063252       0.029492       0.033760              8.101886       6.535586      -1.203351       0.881191      12.086255      -1.238787       5.683818           0.058338
          109              O       4.016215       6.685442       8.637375      -0.542782      32.422684 0.49351484E+03  0.11618963E+05                                 8.098027                            6.845778       0.360584       2.155647                    0.999163      27.447030      71.525981       0.730571       0.356104      -1.140675      -0.027219      -0.008619       0.004023       0.028833       0.000922       0.014117      -0.013250       0.113911       0.108354      -0.076630       0.024391       0.052239              9.300649       9.609895       3.496493      -3.504960       9.623475      -3.095136       8.668577          -0.049382
          110              O       2.690527       7.923876       9.926710      -0.524396      28.817447 0.45461085E+03  0.10481139E+05                                 7.413271                            6.541392       0.444993       2.189216                    0.999212      26.983510      69.489405       0.752672       0.352965      -1.143686      -0.003159      -0.017749      -0.013093       0.022281      -0.014290       0.046120       0.012368      -0.043707      -0.021663      -0.063208       0.029479       0.033729              8.101897       6.535595       1.203468      -0.881263      12.086315      -1.238860       5.683780           0.058218
          111              O       4.016215       0.108625       6.685442      -0.542809      32.420698 0.49348295E+03  0.11617986E+05                                 8.097536                            6.845437       0.360567       2.155633                    0.999163      27.447094      71.524660       0.730611       0.356091      -1.140689      -0.027226      -0.004013      -0.008640       0.028845      -0.014115       0.000921       0.013241       0.002776      -0.225053      -0.076631       0.024393       0.052238              9.299962       9.609236       3.504683       3.496000       8.668154       3.094774       9.622496           0.049447
          112              O       2.690527      16.311290       7.923876      -0.524434      28.816547 0.45459697E+03  0.10480717E+05                                 7.412993                            6.541199       0.444950       2.189184                    0.999212      26.984001      69.489856       0.752700       0.352955      -1.143696      -0.003160       0.013084      -0.017764       0.022288      -0.046121      -0.014284      -0.012367      -0.011017       0.076381      -0.063204       0.029474       0.033731              8.101507       6.535310       0.881153       1.203277       5.683594       1.238692      12.085616          -0.058198
          113              O       4.016215       8.637375       2.060558      -0.542732      32.422468 0.49351608E+03  0.11619012E+05                                 8.098044                            6.845842       0.360579       2.155644                    0.999163      27.447152      71.526614       0.730558       0.356110      -1.140669      -0.027250       0.004040       0.008632       0.028868       0.014141      -0.000930       0.013250       0.002776      -0.224974      -0.076608       0.024357       0.052251              9.300615       9.609851      -3.504862      -3.496370       8.668587       3.095086       9.623407          -0.049647
          114              O       2.690527       9.926710       0.822124      -0.524541      28.816028 0.45458370E+03  0.10480293E+05                                 7.412729                            6.540939       0.444977       2.189180                    0.999212      26.984435      69.489691       0.752747       0.352937      -1.143715      -0.003166      -0.013082       0.017722       0.022254       0.046136       0.014329      -0.012411      -0.011039       0.076496      -0.063262       0.029535       0.033728              8.101265       6.535023      -0.881107      -1.203194       5.683348       1.238629      12.085424           0.058548
          115              O       4.016215       2.060558       8.637375      -0.542806      32.421591 0.49349871E+03  0.11618465E+05                                 8.097750                            6.845598       0.360570       2.155635                    0.999163      27.447181      71.525524       0.730593       0.356097      -1.140683      -0.027226       0.008640       0.004013       0.028845      -0.000922       0.014117       0.013243       0.113915       0.108359      -0.076631       0.024392       0.052240              9.300248       9.609491      -3.496201      -3.504753       9.622973       3.094919       8.668281           0.049456
          116              O       2.690527       0.822124       9.926710      -0.524435      28.816110 0.45458708E+03  0.10480421E+05                                 7.412880                            6.541087       0.444950       2.189182                    0.999212      26.983971      69.489336       0.752715       0.352951      -1.143701      -0.003160       0.017765      -0.013086       0.022289       0.014285       0.046121      -0.012369      -0.043700      -0.021670      -0.063205       0.029475       0.033730              8.101418       6.535193      -1.203237      -0.881125      12.085595       1.238647       5.683466          -0.058205
          117              O       4.016215       6.685442       0.108625      -0.542731      32.421513 0.49349927E+03  0.11618503E+05                                 8.097820                            6.845675       0.360577       2.155643                    0.999163      27.447024      71.525626       0.730576       0.356104      -1.140675      -0.027250      -0.008631      -0.004042       0.028868       0.000930      -0.014140       0.013249       0.113874       0.108324      -0.076607       0.024358       0.052249              9.300315       9.609583       3.496159       3.504786       9.622913       3.094931       8.668448          -0.049658
          118              O       2.690527       7.923876      16.311290      -0.524542      28.816677 0.45459776E+03  0.10480712E+05                                 7.412896                            6.541096       0.444977       2.189182                    0.999212      26.984491      69.490463       0.752727       0.352943      -1.143708      -0.003165      -0.017721       0.013078       0.022250      -0.014327      -0.046136      -0.012407      -0.043766      -0.021685      -0.063260       0.029531       0.033728              8.101416       6.535191       1.203251       0.881144      12.085541       1.238688       5.683515           0.058551
          119              O       4.016215       0.108625       2.060558      -0.542819      32.420600 0.49348149E+03  0.11617941E+05                                 8.097514                            6.845421       0.360553       2.155626                    0.999163      27.447136      71.524707       0.730612       0.356091      -1.140690      -0.027220      -0.004020       0.008638       0.028839      -0.014119      -0.000918      -0.013243       0.002773      -0.225055      -0.076632       0.024390       0.052242              9.299935       9.609237       3.504647      -3.495998       8.668081      -3.094757       9.622485          -0.049468
          120              O       2.690527      16.311290       0.822124      -0.524450      28.815470 0.45457661E+03  0.10480113E+05                                 7.412733                            6.540988       0.444951       2.189180                    0.999212      26.983967      69.488955       0.752725       0.352948      -1.143703      -0.003168       0.013091       0.017763       0.022292      -0.046122       0.014292       0.012369      -0.011019       0.076377      -0.063208       0.029475       0.033733              8.101208       6.535039       0.881089      -1.203130       5.683393      -1.238610      12.085191           0.058240
          121              O       4.016215       8.637375       6.685442      -0.542758      32.421872 0.49349925E+03  0.11618498E+05                                 8.097883                            6.845661       0.360675       2.155680                    0.999163      27.446623      71.524488       0.730579       0.356103      -1.140677      -0.027230       0.004017      -0.008611       0.028840       0.014109       0.000931      -0.013244       0.002780      -0.224960      -0.076602       0.024386       0.052216              9.300474       9.609716      -3.504909       3.496398       8.668446      -3.095054       9.623260          -0.049418
          122              O       2.690527       9.926710       7.923876      -0.524493      28.820341 0.45466754E+03  0.10482791E+05                                 7.413820                            6.541841       0.444886       2.189165                    0.999212      26.984796      69.494260       0.752638       0.352970      -1.143680      -0.003151      -0.013096      -0.017750       0.022282       0.046152      -0.014307       0.012384      -0.011029       0.076421      -0.063252       0.029496       0.033756              8.102540       6.536111      -0.881360       1.203680       5.684183      -1.239031      12.087326           0.058316
          123              O       5.088785      15.431442      17.383375      -0.542780      32.419070 0.49345243E+03  0.11617077E+05                                 8.097251                            6.845209       0.360695       2.155683                    0.999163      27.446384      71.522004       0.730626       0.356090      -1.140691       0.027231      -0.008639       0.004012       0.028849      -0.000925      -0.014105      -0.013236       0.113869       0.108312      -0.076599       0.024388       0.052212              9.299616       9.608913      -3.495822       3.504549       9.622090      -3.094622       8.667846           0.049503
          124              O       6.414473      16.669876       1.180710      -0.524549      28.817814 0.45462270E+03  0.10481450E+05                                 7.413138                            6.541320       0.444842       2.189126                    0.999212      26.985221      69.493280       0.752705       0.352948      -1.143703       0.003158      -0.017764      -0.013098       0.022296       0.014309      -0.046156       0.012385      -0.043717      -0.021667      -0.063255       0.029493       0.033762              8.101685       6.535421      -1.203301       0.881164      12.085937      -1.238750       5.683696          -0.058330
          125              O       5.088785      10.806558       8.854625      -0.542752      32.423158 0.49352073E+03  0.11619163E+05                                 8.098244                            6.845923       0.360638       2.155683                    0.999162      27.446518      71.525367       0.730545       0.356115      -1.140664       0.027214       0.008631      -0.004011       0.028831       0.000917       0.014106      -0.013245       0.113909       0.108335      -0.076625       0.024399       0.052226              9.300950       9.610196       3.496690      -3.505098       9.623834      -3.095294       8.668819           0.049443
          126              O       6.414473       9.568124       7.565290      -0.524417      28.817548 0.45461467E+03  0.10481240E+05                                 7.413225                            6.541369       0.444990       2.189200                    0.999212      26.983999      69.490523       0.752682       0.352960      -1.143691       0.003154       0.017759       0.013113       0.022299      -0.014284       0.046135       0.012362      -0.043691      -0.021674      -0.063215       0.029469       0.033746              8.101818       6.535553       1.203414      -0.881243      12.086164      -1.238803       5.683736          -0.058123
          127              O       5.088785      17.383375      10.806558      -0.542798      32.421376 0.49349247E+03  0.11618284E+05                                 8.097744                            6.845571       0.360611       2.155655                    0.999163      27.446882      71.524706       0.730591       0.356098      -1.140682       0.027225       0.004008       0.008643       0.028844      -0.014114       0.000923       0.013241       0.002779      -0.225048      -0.076629       0.024394       0.052235              9.300262       9.609514       3.504820       3.496200       8.668405       3.094960       9.622867          -0.049446
          128              O       6.414473       1.180710       9.568124      -0.524444      28.815960 0.45458702E+03  0.10480418E+05                                 7.412828                            6.541076       0.444934       2.189174                    0.999212      26.984121      69.489679       0.752717       0.352950      -1.143702       0.003162      -0.013088       0.017768       0.022293      -0.046123      -0.014285      -0.012369      -0.011013       0.076379      -0.063207       0.029474       0.033733              8.101295       6.535150       0.881116       1.203181       5.683467       1.238607      12.085268           0.058234
          129              O       5.088785       8.854625      15.431442      -0.542782      32.418834 0.49344437E+03  0.11616833E+05                                 8.097213                            6.845147       0.360825       2.155733                    0.999163      27.445933      71.520533       0.730631       0.356089      -1.140693       0.027192      -0.003989      -0.008655       0.028814       0.014073      -0.000911       0.013229       0.002783      -0.224982      -0.076604       0.024420       0.052184              9.299603       9.608920      -3.504548      -3.495911       8.667707       3.094620       9.622182           0.049682
          130              O       6.414473       7.565290      16.669876      -0.524479      28.819480 0.45465587E+03  0.10482441E+05                                 7.413575                            6.541687       0.444814       2.189121                    0.999212      26.985489      69.495476       0.752659       0.352962      -1.143687       0.003162       0.013112      -0.017795       0.022329       0.046179       0.014299      -0.012367      -0.011019       0.076330      -0.063256       0.029458       0.033798              8.102208       6.535835      -0.881232      -1.203414       5.684015       1.238882      12.086774          -0.058507

******************************************************
Auxiliary information for the entire system
The total spin magnetic moment of the unit cell is   0.001800
The total net atomic charge of the unit cell is   -0.000002
Accuracy of reproducing the electrostatic potential in the unit cell:
  The inner radius (bohr) =    5.0000
  The outer radius (bohr) =   12.0000
  Valid grid points have density less than (e/(bohr^3)) =    0.0001
  The number of valid grid points were=       220454
  The rms potential error without charges in kcal/mol is=      2.52102
  The rms potential error with partial charges in kcal/mol is=      0.69163
  The RRMSE value at monopole order=      0.27434
  The rms potential error with partial charges and cloud penetration in kcal/mol is=      0.70876
  The RRMSE value at monopole order with cloud penetration is=      0.28114
  The rms potential error with partial charges and atomic dipoles in kcal/mol is=      0.68338
  The RRMSE value at dipole order=      0.27107
  The rms potential error with partial charges, atomic dipoles and cloud penetration in kcal/mol is=      0.66126
  The RRMSE value at dipole order with cloud penetration=      0.26230

******************************************************
The electron densities and ab initio electrostatic potential were computed in VASP using the PBE functional and
projector augmented wave method. See the main text of the journal article for a description of computational details.
The atomic charges, dipoles, and quadrupoles were computed with the DDEC6 method as described in
(a) T. A. Manz and N. Gabaldon Limas, RSC Adv. 6 (2016) 47771-47801 DOI: 10.1039/c6ra04656h
(b) N. Gabaldon Limas and T. A. Manz, RSC Adv. 8 (2018) 2678-2707 DOI: 10.1039/c7ra11829e.
For each atom in the material, the electron cloud parameters were fit to the spherically averaged atom-in-material
electron density using radial positions for which this density was between 10^-4 and 10^-2 electrons per cubic bohr.
The polarizabilities, dispersion coefficients, and quantum Drude oscillator (QDO) parameters were fit using the MCLF method.
The magnetic structure of the system was optimized in VASP from the default ferromagnetic initial guess using spin polarization.
The atomic spin moments (ASMs) were computed on this optimized magnetic structure using the DDEC6 partition as inputs
to the method of T. A. Manz and D. S. Sholl, J. Chem. Theory Comput. 7 (2011) 4146-4164 DOI: 10.1021/ct200539n.
The RMSE and RRMSE were computed using a uniform grid with Ewald summation.
