# Supplementary material for: A collection of forcefield precursors for metal–organic frameworks
Source: RSC Adv. 2019 Nov 13;9(63):36492–507. doi: 10.1039/c9ra07327b (PMC9075174; doi:10.1039/c9ra07327b)
Supplement: RA-009-C9RA07327B-s4155 [file RA-009-C9RA07327B-s4155.xyz]

  382
jmolscript: load "" {1 1 1} spacegroup "x,y,z" unitcell [{     14.987900     0.000000     0.000000 }, {      2.935462    14.697626     0.000000 }, {      3.303671     2.709097    25.760107 }]
Cd     8.482468    14.895613    15.167809     0.999820
Cd     6.610405    13.360472    23.472352     0.999820
Cd    12.744565     2.511110    10.592298     0.999820
Cd    14.616628     4.046251     2.287755     0.999819
Cd     8.044575    10.151658     6.440027     0.966208
Cd    13.182458     7.255065    19.320080     0.966207
Si     5.192818     3.291601     8.240658     0.673814
Si    15.330304    11.604605     4.639395     0.673814
Si    16.034215    14.115122    17.519449     0.673814
Si     5.896729     5.802118    21.120712     0.673815
H      8.499645    12.825111    10.355563     0.120971
H      5.421019     2.083149    10.821821     0.109867
H      8.110297    15.202365     7.161310     0.110928
H     16.250958     5.895392    11.252015     0.132418
H      4.994367     5.735061     9.853241     0.109691
H      2.406085     2.850592     8.923301     0.108986
H      7.879200     2.692892     9.366375     0.099889
H      6.244619     5.912257     7.624992     0.089564
H     10.016540     6.035954     8.912997     0.124067
H      6.710852     3.027773     5.842392     0.094344
H      2.834182     3.604770     6.437451     0.103232
H      4.198135     3.221352     2.735723     0.123470
H      5.333771    10.229012     2.524490     0.120971
H     16.470657    11.144142     2.058233     0.109867
H      3.078814    11.076418     5.718744     0.110927
H     10.611144     1.270597     1.628039     0.132418
H     12.973035    12.277777     3.026813     0.109690
H     16.308568    14.250993     3.956752     0.108986
H     15.391275     8.852991     3.513679     0.099889
H     12.554402    11.086444     5.255062     0.089564
H     11.694349     7.411801     3.967056     0.124068
H     15.291707    10.064299     7.037661     0.094344
H     15.485152    13.978897     6.442603     0.103232
H     15.594006    12.566265    10.144330     0.123469
H     12.727388     4.581612    15.404544     0.120971
H     15.806014    15.323574    14.938286     0.109867
H     13.116736     2.204358    18.598797     0.110928
H      4.976075    11.511331    14.508092     0.132418
H     16.232666    11.671662    15.906866     0.109690
H     18.820948    14.556131    16.836806     0.108986
H     13.347833    14.713831    16.393732     0.099890
H     14.982414    11.494466    18.135115     0.089564
H     11.210493    11.370769    16.847110     0.124068
H     14.516181    14.378950    19.917715     0.094344
H     18.392851    13.801953    19.322656     0.103232
H     17.028898    14.185371    23.024384     0.123470
H     15.893262     7.177711    23.235617     0.120970
H      4.756376     6.262581    23.701874     0.109867
H     18.148219     6.330305    20.041363     0.110928
H     10.615889    16.136126    24.132068     0.132418
H      8.253998     5.128946    22.733294     0.109690
H      4.918465     3.155730    21.803355     0.108986
H      5.835758     8.553732    22.246428     0.099889
H      8.672631     6.320279    20.505045     0.089564
H      9.532684     9.994922    21.793051     0.124068
H      5.935326     7.342424    18.722446     0.094344
H      5.741881     3.427826    19.317504     0.103232
H      5.633027     4.840458    15.615777     0.123471
H      7.890077     5.700686     5.152021     0.161459
H      8.962387     6.081015     4.072673     0.182836
H      7.730089     5.198320     3.673391     0.157116
H      7.149917     8.753838     2.570859     0.169716
H      7.283266     7.358834     1.870184     0.156663
H      8.525976     8.004259     2.570859     0.175278
H      6.337459     7.008498     3.835680     0.285643
H      7.311901     7.814940     4.544083     0.298228
H     10.779452    13.222215     6.053625     0.159233
H     12.012836    13.879657     5.345222     0.164805
H     10.734196    14.736161     5.649191     0.183917
H     10.120508     1.504909     7.112366     0.170741
H      8.843805     1.428927     6.208186     0.171027
H     10.118779     0.598913     5.834664     0.177697
H     12.600353    13.663337     7.872289     0.330883
H     11.379424    14.454094     8.263842     0.336109
H     16.913388    13.938248    11.939810     0.172806
H     17.803664    14.653549    13.011430     0.156125
H     18.099682    13.168251    12.612148     0.158848
H      5.311067    15.608368    11.427183     0.142718
H      5.159516    14.451693    12.475620     0.164415
H     19.229538    15.719563    12.568356     0.147061
H      4.122256    13.829716    10.698172     0.319324
H     18.355815    15.091579    10.608012     0.316075
H      4.313645     3.468475    13.820297     0.172807
H      3.423369     2.753174    12.748677     0.156125
H      3.127351     4.238472    13.147959     0.158848
H     15.915966     1.798355    14.332924     0.142718
H     16.067517     2.955030    13.284487     0.164415
H      1.997495     1.687160    13.191751     0.147062
H     17.104777     3.577007    15.061935     0.319324
H      2.871218     2.315144    15.152095     0.316075
H     12.439603     9.431417     7.728032     0.161459
H     11.856622     8.454364     8.807381     0.182836
H     12.963574     9.489915     9.206662     0.157117
H      9.590547    10.755219    10.309195     0.169717
H     10.932417    10.351233    11.009870     0.156663
H     10.056100     9.259000    10.309195     0.175278
H     11.461209    11.210107     9.044374     0.285643
H     10.479536    10.412484     8.335971     0.298228
H      4.497846     8.071133     6.826428     0.159233
H      3.611572     6.990400     7.534831     0.164805
H      3.022085     8.412028     7.230862     0.183916
H     16.117277     6.422417     5.767688     0.170741
H     16.441837     7.659512     6.671868     0.171026
H      2.018166     6.246669     7.045389     0.177697
H      3.708634     6.371894     5.007765     0.330883
H      3.172317     7.724051     4.616211     0.336110
H      2.594316     2.196233     0.940244     0.172806
H      5.022173     4.172392    25.628730     0.156125
H      3.117057     0.882107     0.267905     0.158848
H      3.228919    13.900952     1.452870     0.142718
H      4.392874    13.823027     0.404434     0.164415
H      0.393869     0.273821     0.311697     0.147061
H      5.205959    14.718380     2.181881     0.319324
H      1.180814     1.007628     2.272041     0.316075
H     18.632717    15.210490    24.819863     0.172807
H     16.204860    13.234331     0.131377     0.156125
H     18.109976    16.524616    25.492202     0.158848
H     17.998114     3.505771    24.307237     0.142718
H     16.834159     3.583696    25.355673     0.164415
H     20.833164    17.132902    25.448410     0.147062
H     16.021074     2.688343    23.578226     0.319324
H     20.046219    16.399095    23.488066     0.316075
H     13.336956    11.706037    20.608086     0.161459
H     12.264646    11.325708    21.687434     0.182836
H     13.496944    12.208403    22.086716     0.157117
H     14.077116     8.652885    23.189248     0.169716
H     13.943767    10.047889    23.889923     0.156663
H     12.701057     9.402464    23.189248     0.175278
H     14.889574    10.398225    21.924427     0.285643
H     13.915132     9.591783    21.216024     0.298228
H     10.447581     4.184508    19.706482     0.159233
H      9.214197     3.527066    20.414885     0.164806
H     10.492837     2.670562    20.110916     0.183916
H     11.106525    15.901814    18.647741     0.170742
H     12.383228    15.977796    19.551921     0.171026
H      8.172792     2.110184    19.925443     0.177697
H      8.626680     3.743386    17.887818     0.330883
H      9.847609     2.952629    17.496265     0.336109
H      8.787430     7.975306    18.032075     0.161459
H      9.370411     8.952359    16.952726     0.182837
H      8.263459     7.916808    16.553445     0.157116
H     11.636486     6.651504    15.450912     0.169716
H     10.294616     7.055490    14.750237     0.156663
H     11.170933     8.147723    15.450912     0.175278
H      9.765824     6.196616    16.715733     0.285643
H     10.747497     6.994239    17.424136     0.298228
H     16.729187     9.335590    18.933679     0.159233
H     17.615461    10.416323    18.225276     0.164806
H     18.204948     8.994695    18.529245     0.183916
H      5.109756    10.984306    19.992419     0.170741
H      4.785196     9.747211    19.088239     0.171026
H      4.220967    11.160054    18.714718     0.177697
H     17.518399    11.034829    20.752342     0.330883
H     18.054716     9.682672    21.143896     0.336109
C      8.174549    12.608177     7.729578     0.559849
C      8.277207    13.823821     8.619847    -0.028315
C      8.430964    13.676812     9.990542    -0.158691
C      8.483386    14.780958    10.818472    -0.017498
C      5.423895     1.340705    10.260766    -0.112569
C      5.304822     1.534100     8.886722    -0.202458
C      8.195940    15.101265     8.082491    -0.123147
C      8.615306    14.616533    12.325438     0.585018
C     15.230126     3.666511    10.251492     0.610645
C     16.604777     4.283214    10.104660    -0.027232
C     16.907898     5.464136    10.755617    -0.135268
C      3.186706     6.014693    10.678595    -0.017232
C      4.144660     5.362255     9.914035    -0.111704
C      3.889193     4.172969     9.235256    -0.212110
C      2.608903     3.649130     9.355298    -0.117275
C      3.529801     7.252484    11.406318     0.515565
C     10.354794     3.568377     9.759989     0.557267
C      9.141437     4.260383     9.199965     0.001107
C      7.940113     3.568271     9.058799    -0.107858
C      6.831764     4.163011     8.465544    -0.208765
C      6.967518     5.496743     8.037153    -0.107801
C      8.139916     6.205694     8.208458    -0.008777
C      9.220702     5.567703     8.792955    -0.112159
C      8.253343     7.647955     7.766672     0.583436
C      6.858693     2.964896     3.243197     0.518244
C      5.641904     3.110111     4.133467    -0.030603
C      5.846760     3.128400     5.516269    -0.120746
C      4.804963     3.289783     6.416327    -0.200154
C      3.554009     3.463764     5.865319    -0.113990
C      3.317045     3.440285     4.497457    -0.020967
C      4.353233     3.253900     3.651753    -0.141440
C      1.927277     3.647675     3.931508     0.541672
C      5.610176    10.505324     5.150476     0.559848
C      4.397970    10.642745     4.260206    -0.028314
C      4.512017    10.463172     2.889511    -0.158691
C      3.418989    10.628019     2.061581    -0.017499
C     17.198159    10.995909     2.619288    -0.112570
C     17.031830    11.150554     3.993332    -0.202458
C      3.161182    10.972632     4.797562    -0.123147
C      3.554392    10.466451     0.554615     0.585020
C     12.996793     1.835119     2.628561     0.610646
C     12.122801     0.607877     2.775394    -0.027232
C     10.905382     0.541917     2.124436    -0.135269
C     13.052859    14.105197     2.201459    -0.017239
C     13.505040    13.038012     2.966019    -0.111704
C     14.721328    13.055603     3.644798    -0.212110
C     15.485773    14.208501     3.524755    -0.117274
C     11.771843    14.011174     1.473736     0.515576
C     14.047887     6.596810     3.120064     0.557264
C     13.606926     7.922200     3.680089     0.001108
C     14.520920     8.964704     3.821254    -0.107857
C     14.154774    10.168072     4.414510    -0.208765
C     12.820285    10.296165     4.842900    -0.107802
C     11.895444     9.285325     4.671595    -0.008777
C     12.309400     8.100516     4.087099    -0.112159
C     10.458900     9.456569     5.113381     0.583437
C     15.324411     9.907007     9.636856     0.518277
C     15.420324    11.128671     8.746587    -0.030617
C     15.362266    10.931364     7.363784    -0.120749
C     15.408050    11.984593     6.463726    -0.200155
C     15.482445    13.245394     7.014735    -0.113988
C     15.551880    13.473170     8.382596    -0.020968
C     15.531712    12.420545     9.228301    -0.141440
C     15.620700    14.876640     8.948546     0.541673
C     13.052484     4.798546    18.030529     0.559851
C     12.949826     3.582902    17.140260    -0.028316
C     12.796069     3.729911    15.769565    -0.158691
C     12.743647     2.625765    14.941635    -0.017506
C     15.803138    16.066018    15.499341    -0.112570
C     15.922211    15.872623    16.873385    -0.202458
C     13.031093     2.305458    17.677616    -0.123146
C     12.611727     2.790190    13.434669     0.585035
C      5.996907    13.740212    15.508615     0.610642
C      4.622256    13.123509    15.655447    -0.027230
C      4.319135    11.942587    15.004490    -0.135268
C     18.040327    11.392030    15.081512    -0.017240
C     17.082373    12.044468    15.846072    -0.111704
C     17.337840    13.233754    16.524851    -0.212110
C     18.618130    13.757593    16.404809    -0.117273
C     17.697232    10.154239    14.353789     0.515576
C     10.872239    13.838346    16.000118     0.557263
C     12.085596    13.146340    16.560142     0.001110
C     13.286920    13.838452    16.701308    -0.107857
C     14.395269    13.243712    17.294563    -0.208765
C     14.259515    11.909980    17.722954    -0.107802
C     13.087117    11.201029    17.551649    -0.008778
C     12.006331    11.839020    16.967152    -0.112158
C     12.973690     9.758768    17.993435     0.583436
C     14.368340    14.441827    22.516910     0.518269
C     15.585129    14.296612    21.626640    -0.030614
C     15.380273    14.278323    20.243838    -0.120750
C     16.422070    14.116940    19.343780    -0.200155
C     17.673024    13.942959    19.894788    -0.113989
C     17.909988    13.966438    21.262650    -0.020966
C     16.873800    14.152823    22.108354    -0.141440
C     19.299756    13.759048    21.828599     0.541671
C     15.616857     6.901399    20.609631     0.559850
C     16.829063     6.763978    21.499901    -0.028315
C     16.715016     6.943551    22.870596    -0.158692
C     17.808044     6.778704    23.698526    -0.017507
C      4.028874     6.410814    23.140819    -0.112571
C      4.195203     6.256169    21.766775    -0.202457
C     18.065851     6.434091    20.962545    -0.123146
C     17.672641     6.940272    25.205492     0.585036
C      8.230240    15.571604    23.131546     0.610643
C      9.104232    16.798846    22.984713    -0.027231
C     10.321651    16.864806    23.635671    -0.135269
C      8.174174     3.301526    23.558648    -0.017245
C      7.721993     4.368711    22.794088    -0.111704
C      6.505705     4.351120    22.115309    -0.212110
C      5.741260     3.198222    22.235352    -0.117273
C      9.455190     3.395549    24.286371     0.515582
C      7.179146    10.809913    22.640043     0.557260
C      7.620107     9.484523    22.080018     0.001110
C      6.706113     8.442019    21.938853    -0.107856
C      7.072259     7.238651    21.345597    -0.208766
C      8.406748     7.110558    20.917207    -0.107802
C      9.331589     8.121398    21.088512    -0.008778
C      8.917633     9.306207    21.673008    -0.112158
C     10.768133     7.950154    20.646726     0.583438
C      5.902622     7.499716    16.123251     0.518245
C      5.806709     6.278052    17.013520    -0.030603
C      5.864767     6.475359    18.396323    -0.120746
C      5.818983     5.422130    19.296381    -0.200155
C      5.744588     4.161329    18.745372    -0.113990
C      5.675153     3.933553    17.377511    -0.020967
C      5.695321     4.986178    16.531806    -0.141440
C      5.606333     2.530083    16.811561     0.541671
C      8.027313     5.923838     4.227234    -0.289502
C      7.573121     7.893952     2.612075    -0.294748
C     11.297156    14.025292     5.968359    -0.227287
C      9.586443     0.931767     6.559554    -0.213547
C     17.802244    14.020654    12.290147    -0.272045
C      4.687922    15.117038    11.968146    -0.319798
C      3.424789     3.386069    13.469960    -0.272045
C     16.539111     2.289685    13.791961    -0.319798
C     12.193895     9.340544     8.652820    -0.289503
C     10.350893    10.171798    10.267979    -0.294748
C      3.608927     7.720743     6.911694    -0.227286
C     16.783919     6.833886     6.320500    -0.213547
C      2.339418     1.340732     0.589906    -0.272045
C      3.832780    14.415799     0.911908    -0.319798
C     18.887615    16.065991    25.170201    -0.272045
C     17.394253     2.990924    24.848199    -0.319798
C     13.199720    11.482885    21.532873    -0.289502
C     13.653912     9.512771    23.148032    -0.294747
C      9.929877     3.381431    19.791748    -0.227287
C     11.640590    16.474956    19.200553    -0.213547
C      9.033138     8.066179    17.107287    -0.289502
C     10.876140     7.234925    15.492128    -0.294747
C     17.618106     9.685980    18.848413    -0.227287
C      4.443114    10.572837    19.439607    -0.213546
O      8.044710    12.752678     6.511125    -0.544672
O      8.254272    11.482606     8.271570    -0.576664
O      8.954285    13.550911    12.780619    -0.508150
O      8.410717    15.578259    13.031781    -0.554497
O     15.054180     2.522524     9.986678    -0.606691
O     14.324676     4.310384    10.622953    -0.501730
O      4.640465     7.747840    11.269789    -0.389360
O     17.663911     7.736910    12.186076    -0.293737
O      7.313209     8.116391     7.090469    -0.589273
O      9.269931     8.302635     8.080173    -0.582322
O     11.471926     4.059450     9.553393    -0.488912
O     10.221022     2.516002    10.397037    -0.515972
O      7.974638     2.752964     3.679316    -0.498262
O      6.561027     3.102544     1.988938    -0.394225
O      1.810328     3.611996     2.685234    -0.564391
O     15.958705     3.840681     4.707402    -0.543791
O      5.493903    10.660949     6.368929    -0.544661
O      6.698334    10.206696     4.608483    -0.576661
O      4.532985     9.925329     0.099434    -0.508169
O      5.955032    13.564533    25.608380    -0.554499
O     14.153085     1.783602     2.893375    -0.606690
O     12.542728     2.849139     2.257101    -0.501737
O     11.068552    13.019039     1.610264    -0.389452
O      8.528557     0.245680     0.693977    -0.293759
O     10.183666    10.470242     5.789584    -0.589273
O      9.617795     8.587892     4.799881    -0.582325
O     13.347528     5.597493     3.326660    -0.488910
O     15.106081     6.521878     2.483017    -0.515947
O     15.313674     8.771166     9.200737    -0.498333
O     15.247728    10.225866    10.891116    -0.394513
O     15.678593    14.984337    10.194820    -0.564395
O     12.683300     1.154763     8.172652    -0.543803
O     13.182323     4.654045    19.248982    -0.544686
O     12.972761     5.924117    17.488537    -0.576672
O     12.272748     3.855812    12.979488    -0.508279
O     12.816316     1.828464    12.728326    -0.554547
O      6.172853    14.884199    15.773429    -0.606677
O      6.902357    13.096339    15.137154    -0.501707
O     16.586568     9.658883    14.490318    -0.389463
O      3.563122     9.669813    13.574031    -0.293746
O     13.913824     9.290332    18.669638    -0.589277
O     11.957102     9.104088    17.679934    -0.582326
O      9.755107    13.347273    16.206714    -0.488890
O     11.006011    14.890721    15.363070    -0.515941
O     13.252395    14.653759    22.080791    -0.498313
O     14.666006    14.304179    23.771169    -0.394451
O     19.416705    13.794727    23.074873    -0.564384
O      5.268328    13.566042    21.052705    -0.543790
O     15.733130     6.745774    19.391178    -0.544676
O     14.528699     7.200027    21.151624    -0.576669
O     16.694048     7.481394    25.660673    -0.508290
O     15.272001     3.842190     0.151727    -0.554548
O      7.073948    15.623121    22.866732    -0.606681
O      8.684305    14.557584    23.503006    -0.501720
O     10.158481     4.387684    24.149843    -0.389524
O     12.698476    17.161043    25.066130    -0.293771
O     11.043367     6.936481    19.970523    -0.589277
O     11.609238     8.818831    20.960226    -0.582330
O      7.879505    11.809230    22.433447    -0.488886
O      6.120952    10.884845    23.277090    -0.515920
O      5.913359     8.635557    16.559370    -0.498269
O      5.979305     7.180857    14.868991    -0.394236
O      5.548440     2.422386    15.565287    -0.564384
O      8.543733    16.251960    17.587455    -0.543789
N      7.209505     7.224605     3.872517    -0.138135
N     11.968157    14.250324     7.613400    -0.357706
N     18.756943    14.511019    11.167006    -0.113205
N      2.470090     2.895704    14.593101    -0.113205
N     11.078492    10.397276     9.007537    -0.138135
N      3.256834     7.106811     5.266654    -0.357706
N      1.671567     0.500563     1.713047    -0.113205
N     19.555466    16.906160    24.047060    -0.113204
N     14.017528    10.182118    21.887590    -0.138135
N      9.258876     3.156399    18.146707    -0.357706
N     10.148541     7.009447    16.752570    -0.138135
N     17.970199    10.299912    20.493453    -0.357706

The following XYZ coordinates are in angstroms. Other properties are in atomic units.
The sperically averaged electron density of each atom fit to a function of the form exp(a - br)
eigen_1, eigen_2 and eigen_3 are the three eigenvalues of traceless quadrupole moment tensor
  atom number  atomic symbol              X              Y              Z     net charge C6 coefficient C8 coefficient C10 coefficient fluctuating dipole atomic polarizability isotropic forcefield polarizability              a              b squared Pearson coefficient          <r^3>          <r^4>         wp_QDO          m_QDO          q_QDO       dipole_x       dipole_y       dipole_z         dipole            Qxy            Qxz            Qyz     Q(x^2-y^2)  Q(3z^2 - R^2)        eigen_1        eigen_2        eigen_3 static polarizability      alpha(xx)      alpha(xy)      alpha(xz)      alpha(yy)      alpha(yz)      alpha(zz) atomic spin moment
            1             Cd       8.482468      14.895613      15.167809       0.999820     167.210801 0.45265195E+04  0.17330582E+06                                23.045542                           20.769996       0.739207       1.960019                    0.998712      76.082583     202.627172       0.447628       0.357388      -1.219567       0.010494      -0.008497       0.005009       0.014402       0.022396      -0.034965      -0.019209      -0.021398       0.055568      -0.043198      -0.011042       0.054239             26.438823      32.713277      -0.105996       5.487595      20.059472       2.550785      26.543721           0.031823
            2             Cd       6.610405      13.360472      23.472352       0.999820     167.210862 0.45265231E+04  0.17330599E+06                                23.045547                           20.770004       0.739208       1.960020                    0.998712      76.082608     202.627262       0.447628       0.357388      -1.219567       0.006276      -0.011954      -0.005010       0.014401       0.016568      -0.025685      -0.030525       0.036962       0.055568      -0.043197      -0.011042       0.054239             26.438825      20.504152       2.332456       3.576163      32.268585       4.881721      26.543737           0.031823
            3             Cd      12.744565       2.511110      10.592298       0.999820     167.208732 0.45264508E+04  0.17330244E+06                                23.045306                           20.769799       0.739237       1.960030                    0.998712      76.082206     202.625404       0.447632       0.357386      -1.219569      -0.010494       0.008495      -0.005009       0.014400       0.022396      -0.034965      -0.019211      -0.021398       0.055567      -0.043197      -0.011043       0.054241             26.438531      32.712868      -0.105989       5.487502      20.059263       2.550781      26.543463           0.031809
            4             Cd      14.616628       4.046251       2.287755       0.999819     167.209057 0.45264619E+04  0.17330298E+06                                23.045339                           20.769828       0.739236       1.960029                    0.998712      76.082283     202.625712       0.447632       0.357387      -1.219569      -0.006275       0.011953       0.005010       0.014400       0.016568      -0.025687      -0.030524       0.036962       0.055569      -0.043197      -0.011043       0.054240             26.438573      20.503969       2.332425       3.576144      32.268229       4.881643      26.543521           0.031811
            5             Cd       8.044575      10.151658       6.440027       0.966208     170.528744 0.46729379E+04  0.18061998E+06                                23.383623                           21.125063       0.759259       1.953447                    0.999241      77.537646     208.535106       0.442479       0.358127      -1.217056      -0.017008       0.020741       0.000000       0.026823      -0.000448      -0.043041      -0.035295      -0.000179       0.079463      -0.052784      -0.012787       0.065572             26.650213      30.483988      -0.707663       2.697136      30.766704       2.211728      18.699947           0.003199
            6             Cd      13.182458       7.255065      19.320080       0.966207     170.528337 0.46729242E+04  0.18061930E+06                                23.383574                           21.125023       0.759265       1.953450                    0.999241      77.537565     208.534715       0.442480       0.358127      -1.217057       0.017008      -0.020741      -0.000000       0.026823      -0.000447      -0.043041      -0.035295      -0.000179       0.079464      -0.052784      -0.012788       0.065572             26.650151      30.483917      -0.707659       2.697126      30.766629       2.211715      18.699907           0.003198
            7             Si       5.192818       3.291601       8.240658       0.673814     121.475975 0.23016305E+04  0.79872412E+05                                19.614875                           15.071908       0.229253       1.836181                    0.997031      54.080580     172.797106       0.476884       0.370111      -1.126323      -0.008390      -0.005815       0.004772       0.011268       0.018609       0.013800       0.024770       0.026254       0.008449      -0.033532      -0.005262       0.038795             24.163282      23.109703       0.230261      -2.398061      23.886425      -2.153820      25.493717           0.002341
            8             Si      15.330304      11.604605       4.639395       0.673814     121.475950 0.23016282E+04  0.79872311E+05                                19.614871                           15.071899       0.229253       1.836181                    0.997031      54.080567     172.797051       0.476884       0.370111      -1.126323       0.007346       0.007088      -0.004772       0.011268       0.022224       0.026994       0.008681      -0.009943       0.008449      -0.033533      -0.005262       0.038795             24.163286      23.945090       0.063411      -2.581782      23.051047      -1.929790      25.493720           0.002340
            9             Si      16.034215      14.115122      17.519449       0.673814     121.475981 0.23016300E+04  0.79872390E+05                                19.614876                           15.071906       0.229253       1.836181                    0.997031      54.080577     172.797088       0.476884       0.370111      -1.126323       0.008390       0.005815      -0.004772       0.011268       0.018609       0.013800       0.024770       0.026254       0.008446      -0.033533      -0.005262       0.038795             24.163287      23.109706       0.230264      -2.398062      23.886412      -2.153817      25.493743           0.002341
           10             Si       5.896729       5.802118      21.120712       0.673815     121.475941 0.23016287E+04  0.79872334E+05                                19.614871                           15.071901       0.229253       1.836181                    0.997031      54.080573     172.797081       0.476884       0.370111      -1.126323      -0.007346      -0.007088       0.004771       0.011268       0.022224       0.026993       0.008682      -0.009943       0.008446      -0.033533      -0.005262       0.038795             24.163279      23.945084       0.063415      -2.581781      23.051049      -1.929778      25.493702           0.002340
           11              H       8.499645      12.825111      10.355563       0.120971       1.210559 0.91290703E+01  0.92200204E+02                                 1.828250                            1.727924      -1.437502       2.198318                    0.993066       3.664792      10.249487       0.494478       1.226461      -0.719840      -0.003578      -0.032760       0.016250       0.036743       0.002536      -0.001655      -0.008617      -0.015011      -0.011770      -0.008202      -0.005941       0.014143              1.857619       1.440174      -0.169216      -0.005063       2.390404      -0.156048       1.742279           0.000470
           12              H       5.421019       2.083149      10.821821       0.109867       1.115105 0.84073724E+01  0.83680858E+02                                 1.781971                            1.700500      -1.063971       2.370229                    0.997245       3.601343      10.196406       0.477107       1.289806      -0.706588       0.005730       0.031292       0.023461       0.039528       0.001660       0.003023       0.009748      -0.022946      -0.004591      -0.011710      -0.005870       0.017580              1.816034       1.465172      -0.056337      -0.100711       2.048165       0.311667       1.934764           0.000202
           13              H       8.110297      15.202365       7.161310       0.110928       1.156344 0.88270618E+01  0.88909170E+02                                 1.814369                            1.732442      -1.341455       2.237285                    0.994721       3.716381      10.574960       0.476917       1.275066      -0.708825      -0.008783       0.003729      -0.037303       0.038504       0.000394       0.002535      -0.006178      -0.000895       0.035915      -0.008299      -0.005889       0.014188              1.837823       1.446951      -0.052553       0.049472       1.720048      -0.148807       2.346470           0.000030
           14              H      16.250958       5.895392      11.252015       0.132418       1.262657 0.98537637E+01  0.10179614E+03                                 1.927487                            1.836266      -1.345802       2.259126                    0.993868       3.608261      10.324287       0.462037       1.283217      -0.709242      -0.031459       0.023423       0.017804       0.043074      -0.007462      -0.012133       0.006769       0.005122       0.002748      -0.010656      -0.007739       0.018395              1.946375       2.079529      -0.216709      -0.316081       1.953034       0.233406       1.806560           0.002448
           15              H       4.994367       5.735061       9.853241       0.109691       1.128194 0.84409356E+01  0.84126561E+02                                 1.786030                            1.693511      -1.350221       2.230661                    0.994998       3.718502      10.546536       0.482333       1.274139      -0.708515       0.037108       0.015265       0.001961       0.040173       0.005920       0.000834      -0.002045       0.013957      -0.013913      -0.008201      -0.003270       0.011471              1.826039       2.302064       0.254781      -0.242471       1.625239       0.016299       1.550814           0.001336
           16              H       2.406085       2.850592       8.923301       0.108986       1.179583 0.91329703E+01  0.92443654E+02                                 1.824576                            1.753705      -1.117808       2.344744                    0.996508       3.606111      10.166119       0.479191       1.262793      -0.713104      -0.008142      -0.029914      -0.023903       0.039147      -0.000326       0.000729       0.014826      -0.008101      -0.004006      -0.013499      -0.003326       0.016825              1.841087       1.650569       0.151856      -0.049778       2.101787       0.282326       1.770903           0.000101
           17              H       7.879200       2.692892       9.366375       0.099889       1.140904 0.85485136E+01  0.85596535E+02                                 1.806033                            1.709100      -1.324418       2.235623                    0.995195       3.808180      10.878964       0.477381       1.281373      -0.706458      -0.002251      -0.031863       0.019026       0.037179       0.001608      -0.001483      -0.005636      -0.015043      -0.014379      -0.007141      -0.004921       0.012062              1.849629       1.678194       0.123184      -0.003431       2.349494      -0.292396       1.521198           0.000492
           18              H       6.244619       5.912257       7.624992       0.089564       1.087144 0.80982820E+01  0.80714267E+02                                 1.809052                            1.709309      -1.280594       2.252525                    0.993979       3.961688      11.624527       0.454223       1.352943      -0.690747      -0.027100       0.017126      -0.011425       0.034033      -0.003112       0.007804      -0.001605       0.009436      -0.017830      -0.009493      -0.002624       0.012117              1.865047       2.180418      -0.245335       0.268676       1.766086      -0.241947       1.648638           0.000009
           19              H      10.016540       6.035954       8.912997       0.124067       1.114847 0.81353779E+01  0.79570199E+02                                 1.711850                            1.617024      -1.288358       2.271533                    0.995756       3.464323       9.433332       0.519573       1.205276      -0.725351       0.032943       0.016590       0.006003       0.037370       0.009066       0.003672       0.000386       0.017770      -0.002424      -0.012392      -0.001555       0.013947              1.748413       2.050860       0.347531       0.150291       1.837884      -0.043213       1.356497           0.000343
           20              H       6.710852       3.027773       5.842392       0.094344       1.124017 0.84953372E+01  0.85380194E+02                                 1.821129                            1.728946      -1.335274       2.225136                    0.994915       3.950773      11.503572       0.461866       1.319512      -0.697611       0.031852      -0.003529       0.012563       0.034421       0.000969       0.007180      -0.004249       0.017204      -0.004685      -0.010946      -0.002045       0.012991              1.866986       2.309655      -0.155330       0.284756       1.539021      -0.055423       1.752281           0.000382
           21              H       2.834182       3.604770       6.437451       0.103232       1.141550 0.86351156E+01  0.86719292E+02                                 1.813262                            1.723616      -1.334518       2.236866                    0.994198       3.786100      10.847157       0.472731       1.290161      -0.704947      -0.030217      -0.002261       0.022773       0.037905      -0.001746      -0.009395      -0.000963       0.010083       0.014933      -0.008774      -0.004473       0.013247              1.842232       1.982044      -0.145775      -0.354621       1.490908       0.090252       2.053743           0.000125
           22              H       4.198135       3.221352       2.735723       0.123470       1.172271 0.86613949E+01  0.86386259E+02                                 1.798447                            1.689929      -1.333313       2.249634                    0.995039       3.582176       9.975360       0.496671       1.236461      -0.717948      -0.004678      -0.000835      -0.037638       0.037937      -0.001736       0.001390      -0.000332      -0.005442       0.042800      -0.010423      -0.003933       0.014357              1.847024       1.745065       0.034139       0.274929       1.394240       0.152857       2.401766           0.001841
           23              H       5.333771      10.229012       2.524490       0.120971       1.210556 0.91290444E+01  0.92199871E+02                                 1.828247                            1.727921      -1.437500       2.198319                    0.993066       3.664789      10.249472       0.494479       1.226460      -0.719840       0.032826      -0.002907      -0.016250       0.036743      -0.000542      -0.008774       0.000065       0.015808      -0.011770      -0.008202      -0.005941       0.014143              1.857615       2.288950      -0.338736      -0.154017       1.541621       0.025598       1.742276           0.000470
           24              H      16.470657      11.144142       2.058233       0.109867       1.115106 0.84073834E+01  0.83680994E+02                                 1.781972                            1.700501      -1.063973       2.370228                    0.997245       3.601345      10.196413       0.477107       1.289806      -0.706588      -0.031808       0.000510      -0.023461       0.039528      -0.002874       0.010152       0.001055       0.022462      -0.004591      -0.011710      -0.005870       0.017580              1.816035       2.004162      -0.163986       0.285905       1.509177      -0.159802       1.934765           0.000202
           25              H       3.078814      11.076418       5.718744       0.110927       1.156347 0.88270992E+01  0.88909637E+02                                 1.814372                            1.732446      -1.341456       2.237285                    0.994721       3.716386      10.574978       0.476917       1.275066      -0.708825      -0.001937       0.009343       0.037303       0.038504       0.000192      -0.005562       0.003696       0.001129       0.035915      -0.008299      -0.005889       0.014188              1.837827       1.689389      -0.100973      -0.136235       1.477616       0.077659       2.346475           0.000030
           26              H      10.611144       1.270597       1.628039       0.132418       1.262669 0.98538806E+01  0.10179770E+03                                 1.927503                            1.836280      -1.345809       2.259123                    0.993867       3.608283      10.324387       0.462034       1.283221      -0.709241      -0.016808       0.035438      -0.017804       0.043074      -0.005906       0.004261      -0.013224      -0.010462       0.002749      -0.010656      -0.007739       0.018395              1.946391       1.874659      -0.175791       0.166982       2.157939      -0.355677       1.806575           0.002448
           27              H      12.973035      12.277777       3.026813       0.109690       1.128192 0.84409077E+01  0.84126139E+02                                 1.786020                            1.693503      -1.350224       2.230659                    0.994998       3.718496      10.546479       0.482337       1.274130      -0.708517      -0.022237      -0.033399      -0.001960       0.040173       0.008147      -0.001842       0.001219      -0.008339      -0.013913      -0.008201      -0.003270       0.011471              1.826029       1.749060       0.365224      -0.031506       2.178220      -0.240965       1.550806           0.001335
           28              H      16.308568      14.250993       3.956752       0.108986       1.179584 0.91329779E+01  0.92443749E+02                                 1.824576                            1.753705      -1.117809       2.344744                    0.996508       3.606113      10.166125       0.479191       1.262793      -0.713105       0.030930       0.002126       0.023903       0.039147      -0.001857       0.014681      -0.002189       0.007229      -0.004006      -0.013499      -0.003326       0.016825              1.841087       2.142811       0.053544       0.267109       1.609546      -0.104109       1.770904           0.000101
           29              H      15.391275       8.852991       3.513679       0.099889       1.140905 0.85485169E+01  0.85596594E+02                                 1.806035                            1.709102      -1.324417       2.235624                    0.995195       3.808182      10.878979       0.477380       1.281375      -0.706458       0.031687      -0.004034      -0.019026       0.037179      -0.001404      -0.005818      -0.000351       0.015124      -0.014379      -0.007141      -0.004921       0.012062              1.849631       2.371065      -0.015196      -0.287405       1.656628       0.053902       1.521199           0.000492
           30              H      12.554402      11.086444       5.255062       0.089564       1.087144 0.80982858E+01  0.80714314E+02                                 1.809052                            1.709309      -1.280595       2.252525                    0.993979       3.961688      11.624527       0.454223       1.352943      -0.690747      -0.011486       0.029929       0.011425       0.034033      -0.001061      -0.000045       0.007967      -0.011103      -0.017830      -0.009493      -0.002624       0.012117              1.865048       1.687741      -0.146936      -0.184640       2.258764       0.310859       1.648639           0.000009
           31              H      11.694349       7.411801       3.967056       0.124068       1.114842 0.81353365E+01  0.79569690E+02                                 1.711845                            1.617020      -1.288352       2.271536                    0.995756       3.464315       9.433303       0.519574       1.205276      -0.725351      -0.022721      -0.029055      -0.006003       0.037370       0.011783       0.001098       0.003525      -0.009442      -0.002424      -0.012392      -0.001555       0.013947              1.748409       1.979543       0.361772      -0.012940       1.909190       0.155844       1.356493           0.000343
           32              H      15.291707      10.064299       7.037661       0.094344       1.124021 0.84953775E+01  0.85380682E+02                                 1.821132                            1.728948      -1.335285       2.225130                    0.994915       3.950782      11.503596       0.461867       1.319509      -0.697612      -0.002778      -0.031925      -0.012564       0.034421       0.004199      -0.002761       0.007874      -0.015139      -0.004685      -0.010946      -0.002045       0.012991              1.866988       1.508917       0.004596       0.001422       2.339762       0.290096       1.752284           0.000381
           33              H      15.485152      13.978897       6.442603       0.103232       1.141549 0.86351024E+01  0.86719120E+02                                 1.813260                            1.723614      -1.334517       2.236867                    0.994198       3.786097      10.847144       0.472732       1.290161      -0.704948       0.008135       0.029189      -0.022773       0.037905       0.000325      -0.002784      -0.009024      -0.010650       0.014933      -0.008774      -0.004473       0.013247              1.842230       1.453750      -0.040262       0.019050       2.019198      -0.365429       2.053740           0.000125
           34              H      15.594006      12.566265      10.144330       0.123469       1.172244 0.86611339E+01  0.86382856E+02                                 1.798404                            1.689892      -1.333315       2.249631                    0.995040       3.582146       9.975174       0.496683       1.236444      -0.717952       0.001735       0.004425       0.037637       0.037936      -0.002648      -0.000053       0.001429       0.003693       0.042800      -0.010424      -0.003932       0.014357              1.846978       1.420782       0.098896       0.203734       1.718453       0.239656       2.401699           0.001839
           35              H      12.727388       4.581612      15.404544       0.120971       1.210551 0.91289911E+01  0.92199126E+02                                 1.828235                            1.727910      -1.437502       2.198317                    0.993067       3.664781      10.249412       0.494483       1.226453      -0.719842       0.003579       0.032760      -0.016249       0.036743       0.002536      -0.001655      -0.008617      -0.015011      -0.011771      -0.008202      -0.005941       0.014143              1.857603       1.440164      -0.169213      -0.005063       2.390381      -0.156047       1.742265           0.000469
           36              H      15.806014      15.323574      14.938286       0.109867       1.115105 0.84073661E+01  0.83680761E+02                                 1.781969                            1.700498      -1.063975       2.370227                    0.997245       3.601342      10.196394       0.477108       1.289804      -0.706589      -0.005730      -0.031292      -0.023461       0.039528       0.001660       0.003023       0.009748      -0.022946      -0.004592      -0.011710      -0.005870       0.017580              1.816031       1.465171      -0.056336      -0.100711       2.048162       0.311666       1.934762           0.000201
           37              H      13.116736       2.204358      18.598797       0.110928       1.156342 0.88270430E+01  0.88908922E+02                                 1.814366                            1.732440      -1.341454       2.237286                    0.994721       3.716377      10.574941       0.476918       1.275065      -0.708825       0.008783      -0.003729       0.037303       0.038504       0.000394       0.002535      -0.006178      -0.000895       0.035915      -0.008299      -0.005889       0.014188              1.837820       1.446949      -0.052553       0.049472       1.720045      -0.148807       2.346466           0.000029
           38              H       4.976075      11.511331      14.508092       0.132418       1.262672 0.98539123E+01  0.10179814E+03                                 1.927509                            1.836285      -1.345806       2.259124                    0.993868       3.608282      10.324400       0.462032       1.283225      -0.709241       0.031460      -0.023423      -0.017804       0.043074      -0.007462      -0.012133       0.006769       0.005122       0.002749      -0.010656      -0.007739       0.018395              1.946397       2.079554      -0.216713      -0.316086       1.953057       0.233411       1.806581           0.002448
           39              H      16.232666      11.671662      15.906866       0.109690       1.128191 0.84408938E+01  0.84125952E+02                                 1.786017                            1.693500      -1.350223       2.230659                    0.994998       3.718493      10.546462       0.482338       1.274129      -0.708517      -0.037108      -0.015265      -0.001960       0.040173       0.005920       0.000834      -0.002046       0.013958      -0.013913      -0.008201      -0.003270       0.011471              1.826026       2.302045       0.254779      -0.242468       1.625229       0.016299       1.550804           0.001335
           40              H      18.820948      14.556131      16.836806       0.108986       1.179584 0.91329799E+01  0.92443777E+02                                 1.824577                            1.753706      -1.117809       2.344744                    0.996508       3.606112      10.166124       0.479191       1.262793      -0.713104       0.008142       0.029914       0.023903       0.039147      -0.000326       0.000729       0.014826      -0.008101      -0.004006      -0.013499      -0.003326       0.016825              1.841088       1.650570       0.151857      -0.049778       2.101789       0.282326       1.770904           0.000101
           41              H      13.347833      14.713831      16.393732       0.099890       1.140905 0.85485231E+01  0.85596662E+02                                 1.806034                            1.709101      -1.324418       2.235624                    0.995195       3.808182      10.878975       0.477380       1.281373      -0.706458       0.002250       0.031863      -0.019026       0.037179       0.001608      -0.001483      -0.005636      -0.015043      -0.014379      -0.007141      -0.004921       0.012062              1.849630       1.678196       0.123185      -0.003431       2.349496      -0.292396       1.521199           0.000492
           42              H      14.982414      11.494466      18.135115       0.089564       1.087144 0.80982887E+01  0.80714346E+02                                 1.809053                            1.709309      -1.280595       2.252525                    0.993979       3.961689      11.624529       0.454223       1.352943      -0.690747       0.027100      -0.017126       0.011425       0.034033      -0.003112       0.007804      -0.001605       0.009436      -0.017831      -0.009493      -0.002624       0.012117              1.865048       2.180419      -0.245335       0.268676       1.766087      -0.241947       1.648638           0.000009
           43              H      11.210493      11.370769      16.847110       0.124068       1.114846 0.81353730E+01  0.79570156E+02                                 1.711851                            1.617025      -1.288357       2.271534                    0.995756       3.464322       9.433336       0.519573       1.205278      -0.725351      -0.032943      -0.016590      -0.006003       0.037370       0.009066       0.003672       0.000386       0.017770      -0.002424      -0.012392      -0.001555       0.013947              1.748414       2.050861       0.347531       0.150291       1.837885      -0.043213       1.356497           0.000343
           44              H      14.516181      14.378950      19.917715       0.094344       1.124021 0.84953746E+01  0.85380649E+02                                 1.821132                            1.728948      -1.335284       2.225131                    0.994915       3.950781      11.503594       0.461867       1.319510      -0.697612      -0.031851       0.003529      -0.012564       0.034421       0.000969       0.007181      -0.004249       0.017204      -0.004685      -0.010946      -0.002045       0.012991              1.866988       2.309658      -0.155330       0.284756       1.539023      -0.055423       1.752284           0.000382
           45              H      18.392851      13.801953      19.322656       0.103232       1.141550 0.86351099E+01  0.86719221E+02                                 1.813262                            1.723615      -1.334517       2.236867                    0.994198       3.786099      10.847154       0.472731       1.290162      -0.704947       0.030217       0.002261      -0.022773       0.037905      -0.001746      -0.009395      -0.000963       0.010083       0.014933      -0.008774      -0.004473       0.013247              1.842231       1.982044      -0.145775      -0.354621       1.490907       0.090252       2.053742           0.000125
           46              H      17.028898      14.185371      23.024384       0.123470       1.172247 0.86611686E+01  0.86383327E+02                                 1.798411                            1.689898      -1.333313       2.249633                    0.995040       3.582148       9.975201       0.496680       1.236448      -0.717951       0.004679       0.000835       0.037638       0.037937      -0.001736       0.001391      -0.000332      -0.005443       0.042800      -0.010424      -0.003933       0.014357              1.846986       1.745030       0.034138       0.274919       1.394217       0.152852       2.401711           0.001839
           47              H      15.893262       7.177711      23.235617       0.120970       1.210549 0.91289717E+01  0.92198874E+02                                 1.828233                            1.727908      -1.437500       2.198318                    0.993067       3.664779      10.249401       0.494483       1.226452      -0.719842      -0.032826       0.002907       0.016249       0.036743      -0.000542      -0.008774       0.000065       0.015808      -0.011771      -0.008202      -0.005941       0.014143              1.857601       2.288930      -0.338731      -0.154016       1.541610       0.025597       1.742263           0.000469
           48              H       4.756376       6.262581      23.701874       0.109867       1.115104 0.84073625E+01  0.83680722E+02                                 1.781969                            1.700498      -1.063974       2.370228                    0.997245       3.601341      10.196393       0.477108       1.289805      -0.706589       0.031809      -0.000510       0.023461       0.039528      -0.002874       0.010152       0.001055       0.022461      -0.004592      -0.011710      -0.005870       0.017580              1.816031       2.004158      -0.163985       0.285905       1.509174      -0.159802       1.934762           0.000201
           49              H      18.148219       6.330305      20.041363       0.110928       1.156345 0.88270781E+01  0.88909370E+02                                 1.814370                            1.732444      -1.341457       2.237284                    0.994721       3.716382      10.574963       0.476917       1.275066      -0.708825       0.001937      -0.009343      -0.037303       0.038504       0.000192      -0.005562       0.003696       0.001129       0.035915      -0.008299      -0.005889       0.014188              1.837824       1.689386      -0.100973      -0.136235       1.477614       0.077659       2.346472           0.000030
           50              H      10.615889      16.136126      24.132068       0.132418       1.262660 0.98537936E+01  0.10179656E+03                                 1.927493                            1.836271      -1.345806       2.259124                    0.993868       3.608269      10.324328       0.462035       1.283220      -0.709242       0.016808      -0.035438       0.017804       0.043074      -0.005906       0.004261      -0.013224      -0.010462       0.002748      -0.010656      -0.007739       0.018395              1.946380       1.874649      -0.175789       0.166981       2.157927      -0.355674       1.806565           0.002448
           51              H       8.253998       5.128946      22.733294       0.109690       1.128187 0.84408539E+01  0.84125444E+02                                 1.786012                            1.693495      -1.350222       2.230659                    0.994998       3.718488      10.546436       0.482339       1.274128      -0.708518       0.022237       0.033400       0.001960       0.040173       0.008147      -0.001843       0.001219      -0.008339      -0.013913      -0.008201      -0.003270       0.011471              1.826020       1.749052       0.365221      -0.031505       2.178208      -0.240962       1.550799           0.001334
           52              H       4.918465       3.155730      21.803355       0.108986       1.179584 0.91329803E+01  0.92443783E+02                                 1.824577                            1.753706      -1.117809       2.344744                    0.996508       3.606113      10.166127       0.479191       1.262793      -0.713104      -0.030930      -0.002126      -0.023903       0.039147      -0.001857       0.014681      -0.002188       0.007229      -0.004006      -0.013499      -0.003326       0.016825              1.841088       2.142812       0.053544       0.267109       1.609547      -0.104109       1.770904           0.000101
           53              H       5.835758       8.553732      22.246428       0.099889       1.140907 0.85485398E+01  0.85596887E+02                                 1.806037                            1.709104      -1.324419       2.235623                    0.995195       3.808187      10.879000       0.477379       1.281375      -0.706458      -0.031687       0.004034       0.019026       0.037179      -0.001404      -0.005818      -0.000351       0.015124      -0.014379      -0.007141      -0.004921       0.012062              1.849634       2.371069      -0.015196      -0.287405       1.656631       0.053903       1.521201           0.000492
           54              H       8.672631       6.320279      20.505045       0.089564       1.087145 0.80982938E+01  0.80714398E+02                                 1.809052                            1.709309      -1.280595       2.252525                    0.993979       3.961689      11.624523       0.454224       1.352941      -0.690748       0.011486      -0.029929      -0.011425       0.034033      -0.001061      -0.000045       0.007967      -0.011103      -0.017830      -0.009493      -0.002624       0.012117              1.865047       1.687741      -0.146936      -0.184640       2.258763       0.310859       1.648638           0.000009
           55              H       9.532684       9.994922      21.793051       0.124068       1.114845 0.81353624E+01  0.79570017E+02                                 1.711849                            1.617023      -1.288354       2.271536                    0.995756       3.464320       9.433325       0.519573       1.205277      -0.725351       0.022721       0.029055       0.006003       0.037370       0.011783       0.001098       0.003525      -0.009442      -0.002424      -0.012392      -0.001555       0.013947              1.748412       1.979548       0.361773      -0.012940       1.909194       0.155844       1.356496           0.000343
           56              H       5.935326       7.342424      18.722446       0.094344       1.124016 0.84953277E+01  0.85380071E+02                                 1.821128                            1.728945      -1.335273       2.225137                    0.994915       3.950771      11.503563       0.461866       1.319512      -0.697611       0.002778       0.031926       0.012563       0.034421       0.004199      -0.002761       0.007874      -0.015140      -0.004685      -0.010946      -0.002045       0.012991              1.866984       1.508915       0.004596       0.001422       2.339757       0.290095       1.752280           0.000382
           57              H       5.741881       3.427826      19.317504       0.103232       1.141550 0.86351116E+01  0.86719237E+02                                 1.813261                            1.723615      -1.334518       2.236867                    0.994198       3.786099      10.847152       0.472732       1.290161      -0.704948      -0.008135      -0.029189       0.022773       0.037905       0.000325      -0.002784      -0.009024      -0.010650       0.014933      -0.008774      -0.004473       0.013247              1.842231       1.453751      -0.040263       0.019050       2.019199      -0.365430       2.053742           0.000125
           58              H       5.633027       4.840458      15.615777       0.123471       1.172265 0.86613395E+01  0.86385576E+02                                 1.798441                            1.689924      -1.333311       2.249636                    0.995039       3.582169       9.975336       0.496671       1.236462      -0.717948      -0.001735      -0.004424      -0.037638       0.037937      -0.002648      -0.000054       0.001428       0.003692       0.042800      -0.010423      -0.003933       0.014357              1.847018       1.420808       0.098900       0.203741       1.718489       0.239666       2.401757           0.001841
           59              H       7.890077       5.700686       5.152021       0.161459       0.897721 0.65714031E+01  0.61818105E+02                                 1.584789                            1.534457      -0.866626       2.490845                    0.998972       3.289711       9.208960       0.484581       1.343639      -0.695800       0.007115      -0.011001       0.020272       0.024137      -0.010351      -0.000525      -0.006244      -0.005419       0.006025      -0.012979       0.000972       0.012007              1.592679       1.287013       0.074818      -0.136912       1.413158      -0.222413       2.077865           0.000020
           60              H       8.962387       6.081015       4.072673       0.182836       0.848646 0.59324367E+01  0.53504038E+02                                 1.444668                            1.394640      -0.771483       2.553257                    0.999957       2.851789       7.404684       0.552370       1.229483      -0.723307       0.028099      -0.003823      -0.001939       0.028424      -0.008088      -0.001871      -0.006488       0.011570      -0.028396      -0.014335      -0.000419       0.014754              1.466565       1.914689       0.197456      -0.117034       1.306566      -0.035637       1.178440          -0.000007
           61              H       7.730089       5.198320       3.673391       0.157116       0.968785 0.69314473E+01  0.65743121E+02                                 1.627803                            1.542170      -1.045652       2.396375                    0.997924       3.350232       9.260874       0.501889       1.286684      -0.706984       0.002882      -0.020685      -0.012117       0.024145      -0.004473       0.006905       0.003069      -0.004998      -0.003429      -0.010565       0.004493       0.006072              1.661213       1.385447       0.302183       0.144793       2.100431       0.395652       1.497760          -0.000445
           62              H       7.149917       8.753838       2.570859       0.169716       0.923734 0.63647392E+01  0.58258726E+02                                 1.500786                            1.419954      -0.813331       2.519110                    0.999810       2.992276       7.756253       0.563283       1.187952      -0.731583      -0.003129       0.026425      -0.007047       0.027527      -0.001843      -0.005435      -0.011703      -0.012631       0.000210      -0.013271      -0.002179       0.015450              1.534653       1.455377      -0.430107       0.022283       1.901000      -0.070745       1.247582           0.000022
           63              H       7.283266       7.358834       1.870184       0.156663       0.882037 0.60947455E+01  0.54212704E+02                                 1.359089                            1.316659      -0.674687       2.575719                    0.999984       2.771456       6.681832       0.645563       1.066651      -0.765043      -0.003767      -0.008183      -0.020688       0.022565       0.008807      -0.001134      -0.001725      -0.010835       0.032951      -0.015832       0.004221       0.011611              1.362776       1.165738       0.090729       0.148967       1.321443       0.269179       1.601147          -0.000027
           64              H       8.525976       8.004259       2.570859       0.175278       0.872116 0.60361092E+01  0.53963636E+02                                 1.390472                            1.342650      -0.796440       2.532468                    0.999958       2.795231       6.923328       0.611734       1.119952      -0.750142       0.022915       0.007273      -0.003452       0.024288       0.002592      -0.006284      -0.010178       0.010101       0.002496      -0.013143      -0.000231       0.013374              1.408142       1.881896       0.088725      -0.025920       1.152559      -0.018937       1.189971          -0.000006
           65              H       6.337459       7.008498       3.835680       0.285643       0.563487 0.36349721E+01  0.29283264E+02                                 1.144756                            1.131929      -0.849498       2.604531                    0.999706       2.324417       5.884842       0.575200       1.321809      -0.703579      -0.036894      -0.010631      -0.008559       0.039337       0.005736       0.003743      -0.001476       0.020912      -0.014879      -0.010528      -0.004418       0.014946              1.145880       1.429138       0.123257       0.005299       1.040108      -0.016108       0.968394          -0.000013
           66              H       7.311901       7.814940       4.544083       0.298228       0.558375 0.36418970E+01  0.30309789E+02                                 1.264502                            1.229830      -1.326003       2.349586                    0.997993       2.907769       8.309057       0.472560       1.557377      -0.653998       0.008771       0.018451       0.017280       0.026758       0.000347      -0.001844       0.002980       0.000389       0.008155      -0.003676      -0.000962       0.004639              1.276402       1.114190       0.053903       0.076353       1.344867       0.249932       1.370150          -0.000006
           67              H      10.779452      13.222215       6.053625       0.159233       0.884598 0.61879428E+01  0.57210153E+02                                 1.551515                            1.474436      -0.979916       2.434029                    0.999274       3.241295       8.927511       0.502855       1.317458      -0.700848      -0.020286      -0.022547      -0.008919       0.031614       0.010012       0.003278      -0.004095      -0.006259       0.020205      -0.015040       0.006140       0.008900              1.579017       1.534846       0.395181      -0.113162       1.951934      -0.083470       1.250272          -0.000002
           68              H      12.012836      13.879657       5.345222       0.164805       0.784752 0.55135915E+01  0.49818240E+02                                 1.467213                            1.419824      -0.868354       2.497050                    0.999511       3.202703       8.889708       0.494409       1.371089      -0.689821       0.009931      -0.004435      -0.028287       0.030306       0.000956       0.003288       0.003474       0.014742       0.016893      -0.010921       0.001930       0.008991              1.490300       1.646326      -0.079782      -0.389256       1.312718       0.135776       1.511856          -0.000069
           69              H      10.734196      14.736161       5.649191       0.183917       0.840937 0.60587727E+01  0.55560041E+02                                 1.499670                            1.462242      -0.806292       2.546673                    0.999873       2.982451       8.104007       0.504711       1.323382      -0.702094      -0.021576       0.013279      -0.025956       0.036271      -0.008188       0.011177       0.003709      -0.003472       0.016817      -0.016789       0.003821       0.012968              1.510937       1.552741      -0.313234       0.106907       1.733865      -0.131345       1.246204          -0.000010
           70              H      10.120508       1.504909       7.112366       0.170741       0.897179 0.63019411E+01  0.58019528E+02                                 1.524085                            1.457485      -0.822833       2.520787                    0.999952       3.020065       8.066270       0.526310       1.264052      -0.714374       0.019561       0.026101       0.006618       0.033282       0.012874       0.003144      -0.001093      -0.013308       0.015454      -0.017535       0.005542       0.011993              1.538933       1.524267       0.223011       0.314966       1.543311       0.333500       1.549219          -0.000042
           71              H       8.843805       1.428927       6.208186       0.171027       0.827247 0.58242918E+01  0.52876035E+02                                 1.469697                            1.420054      -0.904616       2.483583                    0.999462       3.085170       8.336309       0.519628       1.298368      -0.705576      -0.011643       0.023735      -0.018918       0.032508       0.001386      -0.003009      -0.009554       0.005898      -0.027820      -0.014971       0.004775       0.010196              1.492112       1.709819      -0.324017       0.212630       1.523616      -0.089827       1.242901           0.000259
           72              H      10.118779       0.598913       5.834664       0.177697       0.806997 0.57423294E+01  0.52137179E+02                                 1.472226                            1.433174      -0.801326       2.544852                    0.999875       3.044082       8.324187       0.502928       1.341347      -0.697310       0.018851       0.005410      -0.028514       0.034607       0.002002      -0.011413      -0.003385      -0.013245       0.007689      -0.015227       0.003074       0.012153              1.485073       1.516732      -0.142754      -0.293482       1.365576       0.239177       1.572910          -0.000016
           73              H      12.600353      13.663337       7.872289       0.330883       0.534071 0.33670219E+01  0.26851358E+02                                 1.134046                            1.112462      -1.075605       2.495884                    0.999957       2.343064       6.078500       0.557224       1.378338      -0.690002       0.017417      -0.019359       0.012756       0.028997      -0.011494      -0.000776      -0.006249      -0.008899       0.020838      -0.016567       0.003604       0.012963              1.138580       1.259016      -0.243701       0.084637       1.176901      -0.084515       0.979823          -0.000020
           74              H      11.379424      14.454094       8.263842       0.336109       0.551893 0.35132119E+01  0.28297333E+02                                 1.160853                            1.138492      -1.089201       2.498964                    0.999951       2.314838       6.021903       0.549639       1.383526      -0.689821      -0.017022       0.009215       0.027021       0.033239      -0.012549      -0.006786      -0.001467       0.000894       0.039831      -0.020207       0.004458       0.015748              1.164618       1.248560      -0.104028      -0.259612       1.036442       0.088564       1.208853          -0.000004
           75              H      16.913388      13.938248      11.939810       0.172806       0.910822 0.63043691E+01  0.58099259E+02                                 1.545985                            1.460139      -0.769480       2.540680                    0.999991       3.047960       8.168557       0.524082       1.268171      -0.713157      -0.031017      -0.001308      -0.000759       0.031054       0.006203      -0.006123      -0.002249       0.021853      -0.006886      -0.011467      -0.004550       0.016017              1.587853       1.972407       0.121828       0.430473       1.269199       0.067471       1.521952           0.000098
           76              H      17.803664      14.653549      13.011430       0.156125       0.827373 0.60589692E+01  0.56289010E+02                                 1.540544                            1.504362      -1.040625       2.409886                    0.997210       3.409531       9.729237       0.470700       1.400675      -0.683264      -0.008928       0.010173       0.020370       0.024457       0.012848      -0.010219       0.003255      -0.005283       0.021166      -0.020347       0.006444       0.013903              1.557966       1.365708       0.105369      -0.014339       1.599572       0.356772       1.708619           0.000103
           77              H      18.099682      13.168251      12.612148       0.158848       0.860082 0.61121275E+01  0.55654556E+02                                 1.458295                            1.415848      -0.716134       2.557615                    0.999985       3.018266       7.928902       0.546923       1.229906      -0.721722      -0.002216      -0.023687       0.010131       0.025858      -0.005287      -0.013173      -0.004016      -0.006843      -0.016340      -0.018185       0.007209       0.010976              1.468985       1.215903      -0.134481       0.092094       1.835152      -0.299028       1.355900          -0.000115
           78              H       5.311067      15.608368      11.427183       0.142718       0.899149 0.65064881E+01  0.61066166E+02                                 1.586438                            1.525908      -0.834867       2.497244                    0.998845       3.355200       9.386684       0.486307       1.341966      -0.695898       0.010326       0.008746      -0.016038       0.020984       0.010216      -0.001581       0.003667      -0.003044       0.024706      -0.015005       0.005350       0.009655              1.613291       1.735482       0.318373      -0.381587       1.484650      -0.207621       1.619740          -0.000008
           79              H       5.159516      14.451693      12.475620       0.164415       0.851321 0.62970058E+01  0.58188740E+02                                 1.497557                            1.478993      -0.721205       2.572476                    0.999848       3.062557       8.299725       0.508829       1.302654      -0.706268       0.014784      -0.019891       0.011020       0.027123      -0.004343       0.012750       0.003036      -0.012728      -0.007786      -0.017730       0.008198       0.009532              1.492005       1.460782      -0.218053       0.183807       1.573657      -0.254863       1.441575          -0.000050
           80              H      19.229538      15.719563      12.568356       0.147061       0.818155 0.53775761E+01  0.48566099E+02                                 1.532534                            1.407582      -1.098476       2.370042                    0.997579       3.464151       9.795941       0.490871       1.381631      -0.684542      -0.015277       0.019742       0.015606       0.029439      -0.007601       0.001974       0.005288       0.009257      -0.012309      -0.011231       0.000224       0.011007              1.599828       1.323183       0.129683       0.026179       1.758842       0.649053       1.717458          -0.000022
           81              H       4.122256      13.829716      10.698172       0.319324       0.527583 0.32259896E+01  0.24889730E+02                                 1.050801                            1.030677      -0.821969       2.656932                    0.999885       2.025625       4.804502       0.642889       1.234847      -0.725276       0.022225      -0.033482      -0.020140       0.044952      -0.007387      -0.002871       0.008398      -0.007999      -0.004898      -0.008739      -0.005329       0.014068              1.053486       0.941071      -0.098656      -0.077536       1.163021       0.226118       1.056367          -0.000009
           82              H      18.355815      15.091579      10.608012       0.316075       0.563567 0.35512759E+01  0.28824998E+02                                 1.197788                            1.157669      -1.093987       2.484283                    0.999955       2.465767       6.545418       0.533219       1.415192      -0.682505      -0.012905       0.017560      -0.017961       0.028240      -0.003122       0.001954       0.004193       0.006854       0.037517      -0.011767      -0.001623       0.013390              1.210429       1.143909      -0.132476       0.224925       1.222105      -0.224951       1.265274           0.000086
           83              H       4.313645       3.468475      13.820297       0.172807       0.910822 0.63043722E+01  0.58099307E+02                                 1.545987                            1.460140      -0.769480       2.540680                    0.999991       3.047959       8.168561       0.524081       1.268173      -0.713157       0.031017       0.001308       0.000759       0.031054       0.006203      -0.006123      -0.002249       0.021853      -0.006886      -0.011467      -0.004550       0.016017              1.587855       1.972410       0.121828       0.430474       1.269201       0.067471       1.521954           0.000098
           84              H       3.423369       2.753174      12.748677       0.156125       0.827373 0.60589666E+01  0.56288984E+02                                 1.540544                            1.504362      -1.040626       2.409885                    0.997210       3.409531       9.729239       0.470699       1.400676      -0.683264       0.008929      -0.010173      -0.020370       0.024457       0.012848      -0.010219       0.003255      -0.005283       0.021165      -0.020347       0.006444       0.013903              1.557966       1.365708       0.105369      -0.014339       1.599572       0.356772       1.708619           0.000103
           85              H       3.127351       4.238472      13.147959       0.158848       0.860084 0.61121511E+01  0.55654835E+02                                 1.458298                            1.415851      -0.716133       2.557616                    0.999985       3.018272       7.928927       0.546921       1.229907      -0.721722       0.002217       0.023687      -0.010131       0.025858      -0.005287      -0.013173      -0.004017      -0.006843      -0.016340      -0.018185       0.007209       0.010976              1.468989       1.215906      -0.134481       0.092094       1.835157      -0.299029       1.355904          -0.000115
           86              H      15.915966       1.798355      14.332924       0.142718       0.899150 0.65064974E+01  0.61066276E+02                                 1.586439                            1.525910      -0.834867       2.497243                    0.998845       3.355202       9.386692       0.486307       1.341966      -0.695898      -0.010325      -0.008746       0.016038       0.020984       0.010216      -0.001581       0.003667      -0.003044       0.024707      -0.015005       0.005350       0.009655              1.613292       1.735483       0.318373      -0.381588       1.484651      -0.207621       1.619742          -0.000008
           87              H      16.067517       2.955030      13.284487       0.164415       0.851321 0.62970088E+01  0.58188765E+02                                 1.497556                            1.478992      -0.721204       2.572476                    0.999848       3.062558       8.299723       0.508830       1.302652      -0.706269      -0.014784       0.019891      -0.011021       0.027123      -0.004343       0.012750       0.003036      -0.012728      -0.007786      -0.017730       0.008198       0.009532              1.492004       1.460781      -0.218053       0.183807       1.573657      -0.254863       1.441575          -0.000050
           88              H       1.997495       1.687160      13.191751       0.147062       0.818154 0.53775705E+01  0.48566041E+02                                 1.532534                            1.407582      -1.098479       2.370041                    0.997579       3.464150       9.795941       0.490871       1.381632      -0.684542       0.015277      -0.019742      -0.015606       0.029439      -0.007601       0.001974       0.005288       0.009257      -0.012309      -0.011231       0.000224       0.011007              1.599827       1.323183       0.129683       0.026179       1.758841       0.649053       1.717458          -0.000022
           89              H      17.104777       3.577007      15.061935       0.319324       0.527583 0.32259909E+01  0.24889743E+02                                 1.050801                            1.030677      -0.821967       2.656932                    0.999885       2.025626       4.804504       0.642889       1.234846      -0.725276      -0.022225       0.033482       0.020140       0.044951      -0.007387      -0.002871       0.008398      -0.007999      -0.004898      -0.008739      -0.005329       0.014068              1.053486       0.941071      -0.098656      -0.077536       1.163021       0.226118       1.056366          -0.000009
           90              H       2.871218       2.315144      15.152095       0.316075       0.563567 0.35512809E+01  0.28825051E+02                                 1.197789                            1.157670      -1.093988       2.484283                    0.999955       2.465769       6.545426       0.533219       1.415193      -0.682505       0.012905      -0.017560       0.017961       0.028240      -0.003122       0.001954       0.004193       0.006854       0.037518      -0.011767      -0.001623       0.013390              1.210430       1.143910      -0.132476       0.224925       1.222106      -0.224952       1.265275           0.000086
           91              H      12.439603       9.431417       7.728032       0.161459       0.897723 0.65714277E+01  0.61818387E+02                                 1.584791                            1.534459      -0.866628       2.490843                    0.998972       3.289715       9.208972       0.484581       1.343638      -0.695801       0.009394      -0.009132      -0.020272       0.024137      -0.010598      -0.006226       0.000708      -0.002949       0.006025      -0.012979       0.000972       0.012007              1.592681       1.437062       0.044851      -0.244921       1.263114      -0.090700       2.077866           0.000020
           92              H      11.856622       8.454364       8.807381       0.182836       0.848646 0.59324388E+01  0.53504055E+02                                 1.444667                            1.394640      -0.771485       2.553256                    0.999957       2.851788       7.404678       0.552371       1.229482      -0.723307      -0.001754      -0.028303       0.001939       0.028424      -0.005246      -0.006729      -0.000564      -0.016896      -0.028396      -0.014335      -0.000419       0.014754              1.466564       1.405740       0.299103      -0.057869       1.815512      -0.107789       1.178440          -0.000007
           93              H      12.963574       9.489915       9.206662       0.157117       0.968752 0.69311440E+01  0.65739420E+02                                 1.627756                            1.542129      -1.045607       2.396398                    0.997925       3.350166       9.260585       0.501900       1.286671      -0.706987       0.019720      -0.006878       0.012117       0.024146      -0.005090       0.004363       0.006171       0.001178      -0.003427      -0.010566       0.004494       0.006072              1.661164       2.189006       0.141672       0.416329       1.296765       0.064495       1.497719          -0.000446
           94              H       9.590547      10.755219      10.309195       0.169717       0.923735 0.63647467E+01  0.58258815E+02                                 1.500787                            1.419955      -0.813330       2.519110                    0.999810       2.992276       7.756256       0.563283       1.187952      -0.731582      -0.025301       0.008244       0.007048       0.027527      -0.004128      -0.012541      -0.003037       0.010246       0.000210      -0.013271      -0.002179       0.015450              1.534654       1.718692      -0.482697      -0.065012       1.637686       0.035708       1.247583           0.000022
           95              H      10.932417      10.351233      11.009870       0.156663       0.882025 0.60946348E+01  0.54211420E+02                                 1.359071                            1.316642      -0.674686       2.575720                    0.999984       2.771440       6.681754       0.645571       1.066642      -0.765046       0.008763       0.002092       0.020689       0.022565       0.006050      -0.001914      -0.000774       0.016770       0.032951      -0.015833       0.004222       0.011611              1.362757       1.350303       0.053862       0.293136       1.136845       0.093359       1.601123          -0.000027
           96              H      10.056100       9.259000      10.309195       0.175278       0.872118 0.60361248E+01  0.53963805E+02                                 1.390473                            1.342651      -0.796441       2.532467                    0.999958       2.795232       6.923330       0.611734       1.119952      -0.750142      -0.011620      -0.021047       0.003453       0.024288       0.004333      -0.011212      -0.004169      -0.007335       0.002496      -0.013143      -0.000231       0.013374              1.408143       1.214618       0.221996      -0.023647       1.819839      -0.021710       1.189972          -0.000006
           97              H      11.461209      11.210107       9.044374       0.285643       0.563487 0.36349761E+01  0.29283300E+02                                 1.144756                            1.131929      -0.849498       2.604531                    0.999706       2.324417       5.884840       0.575201       1.321807      -0.703579       0.017651       0.034097       0.008559       0.039337       0.009312      -0.000714       0.003960      -0.014901      -0.014879      -0.010528      -0.004418       0.014946              1.145881       1.102378       0.188520      -0.014758       1.366870       0.008351       0.968395          -0.000013
           98              H      10.479536      10.412484       8.335971       0.298228       0.558376 0.36419013E+01  0.30309833E+02                                 1.264503                            1.229830      -1.326004       2.349586                    0.997993       2.907771       8.309063       0.472560       1.557376      -0.653998      -0.019812      -0.004988      -0.017280       0.026758       0.000395       0.002561      -0.002392      -0.000093       0.008155      -0.003676      -0.000962       0.004639              1.276403       1.356724       0.005463       0.260046       1.102333       0.025923       1.370150          -0.000006
           99              H       4.497846       8.071133       6.826428       0.159233       0.884600 0.61879555E+01  0.57210308E+02                                 1.551518                            1.474438      -0.979918       2.434028                    0.999274       3.241298       8.927527       0.502854       1.317460      -0.700848       0.026084       0.015477       0.008919       0.031614       0.008041      -0.003373       0.004016       0.013470       0.020205      -0.015040       0.006140       0.008900              1.579020       2.087738       0.284757      -0.104017       1.399048      -0.094622       1.250274          -0.000002
          100              H       3.611572       6.990400       7.534831       0.164805       0.784752 0.55135899E+01  0.49818222E+02                                 1.467213                            1.419824      -0.868353       2.497050                    0.999511       3.202702       8.889705       0.494409       1.371090      -0.689821       0.002404      -0.010608       0.028287       0.030306       0.003714       0.004051       0.002544      -0.012877       0.016893      -0.010921       0.001930       0.008991              1.490300       1.294869      -0.009587       0.056909       1.664175      -0.408310       1.511856          -0.000069
          101              H       3.022085       8.412028       7.230862       0.183916       0.840939 0.60587927E+01  0.55560268E+02                                 1.499673                            1.462245      -0.806292       2.546672                    0.999873       2.982454       8.104017       0.504711       1.323382      -0.702094      -0.008795       0.023759       0.025956       0.036271      -0.008227       0.005826       0.010234      -0.003085       0.016817      -0.016789       0.003821       0.012967              1.510939       1.606599      -0.323992      -0.107863       1.680013       0.130561       1.246206          -0.000010
          102              H      16.117277       6.422417       5.767688       0.170741       0.897181 0.63019663E+01  0.58019829E+02                                 1.524089                            1.457489      -0.822835       2.520785                    0.999952       3.020070       8.066293       0.526308       1.264054      -0.714374      -0.029427      -0.014070      -0.006618       0.033282       0.009331      -0.000456       0.003297       0.022178       0.015454      -0.017535       0.005542       0.011993              1.538937       1.628250       0.202246       0.388731       1.439338       0.243550       1.549223          -0.000042
          103              H      16.441837       7.659512       6.671868       0.171026       0.827249 0.58243037E+01  0.52876161E+02                                 1.469697                            1.420054      -0.904620       2.483581                    0.999462       3.085174       8.336316       0.519629       1.298365      -0.705577      -0.020995       0.016066       0.018918       0.032508       0.002413      -0.009958      -0.001080      -0.004381      -0.027820      -0.014971       0.004775       0.010196              1.492112       1.406296      -0.263396      -0.046442       1.827140       0.226105       1.242901           0.000258
          104              H       2.018166       6.246669       7.045389       0.177697       0.806996 0.57423248E+01  0.52137127E+02                                 1.472225                            1.433173      -0.801326       2.544852                    0.999875       3.044082       8.324186       0.502928       1.341346      -0.697310      -0.008997      -0.017426       0.028514       0.034607      -0.000695      -0.005555      -0.010529       0.013767       0.007689      -0.015227       0.003074       0.012153              1.485072       1.316539      -0.102771       0.177065       1.565769      -0.334642       1.572909          -0.000016
          105              H       3.708634       6.371894       5.007765       0.330883       0.534070 0.33670142E+01  0.26851284E+02                                 1.134045                            1.112461      -1.075605       2.495884                    0.999957       2.343062       6.078495       0.557224       1.378339      -0.690002       0.015573      -0.020871      -0.012756       0.028997      -0.012321      -0.006280       0.000463      -0.000614       0.020838      -0.016567       0.003604       0.012963              1.138579       1.086438      -0.209233      -0.066302       1.349476       0.099551       0.979822          -0.000020
          106              H       3.172317       7.724051       4.616211       0.336110       0.551892 0.35132105E+01  0.28297320E+02                                 1.160853                            1.138492      -1.089201       2.498964                    0.999951       2.314837       6.021901       0.549639       1.383526      -0.689821      -0.005703       0.018498      -0.027021       0.033239      -0.011415      -0.002768      -0.006368      -0.010466       0.039831      -0.020207       0.004458       0.015748              1.164618       1.004619      -0.055307       0.036003       1.280382      -0.271929       1.208853          -0.000004
          107              H       2.594316       2.196233       0.940244       0.172806       0.910822 0.63043755E+01  0.58099335E+02                                 1.545986                            1.460140      -0.769479       2.540680                    0.999991       3.047960       8.168559       0.524082       1.268172      -0.713157       0.007357       0.030161       0.000759       0.031054       0.009924      -0.003405      -0.005564      -0.015411      -0.006886      -0.011467      -0.004550       0.016017              1.587854       1.342972       0.247542       0.150475       1.898637       0.408923       1.521954           0.000098
          108              H       5.022173       4.172392      25.628730       0.156125       0.827374 0.60589741E+01  0.56289066E+02                                 1.540544                            1.504363      -1.040625       2.409885                    0.997210       3.409532       9.729240       0.470700       1.400675      -0.683264      -0.008227       0.010748      -0.020370       0.024457       0.010848       0.001191      -0.010658       0.014748       0.021166      -0.020347       0.006444       0.013903              1.557967       1.631077       0.052369       0.347054       1.334204      -0.083937       1.708619           0.000103
          109              H       3.117057       0.882107       0.267905       0.158848       0.860083 0.61121395E+01  0.55654702E+02                                 1.458297                            1.415850      -0.716134       2.557615                    0.999985       3.018270       7.928919       0.546922       1.229907      -0.721722       0.023662      -0.002466      -0.010131       0.025858      -0.006196      -0.006519      -0.012131       0.002257      -0.016340      -0.018185       0.007209       0.010976              1.468987       1.759743      -0.243098      -0.275200       1.291316       0.148877       1.355902          -0.000115
          110              H       3.228919      13.900952       1.452870       0.142718       0.899149 0.65064902E+01  0.61066193E+02                                 1.586439                            1.525909      -0.834867       2.497243                    0.998845       3.355201       9.386689       0.486307       1.341967      -0.695898      -0.010599      -0.008413       0.016038       0.020984       0.008847       0.003286      -0.002268       0.010659       0.024706      -0.015005       0.005350       0.009655              1.613291       1.616568       0.342123      -0.278336       1.603566      -0.333533       1.619740          -0.000008
          111              H       4.392874      13.823027       0.404434       0.164415       0.851321 0.62970025E+01  0.58188704E+02                                 1.497556                            1.478992      -0.721205       2.572476                    0.999848       3.062557       8.299725       0.508829       1.302654      -0.706268       0.016610      -0.018394      -0.011020       0.027123      -0.006454       0.005475       0.011909       0.008415      -0.007785      -0.017730       0.008198       0.009532              1.492005       1.485568      -0.223003      -0.213928       1.548871       0.230164       1.441575          -0.000050
          112              H       0.393869       0.273821       0.311697       0.147061       0.818155 0.53775768E+01  0.48566108E+02                                 1.532535                            1.407582      -1.098476       2.370042                    0.997579       3.464151       9.795942       0.490871       1.381631      -0.684542      -0.016367       0.018848      -0.015606       0.029439      -0.005240       0.005572       0.000900      -0.014386      -0.012309      -0.011231       0.000224       0.011007              1.599829       1.791947       0.036061       0.641611       1.290080      -0.101449       1.717459          -0.000022
          113              H       5.205959      14.718380       2.181881       0.319324       0.527583 0.32259875E+01  0.24889711E+02                                 1.050801                            1.030677      -0.821968       2.656932                    0.999885       2.025624       4.804500       0.642888       1.234848      -0.725276       0.028481      -0.028352       0.020140       0.044952      -0.008357       0.007673      -0.004460       0.001711      -0.004898      -0.008739      -0.005329       0.014068              1.053486       1.116612      -0.133715       0.206553       0.987481      -0.120320       1.056366          -0.000009
          114              H       1.180814       1.007628       2.272041       0.316075       0.563567 0.35512777E+01  0.28825017E+02                                 1.197788                            1.157669      -1.093987       2.484283                    0.999955       2.465768       6.545421       0.533219       1.415192      -0.682505      -0.014693       0.016094       0.017961       0.028240      -0.001566       0.004495       0.001095      -0.008726       0.037517      -0.011767      -0.001623       0.013390              1.210430       1.168218      -0.137331      -0.176542       1.197796       0.264627       1.265274           0.000086
          115              H      18.632717      15.210490      24.819863       0.172807       0.910822 0.63043747E+01  0.58099329E+02                                 1.545986                            1.460140      -0.769481       2.540680                    0.999991       3.047961       8.168563       0.524082       1.268172      -0.713157      -0.007357      -0.030161      -0.000759       0.031054       0.009924      -0.003405      -0.005564      -0.015411      -0.006886      -0.011467      -0.004550       0.016017              1.587854       1.342972       0.247542       0.150475       1.898636       0.408922       1.521953           0.000098
          116              H      16.204860      13.234331       0.131377       0.156125       0.827373 0.60589701E+01  0.56289024E+02                                 1.540544                            1.504363      -1.040627       2.409885                    0.997210       3.409532       9.729242       0.470699       1.400675      -0.683264       0.008227      -0.010748       0.020370       0.024457       0.010848       0.001191      -0.010658       0.014748       0.021165      -0.020347       0.006444       0.013903              1.557966       1.631076       0.052369       0.347054       1.334204      -0.083937       1.708619           0.000103
          117              H      18.109976      16.524616      25.492202       0.158848       0.860082 0.61121339E+01  0.55654626E+02                                 1.458295                            1.415848      -0.716133       2.557615                    0.999985       3.018269       7.928909       0.546923       1.229905      -0.721722      -0.023662       0.002465       0.010132       0.025858      -0.006195      -0.006519      -0.012131       0.002257      -0.016340      -0.018185       0.007209       0.010976              1.468985       1.759741      -0.243098      -0.275199       1.291314       0.148876       1.355900          -0.000115
          118              H      17.998114       3.505771      24.307237       0.142718       0.899150 0.65064996E+01  0.61066302E+02                                 1.586440                            1.525910      -0.834867       2.497243                    0.998845       3.355203       9.386695       0.486307       1.341966      -0.695898       0.010599       0.008412      -0.016038       0.020984       0.008847       0.003286      -0.002268       0.010659       0.024707      -0.015005       0.005350       0.009655              1.613292       1.616569       0.342124      -0.278336       1.603567      -0.333534       1.619741          -0.000008
          119              H      16.834159       3.583696      25.355673       0.164415       0.851321 0.62969995E+01  0.58188658E+02                                 1.497555                            1.478991      -0.721204       2.572476                    0.999848       3.062557       8.299719       0.508830       1.302652      -0.706269      -0.016610       0.018394       0.011021       0.027123      -0.006454       0.005475       0.011909       0.008415      -0.007786      -0.017730       0.008198       0.009532              1.492003       1.485566      -0.223003      -0.213927       1.548869       0.230164       1.441574          -0.000050
          120              H      20.833164      17.132902      25.448410       0.147062       0.818154 0.53775712E+01  0.48566050E+02                                 1.532534                            1.407582      -1.098479       2.370041                    0.997579       3.464150       9.795942       0.490871       1.381632      -0.684542       0.016367      -0.018848       0.015606       0.029439      -0.005240       0.005572       0.000900      -0.014386      -0.012309      -0.011231       0.000224       0.011007              1.599828       1.791946       0.036061       0.641611       1.290080      -0.101449       1.717459          -0.000022
          121              H      16.021074       2.688343      23.578226       0.319324       0.527583 0.32259927E+01  0.24889757E+02                                 1.050800                            1.030676      -0.821967       2.656932                    0.999885       2.025627       4.804505       0.642889       1.234845      -0.725277      -0.028481       0.028352      -0.020140       0.044951      -0.008357       0.007673      -0.004460       0.001711      -0.004898      -0.008739      -0.005329       0.014068              1.053486       1.116612      -0.133715       0.206553       0.987481      -0.120320       1.056366          -0.000009
          122              H      20.046219      16.399095      23.488066       0.316075       0.563567 0.35512828E+01  0.28825073E+02                                 1.197790                            1.157670      -1.093988       2.484283                    0.999955       2.465770       6.545431       0.533218       1.415194      -0.682504       0.014693      -0.016094      -0.017961       0.028240      -0.001566       0.004495       0.001095      -0.008726       0.037517      -0.011767      -0.001623       0.013390              1.210431       1.168220      -0.137331      -0.176542       1.197798       0.264627       1.265276           0.000086
          123              H      13.336956      11.706037      20.608086       0.161459       0.897722 0.65714124E+01  0.61818207E+02                                 1.584789                            1.534457      -0.866627       2.490844                    0.998972       3.289712       9.208961       0.484581       1.343638      -0.695800      -0.007115       0.011001      -0.020272       0.024138      -0.010351      -0.000525      -0.006244      -0.005419       0.006025      -0.012979       0.000972       0.012007              1.592679       1.287013       0.074819      -0.136912       1.413160      -0.222414       2.077864           0.000020
          124              H      12.264646      11.325708      21.687434       0.182836       0.848645 0.59324339E+01  0.53503995E+02                                 1.444666                            1.394639      -0.771484       2.553256                    0.999957       2.851787       7.404672       0.552371       1.229481      -0.723307      -0.028099       0.003823       0.001939       0.028424      -0.008088      -0.001871      -0.006488       0.011570      -0.028396      -0.014335      -0.000419       0.014754              1.466563       1.914685       0.197455      -0.117035       1.306564      -0.035637       1.178439          -0.000007
          125              H      13.496944      12.208403      22.086716       0.157117       0.968759 0.69312128E+01  0.65740259E+02                                 1.627767                            1.542138      -1.045618       2.396392                    0.997925       3.350179       9.260645       0.501898       1.286674      -0.706987      -0.002882       0.020685       0.012117       0.024146      -0.004473       0.006906       0.003070      -0.004998      -0.003428      -0.010565       0.004494       0.006072              1.661175       1.385419       0.302172       0.144788       2.100377       0.395639       1.497729          -0.000445
          126              H      14.077116       8.652885      23.189248       0.169716       0.923733 0.63647294E+01  0.58258578E+02                                 1.500780                            1.419949      -0.813332       2.519109                    0.999810       2.992273       7.756226       0.563286       1.187946      -0.731584       0.003129      -0.026425       0.007047       0.027527      -0.001843      -0.005435      -0.011703      -0.012631       0.000210      -0.013271      -0.002179       0.015450              1.534647       1.455372      -0.430104       0.022283       1.900992      -0.070745       1.247579           0.000022
          127              H      13.943767      10.047889      23.889923       0.156663       0.882025 0.60946356E+01  0.54211424E+02                                 1.359070                            1.316641      -0.674687       2.575719                    0.999984       2.771440       6.681752       0.645572       1.066642      -0.765046       0.003767       0.008183       0.020688       0.022565       0.008807      -0.001134      -0.001725      -0.010835       0.032951      -0.015833       0.004221       0.011611              1.362757       1.165723       0.090727       0.148964       1.321425       0.269173       1.601122          -0.000027
          128              H      12.701057       9.402464      23.189248       0.175278       0.872116 0.60361084E+01  0.53963619E+02                                 1.390471                            1.342649      -0.796441       2.532468                    0.999958       2.795230       6.923321       0.611735       1.119951      -0.750142      -0.022915      -0.007273       0.003452       0.024288       0.002592      -0.006284      -0.010178       0.010101       0.002496      -0.013143      -0.000231       0.013374              1.408141       1.881894       0.088724      -0.025920       1.152558      -0.018937       1.189970          -0.000006
          129              H      14.889574      10.398225      21.924427       0.285643       0.563487 0.36349729E+01  0.29283270E+02                                 1.144756                            1.131929      -0.849499       2.604531                    0.999706       2.324416       5.884839       0.575200       1.321809      -0.703579       0.036894       0.010631       0.008559       0.039337       0.005736       0.003743      -0.001476       0.020912      -0.014879      -0.010528      -0.004418       0.014946              1.145881       1.429139       0.123257       0.005299       1.040108      -0.016107       0.968395          -0.000013
          130              H      13.915132       9.591783      21.216024       0.298228       0.558375 0.36418950E+01  0.30309764E+02                                 1.264501                            1.229829      -1.326002       2.349587                    0.997993       2.907767       8.309046       0.472561       1.557375      -0.653998      -0.008771      -0.018451      -0.017280       0.026758       0.000347      -0.001844       0.002980       0.000389       0.008155      -0.003676      -0.000962       0.004639              1.276401       1.114189       0.053903       0.076353       1.344866       0.249932       1.370148          -0.000006
          131              H      10.447581       4.184508      19.706482       0.159233       0.884597 0.61879274E+01  0.57209968E+02                                 1.551513                            1.474433      -0.979913       2.434030                    0.999274       3.241292       8.927496       0.502855       1.317457      -0.700848       0.020286       0.022547       0.008919       0.031614       0.010012       0.003278      -0.004095      -0.006259       0.020205      -0.015040       0.006140       0.008900              1.579014       1.534843       0.395180      -0.113161       1.951930      -0.083470       1.250270          -0.000002
          132              H       9.214197       3.527066      20.414885       0.164806       0.784752 0.55135838E+01  0.49818151E+02                                 1.467211                            1.419823      -0.868354       2.497050                    0.999511       3.202701       8.889700       0.494410       1.371089      -0.689822      -0.009931       0.004435       0.028287       0.030306       0.000956       0.003288       0.003474       0.014742       0.016893      -0.010921       0.001930       0.008991              1.490298       1.646324      -0.079782      -0.389255       1.312717       0.135776       1.511854          -0.000069
          133              H      10.492837       2.670562      20.110916       0.183916       0.840937 0.60587750E+01  0.55560065E+02                                 1.499670                            1.462243      -0.806293       2.546672                    0.999873       2.982452       8.104009       0.504711       1.323382      -0.702094       0.021576      -0.013279       0.025956       0.036271      -0.008188       0.011177       0.003709      -0.003472       0.016817      -0.016789       0.003821       0.012968              1.510937       1.552741      -0.313234       0.106907       1.733865      -0.131345       1.246205          -0.000010
          134              H      11.106525      15.901814      18.647741       0.170742       0.897179 0.63019487E+01  0.58019630E+02                                 1.524087                            1.457487      -0.822835       2.520786                    0.999952       3.020067       8.066284       0.526308       1.264054      -0.714374      -0.019561      -0.026101      -0.006618       0.033282       0.012874       0.003144      -0.001093      -0.013308       0.015454      -0.017535       0.005542       0.011993              1.538935       1.524270       0.223012       0.314967       1.543314       0.333501       1.549222          -0.000042
          135              H      12.383228      15.977796      19.551921       0.171026       0.827248 0.58243019E+01  0.52876143E+02                                 1.469697                            1.420054      -0.904619       2.483581                    0.999462       3.085173       8.336315       0.519628       1.298366      -0.705576       0.011643      -0.023735       0.018918       0.032508       0.001386      -0.003010      -0.009554       0.005898      -0.027820      -0.014971       0.004775       0.010196              1.492112       1.709820      -0.324017       0.212630       1.523616      -0.089827       1.242901           0.000259
          136              H       8.172792       2.110184      19.925443       0.177697       0.806997 0.57423261E+01  0.52137141E+02                                 1.472225                            1.433174      -0.801326       2.544852                    0.999875       3.044081       8.324183       0.502928       1.341347      -0.697310      -0.018851      -0.005410       0.028514       0.034607       0.002002      -0.011413      -0.003386      -0.013245       0.007689      -0.015227       0.003074       0.012153              1.485072       1.516732      -0.142754      -0.293482       1.365576       0.239177       1.572910          -0.000016
          137              H       8.626680       3.743386      17.887818       0.330883       0.534071 0.33670158E+01  0.26851297E+02                                 1.134045                            1.112461      -1.075605       2.495884                    0.999957       2.343063       6.078496       0.557225       1.378338      -0.690002      -0.017417       0.019359      -0.012756       0.028997      -0.011494      -0.000776      -0.006249      -0.008899       0.020838      -0.016567       0.003604       0.012963              1.138579       1.259015      -0.243700       0.084637       1.176899      -0.084515       0.979822          -0.000020
          138              H       9.847609       2.952629      17.496265       0.336109       0.551893 0.35132131E+01  0.28297343E+02                                 1.160853                            1.138492      -1.089200       2.498964                    0.999951       2.314838       6.021902       0.549639       1.383525      -0.689821       0.017022      -0.009215      -0.027021       0.033239      -0.012549      -0.006786      -0.001467       0.000894       0.039831      -0.020207       0.004458       0.015748              1.164618       1.248560      -0.104027      -0.259612       1.036442       0.088564       1.208853          -0.000004
          139              H       8.787430       7.975306      18.032075       0.161459       0.897721 0.65714075E+01  0.61818149E+02                                 1.584788                            1.534457      -0.866624       2.490846                    0.998972       3.289710       9.208954       0.484581       1.343638      -0.695800      -0.009394       0.009132       0.020272       0.024138      -0.010598      -0.006226       0.000708      -0.002949       0.006025      -0.012979       0.000972       0.012007              1.592678       1.437059       0.044850      -0.244920       1.263112      -0.090699       2.077865           0.000020
          140              H       9.370411       8.952359      16.952726       0.182837       0.848645 0.59324280E+01  0.53503937E+02                                 1.444666                            1.394639      -0.771484       2.553257                    0.999957       2.851786       7.404673       0.552371       1.229482      -0.723307       0.001754       0.028303      -0.001939       0.028424      -0.005246      -0.006729      -0.000564      -0.016896      -0.028396      -0.014335      -0.000419       0.014754              1.466563       1.405740       0.299105      -0.057869       1.815512      -0.107788       1.178439          -0.000007
          141              H       8.263459       7.916808      16.553445       0.157116       0.968779 0.69313945E+01  0.65742488E+02                                 1.627796                            1.542164      -1.045647       2.396378                    0.997924       3.350221       9.260831       0.501890       1.286683      -0.706985      -0.019720       0.006878      -0.012117       0.024146      -0.005090       0.004362       0.006171       0.001178      -0.003429      -0.010565       0.004493       0.006072              1.661205       2.189070       0.141678       0.416344       1.296792       0.064497       1.497753          -0.000446
          142              H      11.636486       6.651504      15.450912       0.169716       0.923733 0.63647313E+01  0.58258603E+02                                 1.500781                            1.419949      -0.813331       2.519109                    0.999810       2.992274       7.756230       0.563286       1.187947      -0.731584       0.025300      -0.008244      -0.007047       0.027527      -0.004128      -0.012541      -0.003037       0.010246       0.000210      -0.013271      -0.002179       0.015450              1.534648       1.718685      -0.482694      -0.065011       1.637679       0.035707       1.247579           0.000022
          143              H      10.294616       7.055490      14.750237       0.156663       0.882033 0.60947103E+01  0.54212295E+02                                 1.359083                            1.316654      -0.674687       2.575719                    0.999984       2.771450       6.681805       0.645565       1.066648      -0.765044      -0.008763      -0.002092      -0.020688       0.022565       0.006050      -0.001914      -0.000774       0.016770       0.032951      -0.015832       0.004221       0.011611              1.362770       1.350316       0.053863       0.293140       1.136855       0.093361       1.601140          -0.000027
          144              H      11.170933       8.147723      15.450912       0.175278       0.872116 0.60361076E+01  0.53963613E+02                                 1.390471                            1.342649      -0.796441       2.532468                    0.999958       2.795229       6.923320       0.611734       1.119952      -0.750142       0.011620       0.021047      -0.003453       0.024288       0.004333      -0.011212      -0.004169      -0.007335       0.002496      -0.013143      -0.000231       0.013374              1.408141       1.214616       0.221996      -0.023647       1.819836      -0.021709       1.189970          -0.000006
          145              H       9.765824       6.196616      16.715733       0.285643       0.563487 0.36349732E+01  0.29283274E+02                                 1.144756                            1.131929      -0.849498       2.604531                    0.999706       2.324417       5.884842       0.575200       1.321809      -0.703579      -0.017651      -0.034097      -0.008559       0.039337       0.009312      -0.000714       0.003960      -0.014901      -0.014879      -0.010528      -0.004418       0.014946              1.145880       1.102377       0.188519      -0.014758       1.366869       0.008351       0.968395          -0.000013
          146              H      10.747497       6.994239      17.424136       0.298228       0.558375 0.36418979E+01  0.30309796E+02                                 1.264502                            1.229829      -1.326002       2.349587                    0.997993       2.907769       8.309054       0.472561       1.557375      -0.653998       0.019812       0.004988       0.017280       0.026758       0.000395       0.002561      -0.002392      -0.000092       0.008155      -0.003676      -0.000962       0.004639              1.276402       1.356723       0.005463       0.260046       1.102333       0.025923       1.370149          -0.000006
          147              H      16.729187       9.335590      18.933679       0.159233       0.884599 0.61879509E+01  0.57210245E+02                                 1.551516                            1.474437      -0.979916       2.434029                    0.999274       3.241297       8.927517       0.502855       1.317458      -0.700848      -0.026084      -0.015477      -0.008919       0.031614       0.008042      -0.003373       0.004016       0.013470       0.020205      -0.015040       0.006140       0.008900              1.579018       2.087735       0.284757      -0.104017       1.399047      -0.094622       1.250273          -0.000002
          148              H      17.615461      10.416323      18.225276       0.164806       0.784752 0.55135914E+01  0.49818237E+02                                 1.467213                            1.419824      -0.868354       2.497050                    0.999511       3.202702       8.889704       0.494409       1.371089      -0.689822      -0.002404       0.010608      -0.028287       0.030306       0.003714       0.004051       0.002544      -0.012877       0.016893      -0.010921       0.001930       0.008991              1.490299       1.294869      -0.009587       0.056909       1.664174      -0.408310       1.511855          -0.000069
          149              H      18.204948       8.994695      18.529245       0.183916       0.840938 0.60587766E+01  0.55560086E+02                                 1.499671                            1.462243      -0.806292       2.546672                    0.999873       2.982452       8.104011       0.504711       1.323383      -0.702094       0.008796      -0.023759      -0.025956       0.036271      -0.008227       0.005826       0.010234      -0.003085       0.016817      -0.016789       0.003821       0.012968              1.510938       1.606597      -0.323991      -0.107863       1.680011       0.130561       1.246205          -0.000010
          150              H       5.109756      10.984306      19.992419       0.170741       0.897181 0.63019615E+01  0.58019775E+02                                 1.524089                            1.457488      -0.822836       2.520785                    0.999952       3.020069       8.066290       0.526308       1.264054      -0.714374       0.029427       0.014070       0.006618       0.033282       0.009331      -0.000456       0.003297       0.022178       0.015454      -0.017535       0.005542       0.011993              1.538937       1.628250       0.202246       0.388731       1.439337       0.243549       1.549223          -0.000042
          151              H       4.785196       9.747211      19.088239       0.171026       0.827246 0.58242842E+01  0.52875942E+02                                 1.469695                            1.420052      -0.904612       2.483585                    0.999462       3.085168       8.336298       0.519629       1.298367      -0.705576       0.020995      -0.016066      -0.018918       0.032508       0.002412      -0.009958      -0.001080      -0.004381      -0.027820      -0.014971       0.004775       0.010196              1.492110       1.406294      -0.263396      -0.046442       1.827137       0.226105       1.242900           0.000259
          152              H       4.220967      11.160054      18.714718       0.177697       0.806997 0.57423271E+01  0.52137148E+02                                 1.472225                            1.433173      -0.801326       2.544852                    0.999875       3.044082       8.324184       0.502928       1.341346      -0.697310       0.008998       0.017426      -0.028514       0.034607      -0.000695      -0.005555      -0.010529       0.013767       0.007689      -0.015227       0.003074       0.012153              1.485072       1.316539      -0.102771       0.177065       1.565768      -0.334642       1.572909          -0.000016
          153              H      17.518399      11.034829      20.752342       0.330883       0.534071 0.33670210E+01  0.26851349E+02                                 1.134046                            1.112462      -1.075605       2.495884                    0.999957       2.343064       6.078500       0.557224       1.378338      -0.690002      -0.015573       0.020871       0.012756       0.028997      -0.012321      -0.006280       0.000463      -0.000614       0.020838      -0.016567       0.003604       0.012963              1.138580       1.086439      -0.209233      -0.066302       1.349477       0.099551       0.979823          -0.000020
          154              H      18.054716       9.682672      21.143896       0.336109       0.551893 0.35132142E+01  0.28297355E+02                                 1.160853                            1.138493      -1.089201       2.498964                    0.999951       2.314838       6.021903       0.549639       1.383526      -0.689821       0.005703      -0.018498       0.027021       0.033239      -0.011415      -0.002768      -0.006368      -0.010466       0.039831      -0.020207       0.004458       0.015748              1.164619       1.004619      -0.055307       0.036003       1.280383      -0.271930       1.208854          -0.000004
          155              C       8.174549      12.608177       7.729578       0.559849      23.700571 0.26250269E+03  0.54982119E+04                                 7.624607                            5.732136      -0.027001       2.036343                    0.999620      22.925941      64.405872       0.623000       0.469386      -1.021907      -0.036416      -0.054028      -0.018231       0.067657      -0.002795      -0.024358      -0.007866       0.143193      -0.137122      -0.057527      -0.041050       0.098577              9.109995       4.384521      -0.010116       0.493912      13.530216       3.193189       9.415248          -0.000310
          156              C       8.277207      13.823821       8.619847      -0.028315      38.601112 0.44424048E+03  0.10414277E+05                                 9.833802                            6.947869       0.061046       2.015816                    0.999318      27.434574      76.662014       0.641178       0.407489      -1.078854      -0.030520       0.037336       0.029629       0.056598       0.003507       0.003949      -0.006962      -0.004509       0.004026      -0.009644       0.001211       0.008433             12.281817       5.069850      -0.217889       0.257353      18.144973       3.994190      13.630628           0.000519
          157              C       8.430964      13.676812       9.990542      -0.158691      35.266424 0.46115410E+03  0.11049874E+05                                 9.405485                            7.223919      -0.130275       1.909348                    0.999165      30.903328      90.953134       0.602371       0.424357      -1.054668      -0.020681       0.019533      -0.004893       0.028865       0.017659       0.006775      -0.027362       0.027063      -0.121134      -0.055057       0.012073       0.042984             10.810954       4.950952      -0.568848       0.052926      12.254233       3.290023      15.227677           0.001049
          158              C       8.483386      14.780958      10.818472      -0.017498      37.782996 0.43277790E+03  0.10077614E+05                                 9.695701                            6.867131       0.060301       2.022375                    0.999338      27.049398      75.286818       0.643719       0.408617      -1.078308       0.012870       0.001728      -0.048187       0.049906       0.008717       0.015177       0.001578      -0.004139      -0.036836      -0.021691       0.002282       0.019409             12.014946       5.042351      -0.551188       0.260138      11.804803       0.244609      19.197684           0.004545
          159              C       5.423895       1.340705      10.260766      -0.112569      33.371462 0.45005311E+03  0.10748977E+05                                 9.162487                            7.199418      -0.134564       1.922993                    0.999440      30.370126      90.073686       0.593800       0.431879      -1.047057       0.019571      -0.017436      -0.030866       0.040494       0.020669       0.014765       0.041557       0.043830      -0.065234      -0.058372       0.003660       0.054712             10.409248       5.089416      -0.530758      -0.133768      12.160009      -2.539811      13.978318           0.001745
          160              C       5.304822       1.534100       8.886722      -0.202458      45.078932 0.61225542E+03  0.15623806E+05                                10.991550                            8.269429      -0.274304       1.876486                    0.998358      31.703014      93.839299       0.573063       0.418841      -1.066510       0.002979      -0.074684       0.033726       0.082000       0.012893       0.011968       0.004267       0.033324      -0.035409      -0.015648      -0.015113       0.030761             13.214671       6.073630      -0.634784       0.017013      18.783007      -1.011231      14.787375           0.001436
          161              C       8.195940      15.101265       8.082491      -0.123147      33.885814 0.44555907E+03  0.10602917E+05                                 9.183067                            7.104619      -0.000973       1.957331                    0.999632      30.511916      89.994629       0.605869       0.424823      -1.052574      -0.026962      -0.002436       0.037712       0.046423       0.014078       0.006379       0.000062       0.101427       0.066058      -0.063648       0.020161       0.043488             10.544637       4.916837      -0.661161       0.067359      16.399797       0.799381      10.317276           0.000277
          162              C       8.615306      14.616533      12.325438       0.585018      21.837766 0.23603815E+03  0.48159433E+04                                 7.210851                            5.445023      -0.076772       2.033489                    0.999440      22.105905      61.362091       0.637321       0.471030      -1.020663       0.023646       0.010559       0.051797       0.057910       0.059944      -0.006660      -0.000246       0.113406      -0.166600      -0.057716      -0.052797       0.110513              8.491882       4.481026      -1.208784       0.212508       7.225338       0.052924      13.769284          -0.001827
          163              C      15.230126       3.666511      10.251492       0.610645      19.747831 0.20836243E+03  0.41277670E+04                                 6.753986                            5.116808       0.009719       2.073067                    0.999402      21.352252      58.727580       0.656146       0.471205      -1.018837      -0.048763      -0.018895      -0.029749       0.060166      -0.005004       0.035053      -0.026685      -0.008019       0.316231      -0.063992      -0.053117       0.117109              7.879214      11.590964       2.279582      -1.261092       7.864755       0.217797       4.181922          -0.000524
          164              C      16.604777       4.283214      10.104660      -0.027232      37.281907 0.44065111E+03  0.10298421E+05                                 9.592771                            6.926057       0.175051       2.060573                    0.999354      27.032168      75.164190       0.641980       0.408233      -1.079491       0.032975       0.036921      -0.026936       0.056356      -0.012134       0.007787       0.008630      -0.000174      -0.033524      -0.020702       0.002963       0.017739             11.644171      16.459133       3.784581      -2.761103      10.979811       1.770589       7.493570           0.005013
          165              C      16.907898       5.464136      10.755617      -0.135268      32.757958 0.45010273E+03  0.10748100E+05                                 9.037155                            7.204622      -0.152189       1.918042                    0.999441      30.411719      90.123809       0.593122       0.432456      -1.046937       0.005769       0.009118      -0.032870       0.034595      -0.039505      -0.000598      -0.016512       0.013952       0.063123      -0.052972       0.016005       0.036967              9.988364      11.251774       3.108892      -0.608410      11.849327       2.479141       6.863990           0.004671
          166              C       3.186706       6.014693      10.678595      -0.017232      36.403865 0.43217292E+03  0.10073973E+05                                 9.470704                            6.886497       0.139467       2.051355                    0.999451      26.972985      75.454223       0.638546       0.411501      -1.074922      -0.008785      -0.031121      -0.022496       0.039393      -0.009137       0.005910      -0.002015       0.020360      -0.031581      -0.011809      -0.008400       0.020209             11.330998      10.590360       1.549727      -1.411859      14.121902       5.218886       9.280733           0.024507
          167              C       4.144660       5.362255       9.914035      -0.111704      32.897336 0.44290783E+03  0.10523441E+05                                 9.023792                            7.104080      -0.006830       1.961272                    0.999637      30.177011      88.919122       0.603293       0.427301      -1.051111      -0.025193      -0.027592       0.014723       0.040159       0.016926       0.034794      -0.041899       0.023977       0.006313      -0.065002       0.017311       0.047691             10.177698      10.559302      -0.592386      -2.951509      11.133654       3.966155       8.840138           0.005243
          168              C       3.889193       4.172969       9.235256      -0.212110      44.354150 0.62294217E+03  0.15980647E+05                                10.891441                            8.362658      -0.313803       1.864175                    0.998346      31.969109      95.172638       0.567136       0.420990      -1.064132      -0.050800       0.029847       0.053574       0.079634      -0.001527       0.020578       0.002289       0.003132       0.022376      -0.018987      -0.004819       0.023806             12.843392      15.488711      -0.263654      -4.223982      12.663423       3.781743      10.378042           0.004456
          169              C       2.608903       3.649130       9.355298      -0.117275      32.893246 0.45026215E+03  0.10746405E+05                                 9.023674                            7.165794      -0.048114       1.946929                    0.999616      30.430520      89.979807       0.600087       0.427656      -1.050493       0.013325       0.036367      -0.000328       0.038733       0.002248       0.041456       0.011893      -0.035305       0.050250      -0.051594       0.006030       0.045564             10.163700      13.934367       0.672734      -3.768863       8.499194       1.682392       8.057539          -0.000890
          170              C       3.529801       7.252484      11.406318       0.515565      23.714288 0.26530527E+03  0.55606728E+04                                 7.579846                            5.774002      -0.121145       2.012601                    0.999236      22.718721      63.434019       0.620134       0.471237      -1.022924       0.011270       0.042443       0.023892       0.049992      -0.036153       0.050602      -0.046032      -0.028649       0.079234      -0.059585      -0.033864       0.093449              8.713659       7.346844       1.012652      -0.819162      10.957601       4.143398       7.836531          -0.006746
          171              C      10.354794       3.568377       9.759989       0.557267      23.952679 0.25845877E+03  0.53846548E+04                                 7.686666                            5.691617      -0.106783       2.018179                    0.999387      22.561723      62.912100       0.625501       0.470015      -1.023061       0.040272      -0.008236       0.030608       0.051249       0.006073      -0.013593       0.072232      -0.058874       0.169260      -0.066815      -0.039701       0.106516              9.323115      13.543992      -2.609209       2.875136       8.201154      -2.704578       6.224199          -0.003600
          172              C       9.141437       4.260383       9.199965       0.001107      37.992360 0.41195375E+03  0.94678341E+04                                 9.739870                            6.698073       0.077333       2.039128                    0.999245      26.418481      72.866062       0.652561       0.408397      -1.079289      -0.036923       0.024385      -0.003019       0.044352       0.006850      -0.012028      -0.004725       0.012700       0.046794      -0.017149      -0.006127       0.023276             12.383470      16.803383      -2.413295       4.221071      13.257423      -3.353778       7.089605           0.004038
          173              C       7.940113       3.568271       9.058799      -0.107858      34.217804 0.44138161E+03  0.10469180E+05                                 9.238782                            7.068916       0.016698       1.967576                    0.999684      30.126830      88.447777       0.608254       0.424544      -1.053714      -0.008026       0.045709       0.014534       0.048631      -0.014513      -0.028298      -0.007683      -0.062211       0.122855      -0.063051       0.013801       0.049250             10.715806      15.357211       0.579665       2.849524      10.557576      -1.803521       6.232630           0.001837
          174              C       6.831764       4.163011       8.465544      -0.208765      46.172309 0.62492640E+03  0.16042130E+05                                11.207607                            8.389765      -0.355627       1.853867                    0.997750      31.912416      94.993225       0.564899       0.422379      -1.063400       0.066949       0.053061       0.024605       0.088899      -0.001222      -0.009340       0.014261       0.003272       0.083504      -0.020184      -0.013789       0.033973             13.603307      17.690136       1.931509       2.398643      15.264676      -2.795140       7.855108           0.000379
          175              C       6.967518       5.496743       8.037153      -0.107801      35.835211 0.46386612E+03  0.11168127E+05                                 9.641598                            7.323584      -0.142323       1.919956                    0.999233      30.581840      91.204722       0.586722       0.433597      -1.045532       0.017917      -0.018668       0.039472       0.047197      -0.043468      -0.006423       0.013691       0.009220       0.073644      -0.056426       0.013946       0.042479             11.422719      12.940022       3.589732       0.851312      14.777084      -2.695924       6.551051           0.002024
          176              C       8.139916       6.205694       8.208458      -0.008777      38.506215 0.42249449E+03  0.97753783E+04                                 9.828177                            6.783069       0.102467       2.043302                    0.999343      26.688819      73.951699       0.648233       0.408378      -1.078885      -0.000428      -0.035501       0.028153       0.045311      -0.007751      -0.009315       0.005269       0.014955       0.029254      -0.015718      -0.002938       0.018655             12.560388      11.933782       1.937647       1.633443      18.699803      -4.404274       7.047580           0.000734
          177              C       9.220702       5.567703       8.792955      -0.112159      34.229752 0.42373373E+03  0.99282084E+04                                 9.246890                            6.948546      -0.129250       1.930897                    0.999425      29.400532      85.215816       0.611790       0.427293      -1.054174      -0.019809      -0.007379       0.000546       0.021145       0.013732      -0.027546       0.030927       0.051824       0.117129      -0.062749       0.003708       0.059042             10.831005      10.990216      -1.660614       2.679422      14.742847      -3.884703       6.759951           0.003231
          178              C       8.253343       7.647955       7.766672       0.583436      24.393468 0.25254994E+03  0.52349634E+04                                 7.705462                            5.591250      -0.097711       2.015795                    0.999412      22.564675      62.908026       0.636558       0.464196      -1.025518      -0.007077       0.062070      -0.010818       0.063402      -0.032432      -0.068269       0.041428       0.043559       0.153794      -0.065253      -0.049109       0.114362              9.424529       8.466950       2.051928       1.571701      13.742173      -2.636858       6.064464           0.000024
          179              C       6.858693       2.964896       3.243197       0.518244      24.485905 0.28777512E+03  0.61445948E+04                                 7.654300                            5.979419      -0.252806       1.955016                    0.998871      23.403771      65.575842       0.615701       0.465903      -1.027656       0.046042      -0.027862      -0.038276       0.066040       0.029602      -0.006060       0.020598      -0.122909      -0.112312      -0.056230      -0.033478       0.089708              8.547065      11.413516      -1.422810      -0.955707       4.805061       0.272439       9.422619          -0.005955
          180              C       5.641904       3.110111       4.133467      -0.030603      37.238123 0.45130597E+03  0.10634470E+05                                 9.584776                            7.026747      -0.009434       1.991131                    0.999379      27.685223      77.865895       0.633567       0.410269      -1.075732      -0.049167      -0.016743       0.017930       0.054947       0.002469       0.006247       0.000850      -0.019263       0.025006      -0.015664       0.005248       0.010417             11.264915      15.739097      -1.297011      -1.260447       5.054282       0.522345      13.001365           0.010880
          181              C       5.846760       3.128400       5.516269      -0.120746      33.708883 0.46879862E+03  0.11324938E+05                                 9.236305                            7.357336      -0.175570       1.901230                    0.999555      31.042647      92.953770       0.585559       0.432998      -1.045138      -0.041153      -0.011502      -0.003346       0.042861       0.013037       0.018622      -0.005753      -0.022918      -0.157006      -0.057992       0.014397       0.043595             10.264485      11.144024      -0.873413      -0.773125       5.216377       0.229419      14.433052           0.003812
          182              C       4.804963       3.289783       6.416327      -0.200154      43.654890 0.59807315E+03  0.15190121E+05                                10.770481                            8.187256      -0.273658       1.879410                    0.998528      31.570153      93.575386       0.573780       0.420295      -1.064367      -0.012016      -0.032198      -0.078905       0.086064       0.016985      -0.000502       0.000395      -0.029527      -0.049621      -0.016697      -0.014078       0.030775             12.726149      14.277603      -1.551958       1.842385       6.248649      -0.492309      17.652196           0.003586
          183              C       3.554009       3.463764       5.865319      -0.113990      34.159868 0.44203462E+03  0.10510264E+05                                 9.276681                            7.112760      -0.036224       1.950752                    0.999738      30.376566      89.895139       0.600202       0.429192      -1.048678       0.025008      -0.049623      -0.021162       0.059462       0.010370      -0.041360      -0.005871      -0.029832      -0.109133      -0.062422       0.019158       0.043264             10.733798      12.305590      -1.382503       3.372488       5.281785      -0.008192      14.614020          -0.000578
          184              C       3.317045       3.440285       4.497457      -0.020967      37.065118 0.42553466E+03  0.98750605E+04                                 9.565523                            6.802262       0.075776       2.025073                    0.999379      27.096910      75.485428       0.647289       0.407759      -1.078019       0.031421      -0.028759       0.020049       0.047077      -0.000424      -0.002580      -0.011803      -0.011282       0.016054      -0.010137      -0.005994       0.016131             11.760242      16.379570      -1.432062       4.042145       5.135286       0.323668      13.765868           0.002246
          185              C       4.353233       3.253900       3.651753      -0.141440      33.959547 0.43837532E+03  0.10384206E+05                                 9.187267                            7.064101      -0.139399       1.913885                    0.999185      30.390121      89.276711       0.605731       0.426873      -1.051860       0.008927      -0.016911       0.019825       0.027544       0.006953       0.009579      -0.016709      -0.098206       0.037929      -0.057615       0.007343       0.050272             10.394009      15.736709      -1.246792       0.990494       4.923113       0.702544      10.522204           0.003400
          186              C       1.927277       3.647675       3.931508       0.541672      24.461415 0.27188710E+03  0.57354234E+04                                 7.723956                            5.804171       0.020264       2.045487                    0.999657      23.169287      64.966405       0.624894       0.464647      -1.026214      -0.049238       0.001681      -0.033844       0.059772       0.025709      -0.009035      -0.021398      -0.140997      -0.121453      -0.056857      -0.042106       0.098964              9.173409      12.478677      -0.868373       3.311923       4.617252       0.671710      10.424299          -0.001012
          187              C       5.610176      10.505324       5.150476       0.559848      23.700650 0.26250378E+03  0.54982403E+04                                 7.624623                            5.732148      -0.027004       2.036341                    0.999620      22.925978      64.406001       0.622999       0.469386      -1.021907       0.060113       0.025129       0.018230       0.067657       0.024922      -0.012484      -0.022346      -0.134354      -0.137122      -0.057527      -0.041050       0.098577              9.110015      13.175532      -1.765886       3.228089       4.739239      -0.141059       9.415274          -0.000310
          188              C       4.397970      10.642745       4.260206      -0.028314      38.601137 0.44424083E+03  0.10414287E+05                                 9.833808                            6.947873       0.061044       2.015815                    0.999318      27.434575      76.662031       0.641178       0.407490      -1.078854      -0.030635       0.037241      -0.029629       0.056598       0.002372      -0.006054       0.005236       0.006858       0.004026      -0.009644       0.001211       0.008433             12.281824      17.559727      -2.712412       3.967244       5.655103      -0.529915      13.630642           0.000517
          189              C       4.512017      10.463172       2.889511      -0.158691      35.266396 0.46115358E+03  0.11049858E+05                                 9.405477                            7.223913      -0.130273       1.909349                    0.999165      30.903323      90.953095       0.602371       0.424356      -1.054668      -0.015104       0.024106       0.004894       0.028865       0.021502      -0.025505       0.012002      -0.011420      -0.121135      -0.055057       0.012073       0.042984             10.810945      11.755560      -1.927888       3.236666       5.449605      -0.592466      15.227670           0.001048
          190              C       3.418989      10.628019       2.061581      -0.017499      37.783017 0.43277808E+03  0.10077619E+05                                 9.695702                            6.867131       0.060303       2.022376                    0.999338      27.049402      75.286816       0.643720       0.408617      -1.078308      -0.004215      -0.012282       0.048187       0.049906       0.007254       0.004520       0.014574       0.010518      -0.036836      -0.021690       0.002282       0.019409             12.014949      11.333671      -1.807713       0.290821       5.513480       0.207191      19.197696           0.004548
          191              C      17.198159      10.995909       2.619288      -0.112570      33.371512 0.45005391E+03  0.10749000E+05                                 9.162497                            7.199425      -0.134565       1.922992                    0.999440      30.370139      90.073737       0.593800       0.431879      -1.047057       0.013265      -0.022607       0.030867       0.040495       0.027501       0.043644       0.006340      -0.024589      -0.065235      -0.058372       0.003660       0.054712             10.409260      11.684921      -1.848036      -2.516830       5.564522       0.366260      13.978337           0.001745
          192              C      17.031830      11.150554       3.993332      -0.202458      45.078912 0.61225479E+03  0.15623787E+05                                10.991546                            8.269424      -0.274303       1.876486                    0.998358      31.703008      93.839277       0.573063       0.418841      -1.066510       0.072653      -0.017549      -0.033726       0.081999       0.018304       0.006528       0.010900      -0.020862      -0.035409      -0.015648      -0.015113       0.030761             13.214668      18.051648      -3.027078      -0.988316       6.804989       0.214741      14.787367           0.001435
          193              C       3.161182      10.972632       4.797562      -0.123147      33.885840 0.44555943E+03  0.10602927E+05                                 9.183072                            7.104622      -0.000974       1.957331                    0.999632      30.511917      89.994641       0.605869       0.424823      -1.052574       0.007669       0.025963      -0.037712       0.046423       0.032478       0.001310       0.006243      -0.082830       0.066058      -0.063648       0.020161       0.043488             10.544644      15.705360      -2.815883       0.797095       5.611288      -0.090509      10.317283           0.000277
          194              C       3.554392      10.466451       0.554615       0.585020      21.837677 0.23603705E+03  0.48159151E+04                                 7.210828                            5.445008      -0.076762       2.033493                    0.999440      22.105865      61.361930       0.637323       0.471029      -1.020664      -0.014985      -0.021121      -0.051797       0.057910       0.077126      -0.001546      -0.006483      -0.058653      -0.166601      -0.057716      -0.052797       0.110513              8.491852       6.655729      -1.643122       0.093520       5.050605       0.198026      13.769223          -0.001831
          195              C      12.996793       1.835119       2.628561       0.610646      19.747798 0.20836193E+03  0.41277545E+04                                 6.753978                            5.116801       0.009722       2.073069                    0.999402      21.352230      58.727501       0.656146       0.471205      -1.018837       0.028079       0.044119       0.029749       0.060166      -0.006161      -0.019303       0.039600       0.003559       0.316231      -0.063992      -0.053117       0.117109              7.879206       8.883325       2.820361      -0.033415      10.572375      -1.279323       4.181917          -0.000526
          196              C      12.122801       0.607877       2.775394      -0.027232      37.281941 0.44065128E+03  0.10298426E+05                                 9.592778                            6.926060       0.175051       2.060573                    0.999354      27.032175      75.164230       0.641980       0.408234      -1.079491      -0.042663      -0.025105       0.026937       0.056356      -0.011237       0.009988       0.005946      -0.009162      -0.033523      -0.020702       0.002963       0.017739             11.644183      12.643752       4.546603       1.195524      14.795218      -3.054417       7.493579           0.005014
          197              C      10.905382       0.541917       2.124436      -0.135269      32.758003 0.45010332E+03  0.10748121E+05                                 9.037169                            7.204630      -0.152199       1.918038                    0.999441      30.411782      90.124114       0.593121       0.432456      -1.046937      -0.010071      -0.003872       0.032870       0.034595      -0.033794      -0.016310       0.002647      -0.043232       0.063125      -0.052972       0.016005       0.036967              9.988380      13.020617       2.755611       2.311974      10.080518      -1.082188       6.864006           0.004670
          198              C      13.052859      14.105197       2.201459      -0.017239      36.403957 0.43217439E+03  0.10074013E+05                                 9.470708                            6.886501       0.139469       2.051354                    0.999451      26.973023      75.454264       0.638547       0.411500      -1.074923       0.032241       0.002520       0.022497       0.039395      -0.004526      -0.000818       0.006190      -0.025818      -0.031579      -0.011808      -0.008401       0.020209             11.331003      14.581718       0.752575       4.841285      10.130555      -2.406660       9.280737           0.024501
          199              C      13.505040      13.038012       2.966019      -0.111704      32.897362 0.44290841E+03  0.10523457E+05                                 9.023793                            7.104084      -0.006829       1.961271                    0.999637      30.177019      88.919107       0.603293       0.427301      -1.051112       0.031992       0.019301      -0.014723       0.040160       0.020232      -0.034273       0.042326      -0.009137       0.006314      -0.065002       0.017311       0.047691             10.177699      10.884068      -0.657250       3.311272      10.808885      -3.671140       8.840143           0.005243
          200              C      14.721328      13.055603       3.644798      -0.212110      44.354194 0.62294277E+03  0.15980666E+05                                10.891449                            8.362662      -0.313804       1.864175                    0.998346      31.969121      95.172687       0.567136       0.420990      -1.064132      -0.019320       0.055662      -0.053574       0.079635      -0.000808       0.006275       0.019732      -0.004065       0.022375      -0.018987      -0.004819       0.023806             12.843404      12.670520       0.299199       2.881210      15.481637      -4.882866      10.378056           0.004456
          201              C      15.485773      14.208501       3.524755      -0.117274      32.893227 0.45026157E+03  0.10746388E+05                                 9.023671                            7.165789      -0.048114       1.946929                    0.999616      30.430513      89.979787       0.600087       0.427656      -1.050493      -0.038273      -0.005945       0.000328       0.038733      -0.004705       0.019782       0.038324       0.034323       0.050251      -0.051594       0.006030       0.045564             10.163699       8.966090       1.665009       0.911656      13.467468      -4.025382       8.057539          -0.000890
          202              C      11.771843      14.011174       1.473736       0.515576      23.713745 0.26529800E+03  0.55604782E+04                                 7.579708                            5.773904      -0.121101       2.012619                    0.999237      22.718432      63.432818       0.620143       0.471234      -1.022927      -0.043830      -0.002742      -0.023892       0.049994      -0.038881      -0.035232       0.058640      -0.001324       0.079238      -0.059586      -0.033866       0.093452              8.713491      11.207835       0.241490       3.902613       7.096256      -1.614770       7.836383          -0.006755
          203              C      14.047887       6.596810       3.120064       0.557264      23.952779 0.25846003E+03  0.53846876E+04                                 7.686688                            5.691632      -0.106787       2.018177                    0.999387      22.561767      62.912261       0.625500       0.470015      -1.023061       0.000188      -0.041105      -0.030608       0.051249      -0.005700       0.068171      -0.027477       0.059022       0.169259      -0.066815      -0.039701       0.106516              9.323144       7.403862      -1.382880      -2.089091      14.341355       3.349174       6.224216          -0.003595
          204              C      13.606926       7.922200       3.680089       0.001108      37.992351 0.41195382E+03  0.94678361E+04                                 9.739870                            6.698074       0.077333       2.039128                    0.999245      26.418477      72.866055       0.652561       0.408397      -1.079289      -0.016681       0.040984       0.003019       0.044352       0.008764      -0.006989      -0.010869      -0.006463       0.046793      -0.017149      -0.006127       0.023276             12.383468      12.466434      -1.547100      -2.462102      17.594366       4.796174       7.089603           0.004039
          205              C      14.520920       8.964704       3.821254      -0.107857      34.217790 0.44138182E+03  0.10469187E+05                                 9.238782                            7.068918       0.016698       1.967576                    0.999684      30.126825      88.447770       0.608254       0.424544      -1.053714      -0.043252       0.016823      -0.014534       0.048631      -0.025348      -0.013077      -0.026245       0.046289       0.122856      -0.063051       0.013801       0.049251             10.715804      10.964353       1.457032      -1.210494      14.950429       3.147558       6.232628           0.001837
          206              C      14.154774      10.168072       4.414510      -0.208765      46.172312 0.62492668E+03  0.16042139E+05                                11.207609                            8.389767      -0.355627       1.853867                    0.997750      31.912411      94.993211       0.564899       0.422379      -1.063400      -0.065145      -0.055260      -0.024605       0.088899      -0.000500       0.012155      -0.011952      -0.003960       0.083505      -0.020184      -0.013789       0.033973             13.603310      16.099674       2.249177      -2.271218      16.855147       2.899623       7.855109           0.000379
          207              C      12.820285      10.296165       4.842900      -0.107802      35.835222 0.46386600E+03  0.11168124E+05                                 9.641600                            7.323583      -0.142323       1.919956                    0.999233      30.581841      91.204729       0.586722       0.433597      -1.045532       0.014797      -0.021226      -0.039472       0.047197      -0.038363       0.012168      -0.008981      -0.041907       0.073643      -0.056425       0.013946       0.042479             11.422724      16.085531       2.961514      -2.476974      11.631590       1.362835       6.551052           0.002027
          208              C      11.895444       9.285325       4.671595      -0.008777      38.506192 0.42249426E+03  0.97753711E+04                                 9.828171                            6.783065       0.102469       2.043303                    0.999343      26.688809      73.951644       0.648233       0.408378      -1.078886       0.034897      -0.006533      -0.028153       0.045311      -0.004284       0.003342      -0.010167      -0.019763       0.029255      -0.015718      -0.002938       0.018655             12.560379      19.184540       0.489512      -3.999043      11.449025       2.464403       7.047571           0.000731
          209              C      12.309400       8.100516       4.087099      -0.112159      34.229717 0.42373346E+03  0.99281990E+04                                 9.246881                            6.948542      -0.129245       1.930899                    0.999425      29.400515      85.215722       0.611790       0.427293      -1.054174       0.011116       0.017980      -0.000546       0.021145       0.022632       0.024933      -0.033070      -0.037299       0.117128      -0.062749       0.003708       0.059041             10.830992      13.960994      -2.253948      -3.284677      11.772041       3.388365       6.759943           0.003233
          210              C      10.458900       9.456569       5.113381       0.583437      24.393453 0.25254983E+03  0.52349600E+04                                 7.705458                            5.591248      -0.097709       2.015795                    0.999412      22.564656      62.907942       0.636558       0.464196      -1.025518      -0.059482       0.019097       0.010818       0.063402      -0.021578       0.027255      -0.075061      -0.065133       0.153794      -0.065253      -0.049110       0.114362              9.424523      14.328006       0.881341      -2.277960       7.881106       2.057700       6.064457           0.000024
          211              C      15.324411       9.907007       9.636856       0.518277      24.484388 0.28775233E+03  0.61439778E+04                                 7.653937                            5.979138      -0.252685       1.955066                    0.998871      23.402939      65.572505       0.615724       0.465897      -1.027661       0.018304      -0.050608       0.038286       0.066046       0.003724       0.019011      -0.009974       0.136233      -0.112317      -0.056231      -0.033483       0.089714              8.546654       4.511818      -0.044411       0.079969      11.705919      -0.990429       9.422224          -0.005971
          212              C      15.420324      11.128671       8.746587      -0.030617      37.238272 0.45130826E+03  0.10634528E+05                                 9.584771                            7.026746      -0.009415       1.991135                    0.999379      27.685285      77.865857       0.633570       0.410267      -1.075734       0.026049       0.044940      -0.017932       0.054952      -0.001420       0.002058       0.005959       0.019687       0.025004      -0.015667       0.005250       0.010417             11.264908       4.965923       0.854632       0.265361      15.827359      -1.338384      13.001442           0.010877
          213              C      15.362266      10.931364       7.363784      -0.120749      33.709008 0.46880053E+03  0.11324995E+05                                 9.236327                            7.357352      -0.175576       1.901228                    0.999555      31.042711      92.954003       0.585558       0.432998      -1.045138       0.019339       0.038104       0.003345       0.042862       0.007635      -0.001995       0.019391       0.031180      -0.157006      -0.057993       0.014397       0.043596             10.264513       5.108271       0.332070       0.073559      11.252167      -0.803083      14.433101           0.003808
          214              C      15.408050      11.984593       6.463726      -0.200155      43.654946 0.59807383E+03  0.15190143E+05                                10.770492                            8.187263      -0.273659       1.879410                    0.998528      31.570168      93.575459       0.573780       0.420295      -1.064367       0.033928       0.005477       0.078905       0.086064       0.010011       0.000289      -0.000569       0.040311      -0.049623      -0.016698      -0.014078       0.030776             12.726168       5.960496       0.109165      -0.121932      14.565778       1.903136      17.652229           0.003584
          215              C      15.482445      13.245394       7.014735      -0.113988      34.159818 0.44203357E+03  0.10510233E+05                                 9.276671                            7.112751      -0.036223       1.950752                    0.999738      30.376534      89.895017       0.600202       0.429192      -1.048678       0.043764      -0.034243       0.021162       0.059462       0.003844      -0.013858      -0.039410       0.035511      -0.109134      -0.062422       0.019158       0.043265             10.733788       5.020156       0.072569       0.652486      12.567203       3.308779      14.614006          -0.000580
          216              C      15.551880      13.473170       8.382596      -0.020968      37.065131 0.42553473E+03  0.98750619E+04                                 9.565523                            6.802263       0.075777       2.025073                    0.999379      27.096906      75.485395       0.647289       0.407759      -1.078019       0.022048      -0.036445      -0.020049       0.047078      -0.002558      -0.012080      -0.000218       0.010092       0.016053      -0.010137      -0.005994       0.016131             11.760242       5.016520       0.837406       1.109075      16.498335       3.900476      13.765871           0.002245
          217              C      15.531712      12.420545       9.228301      -0.141440      33.959382 0.43837366E+03  0.10384149E+05                                 9.187217                            7.064077      -0.139388       1.913888                    0.999185      30.390033      89.276153       0.605734       0.426872      -1.051861       0.014836      -0.012066      -0.019827       0.027546      -0.012442      -0.014509       0.012669       0.096016       0.037924      -0.057616       0.007343       0.050273             10.393938       4.858967       0.925730       0.882917      15.800720       0.833658      10.522126           0.003395
          218              C      15.620700      14.876640       8.948546       0.541673      24.461338 0.27188609E+03  0.57353961E+04                                 7.723937                            5.804157       0.020271       2.045490                    0.999657      23.169246      64.966236       0.624895       0.464646      -1.026214       0.007995       0.048614       0.033844       0.059772      -0.003344      -0.022753      -0.004669       0.149931      -0.121454      -0.056857      -0.042107       0.098964              9.173385       4.585238       0.708127       1.307356      12.510637       3.116219      10.424281          -0.001014
          219              C      13.052484       4.798546      18.030529       0.559851      23.700474 0.26250151E+03  0.54981802E+04                                 7.624582                            5.732120      -0.026993       2.036346                    0.999620      22.925890      64.405662       0.623001       0.469386      -1.021907       0.036416       0.054028       0.018231       0.067657      -0.002795      -0.024358      -0.007866       0.143194      -0.137122      -0.057527      -0.041050       0.098578              9.109961       4.384509      -0.010117       0.493911      13.530159       3.193167       9.415216          -0.000311
          220              C      12.949826       3.582902      17.140260      -0.028316      38.601080 0.44424017E+03  0.10414266E+05                                 9.833794                            6.947865       0.061049       2.015817                    0.999318      27.434559      76.661934       0.641179       0.407489      -1.078854       0.030520      -0.037336      -0.029630       0.056598       0.003508       0.003949      -0.006962      -0.004508       0.004025      -0.009644       0.001211       0.008433             12.281804       5.069846      -0.217889       0.257353      18.144950       3.994185      13.630615           0.000518
          221              C      12.796069       3.729911      15.769565      -0.158691      35.266350 0.46115319E+03  0.11049843E+05                                 9.405460                            7.223906      -0.130269       1.909350                    0.999165      30.903287      90.952866       0.602372       0.424356      -1.054669       0.020681      -0.019534       0.004894       0.028866       0.017660       0.006774      -0.027361       0.027063      -0.121139      -0.055057       0.012072       0.042985             10.810921       4.950941      -0.568844       0.052929      12.254183       3.290001      15.227639           0.001047
          222              C      12.743647       2.625765      14.941635      -0.017506      37.783056 0.43277912E+03  0.10077645E+05                                 9.695695                            6.867131       0.060310       2.022377                    0.999338      27.049428      75.286795       0.643721       0.408616      -1.078309      -0.012870      -0.001729       0.048189       0.049908       0.008718       0.015177       0.001578      -0.004137      -0.036837      -0.021690       0.002281       0.019409             12.014934       5.042348      -0.551190       0.260143      11.804795       0.244583      19.197659           0.004548
          223              C      15.803138      16.066018      15.499341      -0.112570      33.371472 0.45005317E+03  0.10748978E+05                                 9.162486                            7.199417      -0.134565       1.922992                    0.999440      30.370126      90.073660       0.593801       0.431879      -1.047057      -0.019572       0.017436       0.030867       0.040495       0.020668       0.014765       0.041556       0.043830      -0.065239      -0.058373       0.003661       0.054712             10.409247       5.089416      -0.530758      -0.133769      12.160004      -2.539809      13.978320           0.001743
          224              C      15.922211      15.872623      16.873385      -0.202458      45.078903 0.61225490E+03  0.15623790E+05                                10.991546                            8.269427      -0.274305       1.876486                    0.998358      31.702996      93.839237       0.573063       0.418842      -1.066510      -0.002979       0.074683      -0.033726       0.081999       0.012893       0.011968       0.004267       0.033325      -0.035409      -0.015649      -0.015113       0.030762             13.214666       6.073629      -0.634783       0.017013      18.782993      -1.011232      14.787376           0.001435
          225              C      13.031093       2.305458      17.677616      -0.123146      33.885759 0.44555825E+03  0.10602891E+05                                 9.183055                            7.104611      -0.000971       1.957332                    0.999632      30.511879      89.994472       0.605869       0.424822      -1.052574       0.026962       0.002436      -0.037712       0.046423       0.014078       0.006379       0.000062       0.101428       0.066057      -0.063648       0.020160       0.043488             10.544622       4.916832      -0.661160       0.067358      16.399770       0.799381      10.317265           0.000276
          226              C      12.611727       2.790190      13.434669       0.585035      21.836994 0.23602857E+03  0.48156956E+04                                 7.210659                            5.444894      -0.076712       2.033515                    0.999440      22.105486      61.360456       0.637332       0.471027      -1.020666      -0.023647      -0.010556      -0.051799       0.057912       0.059944      -0.006660      -0.000247       0.113411      -0.166613      -0.057717      -0.052800       0.110517              8.491635       4.480923      -1.208757       0.212501       7.225175       0.052919      13.768808          -0.001838
          227              C       5.996907      13.740212      15.508615       0.610642      19.747946 0.20836379E+03  0.41278017E+04                                 6.754018                            5.116829       0.009708       2.073062                    0.999402      21.352329      58.727898       0.656143       0.471206      -1.018837       0.048763       0.018895       0.029749       0.060165      -0.005004       0.035053      -0.026685      -0.008018       0.316230      -0.063991      -0.053117       0.117108              7.879255      11.591031       2.279603      -1.261097       7.864795       0.217797       4.181939          -0.000523
          228              C       4.622256      13.123509      15.655447      -0.027230      37.281888 0.44065067E+03  0.10298409E+05                                 9.592772                            6.926057       0.175049       2.060572                    0.999354      27.032153      75.164172       0.641980       0.408234      -1.079491      -0.032974      -0.036920       0.026937       0.056356      -0.012135       0.007787       0.008631      -0.000174      -0.033523      -0.020702       0.002963       0.017740             11.644176      16.459137       3.784580      -2.761103      10.979816       1.770594       7.493574           0.005014
          229              C       4.319135      11.942587      15.004490      -0.135268      32.757990 0.45010301E+03  0.10748112E+05                                 9.037166                            7.204626      -0.152197       1.918040                    0.999441      30.411758      90.124029       0.593121       0.432456      -1.046937      -0.005768      -0.009118       0.032870       0.034595      -0.039505      -0.000598      -0.016513       0.013954       0.063125      -0.052972       0.016005       0.036967              9.988378      11.251793       3.108886      -0.608416      11.849337       2.479150       6.864004           0.004669
          230              C      18.040327      11.392030      15.081512      -0.017240      36.403934 0.43217411E+03  0.10074003E+05                                 9.470700                            6.886496       0.139472       2.051355                    0.999451      26.973012      75.454189       0.638548       0.411499      -1.074923       0.008786       0.031123       0.022497       0.039395      -0.009137       0.005910      -0.002015       0.020360      -0.031579      -0.011808      -0.008401       0.020209             11.330993      10.590368       1.549740      -1.411852      14.121883       5.218876       9.280727           0.024507
          231              C      17.082373      12.044468      15.846072      -0.111704      32.897349 0.44290818E+03  0.10523449E+05                                 9.023789                            7.104082      -0.006828       1.961272                    0.999637      30.177016      88.919079       0.603293       0.427301      -1.051112       0.025194       0.027592      -0.014723       0.040160       0.016925       0.034793      -0.041899       0.023980       0.006314      -0.065002       0.017311       0.047691             10.177693      10.559293      -0.592382      -2.951503      11.133648       3.966154       8.840139           0.005242
          232              C      17.337840      13.233754      16.524851      -0.212110      44.354181 0.62294265E+03  0.15980662E+05                                10.891447                            8.362662      -0.313803       1.864175                    0.998346      31.969122      95.172691       0.567136       0.420990      -1.064132       0.050800      -0.029848      -0.053573       0.079634      -0.001527       0.020578       0.002289       0.003132       0.022376      -0.018987      -0.004819       0.023806             12.843400      15.488724      -0.263656      -4.223989      12.663422       3.781745      10.378053           0.004455
          233              C      18.618130      13.757593      16.404809      -0.117273      32.893222 0.45026169E+03  0.10746392E+05                                 9.023669                            7.165790      -0.048113       1.946929                    0.999616      30.430504      89.979747       0.600087       0.427656      -1.050493      -0.013325      -0.036367       0.000329       0.038733       0.002248       0.041456       0.011893      -0.035304       0.050250      -0.051593       0.006030       0.045564             10.163696      13.934361       0.672730      -3.768863       8.499190       1.682393       8.057538          -0.000891
          234              C      17.697232      10.154239      14.353789       0.515576      23.713698 0.26529736E+03  0.55604604E+04                                 7.579694                            5.773895      -0.121095       2.012622                    0.999237      22.718391      63.432645       0.620144       0.471233      -1.022927      -0.011274      -0.042445      -0.023892       0.049995      -0.036153       0.050604      -0.046035      -0.028647       0.079237      -0.059585      -0.033867       0.093452              8.713476       7.346724       1.012640      -0.819147      10.957338       4.143281       7.836366          -0.006754
          235              C      10.872239      13.838346      16.000118       0.557263      23.952937 0.25846179E+03  0.53847365E+04                                 7.686736                            5.691661      -0.106808       2.018170                    0.999387      22.561867      62.912729       0.625497       0.470016      -1.023060      -0.040271       0.008235      -0.030608       0.051249       0.006072      -0.013593       0.072232      -0.058873       0.169257      -0.066814      -0.039702       0.106515              9.323210      13.544145      -2.609252       2.875176       8.201231      -2.704608       6.224255          -0.003598
          236              C      12.085596      13.146340      16.560142       0.001110      37.992390 0.41195380E+03  0.94678377E+04                                 9.739885                            6.698079       0.077328       2.039126                    0.999245      26.418481      72.866129       0.652560       0.408398      -1.079288       0.036923      -0.024385       0.003019       0.044351       0.006850      -0.012028      -0.004725       0.012700       0.046794      -0.017150      -0.006127       0.023277             12.383493      16.803421      -2.413306       4.221082      13.257443      -3.353784       7.089616           0.004041
          237              C      13.286920      13.838452      16.701308      -0.107857      34.217803 0.44138151E+03  0.10469178E+05                                 9.238784                            7.068915       0.016698       1.967576                    0.999684      30.126828      88.447781       0.608254       0.424544      -1.053714       0.008025      -0.045709      -0.014534       0.048630      -0.014513      -0.028298      -0.007683      -0.062210       0.122857      -0.063051       0.013801       0.049251             10.715810      15.357221       0.579665       2.849526      10.557574      -1.803520       6.232633           0.001836
          238              C      14.395269      13.243712      17.294563      -0.208765      46.172329 0.62492667E+03  0.16042139E+05                                11.207611                            8.389767      -0.355626       1.853867                    0.997750      31.912424      94.993257       0.564899       0.422379      -1.063400      -0.066949      -0.053061      -0.024605       0.088899      -0.001222      -0.009340       0.014261       0.003272       0.083505      -0.020184      -0.013789       0.033973             13.603313      17.690148       1.931509       2.398648      15.264678      -2.795139       7.855114           0.000380
          239              C      14.259515      11.909980      17.722954      -0.107802      35.835223 0.46386632E+03  0.11168133E+05                                 9.641599                            7.323584      -0.142323       1.919956                    0.999233      30.581848      91.204742       0.586722       0.433597      -1.045532      -0.017917       0.018668      -0.039471       0.047197      -0.043468      -0.006423       0.013691       0.009220       0.073643      -0.056425       0.013946       0.042479             11.422721      12.940023       3.589730       0.851315      14.777086      -2.695923       6.551053           0.002026
          240              C      13.087117      11.201029      17.551649      -0.008778      38.506214 0.42249454E+03  0.97753788E+04                                 9.828173                            6.783066       0.102469       2.043303                    0.999343      26.688820      73.951673       0.648233       0.408378      -1.078886       0.000428       0.035501      -0.028152       0.045311      -0.007751      -0.009315       0.005269       0.014955       0.029254      -0.015717      -0.002938       0.018655             12.560383      11.933777       1.937644       1.633443      18.699795      -4.404271       7.047578           0.000734
          241              C      12.006331      11.839020      16.967152      -0.112158      34.229729 0.42373336E+03  0.99281973E+04                                 9.246886                            6.948542      -0.129248       1.930898                    0.999425      29.400516      85.215756       0.611790       0.427293      -1.054174       0.019808       0.007379      -0.000546       0.021145       0.013732      -0.027546       0.030927       0.051825       0.117128      -0.062749       0.003707       0.059041             10.831001      10.990210      -1.660615       2.679420      14.742844      -3.884701       6.759948           0.003233
          242              C      12.973690       9.758768      17.993435       0.583436      24.393430 0.25254952E+03  0.52349519E+04                                 7.705452                            5.591243      -0.097708       2.015796                    0.999412      22.564654      62.907928       0.636559       0.464196      -1.025518       0.007077      -0.062070       0.010819       0.063402      -0.032433      -0.068269       0.041428       0.043560       0.153795      -0.065253      -0.049109       0.114362              9.424515       8.466939       2.051925       1.571699      13.742149      -2.636852       6.064456           0.000024
          243              C      14.368340      14.441827      22.516910       0.518269      24.484703 0.28775713E+03  0.61441068E+04                                 7.654007                            5.979193      -0.252706       1.955057                    0.998871      23.403114      65.573168       0.615720       0.465898      -1.027660      -0.046043       0.027861       0.038284       0.066044       0.029603      -0.006058       0.020597      -0.122917      -0.112315      -0.056231      -0.033481       0.089713              8.546732      11.413012      -1.422738      -0.955604       4.804883       0.272409       9.422301          -0.005961
          244              C      15.585129      14.296612      21.626640      -0.030614      37.238253 0.45130810E+03  0.10634525E+05                                 9.584774                            7.026749      -0.009421       1.991134                    0.999379      27.685281      77.865894       0.633569       0.410267      -1.075734       0.049170       0.016743      -0.017932       0.054951       0.002470       0.006247       0.000851      -0.019267       0.025004      -0.015666       0.005249       0.010417             11.264911      15.739017      -1.297006      -1.260483       5.054278       0.522351      13.001438           0.010878
          245              C      15.380273      14.278323      20.243838      -0.120750      33.709012 0.46880038E+03  0.11324991E+05                                 9.236328                            7.357351      -0.175577       1.901227                    0.999555      31.042726      92.954067       0.585558       0.432998      -1.045138       0.041154       0.011502       0.003345       0.042862       0.013038       0.018624      -0.005754      -0.022920      -0.157006      -0.057993       0.014397       0.043596             10.264514      11.144048      -0.873416      -0.773125       5.216390       0.229421      14.433105           0.003809
          246              C      16.422070      14.116940      19.343780      -0.200155      43.654948 0.59807385E+03  0.15190144E+05                                10.770492                            8.187262      -0.273659       1.879410                    0.998528      31.570180      93.575503       0.573780       0.420295      -1.064367       0.012016       0.032198       0.078905       0.086064       0.016985      -0.000502       0.000395      -0.029528      -0.049622      -0.016697      -0.014078       0.030775             12.726167      14.277618      -1.551959       1.842386       6.248655      -0.492308      17.652227           0.003584
          247              C      17.673024      13.942959      19.894788      -0.113989      34.159851 0.44203438E+03  0.10510257E+05                                 9.276678                            7.112758      -0.036224       1.950752                    0.999738      30.376556      89.895103       0.600202       0.429192      -1.048678      -0.025008       0.049623       0.021162       0.059461       0.010370      -0.041360      -0.005871      -0.029832      -0.109134      -0.062422       0.019158       0.043264             10.733796      12.305591      -1.382503       3.372489       5.281784      -0.008192      14.614012          -0.000578
          248              C      17.909988      13.966438      21.262650      -0.020966      37.065099 0.42553440E+03  0.98750527E+04                                 9.565519                            6.802261       0.075777       2.025074                    0.999379      27.096899      75.485383       0.647289       0.407759      -1.078019      -0.031420       0.028759      -0.020049       0.047077      -0.000424      -0.002580      -0.011803      -0.011282       0.016054      -0.010137      -0.005994       0.016131             11.760237      16.379569      -1.432062       4.042149       5.135285       0.323666      13.765857           0.002245
          249              C      16.873800      14.152823      22.108354      -0.141440      33.959429 0.43837429E+03  0.10384169E+05                                 9.187231                            7.064085      -0.139391       1.913887                    0.999185      30.390048      89.276264       0.605733       0.426872      -1.051861      -0.008927       0.016911      -0.019826       0.027545       0.006953       0.009582      -0.016709      -0.098208       0.037925      -0.057615       0.007343       0.050273             10.393956      15.736626      -1.246789       0.990448       4.923097       0.702544      10.522146           0.003398
          250              C      19.299756      13.759048      21.828599       0.541671      24.461452 0.27188761E+03  0.57354373E+04                                 7.723966                            5.804177       0.020260       2.045486                    0.999657      23.169315      64.966524       0.624893       0.464647      -1.026213       0.049239      -0.001681       0.033844       0.059772       0.025709      -0.009035      -0.021398      -0.140996      -0.121454      -0.056856      -0.042107       0.098963              9.173421      12.478690      -0.868374       3.311930       4.617258       0.671711      10.424315          -0.001014
          251              C      15.616857       6.901399      20.609631       0.559850      23.700548 0.26250254E+03  0.54982071E+04                                 7.624598                            5.732132      -0.026997       2.036344                    0.999620      22.925924      64.405785       0.623000       0.469386      -1.021907      -0.060114      -0.025129      -0.018231       0.067657       0.024922      -0.012484      -0.022346      -0.134355      -0.137123      -0.057527      -0.041050       0.098578              9.109981      13.175478      -1.765878       3.228070       4.739225      -0.141057       9.415241          -0.000313
          252              C      16.829063       6.763978      21.499901      -0.028315      38.601105 0.44424054E+03  0.10414278E+05                                 9.833800                            6.947869       0.061046       2.015816                    0.999318      27.434561      76.661952       0.641178       0.407489      -1.078854       0.030635      -0.037242       0.029629       0.056598       0.002373      -0.006054       0.005236       0.006857       0.004026      -0.009644       0.001211       0.008433             12.281812      17.559709      -2.712407       3.967242       5.655099      -0.529914      13.630629           0.000518
          253              C      16.715016       6.943551      22.870596      -0.158692      35.266318 0.46115263E+03  0.11049826E+05                                 9.405453                            7.223900      -0.130266       1.909351                    0.999165      30.903283      90.952831       0.602373       0.424356      -1.054669       0.015105      -0.024106      -0.004895       0.028866       0.021502      -0.025504       0.012001      -0.011419      -0.121139      -0.055057       0.012072       0.042985             10.810912      11.755515      -1.927877       3.236648       5.449591      -0.592459      15.227630           0.001048
          254              C      17.808044       6.778704      23.698526      -0.017507      37.783089 0.43277946E+03  0.10077655E+05                                 9.695700                            6.867133       0.060311       2.022377                    0.999338      27.049438      75.286824       0.643721       0.408616      -1.078309       0.004216       0.012282      -0.048189       0.049908       0.007255       0.004520       0.014574       0.010517      -0.036837      -0.021690       0.002281       0.019409             12.014941      11.333666      -1.807714       0.290799       5.513479       0.207200      19.197679           0.004544
          255              C       4.028874       6.410814      23.140819      -0.112571      33.371509 0.45005384E+03  0.10748997E+05                                 9.162493                            7.199423      -0.134565       1.922992                    0.999440      30.370132      90.073680       0.593800       0.431879      -1.047057      -0.013265       0.022608      -0.030867       0.040495       0.027501       0.043644       0.006340      -0.024589      -0.065240      -0.058373       0.003661       0.054712             10.409254      11.684913      -1.848033      -2.516828       5.564520       0.366259      13.978330           0.001743
          256              C       4.195203       6.256169      21.766775      -0.202457      45.078881 0.61225434E+03  0.15623772E+05                                10.991542                            8.269422      -0.274305       1.876486                    0.998358      31.702992      93.839221       0.573063       0.418842      -1.066510      -0.072653       0.017549       0.033726       0.081999       0.018304       0.006528       0.010900      -0.020864      -0.035409      -0.015649      -0.015113       0.030762             13.214661      18.051639      -3.027075      -0.988315       6.804987       0.214741      14.787359           0.001434
          257              C      18.065851       6.434091      20.962545      -0.123146      33.885792 0.44555878E+03  0.10602907E+05                                 9.183062                            7.104616      -0.000972       1.957332                    0.999632      30.511886      89.994510       0.605869       0.424822      -1.052574      -0.007669      -0.025963       0.037712       0.046423       0.032478       0.001310       0.006243      -0.082831       0.066057      -0.063648       0.020160       0.043488             10.544631      15.705340      -2.815878       0.797097       5.611282      -0.090510      10.317271           0.000278
          258              C      17.672641       6.940272      25.205492       0.585036      21.836940 0.23602790E+03  0.48156787E+04                                 7.210645                            5.444885      -0.076706       2.033518                    0.999440      22.105464      61.360370       0.637333       0.471027      -1.020666       0.014983       0.021122       0.051799       0.057912       0.077127      -0.001547      -0.006483      -0.058658      -0.166615      -0.057717      -0.052800       0.110517              8.491618       6.655587      -1.643087       0.093515       5.050495       0.198021      13.768772          -0.001835
          259              C       8.230240      15.571604      23.131546       0.610643      19.747889 0.20836299E+03  0.41277816E+04                                 6.754003                            5.116818       0.009713       2.073065                    0.999402      21.352291      58.727751       0.656144       0.471206      -1.018837      -0.028079      -0.044118      -0.029749       0.060165      -0.006160      -0.019303       0.039600       0.003559       0.316231      -0.063992      -0.053117       0.117109              7.879238       8.883362       2.820379      -0.033417      10.572423      -1.279329       4.181931          -0.000526
          260              C       9.104232      16.798846      22.984713      -0.027231      37.281904 0.44065067E+03  0.10298409E+05                                 9.592773                            6.926055       0.175051       2.060573                    0.999354      27.032154      75.164159       0.641980       0.408234      -1.079491       0.042664       0.025104      -0.026937       0.056356      -0.011237       0.009988       0.005946      -0.009162      -0.033522      -0.020702       0.002963       0.017740             11.644178      12.643747       4.546607       1.195519      14.795216      -3.054414       7.493572           0.005016
          261              C      10.321651      16.864806      23.635671      -0.135269      32.757970 0.45010270E+03  0.10748101E+05                                 9.037162                            7.204624      -0.152195       1.918040                    0.999441      30.411740      90.123923       0.593121       0.432456      -1.046937       0.010071       0.003871      -0.032870       0.034595      -0.033794      -0.016311       0.002647      -0.043233       0.063125      -0.052973       0.016005       0.036968              9.988373      13.020613       2.755617       2.311967      10.080510      -1.082184       6.863996           0.004669
          262              C       8.174174       3.301526      23.558648      -0.017245      36.403971 0.43217470E+03  0.10074018E+05                                 9.470699                            6.886496       0.139478       2.051357                    0.999451      26.973024      75.454168       0.638549       0.411499      -1.074924      -0.032243      -0.002520      -0.022497       0.039396      -0.004526      -0.000819       0.006191      -0.025819      -0.031578      -0.011808      -0.008401       0.020210             11.330990      14.581722       0.752596       4.841273      10.130539      -2.406642       9.280708           0.024500
          263              C       7.721993       4.368711      22.794088      -0.111704      32.897338 0.44290829E+03  0.10523451E+05                                 9.023784                            7.104081      -0.006826       1.961272                    0.999637      30.177004      88.919004       0.603293       0.427300      -1.051112      -0.031993      -0.019302       0.014723       0.040161       0.020232      -0.034274       0.042326      -0.009139       0.006315      -0.065002       0.017310       0.047691             10.177685      10.884068      -0.657249       3.311271      10.808860      -3.671126       8.840127           0.005241
          264              C       6.505705       4.351120      22.115309      -0.212110      44.354184 0.62294267E+03  0.15980662E+05                                10.891445                            8.362661      -0.313802       1.864175                    0.998346      31.969115      95.172651       0.567136       0.420990      -1.064132       0.019320      -0.055662       0.053573       0.079635      -0.000808       0.006275       0.019731      -0.004065       0.022376      -0.018987      -0.004819       0.023806             12.843398      12.670517       0.299202       2.881207      15.481630      -4.882860      10.378047           0.004457
          265              C       5.741260       3.198222      22.235352      -0.117273      32.893197 0.45026112E+03  0.10746375E+05                                 9.023665                            7.165785      -0.048112       1.946930                    0.999616      30.430494      89.979709       0.600087       0.427656      -1.050493       0.038272       0.005945      -0.000329       0.038733      -0.004705       0.019782       0.038324       0.034323       0.050251      -0.051594       0.006030       0.045564             10.163692       8.966084       1.665010       0.911654      13.467459      -4.025377       8.057532          -0.000891
          266              C       9.455190       3.395549      24.286371       0.515582      23.713377 0.26529295E+03  0.55603455E+04                                 7.579622                            5.773841      -0.121076       2.012630                    0.999237      22.718265      63.432182       0.620147       0.471232      -1.022927       0.043832       0.002743       0.023892       0.049996      -0.038881      -0.035234       0.058640      -0.001323       0.079235      -0.059585      -0.033868       0.093453              8.713385      11.207688       0.241503       3.902539       7.096195      -1.614752       7.836273          -0.006759
          267              C       7.179146      10.809913      22.640043       0.557260      23.953040 0.25846309E+03  0.53847704E+04                                 7.686758                            5.691675      -0.106813       2.018167                    0.999387      22.561914      62.912893       0.625496       0.470016      -1.023060      -0.000188       0.041104       0.030607       0.051249      -0.005701       0.068171      -0.027476       0.059021       0.169256      -0.066814      -0.039701       0.106515              9.323238       7.403924      -1.382905      -2.089113      14.341520       3.349220       6.224272          -0.003592
          268              C       7.620107       9.484523      22.080018       0.001110      37.992398 0.41195403E+03  0.94678447E+04                                 9.739888                            6.698082       0.077328       2.039126                    0.999245      26.418484      72.866154       0.652560       0.408398      -1.079288       0.016681      -0.040984      -0.003019       0.044351       0.008764      -0.006989      -0.010869      -0.006463       0.046795      -0.017150      -0.006127       0.023276             12.383496      12.466455      -1.547109      -2.462108      17.594415       4.796189       7.089617           0.004041
          269              C       6.706113       8.442019      21.938853      -0.107856      34.217790 0.44138169E+03  0.10469183E+05                                 9.238783                            7.068918       0.016698       1.967576                    0.999684      30.126826      88.447790       0.608254       0.424544      -1.053714       0.043252      -0.016822       0.014534       0.048631      -0.025348      -0.013077      -0.026245       0.046288       0.122857      -0.063052       0.013801       0.049251             10.715807      10.964352       1.457034      -1.210494      14.950441       3.147561       6.232629           0.001837
          270              C       7.072259       7.238651      21.345597      -0.208766      46.172344 0.62492717E+03  0.16042154E+05                                11.207613                            8.389769      -0.355626       1.853867                    0.997750      31.912426      94.993258       0.564899       0.422379      -1.063401       0.065145       0.055260       0.024605       0.088899      -0.000500       0.012155      -0.011952      -0.003960       0.083505      -0.020184      -0.013789       0.033973             13.603315      16.099673       2.249176      -2.271218      16.855160       2.899628       7.855111           0.000380
          271              C       8.406748       7.110558      20.917207      -0.107802      35.835218 0.46386601E+03  0.11168123E+05                                 9.641597                            7.323582      -0.142323       1.919956                    0.999233      30.581841      91.204709       0.586722       0.433597      -1.045532      -0.014797       0.021227       0.039471       0.047197      -0.038363       0.012168      -0.008981      -0.041908       0.073643      -0.056425       0.013946       0.042479             11.422718      16.085519       2.961507      -2.476974      11.631586       1.362837       6.551050           0.002026
          272              C       9.331589       8.121398      21.088512      -0.008778      38.506186 0.42249428E+03  0.97753703E+04                                 9.828165                            6.783063       0.102470       2.043303                    0.999343      26.688808      73.951609       0.648234       0.408378      -1.078886      -0.034897       0.006533       0.028153       0.045311      -0.004284       0.003342      -0.010167      -0.019762       0.029254      -0.015717      -0.002938       0.018655             12.560370      19.184521       0.489506      -3.999041      11.449022       2.464404       7.047567           0.000733
          273              C       8.917633       9.306207      21.673008      -0.112158      34.229701 0.42373311E+03  0.99281896E+04                                 9.246880                            6.948539      -0.129245       1.930899                    0.999425      29.400506      85.215705       0.611790       0.427293      -1.054174      -0.011116      -0.017979       0.000546       0.021145       0.022632       0.024933      -0.033069      -0.037299       0.117128      -0.062749       0.003707       0.059041             10.830992      13.960993      -2.253951      -3.284679      11.772041       3.388366       6.759942           0.003234
          274              C      10.768133       7.950154      20.646726       0.583438      24.393401 0.25254926E+03  0.52349447E+04                                 7.705444                            5.591239      -0.097706       2.015797                    0.999412      22.564627      62.907816       0.636559       0.464196      -1.025518       0.059482      -0.019097      -0.010819       0.063402      -0.021578       0.027255      -0.075061      -0.065134       0.153795      -0.065253      -0.049109       0.114363              9.424503      14.327972       0.881336      -2.277955       7.881092       2.057696       6.064446           0.000022
          275              C       5.902622       7.499716      16.123251       0.518245      24.485797 0.28777353E+03  0.61445511E+04                                 7.654272                            5.979397      -0.252792       1.955022                    0.998871      23.403703      65.575554       0.615703       0.465903      -1.027656      -0.018305       0.050607      -0.038277       0.066040       0.003725       0.019012      -0.009976       0.136220      -0.112312      -0.056229      -0.033478       0.089707              8.547033       4.512005      -0.044415       0.079979      11.706510      -0.990552       9.422586          -0.005959
          276              C       5.806709       6.278052      17.013520      -0.030603      37.238099 0.45130564E+03  0.10634459E+05                                 9.584768                            7.026743      -0.009432       1.991132                    0.999379      27.685214      77.865833       0.633567       0.410269      -1.075732      -0.026048      -0.044936       0.017930       0.054947      -0.001420       0.002057       0.005959       0.019682       0.025007      -0.015664       0.005247       0.010417             11.264905       4.965927       0.854642       0.265363      15.827435      -1.338339      13.001352           0.010879
          277              C       5.864767       6.475359      18.396323      -0.120746      33.708911 0.46879945E+03  0.11324962E+05                                 9.236309                            7.357342      -0.175568       1.901231                    0.999555      31.042657      92.953791       0.585559       0.432998      -1.045139      -0.019340      -0.038103      -0.003346       0.042861       0.007636      -0.001995       0.019389       0.031175      -0.157006      -0.057992       0.014397       0.043595             10.264488       5.108262       0.332071       0.073558      11.252147      -0.803081      14.433055           0.003812
          278              C       5.818983       5.422130      19.296381      -0.200155      43.654952 0.59807418E+03  0.15190153E+05                                10.770490                            8.187263      -0.273658       1.879410                    0.998528      31.570177      93.575474       0.573780       0.420294      -1.064367      -0.033928      -0.005477      -0.078905       0.086064       0.010011       0.000289      -0.000570       0.040310      -0.049621      -0.016697      -0.014078       0.030775             12.726163       5.960495       0.109166      -0.121932      14.565775       1.903144      17.652218           0.003586
          279              C       5.744588       4.161329      18.745372      -0.113990      34.159874 0.44203439E+03  0.10510258E+05                                 9.276682                            7.112758      -0.036225       1.950751                    0.999738      30.376569      89.895153       0.600202       0.429192      -1.048678      -0.043764       0.034243      -0.021162       0.059461       0.003844      -0.013858      -0.039410       0.035510      -0.109134      -0.062422       0.019158       0.043264             10.733802       5.020161       0.072570       0.652487      12.567214       3.308787      14.614030          -0.000579
          280              C       5.675153       3.933553      17.377511      -0.020967      37.065128 0.42553467E+03  0.98750607E+04                                 9.565524                            6.802262       0.075776       2.025073                    0.999379      27.096909      75.485422       0.647289       0.407759      -1.078019      -0.022048       0.036444       0.020049       0.047077      -0.002558      -0.012080      -0.000218       0.010091       0.016054      -0.010137      -0.005994       0.016131             11.760245       5.016520       0.837405       1.109075      16.498333       3.900475      13.765882           0.002244
          281              C       5.695321       4.986178      16.531806      -0.141440      33.959507 0.43837485E+03  0.10384192E+05                                 9.187260                            7.064097      -0.139399       1.913885                    0.999185      30.390103      89.276634       0.605731       0.426873      -1.051860      -0.014835       0.012066       0.019825       0.027544      -0.012442      -0.014510       0.012666       0.096014       0.037929      -0.057615       0.007342       0.050272             10.393999       4.858988       0.925741       0.882928      15.800816       0.833709      10.522192           0.003399
          282              C       5.606333       2.530083      16.811561       0.541671      24.461449 0.27188749E+03  0.57354336E+04                                 7.723963                            5.804174       0.020263       2.045487                    0.999657      23.169304      64.966466       0.624894       0.464647      -1.026214      -0.007995      -0.048614      -0.033844       0.059772      -0.003344      -0.022753      -0.004669       0.149930      -0.121455      -0.056856      -0.042107       0.098964              9.173420       4.585252       0.708131       1.307361      12.510693       3.116236      10.424315          -0.001011
          283              C       8.027313       5.923838       4.227234      -0.289502      22.534798 0.36626258E+03  0.82439923E+04                                 6.859597                            6.284514       0.287228       2.109862                    0.994920      28.133275      78.961866       0.672944       0.404373      -1.072768      -0.034918       0.094529      -0.024223       0.103643      -0.122794       0.034522      -0.050898      -0.103434      -0.181572      -0.102992      -0.076283       0.179275              7.088449       6.332545       0.404071       0.053182       8.821846      -0.384089       6.110957          -0.000011
          284              C       7.573121       7.893952       2.612075      -0.294748      20.914157 0.32415035E+03  0.70464329E+04                                 6.412777                            5.850514       0.576741       2.204618                    0.998327      27.154548      73.858542       0.711558       0.395980      -1.083038      -0.013155      -0.040040       0.098481       0.107120       0.038632      -0.047726      -0.094825      -0.061842       0.277795      -0.095833      -0.067240       0.163073              6.576857       6.147136      -0.235043      -0.035179       6.450994      -0.793928       7.132441           0.000072
          285              C      11.297156      14.025292       5.968359      -0.227287      22.534811 0.38437496E+03  0.87399501E+04                                 6.848697                            6.461385       0.360366       2.139208                    0.996008      27.886878      78.177969       0.661340       0.407312      -1.072880       0.049531       0.048622       0.097859       0.119974       0.040861       0.132097       0.092578       0.044563       0.461956      -0.129835      -0.117639       0.247475              6.927798       7.018807       0.520393      -0.448274       7.698656       0.192372       6.065932          -0.000013
          286              C       9.586443       0.931767       6.559554      -0.213547      21.963629 0.37153852E+03  0.83738381E+04                                 6.733664                            6.364603       0.392875       2.153713                    0.996108      27.567336      76.857810       0.664684       0.408856      -1.072225      -0.047295      -0.097241       0.050985       0.119549       0.114552      -0.072853      -0.148850      -0.177929      -0.100955      -0.128301      -0.128214       0.256516              6.787616       6.969907       0.071456       0.529471       7.194193       0.798343       6.198750           0.000151
          287              C      17.802244      14.020654      12.290147      -0.272045      22.015119 0.36574139E+03  0.82342044E+04                                 6.794453                            6.329407       0.187656       2.080900                    0.996444      27.863061      78.364089       0.662331       0.410755      -1.067944       0.060250       0.042019      -0.077083       0.106478       0.055157      -0.135413      -0.053235       0.057132       0.077588      -0.114913      -0.067551       0.182464              6.972799       7.143221       1.019978       0.250996       6.673724      -0.388829       7.101451           0.000239
          288              C       4.687922      15.117038      11.968146      -0.319798      22.233370 0.35209072E+03  0.78911557E+04                                 6.881602                            6.204998       0.088885       2.042125                    0.996359      28.373653      80.929291       0.666439       0.410072      -1.063068      -0.072239      -0.063060      -0.078264       0.123775       0.036192       0.065227       0.060393       0.007934       0.006092      -0.071756      -0.037395       0.109151              7.184138       7.528258       1.476581       0.659937       6.761403       1.026725       7.262754           0.000008
          289              C       3.424789       3.386069      13.469960      -0.272045      22.015120 0.36574139E+03  0.82342056E+04                                 6.794456                            6.329409       0.187654       2.080899                    0.996444      27.863068      78.364145       0.662331       0.410756      -1.067944      -0.060250      -0.042019       0.077083       0.106477       0.055157      -0.135414      -0.053236       0.057132       0.077588      -0.114914      -0.067551       0.182465              6.972802       7.143224       1.019978       0.250997       6.673725      -0.388832       7.101457           0.000239
          290              C      16.539111       2.289685      13.791961      -0.319798      22.233383 0.35209095E+03  0.78911625E+04                                 6.881605                            6.205000       0.088884       2.042125                    0.996359      28.373666      80.929341       0.666438       0.410072      -1.063068       0.072240       0.063060       0.078265       0.123776       0.036192       0.065227       0.060392       0.007933       0.006092      -0.071756      -0.037395       0.109150              7.184142       7.528263       1.476583       0.659939       6.761406       1.026725       7.262757           0.000008
          291              C      12.193895       9.340544       8.652820      -0.289503      22.534797 0.36626293E+03  0.82439991E+04                                 6.859594                            6.284518       0.287239       2.109866                    0.994920      28.133243      78.961674       0.672944       0.404373      -1.072768      -0.085860       0.052756       0.024223       0.103643      -0.133240      -0.043150       0.043822       0.001163      -0.181568      -0.102993      -0.076281       0.179274              7.088442       8.881546      -0.105033      -0.366247       6.272824       0.127373       6.110956          -0.000011
          292              C      10.350893      10.171798      10.267979      -0.294748      20.914148 0.32415021E+03  0.70464269E+04                                 6.412769                            5.850509       0.576741       2.204618                    0.998327      27.154519      73.858366       0.711560       0.395979      -1.083039       0.041841       0.005058      -0.098481       0.107120       0.023791      -0.102336      -0.028230       0.086778       0.277795      -0.095834      -0.067239       0.163073              6.576848       6.349043      -0.275373      -0.785445       6.249075       0.120994       7.132427           0.000072
          293              C       3.608927       7.720743       6.911694      -0.227286      22.534809 0.38437487E+03  0.87399478E+04                                 6.848698                            6.461384       0.360366       2.139208                    0.996008      27.886883      78.177999       0.661340       0.407312      -1.072880      -0.057381      -0.039049      -0.097859       0.119974       0.046285       0.116657       0.111406      -0.009753       0.461956      -0.129835      -0.117639       0.247474              6.927799       7.872475       0.349894       0.100849       6.844991      -0.477267       6.065931          -0.000013
          294              C      16.783919       6.833886       6.320500      -0.213547      21.963638 0.37153862E+03  0.83738418E+04                                 6.733667                            6.364606       0.392871       2.153711                    0.996108      27.567352      76.857885       0.664684       0.408856      -1.072225       0.104621       0.027334      -0.050985       0.119550       0.071590      -0.160236      -0.042290       0.252283      -0.100955      -0.128301      -0.128214       0.256515              6.787621       7.213046       0.022897       0.886581       6.951064       0.362859       6.198752           0.000152
          295              C       2.339418       1.340732       0.589906      -0.272045      22.015119 0.36574132E+03  0.82342031E+04                                 6.794455                            6.329407       0.187657       2.080900                    0.996444      27.863068      78.364129       0.662331       0.410755      -1.067944      -0.053006      -0.050853       0.077083       0.106477       0.061899      -0.078726      -0.122364      -0.010374       0.077589      -0.114913      -0.067551       0.182464              6.972801       7.083536       1.031901      -0.332139       6.733413       0.322293       7.101455           0.000239
          296              C       3.832780      14.415799       0.911908      -0.319798      22.233371 0.35209049E+03  0.78911498E+04                                 6.881602                            6.204995       0.088884       2.042125                    0.996359      28.373659      80.929314       0.666439       0.410072      -1.063068       0.075987       0.058489       0.078264       0.123776       0.034939       0.071998       0.052136       0.020480       0.006092      -0.071756      -0.037395       0.109151              7.184140       7.358013       1.510589       1.136096       6.931652       0.446071       7.262754           0.000008
          297              C      18.887615      16.065991      25.170201      -0.272045      22.015128 0.36574158E+03  0.82342107E+04                                 6.794458                            6.329411       0.187652       2.080898                    0.996444      27.863074      78.364160       0.662331       0.410756      -1.067944       0.053006       0.050853      -0.077083       0.106477       0.061898      -0.078726      -0.122364      -0.010374       0.077588      -0.114913      -0.067551       0.182465              6.972804       7.083538       1.031903      -0.332139       6.733415       0.322292       7.101458           0.000239
          298              C      17.394253       2.990924      24.848199      -0.319798      22.233381 0.35209067E+03  0.78911549E+04                                 6.881604                            6.204997       0.088885       2.042125                    0.996359      28.373668      80.929344       0.666439       0.410072      -1.063068      -0.075987      -0.058490      -0.078264       0.123776       0.034939       0.071998       0.052136       0.020480       0.006093      -0.071756      -0.037395       0.109150              7.184142       7.358015       1.510591       1.136097       6.931655       0.446072       7.262757           0.000008
          299              C      13.199720      11.482885      21.532873      -0.289502      22.534782 0.36626250E+03  0.82439871E+04                                 6.859590                            6.284513       0.287238       2.109866                    0.994920      28.133234      78.961647       0.672944       0.404373      -1.072769       0.034918      -0.094529       0.024223       0.103643      -0.122795       0.034522      -0.050898      -0.103435      -0.181570      -0.102993      -0.076282       0.179274              7.088440       6.332543       0.404063       0.053177       8.821822      -0.384098       6.110954          -0.000011
          300              C      13.653912       9.512771      23.148032      -0.294747      20.914127 0.32414976E+03  0.70464139E+04                                 6.412762                            5.850503       0.576743       2.204618                    0.998327      27.154509      73.858299       0.711560       0.395979      -1.083039       0.013155       0.040040      -0.098481       0.107121       0.038632      -0.047726      -0.094825      -0.061843       0.277795      -0.095833      -0.067239       0.163073              6.576841       6.147127      -0.235043      -0.035181       6.450977      -0.793930       7.132419           0.000071
          301              C       9.929877       3.381431      19.791748      -0.227287      22.534822 0.38437526E+03  0.87399578E+04                                 6.848698                            6.461387       0.360369       2.139208                    0.996008      27.886880      78.177962       0.661340       0.407312      -1.072881      -0.049531      -0.048622      -0.097859       0.119974       0.040861       0.132097       0.092578       0.044563       0.461956      -0.129835      -0.117639       0.247475              6.927799       7.018806       0.520392      -0.448273       7.698656       0.192372       6.065934          -0.000013
          302              C      11.640590      16.474956      19.200553      -0.213547      21.963633 0.37153858E+03  0.83738402E+04                                 6.733666                            6.364605       0.392872       2.153712                    0.996108      27.567339      76.857835       0.664684       0.408856      -1.072225       0.047295       0.097241      -0.050985       0.119549       0.114552      -0.072854      -0.148850      -0.177930      -0.100955      -0.128301      -0.128214       0.256516              6.787619       6.969909       0.071457       0.529473       7.194195       0.798343       6.198753           0.000152
          303              C       9.033138       8.066179      17.107287      -0.289502      22.534783 0.36626234E+03  0.82439846E+04                                 6.859593                            6.284511       0.287231       2.109863                    0.994920      28.133257      78.961779       0.672944       0.404373      -1.072768       0.085859      -0.052756      -0.024223       0.103643      -0.133240      -0.043151       0.043822       0.001162      -0.181571      -0.102993      -0.076282       0.179275              7.088444       8.881561      -0.105027      -0.366235       6.272815       0.127377       6.110954          -0.000011
          304              C      10.876140       7.234925      15.492128      -0.294747      20.914155 0.32415029E+03  0.70464297E+04                                 6.412772                            5.850511       0.576742       2.204618                    0.998327      27.154523      73.858407       0.711559       0.395979      -1.083039      -0.041841      -0.005058       0.098481       0.107121       0.023791      -0.102336      -0.028230       0.086777       0.277795      -0.095833      -0.067240       0.163073              6.576852       6.349046      -0.275370      -0.785444       6.249071       0.120997       7.132439           0.000071
          305              C      17.618106       9.685980      18.848413      -0.227287      22.534817 0.38437506E+03  0.87399529E+04                                 6.848699                            6.461386       0.360367       2.139208                    0.996008      27.886884      78.177993       0.661340       0.407312      -1.072880       0.057381       0.039049       0.097859       0.119974       0.046285       0.116657       0.111407      -0.009753       0.461956      -0.129835      -0.117639       0.247474              6.927800       7.872475       0.349895       0.100851       6.844992      -0.477267       6.065933          -0.000013
          306              C       4.443114      10.572837      19.439607      -0.213546      21.963605 0.37153787E+03  0.83738200E+04                                 6.733658                            6.364597       0.392877       2.153714                    0.996108      27.567322      76.857756       0.664685       0.408856      -1.072225      -0.104621      -0.027334       0.050985       0.119549       0.071590      -0.160236      -0.042289       0.252284      -0.100955      -0.128302      -0.128214       0.256516              6.787611       7.213036       0.022897       0.886582       6.951055       0.362857       6.198743           0.000152
          307              O       8.044710      12.752678       6.511125      -0.544672      27.855142 0.45295462E+03  0.10433282E+05                                 7.173658                            6.521798       0.678389       2.261097                    0.998454      27.284165      70.227869       0.755142       0.352137      -1.144374      -0.014403      -0.018518       0.018764       0.030041      -0.000142      -0.008698       0.008642       0.117615       0.130751      -0.081200       0.031204       0.049996              7.474575       5.347134       0.338340       0.863443       7.187422       1.126503       9.889169           0.008906
          308              O       8.254272      11.482606       8.271570      -0.576664      32.754993 0.50527770E+03  0.11967250E+05                                 8.109186                            6.924872       0.403300       2.176337                    0.996142      27.723214      72.483609       0.726637       0.355897      -1.140737      -0.037975       0.019515      -0.019221       0.046822      -0.007018      -0.005943      -0.029156      -0.026078      -0.146196      -0.058533       0.011486       0.047048              9.095666       5.599205      -0.667936       0.479872      14.883043       0.313818       6.804751           0.003338
          309              O       8.954285      13.550911      12.780619      -0.508150      26.300294 0.40593244E+03  0.90906933E+04                                 6.868143                            6.138848       0.714284       2.278593                    0.999150      26.513459      67.127344       0.785618       0.348138      -1.148499      -0.004402       0.024427       0.009739       0.026663       0.017579       0.012191      -0.036357       0.006363      -0.098479      -0.057647       0.018557       0.039090              7.200020       5.273938      -1.588970       0.763292       8.134534      -1.903017       8.191588           0.116591
          310              O       8.410717      15.578259      13.031781      -0.554497      32.431204 0.48225322E+03  0.11287694E+05                                 8.038364                            6.765574       0.620844       2.255706                    0.997547      27.096929      70.391365       0.735208       0.355931      -1.140895       0.059129      -0.027923      -0.004678       0.065558       0.016310      -0.020838       0.041332       0.005957      -0.009441      -0.055209       0.015821       0.039388              9.093737       5.640583      -1.164994      -0.813776       8.039051       3.298925      13.601576           0.049296
          311              O      15.054180       2.522524       9.986678      -0.606691      31.631192 0.49695878E+03  0.11711086E+05                                 7.832028                            6.842866       0.685108       2.262852                    0.997269      27.702923      72.039491       0.735601       0.353335      -1.143812      -0.030682       0.066843      -0.031358       0.079955       0.023517       0.026418      -0.023871      -0.088225       0.079567      -0.073389       0.020731       0.052658              8.463195       8.489896       2.766487       0.101668      11.618663       0.478866       5.281027           0.039164
          312              O      14.324676       4.310384      10.622953      -0.501730      27.185640 0.40443693E+03  0.90646008E+04                                 7.102565                            6.174439       0.586713       2.254255                    0.998423      26.086301      66.449281       0.773095       0.353489      -1.142140      -0.000804      -0.015469      -0.032645       0.036134      -0.027682       0.004283      -0.006982       0.051657       0.114751      -0.057218       0.016676       0.040542              7.676521      11.484392      -0.951006      -1.566545       6.398750       0.349181       5.146421           0.064674
          313              O       4.640465       7.747840      11.269789      -0.389360      22.883068 0.34271989E+03  0.73541401E+04                                 6.238486                            5.635949       0.772761       2.323261                    0.999486      24.918148      61.675337       0.821273       0.347557      -1.149434      -0.039474      -0.014187       0.033226       0.053511      -0.005967      -0.017817       0.001224       0.053264       0.013102      -0.029496      -0.005883       0.035378              6.383424       7.634340       2.040683      -0.271748       6.368246       0.482320       5.147687           0.264982
          314              O      17.663911       7.736910      12.186076      -0.293737      27.277160 0.39147317E+03  0.86900226E+04                                 7.280138                            6.169334       0.638135       2.297331                    0.998493      24.530574      61.887032       0.756800       0.364591      -1.135020       0.048421       0.014540      -0.031126       0.059371       0.043749      -0.001676       0.050415       0.051832      -0.114142      -0.081662       0.005986       0.075677              8.143505       6.213602      -1.862060      -1.864756       9.199896       3.844750       9.017018           0.478031
          315              O       7.313209       8.116391       7.090469      -0.589273      35.857851 0.56330972E+03  0.13694963E+05                                 8.590177                            7.327489       0.465781       2.188096                    0.996786      28.181605      74.396218       0.704852       0.357433      -1.140704       0.027589       0.014664       0.049172       0.058258      -0.052409      -0.003536      -0.012950       0.012530       0.109443      -0.072357       0.030042       0.042315              9.536401       9.767212      -1.554618       2.758414      10.703406      -3.255273       8.138583           0.002788
          316              O       9.269931       8.302635       8.080173      -0.582322      37.923608 0.55622799E+03  0.13433800E+05                                 8.905711                            7.259141       0.650106       2.255918                    0.996297      27.715935      72.110875       0.713857       0.355262      -1.146379      -0.028860      -0.013629      -0.013126       0.034510       0.040447      -0.030353       0.057698       0.060464       0.006982      -0.095221       0.045577       0.049644             10.293886      12.040081       5.700618       1.746748      12.543438       0.587538       6.298140           0.001468
          317              O      11.471926       4.059450       9.553393      -0.488912      28.369692 0.41690510E+03  0.93985689E+04                                 7.303735                            6.226983       0.495728       2.219305                    0.998423      26.250753      66.675739       0.778991       0.348778      -1.148010      -0.017676       0.001745       0.012373       0.021647       0.017676      -0.013024       0.023834       0.060229      -0.034062      -0.048340       0.006816       0.041523              8.175953      13.370198       0.095441       1.089814       6.021383      -0.827106       5.136279           0.092376
          318              O      10.221022       2.516002      10.397037      -0.515972      27.181745 0.43609823E+03  0.99469777E+04                                 7.062824                            6.388562       0.736074       2.282061                    0.999065      26.924081      68.888506       0.765149       0.350956      -1.145709      -0.000663       0.035112       0.006319       0.035682      -0.008038      -0.006798      -0.022049      -0.072834       0.063810      -0.049225       0.003512       0.045713              7.466216       7.175459      -0.975344       1.134907       8.504993      -2.474039       6.718196           0.123653
          319              O       7.974638       2.752964       3.679316      -0.498262      27.132521 0.40306817E+03  0.89820433E+04                                 6.950294                            6.075106       1.188511       2.439614                    0.999502      26.089254      65.211003       0.800477       0.343369      -1.156129      -0.027899       0.005201      -0.039337       0.048505       0.006669       0.051388       0.014723      -0.027442      -0.135510      -0.076960       0.025126       0.051834              7.446372      11.056038      -2.068030       0.921112       5.863079      -0.192266       5.419998           0.091446
          320              O       6.561027       3.102544       1.988938      -0.394225      25.907119 0.39568479E+03  0.87947857E+04                                 6.841225                            6.084649       0.627691       2.256058                    0.999349      25.818956      64.883375       0.785375       0.350875      -1.147550       0.020243      -0.040990       0.036453       0.058470      -0.031803       0.019290       0.001708       0.130346       0.052800      -0.081690       0.011497       0.070193              7.169617       5.539228      -0.181749       0.458507       4.790954       0.365011      11.178670           0.385501
          321              O       1.810328       3.611996       2.685234      -0.564391      34.829237 0.51310603E+03  0.12196432E+05                                 8.480203                            6.989305       0.308646       2.147942                    0.995591      27.635705      72.326173       0.721752       0.357020      -1.140122      -0.002250       0.027499       0.026100       0.037980       0.008063       0.025056      -0.008948      -0.047369       0.142623      -0.055470       0.000878       0.054592              9.848896       9.227100      -0.063217       4.420514       5.956947       1.365462      14.362642           0.019913
          322              O      15.958705       3.840681       4.707402      -0.543791      27.601191 0.45230266E+03  0.10400997E+05                                 7.078914                            6.491068       0.778776       2.288288                    0.998863      27.333030      69.997746       0.762475       0.349329      -1.148157      -0.001755      -0.022817      -0.013514       0.026577       0.001025      -0.063535       0.002952      -0.026605      -0.110698      -0.082877       0.031789       0.051088              7.268677       9.182701      -0.737174      -1.019355       5.419858       0.867384       7.203472           0.040263
          323              O       5.493903      10.660949       6.368929      -0.544661      27.855024 0.45295213E+03  0.10433209E+05                                 7.173631                            6.521774       0.678402       2.261101                    0.998454      27.284131      70.227703       0.755144       0.352136      -1.144374       0.020981       0.010497      -0.018766       0.030043       0.022458       0.006772      -0.010222      -0.108697       0.130742      -0.081196       0.031202       0.049994              7.474546       7.246762      -0.041065       1.273787       5.287744       0.626083       9.889132           0.008917
          324              O       6.698334      10.206696       4.608483      -0.576661      32.754914 0.50527639E+03  0.11967209E+05                                 8.109169                            6.924860       0.403306       2.176339                    0.996142      27.723184      72.483474       0.726638       0.355897      -1.140737      -0.011699       0.041061       0.019221       0.046823      -0.011488      -0.029755      -0.000117       0.018686      -0.146193      -0.058532       0.011485       0.047047              9.095645      14.270310      -2.399759       0.401719       6.211887       0.409115       6.804737           0.003340
          325              O       4.532985       9.925329       0.099434      -0.508169      26.300581 0.40593800E+03  0.90908504E+04                                 6.868199                            6.138896       0.714268       2.278587                    0.999150      26.513583      67.127809       0.785614       0.348138      -1.148498      -0.023090       0.009100      -0.009740       0.026662       0.017453      -0.033269       0.019076       0.007629      -0.098493      -0.057653       0.018560       0.039093              7.200081       7.414499      -2.016496      -1.716682       5.994077       1.121235       8.191668           0.116576
          326              O       5.955032      13.564533      25.608380      -0.554499      32.431258 0.48225426E+03  0.11287725E+05                                 8.038373                            6.765583       0.620843       2.255705                    0.997547      27.096957      70.391465       0.735208       0.355931      -1.140895       0.015801      -0.063452       0.004677       0.065557       0.016203       0.036450      -0.028530       0.007029      -0.009440      -0.055210       0.015822       0.039388              9.093746       7.499560      -1.536275       3.075654       6.180094      -1.444128      13.601583           0.049295
          327              O      14.153085       1.783602       2.893375      -0.606690      31.631219 0.49695941E+03  0.11711104E+05                                 7.832032                            6.842869       0.685109       2.262852                    0.997269      27.702936      72.039522       0.735601       0.353335      -1.143813      -0.059539       0.043179       0.031358       0.079955       0.004769      -0.018235       0.030582       0.099524       0.079567      -0.073389       0.020731       0.052659              8.463200      12.561331       1.953329       0.489503       7.547239       0.005911       5.281029           0.039162
          328              O      12.542728       2.849139       2.257101      -0.501737      27.185765 0.40443907E+03  0.90646623E+04                                 7.102593                            6.174460       0.586706       2.254253                    0.998423      26.086341      66.449469       0.773092       0.353489      -1.142139       0.015326      -0.002241       0.032645       0.036133      -0.015638      -0.006008       0.005567      -0.068961       0.114755      -0.057219       0.016676       0.040543              7.676555       6.228553       0.098724       0.035600      11.654674      -1.604601       5.146438           0.064667
          329              O      11.068552      13.019039       1.610264      -0.389452      22.883855 0.34273451E+03  0.73545308E+04                                 6.238622                            5.636064       0.772773       2.323258                    0.999486      24.918633      61.676816       0.821266       0.347556      -1.149435       0.021637       0.035925      -0.033227       0.053505       0.004733      -0.002312      -0.017695      -0.053773       0.013090      -0.029502      -0.005870       0.035372              6.383568       7.200852       2.127347       0.419775       6.802050      -0.360961       5.147804           0.264903
          330              O       8.528557       0.245680       0.693977      -0.293759      27.277681 0.39148233E+03  0.86902772E+04                                 7.280235                            6.169411       0.638107       2.297318                    0.998493      24.530783      61.887752       0.756795       0.364592      -1.135019      -0.023744      -0.044638       0.031124       0.059372       0.050344       0.049110      -0.011515      -0.014242      -0.114128      -0.081658       0.005985       0.075673              8.143621       8.370198      -2.292789       3.405130       7.043506      -2.581701       9.017158           0.478019
          331              O      10.183666      10.470242       5.789584      -0.589273      35.857818 0.56330939E+03  0.13694952E+05                                 8.590169                            7.327484       0.465784       2.188097                    0.996786      28.181590      74.396137       0.704853       0.357433      -1.140704      -0.019784      -0.024183      -0.049172       0.058259      -0.045982      -0.013391      -0.000931      -0.051831       0.109443      -0.072357       0.030042       0.042315              9.536390      10.070313      -1.615154      -2.651971      10.400284       3.342548       8.138572           0.002789
          332              O       9.617795       8.587892       4.799881      -0.582325      37.923655 0.55622877E+03  0.13433824E+05                                 8.905720                            7.259147       0.650099       2.255915                    0.996296      27.715950      72.110932       0.713857       0.355262      -1.146379       0.019017       0.025631       0.013126       0.034509       0.048957       0.050637      -0.041066      -0.024753       0.006982      -0.095222       0.045578       0.049644             10.293899      14.713894       5.166609       0.918267       9.869658       1.597845       6.298145           0.001468
          333              O      13.347528       5.597493       3.326660      -0.488910      28.369621 0.41690374E+03  0.93985315E+04                                 7.303728                            6.226977       0.495720       2.219303                    0.998423      26.250692      66.675575       0.778990       0.348779      -1.148010       0.001750       0.017676      -0.012372       0.021646       0.027888       0.020820      -0.017440      -0.042026      -0.034062      -0.048338       0.006815       0.041523              8.175946       6.339933       1.499549      -0.597639      13.051630       1.230702       5.136276           0.092380
          334              O      15.106081       6.521878       2.483017      -0.515947      27.181408 0.43609139E+03  0.99467813E+04                                 7.062759                            6.388507       0.736089       2.282067                    0.999065      26.923924      68.887930       0.765154       0.350956      -1.145709      -0.034303       0.007528      -0.006317       0.035683      -0.021408      -0.022953      -0.002348       0.061061       0.063800      -0.049218       0.003510       0.045708              7.466144       8.079272      -1.155855      -2.203821       7.601028       1.597458       6.718133           0.123664
          335              O      15.313674       8.771166       9.200737      -0.498333      27.133127 0.40307904E+03  0.89823419E+04                                 6.950392                            6.075184       1.188506       2.439609                    0.999501      26.089576      65.211914       0.800473       0.343368      -1.156130       0.000363       0.028366       0.039344       0.048505       0.000887       0.024503       0.047506       0.030467      -0.135576      -0.076972       0.025132       0.051840              7.446479       5.267947      -0.912011      -0.008143      11.651391       0.940996       5.420100           0.091391
          336              O      15.247728      10.225866      10.891116      -0.394513      25.911460 0.39576742E+03  0.87970921E+04                                 6.842037                            6.085329       0.627570       2.255995                    0.999349      25.820992      64.890482       0.785322       0.350881      -1.147544       0.036229      -0.027876      -0.036427       0.058451      -0.004330       0.005448       0.018614      -0.144611       0.052924      -0.081627       0.011503       0.070125              7.170493       4.750340      -0.024099       0.447817       5.580992       0.378150      11.180148           0.385263
          337              O      15.678593      14.984337      10.194820      -0.564395      34.829273 0.51310674E+03  0.12196453E+05                                 8.480207                            6.989310       0.308646       2.147942                    0.995591      27.635733      72.326255       0.721752       0.357020      -1.140122      -0.026526       0.007593      -0.026100       0.037980      -0.001654      -0.003868       0.026324       0.049932       0.142623      -0.055471       0.000879       0.054592              9.848899       6.058108       0.569704       2.204799       9.125938       4.067465      14.362652           0.019911
          338              O      12.683300       1.154763       8.172652      -0.543803      27.601352 0.45230616E+03  0.10401098E+05                                 7.078944                            6.491097       0.778770       2.288286                    0.998863      27.333109      69.998037       0.762473       0.349329      -1.148156       0.022719      -0.002746       0.013514       0.026577      -0.004164      -0.009549      -0.062886       0.025354      -0.110705      -0.082882       0.031791       0.051091              7.268708       5.281053       0.042081       0.650943       9.321567      -1.169493       7.203505           0.040260
          339              O      13.182323       4.654045      19.248982      -0.544686      27.855306 0.45295802E+03  0.10433380E+05                                 7.173686                            6.521823       0.678382       2.261094                    0.998454      27.284254      70.228166       0.755140       0.352137      -1.144374       0.014404       0.018518      -0.018763       0.030041      -0.000142      -0.008698       0.008642       0.117623       0.130757      -0.081205       0.031206       0.049999              7.474605       5.347153       0.338342       0.863446       7.187455       1.126508       9.889207           0.008909
          340              O      12.972761       5.924117      17.488537      -0.576672      32.755084 0.50527950E+03  0.11967303E+05                                 8.109200                            6.924884       0.403297       2.176335                    0.996142      27.723262      72.483760       0.726636       0.355897      -1.140737       0.037975      -0.019514       0.019221       0.046822      -0.007018      -0.005943      -0.029157      -0.026076      -0.146203      -0.058536       0.011487       0.047048              9.095681       5.599214      -0.667937       0.479873      14.883063       0.313815       6.804764           0.003337
          341              O      12.272748       3.855812      12.979488      -0.508279      26.301988 0.40596551E+03  0.90916244E+04                                 6.868462                            6.139120       0.714218       2.278562                    0.999149      26.514289      67.130275       0.785596       0.348140      -1.148496       0.004398      -0.024418      -0.009749       0.026658       0.017584       0.012197      -0.036386       0.006382      -0.098582      -0.057695       0.018580       0.039115              7.200364       5.274161      -1.589054       0.763329       8.134904      -1.903105       8.192027           0.116488
          342              O      12.816316       1.828464      12.728326      -0.554547      32.431907 0.48226617E+03  0.11288073E+05                                 8.038481                            6.765669       0.620819       2.255693                    0.997547      27.097259      70.392469       0.735203       0.355931      -1.140894      -0.059131       0.027922       0.004673       0.065558       0.016316      -0.020841       0.041340       0.005976      -0.009449      -0.055223       0.015832       0.039391              9.093873       5.640656      -1.165020      -0.813788       8.039179       3.298969      13.601785           0.049261
          343              O       6.172853      14.884199      15.773429      -0.606677      31.631028 0.49695535E+03  0.11710985E+05                                 7.832000                            6.842841       0.685114       2.262856                    0.997269      27.702839      72.039207       0.735603       0.353335      -1.143813       0.030682      -0.066844       0.031358       0.079955       0.023516       0.026417      -0.023870      -0.088222       0.079561      -0.073385       0.020729       0.052656              8.463165       8.489859       2.766476       0.101671      11.618627       0.478865       5.281010           0.039170
          344              O       6.902357      13.096339      15.137154      -0.501707      27.185548 0.40443519E+03  0.90645551E+04                                 7.102559                            6.174433       0.586699       2.254251                    0.998423      26.086225      66.449130       0.773094       0.353489      -1.142139       0.000802       0.015469       0.032646       0.036134      -0.027677       0.004284      -0.006982       0.051650       0.114735      -0.057209       0.016672       0.040537              7.676515      11.484383      -0.951006      -1.566539       6.398745       0.349181       5.146416           0.064693
          345              O      16.586568       9.658883      14.490318      -0.389463      22.883892 0.34273528E+03  0.73545510E+04                                 6.238631                            5.636072       0.772768       2.323257                    0.999486      24.918646      61.676856       0.821265       0.347557      -1.149435       0.039465       0.014182      -0.033227       0.053504      -0.005957      -0.017804       0.001195       0.053289       0.013088      -0.029504      -0.005868       0.035373              6.383577       7.634521       2.040740      -0.271754       6.368399       0.482340       5.147812           0.264896
          346              O       3.563122       9.669813      13.574031      -0.293746      27.277488 0.39147900E+03  0.86901869E+04                                 7.280208                            6.169391       0.638105       2.297319                    0.998493      24.530702      61.887538       0.756795       0.364592      -1.135018      -0.048423      -0.014542       0.031125       0.059372       0.043749      -0.001672       0.050415       0.051827      -0.114134      -0.081660       0.005983       0.075677              8.143588       6.213664      -1.862074      -1.864776       9.199985       3.844796       9.017114           0.478026
          347              O      13.913824       9.290332      18.669638      -0.589277      35.857897 0.56331064E+03  0.13694990E+05                                 8.590182                            7.327493       0.465779       2.188095                    0.996786      28.181627      74.396273       0.704852       0.357433      -1.140704      -0.027589      -0.014664      -0.049171       0.058258      -0.052410      -0.003536      -0.012950       0.012530       0.109445      -0.072358       0.030042       0.042316              9.536407       9.767218      -1.554618       2.758415      10.703415      -3.255276       8.138589           0.002787
          348              O      11.957102       9.104088      17.679934      -0.582326      37.923651 0.55622876E+03  0.13433822E+05                                 8.905717                            7.259145       0.650104       2.255917                    0.996297      27.715955      72.110931       0.713857       0.355262      -1.146379       0.028859       0.013630       0.013126       0.034509       0.040447      -0.030353       0.057699       0.060465       0.006983      -0.095222       0.045578       0.049644             10.293893      12.040090       5.700622       1.746749      12.543445       0.587538       6.298144           0.001468
          349              O       9.755107      13.347273      16.206714      -0.488890      28.369543 0.41690225E+03  0.93984903E+04                                 7.303716                            6.226966       0.495723       2.219305                    0.998423      26.250635      66.675428       0.778990       0.348779      -1.148009       0.017678      -0.001745      -0.012373       0.021648       0.017675      -0.013023       0.023828       0.060224      -0.034068      -0.048332       0.006811       0.041522              8.175933      13.370167       0.095443       1.089807       6.021367      -0.827101       5.136264           0.092394
          350              O      11.006011      14.890721      15.363070      -0.515941      27.181550 0.43609413E+03  0.99468622E+04                                 7.062793                            6.388534       0.736074       2.282062                    0.999065      26.923951      68.888128       0.765150       0.350957      -1.145708       0.000663      -0.035115      -0.006317       0.035685      -0.008037      -0.006798      -0.022050      -0.072818       0.063791      -0.049214       0.003506       0.045708              7.466184       7.175422      -0.975340       1.134899       8.504961      -2.474030       6.718170           0.123675
          351              O      13.252395      14.653759      22.080791      -0.498313      27.132910 0.40307505E+03  0.89822308E+04                                 6.950353                            6.075152       1.188514       2.439612                    0.999501      26.089485      65.211612       0.800476       0.343368      -1.156130       0.027890      -0.005200       0.039343       0.048505       0.006670       0.051386       0.014724      -0.027445      -0.135557      -0.076968       0.025130       0.051838              7.446435      11.056131      -2.068049       0.921161       5.863110      -0.192279       5.420065           0.091400
          352              O      14.666006      14.304179      23.771169      -0.394451      25.910438 0.39574784E+03  0.87965464E+04                                 6.841851                            6.085173       0.627594       2.256010                    0.999349      25.820489      64.888770       0.785333       0.350880      -1.147545      -0.020241       0.040988      -0.036431       0.058454      -0.031780       0.019314       0.001699       0.130224       0.052898      -0.081642       0.011502       0.070140              7.170293       5.539725      -0.181779       0.458531       4.791345       0.365066      11.179809           0.385312
          353              O      19.416705      13.794727      23.074873      -0.564384      34.829207 0.51310571E+03  0.12196424E+05                                 8.480200                            6.989305       0.308641       2.147941                    0.995591      27.635698      72.326179       0.721752       0.357020      -1.140122       0.002251      -0.027498      -0.026101       0.037980       0.008062       0.025055      -0.008948      -0.047366       0.142619      -0.055467       0.000877       0.054590              9.848889       9.227085      -0.063216       4.420503       5.956947       1.365465      14.362637           0.019919
          354              O       5.268328      13.566042      21.052705      -0.543790      27.601219 0.45230328E+03  0.10401016E+05                                 7.078921                            6.491076       0.778770       2.288287                    0.998863      27.333030      69.997780       0.762474       0.349329      -1.148156       0.001756       0.022817       0.013515       0.026577       0.001025      -0.063535       0.002952      -0.026604      -0.110695      -0.082876       0.031787       0.051089              7.268685       9.182710      -0.737175      -1.019355       5.419864       0.867385       7.203480           0.040265
          355              O      15.733130       6.745774      19.391178      -0.544676      27.855184 0.45295547E+03  0.10433305E+05                                 7.173659                            6.521799       0.678396       2.261098                    0.998454      27.284216      70.227988       0.755143       0.352136      -1.144374      -0.020981      -0.010497       0.018765       0.030042       0.022459       0.006772      -0.010222      -0.108704       0.130750      -0.081202       0.031205       0.049997              7.474575       7.246795      -0.041067       1.273793       5.287762       0.626085       9.889169           0.008913
          356              O      14.528699       7.200027      21.151624      -0.576669      32.755010 0.50527834E+03  0.11967267E+05                                 8.109183                            6.924873       0.403302       2.176337                    0.996142      27.723236      72.483637       0.726637       0.355897      -1.140737       0.011699      -0.041061      -0.019222       0.046822      -0.011488      -0.029756      -0.000117       0.018685      -0.146200      -0.058535       0.011486       0.047048              9.095660      14.270335      -2.399761       0.401719       6.211896       0.409115       6.804751           0.003337
          357              O      16.694048       7.481394      25.660673      -0.508290      26.302161 0.40596886E+03  0.90917193E+04                                 6.868497                            6.139150       0.714206       2.278558                    0.999149      26.514360      67.130555       0.785593       0.348141      -1.148496       0.023083      -0.009095       0.009749       0.026657       0.017461      -0.033294       0.019088       0.007615      -0.098590      -0.057698       0.018582       0.039117              7.200403       7.414810      -2.016596      -1.716756       5.994321       1.121284       8.192078           0.116481
          358              O      15.272001       3.842190       0.151727      -0.554548      32.431946 0.48226693E+03  0.11288096E+05                                 8.038490                            6.765675       0.620815       2.255691                    0.997547      27.097277      70.392546       0.735202       0.355931      -1.140894      -0.015799       0.063454      -0.004673       0.065558       0.016212       0.036458      -0.028535       0.007018      -0.009448      -0.055224       0.015833       0.039391              9.093882       7.499675      -1.536309       3.075696       6.180179      -1.444148      13.601794           0.049257
          359              O       7.073948      15.623121      22.866732      -0.606681      31.631108 0.49695705E+03  0.11711035E+05                                 7.832013                            6.842852       0.685113       2.262855                    0.997269      27.702874      72.039319       0.735602       0.353335      -1.143813       0.059540      -0.043180      -0.031358       0.079955       0.004768      -0.018235       0.030581       0.099521       0.079564      -0.073387       0.020730       0.052657              8.463179      12.561303       1.953322       0.489502       7.547217       0.005913       5.281017           0.039168
          360              O       8.684305      14.557584      23.503006      -0.501720      27.185708 0.40443803E+03  0.90646354E+04                                 7.102589                            6.174457       0.586688       2.254247                    0.998423      26.086303      66.449407       0.773092       0.353490      -1.142138      -0.015327       0.002242      -0.032646       0.036134      -0.015635      -0.006008       0.005568      -0.068954       0.114742      -0.057213       0.016673       0.040539              7.676550       6.228549       0.098721       0.035601      11.654668      -1.604597       5.146434           0.064680
          361              O      10.158481       4.387684      24.149843      -0.389524      22.885064 0.34275737E+03  0.73551503E+04                                 6.238876                            5.636282       0.772711       2.323232                    0.999486      24.919171      61.678868       0.821243       0.347560      -1.149431      -0.021632      -0.035920       0.033226       0.053499       0.004742      -0.002328      -0.017686      -0.053779       0.013070      -0.029504      -0.005866       0.035370              6.383832       7.201169       2.127448       0.419808       6.802324      -0.360983       5.148004           0.264852
          362              O      12.698476      17.161043      25.066130      -0.293771      27.277759 0.39148379E+03  0.86903180E+04                                 7.280250                            6.169424       0.638119       2.297322                    0.998493      24.530837      61.887925       0.756794       0.364592      -1.135019       0.023747       0.044638      -0.031124       0.059373       0.050340       0.049109      -0.011513      -0.014238      -0.114126      -0.081654       0.005985       0.075669              8.143634       8.370202      -2.292791       3.405122       7.043537      -2.581713       9.017162           0.478003
          363              O      11.043367       6.936481      19.970523      -0.589277      35.857859 0.56331022E+03  0.13694975E+05                                 8.590172                            7.327487       0.465782       2.188096                    0.996786      28.181607      74.396167       0.704853       0.357432      -1.140704       0.019784       0.024183       0.049172       0.058258      -0.045983      -0.013391      -0.000932      -0.051833       0.109446      -0.072359       0.030043       0.042316              9.536393      10.070318      -1.615155      -2.651973      10.400285       3.342547       8.138574           0.002788
          364              O      11.609238       8.818831      20.960226      -0.582330      37.923705 0.55622981E+03  0.13433855E+05                                 8.905726                            7.259153       0.650096       2.255914                    0.996296      27.715976      72.111012       0.713856       0.355262      -1.146379      -0.019017      -0.025630      -0.013126       0.034509       0.048958       0.050637      -0.041067      -0.024753       0.006983      -0.095223       0.045579       0.049645             10.293904      14.713902       5.166608       0.918264       9.869662       1.597844       6.298148           0.001470
          365              O       7.879505      11.809230      22.433447      -0.488886      28.369427 0.41690014E+03  0.93984310E+04                                 7.303698                            6.226952       0.495722       2.219306                    0.998423      26.250569      66.675216       0.778991       0.348779      -1.148009      -0.001751      -0.017678       0.012372       0.021648       0.027886       0.020815      -0.017437      -0.042023      -0.034069      -0.048331       0.006809       0.041521              8.175912       6.339907       1.499545      -0.597633      13.051576       1.230692       5.136253           0.092399
          366              O       6.120952      10.884845      23.277090      -0.515920      27.181268 0.43608844E+03  0.99466988E+04                                 7.062739                            6.388488       0.736087       2.282067                    0.999065      26.923820      68.887650       0.765154       0.350956      -1.145709       0.034305      -0.007528       0.006316       0.035685      -0.021404      -0.022954      -0.002348       0.061048       0.063782      -0.049208       0.003504       0.045704              7.466124       8.079252      -1.155856      -2.203817       7.601004       1.597453       6.718116           0.123683
          367              O       5.913359       8.635557      16.559370      -0.498269      27.132504 0.40306789E+03  0.89820351E+04                                 6.950294                            6.075106       1.188513       2.439616                    0.999502      26.089231      65.210930       0.800477       0.343369      -1.156128      -0.000363      -0.028375      -0.039337       0.048505       0.000887       0.024502       0.047509       0.030459      -0.135515      -0.076961       0.025126       0.051835              7.446371       5.267895      -0.911999      -0.008138      11.651219       0.940934       5.419999           0.091446
          368              O       5.979305       7.180857      14.868991      -0.394236      25.907456 0.39569141E+03  0.87949727E+04                                 6.841300                            6.084713       0.627666       2.256049                    0.999349      25.819073      64.883895       0.785368       0.350877      -1.147548      -0.036231       0.027878       0.036451       0.058468      -0.004329       0.005452       0.018584      -0.144773       0.052799      -0.081687       0.011496       0.070192              7.169697       4.749891      -0.024091       0.447747       5.580397       0.378134      11.178803           0.385494
          369              O       5.548440       2.422386      15.565287      -0.564384      34.829161 0.51310469E+03  0.12196393E+05                                 8.480190                            6.989296       0.308644       2.147942                    0.995591      27.635672      72.326068       0.721753       0.357020      -1.140122       0.026525      -0.007594       0.026100       0.037980      -0.001654      -0.003867       0.026322       0.049928       0.142620      -0.055468       0.000878       0.054591              9.848880       6.058098       0.569703       2.204795       9.125922       4.067456      14.362621           0.019917
          370              O       8.543733      16.251960      17.587455      -0.543789      27.601166 0.45230225E+03  0.10400986E+05                                 7.078911                            6.491067       0.778773       2.288288                    0.998863      27.333011      69.997702       0.762475       0.349329      -1.148156      -0.022719       0.002747      -0.013516       0.026577      -0.004164      -0.009549      -0.062882       0.025350      -0.110697      -0.082876       0.031788       0.051089              7.268675       5.281030       0.042080       0.650939       9.321525      -1.169491       7.203469           0.040269
          371              N       7.209505       7.224605       3.872517      -0.138135      20.591865 0.32997299E+03  0.71859367E+04                                 6.476755                            6.000718      -0.410617       1.967936                    0.995585      24.102815      65.051586       0.687293       0.409222      -1.077018       0.113656      -0.044007      -0.104839       0.160765      -0.019514      -0.000913      -0.056406      -0.002197      -0.022277      -0.061075       0.002109       0.058966              6.697440       5.819047      -0.254234       0.076230       7.705091      -1.197921       6.568184          -0.000024
          372              N      11.968157      14.250324       7.613400      -0.357706      21.890160 0.39995689E+03  0.90175818E+04                                 6.454451                            6.457610       0.102928       2.138023                    0.992443      25.467875      66.947571       0.694812       0.390987      -1.104038      -0.001871       0.058411      -0.123573       0.136695      -0.000392       0.016090      -0.051222      -0.043792       0.295205      -0.073240      -0.044629       0.117868              6.339086       6.384078      -0.792903      -0.306056       5.923367      -0.440515       6.709812          -0.000052
          373              N      18.756943      14.511019      11.167006      -0.113205      17.272721 0.25371767E+03  0.51246148E+04                                 5.489179                            5.028349       0.275113       2.226752                    0.998105      21.807689      54.935832       0.811455       0.373707      -1.112353       0.020674       0.023308       0.144070       0.147401       0.040819      -0.030651       0.015617       0.055617       0.034529      -0.065870       0.011301       0.054569              5.706696       5.678727       0.830419       0.821138       5.111159       0.444248       6.330202           0.000053
          374              N       2.470090       2.895704      14.593101      -0.113205      17.272729 0.25371778E+03  0.51246181E+04                                 5.489182                            5.028352       0.275110       2.226751                    0.998105      21.807695      54.935867       0.811454       0.373707      -1.112353      -0.020674      -0.023308      -0.144070       0.147401       0.040819      -0.030651       0.015618       0.055617       0.034529      -0.065870       0.011301       0.054569              5.706700       5.678732       0.830421       0.821139       5.111162       0.444247       6.330207           0.000053
          375              N      11.078492      10.397276       9.007537      -0.138135      20.591839 0.32997244E+03  0.71859197E+04                                 6.476740                            6.000706      -0.410617       1.967935                    0.995585      24.102796      65.051454       0.687295       0.409221      -1.077019       0.020894      -0.120073       0.104839       0.160765      -0.018439      -0.055491       0.010152      -0.012963      -0.022278      -0.061075       0.002109       0.058965              6.697423       7.535059      -0.596959      -1.159782       5.989041       0.309373       6.568170          -0.000024
          376              N       3.256834       7.106811       5.266654      -0.357706      21.890169 0.39995712E+03  0.90175881E+04                                 6.454453                            6.457612       0.102928       2.138023                    0.992443      25.467873      66.947561       0.694812       0.390986      -1.104039      -0.056913       0.013274       0.123573       0.136695      -0.008773      -0.047079       0.025811       0.040131       0.295205      -0.073239      -0.044629       0.117868              6.339087       5.636468      -0.643587      -0.491926       6.670976      -0.213850       6.709816          -0.000052
          377              N       1.671567       0.500563       1.713047      -0.113205      17.272721 0.25371755E+03  0.51246118E+04                                 5.489178                            5.028347       0.275114       2.226753                    0.998105      21.807688      54.935829       0.811455       0.373707      -1.112353      -0.026906      -0.015709      -0.144070       0.147401       0.048369       0.009312      -0.033116      -0.019992       0.034529      -0.065870       0.011301       0.054569              5.706697       5.451917       0.875721       0.596471       5.337971       0.718229       6.330201           0.000053
          378              N      19.555466      16.906160      24.047060      -0.113204      17.272730 0.25371772E+03  0.51246168E+04                                 5.489182                            5.028351       0.275109       2.226751                    0.998105      21.807698      54.935880       0.811454       0.373707      -1.112353       0.026906       0.015708       0.144070       0.147400       0.048369       0.009312      -0.033116      -0.019992       0.034529      -0.065870       0.011301       0.054569              5.706701       5.451921       0.875722       0.596471       5.337976       0.718230       6.330206           0.000053
          379              N      14.017528      10.182118      21.887590      -0.138135      20.591846 0.32997258E+03  0.71859234E+04                                 6.476742                            6.000708      -0.410615       1.967936                    0.995585      24.102793      65.051445       0.687295       0.409221      -1.077019      -0.113656       0.044007       0.104839       0.160765      -0.019514      -0.000913      -0.056405      -0.002197      -0.022277      -0.061075       0.002109       0.058965              6.697426       5.819042      -0.254229       0.076232       7.705068      -1.197913       6.568169          -0.000024
          380              N       9.258876       3.156399      18.146707      -0.357706      21.890159 0.39995684E+03  0.90175804E+04                                 6.454451                            6.457610       0.102928       2.138023                    0.992443      25.467872      66.947558       0.694812       0.390987      -1.104039       0.001870      -0.058411       0.123573       0.136695      -0.000392       0.016090      -0.051222      -0.043791       0.295206      -0.073240      -0.044629       0.117869              6.339085       6.384077      -0.792902      -0.306057       5.923367      -0.440516       6.709812          -0.000052
          381              N      10.148541       7.009447      16.752570      -0.138135      20.591855 0.32997278E+03  0.71859304E+04                                 6.476750                            6.000715      -0.410616       1.967936                    0.995585      24.102810      65.051551       0.687293       0.409222      -1.077018      -0.020895       0.120074      -0.104839       0.160765      -0.018439      -0.055492       0.010152      -0.012963      -0.022278      -0.061075       0.002109       0.058965              6.697435       7.535076      -0.596965      -1.159787       5.989047       0.309372       6.568183          -0.000024
          382              N      17.970199      10.299912      20.493453      -0.357706      21.890176 0.39995728E+03  0.90175930E+04                                 6.454455                            6.457614       0.102926       2.138023                    0.992443      25.467880      66.947592       0.694812       0.390987      -1.104038       0.056913      -0.013274      -0.123573       0.136695      -0.008773      -0.047079       0.025811       0.040131       0.295205      -0.073239      -0.044629       0.117868              6.339089       5.636470      -0.643587      -0.491925       6.670979      -0.213850       6.709818          -0.000052

******************************************************
Auxiliary information for the entire system
The total spin magnetic moment of the unit cell is   7.575959
The total net atomic charge of the unit cell is   0.000003
Accuracy of reproducing the electrostatic potential in the unit cell:
  The inner radius (bohr) =    5.0000
  The outer radius (bohr) =   12.0000
  Valid grid points have density less than (e/(bohr^3)) =    0.0001
  The number of valid grid points were=       127782
  The rms potential error without charges in kcal/mol is=      9.12127
  The rms potential error with partial charges in kcal/mol is=      1.12518
  The RRMSE value at monopole order=      0.12336
  The rms potential error with partial charges and cloud penetration in kcal/mol is=      1.10871
  The RRMSE value at monopole order with cloud penetration is=      0.12155
  The rms potential error with partial charges and atomic dipoles in kcal/mol is=      0.71631
  The RRMSE value at dipole order=      0.07853
  The rms potential error with partial charges, atomic dipoles and cloud penetration in kcal/mol is=      0.70719
  The RRMSE value at dipole order with cloud penetration=      0.07753

******************************************************
The electron densities and ab initio electrostatic potential were computed in VASP using the PBE functional and
projector augmented wave method. See the main text of the journal article for a description of computational details.
The atomic charges, dipoles, and quadrupoles were computed with the DDEC6 method as described in
(a) T. A. Manz and N. Gabaldon Limas, RSC Adv. 6 (2016) 47771-47801 DOI: 10.1039/c6ra04656h
(b) N. Gabaldon Limas and T. A. Manz, RSC Adv. 8 (2018) 2678-2707 DOI: 10.1039/c7ra11829e.
For each atom in the material, the electron cloud parameters were fit to the spherically averaged atom-in-material
electron density using radial positions for which this density was between 10^-4 and 10^-2 electrons per cubic bohr.
The polarizabilities, dispersion coefficients, and quantum Drude oscillator (QDO) parameters were fit using the MCLF method.
The magnetic structure of the system was optimized in VASP from the default ferromagnetic initial guess using spin polarization.
The atomic spin moments (ASMs) were computed on this optimized magnetic structure using the DDEC6 partition as inputs
to the method of T. A. Manz and D. S. Sholl, J. Chem. Theory Comput. 7 (2011) 4146-4164 DOI: 10.1021/ct200539n.
The RMSE and RRMSE were computed using a uniform grid with Ewald summation.
