# Supplementary material for: A collection of forcefield precursors for metal–organic frameworks
Source: RSC Adv. 2019 Nov 13;9(63):36492–507. doi: 10.1039/c9ra07327b (PMC9075174; doi:10.1039/c9ra07327b)
Supplement: RA-009-C9RA07327B-s4156 [file RA-009-C9RA07327B-s4156.xyz]

  154
jmolscript: load "" {1 1 1} spacegroup "x,y,z" unitcell [{      6.709800     0.000000     0.000000 }, {     -2.835507    12.783811     0.000000 }, {      0.000000     0.000000    21.342000 }]
Co     3.343052     0.598538     9.242580     0.789216
Co     5.303894     5.793367    19.913580     0.789306
Co     0.531241    12.185273    12.099420     0.789469
Co    -1.429601     6.990444     1.428420     0.788984
Co     0.000000     0.000000    10.671000     0.556473
Co     1.937146     6.391906     0.000000     0.556807
H     -1.339952    12.551146     7.525189     0.311684
H     -0.072333    12.381121     6.852916     0.316645
H      3.794481     1.463746     5.676972     0.128798
H      3.308612     3.179334     4.217179     0.103180
H     -0.026116     1.421560     6.884929     0.119444
H     -0.515528     3.107744     5.380318     0.115537
H      5.239198     5.190227     9.202670     0.118580
H      4.772743     7.441456     9.004190     0.123671
H      1.969412     8.243001     8.816380     0.119449
H      2.437804     5.998164     8.991385     0.116775
H      0.245888     9.933021     8.393809     0.284347
H     -1.196523     9.690129     8.686194     0.284080
H      0.441591     6.624571    18.196189     0.311670
H     -0.826027     6.794596    17.523916     0.316661
H      4.852466     4.928159    16.347972     0.128791
H      5.338335     3.212572    14.888179     0.103189
H      1.963262     4.970346    17.555929     0.119433
H      2.452674     3.284161    16.051318     0.115545
H      3.407749     1.201678    19.873670     0.118576
H      1.038697    11.734260    19.675190     0.123685
H      3.842028    10.932715    19.487380     0.119461
H      6.209143     0.393741    19.662385     0.116783
H     -1.144249     9.242695    19.064809     0.284366
H      0.298162     9.485588    19.357194     0.284096
H      5.214245     0.232665    13.816811     0.311656
H      3.946626     0.402690    14.489084     0.316653
H      0.079812    11.320065    15.665028     0.128798
H      0.565681     9.604477    17.124821     0.103180
H      3.900409    11.362251    14.457071     0.119449
H      4.389821     9.676067    15.961682     0.115543
H     -1.364905     7.593584    12.139330     0.118600
H     -0.898450     5.342355    12.337810     0.123678
H      1.904881     4.540810    12.525620     0.119458
H      1.436489     6.785647    12.350615     0.116789
H      3.628405     2.850790    12.948191     0.284351
H      5.070816     3.093682    12.655806     0.284085
H      3.432702     6.159240     3.145811     0.311692
H      4.700320     5.989215     3.818084     0.316658
H     -0.978173     7.855652     4.994028     0.128794
H     -1.464042     9.571239     6.453821     0.103187
H      1.911031     7.813465     3.786071     0.119438
H      1.421619     9.499650     5.290682     0.115542
H      0.466544    11.582133     1.468330     0.118581
H      2.835596     1.049551     1.666810     0.123680
H      0.032265     1.851096     1.854620     0.119454
H     -2.334850    12.390070     1.679615     0.116782
H      5.018542     3.541116     2.277191     0.284353
H      3.576131     3.298223     1.984806     0.284083
C      1.925900     1.244888     6.408789     0.299426
C      2.924947     1.787177     5.615080    -0.194916
C      2.628608     2.808603     4.732375    -0.103264
C      1.028284     4.287435     3.560059     0.233644
C      0.843506     3.930127     9.361668     0.233931
C      0.642085     1.757774     6.331531    -0.187046
C      1.334475     3.289658     4.601762     0.013180
C      0.350131     2.771530     5.430045    -0.099547
C      0.534520     5.350408     9.134589     0.015906
C     -0.036368     8.087295     8.927145     0.321381
C     -0.772111     5.801293     9.130534    -0.114866
C     -1.051875     7.156377     9.018276    -0.210212
C      1.272573     7.632958     8.903242    -0.214264
C      1.553048     6.284649     9.007178    -0.111031
C      0.011246     5.147018    17.079789     0.299429
C     -0.987801     4.604729    16.286080    -0.194935
C     -0.691462     3.583302    15.403375    -0.103265
C      0.908862     2.104471    14.231059     0.233592
C      1.093640     2.461778    20.032668     0.233984
C      1.295061     4.634131    17.002531    -0.187085
C      0.602672     3.102247    15.272762     0.013219
C      1.587015     3.620375    16.101045    -0.099567
C      1.402626     1.041497    19.805589     0.015854
C     -0.861993    11.088422    19.598145     0.321412
C      2.709258     0.590612    19.801534    -0.114823
C      0.153514    12.019339    19.689276    -0.210197
C     -2.170933    11.542759    19.574242    -0.214246
C      0.384099     0.107256    19.678178    -0.110987
C      1.948393    11.538923    14.933211     0.299428
C      0.949346    10.996634    15.726920    -0.194926
C      1.245685     9.975208    16.609625    -0.103267
C      2.846009     8.496376    17.781941     0.233626
C      3.030787     8.853684    11.980332     0.233944
C      3.232208    11.026037    15.010469    -0.187067
C      2.539818     9.494153    16.740238     0.013191
C      3.524162    10.012281    15.911955    -0.099567
C      3.339773     7.433403    12.207411     0.015922
C      3.910661     4.696516    12.414855     0.321398
C      4.646404     6.982518    12.211466    -0.114855
C      4.926168     5.627434    12.323724    -0.210173
C      2.601720     5.150853    12.438758    -0.214210
C      2.321245     6.499162    12.334822    -0.111008
C      3.863047     7.636793     4.262211     0.299418
C     -1.847706     8.179082     5.055920    -0.194917
C      4.565755     9.200509     5.938625    -0.103259
C      2.965431    10.679340     7.110941     0.233609
C      2.780653    10.322033     1.309332     0.233965
C      2.579232     8.149680     4.339469    -0.187073
C      3.271621     9.681564     6.069238     0.013215
C      2.287278     9.163436     5.240955    -0.099551
C      2.471667    11.742314     1.536411     0.015868
C      4.736286     1.695389     1.743855     0.321406
C      1.165035    12.193199     1.540466    -0.114843
C      3.720779     0.764472     1.652724    -0.210207
C      6.045226     1.241052     1.767758    -0.214268
C      3.490194    12.676555     1.663822    -0.111013
N      2.262941     0.187283     7.313263    -0.664493
N      0.640154     1.875385     9.865126    -0.004531
N      1.908858     2.118533     9.619053    -0.074814
N      2.072157     3.407908     9.291026    -0.261329
N     -0.061559     3.004963     9.721281    -0.254393
N      0.014455     5.638044     2.275911    -0.071390
N      1.251084     5.538458     1.857394     0.013366
N      1.925809     4.685139     2.642780    -0.250129
N     -0.158005     4.856442     3.361578    -0.272985
N     -0.317482     9.457847     8.919675    -0.602453
N     -0.325794     6.204623    17.984263    -0.664646
N      1.296993     4.516520    20.536126    -0.004558
N      0.028288     4.273372    20.290053    -0.074641
N     -0.135011     2.983997    19.962026    -0.261315
N      1.998705     3.386943    20.392281    -0.254237
N      1.922692     0.753861    12.946911    -0.071584
N      0.686062     0.853447    12.528394     0.013470
N      0.011338     1.706767    13.313780    -0.250171
N      2.095152     1.535464    14.032578    -0.273020
N     -0.580879     9.717870    19.590675    -0.602465
N      1.611352    12.596528    14.028737    -0.664616
N      3.234139    10.908426    11.476874    -0.004529
N      1.965435    10.665278    11.722947    -0.074678
N      1.802136     9.375903    12.050974    -0.261371
N      3.935852     9.778848    11.620719    -0.254226
N      3.859838     7.145767    19.066089    -0.071487
N      2.623209     7.245353    19.484606     0.013367
N      1.948484     8.098672    18.699220    -0.250130
N      4.032298     7.927369    17.980422    -0.272985
N      4.191775     3.325964    12.422325    -0.602370
N      4.200087     6.579188     3.357737    -0.664493
N      2.577300     8.267291     0.805874    -0.004584
N      3.846005     8.510439     1.051947    -0.074668
N      4.009304     9.799814     1.379974    -0.261280
N      1.875588     9.396868     0.949719    -0.254371
N      1.951601    12.029950     8.395089    -0.071520
N      3.188231    11.930364     8.813606     0.013493
N      3.862955    11.077044     8.028220    -0.250174
N      1.779141    11.248347     7.309422    -0.273018
N      4.455172     3.065941     1.751325    -0.602491
O     -0.767309    12.144748    10.412548    -0.649090
O     -0.131051     7.030968    21.083548    -0.648987
O      4.641602     0.639063    10.929452    -0.649006
O      4.005344     5.752843     0.258452    -0.649147

The following XYZ coordinates are in angstroms. Other properties are in atomic units.
The sperically averaged electron density of each atom fit to a function of the form exp(a - br)
eigen_1, eigen_2 and eigen_3 are the three eigenvalues of traceless quadrupole moment tensor
  atom number  atomic symbol              X              Y              Z     net charge C6 coefficient C8 coefficient C10 coefficient fluctuating dipole atomic polarizability isotropic forcefield polarizability              a              b squared Pearson coefficient          <r^3>          <r^4>         wp_QDO          m_QDO          q_QDO       dipole_x       dipole_y       dipole_z         dipole            Qxy            Qxz            Qyz     Q(x^2-y^2)  Q(3z^2 - R^2)        eigen_1        eigen_2        eigen_3 static polarizability      alpha(xx)      alpha(xy)      alpha(xz)      alpha(yy)      alpha(yz)      alpha(zz) atomic spin moment
            1             Co       3.343052       0.598538       9.242580       0.789216     125.379860 0.27626073E+04  0.95790715E+05                                18.870558                           15.900032       0.854254       2.089054                    0.995135      50.658315     139.013553       0.514747       0.343169      -1.202394       0.051423       0.046086       0.011545       0.070011       0.199691       0.024942      -0.089108      -0.047189       0.138289      -0.245349       0.048902       0.196447             22.067113      25.097812      -7.424323       1.354420      18.775178       0.536213      22.328350           3.060235
            2             Co       5.303894       5.793367      19.913580       0.789306     125.380969 0.27626305E+04  0.95792194E+05                                18.871101                           15.900436       0.854317       2.089061                    0.995133      50.657791     139.014855       0.514721       0.343184      -1.202375      -0.051391      -0.046273       0.011400       0.070088       0.197509      -0.025753       0.091162      -0.048491       0.137656      -0.244302       0.048748       0.195554             22.067829      25.098652      -7.424473      -1.354885      18.775466      -0.536092      22.329370           3.061321
            3             Co       0.531241      12.185273      12.099420       0.789469     125.353093 0.27618687E+04  0.95759138E+05                                18.868704                           15.898526       0.854511       2.089169                    0.995131      50.650698     138.990386       0.514739       0.343196      -1.202365      -0.051381      -0.046389      -0.011370       0.070151       0.197061       0.025906      -0.091591      -0.049001       0.137914      -0.244145       0.048770       0.195375             22.064913      25.095114      -7.423471       1.354415      18.773235       0.536311      22.326391           3.063103
            4             Co      -1.429601       6.990444       1.428420       0.788984     125.408979 0.27634213E+04  0.95827922E+05                                18.875082                           15.903733       0.853634       2.088805                    0.995138      50.661675     139.038417       0.514611       0.343228      -1.202318       0.051407       0.046082      -0.011527       0.069993       0.199432      -0.024922       0.089108      -0.048225       0.138839      -0.245199       0.048909       0.196290             22.072538      25.104409      -7.426049      -1.355126      18.779343      -0.535926      22.333864           3.058476
            5             Co       0.000000       0.000000      10.671000       0.556473     126.870910 0.23730420E+04  0.80184954E+05                                20.831001                           16.172036       0.755440       2.020768                    0.993720      56.324894     158.769490       0.438595       0.413290      -1.133896      -0.000011       0.000034      -0.000011       0.000037      -0.100486      -0.034377       0.045430       0.149551      -0.271452      -0.116793      -0.063441       0.180235             26.031070      26.263250       8.590929       1.568263      28.189494       1.486210      23.640466          -0.258939
            6             Co       1.937146       6.391906       0.000000       0.556807     126.888853 0.23734125E+04  0.80198063E+05                                20.829859                           16.170981       0.755717       2.020879                    0.993717      56.328965     158.765106       0.438717       0.413172      -1.134014       0.000005       0.000015       0.000003       0.000016      -0.100363       0.034506      -0.045041       0.149538      -0.272088      -0.116499      -0.063705       0.180203             26.029874      26.262102       8.590544      -1.568365      28.188317      -1.486356      23.639204          -0.267841
            7              H      -1.339952      12.551146       7.525189       0.311684       0.559032 0.36285720E+01  0.30548149E+02                                 1.329817                            1.277078      -1.435223       2.294387                    0.996118       3.081858       9.223884       0.431645       1.685506      -0.633287      -0.014407      -0.000833       0.004665       0.015166      -0.012043       0.000045       0.000996       0.005119      -0.003627      -0.011769      -0.001173       0.012941              1.365090       1.524312       0.214401      -0.186411       1.360822      -0.159221       1.210136           0.000175
            8              H      -0.072333      12.381121       6.852916       0.316645       0.652502 0.43965023E+01  0.38341744E+02                                 1.409854                            1.356607      -1.332186       2.350093                    0.997673       2.937015       8.582418       0.447414       1.569757      -0.652909       0.005590      -0.008493      -0.014594       0.017787       0.012687      -0.004658      -0.001062      -0.008996       0.031084      -0.018993       0.005761       0.013233              1.438443       1.549636      -0.299745      -0.104174       1.528838       0.014312       1.236855          -0.000003
            9              H       3.794481       1.463746       5.676972       0.128798       0.930065 0.66624584E+01  0.62680304E+02                                 1.595631                            1.528310      -0.789681       2.516995                    0.999598       3.312112       9.171162       0.495211       1.314678      -0.701949       0.032998      -0.010770       0.000031       0.034711      -0.002435      -0.003197      -0.011782       0.012926      -0.018970      -0.017288       0.007041       0.010247              1.606831       2.052040      -0.237993       0.048902       1.411901      -0.113083       1.356553           0.000086
           10              H       3.308612       3.179334       4.217179       0.103180       1.045591 0.75435614E+01  0.73799026E+02                                 1.761969                            1.650332      -1.186278       2.307918                    0.995463       3.781704      10.962324       0.462418       1.353934      -0.691224       0.027688       0.013972      -0.015930       0.034866       0.000977      -0.000621      -0.007069       0.009527      -0.030151      -0.013644       0.003639       0.010005              1.801645       1.950770       0.219177      -0.424820       1.591590      -0.285779       1.862574          -0.000029
           11              H      -0.026116       1.421560       6.884929       0.119444       0.974016 0.70758634E+01  0.68132877E+02                                 1.690401                            1.607904      -1.013818       2.403526                    0.996714       3.592173      10.334628       0.464255       1.370163      -0.689085      -0.025924      -0.009198       0.022463       0.035514      -0.003772      -0.002278      -0.011160       0.009984      -0.023064      -0.016704       0.006362       0.010342              1.722014       1.823012       0.229082      -0.351708       1.573484      -0.282648       1.769546           0.000062
           12              H      -0.515528       3.107744       5.380318       0.115537       1.015146 0.74429403E+01  0.71946066E+02                                 1.685934                            1.610562      -0.862760       2.473858                    0.998902       3.444607       9.649117       0.484844       1.306898      -0.703415      -0.035870       0.014073       0.001500       0.038561      -0.003805      -0.005361      -0.004624       0.020721      -0.014078      -0.012797      -0.001703       0.014500              1.694364       2.139353      -0.248179       0.069839       1.484899      -0.100010       1.458839          -0.000104
           13              H       5.239198       5.190227       9.202670       0.118580       1.089114 0.82607798E+01  0.82644645E+02                                 1.817969                            1.736689      -1.239656       2.301024                    0.993870       3.716025      10.881548       0.447155       1.369160      -0.689519      -0.029467      -0.023750       0.005396       0.038230      -0.000191      -0.000774      -0.000868       0.011008      -0.033082      -0.011123       0.000076       0.011047              1.823690       2.092259       0.380529      -0.073924       1.914205      -0.056969       1.464607          -0.000034
           14              H       4.772743       7.441456       9.004190       0.123671       0.882604 0.62470121E+01  0.58088419E+02                                 1.563251                            1.496211      -0.785670       2.515061                    0.999328       3.381589       9.443723       0.490168       1.343830      -0.695045      -0.033751       0.008873       0.003781       0.035102      -0.000293       0.001351      -0.001023       0.003394      -0.061401      -0.020558       0.008539       0.012019              1.583603       2.064954      -0.208010       0.000625       1.403306      -0.048162       1.282548          -0.000023
           15              H       1.969412       8.243001       8.816380       0.119449       0.896671 0.64108952E+01  0.60129309E+02                                 1.589719                            1.523097      -0.887224       2.461449                    0.998085       3.481369       9.833634       0.481250       1.356961      -0.691860       0.025136       0.022143       0.001646       0.033538       0.000270      -0.000851       0.001000      -0.002678      -0.059948      -0.020040       0.008656       0.011384              1.610005       1.804834       0.373510      -0.058931       1.714685      -0.100387       1.310495          -0.000010
           16              H       2.437804       5.998164       8.991385       0.116775       0.997241 0.73657722E+01  0.71524975E+02                                 1.710849                            1.636603      -1.019202       2.406006                    0.996629       3.565853      10.248340       0.462559       1.363640      -0.691017       0.038375      -0.011480       0.000403       0.040057       0.001206      -0.000961      -0.001603       0.018944      -0.040483      -0.013748      -0.002586       0.016334              1.720704       2.245694      -0.196446       0.007453       1.550429      -0.017953       1.365989          -0.000055
           17              H       0.245888       9.933021       8.393809       0.284347       0.622727 0.41323276E+01  0.35717061E+02                                 1.390321                            1.332199      -1.368032       2.302125                    0.996530       3.201844       9.515980       0.439998       1.610551      -0.644499       0.013746       0.012082      -0.004226       0.018782      -0.010826       0.000709      -0.004428       0.002726      -0.044332      -0.015792      -0.002871       0.018662              1.422827       1.516344       0.263072      -0.170947       1.504465      -0.220355       1.247672           0.000098
           18              H      -1.196523       9.690129       8.686194       0.284080       0.723338 0.49143617E+01  0.44255313E+02                                 1.515260                            1.435629      -1.559415       2.196483                    0.995934       3.388327      10.201837       0.432473       1.572710      -0.649837      -0.019027       0.000431       0.004165       0.019482       0.013861      -0.003311      -0.003943      -0.000112      -0.033949      -0.012194      -0.008157       0.020351              1.557264       1.933239      -0.276808       0.127338       1.444504      -0.091284       1.294050           0.000165
           19              H       0.441591       6.624571      18.196189       0.311670       0.559114 0.36292643E+01  0.30555429E+02                                 1.329934                            1.277188      -1.435351       2.294298                    0.996116       3.082188       9.225085       0.431632       1.685475      -0.633290       0.014405       0.000839       0.004665       0.015165      -0.012045      -0.000040      -0.000993       0.005112      -0.003636      -0.011768      -0.001177       0.012944              1.365214       1.524447       0.214419       0.186430       1.360951       0.159243       1.210245           0.000197
           20              H      -0.826027       6.794596      17.523916       0.316661       0.652531 0.43967683E+01  0.38344633E+02                                 1.409886                            1.356640      -1.332538       2.349944                    0.997667       2.937112       8.582758       0.447413       1.569737      -0.652911      -0.005589       0.008495      -0.014594       0.017787       0.012686       0.004658       0.001067      -0.008996       0.031087      -0.018993       0.005757       0.013236              1.438478       1.549680      -0.299744       0.104170       1.528868      -0.014298       1.236885           0.000068
           21              H       4.852466       4.928159      16.347972       0.128791       0.930116 0.66629136E+01  0.62685760E+02                                 1.595696                            1.528366      -0.789754       2.516954                    0.999597       3.312241       9.171654       0.495198       1.314686      -0.701947      -0.032996       0.010773       0.000028       0.034710      -0.002435       0.003198       0.011783       0.012927      -0.018971      -0.017290       0.007042       0.010248              1.606900       2.052147      -0.238014      -0.048907       1.411954       0.113091       1.356600           0.000195
           22              H       5.338335       3.212572      14.888179       0.103189       1.045518 0.75429329E+01  0.73791481E+02                                 1.761906                            1.650279      -1.186224       2.307956                    0.995463       3.781577      10.961921       0.462418       1.353960      -0.691219      -0.027688      -0.013977      -0.015934       0.034869       0.000981       0.000624       0.007071       0.009525      -0.030156      -0.013647       0.003641       0.010007              1.801577       1.950694       0.219163       0.424789       1.591539       0.285761       1.862498           0.000047
           23              H       1.963262       4.970346      17.555929       0.119433       0.974038 0.70760761E+01  0.68135308E+02                                 1.690410                            1.607915      -1.013745       2.403547                    0.996714       3.592238      10.334780       0.464260       1.370141      -0.689089       0.025926       0.009201       0.022456       0.035512      -0.003775       0.002283       0.011160       0.009987      -0.023069      -0.016706       0.006363       0.010344              1.722022       1.823016       0.229076       0.351698       1.573499       0.282649       1.769551           0.000108
           24              H       2.452674       3.284161      16.051318       0.115545       1.015172 0.74432072E+01  0.71949412E+02                                 1.685970                            1.610596      -0.862814       2.473830                    0.998901       3.444688       9.649448       0.484836       1.306905      -0.703413       0.035867      -0.014074       0.001495       0.038559      -0.003805       0.005361       0.004624       0.020718      -0.014078      -0.012797      -0.001701       0.014498              1.694401       2.139399      -0.248187      -0.069843       1.484934       0.100017       1.458871          -0.000031
           25              H       3.407749       1.201678      19.873670       0.118576       1.089087 0.82605212E+01  0.82641442E+02                                 1.817948                            1.736669      -1.239628       2.301044                    0.993871       3.715958      10.881324       0.447155       1.369172      -0.689517       0.029472       0.023751       0.005397       0.038234      -0.000190       0.000773       0.000868       0.011006      -0.033088      -0.011125       0.000078       0.011047              1.823668       2.092231       0.380526       0.073923       1.914183       0.056969       1.464591          -0.000110
           26              H       1.038697      11.734260      19.675190       0.123685       0.882568 0.62467122E+01  0.58085074E+02                                 1.563227                            1.496190      -0.785715       2.515054                    0.999327       3.381517       9.443551       0.490162       1.343857      -0.695040       0.033752      -0.008874       0.003782       0.035104      -0.000293      -0.001352       0.001023       0.003392      -0.061404      -0.020559       0.008541       0.012019              1.583577       2.064917      -0.208004      -0.000624       1.403286       0.048161       1.282529          -0.000081
           27              H       3.842028      10.932715      19.487380       0.119461       0.896631 0.64105555E+01  0.60125521E+02                                 1.589696                            1.523076      -0.887278       2.461439                    0.998084       3.481303       9.833502       0.481243       1.356996      -0.691854      -0.025139      -0.022144       0.001646       0.033541       0.000270       0.000851      -0.000999      -0.002678      -0.059950      -0.020041       0.008657       0.011384              1.609981       1.804807       0.373502       0.058930       1.714659       0.100385       1.310477          -0.000051
           28              H       6.209143       0.393741      19.662385       0.116783       0.997200 0.73653875E+01  0.71520244E+02                                 1.710800                            1.636559      -1.019140       2.406042                    0.996630       3.565742      10.247921       0.462566       1.363638      -0.691017      -0.038378       0.011478       0.000403       0.040060       0.001205       0.000962       0.001603       0.018942      -0.040486      -0.013749      -0.002584       0.016333              1.720654       2.245622      -0.196438      -0.007453       1.550385       0.017952       1.365955          -0.000125
           29              H      -1.144249       9.242695      19.064809       0.284366       0.622727 0.41323526E+01  0.35717522E+02                                 1.390347                            1.332222      -1.368120       2.302091                    0.996529       3.201919       9.516402       0.439982       1.610599      -0.644491      -0.013744      -0.012082      -0.004229       0.018782      -0.010828      -0.000711       0.004429       0.002724      -0.044337      -0.015793      -0.002872       0.018665              1.422854       1.516376       0.263080       0.170951       1.504496       0.220360       1.247692           0.000117
           30              H       0.298162       9.485588      19.357194       0.284096       0.723355 0.49145264E+01  0.44257303E+02                                 1.515296                            1.435661      -1.559546       2.196422                    0.995933       3.388430      10.202308       0.432463       1.572728      -0.649833       0.019027      -0.000428       0.004162       0.019482       0.013864       0.003312       0.003948      -0.000113      -0.033957      -0.012198      -0.008158       0.020356              1.557302       1.933290      -0.276819      -0.127341       1.444541       0.091288       1.294077           0.000159
           31              H       5.214245       0.232665      13.816811       0.311656       0.559099 0.36291452E+01  0.30554190E+02                                 1.329919                            1.277174      -1.435417       2.294273                    0.996116       3.082139       9.224916       0.431631       1.685494      -0.633288       0.014406       0.000841      -0.004667       0.015167      -0.012045       0.000038       0.000992       0.005109      -0.003633      -0.011767      -0.001176       0.012943              1.365198       1.524428       0.214416      -0.186426       1.360933      -0.159239       1.210231           0.000193
           32              H       3.946626       0.402690      14.489084       0.316653       0.652535 0.43967823E+01  0.38344663E+02                                 1.409875                            1.356629      -1.332597       2.349920                    0.997666       2.937082       8.582570       0.447422       1.569706      -0.652916      -0.005589       0.008498       0.014594       0.017789       0.012686      -0.004657      -0.001067      -0.008996       0.031088      -0.018993       0.005757       0.013236              1.438465       1.549666      -0.299741      -0.104169       1.528854       0.014299       1.236875           0.000051
           33              H       0.079812      11.320065      15.665028       0.128798       0.930087 0.66626496E+01  0.62682633E+02                                 1.595664                            1.528337      -0.789755       2.516961                    0.999598       3.312162       9.171378       0.495203       1.314687      -0.701947      -0.032997       0.010778      -0.000028       0.034712      -0.002436      -0.003198      -0.011782       0.012927      -0.018973      -0.017289       0.007041       0.010248              1.606867       2.052101      -0.238009       0.048907       1.411927      -0.113087       1.356573           0.000167
           34              H       0.565681       9.604477      17.124821       0.103180       1.045557 0.75432855E+01  0.73795829E+02                                 1.761951                            1.650318      -1.186246       2.307938                    0.995463       3.781676      10.962292       0.462412       1.353960      -0.691219      -0.027689      -0.013973       0.015934       0.034868       0.000979      -0.000624      -0.007071       0.009525      -0.030159      -0.013648       0.003641       0.010007              1.801624       1.950749       0.219171      -0.424807       1.591576      -0.285772       1.862547           0.000029
           35              H       3.900409      11.362251      14.457071       0.119449       0.973979 0.70755252E+01  0.68128642E+02                                 1.690342                            1.607855      -1.013717       2.403575                    0.996715       3.592071      10.334179       0.464268       1.370144      -0.689089       0.025927       0.009206      -0.022459       0.035516      -0.003773      -0.002284      -0.011159       0.009988      -0.023065      -0.016705       0.006363       0.010342              1.721952       1.822939       0.229062      -0.351677       1.573438      -0.282631       1.769479           0.000118
           36              H       4.389821       9.676067      15.961682       0.115543       1.015190 0.74433733E+01  0.71951435E+02                                 1.685990                            1.610613      -0.862822       2.473823                    0.998901       3.444728       9.649595       0.484833       1.306905      -0.703412       0.035868      -0.014071      -0.001496       0.038558      -0.003804      -0.005360      -0.004624       0.020718      -0.014080      -0.012796      -0.001702       0.014498              1.694422       2.139430      -0.248191       0.069843       1.484948      -0.100018       1.458886          -0.000018
           37              H      -1.364905       7.593584      12.139330       0.118600       1.089162 0.82612468E+01  0.82650509E+02                                 1.818016                            1.736731      -1.239684       2.301005                    0.993870       3.716115      10.881900       0.447152       1.369149      -0.689520       0.029467       0.023747      -0.005402       0.038229      -0.000190      -0.000776      -0.000869       0.011010      -0.033088      -0.011125       0.000076       0.011049              1.823737       2.092320       0.380546      -0.073928       1.914253      -0.056972       1.464638           0.000006
           38              H      -0.898450       5.342355      12.337810       0.123678       0.882592 0.62469041E+01  0.58087212E+02                                 1.563242                            1.496203      -0.785700       2.515054                    0.999328       3.381556       9.443640       0.490166       1.343839      -0.695044       0.033752      -0.008876      -0.003786       0.035104      -0.000295       0.001351      -0.001024       0.003398      -0.061397      -0.020557       0.008536       0.012021              1.583594       2.064943      -0.208010       0.000625       1.403298      -0.048162       1.282540           0.000014
           39              H       1.904881       4.540810      12.525620       0.119458       0.896634 0.64105541E+01  0.60125363E+02                                 1.589684                            1.523064      -0.887233       2.461458                    0.998085       3.481271       9.833324       0.481252       1.356975      -0.691858      -0.025139      -0.022147      -0.001649       0.033543       0.000274      -0.000850       0.000999      -0.002677      -0.059940      -0.020038       0.008655       0.011383              1.609969       1.804792       0.373502      -0.058930       1.714647      -0.100384       1.310468           0.000029
           40              H       1.436489       6.785647      12.350615       0.116789       0.997262 0.73659663E+01  0.71527329E+02                                 1.710868                            1.636620      -1.019202       2.406003                    0.996629       3.565885      10.248465       0.462558       1.363633      -0.691018      -0.038374       0.011478      -0.000408       0.040056       0.001207      -0.000960      -0.001604       0.018945      -0.040489      -0.013750      -0.002585       0.016335              1.720724       2.245728      -0.196449       0.007453       1.550442      -0.017953       1.366001          -0.000011
           41              H       3.628405       2.850790      12.948191       0.284351       0.622689 0.41320170E+01  0.35713862E+02                                 1.390294                            1.332173      -1.368032       2.302145                    0.996530       3.201767       9.515820       0.439988       1.610610      -0.644490      -0.013741      -0.012085       0.004230       0.018782      -0.010826       0.000713      -0.004428       0.002728      -0.044312      -0.015785      -0.002875       0.018660              1.422799       1.516314       0.263070      -0.170948       1.504433      -0.220352       1.247651           0.000131
           42              H       5.070816       3.093682      12.655806       0.284085       0.723290 0.49139475E+01  0.44250699E+02                                 1.515206                            1.435580      -1.559403       2.196504                    0.995934       3.388184      10.201341       0.432475       1.572734      -0.649834       0.019025      -0.000434      -0.004162       0.019480       0.013863      -0.003310      -0.003945      -0.000113      -0.033936      -0.012190      -0.008160       0.020351              1.557207       1.933170      -0.276794       0.127334       1.444447      -0.091279       1.294005           0.000190
           43              H       3.432702       6.159240       3.145811       0.311692       0.559083 0.36289809E+01  0.30552346E+02                                 1.329869                            1.277125      -1.435172       2.294388                    0.996117       3.081999       9.224315       0.431651       1.685439      -0.633295      -0.014405      -0.000832      -0.004664       0.015164      -0.012043      -0.000046      -0.000995       0.005122      -0.003635      -0.011768      -0.001175       0.012943              1.365146       1.524377       0.214417       0.186423       1.360880       0.159234       1.210180           0.000183
           44              H       4.700320       5.989215       3.818084       0.316658       0.652500 0.43964697E+01  0.38341297E+02                                 1.409834                            1.356589      -1.332118       2.350123                    0.997674       2.936981       8.582234       0.447424       1.569725      -0.652914       0.005592      -0.008490       0.014593       0.017785       0.012685       0.004658       0.001063      -0.008996       0.031090      -0.018993       0.005760       0.013234              1.438422       1.549615      -0.299738       0.104174       1.528813      -0.014312       1.236839           0.000024
           45              H      -0.978173       7.855652       4.994028       0.128794       0.930092 0.66626931E+01  0.62683014E+02                                 1.595654                            1.528330      -0.789684       2.516986                    0.999598       3.312167       9.171327       0.495211       1.314667      -0.701951       0.032996      -0.010770      -0.000027       0.034709      -0.002435       0.003198       0.011782       0.012927      -0.018967      -0.017289       0.007041       0.010247              1.606856       2.052079      -0.238000      -0.048903       1.411920       0.113085       1.356570           0.000124
           46              H      -1.464042       9.571239       6.453821       0.103187       1.045561 0.75432952E+01  0.73795792E+02                                 1.761940                            1.650306      -1.186270       2.307928                    0.995463       3.781637      10.962094       0.462420       1.353940      -0.691223       0.027688       0.013973       0.015933       0.034867       0.000979       0.000622       0.007069       0.009526      -0.030154      -0.013645       0.003639       0.010006              1.801614       1.950736       0.219171       0.424807       1.591565       0.285771       1.862540          -0.000018
           47              H       1.911031       7.813465       3.786071       0.119438       0.974086 0.70765159E+01  0.68140732E+02                                 1.690473                            1.607970      -1.013840       2.403498                    0.996713       3.592367      10.335306       0.464249       1.370148      -0.689087      -0.025922      -0.009196      -0.022457       0.035509      -0.003774       0.002278       0.011160       0.009983      -0.023064      -0.016704       0.006361       0.010343              1.722088       1.823091       0.229094       0.351727       1.573552       0.282667       1.769623           0.000067
           48              H       1.421619       9.499650       5.290682       0.115542       1.015156 0.74430495E+01  0.71947473E+02                                 1.685951                            1.610578      -0.862783       2.473847                    0.998902       3.444645       9.649285       0.484839       1.306905      -0.703413      -0.035869       0.014073      -0.001496       0.038560      -0.003805       0.005361       0.004624       0.020719      -0.014077      -0.012797      -0.001701       0.014498              1.694381       2.139373      -0.248182      -0.069841       1.484916       0.100013       1.458854          -0.000121
           49              H       0.466544      11.582133       1.468330       0.118581       1.089117 0.82608156E+01  0.82645116E+02                                 1.817974                            1.736693      -1.239653       2.301025                    0.993870       3.716045      10.881624       0.447154       1.369161      -0.689519      -0.029468      -0.023751      -0.005395       0.038230      -0.000192       0.000773       0.000868       0.011005      -0.033083      -0.011123       0.000078       0.011046              1.823695       2.092261       0.380528       0.073924       1.914212       0.056970       1.464610          -0.000147
           50              H       2.835596       1.049551       1.666810       0.123680       0.882620 0.62471747E+01  0.58090454E+02                                 1.563282                            1.496239      -0.785708       2.515042                    0.999327       3.381663       9.444049       0.490157       1.343846      -0.695041      -0.033749       0.008873      -0.003780       0.035100      -0.000292      -0.001352       0.001023       0.003389      -0.061409      -0.020561       0.008543       0.012018              1.583634       2.065000      -0.208014      -0.000624       1.403334       0.048164       1.282570          -0.000118
           51              H       0.032265       1.851096       1.854620       0.119454       0.896694 0.64111269E+01  0.60132185E+02                                 1.589759                            1.523134      -0.887282       2.461419                    0.998084       3.481470       9.834061       0.481239       1.356979      -0.691856       0.025134       0.022141      -0.001645       0.033536       0.000268       0.000851      -0.001000      -0.002679      -0.059956      -0.020043       0.008657       0.011386              1.610047       1.804885       0.373522       0.058933       1.714732       0.100391       1.310524          -0.000089
           52              H      -2.334850      12.390070       1.679615       0.116782       0.997247 0.73658386E+01  0.71525817E+02                                 1.710857                            1.636611      -1.019199       2.406006                    0.996629       3.565883      10.248457       0.462557       1.363640      -0.691016       0.038375      -0.011479      -0.000401       0.040057       0.001206       0.000963       0.001603       0.018943      -0.040483      -0.013748      -0.002585       0.016333              1.720712       2.245701      -0.196445      -0.007453       1.550439       0.017953       1.365995          -0.000170
           53              H       5.018542       3.541116       2.277191       0.284353       0.622781 0.41327893E+01  0.35722054E+02                                 1.390393                            1.332264      -1.368111       2.302071                    0.996530       3.202036       9.516689       0.439991       1.610530      -0.644501       0.013747       0.012080       0.004225       0.018782      -0.010828      -0.000708       0.004429       0.002722      -0.044348      -0.015797      -0.002869       0.018667              1.422903       1.516429       0.263092       0.170957       1.504550       0.220369       1.247729           0.000087
           54              H       3.576131       3.298223       1.984806       0.284083       0.723419 0.49150629E+01  0.44263243E+02                                 1.515365                            1.435723      -1.559538       2.196405                    0.995933       3.388604      10.202885       0.432463       1.572691      -0.649839      -0.019027       0.000427      -0.004165       0.019483       0.013863       0.003312       0.003947      -0.000113      -0.033963      -0.012200      -0.008156       0.020356              1.557376       1.933387      -0.276840      -0.127349       1.444609       0.091294       1.294131           0.000135
           55              C       1.925900       1.244888       6.408789       0.299426      27.953551 0.34366971E+03  0.76525376E+04                                 8.376350                            6.428254       0.051378       2.052754                    0.999492      24.522040      69.615207       0.610051       0.450896      -1.038605       0.022948      -0.059658       0.072527       0.096674      -0.026634       0.000785      -0.058665      -0.048126       0.021534      -0.056635      -0.020300       0.076935              9.607063       8.908291      -1.422846      -0.126610       9.943419      -5.318565       9.969477          -0.000843
           56              C       2.924947       1.787177       5.615080      -0.194916      33.451079 0.45040811E+03  0.10692888E+05                                 9.026702                            7.095339       0.208232       2.043677                    0.999284      29.737924      86.165770       0.615525       0.419152      -1.061496       0.010633       0.026823      -0.026931       0.039469      -0.022689       0.011534      -0.010580       0.008639      -0.050118      -0.021423      -0.014657       0.036080             10.005683       9.541757      -0.571609      -0.909175       9.447760      -5.345563      11.027532           0.005460
           57              C       2.628608       2.808603       4.732375      -0.103264      33.411943 0.44423353E+03  0.10561840E+05                                 9.172708                            7.156868      -0.091058       1.944438                    0.999365      29.812067      87.845621       0.595816       0.432380      -1.048109      -0.004588      -0.021934       0.025113       0.033658       0.015611      -0.008991       0.006397       0.013205      -0.002177      -0.021735       0.003441       0.018294             10.198807      10.431969      -1.796728       0.242047       9.688488      -5.038843      10.475963          -0.001489
           58              C       1.028284       4.287435       3.560059       0.233644      34.008455 0.35267263E+03  0.79008402E+04                                 9.458221                            6.450457      -0.125437       1.976696                    0.999610      25.561628      72.693958       0.617965       0.442426      -1.043950      -0.006871       0.006636      -0.014808       0.017622       0.013383       0.011457       0.012472      -0.018513       0.029957      -0.022056      -0.005144       0.027200             11.933474       8.827252      -2.375572       1.621755      12.745384      -8.233989      14.227786           0.001051
           59              C       0.843506       3.930127       9.361668       0.233931      33.540344 0.36360218E+03  0.82462207E+04                                 9.512719                            6.637715      -0.291115       1.922369                    0.999021      26.115201      75.865264       0.594341       0.454404      -1.032205       0.001252      -0.009270       0.010248       0.013875       0.000253       0.012689       0.003452      -0.008653       0.060112      -0.018576      -0.006009       0.024586             11.701963       8.056691      -2.914548      -0.019013      21.578393      -2.326170       5.470805           0.003627
           60              C       0.642085       1.757774       6.331531      -0.187046      32.756868 0.45867675E+03  0.10962468E+05                                 8.974572                            7.209110       0.067156       2.001822                    0.997918      29.952665      87.695823       0.603138       0.424901      -1.055605      -0.024487       0.042545      -0.001450       0.049110       0.011104      -0.015910      -0.016218      -0.010013       0.034126      -0.019603      -0.011955       0.031558              9.887224       9.723011      -1.564008       0.203006       9.443730      -4.827184      10.494932           0.005140
           61              C       1.334475       3.289658       4.601762       0.013180      37.823133 0.42956709E+03  0.10025891E+05                                 9.799881                            6.922594      -0.057483       1.987740                    0.999344      27.162249      76.724128       0.627301       0.418348      -1.067529       0.002157      -0.008484       0.011537       0.014482      -0.011365      -0.002238      -0.021720       0.003038      -0.006848      -0.026279       0.003432       0.022846             11.886177      10.188773      -1.701940       0.487089      11.681324      -7.504151      13.788435           0.005893
           62              C       0.350131       2.771530       5.430045      -0.099547      32.998609 0.43784194E+03  0.10357528E+05                                 9.073280                            7.089560       0.041608       1.990438                    0.999558      29.447752      86.153581       0.601471       0.430480      -1.050753       0.018926      -0.013427       0.024487       0.033735      -0.012233      -0.001648       0.008489       0.035621      -0.013424      -0.022631      -0.001819       0.024450             10.137062       9.235372      -0.515952      -0.702780       9.496748      -5.477621      11.679066          -0.001512
           63              C       0.534520       5.350408       9.134589       0.015906      37.420106 0.43213890E+03  0.10124732E+05                                 9.789325                            6.983344      -0.110386       1.972212                    0.999292      27.344409      77.983186       0.617748       0.423189      -1.061965      -0.000830       0.016959       0.006455       0.018165      -0.003302      -0.007574      -0.000305      -0.010575      -0.091093      -0.031757       0.010273       0.021484             11.604176      10.776519      -1.961016       0.129959      18.882671      -1.722244       5.153338           0.011330
           64              C      -0.036368       8.087295       8.927145       0.321381      26.804177 0.33240227E+03  0.73442551E+04                                 8.101646                            6.318096       0.065434       2.058380                    0.999299      24.331972      68.931050       0.615577       0.450339      -1.038354      -0.009974       0.076622       0.040624       0.087297      -0.011330      -0.008556       0.002049      -0.057898      -0.116942      -0.041292      -0.009432       0.050724              8.977350       9.584576      -0.888680       0.052635      13.001231      -1.192905       4.346242           0.004235
           65              C      -0.772111       5.801293       9.130534      -0.114866      32.299818 0.45028064E+03  0.10758391E+05                                 8.963581                            7.209002      -0.111674       1.934585                    0.999354      30.228641      89.742053       0.592303       0.432811      -1.046238       0.005529       0.030502       0.012460       0.033409       0.019278       0.001510       0.006910       0.012091      -0.009406      -0.019987      -0.002889       0.022877              9.689465      11.042842      -2.168400      -0.094415      13.103596      -0.922667       4.921959           0.000022
           66              C      -1.051875       7.156377       9.018276      -0.210212      32.943620 0.47359081E+03  0.11392042E+05                                 8.934287                            7.299256       0.128284       2.012192                    0.999086      30.261821      88.434944       0.603563       0.421876      -1.059143      -0.007058      -0.033532       0.032211       0.047030      -0.026528       0.000633       0.011069       0.013741      -0.087770      -0.033758      -0.008834       0.042592              9.579356      10.343952      -0.048778      -0.218116      13.350450      -1.310987       5.043665           0.006262
           67              C       1.272573       7.632958       8.903242      -0.214264      33.332989 0.48069330E+03  0.11620586E+05                                 9.047791                            7.379163       0.064806       1.990629                    0.998742      30.567140      89.917898       0.596443       0.424793      -1.055993       0.020183      -0.022378       0.026925       0.040412       0.026055      -0.003932       0.003474      -0.037895      -0.080396      -0.029287      -0.016352       0.045639              9.744980      10.963763      -1.246839       0.085735      13.258436      -1.141398       5.012742           0.006860
           68              C       1.553048       6.284649       9.007178      -0.111031      32.197593 0.45078062E+03  0.10764324E+05                                 8.943314                            7.212249      -0.082896       1.943713                    0.999422      30.105623      89.108234       0.592758       0.432721      -1.047168      -0.016960       0.020722       0.011966       0.029329      -0.011811      -0.004801       0.010742       0.043191      -0.025936      -0.025609      -0.004761       0.030369              9.673724       9.746482       0.451794      -0.053735      14.340912      -1.158077       4.933779          -0.000246
           69              C       0.011246       5.147018      17.079789       0.299429      27.952295 0.34364786E+03  0.76518977E+04                                 8.375960                            6.427936       0.051849       2.052917                    0.999492      24.521301      69.611467       0.610084       0.450880      -1.038618      -0.022947       0.059689       0.072494       0.096668      -0.026625      -0.000824       0.058669      -0.048087       0.021581      -0.056609      -0.020328       0.076937              9.606640       8.907928      -1.422825       0.126565       9.943030       5.318327       9.968961          -0.000700
           70              C      -0.987801       4.604729      16.286080      -0.194935      33.450872 0.45040281E+03  0.10692677E+05                                 9.026436                            7.095112       0.208519       2.043753                    0.999286      29.737954      86.164097       0.615562       0.419130      -1.061515      -0.010622      -0.026796      -0.026952       0.039462      -0.022691      -0.011535       0.010606       0.008658      -0.050104      -0.021432      -0.014659       0.036091             10.005402       9.541573      -0.571662       0.909091       9.447527       5.345396      11.027106           0.005714
           71              C      -0.691462       3.583302      15.403375      -0.103265      33.412463 0.44424223E+03  0.10562092E+05                                 9.172799                            7.156940      -0.091101       1.944423                    0.999365      29.812237      87.846149       0.595813       0.432381      -1.048109       0.004589       0.021938       0.025098       0.033649       0.015616       0.008994      -0.006382       0.013184      -0.002220      -0.021724       0.003421       0.018303             10.198919      10.432119      -1.796853      -0.242163       9.688644       5.038899      10.475995          -0.001307
           72              C       0.908862       2.104471      14.231059       0.233592      34.008851 0.35267542E+03  0.79009154E+04                                 9.458248                            6.450436      -0.125372       1.976706                    0.999609      25.561910      72.694732       0.617973       0.442419      -1.043954       0.006873      -0.006629      -0.014807       0.017619       0.013377      -0.011460      -0.012459      -0.018522       0.029960      -0.022058      -0.005131       0.027189             11.933554       8.827319      -2.375721      -1.621900      12.745506       8.234076      14.227837           0.001169
           73              C       1.093640       2.461778      20.032668       0.233984      33.539995 0.36359838E+03  0.82461135E+04                                 9.512675                            6.637705      -0.291195       1.922350                    0.999020      26.114890      75.864284       0.594338       0.454407      -1.032203      -0.001248       0.009260       0.010246       0.013866       0.000278      -0.012697      -0.003457      -0.008604       0.060132      -0.018559      -0.006041       0.024600             11.701908       8.056657      -2.914469       0.019026      21.578295       2.326132       5.470772           0.003567
           74              C       1.295061       4.634131      17.002531      -0.187085      32.759744 0.45872186E+03  0.10963830E+05                                 8.975114                            7.209477       0.067146       2.001790                    0.997919      29.954340      87.702227       0.603120       0.424903      -1.055603       0.024496      -0.042512      -0.001483       0.049086       0.011097       0.015934       0.016239      -0.009997       0.034061      -0.019598      -0.011980       0.031578              9.887896       9.723546      -1.564235      -0.203177       9.444479       4.827667      10.495664           0.005336
           75              C       0.602672       3.102247      15.272762       0.013219      37.823085 0.42956203E+03  0.10025761E+05                                 9.799951                            6.922601      -0.057616       1.987702                    0.999344      27.162096      76.724098       0.627293       0.418354      -1.067523      -0.002151       0.008485       0.011527       0.014474      -0.011359       0.002242       0.021710       0.003041      -0.006880      -0.026271       0.003439       0.022832             11.886320      10.188838      -1.702049      -0.487201      11.681541       7.504316      13.788583           0.006056
           76              C       1.587015       3.620375      16.101045      -0.099567      32.999902 0.43785888E+03  0.10358045E+05                                 9.073534                            7.089702       0.041524       1.990401                    0.999558      29.448552      86.156846       0.601464       0.430480      -1.050751      -0.018919       0.013435       0.024465       0.033719      -0.012237       0.001645      -0.008479       0.035606      -0.013451      -0.022618      -0.001831       0.024449             10.137395       9.235558      -0.516012       0.702736       9.497146       5.477920      11.679480          -0.001353
           77              C       1.402626       1.041497      19.805589       0.015854      37.421749 0.43216447E+03  0.10125447E+05                                 9.789421                            6.983425      -0.110235       1.972250                    0.999292      27.345318      77.985377       0.617763       0.423174      -1.061978       0.000826      -0.016965       0.006461       0.018173      -0.003311       0.007575       0.000318      -0.010587      -0.091259      -0.031811       0.010291       0.021520             11.604293      10.776580      -1.960990      -0.129953      18.882922       1.722251       5.153378           0.011584
           78              C      -0.861993      11.088422      19.598145       0.321412      26.804589 0.33240791E+03  0.73444038E+04                                 8.101668                            6.318106       0.065470       2.058389                    0.999299      24.332238      68.931701       0.615584       0.450333      -1.038359       0.009981      -0.076645       0.040620       0.087316      -0.011332       0.008561      -0.002036      -0.057887      -0.117005      -0.041313      -0.009415       0.050729              8.977388       9.584590      -0.888699      -0.052634      13.001334       1.192919       4.346239           0.004351
           79              C       2.709258       0.590612      19.801534      -0.114823      32.299413 0.45027513E+03  0.10758218E+05                                 8.963474                            7.208935      -0.111625       1.934600                    0.999354      30.228424      89.740992       0.592309       0.432808      -1.046240      -0.005525      -0.030510       0.012460       0.033416       0.019284      -0.001512      -0.006912       0.012107      -0.009428      -0.019993      -0.002896       0.022889              9.689346      11.042676      -2.168330       0.094426      13.103464       0.922650       4.921899          -0.000103
           80              C       0.153514      12.019339      19.689276      -0.210197      32.943537 0.47358988E+03  0.11392003E+05                                 8.934238                            7.299223       0.128268       2.012194                    0.999085      30.261716      88.434299       0.603568       0.421873      -1.059146       0.007069       0.033534       0.032220       0.047039      -0.026531      -0.000633      -0.011070       0.013720      -0.087830      -0.033773      -0.008828       0.042602              9.579308      10.343865      -0.048749       0.218125      13.350438       1.310980       5.043621           0.006363
           81              C      -2.170933      11.542759      19.574242      -0.214246      33.332868 0.48069155E+03  0.11620530E+05                                 9.047765                            7.379147       0.064760       1.990623                    0.998741      30.566995      89.917364       0.596444       0.424793      -1.055993      -0.020197       0.022380       0.026926       0.040420       0.026049       0.003932      -0.003469      -0.037899      -0.080428      -0.029292      -0.016349       0.045640              9.744961      10.963727      -1.246853      -0.085738      13.258445       1.141394       5.012711           0.006978
           82              C       0.384099       0.107256      19.678178      -0.110987      32.197064 0.45077203E+03  0.10764066E+05                                 8.943229                            7.212194      -0.082881       1.943722                    0.999422      30.105272      89.106949       0.592758       0.432722      -1.047167       0.016958      -0.020730       0.011969       0.029336      -0.011806       0.004808      -0.010740       0.043201      -0.025941      -0.025608      -0.004766       0.030374              9.673635       9.746376       0.451802       0.053733      14.340800       1.158060       4.933729          -0.000363
           83              C       1.948393      11.538923      14.933211       0.299428      27.951118 0.34363206E+03  0.76514427E+04                                 8.375704                            6.427773       0.051949       2.052961                    0.999492      24.520541      69.608386       0.610095       0.450878      -1.038622      -0.022944       0.059693      -0.072489       0.096666      -0.026618       0.000829      -0.058652      -0.048076       0.021605      -0.056590      -0.020328       0.076918              9.606319       8.907645      -1.422760      -0.126578       9.942705      -5.318110       9.968605          -0.000738
           84              C       0.949346      10.996634      15.726920      -0.194926      33.449914 0.45038786E+03  0.10692221E+05                                 9.026259                            7.094991       0.208571       2.043778                    0.999286      29.737297      86.161472       0.615569       0.419130      -1.061516      -0.010618      -0.026780       0.026957       0.039454      -0.022692       0.011539      -0.010599       0.008644      -0.050079      -0.021422      -0.014665       0.036087             10.005196       9.541368      -0.571655      -0.909058       9.447351      -5.345280      11.026868           0.005647
           85              C       1.245685       9.975208      16.609625      -0.103267      33.412593 0.44424455E+03  0.10562166E+05                                 9.172825                            7.156961      -0.091114       1.944417                    0.999365      29.812376      87.846759       0.595811       0.432381      -1.048109       0.004592       0.021948      -0.025093       0.033652       0.015612      -0.009001       0.006381       0.013195      -0.002241      -0.021724       0.003415       0.018309             10.198941      10.432170      -1.796836       0.242129       9.688639      -5.038896      10.476015          -0.001331
           86              C       2.846009       8.496376      17.781941       0.233626      34.008535 0.35267113E+03  0.79007994E+04                                 9.458211                            6.450414      -0.125387       1.976709                    0.999610      25.561712      72.694204       0.617971       0.442422      -1.043952       0.006874      -0.006634       0.014812       0.017625       0.013379       0.011459       0.012465      -0.018529       0.029955      -0.022060      -0.005136       0.027196             11.933503       8.827276      -2.375662       1.621844      12.745443      -8.234044      14.227791           0.001145
           87              C       3.030787       8.853684      11.980332       0.233944      33.539830 0.36360074E+03  0.82461836E+04                                 9.512689                            6.637746      -0.291207       1.922347                    0.999020      26.114943      75.864603       0.594333       0.454410      -1.032201      -0.001253       0.009273      -0.010268       0.013893       0.000278       0.012698       0.003457      -0.008625       0.060171      -0.018573      -0.006038       0.024611             11.701863       8.056688      -2.914491      -0.019026      21.578115      -2.326111       5.470786           0.003674
           88              C       3.232208      11.026037      15.010469      -0.187067      32.758807 0.45870708E+03  0.10963388E+05                                 8.974995                            7.209405       0.067096       2.001786                    0.997919      29.953611      87.699705       0.603118       0.424908      -1.055599       0.024493      -0.042500       0.001485       0.049075       0.011100      -0.015928      -0.016228      -0.010018       0.034081      -0.019608      -0.011962       0.031571              9.887749       9.723384      -1.564206       0.203180       9.444348      -4.827582      10.495514           0.005293
           89              C       2.539818       9.494153      16.740238       0.013191      37.823606 0.42956980E+03  0.10025990E+05                                 9.800032                            6.922662      -0.057581       1.987708                    0.999344      27.162378      76.725114       0.627291       0.418354      -1.067523      -0.002152       0.008492      -0.011526       0.014478      -0.011361      -0.002241      -0.021714       0.003026      -0.006875      -0.026272       0.003433       0.022840             11.886404      10.188946      -1.702021       0.487151      11.681590      -7.504349      13.788676           0.006015
           90              C       3.524162      10.012281      15.911955      -0.099567      32.999734 0.43785724E+03  0.10357995E+05                                 9.073491                            7.089680       0.041536       1.990406                    0.999558      29.448503      86.156604       0.601466       0.430479      -1.050752      -0.018921       0.013442      -0.024463       0.033721      -0.012233      -0.001649       0.008483       0.035608      -0.013460      -0.022619      -0.001832       0.024451             10.137333       9.235564      -0.515988      -0.702766       9.497051      -5.477842      11.679385          -0.001347
           91              C       3.339773       7.433403      12.207411       0.015922      37.419223 0.43213047E+03  0.10124517E+05                                 9.789332                            6.983388      -0.110450       1.972198                    0.999292      27.344048      77.982887       0.617729       0.423203      -1.061953       0.000827      -0.016981      -0.006470       0.018190      -0.003309      -0.007569      -0.000298      -0.010567      -0.090964      -0.031715       0.010251       0.021463             11.604132      10.776606      -1.960957       0.129949      18.882449      -1.722204       5.153339           0.011553
           92              C       3.910661       4.696516      12.414855       0.321398      26.802588 0.33238173E+03  0.73436938E+04                                 8.101436                            6.317980       0.065392       2.058390                    0.999299      24.330910      68.927716       0.615571       0.450350      -1.038347       0.009970      -0.076603      -0.040640       0.087287      -0.011329      -0.008554       0.002053      -0.057885      -0.116819      -0.041254      -0.009444       0.050697              8.977084       9.584329      -0.888596       0.052627      13.000777      -1.192862       4.346146           0.004350
           93              C       4.646404       6.982518      12.211466      -0.114855      32.299441 0.45027616E+03  0.10758263E+05                                 8.963525                            7.208971      -0.111665       1.934590                    0.999354      30.228486      89.741644       0.592303       0.432812      -1.046237      -0.005539      -0.030503      -0.012485       0.033421       0.019275       0.001504       0.006915       0.012110      -0.009358      -0.019998      -0.002870       0.022869              9.689386      11.042817      -2.168335      -0.094427      13.103409      -0.922646       4.921932           0.000122
           94              C       4.926168       5.627434      12.323724      -0.210173      32.942179 0.47356742E+03  0.11391355E+05                                 8.934137                            7.299157       0.128189       2.012177                    0.999085      30.260851      88.432039       0.603556       0.421886      -1.059135       0.007052       0.033516      -0.032233       0.047032      -0.026527       0.000627       0.011069       0.013741      -0.087655      -0.033727      -0.008845       0.042572              9.579176      10.343786      -0.048788      -0.218113      13.350155      -1.310953       5.043588           0.006446
           95              C       2.601720       5.150853      12.438758      -0.214210      33.330793 0.48065764E+03  0.11619517E+05                                 9.047501                            7.378971       0.064737       1.990630                    0.998741      30.565645      89.912935       0.596440       0.424802      -1.055986      -0.020175       0.022366      -0.026951       0.040418       0.026055      -0.003926       0.003473      -0.037882      -0.080249      -0.029247      -0.016364       0.045611              9.744639      10.963387      -1.246732       0.085726      13.257930      -1.141348       5.012600           0.007056
           96              C       2.321245       6.499162      12.334822      -0.111008      32.196549 0.45076546E+03  0.10763878E+05                                 8.943171                            7.212162      -0.082917       1.943719                    0.999422      30.104971      89.106133       0.592757       0.432725      -1.047164       0.016965      -0.020714      -0.011997       0.029339      -0.011802      -0.004798       0.010744       0.043184      -0.025900      -0.025608      -0.004748       0.030355              9.673542       9.746395       0.451819      -0.053738      14.340523      -1.158034       4.933708          -0.000140
           97              C       3.863047       7.636793       4.262211       0.299418      27.953981 0.34367509E+03  0.76526817E+04                                 8.376394                            6.428272       0.051434       2.052766                    0.999492      24.522299      69.615885       0.610055       0.450891      -1.038608       0.022949      -0.059661      -0.072519       0.096670      -0.026639      -0.000796       0.058674      -0.048115       0.021566      -0.056638      -0.020308       0.076946              9.607131       8.908358      -1.422868       0.126593       9.943488       5.318619       9.969546          -0.000790
           98              C      -1.847706       8.179082       5.055920      -0.194917      33.451150 0.45040896E+03  0.10692900E+05                                 9.026645                            7.095292       0.208315       2.043698                    0.999284      29.738072      86.165812       0.615535       0.419145      -1.061501       0.010628       0.026813       0.026947       0.039472      -0.022693      -0.011527       0.010587       0.008655      -0.050110      -0.021422      -0.014662       0.036083             10.005617       9.541757      -0.571618       0.909170       9.447674       5.345493      11.027420           0.005546
           99              C       4.565755       9.200509       5.938625      -0.103259      33.411885 0.44423316E+03  0.10561825E+05                                 9.172693                            7.156863      -0.091060       1.944439                    0.999365      29.811983      87.845225       0.595816       0.432380      -1.048109      -0.004590      -0.021944      -0.025100       0.033655       0.015612       0.008991      -0.006394       0.013193      -0.002187      -0.021732       0.003438       0.018294             10.198787      10.431974      -1.796748      -0.242068       9.688471       5.038816      10.475917          -0.001479
          100              C       2.965431      10.679340       7.110941       0.233609      34.008757 0.35267627E+03  0.79009419E+04                                 9.458283                            6.450492      -0.125439       1.976689                    0.999610      25.561780      72.694485       0.617963       0.442426      -1.043950      -0.006873       0.006628       0.014809       0.017621       0.013382      -0.011456      -0.012464      -0.018511       0.029938      -0.022052      -0.005139       0.027191             11.933560       8.827320      -2.375658      -1.621833      12.745484       8.234053      14.227877           0.001063
          101              C       2.780653      10.322033       1.309332       0.233965      33.541008 0.36360640E+03  0.82463523E+04                                 9.512871                            6.637779      -0.291204       1.922338                    0.999020      26.115444      75.866496       0.594334       0.454407      -1.032201       0.001244      -0.009263      -0.010239       0.013863       0.000258      -0.012687      -0.003456      -0.008636       0.060104      -0.018567      -0.006018       0.024584             11.702220       8.056776      -2.914532       0.019016      21.579004       2.326255       5.470880           0.003514
          102              C       2.579232       8.149680       4.339469      -0.187073      32.758490 0.45870286E+03  0.10963259E+05                                 8.974847                            7.209296       0.067178       2.001810                    0.997918      29.953806      87.700092       0.603132       0.424899      -1.055605      -0.024491       0.042537       0.001467       0.049106       0.011103       0.015916       0.016225      -0.009993       0.034118      -0.019597      -0.011969       0.031566              9.887556       9.723300      -1.564075      -0.203029       9.444064       4.827401      10.495305           0.005201
          103              C       3.271621       9.681564       6.069238       0.013215      37.822749 0.42956083E+03  0.10025714E+05                                 9.799844                            6.922560      -0.057536       1.987729                    0.999344      27.162029      76.723531       0.627300       0.418350      -1.067527       0.002152      -0.008490      -0.011526       0.014477      -0.011364       0.002240       0.021719       0.003048      -0.006866      -0.026281       0.003439       0.022842             11.886146      10.188730      -1.701955      -0.487110      11.681307       7.504143      13.788401           0.005931
          104              C       2.287278       9.163436       5.240955      -0.099551      32.999229 0.43784996E+03  0.10357779E+05                                 9.073425                            7.089645       0.041558       1.990419                    0.999558      29.448123      86.155277       0.601464       0.430482      -1.050750       0.018922      -0.013437      -0.024470       0.033725      -0.012236       0.001640      -0.008485       0.035614      -0.013425      -0.022629      -0.001818       0.024447             10.137248       9.235473      -0.515976       0.702769       9.496956       5.477781      11.679315          -0.001526
          105              C       2.471667      11.742314       1.536411       0.015868      37.422423 0.43216831E+03  0.10125565E+05                                 9.789523                            6.983438      -0.110260       1.972239                    0.999292      27.345580      77.986360       0.617764       0.423172      -1.061979      -0.000831       0.016958      -0.006458       0.018165      -0.003305       0.007578       0.000320      -0.010597      -0.091313      -0.031829       0.010299       0.021530             11.604476      10.776678      -1.961029      -0.129959      18.883329       1.722316       5.153420           0.011380
          106              C       4.736286       1.695389       1.743855       0.321406      26.805589 0.33241962E+03  0.73447333E+04                                 8.101852                            6.318200       0.065452       2.058371                    0.999299      24.332885      68.934054       0.615581       0.450330      -1.038359      -0.009980       0.076646      -0.040619       0.087316      -0.011332       0.008562      -0.002038      -0.057895      -0.117054      -0.041329      -0.009412       0.050741              8.977629       9.584824      -0.888767      -0.052642      13.001747       1.192957       4.346317           0.004240
          107              C       1.165035      12.193199       1.540466      -0.114843      32.300762 0.45029507E+03  0.10758830E+05                                 8.963748                            7.209113      -0.111678       1.934573                    0.999354      30.229300      89.744598       0.592298       0.432810      -1.046238       0.005526       0.030509      -0.012454       0.033413       0.019288      -0.001517      -0.006909       0.012089      -0.009454      -0.019987      -0.002908       0.022895              9.689675      11.043021      -2.168461       0.094416      13.103981       0.922702       4.922023          -0.000205
          108              C       3.720779       0.764472       1.652724      -0.210207      32.944892 0.47361055E+03  0.11392633E+05                                 8.934451                            7.299353       0.128265       2.012178                    0.999085      30.262665      88.437808       0.603566       0.421870      -1.059147      -0.007065      -0.033538      -0.032214       0.047037      -0.026537      -0.000637      -0.011071       0.013721      -0.087902      -0.033794      -0.008825       0.042619              9.579565      10.344147      -0.048769       0.218124      13.350832       1.311024       5.043717           0.006196
          109              C       6.045226       1.241052       1.767758      -0.214268      33.334569 0.48071752E+03  0.11621324E+05                                 9.048031                            7.379309       0.064778       1.990610                    0.998741      30.568197      89.921772       0.596441       0.424789      -1.055995       0.020193      -0.022385      -0.026919       0.040416       0.026053       0.003938      -0.003470      -0.037914      -0.080518      -0.029319      -0.016344       0.045663              9.745286      10.964091      -1.246922      -0.085741      13.258937       1.141439       5.012830           0.006798
          110              C       3.490194      12.676555       1.663822      -0.111013      32.198867 0.45079935E+03  0.10764897E+05                                 8.943562                            7.212409      -0.082919       1.943694                    0.999422      30.106482      89.111703       0.592749       0.432722      -1.047165      -0.016961       0.020733      -0.011959       0.029335      -0.011816       0.004811      -0.010739       0.043210      -0.025975      -0.025611      -0.004777       0.030388              9.674036       9.746739       0.451812       0.053736      14.341485       1.158130       4.933883          -0.000471
          111              N       2.262941       0.187283       7.313263      -0.664493      38.509728 0.60253600E+03  0.15275943E+05                                 9.733419                            7.990895      -0.589262       1.803820                    0.995153      32.694789      95.671363       0.607914       0.397410      -1.083326      -0.012858       0.064764      -0.025248       0.070690      -0.022161      -0.029965      -0.052124      -0.047823      -0.035403      -0.072551       0.007388       0.065162             11.149861       9.030926      -1.901524       1.317760      12.527121      -4.658563      11.891536           0.032451
          112              N       0.640154       1.875385       9.865126      -0.004531      30.000520 0.42698449E+03  0.98043767E+04                                 8.024397                            6.623418       0.294540       2.133203                    0.999633      25.725466      68.673011       0.692332       0.385286      -1.105981       0.039619       0.140204      -0.013447       0.146314      -0.026126      -0.006683       0.009045       0.068239       0.023494      -0.047646       0.006030       0.041616              9.164494       8.215054       0.786002      -1.010671      13.204825      -2.059397       6.073604           0.004348
          113              N       1.908858       2.118533       9.619053      -0.074814      31.541251 0.45887543E+03  0.10748245E+05                                 8.332203                            6.906051       0.290597       2.121421                    0.999099      26.769787      72.618078       0.670915       0.389759      -1.100728      -0.123046       0.133886       0.006746       0.181965       0.049276      -0.003859       0.012262      -0.015255       0.087331      -0.065679       0.025647       0.040032              9.418878       9.522321      -2.351000      -0.638631      12.992203      -0.732100       5.742110           0.031272
          114              N       2.072157       3.407908       9.291026      -0.261329      33.071284 0.53096122E+03  0.12891649E+05                                 8.538028                            7.431235       0.492440       2.147682                    0.999753      29.144085      80.347201       0.646800       0.390023      -1.101148      -0.183461      -0.112291       0.082349       0.230322      -0.079644       0.070769      -0.001543      -0.263201       0.120292      -0.193621       0.054839       0.138781              9.155515       8.888798      -1.732191      -0.168577      13.000971      -0.725002       5.576777           0.004162
          115              N      -0.061559       3.004963       9.721281      -0.254393      33.646137 0.52390026E+03  0.12661393E+05                                 8.631884                            7.379271       0.588944       2.190259                    0.999501      28.635033      78.430464       0.650225       0.389771      -1.102745       0.208486      -0.045454      -0.004366       0.213428      -0.019466       0.018885      -0.026473      -0.285726       0.132373      -0.167636       0.036593       0.131043              9.397487       8.505223       0.119328      -0.843795      13.856352      -1.634971       5.830885           0.009317
          116              N       0.014455       5.638044       2.275911      -0.071390      32.244699 0.44323237E+03  0.10253568E+05                                 8.372800                            6.727038       0.535197       2.202051                    0.999775      26.239028      69.873514       0.691536       0.382867      -1.109815       0.111364      -0.133643       0.073793       0.188965       0.042114      -0.035718       0.014875      -0.006456       0.077623      -0.069298       0.021176       0.048122              9.647560      11.127360      -2.458998       0.361651       8.660607      -3.318082       9.154712           0.026780
          117              N       1.251084       5.538458       1.857394       0.013366      29.969349 0.40949837E+03  0.92788294E+04                                 7.963603                            6.448431       0.384992       2.169599                    0.999750      25.080721      65.897938       0.709868       0.380791      -1.112368      -0.043071      -0.106174       0.104775       0.155261      -0.024214       0.027068       0.024616       0.037803      -0.063523      -0.055621       0.010544       0.045077              9.212948       9.063671      -0.085685      -1.053622       7.880715      -3.609814      10.694457          -0.001199
          118              N       1.925809       4.685139       2.642780      -0.250129      34.357050 0.51013735E+03  0.12202635E+05                                 8.760100                            7.264159       0.662900       2.248367                    0.997524      27.386098      73.745598       0.660123       0.387896      -1.108090      -0.177591       0.059098      -0.021038       0.188345       0.027026       0.027661      -0.036603      -0.151927       0.199987      -0.120155       0.026749       0.093406              9.854048       9.776446      -0.333790      -0.787812       9.321242      -3.895498      10.464455           0.002069
          119              N      -0.158005       4.856442       3.361578      -0.272985      33.824314 0.50019397E+03  0.11904113E+05                                 8.583316                            7.123510       0.738719       2.248224                    0.999620      27.991699      75.145021       0.676498       0.380435      -1.113664       0.163028       0.035770      -0.137711       0.216384      -0.023734       0.098949      -0.029650      -0.176265       0.111929      -0.157408       0.040471       0.116937              9.520689      10.529147      -2.459786       0.856163       9.190862      -3.218181       8.842057           0.001672
          120              N      -0.317482       9.457847       8.919675      -0.602453      36.705803 0.56775481E+03  0.14124255E+05                                 9.254918                            7.666670      -0.246697       1.918854                    0.994940      31.436890      89.922491       0.634187       0.388225      -1.094114       0.012650      -0.061018       0.039126       0.073581      -0.005690      -0.027475      -0.054385      -0.011024      -0.383996      -0.145828       0.062250       0.083578             10.176994       9.027950      -1.708753       0.217136      15.224160      -1.617835       6.278872           0.021728
          121              N      -0.325794       6.204623      17.984263      -0.664646      38.517013 0.60267354E+03  0.15280375E+05                                 9.734757                            7.991906      -0.589069       1.803812                    0.995158      32.699067      95.688324       0.607861       0.397420      -1.083314       0.012850      -0.064742      -0.025278       0.070680      -0.022126       0.029942       0.052080      -0.048013      -0.035545      -0.072505       0.007316       0.065189             11.151500       9.032241      -1.901904      -1.318202      12.528888       4.659474      11.893370           0.032665
          122              N       1.296993       4.516520      20.536126      -0.004558      30.002015 0.42700953E+03  0.98050323E+04                                 8.024395                            6.623416       0.294691       2.133237                    0.999634      25.726202      68.673812       0.692368       0.385263      -1.106004      -0.039673      -0.140259      -0.013407       0.146377      -0.026148       0.006660      -0.009016       0.068263       0.023534      -0.047670       0.006053       0.041616              9.164516       8.215088       0.785998       1.010672      13.204883       2.059356       6.073576           0.004325
          123              N       0.028288       4.273372      20.290053      -0.074641      31.536271 0.45878797E+03  0.10745740E+05                                 8.331688                            6.905682       0.289200       2.121071                    0.999092      26.766614      72.609149       0.670887       0.389791      -1.100700       0.123044      -0.133855       0.006764       0.181942       0.049200       0.003966      -0.012262      -0.015305       0.087555      -0.065663       0.025735       0.039928              9.418275       9.521769      -2.350768       0.638588      12.991293       0.732015       5.741764           0.031449
          124              N      -0.135011       2.983997      19.962026      -0.261315      33.069122 0.53091970E+03  0.12890332E+05                                 8.537507                            7.430825       0.492750       2.147798                    0.999753      29.143014      80.342131       0.646836       0.390011      -1.101162       0.183439       0.112250       0.082357       0.230288      -0.079615      -0.070733       0.001536      -0.263259       0.120223      -0.193604       0.054816       0.138788              9.154946       8.888291      -1.732077       0.168560      13.000096       0.724923       5.576450           0.004132
          125              N       1.998705       3.386943      20.392281      -0.254237      33.644586 0.52386836E+03  0.12660485E+05                                 8.631865                            7.379252       0.588534       2.190163                    0.999500      28.633601      78.427259       0.650196       0.389793      -1.102725      -0.208478       0.045424      -0.004367       0.213414      -0.019489      -0.018922       0.026457      -0.285734       0.132587      -0.167683       0.036666       0.131017              9.397491       8.505172       0.119371       0.843803      13.856437       1.634952       5.830863           0.009377
          126              N       1.922692       0.753861      12.946911      -0.071584      32.251633 0.44334574E+03  0.10256921E+05                                 8.374175                            6.728022       0.534913       2.201876                    0.999775      26.242629      69.887255       0.691462       0.382881      -1.109797      -0.111358       0.133625       0.073794       0.188949       0.042179       0.035714      -0.014805      -0.006514       0.077675      -0.069331       0.021172       0.048158              9.649259      11.129211      -2.459649      -0.361870       8.662149       3.318860       9.156415           0.026829
          127              N       0.686062       0.853447      12.528394       0.013470      29.963263 0.40940192E+03  0.92761143E+04                                 7.962687                            6.447787       0.385034       2.169680                    0.999750      25.077510      65.888002       0.709883       0.380805      -1.112356       0.043010       0.106112       0.104709       0.155156      -0.024228      -0.027028      -0.024581       0.037816      -0.063559      -0.055581       0.010501       0.045080              9.211787       9.062589      -0.085688       1.053485       7.879658       3.609177      10.693112          -0.000950
          128              N       0.011338       1.706767      13.313780      -0.250171      34.355492 0.51011290E+03  0.12201867E+05                                 8.759769                            7.263930       0.663131       2.248454                    0.997524      27.385362      73.742349       0.660143       0.387890      -1.108097       0.177577      -0.059118      -0.021046       0.188339       0.027037      -0.027649       0.036632      -0.151879       0.199964      -0.120133       0.026713       0.093420              9.853628       9.776169      -0.333762       0.787761       9.320744       3.895233      10.463972           0.002151
          129              N       2.095152       1.535464      14.032578      -0.273020      33.828617 0.50026835E+03  0.11906450E+05                                 8.584400                            7.124317       0.738096       2.248014                    0.999618      27.993318      75.153725       0.676413       0.380465      -1.113630      -0.163023      -0.035792      -0.137723       0.216392      -0.023743      -0.098952       0.029638      -0.176248       0.111874      -0.157401       0.040475       0.116926              9.521964      10.530492      -2.460268      -0.856355       9.192136       3.218755       8.843263           0.001770
          130              N      -0.580879       9.717870      19.590675      -0.602465      36.707572 0.56778890E+03  0.14125304E+05                                 9.255119                            7.666823      -0.246726       1.918833                    0.994940      31.437925      89.925857       0.634191       0.388218      -1.094121      -0.012645       0.061056       0.039074       0.073583      -0.005685       0.027480       0.054420      -0.011025      -0.384091      -0.145874       0.062264       0.083610             10.177234       9.028180      -1.708800      -0.217139      15.224556       1.617891       6.278965           0.022259
          131              N       1.611352      12.596528      14.028737      -0.664616      38.516157 0.60265947E+03  0.15279922E+05                                 9.734641                            7.991841      -0.589062       1.803821                    0.995159      32.698477      95.686149       0.607861       0.397423      -1.083313       0.012848      -0.064744       0.025272       0.070679      -0.022116      -0.029936      -0.052060      -0.048055      -0.035552      -0.072485       0.007301       0.065184             11.151334       9.032139      -1.901880       1.318149      12.528696      -4.659347      11.893168           0.032572
          132              N       3.234139      10.908426      11.476874      -0.004529      29.998774 0.42695725E+03  0.98035376E+04                                 8.023921                            6.623080       0.294925       2.133333                    0.999634      25.724384      68.668070       0.692374       0.385271      -1.105998      -0.039660      -0.140214       0.013416       0.146331      -0.026138      -0.006651       0.009047       0.068279       0.023542      -0.047679       0.006063       0.041616              9.163903       8.214581       0.785921      -1.010594      13.203882      -2.059185       6.073246           0.004414
          133              N       1.965435      10.665278      11.722947      -0.074678      31.535808 0.45878087E+03  0.10745568E+05                                 8.331808                            6.905777       0.288887       2.120993                    0.999089      26.766205      72.608824       0.670858       0.389808      -1.100684       0.123023      -0.133842      -0.006781       0.181918       0.049181      -0.003993       0.012262      -0.015312       0.087602      -0.065658       0.025756       0.039902              9.418397       9.521837      -2.350790      -0.638603      12.991500      -0.732029       5.741854           0.031385
          134              N       1.802136       9.375903      12.050974      -0.261371      33.070285 0.53094477E+03  0.12891077E+05                                 8.537620                            7.430920       0.492967       2.147844                    0.999753      29.143935      80.344771       0.646843       0.390002      -1.101169       0.183468       0.112261      -0.082376       0.230324      -0.079627       0.070740      -0.001520      -0.263283       0.120263      -0.193631       0.054838       0.138793              9.155050       8.888376      -1.732109      -0.168556      13.000233      -0.724929       5.576539           0.004227
          135              N       3.935852       9.778848      11.620719      -0.254226      33.642707 0.52383607E+03  0.12659488E+05                                 8.631530                            7.379004       0.588676       2.190220                    0.999500      28.632654      78.423555       0.650211       0.389791      -1.102728      -0.208481       0.045424       0.004367       0.213417      -0.019449       0.018929      -0.026444      -0.285742       0.132664      -0.167696       0.036698       0.130998              9.397079       8.504827       0.119371      -0.843762      13.855738      -1.634876       5.830673           0.009502
          136              N       3.859838       7.145767      19.066089      -0.071487      32.249660 0.44331210E+03  0.10255941E+05                                 8.373803                            6.727748       0.534913       2.201898                    0.999775      26.241664      69.883844       0.691479       0.382879      -1.109799      -0.111379       0.133625      -0.073797       0.188962       0.042163      -0.035716       0.014812      -0.006517       0.077646      -0.069318       0.021170       0.048149              9.648805      11.128780      -2.459479       0.361792       8.661719      -3.318623       9.155917           0.026865
          137              N       2.623209       7.245353      19.484606       0.013367      29.968647 0.40948733E+03  0.92785329E+04                                 7.963521                            6.448375       0.385190       2.169678                    0.999751      25.080445      65.897424       0.709865       0.380795      -1.112363       0.043064       0.106170      -0.104783       0.155261      -0.024232       0.027059       0.024615       0.037788      -0.063551      -0.055626       0.010545       0.045081              9.212836       9.063575      -0.085671      -1.053633       7.880549      -3.609717      10.694383          -0.001196
          138              N       1.948484       8.098672      18.699220      -0.250130      34.356546 0.51012923E+03  0.12202389E+05                                 8.760011                            7.264096       0.662951       2.248388                    0.997524      27.385877      73.744799       0.660126       0.387895      -1.108090       0.177588      -0.059109       0.021041       0.188345       0.027029       0.027667      -0.036614      -0.151900       0.199946      -0.120141       0.026737       0.093404              9.853931       9.776464      -0.333803      -0.787761       9.321060      -3.895382      10.464267           0.002109
          139              N       4.032298       7.927369      17.980422      -0.272985      33.827233 0.50024364E+03  0.11905686E+05                                 8.584089                            7.124080       0.738240       2.248071                    0.999619      27.992677      75.150846       0.676435       0.380458      -1.113638      -0.163023      -0.035789       0.137715       0.216385      -0.023744       0.098949      -0.029637      -0.176249       0.111877      -0.157399       0.040474       0.116925              9.521605      10.530155      -2.460115       0.856262       9.191757      -3.218580       8.842902           0.001764
          140              N       4.191775       3.325964      12.422325      -0.602370      36.702105 0.56768812E+03  0.14122196E+05                                 9.254425                            7.666313      -0.246774       1.918858                    0.994939      31.434667      89.915166       0.634190       0.388235      -1.094107      -0.012652       0.060965      -0.039190       0.073571      -0.005685      -0.027448      -0.054350      -0.011066      -0.383704      -0.145718       0.062176       0.083541             10.176410       9.027534      -1.708565       0.217098      15.223118      -1.617788       6.278577           0.022102
          141              N       4.200087       6.579188       3.357737      -0.664493      38.509529 0.60252997E+03  0.15275757E+05                                 9.733357                            7.990827      -0.589222       1.803829                    0.995153      32.694898      95.671670       0.607919       0.397407      -1.083328      -0.012842       0.064765       0.025251       0.070690      -0.022160       0.029950       0.052135      -0.047823      -0.035459      -0.072549       0.007375       0.065174             11.149810       9.030909      -1.901478      -1.317775      12.527057       4.658572      11.891462           0.032579
          142              N       2.577300       8.267291       0.805874      -0.004584      30.004438 0.42704772E+03  0.98061812E+04                                 8.024996                            6.623837       0.294381       2.133120                    0.999633      25.727511      68.679469       0.692322       0.385278      -1.105988       0.039645       0.140251       0.013426       0.146364      -0.026135       0.006684      -0.009017       0.068224       0.023523      -0.047643       0.006035       0.041608              9.165274       8.215668       0.786087       1.010757      13.206145       2.059621       6.074010           0.004270
          143              N       3.846005       8.510439       1.051947      -0.074668      31.537014 0.45880087E+03  0.10746014E+05                                 8.331322                            6.905387       0.290494       2.121431                    0.999098      26.767464      72.609063       0.670965       0.389747      -1.100742      -0.123062       0.133898      -0.006726       0.181984       0.049264       0.003878      -0.012252      -0.015214       0.087323      -0.065666       0.025663       0.040003              9.417844       9.521352      -2.350608       0.638552      12.990641       0.732019       5.741539           0.031386
          144              N       4.009304       9.799814       1.379974      -0.261280      33.069943 0.53093402E+03  0.12890795E+05                                 8.537751                            7.431011       0.492533       2.147728                    0.999753      29.143247      80.343712       0.646815       0.390020      -1.101153      -0.183448      -0.112281      -0.082337       0.230303      -0.079643      -0.070753       0.001546      -0.263208       0.120218      -0.193605       0.054812       0.138793              9.155229       8.888563      -1.732129       0.168577      13.000541       0.724982       5.576583           0.004088
          145              N       1.875588       9.396868       0.949719      -0.254371      33.647776 0.52392724E+03  0.12662247E+05                                 8.632252                            7.379535       0.588760       2.190193                    0.999501      28.635696      78.433709       0.650202       0.389779      -1.102736       0.208495      -0.045440       0.004363       0.213434      -0.019494      -0.018896       0.026470      -0.285733       0.132422      -0.167652       0.036609       0.131043              9.397948       8.505535       0.119369       0.843832      13.857208       1.635082       5.831101           0.009213
          146              N       1.951601      12.029950       8.395089      -0.071520      32.248232 0.44328997E+03  0.10255261E+05                                 8.373518                            6.727557       0.535316       2.202059                    0.999775      26.240677      69.879750       0.691495       0.382876      -1.109806       0.111358      -0.133628      -0.073786       0.188948       0.042126       0.035721      -0.014871      -0.006516       0.077649      -0.069315       0.021192       0.048123              9.648441      11.128265      -2.459340      -0.361788       8.661434       3.318514       9.155624           0.026687
          147              N       3.188231      11.930364       8.813606       0.013493      29.962939 0.40939629E+03  0.92759341E+04                                 7.962579                            6.447706       0.384764       2.169589                    0.999750      25.077266      65.886693       0.709896       0.380801      -1.112362      -0.043030      -0.106107      -0.104703       0.155155      -0.024216      -0.027045      -0.024578       0.037814      -0.063528      -0.055580       0.010502       0.045078              9.211661       9.062458      -0.085714       1.053438       7.879620       3.609150      10.692904          -0.000977
          148              N       3.862955      11.077044       8.028220      -0.250174      34.355788 0.51011757E+03  0.12202002E+05                                 8.759805                            7.263954       0.663109       2.248444                    0.997524      27.385470      73.742600       0.660143       0.387889      -1.108098      -0.177582       0.059100       0.021042       0.188337       0.027030      -0.027644       0.036617      -0.151918       0.199989      -0.120148       0.026731       0.093416              9.853679       9.776097      -0.333766       0.787800       9.320851       3.895307      10.464088           0.002100
          149              N       1.779141      11.248347       7.309422      -0.273018      33.825375 0.50021244E+03  0.11904687E+05                                 8.583547                            7.123680       0.738611       2.248178                    0.999620      27.992234      75.147388       0.676483       0.380439      -1.113658       0.163031       0.035766       0.137721       0.216392      -0.023727      -0.098949       0.029650      -0.176277       0.111907      -0.157411       0.040477       0.116934              9.520958      10.529369      -2.459926      -0.856250       9.191166       3.218323       8.842338           0.001660
          150              N       4.455172       3.065941       1.751325      -0.602491      36.709381 0.56781889E+03  0.14126240E+05                                 9.255372                            7.666982      -0.246626       1.918846                    0.994941      31.439129      89.929970       0.634189       0.388213      -1.094124       0.012646      -0.061070      -0.039063       0.073589      -0.005688       0.027493       0.054434      -0.011001      -0.384228      -0.145924       0.062301       0.083624             10.177553       9.028410      -1.708919      -0.217162      15.225150       1.617905       6.279101           0.021931
          151              O      -0.767309      12.144748      10.412548      -0.649090      59.442104 0.12147064E+04  0.35729835E+05                                12.360301                           11.023627      -0.353229       1.861453                    0.995585      33.945475      98.062426       0.555057       0.375153      -1.128767      -0.037928      -0.043361      -0.019192       0.060721      -0.003750      -0.000268       0.029077       0.028737      -0.072702      -0.044380       0.016770       0.027610             13.776492      16.545874       0.432636       0.600132      11.399022      -0.235910      13.384581           0.333448
          152              O      -0.131051       7.030968      21.083548      -0.648987      59.445681 0.12147806E+04  0.35732118E+05                                12.359872                           11.023208      -0.352021       1.861778                    0.995591      33.947550      98.064571       0.555131       0.375102      -1.128819       0.037777       0.043346      -0.019091       0.060584      -0.004142       0.000261      -0.028901       0.028669      -0.072886      -0.044249       0.016448       0.027800             13.776059      16.545615       0.432681      -0.600185      11.398531       0.235966      13.384032           0.333661
          153              O       4.641602       0.639063      10.929452      -0.649006      59.436983 0.12145730E+04  0.35724884E+05                                12.359570                           11.023006      -0.352173       1.861756                    0.995594      33.943863      98.055951       0.555074       0.375152      -1.128769       0.037841       0.043418       0.019106       0.060680      -0.004136      -0.000167       0.028972       0.028601      -0.072964      -0.044322       0.016563       0.027759             13.775647      16.544983       0.432624       0.600104      11.398190      -0.235973      13.383768           0.333770
          154              O       4.005344       5.752843       0.258452      -0.649147      59.452826 0.12149661E+04  0.35738992E+05                                12.360862                           11.024055      -0.352837       1.861530                    0.995585      33.949932      98.073876       0.555109       0.375102      -1.128817      -0.037850      -0.043337       0.019124       0.060634      -0.003868       0.000330      -0.029017       0.028807      -0.072650      -0.044327       0.016622       0.027705             13.777197      16.546932       0.432706      -0.600194      11.399540       0.235903      13.385119           0.333316

******************************************************
Auxiliary information for the entire system
The total spin magnetic moment of the unit cell is   13.771739
The total net atomic charge of the unit cell is   -0.000001
Accuracy of reproducing the electrostatic potential in the unit cell:
  The inner radius (bohr) =    5.0000
  The outer radius (bohr) =   12.0000
  Valid grid points have density less than (e/(bohr^3)) =    0.0001
  The number of valid grid points were=         2420
  The rms potential error without charges in kcal/mol is=      1.99786
  The rms potential error with partial charges in kcal/mol is=      0.54881
  The RRMSE value at monopole order=      0.27470
  The rms potential error with partial charges and cloud penetration in kcal/mol is=      0.52823
  The RRMSE value at monopole order with cloud penetration is=      0.26440
  The rms potential error with partial charges and atomic dipoles in kcal/mol is=      0.22057
  The RRMSE value at dipole order=      0.11040
  The rms potential error with partial charges, atomic dipoles and cloud penetration in kcal/mol is=      0.20144
  The RRMSE value at dipole order with cloud penetration=      0.10083

******************************************************
The electron densities and ab initio electrostatic potential were computed in VASP using the PBE functional and
projector augmented wave method. See the main text of the journal article for a description of computational details.
The atomic charges, dipoles, and quadrupoles were computed with the DDEC6 method as described in
(a) T. A. Manz and N. Gabaldon Limas, RSC Adv. 6 (2016) 47771-47801 DOI: 10.1039/c6ra04656h
(b) N. Gabaldon Limas and T. A. Manz, RSC Adv. 8 (2018) 2678-2707 DOI: 10.1039/c7ra11829e.
For each atom in the material, the electron cloud parameters were fit to the spherically averaged atom-in-material
electron density using radial positions for which this density was between 10^-4 and 10^-2 electrons per cubic bohr.
The polarizabilities, dispersion coefficients, and quantum Drude oscillator (QDO) parameters were fit using the MCLF method.
The magnetic structure of the system was optimized in VASP from the default ferromagnetic initial guess using spin polarization.
The atomic spin moments (ASMs) were computed on this optimized magnetic structure using the DDEC6 partition as inputs
to the method of T. A. Manz and D. S. Sholl, J. Chem. Theory Comput. 7 (2011) 4146-4164 DOI: 10.1021/ct200539n.
The RMSE and RRMSE were computed using a uniform grid with Ewald summation.
